# Supplementary material for: Profiling of ribose methylations in ribosomal RNA from diffuse large B-cell lymphoma patients for evaluation of ribosomes as drug targets
Source: NAR Cancer. 2020 Dec 22;2(4):zcaa035. doi: 10.1093/narcan/zcaa035 (PMC8210301; doi:10.1093/narcan/zcaa035)
Supplement: zcaa035_Supplemental_Files [file zcaa035_supplemental_files.zip]

Archive with 29 entries (29 files):
- Data_S1_Brain.xls
- Data_S1_DLBCL_029067.xls
- Data_S1_DLBCL_0419157.xls
- Data_S1_DLBCL_0615594.xls
- Data_S1_DLBCL_0932283.xls
- Data_S1_DLBCL_11_14420.xls
- Data_S1_DLBCL_12_003909.xls
- Data_S1_DLBCL_12_33637.xls
- Data_S1_DLBCL_13_34824.xls
- Data_S1_DLBCL_13_34950.xls
- Data_S1_DLBCL_2023999.xls
- Data_S1_DLBCL_3017349.xls
- Data_S1_DLBCL_5012726.xls
- Data_S1_DLBCL_5014505.xls
- Data_S1_DLBCL_6008010.xls
- Data_S1_DLBCL_7019632.xls
- Data_S1_DLBCL_8019179.xls
- Data_S1_DLBCL_9016714.xls
- Data_S1_HT.xls
- Data_S1_Liver.xls
- Data_S1_OCI_Ly3.xls
- Data_S1_Overview.xls
- Data_S1_reactive_lymphnode_0130628.xls
- Data_S1_reactive_lymphnode_0215017.xls
- Data_S1_reactive_lymphnode_9821123.xls
- Data_S1_RL.xls
- Data_S1_Skeletal muscle.xls
- Data_S1_U2932.xls
- Supplementary.pdf
