# Supplementary material for: Profiling of ribose methylations in ribosomal RNA from diffuse large B-cell lymphoma patients for evaluation of ribosomes as drug targets
Source: NAR Cancer. 2020 Dec 22;2(4):zcaa035. doi: 10.1093/narcan/zcaa035 (PMC8210301; doi:10.1093/narcan/zcaa035)
Supplement: zcaa035_Supplemental_Files [file zcaa035_supplemental_files.zip › Data_S1_Brain.xls]

## Sheet: Brain
Data_handling_v3			Brain_hsa_1						Brain_hsa_2						Brain_hsa_3						Average
RNA	Position	Nucl	5'_reads	3'_reads	5'+3'	v5_score	v6_score	Meth%	5'_reads	3'_reads	5'+3'	v5_score	v6_score	Meth%	5'_reads	3'_reads	5'+3'	v5_score	v6_score	Meth%	Av.Meth%	Std.dev.
18S	1	U	918	0	918	0	0	0	1994	0	1994	0	0	0	3718	0	3718	0	0	0	0	0
18S	2	A	602	0	602	0	0	0	1295	0	1295	0	0	0	2638	0	2638	0	0	0	0	0
18S	3	C	1008	0	1008	0	0	0	2182	0	2182	0	0	0	4488	0	4488	0	0	0	0	0
18S	4	C	2061	0	2061	0	0	0	4270	0	4270	0	0	0	7451	0	7451	0	0	0	0	0
18S	5	U	2579	0	2579	0	0	0	5463	0	5463	0	0	0	8558	0	8558	0	0	0	0	0
18S	6	G	3475	0	3475	0	0	0	4487	0	4487	0	0	0	5324	0	5324	0	0	0	0	0
18S	7	G	1019	0	1019	0.252593	0	0.201814	1915	0	1915	0.247402	0	0.198417	5050	0	5050	0.197255	0	0	0.13341	0.0943455
18S	8	U	1006	0	1006	0.213825	0	0.176303	1882	0	1882	0.151832	0	0.131879	5014	0	5014	0.266972	0	0	0.102727	0.0748688
18S	9	U	890	0	890	0.380534	0	0.275867	2053	0	2053	0.041902	0	0	3840	0	3840	0.0974804	0	0	0.0919556	0.130045
18S	10	G	426	0	426	1.88584	0.105238	0.654012	1155	0	1155	0.584006	0	0.368891	1865	0	1865	0.707538	0.114907	0.414492	0.479131	0.125053
18S	11	A	212	0	212	4.96343	0.340444	0.832967	396	0	396	3.18757	0.33258	0.761656	519	0	519	4.31936	0.544572	0.812301	0.802308	0.0299577
18S	12	U	139	0	139	9.00381	0.506125	0.900681	382	0	382	2.88802	0.181952	0.743299	513	0	513	3.28932	0.432059	0.767211	0.80373	0.0692462
18S	13	C	279	0	279	4.79869	0.484243	0.828057	440	0	440	2.36407	0.198955	0.703215	559	0	559	2.45558	0.264783	0.71098	0.747417	0.057109
18S	14	C	1452	0	1452	0.228286	0	0.185962	602	0	602	1.5909	0.125641	0.614427	1065	0	1065	0.553179	0	0.356374	0.385588	0.176136
18S	15	U	2032	4	2036	0.0259423	0	0.0252984	1086	2	1088	0.602979	0	0.376377	1784	4	1788	0.188802	0	0	0.133892	0.171774
18S	16	G	1321	3	1324	1.04802	0.123112	0.511911	943	2	945	1.38749	0.145227	0.581408	883	0	883	0.868577	0.0248866	0.465115	0.519478	0.0477768
18S	17	C	3048	16	3064	0.0407432	0	0	2182	3	2185	0.0892854	0	0.0820013	1786	5	1791	0.0763579	0	0	0.0273338	0.0386558
18S	18	C	4496	15	4511	0.263367	0	0	3556	5	3561	0.258965	0	0	1439	4	1443	0.39396	0	0.28276	0.0942532	0.133294
18S	19	A	5993	11	6004	0.393343	0	0	4301	6	4307	0.298953	0	0	2423	4	2427	0.0918085	0	0	0	0
18S	20	G	3365	46	3411	0.337065	0	0.252149	2391	22	2413	0.69368	0	0.40967	1696	20	1716	0.752876	0	0.429652	0.363824	0.0793863
18S	21	U	4264	129	4393	0.0350908	0	0.0339086	4267	90	4357	0.0623477	0	0	2269	318	2587	0.18493	0	0.15612	0.0633427	0.0670477
18S	22	A	6435	484	6919	0.340342	0	0	8062	168	8230	0.47224	0	0	3640	912	4552	0.121898	0	0	0	0
18S	23	G	3452	307	3759	0.4257	0	0.298646	1557	293	1850	1.95333	0.0930259	0.661521	1706	379	2085	1.51626	0	0.602699	0.520955	0.15902
18S	24	C	5537	622	6159	0.112047	0	0	3496	763	4259	0.301656	0	0.23179	2803	1747	4550	0.350602	0	0.259632	0.163807	0.116385
18S	25	A	4423	1152	5575	0.0107763	0	0.0106633	4083	1471	5554	0.000766077	0	0	2606	1454	4060	0.777742	0	0.437549	0.149404	0.203796
18S	26	U	7056	1697	8753	0.409445	0	0	7918	4792	12710	0.627603	0	0	4567	6880	11447	0.352726	0	0	0	0
18S	27	A	55	266	321	18.0115	0.844045	0.947555	43	303	346	16.7155	0.748597	0.943706	31	128	159	57.8387	0.936382	0.983109	0.958123	0.0177373
18S	28	U	4231	1906	6137	0.14264	0	0	5036	6175	11211	0.585394	0	0	2151	17524	19675	0.613726	0	0	0	0
18S	29	G	5163	3053	8216	0.427674	0	0	2052	2889	4941	0.0137079	0	0	5565	6915	12480	0.296753	0	0	0	0
18S	30	C	7147	1929	9076	0.524434	0	0	3633	2403	6036	0.26628	0	0	5969	9891	15860	0.469193	0	0	0	0
18S	31	U	3459	1274	4733	0.0780852	0	0	1932	1504	3436	0.233081	0	0.189068	1652	8871	10523	0.172775	0	0	0.0630227	0.0891275
18S	32	U	1721	1476	3197	0.279532	0	0.218518	891	2046	2937	0.264458	0	0.209204	381	11609	11990	0.334805	0	0	0.142574	0.100887
18S	33	G	1638	1134	2772	0.300489	0	0.231122	718	1552	2270	0.301023	0	0.231452	1811	2866	4677	0.665322	0	0.399567	0.287381	0.0793279
18S	34	U	907	286	1193	2.14698	0.335964	0.682416	430	1277	1707	0.692981	0	0.409467	1608	1594	3202	1.32437	0.178637	0.569852	0.553912	0.111999
18S	35	C	1537	185	1722	0.943077	0.0368336	0.485497	840	579	1419	0.616158	0	0.381415	1924	4632	6556	0.152316	0	0	0.288971	0.208705
18S	36	U	1085	110	1195	1.54828	0.181528	0.607778	362	134	496	3.50655	0.42661	0.778448	2077	911	2988	0.643865	0	0.391757	0.592661	0.158228
18S	37	C	1941	174	2115	0.263133	0	0.208396	729	72	801	1.55943	0.239866	0.609586	1804	912	2716	0.404159	0	0.287905	0.368629	0.173447
18S	38	A	2052	249	2301	0.276484	0	0.216672	659	191	850	1.60458	0.255772	0.616339	1231	531	1762	0.839623	0	0.456551	0.429854	0.164252
18S	39	A	2768	384	3152	0.0399619	0	0	1562	267	1829	0.226448	0	0.18472	1292	476	1768	0.4127	0	0.292253	0.158991	0.120691
18S	40	A	3280	780	4060	0.209303	0	0	2280	439	2719	0.123754	0	0	1422	517	1939	0.123734	0	0.11016	0.0367201	0.0519301
18S	41	G	2021	836	2857	0.261372	0	0.20727	1648	832	2480	0.0617179	0	0.0581523	611	683	1294	0.593994	0	0.372826	0.212749	0.128523
18S	42	A	2287	769	3056	0.278319	0	0.217779	1856	1787	3643	0.256504	0	0	655	438	1093	0.791723	0.0101014	0.442103	0.219961	0.180495
18S	43	U	2420	1385	3805	0.142897	0	0.125059	2495	833	3328	0.0859818	0	0	665	698	1363	0.468117	0	0.319015	0.148025	0.131246
18S	44	U	4167	4350	8517	0.495729	0	0	4306	1143	5449	0.433653	0	0	1818	895	2713	0.276898	0	0	0	0
18S	45	A	1413	2420	3833	0.452571	0	0.311621	2006	1206	3212	0.167718	0	0.143667	387	567	954	1.60042	0.222655	0.615694	0.356994	0.195357
18S	46	A	1841	3351	5192	0.111804	0	0.100579	2885	1099	3984	0.0390994	0	0	610	628	1238	1.14547	0.161116	0.534102	0.21156	0.231738
18S	47	G	1199	1896	3095	1.14571	0.169605	0.534034	589	2309	2898	0.450504	0.018857	0.310658	864	649	1513	1.05528	0.162999	0.513613	0.452768	0.100832
18S	48	C	2175	3072	5247	0.331421	0	0.248959	710	1953	2663	0.663288	0.12325	0.398871	1672	3287	4959	0.359763	0	0	0.215943	0.164503
18S	49	C	2960	5410	8370	0.109091	0	0	1151	2812	3963	0.205079	0	0.170215	2464	1447	3911	0.0177318	0	0.0174272	0.0625473	0.076464
18S	50	A	2754	5742	8496	0.0825337	0	0	1045	3747	4792	0.0276932	0	0.0269524	2377	1375	3752	0.167724	0	0.143666	0.0568727	0.0623505
18S	51	U	4807	8360	13167	0.442542	0	0	1501	5990	7491	0.365212	0	0	3227	2810	6037	0.256787	0	0	0	0
18S	52	G	2234	4100	6334	0.291751	0	0.225885	573	3354	3927	0.364262	0	0.267053	1826	1303	3129	0.68705	0.0194959	0.407326	0.300088	0.0776692
18S	53	C	4679	6929	11608	0.358235	0	0	1656	4711	6367	0.205983	0	0	3265	4512	7777	0.328676	0	0	0	0
18S	54	A	3108	5534	8642	0.115918	0	0	1179	3514	4693	0.109168	0	0.098442	2598	3289	5887	0.0234658	0	0	0.032814	0.046406
18S	55	U	4640	8370	13010	0.478251	0	0	1523	9267	10790	0.591986	0	0	4173	5568	9741	0.440689	0	0	0	0
18S	56	G	1605	3159	4764	0.478634	0.0245699	0.323746	572	4080	4652	0.0305562	0	0.0296563	1512	2514	4026	0.514127	0.00965584	0.339609	0.231004	0.142521
18S	57	U	1626	4317	5943	0.0455043	0	0.0435308	567	4480	5047	0.147852	0	0	2012	3565	5577	0.0590016	0	0.0557238	0.0330849	0.0239183
18S	58	C	1737	884	2621	1.17626	0.206193	0.540591	543	3745	4288	0.121766	0	0	2537	3347	5884	0.0379194	0	0	0.180197	0.254837
18S	59	U	2261	964	3225	0.61843	0.0212941	0.38219	780	1106	1886	0.900907	0.0910762	0.474067	3679	3606	7285	0.252644	0	0	0.285419	0.205278
18S	60	A	1686	1323	3009	0.51433	0	0.339716	708	779	1487	1.0756	0.0526317	0.518379	2428	2669	5097	0.0360119	0	0.0347667	0.297621	0.199665
18S	61	A	3033	1285	4318	0.0873325	0	0	971	1258	2229	0.155172	0	0.13438	3719	2877	6596	0.267428	0	0	0.0447934	0.0633474
18S	62	G	1087	1247	2334	0.505577	0.0516495	0.335898	266	949	1215	0.645249	0.044701	0.392385	1740	1644	3384	0.37352	0.0259012	0.272002	0.333429	0.0491771
18S	63	U	1815	1528	3343	0.0193614	0	0.0189992	520	611	1131	0.529584	0	0.346427	2327	1967	4294	0.0032415	0	0.00323177	0.122886	0.158199
18S	64	A	1180	1819	2999	0.0864667	0	0.0796096	266	575	841	0.800977	0.05088	0.445039	1795	1222	3017	0.36082	0.00603558	0.265214	0.263287	0.149192
18S	65	C	1561	2842	4403	0.297255	0	0	350	467	817	0.684977	0.112243	0.406815	2233	1923	4156	0.134948	0	0	0.135605	0.191775
18S	66	G	657	2103	2760	0.246255	0	0.197654	227	1016	1243	0.088094	0	0.0810216	1337	1052	2389	0.444542	0.0300635	0.307828	0.195501	0.0926059
18S	67	C	1082	1829	2911	0.289064	0	0.224303	701	535	1236	0.205776	0	0.170773	1809	2052	3861	0.179337	0	0	0.131692	0.0956503
18S	68	A	727	1271	1998	1.13458	0.159241	0.531649	496	327	823	1.29021	0.0836156	0.563658	1184	862	2046	0.586115	0.0804884	0.369643	0.488316	0.0849264
18S	69	C	859	4810	5669	0.27698	0	0	971	664	1635	0.241687	0	0.19474	934	1778	2712	0.161617	0	0.139175	0.111305	0.0819084
18S	70	G	765	1355	2120	1.33258	0.193592	0.571405	830	836	1666	0.461008	0	0.315671	641	1363	2004	0.691704	0.0860597	0.409001	0.432026	0.105665
18S	71	G	742	1880	2622	0.995285	0.145949	0.498914	502	1521	2023	0.339103	0	0.253325	605	1089	1694	1.10023	0.215383	0.524009	0.425416	0.122117
18S	72	C	2238	4066	6304	0.114192	0	0	829	1368	2197	0.454287	0	0.312475	1272	1909	3181	0.172666	0	0.147282	0.153252	0.127637
18S	73	C	5607	3072	8679	0.320054	0	0	1837	1697	3534	0.0516926	0	0	3416	1492	4908	0.223895	0	0	0	0
18S	74	G	5128	4692	9820	0.389073	0	0	1596	5766	7362	0.583502	0	0	3436	1471	4907	0.205048	0	0	0	0
18S	75	G	2769	1266	4035	0.705679	0	0.413783	789	2344	3133	0.169042	0	0.144638	2365	840	3205	0.373262	0	0.271869	0.276763	0.109933
18S	76	U	6446	1783	8229	0.236224	0	0	1802	4007	5809	0.43097	0	0	5150	1570	6720	0.380234	0	0	0	0
18S	77	A	3868	1422	5290	0.264504	0	0.209207	1202	2044	3246	0.0771584	0	0.0716519	3151	719	3870	0.204351	0	0.169714	0.150191	0.0578286
18S	78	C	10702	3271	13973	0.590901	0	0	3440	3180	6620	0.561406	0	0	6670	1428	8098	0.471276	0	0	0	0
18S	79	A	2901	5108	8009	0.231391	0	0	1027	1936	2963	0.0301095	0	0.029239	3041	1318	4359	0.106603	0	0.0963535	0.0418641	0.0403365
18S	80	G	958	1834	2792	1.30277	0.187546	0.565829	326	740	1066	1.7461	0.301121	0.636064	1188	1399	2587	1.00499	0.158124	0.501341	0.567745	0.0550174
18S	81	U	1158	2606	3764	0.635116	0	0.388486	317	1066	1383	0.748483	0.00878496	0.428253	1424	4010	5434	0.0530205	0	0	0.272246	0.19319
18S	82	G	1395	1037	2432	1.59524	0.225456	0.614777	306	543	849	1.65137	0.187964	0.623113	1341	2600	3941	0.382014	0	0.276469	0.504786	0.161481
18S	83	A	1690	1933	3623	0.708652	0.0189777	0.41481	392	668	1060	0.840559	0	0.456921	1208	2730	3938	0.434301	0	0.30285	0.391527	0.0650182
18S	84	A	1853	3897	5750	0.01751	0	0.0172116	359	670	1029	0.728004	0	0.421535	1269	2575	3844	0.481948	0	0.325269	0.254672	0.172448
18S	85	A	1692	4139	5831	0.0707857	0	0	351	759	1110	0.345385	0	0.25689	1056	5188	6244	0.15471	0	0	0.08563	0.121099
18S	86	C	4233	2953	7186	0.285131	0	0	834	837	1671	0.161629	0	0	2551	6047	8598	0.424265	0	0	0	0
18S	87	U	6078	3671	9749	0.503478	0	0	1377	646	2023	0.313323	0	0	3859	5922	9781	0.521587	0	0	0	0
18S	88	G	3191	2255	5446	0.0402485	0	0	1054	581	1635	0.114663	0	0	2502	1782	4284	0.15797	0	0.136447	0.0454823	0.0643217
18S	89	C	5292	3095	8387	0.445646	0	0	1518	860	2378	0.430097	0	0	3404	5262	8666	0.533465	0	0	0	0
18S	90	G	1417	873	2290	1.20733	0.238713	0.547072	436	447	883	0.749246	0.0943799	0.428602	886	1036	1922	1.28895	0.187359	0.563247	0.512974	0.0600239
18S	91	A	2985	877	3862	0.173627	0	0.147973	788	608	1396	0.114849	0	0.103084	1516	1237	2753	0.399459	0	0.285512	0.178857	0.0776117
18S	92	A	1979	1400	3379	0.29407	0	0.227296	1310	516	1826	0.149206	0	0	1051	578	1629	1.09944	0.0910777	0.523836	0.250377	0.214477
18S	93	U	769	1416	2185	0.824149	0	0.451912	276	742	1018	0.534304	0	0.348461	409	497	906	2.09494	0.107014	0.677133	0.492502	0.137215
18S	94	G	1176	1886	3062	0.104299	0	0.0944758	433	872	1305	0.173983	0	0.148296	834	821	1655	0.285487	0	0.222189	0.154987	0.052353
18S	95	G	798	587	1385	1.51813	0.0935686	0.603053	525	236	761	1.2197	0.142736	0.549814	355	526	881	1.37365	0	0.578984	0.577284	0.0217682
18S	96	C	986	1788	2774	0.132108	0	0.116729	1152	580	1732	0.0760339	0	0	533	1350	1883	0.0938606	0	0	0.0389098	0.0550267
18S	97	U	1424	2814	4238	0.258531	0	0	1782	908	2690	0.413935	0	0	489	1285	1774	0.0348607	0	0.0337047	0.0112349	0.0158886
18S	98	C	552	5320	5872	0.508177	0	0	434	1698	2132	0.231875	0	0	235	1215	1450	0.288636	0	0.224106	0.0747019	0.105644
18S	99	A	18	306	324	9.58708	0.695262	0.905808	7	150	157	10.5295	0.715263	0.913768	7	28	35	57.0707	0.945583	0.98325	0.934275	0.0347823
18S	100	U	503	1862	2365	0.41507	0	0.293409	642	1540	2182	0.261694	0	0	303	1412	1715	0.218195	0	0.179199	0.157536	0.120759
18S	101	U	882	4054	4936	0.347694	0	0	740	2376	3116	0.504128	0	0	327	3579	3906	0.480249	0	0	0	0
18S	102	A	825	3475	4300	0.226035	0	0	628	1299	1927	0.133898	0	0	282	3430	3712	0.421124	0	0	0	0
18S	103	A	576	3884	4460	0.273327	0	0	493	1230	1723	0.075464	0	0	228	3212	3440	0.359941	0	0	0	0
18S	104	A	157	1670	1827	0.960522	0	0.490068	151	740	891	0.821051	0	0.451144	38	1489	1527	0.733646	0	0.423341	0.454851	0.0273672
18S	105	U	283	1093	1376	1.70032	0.167214	0.629843	305	403	708	1.30395	0.106867	0.566309	106	1226	1332	1.18466	0.0354498	0.54245	0.579534	0.0368834
18S	106	C	695	3989	4684	0.159037	0	0	582	758	1340	0.290041	0	0.224961	403	2606	3009	0.028254	0	0.0274865	0.084149	0.100199
18S	107	A	1355	4141	5496	0.231724	0	0	1175	985	2160	0.228948	0	0	844	2718	3562	0.0949169	0	0	0	0
18S	108	G	674	936	1610	1.98448	0.283379	0.665072	565	468	1033	0.696217	0.0373486	0.410687	238	1189	1427	1.44832	0.217532	0.591726	0.555828	0.106909
18S	109	U	394	1680	2074	1.36535	0.169864	0.577347	302	484	786	1.28566	0.186212	0.562802	130	1769	1899	0.833199	0.0525855	0.454636	0.531595	0.0547412
18S	110	U	1060	4582	5642	0.207447	0	0	978	1294	2272	0.293997	0	0	270	5634	5904	0.500087	0	0	0	0
18S	111	A	1027	5740	6767	0.320334	0	0	823	1410	2233	0.245444	0	0	205	4993	5198	0.400613	0	0	0	0
18S	112	U	1434	8754	10188	0.575735	0	0	1185	2243	3428	0.530501	0	0	216	5727	5943	0.500282	0	0	0	0
18S	113	G	1252	5960	7212	0.386854	0	0	992	1406	2398	0.301941	0	0	222	3644	3866	0.23889	0	0	0	0
18S	114	G	719	3924	4643	0.0487511	0	0	552	982	1534	0.108266	0	0.0977473	73	2490	2563	0.0790562	0	0.0732907	0.0570127	0.041532
18S	115	U	653	3055	3708	0.136811	0	0.120375	593	640	1233	0.317684	0	0.241241	85	2214	2299	0.093343	0	0.0854079	0.149008	0.0667627
18S	116	U	72	176	248	16.4639	0.828682	0.942956	50	213	263	5.42593	0.596131	0.844878	12	76	88	26.8051	0.884033	0.964425	0.91742	0.0520379
18S	117	C	1620	2602	4222	0.191431	0	0	999	705	1704	0.18086	0	0	236	2129	2365	0.270245	0	0	0	0
18S	118	C	1709	1415	3124	0.0287147	0	0	951	875	1826	0.311135	0	0	285	835	1120	0.297671	0	0.229546	0.0765154	0.108209
18S	119	U	923	734	1657	0.58017	0	0.367297	577	253	830	0.499144	0	0.33322	146	132	278	3.12752	0.329013	0.758382	0.4863	0.192894
18S	120	U	2008	924	2932	0.303231	0	0	1234	455	1689	0.372965	0	0	312	311	623	0.364512	0	0.267451	0.0891505	0.126078
18S	121	U	33	26	59	35.6804	0.911177	0.97318	29	10	39	32.0561	0.893808	0.970482	7	23	30	24.271	0.816761	0.961656	0.968439	0.00492112
18S	122	G	1166	857	2023	0.0516579	0	0	937	332	1269	0.0361942	0	0.0349565	196	372	568	0.124116	0	0.110585	0.0485139	0.0461529
18S	123	G	662	662	1324	0.699212	0	0.411675	471	321	792	1.12061	0.0204736	0.528752	135	308	443	0.734434	0	0.423994	0.454807	0.0525286
18S	124	U	616	728	1344	0.648278	0	0.393484	483	356	839	1.18544	0.103109	0.542721	158	219	377	0.964962	0	0.491746	0.475984	0.0619371
18S	125	C	1164	1084	2248	0.0388469	0	0.0374103	1108	599	1707	0.165476	0	0.142053	281	350	631	0.41134	0	0.29178	0.157081	0.104388
18S	126	G	856	322	1178	1.33498	0.206846	0.571939	789	360	1149	1.07961	0.201008	0.519359	213	218	431	1.64167	0.18109	0.621996	0.571098	0.0419058
18S	127	C	1988	707	2695	0.02636	0	0.0256923	2069	911	2980	0.193772	0	0	661	231	892	0.423442	0	0.297712	0.107801	0.134696
18S	128	U	2488	762	3250	0.10015	0	0	2520	829	3349	0.232421	0	0	778	349	1127	0.229009	0	0.186471	0.062157	0.0879032
18S	129	C	4218	864	5082	0.444591	0	0	4013	1091	5104	0.509801	0	0	1681	697	2378	0.424959	0	0	0	0
18S	130	G	2006	703	2709	0.213559	0	0.176031	1857	988	2845	0.00345905	0	0.00344833	687	486	1173	0.372175	0	0.271398	0.150293	0.110894
18S	131	C	5016	682	5698	0.445815	0	0	3501	687	4188	0.323734	0	0	3125	377	3502	0.602626	0	0	0	0
18S	132	U	3827	838	4665	0.29133	0	0	2749	1414	4163	0.328162	0	0	2474	484	2958	0.517258	0	0	0	0
18S	133	C	2245	1094	3339	0.0227013	0	0.0222039	1747	816	2563	0.126075	0	0.111998	1845	221	2066	0.291711	0	0	0.044734	0.0484191
18S	134	C	868	476	1344	1.63243	0.277548	0.620298	736	444	1180	1.43804	0.274347	0.590039	477	171	648	1.32056	0.107221	0.569448	0.593262	0.0208843
18S	135	U	1158	895	2053	0.583052	0	0.368422	1281	763	2044	0.24401	0	0.196225	1023	203	1226	0.0466721	0	0.0446257	0.203091	0.132278
18S	136	C	2703	979	3682	0.235584	0	0	1409	403	1812	0.265073	0	0.209623	940	77	1017	0.0731172	0	0.0681978	0.092607	0.0873016
18S	137	U	4245	603	4848	0.470851	0	0	2583	1034	3617	0.465014	0	0	515	88	603	0.631181	0	0.38734	0.129113	0.182594
18S	138	C	1979	803	2782	0.0862538	0	0	1436	427	1863	0.0430854	0	0.0413269	167	120	287	1.64888	0.140026	0.623299	0.221542	0.284586
18S	139	C	905	531	1436	0.725439	0.0532852	0.420607	710	444	1154	0.631284	0.0387453	0.387192	237	109	346	0.622094	0	0.384196	0.397331	0.0165037
18S	140	U	1654	618	2272	0.0233563	0	0	1071	832	1903	0.0904062	0	0	213	131	344	0.278357	0	0.218241	0.072747	0.10288
18S	141	A	235	525	760	2.11873	0.374901	0.679643	303	441	744	1.56322	0.29983	0.610185	96	91	187	1.1935	0.111574	0.54543	0.611753	0.0548036
18S	142	C	578	1041	1619	0.427133	0	0.299424	593	671	1264	0.57011	0	0.363285	123	100	223	0.586954	0	0.370906	0.344538	0.0320518
18S	143	U	753	1443	2196	0.00924493	0	0.00916438	870	583	1453	0.457787	0	0.314177	146	72	218	0.50553	0.00165901	0.336804	0.220048	0.149403
18S	144	U	1173	1341	2514	0.158471	0	0	993	893	1886	0.151734	0	0.131805	126	61	187	0.803901	0.166026	0.446964	0.192923	0.18752
18S	145	G	1421	590	2011	0.175458	0	0.149331	2027	428	2455	0.0172955	0	0.0170083	297	59	356	0.0402739	0	0.0388192	0.0683862	0.0579252
18S	146	G	879	582	1461	0.942233	0.111701	0.4853	1446	417	1863	0.714062	0.0153507	0.416721	190	201	391	0.22483	0	0.183943	0.361988	0.128972
18S	147	A	1098	984	2082	0.437089	0	0.30425	1929	446	2375	0.450285	0	0.310571	192	47	239	1.46639	0.144433	0.595555	0.403459	0.135857
18S	148	U	1988	1629	3617	0.0781371	0	0	3641	885	4526	0.188744	0	0	195	320	515	0.493562	0	0.330889	0.110296	0.155982
18S	149	A	1708	1507	3215	0.163032	0	0.140216	2890	937	3827	0.0795077	0	0.0736697	191	368	559	0.677282	0	0.404228	0.206038	0.14275
18S	150	A	1528	1437	2965	0.337267	0	0.25227	2735	1091	3826	0.129994	0	0.115067	128	448	576	0.845792	0.0344876	0.458658	0.275331	0.141215
18S	151	C	2297	2942	5239	0.252186	0	0	4487	2387	6874	0.40245	0	0	308	705	1013	0.130923	0	0.115867	0.0386224	0.0546203
18S	152	U	3965	3361	7326	0.48407	0	0	6914	2758	9672	0.611367	0	0	634	1391	2025	0.444214	0	0	0	0
18S	153	G	1830	1802	3632	0.144181	0	0.126043	1911	1347	3258	0.320739	0	0.242905	407	942	1349	0.0848066	0	0	0.122983	0.099189
18S	154	U	3014	4454	7468	0.516257	0	0	2643	2776	5419	0.297116	0	0	554	2573	3127	0.651989	0	0	0	0
18S	155	G	3598	1234	4832	0.242444	0	0	2546	1793	4339	0.173948	0	0	822	1184	2006	0.372535	0	0	0	0
18S	156	G	1419	983	2402	0.562436	0	0.36007	601	1017	1618	1.24579	0.135903	0.554875	207	742	949	0.531789	0	0.347408	0.420784	0.0949574
18S	157	U	1448	2099	3547	0.0302048	0	0	565	1671	2236	0.459763	0	0.315054	251	802	1053	0.515307	0	0.340281	0.218445	0.154807
18S	158	A	817	1170	1987	0.718315	0.00907131	0.418157	418	1262	1680	0.774202	0	0.436513	286	480	766	1.33506	0.0771987	0.572064	0.475578	0.0686364
18S	159	A	5	223	228	13.7969	0.807047	0.932694	1	72	73	35.0977	0.916444	0.972662	5	5	10	178.156	0.982397	0.994923	0.966759	0.0257456
18S	160	U	390	1450	1840	0.621679	0	0.383484	379	1170	1549	0.489118	0	0.328604	696	435	1131	0.637112	0	0.389378	0.367155	0.0273659
18S	161	U	290	1397	1687	0.629818	0	0.386575	414	1970	2384	0.167021	0	0	1046	623	1669	0.0850233	0	0.0784041	0.154993	0.166852
18S	162	C	717	2785	3502	0.2755	0	0	417	3109	3526	0.50855	0	0	1594	1069	2663	0.317284	0	0	0	0
18S	163	U	1060	2399	3459	0.25272	0	0	457	2007	2464	0.226649	0	0	2975	1020	3995	0.54046	0	0	0	0
18S	164	A	1493	3168	4661	0.481391	0	0	737	2792	3529	0.480428	0	0	2488	1438	3926	0.484701	0	0	0	0
18S	165	G	1262	3397	4659	0.472339	0	0	625	915	1540	0.431992	0	0.301809	1800	968	2768	0.197448	0	0	0.100603	0.142274
18S	166	A	29	27	56	50.7517	0.934119	0.98101	26	18	44	52.1788	0.933521	0.981606	34	18	52	46.899	0.927871	0.979509	0.980708	0.000882313
18S	167	G	1012	1263	2275	0.175478	0	0.149338	624	447	1071	1.3827	0.0355489	0.580536	1395	342	1737	0.339714	0	0.253681	0.327852	0.183682
18S	168	C	1095	2508	3603	0.34097	0	0	831	934	1765	0.378608	0	0.274744	1955	447	2402	0.113298	0	0	0.0915812	0.129515
18S	169	U	1043	938	1981	0.258695	0	0.205609	872	1730	2602	0.0156102	0	0.0153761	2111	567	2678	0.25646	0	0	0.0736616	0.0935116
18S	170	A	1048	1216	2264	0.06753	0	0.0632844	663	2841	3504	0.141392	0	0	3271	335	3606	0.533706	0	0	0.0210948	0.0298325
18S	171	A	790	2041	2831	0.255218	0	0	733	3878	4611	0.331779	0	0	1525	300	1825	0.108203	0	0	0	0
18S	172	U	290	8	298	8.02936	0.390272	0.88958	324	91	415	8.33312	0.577433	0.893085	482	18	500	2.2218	0.147566	0.690042	0.824235	0.0948998
18S	173	A	1167	1569	2736	0.093054	0	0.0851606	1016	5598	6614	0.479128	0	0	1338	181	1519	0.0189327	0	0	0.0283869	0.0401451
18S	174	C	48	136	184	17.4342	0.739476	0.946031	61	229	290	13.9221	0.712325	0.9332	67	29	96	15.2337	0.81186	0.938996	0.939409	0.00524606
18S	175	A	1757	2013	3770	0.190112	0	0	1411	6194	7605	0.531328	0	0	1505	198	1703	0.233555	0	0	0	0
18S	176	U	1054	2676	3730	0.13177	0	0	806	7729	8535	0.595633	0	0	742	577	1319	0.0486448	0	0	0	0
18S	177	G	258	351	609	5.10089	0.0782245	0.836314	209	3550	3759	0.0378694	0	0.036497	64	237	301	3.12388	0.458148	0.758119	0.543643	0.360025
18S	178	C	1204	8849	10053	0.731514	0	0	1072	2926	3998	0.0614654	0	0	607	361	968	0.210813	0	0.174257	0.0580857	0.0821456
18S	179	C	1143	7965	9108	0.686219	0	0	916	1533	2449	0.635206	0	0.388553	1177	273	1450	0.171146	0	0	0.129518	0.183166
18S	180	G	1069	379	1448	1.55363	0	0.608565	1293	582	1875	1.08747	0.0463852	0.521084	1317	130	1447	0.0939994	0	0	0.37655	0.268645
18S	181	A	1216	179	1395	1.62993	0.000469615	0.61993	1499	325	1824	1.19713	0.175285	0.544997	1299	410	1709	0.155744	0	0	0.388309	0.276275
18S	182	C	1239	1137	2376	0.416987	0	0.294365	2357	376	2733	0.312302	0	0.238047	1233	107	1340	0.173875	0	0.148215	0.226875	0.060186
18S	183	G	1371	418	1789	0.830782	0	0.453924	2954	442	3396	0.0631897	0	0	997	132	1129	0.639174	0	0.390147	0.281357	0.200646
18S	184	G	1986	254	2240	0.384288	0	0.277696	3510	1130	4640	0.373739	0	0	1350	123	1473	0.37526	0	0.272999	0.183565	0.129814
18S	185	G	1266	358	1624	0.601586	0	0.375763	3758	581	4339	0.368594	0	0	1423	138	1561	0.408991	0.0422611	0.290404	0.222056	0.160838
18S	186	C	2286	2070	4356	0.580366	0	0	4797	497	5294	0.538831	0	0	2337	577	2914	0.249461	0	0	0	0
18S	187	G	1933	603	2536	0.237603	0	0	2747	316	3063	0.19357	0	0	1727	730	2457	0.0474641	0	0	0	0
18S	188	C	1087	1668	2755	0.364095	0	0	1318	487	1805	0.297441	0	0.22935	1155	1349	2504	0.0508716	0	0	0.0764499	0.108116
18S	189	U	674	2063	2737	0.447837	0	0	799	716	1515	0.342678	0	0.255345	772	4124	4896	0.56943	0	0	0.0851151	0.120371
18S	190	G	254	183	437	2.5222	0.380022	0.716551	259	395	654	1.69338	0.276791	0.629076	232	2421	2653	0.125257	0	0	0.448542	0.319171
18S	191	A	45	442	487	1.62295	0.122073	0.619234	56	338	394	2.52686	0.288222	0.716977	82	2519	2601	0.152754	0	0	0.445403	0.317466
18S	192	C	123	572	695	0.4947	0	0.331288	83	312	395	1.64186	0	0.622074	80	2239	2319	0.106911	0	0	0.317787	0.25414
18S	193	C	34	142	176	3.43214	0.279257	0.775364	37	332	369	0.893754	0	0.472623	34	1710	1744	0.076689	0	0.0712646	0.43975	0.288386
18S	194	C	34	100	134	3.39358	0	0.7737	36	388	424	0.166667	0	0.143146	18	1278	1296	0.297319	0	0.229316	0.382054	0.279161
18S	195	C	3	127	130	2.20517	0	0.689647	12	302	314	0.258377	0	0.205845	2	1063	1065	0.367167	0	0.268745	0.388079	0.214781
18S	196	C	9	114	123	1.20054	0.0868187	0.547572	7	232	239	0.356528	0.0362396	0.263634	2	853	855	0.325766	0	0.245936	0.352381	0.13821
18S	197	U	7	154	161	0.657888	0	0.398306	0	296	296	0.00396558	0	0	2	671	673	0.412611	0	0.292398	0.230235	0.168444
18S	198	U	5	140	145	1.26073	0	0.55936	2	232	234	0.347423	0	0.25866	1	568	569	0.433645	0	0.302848	0.373622	0.132569
18S	199	C	100	265	365	0.206952	0	0.171856	88	120	208	0.730994	0	0.423468	67	351	418	0.77563	0.00271061	0.437407	0.344244	0.122029
18S	200	G	98	147	245	2.521	0	0.716818	62	118	180	2.58195	0.285	0.721936	52	256	308	1.98393	0.0963916	0.665593	0.701449	0.0254399
18S	201	C	58	269	327	2.98499	0	0.749632	35	194	229	3.24184	0	0.765037	21	245	266	3.34186	0.0654232	0.770349	0.761673	0.00878577
18S	202	G	77	137	214	7.0292	0.550252	0.875962	44	264	308	3.12039	0.161532	0.7579	36	310	346	3.1804	0.279245	0.761313	0.798392	0.0548682
18S	203	G	235	266	501	3.08276	0.376222	0.755436	155	225	380	3.0967	0.328222	0.756386	141	282	423	2.987	0.372101	0.749628	0.753817	0.00298693
18S	204	G	466	1017	1483	0.524057	0	0.344008	278	454	732	1.41137	0.0890506	0.585629	228	840	1068	0.692859	0	0.40951	0.446382	0.102029
18S	205	G	881	1855	2736	0.0415743	0	0	583	535	1118	0.869169	0.0352993	0.465225	402	942	1344	0.504618	0	0.335545	0.266924	0.196028
18S	206	G	4832	1830	6662	0.587258	0	0	3969	1250	5219	0.622367	0	0	3471	1460	4931	0.621596	0	0	0	0
18S	207	G	3653	2447	6100	0.485964	0	0	3106	2014	5120	0.563685	0	0	2473	2103	4576	0.554283	0	0	0	0
18S	208	G	3354	807	4161	0.135496	0	0	2276	1270	3546	0.256107	0	0	2500	2065	4565	0.534236	0	0	0	0
18S	209	A	2067	469	2536	0.527224	0	0.345306	1688	955	2643	0.104782	0	0.0948768	1362	1115	2477	0.0387768	0	0	0.146728	0.145661
18S	210	U	1420	344	1764	1.28668	0.0336284	0.562824	823	600	1423	1.3158	0.173726	0.568356	583	328	911	1.80453	0.230165	0.643686	0.591622	0.0368839
18S	211	G	4456	788	5244	0.311281	0	0	2049	1461	3510	0.107959	0	0	1301	533	1834	0.281841	0	0.219965	0.0733218	0.103693
18S	212	C	5350	1744	7094	0.548604	0	0	1846	1515	3361	0.069109	0	0	1223	1145	2368	0.0995779	0	0	0	0
18S	213	G	1193	1769	2962	0.105734	0	0.0956523	807	1568	2375	0.304415	0	0.233448	477	507	984	1.01959	0.0639601	0.505105	0.278068	0.17011
18S	214	U	1003	2160	3163	0.0974891	0	0	569	2677	3246	0.12408	0	0	280	1431	1711	0.0270444	0	0	0	0
18S	215	G	963	429	1392	0.971644	0.0470352	0.492989	508	2809	3317	0.183929	0	0	459	1212	1671	0.135972	0	0	0.16433	0.232397
18S	216	C	1018	1102	2120	0.137729	0	0.121106	488	4217	4705	0.487833	0	0	482	1557	2039	0.371705	0	0	0.0403686	0.0570899
18S	217	A	801	1109	1910	0.168876	0	0.144542	452	1599	2051	0.260553	0	0.206778	422	616	1038	0.312052	0	0.23801	0.196443	0.0388515
18S	218	U	415	582	997	0.992908	0.00186804	0.498471	188	1042	1230	0.973978	0.0913741	0.493612	210	262	472	1.87764	0.376275	0.652972	0.548352	0.0740045
18S	219	U	697	1071	1768	0.16347	0	0	308	2731	3039	0.354415	0	0	319	742	1061	0.140573	0	0.12335	0.0411166	0.0581477
18S	220	U	719	732	1451	0.0831803	0	0	309	1988	2297	0.205096	0	0	352	1028	1380	0.156626	0	0	0	0
18S	221	A	328	599	927	0.329837	0.0124558	0.248229	223	1008	1231	0.376091	0	0.273465	336	687	1023	0.12577	0	0.111816	0.21117	0.0710053
18S	222	U	296	330	626	0.98359	0.18421	0.496263	243	635	878	0.743838	0	0.426831	352	495	847	0.340776	0.00130549	0.254387	0.392493	0.101687
18S	223	C	471	461	932	0.23431	0	0.189996	202	515	717	0.793423	0.0460299	0.442751	630	503	1133	0.0732804	0	0	0.210916	0.181357
18S	224	A	651	566	1217	0.105109	0	0	359	457	816	0.468611	0	0.319351	697	633	1330	0.222072	0	0	0.10645	0.150543
18S	225	G	559	192	751	0.583333	0.0803005	0.368731	244	273	517	1.38616	0.157199	0.581388	832	363	1195	0.101031	0	0	0.316706	0.240184
18S	226	A	454	225	679	0.817222	0.189484	0.450074	213	310	523	1.23664	0.207192	0.553373	751	313	1064	0.0173918	0	0.0171102	0.340186	0.232309
18S	227	U	359	804	1163	0.114557	0	0.102862	143	785	928	0.255735	0	0.203828	387	538	925	0.19706	0.00172865	0.164769	0.157153	0.0415697
18S	228	C	296	1368	1664	0.140334	0	0	118	1532	1650	0.275093	0	0	389	714	1103	0.0270833	0	0.0263924	0.00879748	0.0124415
18S	229	A	228	1162	1390	0.166092	0	0.142522	105	948	1053	0.304417	0	0.233544	352	581	933	0.292874	0.0451413	0.226717	0.200928	0.0413929
18S	230	A	225	1170	1395	0.252173	0	0.201504	102	1367	1469	0.0432124	0	0	390	676	1066	0.143424	0	0.125537	0.109013	0.083089
18S	231	A	215	1545	1760	0.041378	0	0.0397556	90	1701	1791	0.197954	0	0	272	716	988	0.246175	0.0170492	0.197705	0.0791534	0.0853851
18S	232	A	143	1848	1991	0.0320393	0	0	77	1631	1708	0.11678	0	0	161	928	1089	0.137778	0	0.121191	0.0403972	0.0571302
18S	233	C	282	2497	2779	0.285128	0	0	110	2197	2307	0.352816	0	0	235	1386	1621	0.25633	0	0	0	0
18S	234	C	266	3053	3319	0.401493	0	0	118	2126	2244	0.340802	0	0	185	1626	1811	0.352189	0	0	0	0
18S	235	A	179	2031	2210	0.0353686	0	0	117	1568	1685	0.141294	0	0	92	1555	1647	0.30656	0	0	0	0
18S	236	A	110	1783	1893	0.233603	0	0.189448	66	992	1058	0.398363	0.0443692	0.285071	56	1260	1316	0.130077	0	0	0.158173	0.118462
18S	237	C	138	2045	2183	0.122278	0	0.109	126	1022	1148	0.261348	0	0.20734	28	917	945	0.267818	0	0.211419	0.17592	0.0473489
18S	238	C	386	1306	1692	0.493805	0.0159841	0.330699	301	785	1086	0.247439	0	0.198504	208	878	1086	0.0492691	0	0.0469969	0.192067	0.11591
18S	239	C	685	1850	2535	0.0662373	0	0	571	801	1372	0.106353	0	0	339	820	1159	0.0894828	0	0	0	0
18S	240	G	573	1202	1775	0.321753	0	0.243533	479	339	818	0.430213	0	0.30106	279	248	527	0.988468	0.106476	0.497574	0.347389	0.108763
18S	241	G	360	1557	1917	0.148129	0	0.129076	308	215	523	1.11315	0.137221	0.527248	124	225	349	1.89384	0.27256	0.655085	0.437137	0.223996
18S	242	U	390	4260	4650	0.613252	0	0	352	957	1309	0.27754	0	0	153	672	825	0.123366	0	0.109936	0.0366454	0.0518245
18S	243	C	985	2951	3936	0.555858	0	0	968	1038	2006	0.598306	0	0	377	1555	1932	0.596109	0	0	0	0
18S	244	A	174	1483	1657	0.0917102	0	0.0840525	187	395	582	0.524128	0	0.344275	76	674	750	0.216689	0	0.178292	0.202206	0.107573
18S	245	G	317	152	469	2.71475	0.380392	0.731222	411	188	599	0.332778	0	0.25	109	199	308	2.01125	0.274922	0.668631	0.549951	0.213631
18S	246	C	363	259	622	1.382	0.0343536	0.580577	426	212	638	0.0838811	0	0.0775014	181	591	772	0.0958747	0	0.0875903	0.248556	0.23481
18S	247	C	313	510	823	0.535787	0	0.349144	394	350	744	0.192215	0	0	202	899	1101	0.281176	0	0	0.116381	0.164588
18S	248	C	148	782	930	0.133309	0	0.11774	238	306	544	0.0195923	0	0.0192504	138	966	1104	0.309794	0	0	0.0456635	0.0515682
18S	249	C	63	619	682	0.118708	0	0.106251	74	222	296	0.591732	0	0.372542	24	863	887	0.195245	0	0	0.159598	0.156698
18S	250	U	21	519	540	0.0255905	0	0	69	171	240	0.42296	0.00815326	0.298109	10	920	930	0.380487	0	0	0.0993696	0.14053
18S	251	C	54	351	405	0.0501916	0	0.0479051	94	139	233	0.234236	0	0.190441	19	484	503	0.087015	0	0.0801959	0.106181	0.0610221
18S	252	U	26	211	237	0.661485	0.100221	0.399138	42	117	159	0.531806	0	0.348598	8	550	558	0.146472	0	0	0.249245	0.177447
18S	253	C	26	185	211	0.610535	0.0326384	0.380202	22	83	105	0.937317	0.00364851	0.48619	7	225	232	0.817883	0.136651	0.450974	0.439122	0.0440736
18S	254	C	19	177	196	0.439481	0	0.306386	16	97	113	0.431969	0	0.30352	1	119	120	1.76483	0.268601	0.640228	0.416711	0.158054
18S	255	G	14	85	99	1.36767	0.19344	0.580093	15	49	64	1.21675	0.164068	0.552726	2	28	30	7.16308	0.608896	0.880979	0.671266	0.14871
18S	256	G	7	51	58	2.44576	0.395865	0.713297	6	38	44	2.01975	0.317584	0.673806	0	55	55	2.16746	0	0.688169	0.691757	0.0163207
18S	257	C	16	102	118	0.642857	0	0.393316	22	39	61	1.15305	0.175561	0.539584	1	10	11	9.09074	0.393516	0.908401	0.613767	0.216726
18S	258	C	16	143	159	0.2475	0	0.199396	24	55	79	0.857917	0.0487502	0.46489	10	4	14	5.23704	0.0787373	0.848739	0.504342	0.266557
18S	259	C	28	120	148	0.559582	0	0.360353	49	105	154	0.0860215	0	0.0796813	8	7	15	3.64097	0	0.795237	0.411757	0.294377
18S	260	C	24	170	194	0.322108	0	0.244581	38	178	216	0.0910906	0	0	15	31	46	0.68227	0	0.41076	0.218447	0.168707
18S	261	G	33	140	173	0.707344	0.0803395	0.415694	41	156	197	0.186925	0	0.15816	10	41	51	0.816026	0	0.454156	0.34267	0.13141
18S	262	G	24	133	157	1.241	0.296269	0.555339	26	111	137	1.10048	0.181368	0.525733	5	11	16	7.27647	0.596033	0.885469	0.655513	0.163052
18S	263	C	29	554	583	0.381526	0	0	25	184	209	0.60418	0.132092	0.37775	12	77	89	0.870864	0.054385	0.468269	0.282006	0.202804
18S	264	C	5	465	470	0.113187	0	0	11	445	456	0.221687	0	0	3	166	169	0.131373	0	0.116725	0.0389082	0.0550246
18S	265	G	24	602	626	0.296899	0	0	19	479	498	0.205878	0	0	6	222	228	0.0486172	0	0	0	0
18S	266	G	59	426	485	0.104001	0	0.0943796	84	438	522	0.0635224	0	0	19	297	316	0.230705	0	0	0.0314598	0.0444909
18S	267	G	85	428	513	0.199092	0	0.166306	152	319	471	0.265137	0	0.209923	36	232	268	0.0838083	0	0.0775938	0.151274	0.0550588
18S	268	G	204	489	693	0.0885207	0	0	312	299	611	0.0338054	0	0.0327517	90	517	607	0.551553	0	0	0.0109172	0.0154393
18S	269	G	347	292	639	0.0971875	0	0.0887051	407	257	664	0.039482	0	0.0380374	138	271	409	0.220271	0	0	0.0422475	0.0363359
18S	270	G	300	184	484	0.553036	0.0406271	0.356573	329	168	497	0.534404	0	0.348738	68	197	265	0.293818	0	0.227755	0.311022	0.0589652
18S	271	C	386	190	576	0.506104	0	0.336423	421	102	523	0.581701	0.0324028	0.368213	124	138	262	0.353021	0	0.261648	0.322095	0.0446691
18S	272	G	820	503	1323	0.0926401	0	0	883	692	1575	0.433488	0	0	224	147	371	0.00122461	0	0.00122641	0.000408802	0.000578134
18S	273	G	936	409	1345	0.240688	0	0.194112	1015	557	1572	0.301201	0	0	289	247	536	0.294496	0	0	0.064704	0.0915053
18S	274	G	336	80	416	3.98185	0.257856	0.799656	346	169	515	1.62043	0.0670705	0.618842	103	81	184	1.35502	0.217193	0.576698	0.665065	0.096713
18S	275	C	866	143	1009	1.41453	0.0553394	0.586081	577	215	792	0.882584	0	0.469129	238	119	357	0.218032	0	0.179415	0.411542	0.170942
18S	276	G	712	103	815	2.63775	0.383696	0.725349	582	121	703	1.39208	0.19485	0.582299	150	67	217	1.26346	0.247721	0.559331	0.622326	0.0734488
18S	277	C	2195	153	2348	0.376259	0	0.273477	1062	132	1194	0.525058	0.0287086	0.344476	335	71	406	0.362572	0	0.266574	0.294843	0.0352092
18S	278	C	7360	118	7478	0.565671	0	0	3159	193	3352	0.443848	0	0	693	85	778	0.168193	0	0	0	0
18S	279	G	7011	121	7132	0.465433	0	0	3315	158	3473	0.401033	0	0	673	62	735	0.0952899	0	0.0871077	0.0290359	0.041063
18S	280	G	2912	64	2976	0.589826	0	0.371079	1664	117	1781	0.402107	0	0.286903	451	20	471	1.07234	0.113045	0.517983	0.391988	0.0954898
18S	281	C	5002	103	5105	0.0522348	0	0	2494	70	2564	0.0217327	0	0.0212786	781	26	807	0.335369	0	0.251376	0.0908849	0.113816
18S	282	G	5580	27	5607	0.117994	0	0	2359	31	2390	0.160677	0	0.138483	828	18	846	0.379391	0	0.275278	0.137921	0.112383
18S	283	G	3563	21	3584	0.452453	0	0.311569	2236	18	2254	0.278512	0	0.217916	1352	6	1358	0.131077	0	0	0.176495	0.130526
18S	284	C	7175	41	7216	0.356393	0	0	4113	27	4140	0.347353	0	0	2159	18	2177	0.484359	0	0	0	0
18S	285	U	7036	49	7085	0.407235	0	0	3970	65	4035	0.361139	0	0	2322	18	2340	0.537819	0	0	0	0
18S	286	U	6208	76	6284	0.396811	0	0	3851	91	3942	0.391893	0	0	1955	32	1987	0.465409	0	0	0	0
18S	287	U	4249	141	4390	0.17342	0	0	2739	92	2831	0.161095	0	0	1374	54	1428	0.260306	0	0	0	0
18S	288	G	2288	89	2377	0.391627	0.0181167	0.281502	1741	143	1884	0.195125	0	0.16334	656	51	707	0.474937	0	0.322314	0.255719	0.0674128
18S	289	G	946	54	1000	1.92039	0.319171	0.657805	1345	134	1479	0.406712	0.00312583	0.289261	348	30	378	1.61891	0.273324	0.618785	0.52195	0.165305
18S	290	U	812	114	926	1.73285	0.222452	0.634333	1377	219	1596	0.163376	0	0.140508	284	79	363	1.50336	0.14694	0.601196	0.458679	0.225387
18S	291	G	1015	84	1099	0.824808	0	0.452222	879	174	1053	0.571632	0.041085	0.363938	189	46	235	2.62881	0.207581	0.725275	0.513812	0.153809
18S	292	A	973	129	1102	0.396545	0	0.284132	651	241	892	0.571594	0	0.363963	142	51	193	2.96157	0.260287	0.748549	0.465548	0.202749
18S	293	C	281	418	699	0.773349	0	0.436447	574	285	859	0.382171	0	0.276733	314	66	380	0.803383	0	0.446136	0.386439	0.0776743
18S	294	U	121	184	305	3.21685	0.220468	0.763448	362	271	633	0.822222	0.0948405	0.45161	446	121	567	0.19822	0	0.165672	0.460243	0.244117
18S	295	C	523	268	791	0.730485	0	0.422436	551	387	938	0.182322	0	0.154345	720	48	768	0.106632	0	0	0.19226	0.17453
18S	296	U	847	241	1088	0.412509	0	0.29223	681	266	947	0.198863	0	0.166022	1061	102	1163	0.422738	0	0	0.152751	0.119671
18S	297	A	1336	187	1523	0.16647	0	0.142793	1123	286	1409	0.182861	0	0	1584	104	1688	0.627275	0	0	0.0475976	0.0673132
18S	298	G	470	331	801	1.83824	0.282965	0.647953	300	247	547	1.50438	0.301094	0.601138	559	175	734	0.0424339	0	0.0407597	0.42995	0.275862
18S	299	A	520	632	1152	1.30392	0.273858	0.566171	420	464	884	0.734426	0.128609	0.423716	403	130	533	0.62164	0	0.383783	0.45789	0.0782823
18S	300	U	1058	3656	4714	0.411163	0	0	821	1393	2214	0.273695	0	0	743	340	1083	0.199446	0	0	0	0
18S	301	A	632	3270	3902	0.119301	0	0	450	1208	1658	0.234371	0	0.189964	259	235	494	1.08884	0.0602169	0.521771	0.237245	0.21562
18S	302	A	446	2574	3020	0.333852	0	0.250354	434	1201	1635	0.4652	0	0.317632	151	187	338	2.34281	0.34293	0.701469	0.423152	0.198708
18S	303	C	332	3856	4188	0.0131217	0	0.0129548	451	1838	2289	0.142586	0	0.12484	200	242	442	1.62109	0.242845	0.619013	0.252269	0.263319
18S	304	C	761	5270	6031	0.248125	0	0	684	1727	2411	0.243012	0	0.195568	266	557	823	0.437244	0.0299705	0.304481	0.166683	0.125971
18S	305	U	992	4165	5157	0.00720348	0	0.00715334	1198	2210	3408	0.0302239	0	0.0293456	415	1449	1864	0.33129	0	0	0.0121663	0.0124937
18S	306	C	921	5503	6424	0.151407	0	0	948	2514	3462	0.172002	0	0.146796	407	1298	1705	0.188856	0	0	0.0489319	0.0692001
18S	307	G	2649	4037	6686	0.158907	0	0	3991	1737	5728	0.26573	0	0	909	1414	2323	0.402295	0	0	0	0
18S	308	G	3171	2674	5845	0.0186851	0	0.0183455	3252	1667	4919	0.0280646	0	0	627	1224	1851	0.181653	0	0	0.00611516	0.00864815
18S	309	G	2309	1364	3673	0.7335	0.174657	0.423199	2894	668	3562	0.487392	0.0364092	0.327744	364	703	1067	0.530774	0	0.346948	0.365964	0.0412237
18S	310	C	3294	4320	7614	0.228124	0	0	4570	1124	5694	0.0830495	0	0	773	968	1741	0.116501	0	0	0	0
18S	311	C	3839	4438	8277	0.317679	0	0	5760	3094	8854	0.438947	0	0	1022	1766	2788	0.509322	0	0	0	0
18S	312	G	3232	3033	6265	0.0951821	0	0	4233	2888	7121	0.287351	0	0	708	649	1357	0.035387	0	0.0342019	0.0114006	0.0161229
18S	313	A	2742	3720	6462	0.178546	0	0	3166	2494	5660	0.109696	0	0	715	730	1445	0.0819963	0	0	0	0
18S	314	U	3283	3398	6681	0.283435	0	0	3189	3669	6858	0.350636	0	0	785	397	1182	0.0420024	0	0.0403421	0.0134474	0.0190174
18S	315	C	1244	3515	4759	0.0506746	0	0	1584	3277	4861	0.134051	0	0	202	444	646	0.870737	0.0613936	0.465836	0.155279	0.219597
18S	316	G	1230	1541	2771	0.556061	0.0788076	0.357434	825	1647	2472	0.628184	0.0835239	0.385915	155	140	295	3.0479	0.42798	0.753587	0.498979	0.18041
18S	317	C	1551	1843	3394	0.068938	0	0.0645098	965	2017	2982	0.134365	0	0.118485	217	407	624	0.711804	0	0.41621	0.199735	0.154649
18S	318	A	735	2017	2752	0.239601	0	0.193346	572	1409	1981	0.439892	0	0.305611	204	373	577	0.672357	0	0.402458	0.300471	0.085447
18S	319	C	384	2292	2676	0.215781	0	0.177538	283	1539	1822	0.29343	0	0.226958	63	1692	1755	0.551424	0	0	0.134832	0.0974519
18S	320	G	207	604	811	3.0971	0.35695	0.756152	133	649	782	1.66234	0.198903	0.62469	32	1041	1073	0.245686	0	0	0.460281	0.329863
18S	321	C	333	798	1131	1.67579	0.101001	0.626485	149	559	708	1.32862	0.123428	0.570906	45	1147	1192	0.387185	0	0	0.39913	0.283138
18S	322	C	513	394	907	2.34331	0.240302	0.701126	156	503	659	1.12534	0.117219	0.529864	37	767	804	0.0884886	0	0	0.41033	0.298452
18S	323	C	873	502	1375	1.21954	0	0.549636	203	423	626	1.08837	0.0841032	0.521557	50	443	493	0.489879	0	0.329252	0.466815	0.0979451
18S	324	C	6549	556	7105	0.667794	0	0	1445	343	1788	0.413099	0	0	364	393	757	0.152917	0	0	0	0
18S	325	C	5616	201	5817	0.573156	0	0	1398	132	1530	0.333391	0	0	370	97	467	0.346676	0	0.25784	0.0859467	0.121547
18S	326	C	4711	125	4836	0.484219	0	0	1292	137	1429	0.3223	0	0	338	69	407	0.39842	0	0.285408	0.0951359	0.134542
18S	327	G	1156	66	1222	1.30469	0	0.566303	439	83	522	1.01532	0.118929	0.504279	151	40	191	1.90816	0.255225	0.657317	0.575966	0.0628502
18S	328	U	2731	111	2842	0.1254	0	0	902	221	1123	0.132374	0	0	272	48	320	0.601004	0	0.376124	0.125375	0.177306
18S	329	G	1797	29	1826	0.33874	0	0.253132	693	410	1103	0.134652	0	0	257	72	329	0.608485	0.00639665	0.379011	0.210714	0.157611
18S	330	G	661	58	719	2.4419	0.298404	0.709749	555	130	685	0.471283	0.0414913	0.320639	125	74	199	1.89617	0.350394	0.655848	0.562079	0.172136
18S	331	C	1321	155	1476	0.441864	0	0.306597	734	149	883	0.245764	0	0.197459	199	359	558	0.0426357	0	0.0409625	0.181673	0.109018
18S	332	G	1055	514	1569	0.251975	0	0.201364	441	302	743	0.648402	0	0.393673	216	889	1105	0.501467	0	0	0.198346	0.16073
18S	333	G	597	395	992	0.977409	0.0879892	0.494539	287	364	651	1.17149	0.0746595	0.539868	119	543	662	0.0659796	0	0	0.344802	0.244513
18S	334	C	657	427	1084	0.915494	0.108392	0.478172	335	550	885	0.916566	0.0853345	0.478515	135	530	665	0.0303971	0	0	0.318896	0.225493
18S	335	G	563	484	1047	1.09799	0.242831	0.52359	183	488	671	2.04401	0.38498	0.671815	81	870	951	0.339344	0	0	0.398468	0.288184
18S	336	A	347	2526	2873	0.248701	0	0	79	1194	1273	0.840424	0.232269	0.456842	63	682	745	0.0833333	0	0	0.152281	0.215357
18S	337	C	420	3721	4141	0.450982	0	0	114	4022	4136	0.42913	0	0	85	972	1057	0.37323	0	0	0	0
18S	338	G	256	3056	3312	0.230801	0	0	87	2865	2952	0.0428378	0	0	41	427	468	0.563231	0.0759172	0.360792	0.120264	0.170079
18S	339	A	161	2610	2771	0.0170194	0	0	76	3458	3534	0.145787	0	0	37	248	285	1.53598	0.317723	0.606511	0.20217	0.285912
18S	340	C	522	1807	2329	0.314378	0	0.239262	144	4321	4465	0.302271	0	0	95	380	475	0.517227	0.0573955	0.341375	0.193546	0.143066
18S	341	C	844	2322	3166	0.0167421	0	0.0164715	235	4256	4491	0.290187	0	0	251	303	554	0.322162	0.00438023	0.243996	0.0868224	0.111342
18S	342	C	984	1808	2792	0.27551	0.00841871	0.216061	226	4319	4545	0.295635	0	0	354	621	975	0.297108	0	0	0.0720202	0.101852
18S	343	A	1131	2550	3681	0.00941216	0	0.0093269	244	3242	3486	0.0695026	0	0	325	362	687	0.0452196	0	0.0433235	0.0175501	0.0186181
18S	344	U	1397	1924	3321	0.2462	0	0.197609	290	3332	3622	0.168562	0	0	330	541	871	0.191042	0	0	0.0658695	0.0931536
18S	345	U	1123	1510	2633	0.687417	0.136029	0.40747	237	2548	2785	0.0461514	0	0.0441305	267	434	701	0.0481007	0	0.0459556	0.165852	0.170851
18S	346	C	1519	4040	5559	0.211555	0	0	378	2068	2446	0.128529	0	0.113932	344	662	1006	0.279764	0	0	0.0379774	0.0537082
18S	347	G	1341	3484	4825	0.0322282	0	0	410	967	1377	0.983519	0.213151	0.496027	384	501	885	0.157449	0	0	0.165342	0.233829
18S	348	A	1166	4379	5545	0.184942	0	0	438	1114	1552	0.553302	0	0.356358	282	427	709	0.0232707	0	0.0227729	0.126377	0.162887
18S	349	A	1025	5168	6193	0.27917	0	0	457	1024	1481	0.537164	0	0.349605	211	287	498	0.417568	0	0.294984	0.214863	0.153559
18S	350	C	1694	7268	8962	0.539206	0	0	1093	1202	2295	0.0202333	0	0	361	609	970	0.32633	0	0	0	0
18S	351	G	949	3204	4153	0.114917	0	0.103095	978	815	1793	0.333234	0	0.250049	241	215	456	0.581157	0.00589749	0.368061	0.240402	0.108387
18S	352	U	655	3994	4649	0.0366189	0	0	1218	1305	2523	0.0580076	0	0	156	559	715	0.053414	0	0.050773	0.0169243	0.0239346
18S	353	C	1806	1434	3240	0.328859	0	0.247532	2661	1015	3676	0.380621	0	0	334	369	703	0.137642	0	0.12114	0.122891	0.101062
18S	354	U	45	16	61	69.248	0.95849	0.985991	69	17	86	30.2336	0.887977	0.96834	10	12	22	38.8106	0.930973	0.975947	0.976759	0.00722907
18S	355	G	1575	1305	2880	0.292352	0	0.226278	1987	669	2656	0.0855392	0	0	304	161	465	0.985455	0.145369	0.496874	0.241051	0.203117
18S	356	C	3414	1160	4574	0.290987	0	0	3974	836	4810	0.542918	0	0	873	162	1035	0.0951737	0	0	0	0
18S	357	C	4090	506	4596	0.392041	0	0	3786	571	4357	0.505499	0	0	1094	153	1247	0.249341	0	0	0	0
18S	358	C	3257	785	4042	0.35646	0	0	1913	789	2702	0.179319	0	0	1761	147	1908	0.536604	0	0	0	0
18S	359	U	1599	735	2334	0.0802141	0	0.0742871	976	751	1727	0.252694	0	0.201814	1417	173	1590	0.424024	0	0	0.0920336	0.0833403
18S	360	A	1023	533	1556	0.564483	0	0.360959	785	8	793	1.61784	0.166098	0.618303	975	34	1009	0.0433113	0	0	0.326421	0.2536
18S	361	U	1388	436	1824	0.341492	0	0.254665	964	27	991	1.09394	0.146126	0.522683	1072	6	1078	0.103697	0	0	0.259116	0.213408
18S	362	C	1404	888	2292	0.00558221	0	0.00555363	967	630	1597	0.221026	0	0.18111	873	191	1064	0.118758	0	0	0.0622211	0.0840975
18S	363	A	1028	484	1512	0.533678	0	0.348123	830	352	1182	0.588973	0	0.37086	522	4	526	0.81421	0.164206	0.449266	0.389416	0.0433261
18S	364	A	744	5	749	2.02557	0.328546	0.669779	955	159	1114	0.614619	0.085316	0.38087	334	39	373	1.39284	0.253013	0.582738	0.544462	0.121012
18S	365	C	1258	27	1285	0.748739	0.116308	0.42835	1527	62	1589	0.197407	0	0.164949	523	12	535	0.452032	0	0.31171	0.30167	0.107767
18S	366	U	1711	116	1827	0.32689	0	0.24646	1773	113	1886	0.157051	0	0.135796	511	148	659	0.0812458	0	0.0752464	0.152501	0.0708886
18S	367	U	1862	1109	2971	0.106722	0	0	2216	18	2234	0.183773	0	0.155302	525	268	793	0.0712566	0	0	0.0517675	0.0732102
18S	368	U	1769	1235	3004	0.0184248	0	0	2703	174	2877	0.0663655	0	0.0622555	564	139	703	0.0889678	0	0.0818059	0.0480205	0.034881
18S	369	C	1792	2389	4181	0.246942	0	0	2544	324	2868	0.269103	0	0.2121	793	236	1029	0.2537	0	0	0.0707	0.0999849
18S	370	G	1279	624	1903	0.962681	0.172126	0.490624	1942	120	2062	1.09124	0.24502	0.521935	286	140	426	1.11985	0.172309	0.528854	0.513804	0.0166325
18S	371	A	2421	1454	3875	0.0246159	0	0	4190	199	4389	0.0141989	0	0.0140033	393	71	464	1.09663	0.227985	0.523581	0.179195	0.243585
18S	372	U	3704	1294	4998	0.233209	0	0	5457	144	5601	0.172264	0	0	714	87	801	0.240316	0	0.193949	0.0646496	0.0914283
18S	373	G	5361	550	5911	0.354533	0	0	7201	346	7547	0.381861	0	0	1645	91	1736	0.453189	0	0	0	0
18S	374	G	4006	550	4556	0.127216	0	0	6344	532	6876	0.282355	0	0	1020	144	1164	0.0870291	0	0	0	0
18S	375	U	4733	927	5660	0.321431	0	0	7743	439	8182	0.406279	0	0	1033	379	1412	0.214257	0	0	0	0
18S	376	A	3791	710	4501	0.127106	0	0	6673	435	7108	0.295921	0	0	1107	167	1274	0.0266057	0	0	0	0
18S	377	G	2243	764	3007	0.349117	0.0531196	0.258838	2780	702	3482	0.516008	0.0803381	0.340437	530	641	1171	0.101678	0	0.0923653	0.230547	0.103232
18S	378	U	1406	1122	2528	0.577536	0.126027	0.366192	2017	1066	3083	0.645781	0.114537	0.392463	365	571	936	0.464295	0	0.317309	0.358655	0.0311411
18S	379	C	1167	1313	2480	0.495065	0.0177613	0.331222	1586	1849	3435	0.352241	0	0.260543	461	751	1212	0.099597	0	0.0906438	0.22747	0.100962
18S	380	G	973	2148	3121	0.0863193	0	0.0794838	1091	3154	4245	0.0363506	0	0	308	873	1181	0.0918688	0	0.0842043	0.0545627	0.0386297
18S	381	C	1092	2720	3812	0.17799	0	0	1155	3174	4329	0.160439	0	0	341	1434	1775	0.330424	0	0	0	0
18S	382	C	1244	3469	4713	0.408085	0	0	1232	3712	4944	0.378713	0	0	328	2443	2771	0.634676	0	0	0	0
18S	383	G	581	2314	2895	0.0499386	0	0	879	1392	2271	0.281622	0	0.219814	176	486	662	0.749539	0	0.428791	0.216202	0.175072
18S	384	U	485	2919	3404	0.254658	0	0	600	2525	3125	0.191981	0	0	122	1085	1207	0.173528	0	0	0	0
18S	385	G	279	715	994	1.70326	0.350437	0.630311	355	1079	1434	0.726442	0.135552	0.420944	102	395	497	1.02838	0.0821958	0.507498	0.519584	0.0858998
18S	386	C	352	2008	2360	0.0115488	0	0.0114217	578	1131	1709	0.272157	0	0.214032	165	540	705	0.254674	0	0.20321	0.142888	0.0930655
18S	387	C	368	1703	2071	0.119552	0	0.106831	423	768	1191	0.663386	0.0392603	0.399018	136	423	559	0.44998	0	0.310718	0.272189	0.122356
18S	388	U	367	1685	2052	0.0452725	0	0.0433319	531	1071	1602	0.0482221	0	0.0460311	126	530	656	0.0488584	0	0.0466502	0.0453377	0.00144069
18S	389	A	298	680	978	1.09921	0.20127	0.523884	309	468	777	0.96521	0.183637	0.49147	69	168	237	1.48973	0.282172	0.599361	0.538239	0.0452008
18S	390	C	469	1353	1822	0.0254038	0	0.0247877	331	576	907	0.583505	0.0605613	0.368746	138	259	397	0.442714	0	0.307397	0.233644	0.149792
18S	391	C	698	1291	1989	0.144216	0	0	607	830	1437	0.106506	0	0	235	502	737	0.312014	0	0	0	0
18S	392	A	634	958	1592	0.090521	0	0.0830549	526	622	1148	0.193811	0	0.162465	138	254	392	0.385242	0	0.278616	0.174712	0.0803058
18S	393	U	619	2167	2786	0.437496	0	0	538	1250	1788	0.239134	0	0	135	324	459	0.145773	0	0.127469	0.0424895	0.0600893
18S	394	G	525	1161	1686	0.00696832	0	0.00692417	328	864	1192	0.331284	0	0.249002	69	412	481	0.159521	0	0.137821	0.131249	0.0989372
18S	395	G	313	987	1300	0.437484	0	0.304503	337	884	1221	0.4995	0	0.333293	90	338	428	0.385703	0	0.278814	0.305537	0.022253
18S	396	U	226	1318	1544	0.423783	0	0.297781	242	1104	1346	1.02913	0	0.507365	50	827	877	0.279372	0	0	0.268382	0.208171
18S	397	G	187	467	654	2.95208	0.405617	0.747257	165	1270	1435	1.35582	0	0.575689	31	663	694	0.0751879	0	0.0700237	0.464323	0.287475
18S	398	A	81	997	1078	1.66128	0.275377	0.624459	115	2145	2260	0.792751	0	0.442307	23	367	390	1.20213	0.19884	0.546529	0.537765	0.0746207
18S	399	C	145	2082	2227	0.321753	0	0.243512	353	2139	2492	0.80763	0	0.446889	48	422	470	0.918802	0.120023	0.479372	0.389924	0.104375
18S	400	C	381	2175	2556	0.172194	0	0.146948	848	2661	3509	0.356315	0	0.262763	111	977	1088	0.209928	0	0	0.13657	0.107523
18S	401	A	185	4402	4587	0.365044	0	0	392	4666	5058	0.00760581	0	0	50	881	931	0.0317358	0	0	0	0
18S	402	C	132	7021	7153	0.622188	0	0	539	15047	15586	0.737067	0	0	39	1563	1602	0.481542	0	0	0	0
18S	403	G	215	5177	5392	0.449305	0	0	793	7563	8356	0.391212	0	0	72	1624	1696	0.537209	0	0	0	0
18S	404	G	315	5013	5328	0.453602	0	0	1217	8277	9494	0.489592	0	0	110	1437	1547	0.512575	0	0	0	0
18S	405	G	248	1553	1801	0.751239	0.011289	0.429112	361	2401	2762	0.928114	0	0.481449	32	504	536	0.528616	0	0.346235	0.418932	0.0556681
18S	406	U	119	669	788	2.86139	0.405719	0.741269	308	1330	1638	2.09231	0.184482	0.676751	22	204	226	2.51689	0.435565	0.716555	0.711525	0.0265784
18S	407	G	195	1307	1502	0.79209	0	0.442156	440	2711	3151	0.399838	0	0.285696	24	350	374	0.832889	0.0497644	0.455075	0.394309	0.0769819
18S	408	A	141	1155	1296	0.813638	0	0.448813	312	2494	2806	0.385299	0	0.278206	25	289	314	0.943422	0.00397854	0.486238	0.404419	0.0905446
18S	409	C	184	2722	2906	0.412388	0	0	508	3166	3674	0.252042	0	0	25	332	357	0.387741	0	0.279968	0.0933226	0.131978
18S	410	G	248	1093	1341	0.164812	0	0.141583	513	1829	2342	0.0108313	0	0	65	311	376	0.0479811	0	0.0459005	0.0624945	0.05898
18S	411	G	551	681	1232	0.0940975	0	0.0860685	649	1084	1733	0.0719082	0	0.0671204	97	293	390	0.162944	0	0	0.051063	0.0369263
18S	412	G	544	1041	1585	0.175851	0	0	793	447	1240	0.427469	0	0.299628	199	256	455	0.318177	0	0	0.0998762	0.141246
18S	413	G	531	277	808	0.765843	0.0303218	0.434002	407	212	619	1.8652	0.311515	0.651351	135	135	270	0.275154	0	0.216407	0.43392	0.177565
18S	414	A	394	157	551	1.76188	0.248226	0.638346	386	200	586	1.98929	0.252026	0.665851	107	103	210	0.778199	0.105136	0.438803	0.581	0.101174
18S	415	A	393	245	638	1.47866	0.228893	0.596934	327	255	582	2.04414	0.274442	0.671879	91	56	147	1.7479	0.33753	0.637653	0.635489	0.0306343
18S	416	U	685	147	832	0.876991	0.188709	0.467531	723	227	950	0.835799	0.128298	0.455539	167	41	208	1.00516	0.204432	0.502485	0.475185	0.0199151
18S	417	C	1571	460	2031	0.251247	0	0	1724	302	2026	0.129896	0	0	389	69	458	0.0976035	0	0	0	0
18S	418	A	1871	476	2347	0.315299	0	0	1712	264	1976	0.00402405	0	0.00400995	372	70	442	0.0073238	0	0	0.00133665	0.00189031
18S	419	G	1686	110	1796	0.0507203	0	0	1779	223	2002	0.0541299	0	0.0513747	485	64	549	0.214828	0	0	0.0171249	0.0242182
18S	420	G	2774	85	2859	0.433077	0	0	3311	235	3546	0.415293	0	0	731	74	805	0.490088	0	0	0	0
18S	421	G	2041	98	2139	0.19337	0	0	2843	137	2980	0.25175	0	0	592	40	632	0.320397	0	0	0	0
18S	422	U	1623	174	1797	0.0552342	0	0	2422	266	2688	0.167543	0	0	401	64	465	0.0739866	0	0	0	0
18S	423	U	1602	155	1757	0.0680066	0	0	2119	1010	3129	0.310167	0	0	418	86	504	0.184752	0	0	0	0
18S	424	C	1842	387	2229	0.319297	0	0	2223	1319	3542	0.419531	0	0	330	155	485	0.185345	0	0	0	0
18S	425	G	839	227	1066	0.4325	0	0.302118	815	529	1344	0.677373	0.080887	0.404009	162	45	207	0.943857	0.154062	0.486763	0.39763	0.0755159
18S	426	A	777	119	896	0.675201	0.0374444	0.403325	1060	460	1520	0.464015	0	0.317089	183	58	241	0.616713	0	0.382438	0.367618	0.0367324
18S	427	U	814	163	977	0.562497	0	0.360235	741	594	1335	0.809606	0	0.447579	161	29	190	1.23741	0	0.554351	0.454055	0.0793799
18S	428	U	41	6	47	36.9086	0.91186	0.974156	42	25	67	41.6699	0.915153	0.976901	4	0	4	102.851	0.965656	0.992282	0.981113	0.00797667
18S	429	C	593	266	859	1.3988	0.117304	0.583407	748	601	1349	1.39362	0.126459	0.582403	262	19	281	1.15571	0.0308252	0.537	0.567603	0.021644
18S	430	C	1108	1117	2225	0.0887691	0	0	1540	981	2521	0.286082	0	0.222513	486	44	530	0.183804	0	0.155513	0.126009	0.0932056
18S	431	G	808	471	1279	0.820755	0	0.450971	1625	1056	2681	0.315627	0	0.239974	317	62	379	0.912661	0	0.477826	0.38959	0.106361
18S	432	G	1831	239	2070	0.199125	0	0.166126	3049	364	3413	0.107756	0	0.0972996	590	93	683	0.150097	0	0.130675	0.131367	0.0281025
18S	433	A	3434	547	3981	0.381095	0	0	6628	714	7342	0.513257	0	0	1323	113	1436	0.460079	0	0	0	0
18S	434	G	4366	626	4992	0.514271	0	0	7861	277	8138	0.562683	0	0	1534	99	1633	0.515735	0	0	0	0
18S	435	A	5367	910	6277	0.62925	0	0	7919	625	8544	0.591317	0	0	1811	197	2008	0.618384	0	0	0	0
18S	436	G	914	276	1190	1.39232	0.0461242	0.5822	1032	197	1229	2.36314	0.1785	0.702829	266	106	372	1.51531	0.0558746	0.603078	0.629369	0.0526387
18S	437	G	2532	311	2843	0.120671	0	0	3204	1178	4382	0.202114	0	0	769	140	909	0.067094	0	0	0	0
18S	438	G	2240	303	2543	0.0681822	0	0	2256	544	2800	0.190678	0	0.16019	631	239	870	0.0641408	0	0	0.0533968	0.0755145
18S	439	A	1127	759	1886	0.176123	0	0.149816	1186	1025	2211	0.371896	0	0.271171	362	309	671	0.156779	0	0.135705	0.185564	0.0608066
18S	440	G	340	301	641	2.22764	0.299777	0.690509	252	581	833	2.20296	0.224135	0.688046	128	143	271	1.68819	0.234432	0.628863	0.66914	0.0284974
18S	441	C	512	609	1121	0.50199	0	0.334415	291	550	841	1.55805	0.0269104	0.60936	174	180	354	0.750798	0	0.429523	0.457766	0.114009
18S	442	C	354	824	1178	0.135727	0	0.119596	300	625	925	0.842369	0.03256	0.457489	235	179	414	0.232262	0	0.188854	0.255313	0.145729
18S	443	U	462	1043	1505	0.175778	0	0	373	1444	1817	0.13392	0	0	361	348	709	0.353584	0	0	0	0
18S	444	G	420	350	770	0.578657	0.0435541	0.366852	350	658	1008	0.523632	0.0286967	0.343897	289	146	435	0.0200051	0	0.0196569	0.243469	0.158536
18S	445	A	354	494	848	0.343607	0	0.255959	342	1327	1669	0.146075	0	0	276	164	440	0.054447	0	0	0.0853197	0.12066
18S	446	G	764	562	1326	0.193251	0	0	845	967	1812	0.228455	0	0	372	121	493	0.165025	0	0	0	0
18S	447	A	530	280	810	0.609179	0	0.378856	582	646	1228	0.235521	0	0.190751	208	85	293	0.528118	0.0210525	0.346371	0.305326	0.0820951
18S	448	A	677	251	928	0.574883	0	0.365282	716	719	1435	0.10496	0	0.0950496	233	57	290	0.577854	0.0510925	0.367027	0.275786	0.127802
18S	449	A	593	362	955	0.64162	0.0327379	0.391095	694	735	1429	0.171507	0	0.146486	214	29	243	0.931421	0.1641	0.483272	0.340284	0.142109
18S	450	C	618	821	1439	0.128927	0	0.114274	910	1192	2102	0.189829	0	0	220	49	269	0.704733	0.122625	0.414298	0.176191	0.174711
18S	451	G	1131	367	1498	0.191935	0	0.161119	1048	795	1843	0.0134912	0	0	495	52	547	0.135057	0	0	0.0537062	0.075952
18S	452	G	1217	279	1496	0.278119	0	0.217714	714	770	1484	0.289181	0.00165967	0.224431	766	38	804	0.408834	0	0	0.147382	0.104251
18S	453	C	673	2978	3651	0.487015	0	0	470	942	1412	0.540434	0.0109207	0.350994	311	262	573	0.0202865	0	0.0199171	0.123637	0.160971
18S	454	U	520	2999	3519	0.421193	0	0	288	1988	2276	0.024501	0	0.0239254	255	282	537	0.222718	0	0.182427	0.0687842	0.0809492
18S	455	A	274	1603	1877	0.235925	0	0.190972	127	2063	2190	0.186658	0	0.157357	134	332	466	0.559315	0	0.359186	0.235838	0.0882929
18S	456	C	222	1792	2014	0.125779	0	0.111775	67	3199	3266	0.209275	0	0	121	247	368	1.06603	0.0592717	0.516659	0.209478	0.221951
18S	457	C	326	1923	2249	0.0097679	0	0.00967767	77	1878	1955	0.479635	0	0.32427	214	826	1040	0.288718	0	0	0.111316	0.150633
18S	458	A	165	1388	1553	0.545503	0	0.353108	62	1986	2048	0.531115	0.00468808	0.346992	116	593	709	0.145884	0	0.127468	0.275856	0.104956
18S	459	C	217	3584	3801	0.417298	0	0	100	5548	5648	0.469129	0	0	148	1563	1711	0.567582	0	0	0	0
18S	460	A	113	2349	2462	0.0533541	0	0	56	4348	4404	0.254115	0	0	146	946	1092	0.197367	0	0	0	0
18S	461	U	83	2059	2142	0.0557318	0	0.0528131	45	4217	4262	0.225439	0	0	193	725	918	0.0212187	0	0.0208	0.0245377	0.0217222
18S	462	C	1	160	161	13.7729	0.790355	0.932698	3	1438	1441	1.42635	0.105057	0.588027	3	111	114	7.8256	0.642405	0.887568	0.802764	0.152956
18S	463	C	73	2284	2357	0.112398	0	0	68	3288	3356	0.0658756	0	0	214	681	895	0.0541419	0	0.0514155	0.0171385	0.0242375
18S	464	A	48	2720	2768	0.281538	0	0	36	4672	4708	0.392171	0	0	192	613	805	0.163785	0	0.140885	0.0469618	0.066414
18S	465	A	61	3262	3323	0.442295	0	0	32	4747	4779	0.444103	0	0	181	1140	1321	0.336384	0	0	0	0
18S	466	G	97	3059	3156	0.453824	0	0	69	2654	2723	0.0793686	0	0	247	1367	1614	0.511889	0	0	0	0
18S	467	G	105	1475	1580	0.126249	0	0.11216	108	1798	1906	0.180854	0	0.153223	347	853	1200	0.345166	0	0	0.0884612	0.0647589
18S	468	A	10	38	48	36.0261	0.905962	0.973529	6	55	61	33.3111	0.910745	0.971312	14	37	51	15.5987	0.802427	0.940844	0.961895	0.0149124
18S	469	A	189	1079	1268	0.295272	0	0.2281	105	1286	1391	0.30696	0	0.234995	424	334	758	0.0256624	0	0.0250525	0.162716	0.0973834
18S	470	G	298	1058	1356	0.118505	0	0.106019	168	955	1123	0.440678	0	0.306071	250	413	663	0.12336	0	0.109961	0.174017	0.0933903
18S	471	G	86	839	925	0.535493	0	0.348989	46	834	880	0.543511	0	0.352386	86	651	737	0.0415086	0	0	0.233792	0.165321
18S	472	C	357	1721	2078	0.458789	0	0	172	1237	1409	0.269031	0	0	150	628	778	0.193567	0	0	0	0
18S	473	A	173	1166	1339	0.172181	0	0	101	799	900	0.0698483	0	0.0653559	100	344	444	0.330387	0	0.248759	0.104705	0.105298
18S	474	G	121	523	644	0.761499	0	0.432682	76	514	590	0.56802	0	0.362644	44	230	274	1.03042	0.0973916	0.508403	0.434577	0.0595206
18S	475	C	205	694	899	0.279	0	0.218329	170	901	1071	0.148653	0	0	100	492	592	0.0954281	0	0	0.0727763	0.102921
18S	476	A	167	1098	1265	0.169107	0	0	181	905	1086	0.213196	0	0	189	363	552	0.0868596	0	0	0	0
18S	477	G	174	635	809	0.294664	0	0.227816	160	552	712	0.223609	0	0.182955	288	432	720	0.348544	0	0	0.136924	0.0985367
18S	478	G	239	540	779	0.26	0	0.206559	126	355	481	0.744099	0.0421051	0.427146	144	175	319	0.467431	0	0.319217	0.317641	0.090061
18S	479	C	617	931	1548	0.494305	0	0	351	437	788	0.0489649	0	0	106	379	485	0.137883	0	0	0	0
18S	480	G	366	383	749	0.0911407	0	0.0836301	447	314	761	0.00895305	0	0	242	76	318	0.321351	0	0.243777	0.109136	0.101143
18S	481	C	537	653	1190	0.389514	0	0	787	358	1145	0.372232	0	0	351	138	489	0.188594	0	0	0	0
18S	482	G	319	149	468	0.585193	0.0135644	0.369659	457	134	591	0.285135	0	0.222164	155	70	225	0.822911	0.0931698	0.452525	0.348116	0.0952704
18S	483	C	388	228	616	0.0214839	0	0.0210655	636	265	901	0.250037	0	0	211	351	562	0.375706	0	0	0.00702182	0.00993035
18S	484	A	5	5	10	57.1737	0.945405	0.984348	13	7	20	35.2704	0.921038	0.973708	4	41	45	7.56981	0.735185	0.885558	0.947871	0.044276
18S	485	A	326	84	410	0.346769	0	0.257948	508	78	586	0.170907	0	0.146174	134	254	388	0.0647815	0	0	0.134707	0.105619
18S	486	A	646	66	712	0.374801	0	0	1013	59	1072	0.433437	0	0	139	166	305	0.210821	0	0.174585	0.058195	0.0823002
18S	487	U	415	85	500	0.114748	0	0	846	62	908	0.347195	0	0	119	295	414	0.137242	0	0	0	0
18S	488	U	249	81	330	0.331655	0	0.249621	705	71	776	0.291034	0	0	113	346	459	0.253889	0	0	0.083207	0.117672
18S	489	A	97	49	146	2.12419	0.280052	0.6814	275	18	293	0.954989	0.0914709	0.489339	17	264	281	0.269385	0	0.212812	0.461184	0.192334
18S	490	C	233	65	298	0.466035	0	0.318615	469	41	510	0.0332681	0	0	71	382	453	0.317939	0	0	0.106205	0.150196
18S	491	C	483	58	541	0.189299	0	0	357	43	400	0.237656	0	0.192409	104	387	491	0.393948	0	0	0.0641362	0.0907023
18S	492	C	385	71	456	0.00797471	0	0.00792883	361	76	437	0.0324962	0	0.0315432	68	280	348	0.172334	0	0	0.0131573	0.0133977
18S	493	A	431	38	469	0.0559338	0	0	281	56	337	0.179093	0	0.152272	41	206	247	0.107258	0	0.0972222	0.0831649	0.0629546
18S	494	C	473	389	862	0.553096	0	0	288	66	354	0.0402504	0	0	81	172	253	0.0586614	0	0	0	0
18S	495	U	266	91	357	0.292241	0	0.22664	209	136	345	0.141362	0	0	38	81	119	0.829074	0.144509	0.45535	0.22733	0.185896
18S	496	C	218	181	399	0.195639	0	0.16397	103	76	179	0.680062	0.160579	0.406127	42	25	67	1.91552	0.301991	0.660339	0.410145	0.202662
18S	497	C	270	156	426	0.104528	0	0.0948367	131	107	238	0.151	0	0.131669	52	25	77	1.12208	0.0563158	0.531978	0.252828	0.197961
18S	498	C	240	277	517	0.144573	0	0	136	152	288	0.122107	0	0	124	40	164	0.240875	0	0	0	0
18S	499	G	150	134	284	0.642846	0.0197216	0.392138	86	116	202	0.217898	0	0.17964	101	29	130	0.118575	0	0	0.190593	0.160277
18S	500	A	92	107	199	1.37472	0.213364	0.58012	24	110	134	0.852593	0.194479	0.462063	51	31	82	0.414592	0	0.2956	0.445928	0.116714
18S	501	C	98	624	722	0.442062	0	0	38	122	160	0.551898	0.0977044	0.357057	74	24	98	0.152862	0	0.133765	0.163607	0.147287
18S	502	C	60	547	607	0.237865	0	0	37	223	260	0.087484	0	0.0807307	7	36	43	1.99242	0.306549	0.670918	0.25055	0.299067
18S	503	C	49	255	304	0.615993	0	0.38196	24	278	302	0.0580858	0	0	13	59	72	0.78691	0	0.443777	0.275246	0.196257
18S	504	G	74	221	295	0.967718	0	0.492643	27	207	234	0.438913	0	0.305935	18	44	62	1.38201	0.160153	0.584079	0.460886	0.115751
18S	505	G	163	356	519	0.38188	0	0.276733	66	155	221	0.948849	0	0.488005	46	139	185	0.115472	0	0	0.254913	0.199824
18S	506	G	251	192	443	0.724224	0	0.420578	101	197	298	0.49346	0	0.331155	53	177	230	0.287783	0	0	0.250578	0.180907
18S	507	G	281	302	583	0.467466	0	0.318925	81	308	389	0.404017	0	0.288284	47	172	219	0.0709596	0	0	0.202403	0.143666
18S	508	A	470	673	1143	0.205662	0	0	136	940	1076	0.466729	0	0	48	227	275	0.0509259	0	0	0	0
18S	509	G	74	83	157	6.12651	0.510804	0.860443	8	44	52	13.5933	0.72087	0.932681	5	14	19	16.5511	0.785067	0.945718	0.912947	0.0375057
18S	510	G	1761	156	1917	0.445105	0	0	217	636	853	0.079313	0	0	284	44	328	0.169402	0	0.14524	0.0484132	0.0684667
18S	511	U	2712	278	2990	0.673844	0	0	304	1337	1641	0.55565	0	0	388	153	541	0.284666	0	0	0	0
18S	512	A	45	0	45	29.0792	0.83067	0.967454	5	17	22	41.5101	0.885564	0.977476	10	5	15	30.7347	0.883771	0.9704	0.971777	0.00420577
18S	513	G	1117	247	1364	0.0222385	0	0	789	852	1641	0.488774	0	0	366	268	634	0.174821	0	0	0	0
18S	514	U	1491	421	1912	0.270332	0	0	536	901	1437	0.37131	0	0	513	544	1057	0.442039	0	0	0	0
18S	515	G	1160	169	1329	0.186349	0	0.157177	467	499	966	0.000321728	0	0	481	292	773	0.00165088	0	0.00165028	0.0529426	0.0737083
18S	516	A	1571	211	1782	0.0142207	0	0	910	527	1437	0.304064	0	0	719	168	887	0.0850601	0	0.0784735	0.0261578	0.0369927
18S	517	C	124	2	126	15.9206	0.825149	0.941339	79	18	97	11.9441	0.74851	0.923473	53	1	54	22.2125	0.867886	0.95767	0.940827	0.0139656
18S	518	G	1113	408	1521	0.571171	0	0.363684	365	502	867	0.746902	0	0.42784	781	46	827	0.852697	0.0133379	0.460547	0.417357	0.0402327
18S	519	A	1888	335	2223	0.279906	0	0.21877	634	254	888	1.2	0	0.545734	1255	62	1317	0.369103	0	0.269744	0.344749	0.143633
18S	520	A	2259	376	2635	0.258949	0	0.205748	819	203	1022	1.39662	0.0877797	0.582984	1676	47	1723	0.201076	0	0.167494	0.318742	0.187499
18S	521	A	2666	224	2890	0.282828	0	0.220532	1046	195	1241	1.45761	0.206301	0.593296	2298	84	2382	0.0529165	0	0	0.271276	0.244855
18S	522	A	3892	174	4066	0.0110565	0	0.0109382	1780	123	1903	0.940319	0.176442	0.484752	2805	85	2890	0.145386	0	0	0.16523	0.22598
18S	523	A	4301	208	4509	0.0136906	0	0.0135086	2851	99	2950	0.466264	0.111736	0.318068	3000	75	3075	0.126279	0	0	0.110526	0.146858
18S	524	U	7936	229	8165	0.41351	0	0	7036	105	7141	0.338729	0	0	5030	85	5115	0.471017	0	0	0	0
18S	525	A	6288	204	6492	0.169882	0	0	6158	81	6239	0.100322	0	0	3473	34	3507	0.146025	0	0	0	0
18S	526	A	6693	102	6795	0.169516	0	0	7832	70	7902	0.232249	0	0	3522	41	3563	0.154221	0	0	0	0
18S	527	C	4542	292	4834	0.227503	0	0.185369	8209	101	8310	0.236821	0	0	2818	51	2869	0.0583933	0	0.0551899	0.0801864	0.0777135
18S	528	A	6212	227	6439	0.116577	0	0	8113	87	8200	0.209	0	0	2923	50	2973	0.0265934	0	0	0	0
18S	529	A	5989	289	6278	0.120541	0	0	8123	59	8182	0.218101	0	0	2773	43	2816	0.0294719	0	0	0	0
18S	530	U	7447	406	7853	0.361602	0	0	8924	98	9022	0.334754	0	0	3066	87	3153	0.213982	0	0	0	0
18S	531	A	5562	250	5812	0.195265	0	0	8312	70	8382	0.3521	0	0	1980	44	2024	0.117372	0	0.105089	0.0350297	0.0495395
18S	532	C	4962	649	5611	0.254859	0	0	6526	284	6810	0.276249	0	0	1930	104	2034	0.020475	0	0	0	0
18S	533	A	2456	321	2777	0.433741	0.0930592	0.3026	2440	128	2568	0.792496	0.229004	0.442215	1427	120	1547	0.153266	0	0.132972	0.292596	0.126446
18S	534	G	1640	376	2016	0.805321	0.174285	0.446205	1725	126	1851	1.09136	0.223024	0.521977	1146	191	1337	0.185052	0	0.156254	0.374812	0.157609
18S	535	G	1867	214	2081	0.5019	0.0248327	0.334284	764	288	1052	2.05274	0.318164	0.672634	1160	126	1286	0.0687473	0	0.0643719	0.357097	0.248846
18S	536	A	1231	167	1398	0.983115	0.121574	0.495922	754	178	932	1.74918	0.147906	0.636504	1061	60	1121	0.0720638	0	0.0672756	0.3999	0.242102
18S	537	C	834	591	1425	0.666355	0.0204618	0.400056	466	238	704	1.76589	0.0186583	0.638781	596	46	642	0.640971	0.15465	0.390975	0.476604	0.114736
18S	538	U	648	1011	1659	0.259793	0	0.206317	614	349	963	0.442831	0	0.307139	469	98	567	0.64016	0.113228	0.390723	0.301393	0.0753929
18S	539	C	985	1091	2076	0.0828866	0	0	657	238	895	0.157465	0	0.136175	542	78	620	0.294507	0	0.227789	0.121321	0.0935855
18S	540	U	968	866	1834	0.11937	0	0.106692	616	299	915	0.00385735	0	0.00384671	542	66	608	0.198321	0	0.165726	0.0920886	0.0668891
18S	541	U	996	302	1298	0.650783	0.076955	0.394411	727	130	857	0.0151904	0	0.0149803	636	56	692	0.0508418	0	0	0.136464	0.182499
18S	542	U	1298	423	1721	0.235605	0	0.190769	953	157	1110	0.242494	0	0	663	109	772	0.161679	0	0	0.0635898	0.0899295
18S	543	C	599	2083	2682	0.219203	0	0	558	122	680	0.394828	0.00969812	0.283364	343	187	530	0.340406	0	0.254315	0.179226	0.127286
18S	544	G	557	1448	2005	0.167409	0	0.143463	478	110	588	0.915205	0.0699727	0.478287	287	184	471	0.739171	0.0399098	0.425532	0.349094	0.146989
18S	545	A	489	2632	3121	0.235042	0	0	498	399	897	0.452202	0	0.31163	242	171	413	1.40523	0.197941	0.584827	0.298819	0.238927
18S	546	G	519	4010	4529	0.478526	0	0	510	256	766	0.940548	0.10644	0.485007	299	305	604	0.813168	0.0975158	0.448888	0.311299	0.220615
18S	547	G	443	1043	1486	0.906874	0.0916766	0.475749	380	583	963	0.744375	0.107026	0.426983	220	278	498	1.6124	0.340923	0.617684	0.506806	0.0808915
18S	548	C	708	833	1541	0.954489	0.16347	0.488519	518	613	1131	0.762829	0.14605	0.432947	247	1232	1479	0.0404129	0	0	0.307155	0.218373
18S	549	C	965	886	1851	0.857025	0.0683659	0.461639	1278	741	2019	0.223273	0	0.182595	355	1362	1717	0.0200815	0	0.0196974	0.22131	0.182487
18S	550	C	2414	1314	3728	0.00900748	0	0.00892944	2718	802	3520	0.114226	0	0	669	1529	2198	0.0298873	0	0	0.00297648	0.00420938
18S	551	U	2869	1152	4021	0.071888	0	0.0670822	2930	1031	3961	0.000860957	0	0	834	2110	2944	0.15808	0	0	0.0223607	0.0316229
18S	552	G	1969	1839	3808	0.323727	0	0.244606	1727	735	2462	1.03489	0.0801162	0.508674	564	1107	1671	0.856154	0.102127	0.4614	0.404894	0.114972
18S	553	U	1723	1719	3442	0.668935	0.088058	0.400885	1395	1599	2994	0.947516	0.160835	0.486609	524	2165	2689	0.266328	0	0.210377	0.365957	0.115444
18S	554	A	1260	2799	4059	0.593651	0.144966	0.372568	1092	3569	4661	0.405708	0.0765536	0.288659	468	2599	3067	0.226728	0.00600209	0.184872	0.282033	0.0767694
18S	555	A	1469	7482	8951	0.251429	0	0	1045	7659	8704	0.205758	0	0	566	4653	5219	0.268961	0	0	0	0
18S	556	U	2625	7312	9937	0.248763	0	0	1614	10041	11655	0.362845	0	0	728	5193	5921	0.31953	0	0	0	0
18S	557	U	2714	6217	8931	0.0908954	0	0	1281	10365	11646	0.331511	0	0	811	4612	5423	0.225043	0	0	0	0
18S	558	G	3083	8332	11415	0.271699	0	0	2043	8564	10607	0.227537	0	0	1237	4698	5935	0.298216	0	0	0	0
18S	559	G	2505	7832	10337	0.149306	0	0	1215	8255	9470	0.105964	0	0	1145	3602	4747	0.100033	0	0	0	0
18S	560	A	2666	6163	8829	0.0390726	0	0.0376074	1336	8134	9470	0.101377	0	0	1333	2903	4236	0.0188079	0	0	0.0125358	0.0177283
18S	561	A	3252	5711	8963	0.0180425	0	0.0177247	1698	6429	8127	0.0522474	0	0.0496589	1511	2207	3718	0.0739416	0	0.0688679	0.0454172	0.0210935
18S	562	U	5207	6495	11702	0.259853	0	0	3195	7612	10807	0.247471	0	0	2219	2451	4670	0.222443	0	0	0	0
18S	563	G	4669	3432	8101	0.0780877	0	0.07244	2741	2087	4828	0.787067	0.190253	0.440475	1795	989	2784	0.309132	0.0082632	0.2362	0.249705	0.150553
18S	564	A	5667	3270	8937	0.051447	0	0	3949	2840	6789	0.241798	0	0.194739	1849	1125	2974	0.160926	0	0.138659	0.111133	0.08185
18S	565	G	6443	1610	8053	0.015345	0	0.015115	4265	767	5032	0.733256	0.145739	0.4231	1532	481	2013	0.646877	0.0956823	0.392909	0.277041	0.185619
18S	566	U	5470	1313	6783	0.156021	0	0.134981	5265	849	6114	0.409627	0.025971	0.290626	1107	358	1465	1.17079	0.190718	0.539508	0.321705	0.166603
18S	567	C	3735	904	4639	0.694303	0.148348	0.409839	4875	1555	6430	0.360464	0.016118	0.264987	1492	267	1759	0.730726	0.0465284	0.422346	0.365724	0.0714147
18S	568	C	7669	999	8668	0.180303	0	0	10353	894	11247	0.246466	0	0	3289	371	3660	0.250077	0	0	0	0
18S	569	A	5733	590	6323	0.106395	0	0.0961777	10644	730	11374	0.255448	0	0	2529	2309	4838	0.488898	0	0	0.0320592	0.0453386
18S	570	C	7367	1975	9342	0.331724	0	0	12805	857	13662	0.403156	0	0	2991	1267	4258	0.435133	0	0	0	0
18S	571	U	5988	684	6672	0.0899512	0	0	10291	827	11118	0.268169	0	0	2147	236	2383	0.0223387	0	0.0218596	0.00728653	0.0103047
18S	572	U	3427	515	3942	0.50419	0.000139344	0.335247	6524	483	7007	0.172062	0	0.146821	1360	168	1528	0.555156	0	0.357128	0.279732	0.0944059
18S	573	U	5887	1160	7047	0.269113	0	0	7692	972	8664	0.139225	0	0	1879	390	2269	0.0470485	0	0	0	0
18S	574	A	4520	950	5470	0.0929731	0	0	6406	2783	9189	0.268471	0	0	1303	532	1835	0.119723	0	0.106974	0.035658	0.050428
18S	575	A	4818	1038	5856	0.267196	0	0	5996	859	6855	0.128186	0	0	1684	186	1870	0.0495635	0	0	0	0
18S	576	A	1339	862	2201	0.914684	0.198918	0.477834	1641	656	2297	1.39191	0.300867	0.58203	687	120	807	0.9886	0.177781	0.497443	0.519102	0.045211
18S	577	U	1719	791	2510	0.398894	0	0.285231	1835	789	2624	0.672508	0.0772346	0.402187	713	163	876	0.540948	0.0824737	0.351309	0.346242	0.0478815
18S	578	C	1044	1532	2576	0.16417	0	0.141066	783	1245	2028	0.771661	0.0460794	0.435679	555	343	898	0.34861	0	0.258709	0.278485	0.121085
18S	579	C	971	1393	2364	0.149894	0	0.130403	705	1297	2002	0.505747	0	0.335989	653	553	1206	0.104004	0	0	0.155464	0.138307
18S	580	U	720	1252	1972	0.161976	0	0.139458	604	1351	1955	0.224307	0	0.183288	709	451	1160	0.157039	0	0	0.107582	0.078148
18S	581	U	519	1196	1715	0.165398	0	0.141995	516	826	1342	0.424324	0	0.298068	510	290	800	0.185809	0	0.156859	0.198974	0.0703324
18S	582	U	675	1239	1914	0.131407	0	0	715	831	1546	0.0203045	0	0	759	333	1092	0.184904	0	0	0	0
18S	583	A	444	542	986	0.787358	0.139663	0.440765	497	698	1195	0.235433	0	0.190696	580	165	745	0.437668	0	0.304713	0.312058	0.102222
18S	584	A	278	413	691	1.39489	0.197063	0.582797	366	433	799	0.697528	0.0915555	0.411211	471	115	586	0.823434	0	0.452006	0.482005	0.0731908
18S	585	C	133	1496	1629	0.00587594	0	0	185	912	1097	0.208156	0	0.172422	218	224	442	1.61575	0.11461	0.618234	0.263552	0.260489
18S	586	G	273	641	914	1.25039	0	0.555903	300	490	790	0.917067	0	0.478685	504	347	851	0.448005	0	0.309645	0.448078	0.102838
18S	587	A	445	1116	1561	0.631541	0	0.387234	460	905	1365	0.41617	0	0.294022	751	233	984	0.484873	0	0.326765	0.336007	0.0386107
18S	588	G	466	900	1366	1.32663	0.0718402	0.570373	469	775	1244	0.957385	0	0.489315	391	1270	1661	0.0496858	0	0	0.353229	0.251953
18S	589	G	270	2884	3154	0.172277	0	0.146999	232	1610	1842	0.694972	0	0.410151	174	3291	3465	0.539742	0	0	0.185717	0.169667
18S	590	A	13	367	380	11.6339	0.804822	0.92104	6	181	187	22.4819	0.864394	0.957631	2	68	70	30.1859	0.892263	0.968372	0.949014	0.0202611
18S	591	U	289	3815	4104	0.303673	0.0516143	0.23298	270	2310	2580	0.999953	0.163045	0.500085	250	1546	1796	0.250151	0	0.200186	0.311084	0.134313
18S	592	C	244	7929	8173	0.305972	0	0	150	4579	4729	0.24984	0	0.199932	110	2544	2654	0.0981712	0	0	0.0666439	0.0942486
18S	593	C	262	9764	10026	0.366776	0	0	172	9538	9710	0.319395	0	0	90	4260	4350	0.449932	0	0	0	0
18S	594	A	240	8521	8761	0.174973	0	0	188	7232	7420	0.0604351	0	0.0569981	95	2438	2533	0.0854863	0	0.0787825	0.0452602	0.0332165
18S	595	U	263	9419	9682	0.248443	0	0	193	11037	11230	0.303286	0	0	112	3314	3426	0.245654	0	0	0	0
18S	596	U	193	8398	8591	0.133717	0	0	167	14877	15044	0.483984	0	0	101	2948	3049	0.182383	0	0	0	0
18S	597	G	256	10246	10502	0.305735	0	0	265	10412	10677	0.201729	0	0	167	2731	2898	0.1298	0	0	0	0
18S	598	G	610	6905	7515	0.03124	0	0	544	8618	9162	0.0679351	0	0	506	2468	2974	0.200683	0	0	0	0
18S	599	A	496	9401	9897	0.357177	0	0	460	13586	14046	0.461031	0	0	322	2522	2844	0.222523	0	0	0	0
18S	600	G	1062	7999	9061	0.38163	0	0	867	8685	9552	0.246091	0	0	490	2182	2672	0.279844	0	0	0	0
18S	601	G	57	77	134	42.3924	0.947367	0.977121	30	143	173	41.9395	0.941304	0.976842	11	37	48	41.3946	0.948127	0.976882	0.976949	0.000123225
18S	602	G	495	2328	2823	0.686028	0.00857186	0.406976	435	4134	4569	0.307401	0	0.235163	369	690	1059	0.716363	0.0402506	0.417602	0.353247	0.0836105
18S	603	C	707	3036	3743	0.071136	0	0.0664283	844	3931	4775	0.0163875	0	0.0161266	573	749	1322	0.286932	0	0.223089	0.101881	0.0881327
18S	604	A	565	1288	1853	0.952985	0.00506604	0.488098	619	2233	2852	0.510683	0	0.338126	474	482	956	0.76294	0.0293545	0.433022	0.419749	0.061941
18S	605	A	733	1660	2393	0.299169	0	0.230351	939	2537	3476	0.0325792	0	0.03156	715	730	1445	0.0728754	0	0.0679691	0.10996	0.0864174
18S	606	G	642	871	1513	0.811566	0	0.448155	553	1068	1621	0.86207	0	0.463117	344	507	851	0.843949	0.0444903	0.457977	0.456416	0.00620705
18S	607	U	1238	1019	2257	0.0112391	0	0	891	1193	2084	0.159979	0	0.137972	659	1280	1939	0.294467	0	0	0.0459907	0.0650407
18S	608	C	1457	625	2082	0.11509	0	0.103256	1076	741	1817	0.330051	0	0.248252	722	1667	2389	0.430442	0	0	0.117169	0.101825
18S	609	U	1759	556	2315	0.022323	0	0	1202	436	1638	0.358498	0	0.264011	870	1375	2245	0.394059	0	0	0.0880038	0.124456
18S	610	G	2920	565	3485	0.41485	0	0	1929	478	2407	0.199248	0	0	1277	756	2033	0.345963	0	0	0	0
18S	611	G	1814	391	2205	0.0333283	0	0	1890	275	2165	0.157782	0	0	834	372	1206	0.121035	0	0.108047	0.0360156	0.0509338
18S	612	U	2085	491	2576	0.218277	0	0	2001	437	2438	0.323862	0	0	943	316	1259	0.0152381	0	0.0150211	0.00500704	0.00708103
18S	613	G	879	145	1024	1.09827	0.240118	0.523659	540	183	723	1.47876	0.34296	0.596905	259	87	346	2.91066	0.494644	0.744838	0.621801	0.0919957
18S	614	C	1284	266	1550	0.278308	0	0.217826	987	227	1214	0.341984	0	0.254991	402	120	522	1.42396	0.246185	0.587916	0.353578	0.166396
18S	615	C	2155	266	2421	0.256101	0	0	1716	221	1937	0.243441	0	0	881	114	995	0.216912	0	0.178395	0.059465	0.0840963
18S	616	A	1663	444	2107	0.132179	0	0	1393	224	1617	0.0767477	0	0	923	74	997	0.455856	0	0.313335	0.104445	0.147707
18S	617	G	1012	125	1137	0.584319	0.0418048	0.369019	891	147	1038	0.42249	0	0.297208	594	68	662	1.56719	0.105371	0.610827	0.425685	0.134158
18S	618	C	1465	229	1694	0.045998	0	0.0440001	1284	193	1477	0.0240641	0	0	1168	240	1408	0.634579	0	0.38839	0.14413	0.17365
18S	619	A	1062	486	1548	0.226368	0	0.184681	1191	185	1376	0.138941	0	0.122069	1161	310	1471	1.2041	0	0.546468	0.284406	0.18706
18S	620	G	836	199	1035	0.953368	0.115765	0.488305	599	117	716	1.38494	0.188346	0.581042	1189	215	1404	1.73916	0.125552	0.63509	0.568145	0.0606146
18S	621	C	1114	270	1384	0.414866	0	0.293369	727	208	935	0.789376	0	0.441409	2253	309	2562	0.59863	0	0.374556	0.369778	0.0605317
18S	622	C	2518	475	2993	0.405652	0	0	1591	585	2176	0.296407	0	0	5352	805	6157	0.299516	0	0	0	0
18S	623	G	944	350	1294	0.540009	0	0.350829	849	474	1323	0.249857	0	0.20003	3907	205	4112	0.268506	0	0.211712	0.25419	0.0685002
18S	624	C	2271	793	3064	0.407979	0	0	1989	695	2684	0.434707	0	0	10764	436	11200	0.554916	0	0	0	0
18S	625	G	3755	503	4258	0.624732	0	0	3566	675	4241	0.696705	0	0	13749	197	13946	0.637228	0	0	0	0
18S	626	G	1097	317	1414	0.305324	0	0.234033	818	320	1138	0.381972	0	0.276572	4270	137	4407	0.489121	0	0.328513	0.279706	0.0386347
18S	627	U	263	8	271	6.08174	0.602028	0.859238	184	12	196	7.38934	0.647784	0.881334	424	34	458	15.1692	0.819996	0.93828	0.892951	0.033298
18S	628	A	1294	547	1841	0.0893051	0	0	836	335	1171	0.275398	0	0.216076	6207	235	6442	0.0452084	0	0.0432594	0.086445	0.0933485
18S	629	A	1286	480	1766	0.122015	0	0	916	433	1349	0.0166008	0	0.0163416	7234	152	7386	0.140586	0	0	0.00544721	0.00770352
18S	630	U	825	437	1262	0.306598	0	0.234796	513	498	1011	0.367271	0	0.26881	6419	316	6735	0.0679203	0	0	0.167869	0.119511
18S	631	U	286	243	529	2.19273	0.245815	0.687194	332	429	761	0.801487	0	0.445227	5188	1103	6291	0.0879812	0	0	0.377474	0.284607
18S	632	C	610	548	1158	0.342287	0	0.255167	446	568	1014	0.252808	0	0.201952	7815	1283	9098	0.487735	0	0	0.152373	0.109912
18S	633	C	768	694	1462	0.118994	0	0.106406	602	856	1458	0.0645648	0	0	8136	1212	9348	0.541747	0	0	0.0354685	0.05016
18S	634	A	611	805	1416	0.271026	0	0.213353	451	785	1236	0.229013	0	0.186462	1958	392	2350	1.03968	0.218496	0.509833	0.303216	0.146513
18S	635	G	353	1115	1468	0.297103	0.0283099	0.229172	254	896	1150	0.411642	0.0479749	0.291785	836	325	1161	2.68731	0.401472	0.72897	0.416642	0.222323
18S	636	C	584	2444	3028	0.357999	0	0	354	1258	1612	0.0738031	0	0.0687703	2684	507	3191	0.0682505	0	0.0639087	0.0442263	0.0313357
18S	637	U	543	2013	2556	0.141385	0	0	502	1810	2312	0.231513	0	0	1620	469	2089	0.415486	0	0.293628	0.0978761	0.138418
18S	638	C	727	1658	2385	0.0544472	0	0	574	1772	2346	0.235852	0	0	1279	347	1626	0.499747	0	0.333358	0.111119	0.157146
18S	639	C	767	1683	2450	0.0229249	0	0	959	1911	2870	0.365792	0	0	1086	416	1502	0.240135	0	0.19374	0.0645799	0.0913298
18S	640	A	545	1519	2064	0.198666	0	0.165806	689	865	1554	0.311854	0	0.237837	624	314	938	0.502899	0	0.334857	0.246166	0.0692655
18S	641	A	665	1898	2563	0.0458355	0	0	983	877	1860	0.143328	0	0.125419	559	216	775	0.814003	0	0.449052	0.19149	0.189184
18S	642	U	1041	3312	4353	0.494228	0	0	1921	1190	3111	0.338746	0	0	656	422	1078	0.273278	0	0.214782	0.0715939	0.101249
18S	643	A	376	2901	3277	0.341916	0	0	990	1015	2005	0.100449	0	0.0913211	488	382	870	0.580967	0	0.367743	0.153021	0.156341
18S	644	G	13	30	43	53.8088	0.944511	0.982162	71	59	130	17.6497	0.874705	0.946767	29	4	33	46.0585	0.941796	0.979362	0.96943	0.0160659
18S	645	C	550	2761	3311	0.427093	0	0	1161	1215	2376	0.0921563	0	0	536	832	1368	0.176788	0	0.150322	0.0501074	0.0708626
18S	646	G	501	1098	1599	0.246903	0	0.198112	720	1885	2605	0.169263	0	0	468	862	1330	0.58934	0	0.370983	0.189698	0.15157
18S	647	U	496	1261	1757	0.0700164	0	0.0654697	1094	2347	3441	0.380079	0	0	568	2370	2938	0.173407	0	0	0.0218232	0.0308627
18S	648	A	426	723	1149	0.626705	0	0.385467	1081	1340	2421	0.0407193	0	0	423	1297	1720	0.87699	0	0.467377	0.284281	0.20378
18S	649	U	367	532	899	0.935778	0.0869281	0.483689	931	1157	2088	0.140136	0	0.122963	359	2381	2740	0.457392	0	0.313921	0.306858	0.14735
18S	650	A	546	1141	1687	0.0450039	0	0	1474	1091	2565	0.0701871	0	0	444	3149	3593	0.302804	0	0.232475	0.0774915	0.10959
18S	651	U	314	876	1190	0.490326	0.0566612	0.329191	802	559	1361	0.966756	0.265288	0.491732	264	2799	3063	0.837587	0.178824	0.455889	0.425604	0.069727
18S	652	U	459	1447	1906	0.128602	0	0	1537	1273	2810	0.0909324	0	0	422	8011	8433	0.305026	0	0	0	0
18S	653	A	416	1256	1672	0.0378761	0	0.0365149	1160	1153	2313	0.116191	0	0.104137	314	6406	6720	0.00643092	0	0	0.0468838	0.0431412
18S	654	A	731	1475	2206	0.186362	0	0	1931	1120	3051	0.203517	0	0	411	8371	8782	0.212251	0	0	0	0
18S	655	A	399	1406	1805	0.1071	0	0.0967875	1400	1787	3187	0.244905	0	0	201	11866	12067	0.422238	0	0	0.0322625	0.045626
18S	656	G	756	1570	2326	0.126868	0	0	1994	690	2684	0.0995986	0	0	447	8170	8617	0.140894	0	0	0	0
18S	657	U	812	930	1742	0.26237	0	0.207934	1870	900	2770	0.150399	0	0	388	8746	9134	0.214546	0	0	0.0693113	0.0980209
18S	658	U	1314	859	2173	0.0591383	0	0.0558605	1959	918	2877	0.179384	0	0	503	9164	9667	0.29737	0	0	0.0186202	0.0263329
18S	659	G	756	1004	1760	0.381052	0.0659429	0.276028	697	870	1567	0.535686	0.139552	0.34897	238	5518	5756	0.13028	0	0.115281	0.24676	0.097622
18S	660	C	1449	1849	3298	0.294631	0	0	1112	701	1813	0.273656	0.0235748	0.214951	391	5871	6262	0.0847801	0	0	0.0716505	0.101329
18S	661	U	1971	1254	3225	0.264056	0	0	1385	768	2153	0.00276488	0	0.00275854	446	5832	6278	0.224871	0	0	0.000919512	0.00130039
18S	662	G	1345	471	1816	0.354663	0	0.261915	749	703	1452	0.411509	0	0.29168	264	2039	2303	0.854355	0.162519	0.460837	0.338144	0.0876036
18S	663	C	1941	913	2854	0.209593	0	0	1181	988	2169	0.155172	0	0	387	1884	2271	0.521699	0	0.342939	0.114313	0.161663
18S	664	A	2541	744	3285	0.352695	0	0	1318	1370	2688	0.392814	0	0	394	1207	1601	0.718609	0	0.418286	0.139429	0.197182
18S	665	G	1715	750	2465	0.160926	0	0	999	769	1768	0.107889	0	0	299	485	784	1.71295	0.202824	0.631694	0.210565	0.297784
18S	666	U	1634	545	2179	0.106677	0	0	917	1000	1917	0.233397	0	0	248	540	788	1.13135	0	0.531129	0.177043	0.250377
18S	667	U	1597	753	2350	0.292906	0	0	1006	635	1641	0.162755	0	0	265	478	743	0.673925	0	0.402925	0.134308	0.189941
18S	668	A	183	8	191	7.72946	0.746742	0.885974	110	18	128	10.0038	0.801825	0.909763	30	34	64	13.4638	0.792181	0.931853	0.909197	0.0187343
18S	669	A	768	293	1061	0.326041	0	0.24605	593	215	808	0.560953	0.0466082	0.359651	168	336	504	0.474059	0	0.322034	0.309245	0.0472506
18S	670	A	765	312	1077	0.134982	0	0.119026	739	179	918	0.28554	0	0.222305	192	405	597	0.0325344	0	0.0315604	0.124297	0.0779603
18S	671	A	561	149	710	0.47709	0	0.323301	599	204	803	0.427999	0	0.299981	146	698	844	0.402051	0	0	0.207761	0.147217
18S	672	A	700	115	815	0.0812228	0	0.0752065	765	355	1120	0.0249381	0	0	109	783	892	0.477529	0	0	0.0250688	0.0354527
18S	673	G	388	79	467	0.718186	0	0.418511	536	295	831	0.325948	0	0.246046	67	320	387	0.290378	0	0.225484	0.29668	0.0865556
18S	674	C	492	355	847	0.226323	0	0	836	199	1035	0.260167	0	0.206613	131	199	330	0.435952	0	0.304238	0.170284	0.126833
18S	675	U	231	348	579	0.201609	0	0.168024	566	521	1087	0.337847	0	0.252704	89	198	287	0.68669	0.0667443	0.407963	0.27623	0.0993572
18S	676	C	321	650	971	0.306882	0	0	811	766	1577	0.0199901	0	0.0196106	127	293	420	0.149565	0	0.130375	0.0499951	0.0573981
18S	677	G	112	233	345	1.05674	0.0927672	0.514518	202	1779	1981	0.189354	0	0	55	134	189	1.54889	0.149559	0.60893	0.374482	0.267589
18S	678	U	138	244	382	1.00513	0.0469634	0.501934	276	915	1191	0.61923	0	0.382621	61	339	400	0.141535	0	0.124258	0.336271	0.15763
18S	679	A	126	403	529	0.549895	0	0.355228	244	763	1007	1.07091	0	0.517368	62	555	617	0.330816	0	0	0.290865	0.216062
18S	680	G	85	570	655	0.311077	0	0.237545	136	4942	5078	0.668651	0	0	21	349	370	0.171968	0	0.147072	0.128206	0.0978905
18S	681	U	50	590	640	0.576322	0	0.365974	86	1576	1662	0.277003	0	0.217019	19	393	412	0.05795	0	0.0549014	0.212631	0.127033
18S	682	U	77	1623	1700	0.374943	0	0	138	3179	3317	0.423257	0	0	19	931	950	0.601741	0	0	0	0
18S	683	G	10	400	410	2.36826	0.320573	0.703619	13	186	199	10.1128	0.615119	0.910423	1	138	139	2.34532	0.229873	0.702575	0.772206	0.0977354
18S	684	G	96	1651	1747	0.193192	0	0	90	3832	3922	0.57066	0	0	21	733	754	0.457204	0	0	0	0
18S	685	A	67	1616	1683	0.0862959	0	0	82	1969	2051	0.118979	0	0	9	319	328	0.418406	0	0.295617	0.0985389	0.139355
18S	686	U	56	747	803	1.16407	0.0920695	0.538217	47	788	835	1.17422	0.0367964	0.540361	13	71	84	4.60915	0.535176	0.823447	0.634008	0.133956
18S	687	C	122	2694	2816	0.413363	0	0	152	1288	1440	0.00892127	0	0	22	362	384	0.131025	0	0.116113	0.0387042	0.054736
18S	688	U	109	2625	2734	0.373597	0	0	128	966	1094	0.236804	0	0.191606	14	363	377	0.126602	0	0.11264	0.101415	0.0786243
18S	689	U	62	2663	2725	0.378283	0	0	99	1118	1217	0.0160372	0	0.0157969	14	409	423	0.0835692	0	0	0.00526562	0.00744671
18S	690	G	99	2016	2115	0.173766	0	0	105	757	862	0.549079	0	0.354721	10	586	596	0.360525	0	0	0.11824	0.167217
18S	691	G	175	938	1113	0.577937	0	0.36647	180	656	836	0.452078	0	0.311588	48	648	696	0.475355	0	0	0.226019	0.161383
18S	692	G	148	973	1121	0.47247	0	0.321063	188	309	497	1.47064	0.251478	0.59573	98	243	341	0.216374	0	0.178313	0.365036	0.173223
18S	693	A	254	2129	2383	0.394901	0	0	202	404	606	1.09215	0.177166	0.522434	107	149	256	0.741505	0.0955414	0.426737	0.31639	0.227107
18S	694	G	318	627	945	0.540792	0.0503392	0.351224	254	648	902	0.429236	0.0131704	0.300558	104	110	214	1.29597	0.186069	0.5656	0.405794	0.114877
18S	695	C	244	1063	1307	0.0172443	0	0.0169647	252	2158	2410	0.462588	0	0	98	190	288	0.873972	0.0886058	0.467237	0.1614	0.21637
18S	696	G	265	471	736	0.792567	0.076492	0.442476	363	1732	2095	0.305407	0	0	194	195	389	0.446724	0	0.309331	0.250602	0.185352
18S	697	G	523	245	768	0.708178	0.0537438	0.414897	704	1005	1709	0.0444379	0	0	517	169	686	0.179767	0	0	0.138299	0.195584
18S	698	G	705	102	807	0.645022	0.0371837	0.392401	871	317	1188	0.467227	0	0.318625	444	86	530	0.107031	0	0.0968475	0.269291	0.125601
18S	699	C	688	255	943	0.379273	0	0.275192	663	531	1194	0.483533	0	0.326117	447	109	556	0.0675444	0	0.0633774	0.221562	0.113769
18S	700	G	1059	201	1260	0.0606838	0	0	1278	308	1586	0.0904992	0	0.0830368	1083	43	1126	0.530188	0	0	0.0276789	0.0391439
18S	701	G	1995	165	2160	0.506232	0	0	3198	253	3451	0.573082	0	0	1149	44	1193	0.573693	0	0	0	0
18S	702	G	1714	47	1761	0.403689	0	0	2307	78	2385	0.397984	0	0	620	15	635	0.156045	0	0	0	0
18S	703	C	1919	112	2031	0.533339	0	0	2267	119	2386	0.474189	0	0	705	23	728	0.358878	0	0	0	0
18S	704	G	1061	78	1139	0.162534	0	0	749	136	885	0.412328	0	0.292182	258	14	272	0.614204	0.0158046	0.381365	0.224516	0.162878
18S	705	G	422	40	462	1.00504	0.151884	0.501797	361	63	424	1.71553	0.227468	0.632296	84	7	91	3.23889	0.429439	0.766053	0.633382	0.107885
18S	706	U	242	61	303	1.70822	0.252918	0.631521	271	114	385	1.59542	0.146126	0.615321	49	12	61	4.22061	0.40852	0.810957	0.685933	0.0886524
18S	707	C	353	51	404	0.699918	0	0.412335	315	119	434	0.917446	0	0.479047	94	18	112	1.02694	0	0.508868	0.46675	0.0403571
18S	708	C	182	68	250	1.19548	0	0.54551	156	102	258	1.39923	0	0.584139	59	17	76	0.979798	0	0.498166	0.542605	0.0351586
18S	709	G	67	41	108	3.16626	0.191781	0.761654	92	90	182	1.64924	0	0.62382	11	11	22	4.02029	0.0480869	0.807804	0.731093	0.0781581
18S	710	C	75	106	181	0.839011	0	0.457597	156	107	263	0.34436	0	0.256876	24	5	29	1.49593	0.096396	0.60746	0.440644	0.143627
18S	711	C	178	182	360	0.279286	0	0	246	166	412	0.272397	0	0	34	9	43	0.414646	0	0.297896	0.0992985	0.140429
18S	712	G	82	62	144	0.90659	0.158259	0.47723	99	105	204	0.545528	0.0907021	0.35409	27	10	37	0.689474	0.0905496	0.414557	0.415292	0.0502744
18S	713	C	184	153	337	0.267784	0	0	159	148	307	0.0473665	0	0	53	14	67	0.0387255	0	0	0	0
18S	714	G	177	115	292	0.156731	0	0	175	115	290	0.0142803	0	0	37	23	60	0.185428	0	0.158616	0.0528721	0.0747725
18S	715	A	186	151	337	0.285437	0	0	154	228	382	0.283812	0	0	47	20	67	0.266993	0	0.213205	0.0710682	0.100506
18S	716	G	138	107	245	0.0726287	0	0.0679686	180	188	368	0.230382	0	0	37	42	79	0.498611	0	0.335514	0.134494	0.144826
18S	717	G	125	65	190	0.494357	0.0362957	0.331979	155	75	230	0.398316	0	0.285739	44	39	83	0.762037	0	0.435417	0.351045	0.0625753
18S	718	C	174	118	292	0.0589306	0	0	186	105	291	0.107801	0	0.0976122	39	64	103	0.591132	0	0.373776	0.157129	0.15829
18S	719	G	105	52	157	1.22004	0.112639	0.551129	118	49	167	1.55278	0.0659961	0.609691	35	85	120	0.742883	0	0.428269	0.529697	0.0756001
18S	720	A	51	220	271	0.565482	0	0.362069	92	166	258	1.20086	0	0.546591	19	155	174	0.502159	0	0.335568	0.414743	0.0938563
18S	721	G	67	168	235	1.17787	0.0906861	0.54189	88	139	227	2.12251	0.209969	0.680701	10	257	267	0.0972637	0	0.0889445	0.437179	0.252676
18S	722	C	89	271	360	0.703693	0.0329374	0.413713	153	236	389	1.17043	0.138979	0.539899	30	521	551	0.430475	0	0	0.317871	0.230596
18S	723	C	281	209	490	0.435528	0	0.303823	456	286	742	0.286287	0	0.222802	89	266	355	0.0759675	0	0.0707887	0.199138	0.0965963
18S	724	A	74	284	358	1.37651	0.312008	0.579894	126	370	496	1.31914	0.258677	0.569299	25	141	166	1.70978	0.278327	0.632364	0.593852	0.0275731
18S	725	C	98	1064	1162	0.259903	0	0	296	1450	1746	0.351803	0	0	65	592	657	0.340898	0	0	0	0
18S	726	C	117	1549	1666	0.464194	0	0	469	2153	2622	0.566866	0	0	88	702	790	0.434443	0	0	0	0
18S	727	G	106	1138	1244	0.198206	0	0	268	1603	1871	0.313343	0	0	53	341	394	0.28737	0	0.223662	0.0745541	0.105435
18S	728	C	145	1508	1653	0.409895	0	0	302	1593	1895	0.313766	0	0	86	554	640	0.256162	0	0	0	0
18S	729	C	240	894	1134	0.0909643	0	0	200	1349	1549	0.150667	0	0	102	441	543	0.152185	0	0	0	0
18S	730	C	232	1255	1487	0.353487	0	0	152	1460	1612	0.228511	0	0	118	476	594	0.26648	0	0	0	0
18S	731	G	141	761	902	0.0845946	0	0.0780762	188	686	874	0.425765	0.0603595	0.298862	62	385	447	0.0341766	0	0	0.125646	0.126562
18S	732	U	79	729	808	0.0966213	0	0.0882076	137	711	848	0.289543	0	0.224737	43	368	411	0.0598975	0	0	0.104315	0.0924527
18S	733	C	61	581	642	0.220857	0	0.181134	123	685	808	0.125656	0	0.111752	59	296	355	0.0482834	0	0	0.0976286	0.074619
18S	734	C	50	416	466	0.532286	0.0607458	0.347867	84	534	618	0.284886	0	0.222	51	171	222	0.492626	0.0649177	0.331034	0.3003	0.0557915
18S	735	C	56	392	448	0.39317	0	0.282664	127	390	517	0.360532	0	0.26537	56	87	143	1.26235	0.177808	0.559699	0.369244	0.134857
18S	736	C	75	429	504	0.10264	0	0.0932534	132	432	564	0.112724	0	0.101466	89	136	225	0.381711	0	0.277147	0.157289	0.084819
18S	737	G	47	252	299	0.69863	0.140718	0.412099	75	267	342	0.755815	0.126808	0.43118	66	72	138	1.33557	0.184646	0.573606	0.472295	0.0720601
18S	738	C	44	235	279	0.662976	0.0824857	0.399527	74	211	285	1.00692	0.144319	0.502599	60	84	144	1.22352	0.148598	0.551976	0.4847	0.0635109
18S	739	C	101	279	380	0.103791	0	0.0942557	129	193	322	0.707327	0.0462037	0.415042	123	31	154	1.12158	0.152793	0.530265	0.346521	0.184477
18S	740	C	214	243	457	0.145366	0	0	144	221	365	0.482119	0	0.325891	333	54	387	0.205785	0	0	0.10863	0.153627
18S	741	C	455	152	607	0.410344	0	0	628	197	825	0.379796	0	0	573	42	615	0.525523	0	0	0	0
18S	742	U	321	145	466	0.230835	0	0	583	215	798	0.315742	0	0	548	34	582	0.483229	0	0	0	0
18S	743	U	310	132	442	0.232706	0	0	732	174	906	0.380461	0	0	538	44	582	0.497656	0	0	0	0
18S	744	G	99	75	174	1.11962	0.226865	0.529645	155	124	279	1.50591	0.202187	0.601801	195	31	226	0.438473	0	0.305755	0.479067	0.126041
18S	745	C	110	131	241	0.511616	0.0457484	0.339384	274	178	452	0.721683	0.0257932	0.419711	232	53	285	0.0805361	0	0.0747755	0.277957	0.147366
18S	746	C	128	157	285	0.227078	0	0.185585	379	166	545	0.531543	0.0181144	0.347479	107	58	165	0.863788	0.160388	0.464961	0.332675	0.114534
18S	747	U	133	101	234	0.579716	0.00692686	0.367966	459	346	805	0.120085	0	0.10733	85	100	185	0.552987	0.0177859	0.357317	0.277538	0.120433
18S	748	C	164	123	287	0.304475	0	0.234031	588	273	861	0.154627	0	0.134054	98	62	160	0.685576	0.0264446	0.408235	0.258774	0.113293
18S	749	U	171	98	269	0.520288	0.0475043	0.343066	565	328	893	0.257668	0	0.20506	95	62	157	0.631646	0.0344736	0.388629	0.312252	0.078045
18S	750	C	319	177	496	0.135636	0	0	1152	259	1411	0.141509	0	0	147	71	218	0.144343	0	0.126641	0.0422138	0.0596993
18S	751	G	341	136	477	0.0556253	0	0.0527988	1432	348	1780	0.229415	0	0	194	40	234	0.229173	0	0.187092	0.0799637	0.0787584
18S	752	G	222	55	277	1.23861	0.244262	0.554185	703	303	1006	0.655346	0.0983887	0.396134	180	28	208	0.685593	0.0348288	0.407895	0.452738	0.0718941
18S	753	C	352	393	745	0.0743968	0	0	1345	200	1545	0.192734	0	0.161678	237	83	320	0.318726	0	0.242265	0.134648	0.100734
18S	754	G	550	112	662	0.217815	0	0.179079	1776	95	1871	0.0683642	0	0.0640216	366	25	391	0.211338	0	0.174835	0.139312	0.0532663
18S	755	C	745	55	800	0.202774	0	0.168764	2178	82	2260	0.0171311	0	0	290	56	346	0.623439	0.0701152	0.384707	0.18449	0.157449
18S	756	C	848	44	892	0.199838	0	0.16671	2351	68	2419	0.0434527	0	0	360	119	479	0.28125	0	0.21987	0.12886	0.0936666
18S	757	C	1032	42	1074	0.0772506	0	0.0717729	2715	77	2792	0.170621	0	0	657	131	788	0.198803	0	0	0.0239243	0.0338341
18S	758	C	1387	53	1440	0.055224	0	0	2820	111	2931	0.175773	0	0	1015	72	1087	0.392821	0	0	0	0
18S	759	C	1770	57	1827	0.228544	0	0	3371	134	3505	0.329014	0	0	1105	135	1240	0.466577	0	0	0	0
18S	760	U	1278	49	1327	0.163102	0	0.140321	2561	113	2674	0.107439	0	0	597	65	662	0.103436	0	0.0938679	0.0780631	0.0583659
18S	761	C	2428	84	2512	0.418712	0	0	3999	104	4103	0.479825	0	0	940	99	1039	0.355011	0	0	0	0
18S	762	G	1259	34	1293	0.296806	0	0.229011	1101	98	1199	1.01169	0.150534	0.503113	569	95	664	0.0624227	0	0.0588384	0.263654	0.183021
18S	763	A	1260	71	1331	0.31544	0	0.239935	918	78	996	1.43156	0.202465	0.588985	376	130	506	0.395442	0	0.283782	0.370901	0.155244
18S	764	U	3723	164	3887	0.587906	0	0	3024	162	3186	0.261399	0	0	733	138	871	0.231231	0	0	0	0
18S	765	G	633	61	694	1.92066	0.244999	0.657935	582	163	745	2.67665	0.315461	0.728278	183	72	255	1.80612	0.292093	0.644533	0.676916	0.0367288
18S	766	C	1038	156	1194	0.651864	0	0.394823	823	101	924	1.99906	0.230772	0.666803	235	133	368	0.850617	0.0852891	0.460314	0.507313	0.115902
18S	767	U	936	114	1050	1.06316	0.0839023	0.515544	1384	166	1550	0.906111	0.0570378	0.475532	185	121	306	1.51929	0.199704	0.603844	0.53164	0.0536051
18S	768	C	1820	134	1954	0.092532	0	0.0847346	2639	223	2862	0.0330035	0	0.0319598	539	90	629	0.251393	0	0.201146	0.105947	0.0706798
18S	769	U	2031	151	2182	0.0190105	0	0	3100	445	3545	0.134869	0	0	510	148	658	0.25913	0	0.206049	0.068683	0.0971325
18S	770	U	3630	122	3752	0.480842	0	0	6312	551	6863	0.587184	0	0	1180	165	1345	0.403071	0	0	0	0
18S	771	A	2265	118	2383	0.173126	0	0	3916	479	4395	0.28874	0	0	800	80	880	0.00339261	0	0	0	0
18S	772	G	1531	96	1627	0.280371	0	0.219082	2570	446	3016	0.179104	0	0.151941	749	63	812	0.194875	0	0.16326	0.178094	0.0293486
18S	773	C	3910	192	4102	0.570951	0	0	4702	414	5116	0.342041	0	0	1808	162	1970	0.547658	0	0	0	0
18S	774	U	2292	314	2606	0.280471	0	0	2767	803	3570	0.00448676	0	0.00446796	1149	205	1354	0.220435	0	0	0.00148932	0.00210622
18S	775	G	476	111	587	2.26149	0.353992	0.693753	665	773	1438	1.53958	0.21647	0.6064	428	228	656	0.777135	0.0476139	0.437671	0.579275	0.10629
18S	776	A	181	309	490	2.58122	0.339984	0.721175	171	1592	1763	0.937006	0.0071534	0.483881	457	301	758	0.61682	0.0289415	0.381813	0.528957	0.142163
18S	777	G	226	867	1093	0.407353	0	0.289634	615	1856	2471	0.254522	0	0.202949	255	361	616	1.22408	0.154246	0.550777	0.347787	0.147834
18S	778	U	223	1247	1470	0.0659869	0	0	584	5432	6016	0.579984	0	0	426	965	1391	0.0208573	0	0	0	0
18S	779	G	122	1204	1326	0.001122	0	0.00112158	275	2210	2485	0.145008	0	0.126688	246	809	1055	0.44375	0	0.307561	0.145123	0.125781
18S	780	U	92	1430	1522	0.222689	0	0	196	3528	3724	0.34077	0	0	407	1602	2009	0.253278	0	0	0	0
18S	781	C	235	65	300	3.4199	0.454286	0.774332	282	825	1107	1.37901	0.144285	0.579877	603	600	1203	0.514609	0	0.33995	0.56472	0.17766
18S	782	C	388	483	871	0.587385	0.00503778	0.370301	396	954	1350	0.907427	0.0566209	0.475918	1413	539	1952	0.0290778	0	0.0282702	0.291496	0.191058
18S	783	C	803	1381	2184	0.40002	0	0	631	2536	3167	0.268343	0	0	2367	918	3285	0.380442	0	0	0	0
18S	784	G	254	542	796	1.02162	0.126029	0.505662	375	1393	1768	0.401721	0	0.286707	1308	164	1472	0.674625	0.0565421	0.403015	0.398461	0.0894459
18S	785	C	389	773	1162	0.511226	0	0.338478	593	1756	2349	0.0118582	0	0	1793	343	2136	0.190823	0	0.160308	0.166262	0.138247
18S	786	G	294	1783	2077	0.0112181	0	0	501	1161	1662	0.637182	0	0.389337	2078	319	2397	0.151418	0	0.131553	0.17363	0.161707
18S	787	G	763	1612	2375	0.0195894	0	0	1182	1175	2357	0.214716	0	0.176824	3669	528	4197	0.37276	0	0	0.0589413	0.0833556
18S	788	G	606	1553	2159	0.254414	0	0.20289	1011	882	1893	0.743289	0.0827737	0.426501	3590	384	3974	0.313521	0	0	0.209797	0.174187
18S	789	G	603	623	1226	1.6709	0.308631	0.625786	1063	826	1889	1.03534	0.216946	0.508813	2119	194	2313	0.263027	0	0.208323	0.447641	0.175832
18S	790	C	1059	1961	3020	0.115988	0	0.103964	2527	964	3491	0.157939	0	0.13643	2752	512	3264	0.177917	0	0	0.0801314	0.058191
18S	791	C	1779	2126	3905	0.123243	0	0	2620	1831	4451	0.0804532	0	0	2227	569	2796	0.0642991	0	0	0	0
18S	792	C	2823	4279	7102	0.538154	0	0	4118	3609	7727	0.466625	0	0	2798	1348	4146	0.427104	0	0	0	0
18S	793	G	2624	2020	4644	0.24588	0	0	3343	2379	5722	0.232254	0	0	1653	364	2017	0.180079	0	0.152663	0.0508878	0.0719662
18S	794	A	2328	1820	4148	0.148863	0	0	3234	2223	5457	0.15093	0	0	1434	385	1819	0.18163	0	0.153783	0.051261	0.072494
18S	795	A	2824	3554	6378	0.501019	0	0	3938	4105	8043	0.447784	0	0	1600	409	2009	0.0535987	0	0	0	0
18S	796	G	1838	2108	3946	0.143994	0	0	3484	2154	5638	0.148978	0	0	965	206	1171	0.59216	0	0.372122	0.124041	0.17542
18S	797	C	37	43	80	43.5797	0.937953	0.977839	65	41	106	49.4787	0.944152	0.980371	15	87	102	17.3675	0.833873	0.946056	0.968089	0.0156137
18S	798	G	2548	746	3294	0.0617602	0	0	4910	1762	6672	0.317498	0	0	2129	168	2297	0.29531	0	0	0	0
18S	799	U	93	39	132	23.0568	0.880669	0.958731	146	33	179	27.1743	0.903469	0.964697	61	8	69	24.8719	0.89488	0.961879	0.961769	0.00243666
18S	800	U	2016	596	2612	0.0875877	0	0.0805623	4348	1569	5917	0.275987	0	0	1483	332	1815	0.0555066	0	0	0.0268541	0.0379774
18S	801	U	1876	439	2315	0.223628	0	0.182823	3407	1152	4559	0.0651511	0	0	1039	662	1701	0.0728032	0	0.0678998	0.0835741	0.0754555
18S	802	A	2298	463	2761	0.0464881	0	0	2503	2883	5386	0.295881	0	0	788	808	1596	0.200821	0	0.167324	0.0557746	0.0788771
18S	803	C	1930	552	2482	0.0761265	0	0.0707677	1940	3066	5006	0.287846	0	0	1322	1331	2653	0.287331	0	0	0.0235892	0.0333602
18S	804	U	2377	1789	4166	0.367493	0	0	1494	3153	4647	0.238494	0	0	1452	1495	2947	0.329157	0	0	0	0
18S	805	U	2298	1397	3695	0.288074	0	0	1364	2574	3938	0.196536	0	0	1235	1186	2421	0.169314	0	0	0	0
18S	806	U	2491	1160	3651	0.267652	0	0	1319	2195	3514	0.133359	0	0	1277	1723	3000	0.328387	0	0	0	0
18S	807	G	2263	563	2826	0.067665	0	0	924	1054	1978	0.376846	0.0883493	0.273803	1121	1069	2190	0.0546224	0	0	0.0912676	0.129072
18S	808	A	1913	400	2313	0.0946125	0	0.0864688	814	312	1126	1.13413	0.23771	0.531646	915	985	1900	0.05825	0	0.0550711	0.224395	0.217637
18S	809	A	1590	846	2436	0.0370766	0	0	783	449	1232	0.62005	0.0429578	0.382927	852	665	1517	0.295886	0.0362314	0.228444	0.20379	0.157298
18S	810	A	1261	771	2032	0.162508	0	0.13985	713	387	1100	0.630508	0	0.38691	869	663	1532	0.267544	0	0.211181	0.24598	0.10382
18S	811	A	1074	608	1682	0.361253	0	0.265499	580	350	930	0.794689	0	0.443066	692	709	1401	0.372484	0	0.271535	0.3267	0.08232
18S	812	A	895	537	1432	0.629123	0.0410749	0.386338	605	421	1026	0.672844	0	0.40245	695	1031	1726	0.129402	0	0.114635	0.301141	0.132044
18S	813	A	1028	340	1368	0.691989	0.0816004	0.409156	419	264	683	1.5563	0.178807	0.609158	613	1235	1848	0.0636861	0	0.0599035	0.359406	0.226975
18S	814	U	638	362	1000	1.49497	0.308668	0.599434	319	287	606	2.28828	0.381068	0.696239	226	741	967	1.51276	0.22203	0.602279	0.632651	0.0449786
18S	815	U	1178	337	1515	0.637357	0.0502378	0.389417	770	438	1208	0.775774	0.11479	0.437069	449	726	1175	1.14332	0.103355	0.533646	0.453377	0.0599999
18S	816	A	3133	773	3906	0.424327	0	0	2386	864	3250	0.356055	0	0	806	2513	3319	0.288119	0	0	0	0
18S	817	G	2764	539	3303	0.282627	0	0	2472	600	3072	0.196138	0	0	527	2216	2743	0.0762391	0	0	0	0
18S	818	A	3426	986	4412	0.454339	0	0	2766	2239	5005	0.464125	0	0	679	2882	3561	0.273486	0	0	0	0
18S	819	G	1402	1224	2626	0.0304403	0	0.029552	1257	765	2022	0.678777	0	0.404447	506	2386	2892	0.0670815	0	0	0.144666	0.184089
18S	820	U	1649	2528	4177	0.383873	0	0	1316	3134	4450	0.211655	0	0	444	7242	7686	0.72519	0	0	0	0
18S	821	G	556	618	1174	1.52707	0.258369	0.604489	492	1989	2481	0.690518	0.0533865	0.408563	131	1337	1468	0.890719	0	0.47127	0.494774	0.0816948
18S	822	U	356	1031	1387	1.09225	0.169963	0.522226	267	1550	1817	1.46407	0.271059	0.5943	95	707	802	2.40818	0.286021	0.706846	0.607791	0.0759723
18S	823	U	666	983	1649	0.829508	0.0169969	0.453555	546	4716	5262	0.202295	0	0	170	1436	1606	0.515218	0	0.340169	0.264575	0.192724
18S	824	C	1068	3154	4222	0.340427	0	0	917	5849	6766	0.390578	0	0	256	2652	2908	0.275307	0	0	0	0
18S	825	A	773	2165	2938	0.0839137	0	0.0774416	627	4886	5513	0.246343	0	0	150	1354	1504	0.383389	0	0.277271	0.118237	0.116813
18S	826	A	1043	1590	2633	0.236248	0	0.19116	717	5112	5829	0.303049	0	0	117	1458	1575	0.195474	0	0.163598	0.118253	0.0843709
18S	827	A	1087	1606	2693	0.203469	0	0.169121	837	6070	6907	0.469724	0	0	126	1434	1560	0.0112819	0	0.0111632	0.0600946	0.0772276
18S	828	G	813	811	1624	1.16695	0	0.538676	635	1858	2493	0.575376	0	0.365324	158	1162	1320	0.228648	0	0.186212	0.363404	0.143899
18S	829	C	801	6009	6810	0.541213	0	0	568	2412	2980	0.218092	0	0.179094	110	1281	1391	0.203696	0	0.169326	0.11614	0.0822201
18S	830	A	612	3053	3665	0.0464691	0	0	292	2860	3152	0.00442964	0	0	60	1216	1276	0.280684	0	0.219301	0.0731004	0.10338
18S	831	G	304	7462	7766	0.636552	0	0	165	1839	2004	0.363757	0	0.266829	37	1712	1749	0.166705	0	0	0.0889431	0.125785
18S	832	G	359	939	1298	1.63852	0.11374	0.62118	189	1449	1638	0.420026	0	0.295915	49	857	906	0.641174	0	0.390943	0.436013	0.13656
18S	833	C	398	1686	2084	0.545889	0	0.353232	282	1037	1319	0.483847	0	0.326243	88	2399	2487	0.507677	0	0	0.226492	0.160532
18S	834	C	535	1767	2302	0.35461	0	0.261864	429	828	1257	0.26921	0	0.212241	207	1698	1905	0.367425	0	0	0.158035	0.113569
18S	835	C	1105	2921	4026	0.307706	0	0	740	871	1611	0.112924	0	0	388	1667	2055	0.48168	0	0	0	0
18S	836	G	648	713	1361	1.03907	0.0383828	0.509764	371	313	684	1.06806	0.172183	0.51682	184	423	607	0.810453	0.0926876	0.448059	0.491548	0.0308856
18S	837	A	544	896	1440	0.87373	0	0.466478	285	343	628	1.1041	0.224745	0.525134	123	420	543	0.808721	0.0541691	0.447578	0.47973	0.0330195
18S	838	G	964	1162	2126	0.112976	0	0.101551	309	320	629	1.08189	0.250357	0.520063	123	145	268	2.29868	0.278895	0.697634	0.43975	0.249889
18S	839	C	1207	1582	2789	0.13763	0	0	311	788	1099	0.144646	0	0.126468	142	233	375	1.10904	0.00903758	0.526515	0.217661	0.224413
18S	840	C	1810	1340	3150	0.231309	0	0	217	1573	1790	0.332732	0	0	86	523	609	0.045173	0	0.0432885	0.0144295	0.0204064
18S	841	G	806	445	1251	1.11739	0.212432	0.527919	200	1253	1453	0.155013	0	0	44	137	181	2.27857	0.221509	0.696156	0.408025	0.29658
18S	842	C	1242	1318	2560	0.0133802	0	0	135	1505	1640	0.277365	0	0	127	269	396	0.249314	0	0.199964	0.0666547	0.094264
18S	843	C	2549	1005	3554	0.296243	0	0	194	1413	1607	0.262949	0	0	240	260	500	0.0525615	0	0	0	0
18S	844	U	1781	921	2702	0.00905167	0	0	143	1433	1576	0.246213	0	0	184	456	640	0.299861	0	0	0	0
18S	845	G	2167	753	2920	0.0696261	0	0	244	876	1120	0.134364	0	0.118542	303	173	476	0.00174703	0	0	0.039514	0.0558813
18S	846	G	2364	386	2750	0.0236843	0	0	307	724	1031	0.218798	0	0.179663	326	468	794	0.456366	0	0	0.0598875	0.0846938
18S	847	A	1558	516	2074	0.319866	0	0.242436	240	482	722	0.785462	0.152803	0.440262	285	237	522	0.129509	0	0	0.227566	0.180043
18S	848	U	2469	1312	3781	0.292323	0	0	327	643	970	0.35607	0	0.262775	355	211	566	0.152577	0	0	0.0875916	0.123873
18S	849	A	1182	1025	2207	0.269193	0	0.212173	181	461	642	1.14073	0.234808	0.533257	142	85	227	1.33674	0.242176	0.57313	0.43952	0.16158
18S	850	C	689	1856	2545	0.0844069	0	0.0778651	142	913	1055	0.353378	0.0176296	0.261291	103	103	206	1.80225	0.28169	0.644255	0.327804	0.235962
18S	851	C	1192	2063	3255	0.149703	0	0	404	1439	1843	0.17274	0	0	163	219	382	0.700377	0	0.412529	0.13751	0.194468
18S	852	G	863	885	1748	0.788444	0.130135	0.440996	424	815	1239	0.486237	0.00872411	0.327337	161	143	304	1.59647	0.212042	0.615639	0.461324	0.118573
18S	853	C	1293	1347	2640	0.267045	0	0.210825	880	1217	2097	0.0358966	0	0.0346687	418	164	582	0.626205	0	0.385478	0.210324	0.143218
18S	854	A	2126	1836	3962	0.126994	0	0	1422	1012	2434	0.0266667	0	0.0259844	821	123	944	0.143821	0	0.125854	0.0506128	0.0542508
18S	855	G	1305	344	1649	1.47362	0.300931	0.59588	1116	421	1537	1.02156	0.148135	0.505495	612	150	762	0.729766	0.099131	0.422207	0.50786	0.0709213
18S	856	C	3143	535	3678	0.167331	0	0.143378	2123	512	2635	0.303882	0	0.233127	1067	247	1314	0.107799	0	0.0973759	0.157961	0.0563713
18S	857	U	3829	442	4271	0.0663103	0	0.0622004	3066	728	3794	0.031035	0	0	1687	322	2009	0.234339	0	0	0.0207335	0.0293215
18S	858	A	5218	589	5807	0.135941	0	0	3526	485	4011	0.0377423	0	0.0363784	1932	261	2193	0.212124	0	0	0.0121261	0.0171489
18S	859	G	7054	308	7362	0.263018	0	0	6561	297	6858	0.379456	0	0	2819	278	3097	0.433398	0	0	0	0
18S	860	G	4676	238	4914	0.241953	0	0.194849	4135	523	4658	0.0345639	0	0.0334161	1853	246	2099	0.0715291	0	0	0.0760882	0.0850771
18S	861	A	7051	568	7619	0.243502	0	0	6470	656	7126	0.365296	0	0	2541	159	2700	0.322008	0	0	0	0
18S	862	A	5496	1441	6937	0.125635	0	0	4867	317	5184	0.064903	0	0	1783	77	1860	0.0279061	0	0.0271627	0.00905424	0.0128046
18S	863	U	3357	1189	4546	0.412655	0	0.292159	3682	277	3959	0.252946	0	0.201922	1214	67	1281	0.498475	0	0.332828	0.275636	0.0547044
18S	864	A	8100	3024	11124	0.499554	0	0	7182	278	7460	0.421358	0	0	2645	92	2737	0.408981	0	0	0	0
18S	865	A	5376	3037	8413	0.324243	0	0	5273	154	5427	0.220509	0	0	1504	76	1580	0.0178298	0	0.0175283	0.00584278	0.00826294
18S	866	U	3987	2103	6090	0.0981028	0	0	4736	159	4895	0.236048	0	0	1414	85	1499	0.0688222	0	0	0	0
18S	867	G	339	50	389	13.7109	0.818082	0.932186	409	6	415	8.21509	0.726496	0.891715	80	16	96	13.5291	0.816709	0.931834	0.918578	0.0189957
18S	868	G	3135	1677	4812	0.0274673	0	0	3049	413	3462	0.154875	0	0	948	308	1256	0.117785	0	0	0	0
18S	869	A	3389	1762	5151	0.200198	0	0	2875	305	3180	0.210821	0	0	1021	267	1288	0.247074	0	0	0	0
18S	870	A	1774	1804	3578	0.0816367	0	0.0754947	1102	186	1288	0.809353	0	0.447508	531	185	716	0.29064	0	0.225434	0.249479	0.152823
18S	871	U	1799	2988	4787	0.375353	0	0	1014	289	1303	0.371455	0	0.270999	529	424	953	0.236501	0	0	0.090333	0.12775
18S	872	A	802	1736	2538	0.0429872	0	0.041231	523	185	708	1.06497	0	0.516085	267	118	385	0.768941	0	0.435327	0.330881	0.20745
18S	873	G	820	635	1455	0.615926	0	0.381322	1003	215	1218	0.103746	0	0	503	128	631	0.114346	0	0	0.127107	0.179757
18S	874	G	558	811	1369	0.65077	0.0629663	0.394397	620	123	743	0.463217	0	0.316865	228	382	610	0.115639	0	0	0.237087	0.170608
18S	875	A	412	486	898	1.24226	0.16135	0.554296	365	141	506	0.805501	0	0.446625	155	57	212	1.43119	0.235739	0.589819	0.530246	0.0608817
18S	876	C	269	598	867	1.06871	0.0745518	0.516896	211	194	405	0.92879	0.161397	0.482156	118	82	200	1.35661	0.194358	0.576879	0.52531	0.0391254
18S	877	C	502	739	1241	0.371354	0	0.270953	208	252	460	0.687322	0.0537507	0.407869	126	275	401	0.179326	0	0.152379	0.277067	0.104393
18S	878	G	269	316	585	2.10307	0.314905	0.678112	180	201	381	1.15561	0.193538	0.536747	119	65	184	2.01628	0.198594	0.669665	0.628175	0.0647411
18S	879	C	772	587	1359	0.53835	0	0.35012	307	351	658	0.4275	0	0.299793	176	140	316	1.29057	0	0.564205	0.404706	0.114639
18S	880	G	1089	669	1758	0.455619	0	0.313129	357	544	901	0.230475	0	0.187475	233	129	362	1.52146	0.113392	0.604064	0.368223	0.174476
18S	881	G	1349	437	1786	1.04729	0	0.511688	463	385	848	0.833045	0	0.454752	464	93	557	1.20976	0.0632068	0.547906	0.504782	0.0383422
18S	882	U	1873	653	2526	0.9479	0	0.486726	552	447	999	1.22459	0	0.550726	612	152	764	1.17033	0.111293	0.539565	0.525672	0.0279139
18S	883	U	2734	535	3269	0.929157	0.0683504	0.481715	954	488	1442	1.22304	0	0.550337	1082	165	1247	0.747765	0.0409056	0.428037	0.486696	0.0500527
18S	884	C	3940	894	4834	0.60893	0.0443146	0.378518	1278	434	1712	1.53398	0.150199	0.605503	1670	118	1788	0.623644	0	0.384234	0.456085	0.10568
18S	885	U	6615	730	7345	0.247963	0	0.198716	2285	574	2859	0.81343	0.0731263	0.448645	2602	540	3142	0.118973	0	0.106354	0.251238	0.144591
18S	886	A	6449	1273	7722	0.435381	0.0859134	0.303348	3194	482	3676	0.697749	0.104529	0.411051	2739	211	2950	0.492906	0.0216714	0.330241	0.348213	0.0457691
18S	887	U	9612	7429	17041	0.341972	0	0	5467	1549	7016	0.0486944	0	0	4522	482	5004	0.0608924	0	0	0	0
18S	888	U	11656	6591	18247	0.332103	0	0	5412	4646	10058	0.2803	0	0	5189	594	5783	0.115205	0	0	0	0
18S	889	U	12354	5255	17609	0.25386	0	0	5182	9393	14575	0.484805	0	0	5706	1467	7173	0.251659	0	0	0	0
18S	890	U	16588	2268	18856	0.280545	0	0	6606	7906	14512	0.448955	0	0	6830	3302	10132	0.473626	0	0	0	0
18S	891	G	10673	6169	16842	0.180664	0	0	5220	3680	8900	0.0295085	0	0	5081	3272	8353	0.333095	0	0	0	0
18S	892	U	14014	7737	21751	0.412932	0	0	6522	4950	11472	0.296581	0	0	5771	3811	9582	0.453504	0	0	0	0
18S	893	U	3385	4618	8003	0.695874	0.149742	0.410364	1786	3252	5038	0.658925	0	0.397247	1363	1706	3069	0.847286	0.120962	0.458746	0.422119	0.0264469
18S	894	G	2682	7569	10251	0.162275	0	0.13963	1482	6843	8325	0.126834	0	0	787	3158	3945	0.282477	0	0.220303	0.119978	0.0910054
18S	895	G	4111	7172	11283	0.0673638	0	0	720	7865	8585	0.263274	0	0	1683	2188	3871	0.198083	0	0.165369	0.055123	0.0779557
18S	896	U	5866	4999	10865	0.153246	0	0	810	5887	6697	0.200584	0	0	2433	2074	4507	0.115981	0	0	0	0
18S	897	U	3879	2289	6168	0.346617	0	0.257429	475	1165	1640	1.9108	0.381712	0.656589	1728	594	2322	0.508093	0	0.337007	0.417008	0.172496
18S	898	U	2826	2375	5201	0.370029	0	0.270126	486	1203	1689	1.34809	0.181927	0.574266	1434	815	2249	0.292128	0	0.226161	0.356851	0.15478
18S	899	U	2562	1099	3661	0.618484	0.0701513	0.382202	389	1246	1635	0.920945	0.0246158	0.479576	1288	360	1648	0.432996	0	0.302289	0.388022	0.0724937
18S	900	C	1513	1403	2916	0.851983	0.0834573	0.460123	313	1523	1836	0.469274	0	0.31951	618	434	1052	1.07624	0.0579178	0.518597	0.432743	0.0835509
18S	901	G	4537	1572	6109	0.297638	0	0	958	820	1778	0.193323	0	0.162081	2667	684	3351	0.51495	0	0	0.0540268	0.0764055
18S	902	G	2308	980	3288	0.188527	0	0.158663	735	519	1254	0.38834	0	0.279876	1270	298	1568	0.0119043	0	0	0.14618	0.114599
18S	903	A	1129	1640	2769	0.220156	0	0.180486	368	454	822	0.810126	0.176757	0.447853	635	244	879	0.519003	0.0253923	0.341929	0.323423	0.109933
18S	904	A	975	1368	2343	0.302877	0	0.232544	656	350	1006	0.409324	0	0.290645	565	209	774	0.511039	0	0.338493	0.287227	0.0433209
18S	905	C	582	2318	2900	0.0306982	0	0	523	698	1221	0.18106	0	0.153409	300	301	601	0.774289	0	0.436803	0.196737	0.180937
18S	906	U	538	1803	2341	0.187646	0	0.158055	534	1092	1626	0.0845797	0	0	208	432	640	0.673756	0	0.402917	0.186991	0.165758
18S	907	G	567	783	1350	1.27665	0.140418	0.560941	359	343	702	1.52399	0.249204	0.604143	145	338	483	1.42006	0	0.587289	0.584124	0.0177786
18S	908	A	347	1833	2180	0.481487	0	0.325103	228	2083	2311	0.139004	0	0	101	524	625	0.969453	0	0.492644	0.272582	0.204521
18S	909	G	271	2618	2889	0.15426	0	0.133684	257	1371	1628	0.441471	0	0.306395	59	725	784	0.697537	0.00603146	0.41122	0.283766	0.114428
18S	910	G	209	1144	1353	1.87546	0.314094	0.652398	154	725	879	2.1349	0.323081	0.681257	81	396	477	2.3361	0.413473	0.700688	0.678114	0.0198394
18S	911	C	118	3567	3685	0.0773618	0	0.0718248	81	2507	2588	0.0842067	0	0.0776943	43	1105	1148	0.49825	0.0676567	0.332748	0.160756	0.12164
18S	912	C	129	3059	3188	0.331427	0	0.248985	91	2902	2993	0.0146775	0	0	32	2601	2633	0.330769	0	0	0.082995	0.117373
18S	913	A	114	6940	7054	0.397227	0	0	64	4190	4254	0.297877	0	0	43	2768	2811	0.285285	0	0	0	0
18S	914	U	140	9520	9660	0.490799	0	0	129	7477	7606	0.633807	0	0	46	4019	4065	0.46221	0	0	0	0
18S	915	G	123	3820	3943	0.592422	0	0.372085	100	3635	3735	0.14294	0	0	44	2085	2129	0.311283	0	0.237473	0.203186	0.153826
18S	916	A	104	6346	6450	0.0972976	0	0.0886827	127	3725	3852	0.172238	0	0	28	3022	3050	0.0102225	0	0	0.0295609	0.0418054
18S	917	U	73	4607	4680	0.779781	0.0121894	0.438186	90	2213	2303	0.44212	0	0.306669	29	2059	2088	0.76071	0.0636969	0.432165	0.39234	0.0606284
18S	918	U	51	2466	2517	2.64481	0.399009	0.725716	94	1591	1685	0.931383	0.133214	0.482384	26	2061	2087	0.926751	0.178691	0.481111	0.563071	0.115009
18S	919	A	45	6989	7034	0.28452	0	0.221524	62	2546	2608	0.133917	0	0.118141	19	3443	3462	0.172561	0	0.147202	0.162289	0.0435332
18S	920	A	100	16199	16299	0.505332	0	0	139	2876	3015	0.122322	0	0	50	4695	4745	0.166655	0	0	0	0
18S	921	G	61	11423	11484	0.260509	0	0	128	1711	1839	0.324281	0	0.244974	46	6106	6152	0.397903	0	0	0.081658	0.115482
18S	922	A	70	18785	18855	0.605917	0	0	89	2920	3009	0.308542	0	0	53	5175	5228	0.285172	0	0	0	0
18S	923	G	87	14539	14626	0.50234	0	0	111	1873	1984	0.0134341	0	0	79	8546	8625	0.640151	0	0	0	0
18S	924	G	109	6886	6995	0.0562734	0	0.0532826	166	1989	2155	0.179633	0	0	143	4507	4650	0.30037	0	0	0.0177609	0.0251177
18S	925	G	157	2232	2389	1.99651	0.278797	0.666372	222	1204	1426	0.195211	0	0.163424	168	2839	3007	0.0107861	0	0.0106745	0.280157	0.280125
18S	926	A	136	2505	2641	1.33004	0.103435	0.570916	136	1082	1218	0.303455	0	0.232955	99	530	629	3.47374	0.509206	0.776749	0.526873	0.224177
18S	927	C	138	3455	3593	0.294123	0	0.227325	108	2237	2345	0.46113	0	0	84	424	508	3.50607	0.406525	0.778416	0.335247	0.326822
18S	928	G	69	843	912	3.27252	0.123631	0.766143	75	470	545	1.43457	0.232675	0.589694	51	429	480	2.63112	0.0906458	0.725018	0.693618	0.0753788
18S	929	G	112	249	361	6.55586	0.295922	0.86797	79	262	341	2.56114	0.364243	0.719782	41	247	288	3.71349	0	0.788422	0.792058	0.0605519
18S	930	C	235	429	664	1.78835	0.0898954	0.641712	177	311	488	1.29384	0.104604	0.564554	57	132	189	3.61175	0	0.784058	0.663441	0.0909198
18S	931	C	200	1026	1226	0.23442	0	0.190028	219	375	594	0.832736	0	0.454785	48	133	181	2.72259	0.102122	0.732451	0.459088	0.221464
18S	932	G	1257	479	1736	0.14211	0	0	1255	375	1630	0.378091	0	0	195	66	261	1.281	0.166382	0.562537	0.187512	0.265183
18S	933	G	746	259	1005	0.658295	0	0.397209	607	180	787	0.530922	0	0.347087	219	89	308	1.09439	0.190621	0.523343	0.422546	0.0741532
18S	934	G	576	144	720	1.44657	0.242573	0.5916	448	153	601	1.13012	0.173746	0.530957	389	43	432	0.632794	0.132785	0.388102	0.503553	0.0853077
18S	935	G	1540	211	1751	0.129775	0	0.114926	1485	117	1602	0.12121	0	0	1108	27	1135	0.32725	0	0	0.0383088	0.0541768
18S	936	G	1270	123	1393	0.597649	0.0269286	0.374248	940	101	1041	0.554681	0	0.357002	1049	22	1071	0.185811	0	0	0.24375	0.172501
18S	937	C	2498	166	2664	0.138637	0	0	1716	132	1848	0.0819121	0	0	1381	17	1398	0.303423	0	0	0	0
18S	938	A	2976	120	3096	0.221896	0	0	1842	97	1939	0.0457331	0	0	1271	8	1279	0.142413	0	0	0	0
18S	939	U	3725	86	3811	0.356622	0	0	2325	120	2445	0.201994	0	0	849	32	881	0.415482	0	0.293762	0.0979208	0.138481
18S	940	U	3102	81	3183	0.170038	0	0	2171	114	2285	0.0484252	0	0	904	56	960	0.39645	0.0229227	0.28411	0.0947035	0.133931
18S	941	C	4886	134	5020	0.515601	0	0	3498	180	3678	0.427619	0	0	1895	149	2044	0.383021	0	0	0	0
18S	942	G	1535	85	1620	0.70865	0.0494923	0.414893	1317	86	1403	0.742695	0.0759064	0.426351	1045	31	1076	0.317528	0	0.241173	0.360805	0.0847221
18S	943	U	2297	82	2379	0.082479	0	0.0762241	2057	134	2191	0.0786699	0	0.0729632	1786	103	1889	0.262034	0	0	0.0497291	0.035189
18S	944	A	2206	59	2265	0.0681377	0	0.0638175	2184	91	2275	0.0254784	0	0.0248561	1389	43	1432	0.096286	0	0.0878852	0.0588529	0.0259699
18S	945	U	2469	80	2549	0.136135	0	0	3177	86	3263	0.327808	0	0	1527	40	1567	0.140993	0	0.12364	0.0412133	0.0582844
18S	946	U	2254	74	2328	0.155417	0	0	3230	102	3332	0.369714	0	0	1571	40	1611	0.260036	0	0.206473	0.0688245	0.0973325
18S	947	G	892	29	921	1.14344	0.16196	0.533731	1351	67	1418	0.57315	0.0470636	0.364496	733	60	793	2.07929	0.383409	0.675526	0.524584	0.127142
18S	948	C	1670	98	1768	0.00496828	0	0.0049465	2469	136	2605	0.25049	0	0	1570	119	1689	0.682617	0.0539736	0.40583	0.136926	0.190155
18S	949	G	897	121	1018	0.876578	0.0899382	0.46736	954	42	996	1.10078	0.255433	0.524237	2055	100	2155	0.523062	0.0619128	0.343533	0.445043	0.075441
18S	950	C	1191	68	1259	0.57067	0	0.363513	1385	110	1495	0.319177	0.00515166	0.242074	3277	64	3341	0.107191	0	0.0968399	0.234142	0.109013
18S	951	C	1343	149	1492	0.433944	0	0.302764	1639	188	1827	0.047982	0	0.0458091	4795	132	4927	0.129327	0	0	0.116191	0.133246
18S	952	G	636	90	726	2.53882	0.412489	0.717699	1420	182	1602	0.251757	0	0.201223	4160	66	4226	0.22842	0	0.185982	0.368301	0.24714
18S	953	C	1803	246	2049	0.28735	0	0.223295	1330	352	1682	0.170331	0	0.145615	5013	93	5106	0.113526	0	0.10197	0.15696	0.0501762
18S	954	U	3165	896	4061	0.323163	0	0	1438	563	2001	0.0284493	0	0.0276758	8471	105	8576	0.299944	0	0	0.00922526	0.0130465
18S	955	A	2375	336	2711	0.1664	0	0.142707	842	660	1502	0.495069	0.0418005	0.331282	5977	176	6153	0.0996353	0	0.090621	0.188203	0.103382
18S	956	G	3254	568	3822	0.131476	0	0	1362	505	1867	0.282185	0.008016	0.220173	7142	237	7379	0.0576889	0	0	0.0733912	0.103791
18S	957	A	4405	282	4687	0.244286	0	0	1949	542	2491	0.000205101	0	0	10134	373	10507	0.354658	0	0	0	0
18S	958	G	6359	424	6783	0.475375	0	0	4191	318	4509	0.451399	0	0	10400	372	10772	0.384947	0	0	0	0
18S	959	G	2780	267	3047	0.369233	0	0.269729	1580	442	2022	0.42554	0	0.298615	6008	163	6171	0.111653	0	0.100453	0.222932	0.0874049
18S	960	U	3259	713	3972	0.029116	0	0.0282991	1974	916	2890	0.0252047	0	0	8252	269	8521	0.2819	0	0	0.00943305	0.0133403
18S	961	G	3118	248	3366	0.396621	0	0.284046	1656	2102	3758	0.24302	0	0	5551	303	5854	0.00336654	0	0	0.0946821	0.133901
18S	962	A	2928	686	3614	0.462397	0	0.316251	1423	1555	2978	0.0429264	0	0.0411728	4309	536	4845	0.131877	0	0.116533	0.157986	0.116062
18S	963	A	4083	961	5044	0.123539	0	0.109975	1955	1014	2969	0.104998	0	0.0950501	4535	513	5048	0.0305385	0	0	0.0683416	0.0487074
18S	964	A	3759	1083	4842	0.260199	0	0.206508	2767	1592	4359	0.266549	0	0	2350	512	2862	0.557372	0.0532138	0.357973	0.18816	0.146717
18S	965	U	2253	1358	3611	0.788966	0.050592	0.441086	1667	853	2520	0.302367	0	0.232238	962	413	1375	1.87926	0.349845	0.652854	0.442059	0.171717
18S	966	U	1951	740	2691	1.52145	0.170526	0.603492	607	785	1392	1.44937	0.263505	0.591906	990	150	1140	2.15265	0.330548	0.682997	0.626131	0.0404871
18S	967	C	5651	8495	14146	0.591888	0	0	2103	1761	3864	0.187776	0	0	2244	1022	3266	0.125474	0	0	0	0
18S	968	U	5614	6503	12117	0.465021	0	0	1952	2430	4382	0.258831	0	0	1848	1915	3763	0.342145	0	0	0	0
18S	969	U	5881	4561	10442	0.329151	0	0	1907	2922	4829	0.264348	0	0	1246	1798	3044	0.247849	0	0	0	0
18S	970	G	6921	745	7666	0.0530586	0	0	1207	2386	3593	0.0473629	0	0.0452331	582	2419	3001	0.327086	0	0	0.0150777	0.0213231
18S	971	G	5001	171	5172	0.468714	0	0.319174	1027	653	1680	1.43482	0.155895	0.589436	715	1384	2099	0.0420741	0	0.0403938	0.316335	0.224155
18S	972	A	1083	251	1334	5.00662	0.576215	0.833621	1080	724	1804	1.34569	0.150525	0.573822	452	1076	1528	0.531713	0	0.347284	0.584909	0.198701
18S	973	C	2849	2527	5376	0.442211	0	0.30666	1957	1027	2984	0.51461	0	0.339839	334	427	761	2.69023	0.296209	0.729274	0.458591	0.19188
18S	974	C	5780	4258	10038	0.320148	0	0	4905	1722	6627	0.327287	0	0	398	561	959	2.2813	0.242131	0.695463	0.231821	0.327844
18S	975	G	8249	1575	9824	0.309415	0	0	7797	1242	9039	0.465275	0	0	519	611	1130	2.4655	0.257077	0.711623	0.237208	0.335462
18S	976	G	4294	912	5206	0.39079	0	0.281023	2537	635	3172	0.923668	0	0.480239	672	612	1284	2.69327	0.400442	0.729391	0.496884	0.183424
18S	977	C	5856	2318	8174	0.157143	0	0	4056	1066	5122	0.275032	0	0.215739	1403	4069	5472	0.0758857	0	0	0.071913	0.1017
18S	978	G	3900	1305	5205	0.431541	0	0.301492	2310	1220	3530	1.11536	0.183169	0.527337	2151	1769	3920	0.643297	0.0482422	0.391528	0.406786	0.0928298
18S	979	C	6075	2166	8241	0.0818235	0	0	5663	1429	7092	0.0652412	0	0.0612535	3439	5108	8547	0.19153	0	0	0.0204178	0.0288752
18S	980	A	4582	2169	6751	0.158878	0	0.137114	6037	1657	7694	0.0337102	0	0.032615	2976	5388	8364	0.047546	0	0	0.0565763	0.0584846
18S	981	A	5802	4449	10251	0.298421	0	0	8412	5203	13615	0.458009	0	0	3763	10761	14524	0.450391	0	0	0	0
18S	982	G	5390	2232	7622	0.0386797	0	0	8591	3289	11880	0.367868	0	0	3240	8491	11731	0.246042	0	0	0	0
18S	983	A	4944	1066	6010	0.271992	0.00845359	0.21386	8402	2463	10865	0.275022	0	0	2964	5904	8868	0.0796031	0	0.0737414	0.095867	0.0886985
18S	984	C	3991	3944	7935	0.0467224	0	0	6860	3004	9864	0.165991	0	0	2582	12081	14663	0.388415	0	0	0	0
18S	985	G	4551	4935	9486	0.178247	0	0	3005	2084	5089	0.787994	0.135185	0.440762	2136	7351	9487	0.0113207	0	0.0111952	0.150653	0.20519
18S	986	G	4432	2021	6453	0.349208	0	0.258854	5714	885	6599	0.438387	0	0.304809	2188	7922	10110	0.0867592	0	0	0.187888	0.134175
18S	987	A	3369	2119	5488	0.67964	0.127012	0.404678	3758	1099	4857	1.06165	0.191275	0.515004	1686	4976	6662	0.374256	0.0607315	0.272363	0.397348	0.0991931
18S	988	C	4250	2397	6647	0.416304	0.0605096	0.293968	3080	2707	5787	0.7632	0.142088	0.432892	2337	4289	6626	0.277872	0.00673845	0.217474	0.314778	0.0891663
18S	989	C	5807	2418	8225	0.172775	0	0.147337	6995	1729	8724	0.151688	0	0.131722	2458	4888	7346	0.0508779	0	0.0484209	0.10916	0.0434194
18S	990	A	6460	4465	10925	0.0895713	0	0	10809	1160	11969	0.134369	0	0	3510	4002	7512	0.0370484	0	0	0	0
18S	991	G	8761	3927	12688	0.206421	0	0	10794	1549	12343	0.107744	0	0	4414	3198	7612	0.155124	0	0	0	0
18S	992	A	12549	4958	17507	0.455497	0	0	16810	2414	19224	0.432597	0	0	5564	2198	7762	0.245412	0	0	0	0
18S	993	G	6016	5079	11095	0.0920802	0	0	11341	921	12262	0.0411699	0	0	2756	1807	4563	0.224912	0.00115799	0.183648	0.061216	0.0865725
18S	994	C	5761	5750	11511	0.104516	0	0	12484	2364	14848	0.235402	0	0	3296	2781	6077	0.17965	0	0	0	0
18S	995	G	4401	4876	9277	0.141249	0	0.123779	5646	2609	8255	0.425048	0	0.298295	1622	1344	2966	0.645976	0.149232	0.392538	0.271537	0.11134
18S	996	A	7282	4316	11598	0.141994	0	0	12805	3239	16044	0.362588	0	0	2733	1430	4163	0.0349264	0	0.0337555	0.0112518	0.0159125
18S	997	A	5852	2874	8726	0.0946386	0	0.0864655	10245	4195	14440	0.347618	0	0	2066	1290	3356	0.164813	0	0.141529	0.0759983	0.0582513
18S	998	A	4091	2481	6572	0.352514	0	0.260666	7373	3993	11366	0.243453	0	0	1392	1486	2878	0.203782	0	0.169334	0.143333	0.107993
18S	999	G	942	1685	2627	2.17197	0.297129	0.684821	1272	2445	3717	1.15451	0.266856	0.535924	752	1411	2163	0.424651	0	0.29817	0.506305	0.159233
18S	1000	C	1274	12706	13980	0.51882	0	0	553	3038	3591	0.985765	0.131716	0.496485	828	2249	3077	0.103743	0	0	0.165495	0.234045
18S	1001	A	875	9726	10601	0.368404	0	0	448	2636	3084	1.04514	0.07508	0.511118	800	1591	2391	0.112491	0	0.101154	0.204091	0.220994
18S	1002	U	1028	4626	5654	0.188594	0	0.158694	514	2995	3509	0.644919	0	0.392135	935	2402	3337	0.250323	0	0	0.18361	0.161055
18S	1003	U	512	2014	2526	1.60508	0.15687	0.616228	257	2325	2582	1.04151	0.023971	0.510263	477	1263	1740	0.540711	0.0587166	0.35108	0.492524	0.108971
18S	1004	U	522	1047	1569	3.05192	0.343201	0.753322	192	2048	2240	1.16043	0.144306	0.537241	448	770	1218	1.23282	0.242183	0.552339	0.614301	0.0984959
18S	1005	G	740	2478	3218	0.864444	0	0.463724	374	3115	3489	0.269803	0.0038705	0.212524	573	742	1315	1.05892	0.185967	0.514499	0.396916	0.132022
18S	1006	C	1901	7769	9670	0.44849	0	0	1729	4494	6223	0.304556	0	0	1513	929	2442	0.0798335	0	0.0739594	0.0246531	0.0348648
18S	1007	C	3005	4419	7424	0.298758	0	0	2792	3373	6165	0.252018	0	0	2545	1498	4043	0.375959	0	0	0	0
18S	1008	A	2532	1126	3658	0.473596	0	0.321448	2325	2831	5156	0.011835	0	0.0116989	2003	975	2978	0.0935288	0	0	0.111049	0.148851
18S	1009	A	5498	745	6243	0.141455	0	0	4544	3223	7767	0.284243	0	0	3740	842	4582	0.41019	0	0	0	0
18S	1010	G	3711	958	4669	0.276155	0	0.216433	3788	1491	5279	0.238403	0	0.192538	2141	578	2719	0.169996	0	0.145342	0.184771	0.0295377
18S	1011	A	3337	800	4137	0.630949	0.0445251	0.386917	2537	1127	3664	1.0498	0.199138	0.512217	1752	288	2040	0.759051	0.0573653	0.431632	0.443589	0.0518473
18S	1012	A	4386	761	5147	0.366598	0	0.268294	3786	937	4723	0.726221	0.166068	0.420751	1893	317	2210	0.748208	0.121889	0.428097	0.372381	0.0736615
18S	1013	U	5722	1424	7146	0.0239634	0	0	4666	1577	6243	0.364305	0.0708174	0.267058	2577	737	3314	0.206864	0	0.171449	0.146169	0.110482
18S	1014	G	2488	2973	5461	0.359754	0.0149591	0.264609	2089	7958	10047	0.150002	0	0	1237	1243	2480	0.691952	0.122977	0.409064	0.224558	0.169384
18S	1015	U	4926	4907	9833	0.223313	0	0	4070	8965	13035	0.315136	0	0	2236	3957	6193	0.355025	0	0	0	0
18S	1016	U	2914	6007	8921	0.0705995	0	0	1778	10558	12336	0.213218	0	0	1358	4435	5793	0.280769	0	0	0	0
18S	1017	U	2065	11387	13452	0.394486	0	0	1118	11903	13021	0.228279	0	0	1139	5136	6275	0.32734	0	0	0	0
18S	1018	U	1117	6646	7763	0.169301	0	0.144804	746	11601	12347	0.151154	0	0	772	4376	5148	0.148601	0	0	0.0482681	0.0682615
18S	1019	C	1304	7433	8737	0.0275832	0	0.0268458	766	8499	9265	0.196387	0	0.164165	741	4442	5183	0.16917	0	0	0.0636702	0.0719007
18S	1020	A	1428	5778	7206	0.277463	0	0.217222	837	6650	7487	0.530854	0.113437	0.3468	741	2367	3108	0.423859	0.00740186	0.297751	0.287258	0.0534177
18S	1021	U	1524	10928	12452	0.310503	0	0	973	11771	12744	0.165954	0	0	760	3866	4626	0.116882	0	0	0	0
18S	1022	U	1478	10106	11584	0.273654	0	0	712	14691	15403	0.352008	0	0	475	4092	4567	0.18282	0	0	0	0
18S	1023	A	1622	6275	7897	0.0652753	0	0.0612828	687	8226	8913	0.138009	0	0.121284	387	2996	3383	0.0630319	0	0.059311	0.080626	0.028761
18S	1024	A	1701	5569	7270	0.0640077	0	0.060165	873	7737	8610	0.0997303	0	0.0906957	392	2139	2531	0.312792	0.0209437	0.238336	0.129732	0.0777995
18S	1025	U	1311	3675	4986	0.47659	0	0.322808	658	9081	9739	0.131783	0	0	191	1874	2065	0.450376	0	0.310628	0.211145	0.149385
18S	1026	C	1533	6897	8430	0.225253	0	0	737	9817	10554	0.266545	0	0	242	2821	3063	0.134777	0	0	0	0
18S	1027	A	1775	4719	6494	0.030319	0	0	899	6023	6922	0.0865232	0	0.0796437	297	1685	1982	0.333289	0	0.250069	0.109904	0.104309
18S	1028	A	2792	4417	7209	0.227044	0	0	1207	7421	8628	0.250619	0	0	490	1722	2212	0.0746749	0	0.0695153	0.0231718	0.0327698
18S	1029	G	1735	2835	4570	0.178692	0	0.15163	785	3579	4364	0.391381	0.0518055	0.281336	254	3228	3482	0.421004	0	0	0.144322	0.114971
18S	1030	A	1768	1452	3220	0.645779	0.0797827	0.392459	755	2928	3683	0.553079	0.0505208	0.35618	321	1296	1617	0.297143	0	0.229184	0.325941	0.0700022
18S	1031	A	20	58	78	67.7035	0.963135	0.985626	10	287	297	17.9294	0.863881	0.94734	3	20	23	90.8375	0.971636	0.98956	0.974176	0.0190433
18S	1032	C	2196	3423	5619	0.0990708	0	0	811	3070	3881	0.222291	0	0.181902	289	2452	2741	0.327283	0	0	0.0606342	0.0857497
18S	1033	G	1600	2224	3824	0.456558	0	0.313506	688	2493	3181	0.450814	0	0.310799	288	1949	2237	0.0884321	0	0	0.208102	0.147154
18S	1034	A	2038	3364	5402	0.0622329	0	0.0585971	963	3755	4718	0.0624214	0	0	382	1024	1406	0.747161	0	0.427817	0.162138	0.18938
18S	1035	A	3434	2925	6359	0.0306115	0	0	1459	4137	5596	0.209108	0	0	837	761	1598	0.707637	0	0.414547	0.138182	0.195419
18S	1036	A	3382	2875	6257	0.119499	0	0.106758	1408	5166	6574	0.284583	0	0	647	1254	1901	0.577567	0	0.366235	0.157664	0.153787
18S	1037	G	1729	2380	4109	1.01805	0.202565	0.504533	693	2946	3639	0.477051	0	0.323036	455	1368	1823	0.920096	0.111508	0.47933	0.435633	0.0802804
18S	1038	U	2293	8011	10304	0.187444	0	0	999	1868	2867	1.01317	0.179867	0.503359	557	1151	1708	1.27033	0.237224	0.559679	0.354346	0.251613
18S	1039	C	5402	6412	11814	0.294536	0	0	2394	4548	6942	0.239283	0	0	1474	4276	5750	0.387498	0	0	0	0
18S	1040	G	4321	4722	9043	0.0389982	0	0	2423	3163	5586	0.0325498	0	0	1526	5780	7306	0.535529	0	0	0	0
18S	1041	G	9254	2695	11949	0.305229	0	0	4991	3392	8383	0.403858	0	0	3273	2546	5819	0.384406	0	0	0	0
18S	1042	A	11800	1880	13680	0.434924	0	0	6980	1999	8979	0.484981	0	0	3814	2258	6072	0.436376	0	0	0	0
18S	1043	G	11411	3602	15013	0.534225	0	0	5854	1049	6903	0.360973	0	0	3489	3273	6762	0.545039	0	0	0	0
18S	1044	G	5440	1646	7086	0.0266544	0	0.025966	2728	608	3336	0.338005	0	0.252675	1754	473	2227	0.460223	0	0.31527	0.19797	0.124281
18S	1045	U	1236	549	1785	2.8306	0.476954	0.739052	1017	260	1277	2.39763	0.416493	0.705839	526	20	546	4.60934	0.607066	0.821994	0.755628	0.048847
18S	1046	U	923	355	1278	3.54589	0.441815	0.780155	1140	455	1595	1.32627	0.121784	0.57028	414	22	436	4.71861	0.50254	0.825463	0.725299	0.111165
18S	1047	C	1722	2494	4216	0.150307	0	0.130694	2621	1069	3690	0.188504	0	0	656	523	1179	0.548672	0	0.35448	0.161724	0.14637
18S	1048	G	1124	836	1960	1.18144	0	0.541713	1376	456	1832	0.432994	0	0.302275	456	238	694	1.06643	0	0.516432	0.453474	0.10741
18S	1049	A	1028	796	1824	0.896384	0	0.472817	1269	456	1725	0.194316	0	0.162779	369	149	518	0.993706	0	0.498904	0.378167	0.152674
18S	1050	A	1365	1125	2490	0.0381819	0	0.0367919	1392	596	1988	0.185811	0	0	413	173	586	0.0716638	0	0.066978	0.03459	0.027388
18S	1051	G	1278	550	1828	0.425241	0	0.298479	1232	500	1732	0.103629	0	0	443	231	674	0.22484	0	0	0.099493	0.140704
18S	1052	A	773	427	1200	1.42648	0.129361	0.588082	257	435	692	1.39647	0.178691	0.583071	112	78	190	1.9847	0.296469	0.666126	0.612426	0.0380267
18S	1053	C	823	4798	5621	0.531327	0	0	319	724	1043	0.539687	0	0.350736	186	270	456	0.269852	0	0.212873	0.18787	0.144275
18S	1054	G	654	1644	2298	0.344357	0	0.256233	265	750	1015	0.509635	0	0.337808	201	329	530	0.06267	0	0.0590788	0.217707	0.117006
18S	1055	A	269	1623	1892	0.977643	0	0.49448	175	481	656	1.66988	0.249064	0.625808	80	157	237	2.06783	0.157287	0.674962	0.598416	0.0761847
18S	1056	U	737	559	1296	2.41256	0.317535	0.707125	304	488	792	1.49306	0.247845	0.59919	95	100	195	3.41264	0.4173	0.774274	0.693529	0.072121
18S	1057	C	3595	2290	5885	0.18708	0	0	1667	1153	2820	0.240872	0	0	438	413	851	0.217514	0	0.178827	0.0596089	0.0842998
18S	1058	A	2612	2406	5018	0.246497	0	0.197783	1169	861	2030	0.428377	0	0.300008	341	309	650	1.38302	0	0.580738	0.35951	0.161903
18S	1059	G	3698	580	4278	0.744566	0.0181544	0.426849	1531	537	2068	0.69333	0	0.409565	733	657	1390	0.35125	0	0.260083	0.365499	0.0748735
18S	1060	A	2848	1113	3961	1.14285	0.200526	0.533394	1286	943	2229	0.845092	0.108537	0.458133	589	317	906	1.65123	0.210813	0.623076	0.538201	0.0674234
18S	1061	U	6596	4811	11407	0.214263	0	0	2833	1695	4528	0.00648169	0	0.00644136	1520	1260	2780	0.00187383	0	0	0.00214712	0.00303648
18S	1062	A	4354	5139	9493	0.0588617	0	0.0555952	2212	2356	4568	0.0984144	0	0.0896147	966	1065	2031	0.593384	0	0.37252	0.172577	0.142062
18S	1063	C	7021	6841	13862	0.255238	0	0	3521	3427	6948	0.254164	0	0	2270	1598	3868	0.110364	0	0	0	0
18S	1064	C	10851	9588	20439	0.5079	0	0	5549	5046	10595	0.525581	0	0	4647	3004	7651	0.571823	0	0	0	0
18S	1065	G	8125	4920	13045	0.164765	0	0	4424	2680	7104	0.230257	0	0	3417	1168	4585	0.176947	0	0	0	0
18S	1066	U	7514	5551	13065	0.184097	0	0	3938	3140	7078	0.244554	0	0	3192	2057	5249	0.297769	0	0	0	0
18S	1067	C	9884	5526	15410	0.357694	0	0	4887	3129	8016	0.378316	0	0	4404	2542	6946	0.513405	0	0	0	0
18S	1068	G	2774	3818	6592	0.511258	0.00218587	0.338333	1195	1866	3061	0.693878	0.0653267	0.409718	1498	695	2193	0.698025	0	0.411191	0.386414	0.0340034
18S	1069	U	3382	3944	7326	0.233541	0	0.189347	1484	2587	4071	0.139478	0	0.122432	1964	1572	3536	0.0388465	0	0	0.103926	0.0784002
18S	1070	A	4383	5610	9993	0.240003	0	0	2060	2467	4527	0.111317	0	0	1602	884	2486	0.291842	0	0.225982	0.0753273	0.106529
18S	1071	G	1441	1995	3436	1.01374	0.20067	0.503484	684	1039	1723	1.1237	0.211099	0.529268	461	1136	1597	0.780177	0.0709525	0.438412	0.490388	0.0382302
18S	1072	U	858	2495	3353	0.820712	0.0851146	0.450838	371	957	1328	1.50455	0.236278	0.600907	232	1001	1233	1.18956	0.124133	0.543487	0.531744	0.0618255
18S	1073	U	724	1720	2444	1.26516	0.158719	0.558631	307	1057	1364	1.2055	0.15891	0.54677	230	530	760	2.44377	0.340585	0.709892	0.605097	0.0742587
18S	1074	C	2272	1342	3614	0.269783	0	0.21251	1122	1799	2921	0.147958	0	0	1253	987	2240	0.00760573	0	0	0.0708368	0.100178
18S	1075	C	1941	2956	4897	0.161304	0	0	823	1500	2323	0.0671543	0	0.0629538	2123	725	2848	0.230521	0	0	0.0209846	0.0296767
18S	1076	G	2105	1283	3388	0.16769	0	0.143644	687	1324	2011	0.192274	0	0.161334	1725	270	1995	0.137948	0	0.121279	0.142086	0.0163896
18S	1077	A	2007	731	2738	0.327423	0	0.246728	1193	1142	2335	0.0379899	0	0	1687	247	1934	0.19698	0	0.164635	0.137121	0.102588
18S	1078	C	3073	2205	5278	0.373299	0	0	1981	1504	3485	0.382199	0	0	3136	277	3413	0.360874	0	0	0	0
18S	1079	C	2872	2713	5585	0.368896	0	0	1735	1355	3090	0.235548	0	0	3450	257	3707	0.395847	0	0	0	0
18S	1080	A	1563	885	2448	0.642448	0.0051508	0.39125	1340	708	2048	0.248511	0	0.199124	2055	139	2194	0.140835	0	0.123499	0.237958	0.112705
18S	1081	U	1326	573	1899	1.33158	0.166849	0.571235	1114	587	1701	0.65284	0.0288103	0.395121	1895	217	2112	0.18363	0	0.155204	0.373853	0.170509
18S	1082	A	1427	1148	2575	0.93863	0.0269146	0.484269	1138	688	1826	0.689905	0.0492255	0.408383	1929	316	2245	0.0982042	0	0.0894588	0.32737	0.171058
18S	1083	A	1132	1766	2898	0.839738	0.0225059	0.45653	870	1078	1948	0.665612	0.0534976	0.399743	1808	364	2172	0.10429	0	0.0944802	0.316918	0.158986
18S	1084	A	1038	2042	3080	0.864514	0.0556553	0.463748	996	1209	2205	0.542928	0.0246206	0.351985	1118	351	1469	0.721043	0.116083	0.419123	0.411619	0.0459344
18S	1085	C	2162	6547	8709	0.384137	0	0	2088	2462	4550	0.287841	0	0	1470	1316	2786	0.134486	0	0	0	0
18S	1086	G	904	4363	5267	0.133135	0	0.117512	863	2101	2964	0.19979	0	0.166568	893	1921	2814	0.175271	0	0	0.0946934	0.0698891
18S	1087	A	782	8943	9725	0.41204	0	0	690	6076	6766	0.524684	0	0	502	2000	2502	0.070067	0	0	0	0
18S	1088	U	524	13827	14351	0.629611	0	0	536	5882	6418	0.486779	0	0	299	2495	2794	0.199113	0	0	0	0
18S	1089	G	97	5411	5508	0.143259	0	0.125327	235	2830	3065	0.189766	0	0.159542	102	741	843	1.85791	0.2823	0.650364	0.311744	0.239847
18S	1090	C	587	4761	5348	0.144935	0	0.126608	447	2913	3360	0.0522563	0	0.0496752	303	2957	3260	0.369767	0	0	0.0587612	0.0520854
18S	1091	C	587	4143	4730	0.244207	0	0.196309	338	2517	2855	0.21925	0	0.179875	554	3417	3971	0.520451	0	0	0.125395	0.0889209
18S	1092	G	749	3493	4242	0.307531	0	0.235242	406	2659	3065	0.0521998	0	0.0496255	598	899	1497	0.521251	0	0.342797	0.209221	0.121093
18S	1093	A	649	3196	3845	0.417048	0	0.294362	346	1863	2209	0.419336	0.0211488	0.29554	317	1045	1362	0.642765	0	0.391445	0.327115	0.0454905
18S	1094	C	893	2781	3674	0.402685	0	0.287137	446	1749	2195	0.296109	0	0.22854	477	725	1202	0.862806	0	0.463382	0.326353	0.0998035
18S	1095	C	939	3201	4140	0.140312	0	0.123073	909	1523	2432	0.096447	0	0.0879962	652	906	1558	0.47864	0	0.323843	0.178304	0.103903
18S	1096	G	1629	1918	3547	0.311928	0	0.237814	1613	953	2566	0.0202268	0	0.0198334	604	533	1137	1.18498	0.0653501	0.542549	0.266732	0.214375
18S	1097	G	1480	904	2384	0.980294	0.166927	0.495129	1403	1071	2474	0.056642	0	0.0536262	619	561	1180	1.27756	0.129857	0.561143	0.369966	0.225304
18S	1098	C	1604	4558	6162	0.301684	0	0	1471	1028	2499	0.0406933	0	0.0391172	1032	4694	5726	0.604848	0	0	0.0130391	0.01844
18S	1099	G	1178	5484	6662	0.376529	0	0	1032	672	1704	0.552362	0.109577	0.355955	528	1814	2342	0.191241	0	0.160597	0.172184	0.145549
18S	1100	A	1480	4848	6328	0.350022	0	0	1919	1008	2927	0.150956	0	0	514	1786	2300	0.288928	0	0.224237	0.0747456	0.105706
18S	1101	U	2117	5093	7210	0.464522	0	0	2258	1896	4154	0.448571	0	0	632	3680	4312	0.350264	0	0	0	0
18S	1102	G	1043	686	1729	1.4134	0.205395	0.585787	1262	1179	2441	0.0291883	0	0	300	2051	2351	0.286971	0	0.223055	0.269614	0.241402
18S	1103	C	1009	1750	2759	0.368716	0	0.269459	549	2366	2915	0.254691	0	0	192	5325	5517	0.516489	0	0	0.0898198	0.127024
18S	1104	G	1569	2122	3691	0.0748525	0	0	1210	1118	2328	0.11645	0	0	351	3017	3368	0.176238	0	0	0	0
18S	1105	G	688	1037	1725	0.845874	0.0263154	0.458395	675	1033	1708	0.155731	0	0.134815	204	1748	1952	0.302259	0	0.232195	0.275135	0.135546
18S	1106	C	716	2291	3007	0.147296	0	0	679	806	1485	0.271504	0	0.213643	231	2853	3084	0.288478	0	0	0.0712144	0.100712
18S	1107	G	722	2170	2892	0.25968	0	0	504	798	1302	0.319673	0	0.242377	238	1179	1417	0.503628	0	0.335099	0.192492	0.141278
18S	1108	G	394	635	1029	0.856224	0.124399	0.461513	309	615	924	0.654511	0.108436	0.39585	116	1033	1149	0.577643	0	0.366345	0.407903	0.0397762
18S	1109	C	765	967	1732	0.0241649	0	0	557	606	1163	0.18971	0	0.159574	197	1789	1986	0.247744	0	0	0.0531914	0.075224
18S	1110	G	298	975	1273	0.231301	0	0.187971	226	423	649	1.02913	0.212964	0.507562	74	227	301	3.37689	0.49556	0.772112	0.489215	0.238827
18S	1111	U	457	590	1047	0.32483	0	0.245363	326	1169	1495	0.239037	0	0	126	370	496	1.14263	0.098201	0.533786	0.259716	0.218153
18S	1112	U	287	509	796	0.68921	0.0688784	0.40831	235	1327	1562	0.298571	0	0	83	754	837	0.0637099	0	0.0599613	0.156091	0.180018
18S	1113	A	295	433	728	0.669227	0.0695217	0.40125	255	798	1053	0.0591082	0	0.0558594	75	305	380	1.01283	0.0707632	0.503844	0.320318	0.191634
18S	1114	U	332	482	814	0.393238	0.048882	0.282496	224	761	985	0.11252	0	0.101232	85	424	509	0.328649	0	0.247721	0.210483	0.078546
18S	1115	U	351	693	1044	0.0497289	0	0.0474163	233	864	1097	0.0426533	0	0	91	745	836	0.316156	0	0	0.0158054	0.0223523
18S	1116	C	865	355	1220	0.17078	0	0	498	514	1012	0.015685	0	0	215	402	617	0.197914	0	0	0	0
18S	1117	C	827	324	1151	0.104311	0	0	427	518	945	0.018863	0	0.018533	218	197	415	0.196234	0	0.164373	0.0609688	0.0735085
18S	1118	C	932	528	1460	0.314617	0	0	600	571	1171	0.263576	0	0	326	221	547	0.182421	0	0	0	0
18S	1119	A	755	243	998	0.0897787	0	0.0824582	573	318	891	0.0557922	0	0	247	167	414	0.0122356	0	0.0121166	0.0315249	0.0363534
18S	1120	U	950	650	1600	0.348414	0	0	725	228	953	0.137934	0	0	293	163	456	0.151301	0	0	0	0
18S	1121	G	488	137	625	0.886865	0.177227	0.470419	422	92	514	0.704811	0.129976	0.413896	137	82	219	0.803838	0.129153	0.446752	0.443689	0.0231767
18S	1122	A	252	76	328	2.826	0.511397	0.739218	211	63	274	2.36485	0.42821	0.70357	75	187	262	0.496958	0	0.332824	0.591871	0.183751
18S	1123	C	362	1005	1367	0.0733837	0	0	266	128	394	1.72917	0.171962	0.634177	112	52	164	1.67172	0.180059	0.627131	0.420436	0.297307
18S	1124	C	485	568	1053	0.436074	0	0.303858	512	158	670	0.9385	0	0.48451	164	36	200	1.75738	0.0698767	0.638489	0.475619	0.136757
18S	1125	C	802	639	1441	0.144622	0	0.126425	789	295	1084	0.343902	0	0.256074	234	125	359	0.735154	0	0.424362	0.268954	0.121972
18S	1126	G	759	529	1288	0.505775	0	0.336063	872	403	1275	0.405921	0	0.288884	158	70	228	2.42499	0.374037	0.708932	0.444626	0.187882
18S	1127	C	633	794	1427	0.588928	0.0536909	0.370808	613	778	1391	0.543327	0.0136283	0.352213	268	252	520	0.708168	0.126159	0.415044	0.379355	0.0263529
18S	1128	C	498	1319	1817	0.395483	0.0351497	0.283514	730	771	1501	0.670284	0.12153	0.401459	343	718	1061	0.0740531	0	0	0.228325	0.168477
18S	1129	G	1141	2078	3219	0.164117	0	0	1778	1933	3711	0.298288	0	0	716	490	1206	0.093326	0	0	0	0
18S	1130	G	1198	2917	4115	0.325103	0	0	2217	2257	4474	0.385592	0	0	644	1589	2233	0.522441	0	0	0	0
18S	1131	G	1231	2080	3311	0.0539151	0	0	1247	1720	2967	0.0730234	0	0.0680752	595	791	1386	0.0893695	0	0	0.0226917	0.032091
18S	1132	C	1630	2506	4136	0.202111	0	0	1964	3106	5070	0.381897	0	0	951	1054	2005	0.376476	0	0	0	0
18S	1133	A	2693	2733	5426	0.373783	0	0	2479	2127	4606	0.277749	0	0	1162	442	1604	0.162825	0	0	0	0
18S	1134	G	2206	1077	3283	0.156591	0	0.135426	2340	1456	3796	0.0697129	0	0	1202	336	1538	0.121089	0	0	0.0451419	0.0638403
18S	1135	C	2244	931	3175	0.232231	0	0.188512	1998	1204	3202	0.17256	0	0.147205	655	436	1091	0.259788	0.00406874	0.206366	0.180694	0.024777
18S	1136	U	1635	617	2252	0.766884	0.161122	0.434141	1337	444	1781	1.12957	0.241978	0.530561	427	245	672	1.03401	0.246325	0.508732	0.491145	0.0412811
18S	1137	U	3022	1007	4029	0.0882741	0	0	2689	903	3592	0.0492253	0	0	779	551	1330	0.116362	0	0	0	0
18S	1138	C	3761	1084	4845	0.284193	0	0	2762	697	3459	0.0452762	0	0	675	504	1179	0.0584087	0	0	0	0
18S	1139	C	3730	1156	4886	0.336144	0	0	2676	788	3464	0.126724	0	0	785	432	1217	0.191124	0	0	0	0
18S	1140	G	3171	648	3819	0.209732	0	0	3319	585	3904	0.310388	0	0	909	121	1030	0.128882	0	0	0	0
18S	1141	G	3163	589	3752	0.268215	0	0	4702	558	5260	0.570052	0	0	1050	133	1183	0.351098	0	0	0	0
18S	1142	G	1837	534	2371	0.0914231	0	0.0837974	1517	304	1821	0.300781	0	0.231328	678	133	811	0.120047	0	0	0.105042	0.0956267
18S	1143	A	1680	403	2083	0.118319	0	0.105847	1335	290	1625	0.320992	0	0.243106	447	73	520	0.275048	0.0297296	0.216041	0.188331	0.0593629
18S	1144	A	1282	235	1517	0.329857	0	0.248162	891	256	1147	0.636421	0.058161	0.389117	302	41	343	0.655362	0.122718	0.396599	0.344626	0.0682787
18S	1145	A	969	132	1101	0.536509	0.0217333	0.349381	534	196	730	1.21201	0.13973	0.548261	252	33	285	0.657653	0.0752145	0.397576	0.431739	0.0847101
18S	1146	C	356	230	586	1.3675	0.207666	0.578029	246	296	542	1.50237	0.100353	0.600822	142	54	196	0.991032	0.118841	0.49902	0.55929	0.0436214
18S	1147	C	304	247	551	1.03822	0.0691623	0.50983	198	479	677	0.604392	0	0.377058	91	83	174	0.842476	0.00707086	0.458675	0.448521	0.0546776
18S	1148	A	182	194	376	1.43563	0.192405	0.590072	198	367	565	0.4436	0.00917139	0.307664	86	75	161	0.57915	0	0.368187	0.421974	0.121404
18S	1149	A	155	312	467	0.678466	0	0.404733	165	430	595	0.230556	0	0.187615	44	98	142	0.5115	0.0384228	0.339978	0.310775	0.0910118
18S	1150	A	196	406	602	0.128579	0	0.114098	244	504	748	0.109746	0	0	69	92	161	0.207888	0	0.172992	0.0956968	0.0718125
18S	1151	G	87	933	1020	0.419621	0	0	103	402	505	0.362011	0.079808	0.266178	29	103	132	0.520802	0.0725972	0.344154	0.203444	0.147337
18S	1152	U	71	427	498	0.328947	0	0.247898	147	427	574	0.282976	0	0.220861	22	167	189	0.122865	0	0.109937	0.192899	0.0596924
18S	1153	C	78	480	558	0.377738	0	0.274529	164	651	815	0.0800517	0	0	27	174	201	0.141914	0	0.124819	0.133116	0.112229
18S	1154	U	130	451	581	0.508247	0	0.337363	285	404	689	0.14839	0	0.129379	48	176	224	0.116593	0	0.104835	0.190526	0.104312
18S	1155	U	128	552	680	0.484728	0	0.326799	330	323	653	0.350714	4.08769e-05	0.259945	36	145	181	0.516056	0.0794856	0.341632	0.309459	0.0355314
18S	1156	U	135	487	622	0.89811	0.153872	0.47356	356	461	817	0.310595	0	0.237209	38	198	236	0.328458	0	0.248035	0.319602	0.108955
18S	1157	G	197	601	798	0.687707	0.149624	0.407782	541	435	976	0.415706	0	0.293851	67	322	389	0.0750427	0	0	0.233878	0.171793
18S	1158	G	280	916	1196	0.272923	0.0412905	0.214547	834	743	1577	0.0262076	0	0.0255541	133	386	519	0.243291	0	0	0.0800338	0.0956859
18S	1159	G	146	2314	2460	0.275448	0	0	457	476	933	1.29418	0.121267	0.564378	68	308	376	0.543413	0	0.352691	0.30569	0.232791
18S	1160	U	19	1957	1976	0.193756	0	0.162377	105	677	782	2.40761	0.399485	0.706804	8	399	407	0.838154	0	0.456585	0.441922	0.222503
18S	1161	U	52	2140	2192	0.392937	0	0.282185	213	1548	1761	0.851696	0.153995	0.460096	12	287	299	2.22556	0.257438	0.69069	0.477657	0.167233
18S	1162	C	117	2247	2364	0.570965	0	0.363547	232	3548	3780	0.00796086	0	0	34	702	736	0.544972	0	0.353049	0.238865	0.168958
18S	1163	C	117	2454	2571	0.641766	0.039275	0.390992	184	5362	5546	0.258212	0	0	31	980	1011	0.278327	0	0.217896	0.202963	0.159971
18S	1164	G	246	2999	3245	0.461933	0.0404502	0.316041	322	3786	4108	0.196909	0	0.164548	61	561	622	1.50376	0.317029	0.600986	0.360525	0.18093
18S	1165	G	621	5253	5874	0.188199	0	0	658	5644	6302	0.204196	0	0	141	2784	2925	0.509455	0	0	0	0
18S	1166	G	2080	5421	7501	0.359765	0	0	1786	4827	6613	0.189695	0	0	302	2178	2480	0.349971	0	0	0	0
18S	1167	G	5069	5288	10357	0.563464	0	0	4821	4249	9070	0.421767	0	0	960	1752	2712	0.392157	0	0	0	0
18S	1168	G	6061	2355	8416	0.453628	0	0	6702	1466	8168	0.351657	0	0	1854	714	2568	0.349535	0	0	0	0
18S	1169	G	3745	1068	4813	0.0156811	0	0	4704	547	5251	0.0229944	0	0.0224817	1340	373	1713	0.000363023	0	0.000363103	0.00761495	0.0105135
18S	1170	A	5105	1097	6202	0.324227	0	0	5885	1362	7247	0.350448	0	0	1971	419	2390	0.358269	0	0	0	0
18S	1171	G	1151	588	1739	1.42278	0.26823	0.587391	2447	570	3017	0.572318	0.0723971	0.364073	897	180	1077	0.461925	0.0785986	0.316171	0.422545	0.118193
18S	1172	U	1957	528	2485	0.429288	0	0.300436	3935	446	4381	0.078863	0	0	1005	197	1202	0.140639	0	0.123388	0.141275	0.123303
18S	1173	A	913	228	1141	1.70773	0.198915	0.63089	2013	314	2327	0.587801	0.0646082	0.370298	782	72	854	0.420416	0	0.296225	0.432471	0.143526
18S	1174	U	603	131	734	2.3867	0.266093	0.70501	1505	198	1703	0.819855	0.0919089	0.450651	451	63	514	1.06634	0.113604	0.516539	0.5574	0.107786
18S	1175	G	906	216	1122	0.774908	0	0.43681	1579	336	1915	0.309482	0	0.236433	465	88	553	0.613518	0	0.380662	0.351302	0.0843967
18S	1176	G	1008	135	1143	0.547931	0	0.354176	1555	200	1755	0.219919	0	0.180358	499	43	542	0.438408	0	0.305178	0.279904	0.073177
18S	1177	U	753	62	815	0.962514	0.21666	0.490756	889	95	984	0.827129	0.104704	0.452945	475	16	491	0.332475	0	0.249898	0.397866	0.105762
18S	1178	U	1729	180	1909	0.214066	0	0	1491	313	1804	0.1604	0	0	1245	44	1289	0.607812	0	0	0	0
18S	1179	G	1602	74	1676	0.106745	0	0	1060	243	1303	0.0441377	0	0.042303	327	32	359	0.508395	0	0.337666	0.126656	0.150202
18S	1180	C	1975	112	2087	0.289698	0	0	737	429	1166	0.0978482	0	0.0891969	403	67	470	0.0219863	0	0.0215581	0.0369183	0.0379998
18S	1181	A	1942	72	2014	0.257094	0	0	731	246	977	0.248716	0	0.199341	368	30	398	0.142133	0	0.124719	0.10802	0.0822327
18S	1182	A	1461	151	1612	0.0634773	0	0	476	341	817	0.42066	0.0482172	0.296357	233	33	266	0.647233	0.00431005	0.393817	0.230058	0.167471
18S	1183	A	1934	147	2081	0.315722	0	0	681	315	996	0.113273	0	0.10184	284	29	313	0.303008	0	0.233115	0.111651	0.0954212
18S	1184	G	1395	158	1553	0.0490991	0	0	710	195	905	0.282401	0	0.220403	309	42	351	0.107323	0	0.0971706	0.105858	0.0901884
18S	1185	C	755	329	1084	0.450548	0	0.310803	407	966	1373	0.167378	0	0	171	70	241	0.48843	0.0970052	0.329065	0.213289	0.151002
18S	1186	U	603	568	1171	0.367435	0	0.268871	395	830	1225	0.0777325	0	0.0721806	136	194	330	0.163075	0	0.140575	0.160542	0.0815305
18S	1187	G	392	278	670	1.57137	0.270745	0.611457	271	464	735	1.20977	0.151041	0.547801	109	146	255	0.781163	0.0537988	0.439533	0.53293	0.0709707
18S	1188	A	311	467	778	1.30016	0.238817	0.565563	214	672	886	1.03773	0.15952	0.50954	75	260	335	0.472487	0	0.321527	0.465543	0.104372
18S	1189	A	345	838	1183	0.571171	0.0762111	0.363728	176	1220	1396	0.403937	0.00753264	0.287864	96	287	383	0.439931	0.0236023	0.306076	0.319222	0.0323362
18S	1190	A	269	1327	1596	0.239018	0.00844245	0.193007	248	1579	1827	0.238895	0	0.192914	115	351	466	0.360457	0.0115804	0.26537	0.217097	0.0341345
18S	1191	C	170	3346	3516	0.432708	0	0	233	2024	2257	0.158784	0	0.137078	102	442	544	0.373761	0.00822666	0.272435	0.136505	0.111222
18S	1192	U	132	2557	2689	0.155535	0	0	220	3530	3750	0.267384	0	0	92	854	946	0.13548	0	0	0	0
18S	1193	U	199	2812	3011	0.215693	0	0	309	4359	4668	0.371117	0	0	110	1267	1377	0.352201	0	0	0	0
18S	1194	A	194	2333	2527	0.0207762	0	0.0203612	260	2562	2822	0.218062	0	0.179076	99	714	813	0.321854	0	0.243713	0.147717	0.0938405
18S	1195	A	253	2045	2298	0.205389	0	0.170454	262	2326	2588	0.443444	0.0221881	0.307295	101	777	878	0.326811	0	0.246524	0.241424	0.0559815
18S	1196	A	464	2818	3282	0.146462	0	0	430	4697	5127	0.280129	0	0	159	1194	1353	0.11615	0	0	0	0
18S	1197	G	1158	2747	3905	0.289759	0	0	1590	3840	5430	0.29811	0	0	555	1228	1783	0.314026	0	0	0	0
18S	1198	G	1065	1416	2481	0.153984	0	0.133484	1340	2473	3813	0.0586931	0	0.055453	432	986	1418	0.0752095	0	0	0.0629789	0.0547537
18S	1199	A	1096	1002	2098	0.423493	0.0584444	0.297602	1265	2648	3913	0.0105916	0	0.0104833	597	1074	1671	0.217551	0	0	0.102695	0.137886
18S	1200	A	1360	1409	2769	0.054633	0	0.0518206	1870	2064	3934	0.000827333	0	0	629	912	1541	0.120356	0	0	0.0172735	0.0244285
18S	1201	U	1530	1714	3244	0.099435	0	0	2102	2025	4127	0.0265935	0	0	603	677	1280	0.139153	0	0.122239	0.0407463	0.057624
18S	1202	U	1794	1683	3477	0.15177	0	0	1938	2537	4475	0.0951792	0	0	650	522	1172	0.317571	0.0449723	0.241184	0.0803946	0.113695
18S	1203	G	1465	868	2333	0.301095	0.00521237	0.231493	2153	1613	3766	0.0485149	0	0.0462818	797	511	1308	0.194372	0	0.162844	0.146873	0.0764508
18S	1204	A	1246	1019	2265	0.403133	0.0170826	0.2874	2107	730	2837	0.361041	0.0364712	0.265337	782	304	1086	0.453286	0.0895517	0.312102	0.288279	0.0191019
18S	1205	C	1020	3317	4337	0.285869	0	0	1881	885	2766	0.357471	0	0.263406	916	427	1343	0.165385	0	0.142005	0.135137	0.107645
18S	1206	G	1764	1158	2922	0.11443	0	0.102712	3872	773	4645	0.283044	0	0	1563	432	1995	0.276948	0	0	0.0342372	0.0484187
18S	1207	G	2612	629	3241	0.0238981	0	0	4270	971	5241	0.424857	0	0	1824	358	2182	0.373808	0	0	0	0
18S	1208	A	2613	539	3152	0.0163407	0	0	4026	422	4448	0.370033	0	0	1826	359	2185	0.404148	0	0	0	0
18S	1209	A	1405	864	2269	0.337577	0	0.252463	1797	364	2161	0.25183	0	0.201244	1426	302	1728	0.27486	0	0	0.151235	0.108965
18S	1210	G	1656	4312	5968	0.585572	0	0	1845	359	2204	0.0801411	0	0.0742262	948	214	1162	0.0301137	0	0.0292578	0.0344947	0.0305281
18S	1211	G	2136	2294	4430	0.445809	0	0	1671	386	2057	0.0226757	0	0.0221835	1074	160	1234	0.141916	0	0	0.0073945	0.0104574
18S	1212	G	618	528	1146	1.25092	0.157122	0.555952	507	117	624	2.21902	0.380524	0.689689	278	61	339	2.03144	0.403873	0.670774	0.638805	0.059093
18S	1213	C	1212	260	1472	0.683171	0	0.406047	577	155	732	1.32104	0.127765	0.569493	399	52	451	0.953786	0.0818628	0.488727	0.488089	0.0667282
18S	1214	A	1804	137	1941	0.281245	0	0.219597	686	178	864	0.656416	0	0.396564	472	52	524	0.47346	0	0.321741	0.312634	0.0725327
18S	1215	C	433	133	566	4.26959	0.281553	0.810503	293	430	723	0.845933	0.0386112	0.458612	120	101	221	2.6002	0.167238	0.723142	0.664086	0.149605
18S	1216	C	713	164	877	2.93202	0.220407	0.745894	479	515	994	0.435835	0	0.303754	173	204	377	1.25168	0	0.55654	0.535396	0.181121
18S	1217	A	767	80	847	3.80888	0.438157	0.792246	389	232	621	1.64407	0.228367	0.622173	130	115	245	3.09228	0.35952	0.756389	0.723603	0.0731999
18S	1218	C	2277	133	2410	0.787949	0.0526999	0.440802	857	326	1183	0.409403	0	0.290654	415	102	517	1.03852	0.114905	0.509932	0.413796	0.091534
18S	1219	C	4095	118	4213	0.139719	0	0.122617	1308	308	1616	0.111001	0	0.0999666	773	111	884	0.296748	0	0.22904	0.150541	0.056272
18S	1220	A	5765	184	5949	0.106947	0	0	1657	286	1943	0.00200617	0	0	1165	72	1237	0.0245198	0	0.0239519	0.00798396	0.011291
18S	1221	G	9471	123	9594	0.428303	0	0	2419	297	2716	0.2501	0	0	2276	96	2372	0.456651	0	0	0	0
18S	1222	G	9570	70	9640	0.389019	0	0	3699	344	4043	0.495098	0	0	2536	129	2665	0.475836	0	0	0	0
18S	1223	A	12589	130	12719	0.54894	0	0	3675	370	4045	0.477069	0	0	2603	114	2717	0.466323	0	0	0	0
18S	1224	G	4393	131	4524	0.519067	0	0.341751	1338	192	1530	0.664903	0.02409	0.399521	1026	46	1072	0.596189	0	0.373726	0.371666	0.0236296
18S	1225	U	6021	243	6264	0.0655671	0	0.0615418	1275	446	1721	0.477842	0	0.323465	969	105	1074	0.638109	0.0556625	0.389761	0.258256	0.141707
18S	1226	G	6795	125	6920	0.0794458	0	0	1412	625	2037	0.195164	0	0.163362	1371	356	1727	0.0318158	0	0	0.054454	0.0770095
18S	1227	G	5779	313	6092	0.0217408	0	0.0212816	1617	898	2515	0.0266737	0	0	1283	487	1770	0.0464019	0	0	0.00709387	0.0100322
18S	1228	A	3126	378	3504	0.799017	0.107557	0.444211	1051	1306	2357	0.160126	0	0.138075	1036	696	1732	0.0823043	0	0.076086	0.219458	0.160927
18S	1229	G	3062	361	3423	0.813405	0.0955501	0.448624	923	990	1913	0.499675	0	0.333305	662	351	1013	1.11738	0.0432628	0.527964	0.436631	0.0799204
18S	1230	C	4656	1375	6031	0.0825468	0	0	2196	1384	3580	0.220556	0	0	1365	381	1746	0.245265	0	0.197049	0.0656829	0.0928896
18S	1231	C	5141	414	5555	0.00807335	0	0.00801013	1000	883	1883	0.703332	0	0.413044	1582	185	1767	0.316378	0	0.240443	0.220499	0.165955
18S	1232	U	3416	190	3606	0.56731	0	0.362028	539	151	690	3.96982	0.484926	0.799018	998	16	1014	1.47101	0.132418	0.595545	0.58553	0.178541
18S	1233	G	2981	2814	5795	0.0784008	0	0	1644	2218	3862	0.146254	0	0	1306	827	2133	0.169619	0	0.145079	0.0483596	0.0683908
18S	1234	C	4754	4237	8991	0.455196	0	0	1094	6756	7850	0.629593	0	0	2630	3345	5975	0.644682	0	0	0	0
18S	1235	G	5988	3062	9050	0.460391	0	0	1325	3053	4378	0.240905	0	0	2986	2271	5257	0.580216	0	0	0	0
18S	1236	G	2559	2087	4646	0.142828	0	0.125001	875	3378	4253	0.219911	0	0	1571	1370	2941	0.167358	0	0	0.0416671	0.0589262
18S	1237	C	1650	1947	3597	0.428426	0	0.299987	518	3042	3560	0.0915348	0	0	890	957	1847	0.328193	0	0.247198	0.182395	0.130761
18S	1238	U	1168	920	2088	1.40627	0.246167	0.584535	248	838	1086	2.13549	0.253528	0.68127	594	194	788	2.09969	0.268477	0.677664	0.647823	0.0447755
18S	1239	U	2695	2239	4934	0.0821029	0	0	596	3559	4155	0.28402	0	0	998	993	1991	0.109376	0	0.0986373	0.0328791	0.0464981
18S	1240	A	2036	2040	4076	0.0753332	0	0.0700716	461	1609	2070	0.432024	0	0.30179	828	809	1637	0.281068	0	0.219506	0.197122	0.0959134
18S	1241	A	1878	2490	4368	0.082592	0	0	574	1688	2262	0.110674	0	0.0996856	697	802	1499	0.183881	0	0.155408	0.0850313	0.0642858
18S	1242	U	1300	3179	4479	0.210727	0	0	534	1975	2509	0.114785	0	0	412	1307	1719	0.16553	0	0	0	0
18S	1243	U	723	2738	3461	0.0875634	0	0.0805348	343	1665	2008	0.10146	0	0.0921558	235	1113	1348	0.00764352	0	0.00759113	0.0600939	0.037427
18S	1244	U	393	2268	2661	0.490901	0	0.329348	287	1372	1659	0.298246	0	0.229837	105	1210	1315	0.00593549	0	0	0.186395	0.13792
18S	1245	G	404	2557	2961	0.424743	0.00605243	0.29819	375	1344	1719	0.26124	0	0.207225	123	1180	1303	0.00650136	0	0.00646429	0.170626	0.121876
18S	1246	A	438	3107	3545	0.340462	0	0.254042	465	1243	1708	0.312249	0	0.238056	127	1216	1343	0.0207507	0	0	0.164033	0.116172
18S	1247	C	247	4002	4249	0.178018	0	0.151147	257	1402	1659	0.416493	0	0.294156	91	961	1052	0.28241	0	0.220381	0.221895	0.058393
18S	1248	U	302	963	1265	3.77101	0.544808	0.790532	254	644	898	1.91389	0.362849	0.657067	79	57	136	10.6636	0.787366	0.914836	0.787478	0.105256
18S	1249	C	835	6777	7612	0.196307	0	0	626	3560	4186	0.430337	0	0	214	1140	1354	0.19599	0	0.163974	0.054658	0.077298
18S	1250	A	1169	4556	5725	0.299614	0	0.230572	769	1436	2205	0.288612	0	0.22405	244	1106	1350	0.370507	0	0.270489	0.241704	0.020528
18S	1251	A	1025	5971	6996	0.169687	0	0.145088	573	1359	1932	0.556981	0	0.35785	170	1263	1433	0.432342	0.022003	0.30199	0.268309	0.0900655
18S	1252	C	5491	8848	14339	0.451007	0	0	1726	3652	5378	0.500806	0	0	772	1803	2575	0.193646	0	0	0	0
18S	1253	A	3327	3115	6442	0.411134	0	0.291382	1248	1793	3041	0.0272335	0	0	483	1256	1739	0.318857	0	0.241873	0.177752	0.127304
18S	1254	C	5660	6542	12202	0.304101	0	0	1887	2253	4140	0.334694	0	0	1751	2087	3838	0.447903	0	0	0	0
18S	1255	G	2513	10306	12819	0.32872	0	0	885	2392	3277	0.149125	0	0	589	3059	3648	0.387802	0	0	0	0
18S	1256	G	2102	13777	15879	0.48868	0	0	916	3340	4256	0.428711	0	0	529	3352	3881	0.425654	0	0	0	0
18S	1257	G	2886	7276	10162	0.144602	0	0	992	1142	2134	0.171324	0	0.146324	668	2358	3026	0.246621	0	0	0.0487747	0.0689779
18S	1258	A	2569	2445	5014	0.794	0.115256	0.442636	925	607	1532	0.571682	0.0802566	0.36389	478	1347	1825	0.279183	0	0.218345	0.341624	0.0929102
18S	1259	A	2072	1582	3654	1.26203	0.162455	0.557987	657	417	1074	0.952052	0.154189	0.487951	366	1044	1410	0.54231	0.00951567	0.351784	0.465907	0.085613
18S	1260	A	1457	1196	2653	1.96991	0.240924	0.663374	412	236	648	1.9856	0.310212	0.665403	184	522	706	1.94539	0.298327	0.660803	0.663193	0.00188192
18S	1261	C	2992	2305	5297	0.329187	0	0.247696	937	269	1206	0.356412	0	0.262921	607	729	1336	0.302269	0	0.232243	0.24762	0.0125246
18S	1262	C	5029	3739	8768	0.25904	0	0	1292	443	1735	0.174962	0	0	1051	1218	2269	0.373133	0	0	0	0
18S	1263	U	4200	5899	10099	0.398341	0	0	920	594	1514	0.152167	0	0	668	1025	1693	0.23414	0	0	0	0
18S	1264	C	4212	4193	8405	0.270173	0	0	1423	443	1866	0.374659	0	0	536	1144	1680	0.323544	0	0	0	0
18S	1265	A	1591	1359	2950	1.29401	0.0832458	0.564166	654	187	841	0.497295	0.045952	0.332393	208	354	562	1.05011	0.131842	0.512665	0.469741	0.09937
18S	1266	C	735	876	1611	3.21117	0.324722	0.762648	668	262	930	0.275701	0	0.216299	206	172	378	1.79399	0.167658	0.642696	0.540548	0.23445
18S	1267	C	4832	675	5507	0.188211	0	0.158423	592	333	925	0.338037	0	0.252841	204	193	397	1.49154	0.0619558	0.599246	0.336837	0.189513
18S	1268	C	10028	1689	11717	0.499668	0	0	792	568	1360	0.0718753	0	0	202	813	1015	0.170232	0	0	0	0
18S	1269	G	6589	3697	10286	0.444516	0	0	582	706	1288	0.00437031	0	0.00435466	181	1141	1322	0.488855	0	0	0.00145155	0.00205281
18S	1270	G	4200	2284	6484	0.131846	0	0	290	613	903	0.53042	0	0.346835	133	757	890	0.306485	0	0	0.115612	0.1635
18S	1271	C	3675	827	4502	0.224401	0	0.183307	662	652	1314	0.0745247	0	0.0694051	300	279	579	0.00921456	0	0	0.0842375	0.0755663
18S	1272	C	565	94	659	7.97242	0.676456	0.888697	83	90	173	8.53716	0.774479	0.895687	19	4	23	25.088	0.873222	0.963207	0.915864	0.0335979
18S	1273	C	6043	389	6432	0.159316	0	0	1365	622	1987	0.199218	0	0	202	73	275	1.30672	0.0234036	0.567376	0.189125	0.267463
18S	1274	G	5355	784	6139	0.135831	0	0	2207	548	2755	0.386103	0	0	440	156	596	0.0790434	0	0.0733671	0.0244557	0.0345856
18S	1275	G	3644	458	4102	0.212105	0	0.175024	1248	698	1946	0.0105633	0	0	166	184	350	0.940677	0	0.485429	0.220151	0.200728
18S	1276	A	2014	635	2649	0.772352	0.0175676	0.435871	1127	766	1893	0.145013	0	0.126706	97	124	221	2.19675	0.362629	0.688152	0.41691	0.229601
18S	1277	C	2428	2334	4762	0.0939347	0	0	1385	1152	2537	0.0294764	0	0	110	611	721	0.0275469	0	0.0268446	0.00894821	0.0126547
18S	1278	A	2305	2613	4918	0.107867	0	0	964	889	1853	0.596117	0	0.373606	114	630	744	0.178136	0	0.151374	0.174993	0.153436
18S	1279	C	2005	5091	7096	0.385753	0	0	993	1311	2304	0.52053	0.0491933	0.342432	97	1289	1386	0.289113	0	0	0.114144	0.161424
18S	1280	G	1714	3393	5107	0.141823	0	0	2184	977	3161	0.192923	0	0.161766	186	1070	1256	0.0805003	0	0	0.0539219	0.0762571
18S	1281	G	943	1477	2420	0.905686	0.151638	0.475358	1785	962	2747	0.576706	0.10976	0.365851	328	613	941	0.419651	0	0.295823	0.37901	0.0738832
18S	1282	A	939	1446	2385	0.856063	0.052482	0.461329	3256	1192	4448	0.0309558	0	0	425	615	1040	0.323161	0	0.244412	0.235247	0.188448
18S	1283	C	1593	2238	3831	0.138611	0	0.121764	5110	1115	6225	0.292667	0	0	799	962	1761	0.208425	0	0	0.0405882	0.0574003
18S	1284	A	2533	3420	5953	0.302099	0	0	5846	1002	6848	0.350627	0	0	1362	724	2086	0.331475	0	0	0	0
18S	1285	G	2436	2933	5369	0.211568	0	0	7477	957	8434	0.488055	0	0	1666	606	2272	0.391333	0	0	0	0
18S	1286	G	1143	2270	3413	0.301764	0	0.231864	4232	735	4967	0.0468487	0	0	1314	664	1978	0.29488	0	0	0.0772879	0.109302
18S	1287	A	1915	3507	5422	0.189508	0	0	6776	1167	7943	0.473077	0	0	1409	681	2090	0.364052	0	0	0	0
18S	1288	U	138	671	809	5.45162	0.674108	0.845162	382	45	427	10.1885	0.781336	0.910813	74	24	98	14.3701	0.848034	0.935554	0.897176	0.0381413
18S	1289	U	1230	3801	5031	0.0210718	0	0.020641	2983	927	3910	0.0361033	0	0.0348539	957	323	1280	0.0609767	0	0.0575145	0.0376698	0.0151847
18S	1290	G	911	4730	5641	0.0419985	0	0	1792	544	2336	0.63514	0	0.388533	725	184	909	0.460488	0.00261279	0.315535	0.234689	0.168605
18S	1291	A	1116	4153	5269	0.0687708	0	0.0643571	2133	425	2558	0.334119	0	0.250515	711	200	911	0.368299	0	0.269382	0.194751	0.0925237
18S	1292	C	2276	4199	6475	0.13457	0	0	3163	964	4127	0.334305	0	0	1172	200	1372	0.179493	0	0	0	0
18S	1293	A	2219	5372	7591	0.254622	0	0	1726	567	2293	0.165412	0	0.141988	821	183	1004	0.104842	0	0.0949791	0.0789889	0.0590586
18S	1294	G	2396	3936	6332	0.0738249	0	0	1393	312	1705	0.450397	0	0.310659	912	231	1143	0.0674437	0	0	0.103553	0.146446
18S	1295	A	2776	5009	7785	0.240364	0	0	1951	486	2437	0.016334	0	0	1315	133	1448	0.248509	0	0	0	0
18S	1296	U	1462	5898	7360	0.218523	0	0	1216	805	2021	0.114837	0	0.103053	822	185	1007	0.100254	0	0.0912008	0.0647514	0.0460411
18S	1297	U	1101	5101	6202	0.104894	0	0	1008	1572	2580	0.187029	0	0	738	240	978	0.146907	0	0.128204	0.0427347	0.060436
18S	1298	G	871	3417	4288	0.252815	0	0.201835	701	592	1293	0.664357	0	0.399353	781	384	1165	0.059777	0	0	0.200396	0.163038
18S	1299	A	509	4156	4665	0.0443444	0	0.0424702	618	767	1385	0.437678	0	0.304587	778	82	860	0.297987	0.0343604	0.229782	0.19228	0.110246
18S	1300	U	745	4462	5207	0.174716	0	0	1088	2824	3912	0.573831	0	0	1297	110	1407	0.25685	0	0	0	0
18S	1301	A	420	4635	5055	0.24057	0	0	817	509	1326	0.456753	0.00432715	0.313704	996	121	1117	0.0543828	0	0	0.104568	0.147882
18S	1302	G	372	2070	2442	0.46683	0.104227	0.318347	727	264	991	0.98806	0.132061	0.497249	590	133	723	0.462845	0.088442	0.3167	0.377432	0.0847263
18S	1303	C	597	1485	2082	0.530336	0.0933739	0.346657	1040	450	1490	0.286422	0	0.222766	1087	133	1220	0.194886	0	0	0.189808	0.143428
18S	1304	U	448	989	1437	1.00998	0.205955	0.502655	875	802	1677	0.128943	0	0.114276	837	100	937	0.0566098	0	0.0536309	0.223521	0.198925
18S	1305	C	591	1440	2031	0.291229	0	0.22563	1148	592	1740	0.150999	0	0.131255	903	277	1180	0.192389	0	0	0.118962	0.0925224
18S	1306	U	429	1683	2112	0.193427	0	0.162141	673	1386	2059	0.000280475	0	0	625	304	929	0.149845	0	0.130439	0.0975268	0.0701658
18S	1307	U	326	1490	1816	0.323201	0	0.244358	423	1241	1664	0.298812	0.0102629	0.230172	378	474	852	0.255451	0	0.203664	0.226065	0.0168654
18S	1308	U	196	1400	1596	0.434453	0.0484691	0.303003	315	2667	2982	0.232182	0	0	237	517	754	0.415011	0	0.293567	0.198856	0.140665
18S	1309	C	375	2426	2801	0.231061	0	0	407	1713	2120	0.185023	0	0.156197	278	529	807	0.299147	0	0.230484	0.128893	0.0960549
18S	1310	U	372	1448	1820	0.294618	0	0.227668	382	1814	2196	0.238274	0	0.192495	301	406	707	0.469303	0	0.319713	0.246625	0.0536382
18S	1311	C	392	2147	2539	0.018364	0	0	353	2654	3007	0.0200576	0	0	331	904	1235	0.197528	0	0	0	0
18S	1312	G	464	3656	4120	0.417725	0	0	372	2136	2508	0.305412	0	0.23403	279	2369	2648	0.695453	0	0	0.0780099	0.110323
18S	1313	A	425	2110	2535	0.0619655	0	0.0583715	332	3528	3860	0.0560275	0	0	226	860	1086	0.0758254	0	0	0.0194572	0.0275166
18S	1314	U	194	1637	1831	0.526171	0	0.344889	218	4899	5117	0.248014	0	0	118	458	576	0.878625	0	0.468128	0.271005	0.198124
18S	1315	U	230	1496	1726	0.694235	0.0856592	0.409903	169	1501	1670	1.70979	0.293025	0.631107	98	169	267	3.5726	0.362707	0.781944	0.607651	0.152788
18S	1316	C	337	2684	3021	0.0781418	0	0	297	3864	4161	0.0622457	0	0.0586115	161	457	618	1.06927	0.0220726	0.517141	0.191918	0.231209
18S	1317	C	503	4242	4745	0.442979	0	0	467	5571	6038	0.278447	0	0	241	746	987	0.470828	0	0.320331	0.106777	0.151006
18S	1318	G	449	2313	2762	0.0407649	0	0.0391818	453	4221	4674	0.0152252	0	0	167	610	777	1.11248	0.115294	0.526944	0.188709	0.239703
18S	1319	U	374	3150	3524	0.23907	0	0	318	9156	9474	0.572006	0	0	96	1496	1592	0.0285973	0	0.0278192	0.00927308	0.0131141
18S	1320	G	749	929	1678	0.6325	0	0.387584	622	4587	5209	0.182839	0	0	302	1341	1643	0.0364963	0	0.0352319	0.140939	0.174997
18S	1321	G	1646	1697	3343	0.230453	0	0	1305	3839	5144	0.232523	0	0	584	2272	2856	0.39307	0	0	0	0
18S	1322	G	1251	977	2228	0.145451	0	0.127031	864	1542	2406	0.644514	0	0.392017	502	1684	2186	0.147422	0	0	0.173016	0.16331
18S	1323	U	1312	1239	2551	0.0693269	0	0	881	1775	2656	0.321929	0	0.243599	563	3335	3898	0.55865	0	0	0.0811998	0.114834
18S	1324	G	2213	518	2731	0.236762	0	0	1172	2027	3199	0.084125	0	0	1383	1462	2845	0.369173	0	0	0	0
18S	1325	G	1622	807	2429	0.174545	0	0	808	1872	2680	0.0389614	0	0	1134	1076	2210	0.17025	0	0	0	0
18S	1326	U	40	20	60	34.2741	0.915998	0.972102	24	60	84	25.6736	0.887282	0.962934	50	162	212	8.15649	0.707607	0.891245	0.942094	0.03615
18S	1327	G	2688	612	3300	0.464297	0	0	752	1676	2428	0.310896	0	0	1634	486	2120	0.237687	0	0	0	0
18S	1328	G	28	37	65	30.0535	0.907791	0.96827	13	57	70	22.3121	0.878753	0.957682	25	119	144	10.4456	0.742179	0.91318	0.946378	0.0238686
18S	1329	U	1470	484	1954	0.0921	0	0	567	482	1049	0.339238	0	0.253487	1095	424	1519	0.10962	0	0	0.0844957	0.119495
18S	1330	G	798	234	1032	0.790104	0.00973876	0.441612	484	291	775	0.699241	0	0.411814	620	172	792	0.541614	0	0.351617	0.401681	0.0374326
18S	1331	C	1784	329	2113	0.146531	0	0	847	509	1356	0.135896	0	0	1210	481	1691	0.408452	0	0	0	0
18S	1332	A	1751	474	2225	0.154827	0	0	895	407	1302	0.155325	0	0	887	225	1112	0.14696	0	0	0	0
18S	1333	U	1820	616	2436	0.12333	0	0	963	559	1522	0.259794	0	0	654	550	1204	0.243283	0	0	0	0
18S	1334	G	1618	364	1982	0.20376	0	0.16934	724	372	1096	0.00917654	0	0.00910132	504	176	680	0.243759	0	0.196217	0.124886	0.0826044
18S	1335	G	1149	171	1320	1.24833	0.205983	0.555413	677	205	882	0.348043	0.00342363	0.258401	366	219	585	0.427645	0	0.299904	0.371239	0.131328
18S	1336	C	1320	425	1745	0.955925	0.165858	0.488876	708	284	992	0.217019	0	0.178468	176	364	540	0.389895	0	0.280895	0.31608	0.129143
18S	1337	C	3291	413	3704	0.0292877	0	0.0284618	1488	348	1836	0.367937	0	0	395	676	1071	0.401907	0	0	0.00948728	0.013417
18S	1338	G	2894	192	3086	0.510078	0.0487016	0.337855	623	269	892	0.458616	0.056163	0.31466	175	92	267	1.41078	0.298433	0.586104	0.412873	0.122858
18S	1339	U	4154	245	4399	0.211515	0	0.17462	771	230	1001	0.328876	0.0141272	0.24767	252	92	344	0.691337	0.100703	0.409453	0.277248	0.0981251
18S	1340	U	5203	327	5530	0.0661444	0	0.0620512	664	337	1001	0.354524	0.0415003	0.261926	305	90	395	0.38656	0	0.279299	0.201092	0.0985724
18S	1341	C	6453	1041	7494	0.166939	0	0	865	332	1197	0.162799	0	0.140107	351	156	507	0.0945538	0	0.0865413	0.0755494	0.057724
18S	1342	U	7244	685	7929	0.126838	0	0	943	678	1621	0.0875257	0	0	356	128	484	0.342291	0	0.255397	0.0851324	0.120395
18S	1343	U	7853	597	8450	0.144141	0	0	1162	537	1699	0.0757647	0	0	365	150	515	0.394617	0	0.283351	0.0944503	0.133573
18S	1344	A	10384	940	11324	0.371229	0	0	1505	364	1869	0.12284	0	0	378	169	547	0.500101	0	0.333784	0.111261	0.157347
18S	1345	G	10030	956	10986	0.331048	0	0	1115	715	1830	0.0109837	0	0.0108702	283	183	466	1.06079	0.198054	0.515285	0.175385	0.240386
18S	1346	U	7238	782	8020	0.0177368	0	0	818	663	1481	0.504124	0	0.335311	191	620	811	0.294554	0.0076635	0.22775	0.187687	0.139791
18S	1347	U	4227	1437	5664	0.499939	0.0493865	0.333346	711	842	1553	0.828457	0.00323129	0.45325	137	889	1026	0.146803	0	0.128119	0.304905	0.134249
18S	1348	G	7136	2105	9241	0.145821	0	0	1687	1067	2754	0.110748	0	0.0997385	485	1614	2099	0.46182	0	0	0.0332462	0.0470172
18S	1349	G	2660	1479	4139	1.05659	0.199691	0.513818	1489	588	2077	0.783959	0.055986	0.439568	249	1115	1364	0.0239723	0	0	0.317795	0.22675
18S	1350	U	3133	2380	5513	0.498767	0.0131133	0.332825	1540	1083	2623	0.562199	0.0256699	0.359965	332	1893	2225	0.430883	0	0	0.23093	0.163668
18S	1351	G	6300	476	6776	0.204573	0	0.169851	3044	771	3815	0.196308	0	0.164131	549	1026	1575	0.141321	0	0	0.111327	0.0787549
18S	1352	G	9238	629	9867	0.179394	0	0	5532	488	6020	0.159591	0	0	851	613	1464	0.0675161	0	0	0	0
18S	1353	A	11827	2252	14079	0.436804	0	0	9584	768	10352	0.504178	0	0	1017	845	1862	0.321006	0	0	0	0
18S	1354	G	3770	1294	5064	0.943275	0.116234	0.485454	3869	389	4258	0.54824	0	0.354159	256	407	663	1.03884	0.188377	0.509901	0.449838	0.0683875
18S	1355	C	7636	1877	9513	0.00887114	0	0.00879405	7547	638	8185	0.202833	0	0	639	1128	1767	0.381316	0	0	0.00293135	0.00414555
18S	1356	G	6218	466	6684	0.582221	0.0493342	0.368012	4707	514	5221	0.398189	0	0.284828	352	231	583	0.977207	0.183945	0.494664	0.382501	0.0862758
18S	1357	A	9608	996	10604	0.043951	0	0.0421044	6932	839	7771	0.0273475	0	0	480	208	688	0.592469	0	0.372384	0.138163	0.166509
18S	1358	U	12285	1028	13313	0.11502	0	0	9215	875	10090	0.223722	0	0	639	228	867	0.280031	0	0.218966	0.0729886	0.103221
18S	1359	U	9757	895	10652	0.230988	0	0.187658	5923	998	6921	0.266294	0	0.210318	328	203	531	1.33876	0.117473	0.572884	0.32362	0.176499
18S	1360	U	18045	975	19020	0.362353	0	0	10040	1438	11478	0.303049	0	0	671	414	1085	0.0778085	0	0.0722531	0.0240844	0.0340604
18S	1361	G	9113	649	9762	0.379058	0	0.274888	5628	431	6059	0.409872	0	0.29075	321	254	575	1.2049	0.0172244	0.546895	0.370844	0.124655
18S	1362	U	10894	794	11688	0.149789	0	0.130285	6392	670	7062	0.157579	0	0.136144	576	324	900	0.377469	0	0.274252	0.180227	0.0665286
18S	1363	C	16950	1467	18417	0.29593	0	0	9954	619	10573	0.284496	0	0	1618	457	2075	0.437802	0	0	0	0
18S	1364	U	18594	1541	20135	0.357294	0	0	10880	893	11773	0.401902	0	0	1794	623	2417	0.514925	0	0	0	0
18S	1365	G	20640	1249	21889	0.412539	0	0	13356	868	14224	0.57365	0	0	2423	468	2891	0.617151	0	0	0	0
18S	1366	G	4988	754	5742	1.55001	0.284681	0.607886	2443	420	2863	1.34488	0.244887	0.573623	655	130	785	0.713557	0	0.416728	0.532746	0.0832211
18S	1367	U	2930	2228	5158	1.79997	0.326476	0.642898	1272	270	1542	2.96582	0.418495	0.747967	408	100	508	1.87848	0.0717016	0.65304	0.681302	0.0473211
18S	1368	U	6046	4676	10722	0.325481	0	0.245574	2483	1188	3671	0.485663	0	0.32696	697	215	912	0.784617	0	0.439926	0.337487	0.0796921
18S	1369	A	5452	6129	11581	0.22065	0	0.180777	2423	485	2908	0.739231	0	0.425117	684	164	848	1.13823	0	0.532616	0.379504	0.147215
18S	1370	A	4419	11021	15440	0.12943	0	0	3630	394	4024	0.104395	0	0.0945479	934	145	1079	0.838447	0	0.456292	0.183613	0.196639
18S	1371	U	2932	16592	19524	0.31533	0	0	2393	427	2820	0.508082	0	0.336985	634	205	839	1.90172	0.215658	0.655646	0.330877	0.267701
18S	1372	U	2376	11435	13811	0.0163505	0	0.0160886	1908	403	2311	0.697785	0.121494	0.411102	1015	191	1206	1.26736	0.251718	0.559162	0.328784	0.229222
18S	1373	C	6533	9888	16421	0.121966	0	0	3195	1696	4891	0.18399	0	0	3206	249	3455	0.115021	0	0	0	0
18S	1374	C	7984	8950	16934	0.0849746	0	0	2917	1358	4275	0.120512	0	0.107574	4072	595	4667	0.210964	0	0	0.0358579	0.0507107
18S	1375	G	7502	2386	9888	0.69903	0.140525	0.411453	2360	580	2940	0.861079	0.147157	0.462762	3450	156	3606	0.221233	0	0.181197	0.351804	0.122443
18S	1376	A	8421	2616	11037	0.565262	0.118221	0.36115	3027	2089	5116	0.156576	0	0.135402	4228	120	4348	0.116494	0	0.104361	0.200304	0.114439
18S	1377	U	14819	9547	24366	0.378777	0	0	5581	1483	7064	0.176334	0	0	7626	178	7804	0.406288	0	0	0	0
18S	1378	A	10697	5819	16516	0.0174965	0	0.0171966	3799	1629	5428	0.289849	0	0.224747	4778	284	5062	0.055358	0	0.0524641	0.098136	0.0906781
18S	1379	A	10697	3864	14561	0.21668	0	0.178101	4738	2513	7251	0.0817123	0	0.0755494	5712	1103	6815	0.230031	0	0	0.0845501	0.0729874
18S	1380	C	18726	5784	24510	0.286316	0	0	7865	4421	12286	0.322602	0	0	8930	697	9627	0.50113	0	0	0	0
18S	1381	G	15499	1792	17291	0.0739224	0	0.0688378	5029	4212	9241	0.0199452	0	0.0195572	6177	359	6536	0.254434	0	0	0.029465	0.028963
18S	1382	A	15556	3862	19418	0.0485475	0	0	4913	5763	10676	0.0726276	0	0	5080	444	5524	0.163222	0	0	0	0
18S	1383	A	88	346	434	46.9781	0.940376	0.979204	44	565	609	18.1066	0.863146	0.947744	30	12	42	111.682	0.97406	0.99133	0.972759	0.0183684
18S	1384	C	17229	15006	32235	0.473895	0	0	5959	10784	16743	0.392928	0	0	4558	1313	5871	0.392285	0	0	0	0
18S	1385	G	11209	12047	23256	0.250968	0	0	2182	13877	16059	0.364619	0	0	1411	844	2255	0.540376	0	0.350909	0.11697	0.16542
18S	1386	A	6946	22559	29505	0.444758	0	0	775	17100	17875	0.428873	0	0	413	1708	2121	0.369478	0	0.269888	0.0899626	0.127226
18S	1387	G	3576	12613	16189	0.0751527	0	0.0699036	912	10297	11209	0.0751403	0	0	903	1218	2121	0.0574039	0	0.0543118	0.0414051	0.0299618
18S	1388	A	893	9431	10324	0.683284	0	0.405947	446	8848	9294	0.0708123	0	0.0661361	222	1099	1321	0.423601	0	0.297714	0.256599	0.141741
18S	1389	C	2604	10708	13312	0.209379	0	0.17314	467	10096	10563	0.146972	0	0	380	1433	1813	0.1902	0	0	0.0577134	0.0816191
18S	1390	U	2470	15043	17513	0.118342	0	0	522	7962	8484	0.0414627	0	0.0398165	288	978	1266	0.131457	0	0.116265	0.052027	0.0482438
18S	1391	C	287	4438	4725	2.19587	0.312315	0.687142	110	1187	1297	5.52474	0.589125	0.846837	84	45	129	8.51821	0.760245	0.895662	0.80988	0.0890487
18S	1392	U	484	14269	14753	0.144664	0	0	297	12422	12719	0.53192	0	0	193	301	494	1.1301	0.129907	0.531042	0.177014	0.250336
18S	1393	G	541	22166	22707	0.551234	0	0	428	3568	3996	0.479259	0	0.324041	157	591	748	0.338792	0	0.253311	0.192451	0.139113
18S	1394	G	504	10942	11446	0.0704775	0	0	397	2534	2931	0.84474	0.0266806	0.458003	91	605	696	0.588092	0	0.370648	0.276217	0.198544
18S	1395	C	937	7522	8459	0.205957	0	0.1708	583	2292	2875	0.681054	0	0.405219	148	741	889	0.420749	0	0.29638	0.2908	0.0957824
18S	1396	A	1156	5700	6856	0.384023	0	0.277498	672	2109	2781	0.559573	0	0.358882	129	328	457	2.38945	0.284567	0.705421	0.447267	0.185542
18S	1397	U	1442	4812	6254	0.415806	0	0.293722	577	3113	3690	0.0947771	0	0.0865935	131	1204	1335	0.414854	0	0.293368	0.224561	0.097558
18S	1398	G	812	4011	4823	0.836627	0.0706918	0.455575	415	1446	1861	1.37299	0.117192	0.578721	100	495	595	3.20054	0.48963	0.76224	0.598845	0.126001
18S	1399	C	802	5733	6535	0.262119	0	0.207707	405	4621	5026	0.240411	0	0	110	2125	2235	0.325323	0	0.24555	0.151086	0.107945
18S	1400	U	1195	6106	7301	0.0272924	0	0.0265708	661	4574	5235	0.205522	0	0	171	3623	3794	0.135093	0	0	0.00885694	0.0125256
18S	1401	A	916	3801	4717	0.674537	0.15686	0.402871	694	1848	2542	0.863481	0.137159	0.463468	169	3581	3750	0.0207767	0	0.0203591	0.295566	0.196167
18S	1402	A	726	4864	5590	0.489006	0.115844	0.328451	819	2843	3662	0.326029	0	0.245919	211	4245	4456	0.0480667	0	0	0.191457	0.13951
18S	1403	C	913	10602	11515	0.285304	0	0	1442	4596	6038	0.219332	0	0	375	6354	6729	0.35679	0	0	0	0
18S	1404	U	700	6948	7648	0.295545	0	0.228147	1312	3685	4997	0.0126829	0	0	360	5792	6152	0.245932	0	0	0.076049	0.10755
18S	1405	A	649	10326	10975	0.0649113	0	0	1449	5559	7008	0.312161	0	0	458	7443	7901	0.425113	0	0	0	0
18S	1406	G	935	9320	10255	0.119769	0	0.106968	851	7687	8538	0.46453	0	0	545	4058	4603	0.0875929	0	0.0805544	0.0625076	0.045496
18S	1407	U	1050	9802	10852	0.0806597	0	0.0746457	911	4253	5164	0.0993181	0	0	385	5196	5581	0.163096	0	0	0.0248819	0.0351883
18S	1408	U	1638	12314	13952	0.165219	0	0	1343	3273	4616	0.0387337	0	0	407	4833	5240	0.162293	0	0	0	0
18S	1409	A	888	11305	12193	0.0317032	0	0	739	1830	2569	0.667631	0.0287242	0.40044	146	2852	2998	0.404846	0	0.288247	0.229562	0.168663
18S	1410	C	662	22231	22893	0.565013	0	0	530	3127	3657	0.00814349	0	0	265	3215	3480	0.0278304	0	0.0270845	0.00902815	0.0127677
18S	1411	G	153	10797	10950	0.0245792	0	0	143	3288	3431	0.0723258	0	0	94	2065	2159	0.47659	0	0.322865	0.107622	0.1522
18S	1412	C	277	19979	20256	0.576015	0	0	197	4020	4217	0.395406	0	0	93	4992	5085	0.560244	0	0	0	0
18S	1413	G	168	4760	4928	0.85994	0.0959533	0.462399	139	933	1072	1.14585	0.250957	0.534217	77	1636	1713	0.267691	0	0.211261	0.402626	0.138455
18S	1414	A	54	4363	4417	0.790438	0.0400883	0.441533	65	591	656	1.97434	0.332732	0.664131	12	876	888	0.987314	0.118063	0.49709	0.534251	0.0945982
18S	1415	C	67	2440	2507	1.67597	0.142222	0.626398	68	500	568	1.86555	0.238314	0.651427	14	295	309	3.48649	0.417693	0.777668	0.685164	0.0662032
18S	1416	C	151	1610	1761	2.17112	0.0708135	0.684777	117	336	453	2.18142	0.209267	0.68615	23	100	123	8.04901	0.542042	0.890284	0.753737	0.0965549
18S	1417	C	390	1262	1652	1.51491	0	0.602516	393	338	731	0.746721	0	0.427833	62	97	159	4.35479	0	0.814202	0.61485	0.157975
18S	1418	C	761	2125	2886	0.127699	0	0.113273	656	732	1388	0.192041	0	0	103	241	344	0.942448	0	0.485911	0.199728	0.207578
18S	1419	C	551	993	1544	0.518727	0	0.341699	525	393	918	0.231387	0	0.188074	90	148	238	0.685309	0	0.407649	0.312474	0.0919925
18S	1420	G	694	480	1174	0.918043	0.0911264	0.478848	732	216	948	0.398607	0	0.285218	122	57	179	1.02475	0	0.507505	0.423857	0.0987283
18S	1421	A	384	610	994	1.2502	0.237968	0.555842	414	302	716	1.32264	0.1614	0.569798	115	79	194	0.992764	0.0850685	0.49947	0.541703	0.0304023
18S	1422	G	456	1055	1511	0.543665	0.0657253	0.352342	459	196	655	2.14785	0.374638	0.682653	132	99	231	1.00584	0.121207	0.502536	0.512511	0.135033
18S	1423	C	2007	1911	3918	0.433586	0	0	1805	488	2293	0.0365543	0	0	371	199	570	0.101265	0	0	0	0
18S	1424	G	1630	507	2137	0.224041	0	0.183104	1297	921	2218	0.165205	0	0.141836	352	159	511	0.204536	0	0.17008	0.165007	0.0172251
18S	1425	G	1934	378	2312	0.168396	0	0.144179	1731	1045	2776	0.0150922	0	0.0148731	296	66	362	0.930885	0.170722	0.482791	0.213948	0.197294
18S	1426	U	2620	369	2989	0.0590301	0	0	2580	1101	3681	0.187329	0	0	573	323	896	0.216475	0	0	0	0
18S	1427	C	3172	116	3288	0.098142	0	0	3347	1417	4764	0.348462	0	0	494	579	1073	0.298014	0	0	0	0
18S	1428	G	3954	173	4127	0.257833	0	0	4273	1108	5381	0.392597	0	0	928	363	1291	0.375662	0	0	0	0
18S	1429	G	2589	609	3198	0.0974645	0	0.0888341	2990	528	3518	0.0814025	0	0.0752948	843	215	1058	0.0776519	0	0	0.0547096	0.0390784
18S	1430	C	2892	787	3679	0.136963	0	0.120492	3674	566	4240	0.0602714	0	0.0568579	900	306	1206	0.065203	0	0.0612594	0.0795366	0.0290158
18S	1431	G	1765	1382	3147	0.501091	0	0.333888	2890	603	3493	0.424175	0	0.297899	650	89	739	1.04479	0	0.51129	0.381026	0.0932752
18S	1432	U	1193	2162	3355	0.481294	0	0.32498	1834	1101	2935	0.767113	0	0.434189	332	272	604	1.71794	0.0724456	0.632459	0.463876	0.127271
18S	1433	C	1809	1385	3194	0.61984	0	0.382729	2133	821	2954	0.774882	0	0.436666	414	433	847	0.997917	0	0.499774	0.439723	0.0478321
18S	1434	C	2807	878	3685	0.400853	0	0.286205	3206	601	3807	0.32947	0	0.24787	816	386	1202	0.400905	0	0.286346	0.273473	0.0181047
18S	1435	C	6688	530	7218	0.33042	0	0	5801	444	6245	0.247031	0	0	2415	175	2590	0.396638	0	0	0	0
18S	1436	C	15471	378	15849	0.767236	0	0	15578	477	16055	0.789702	0	0	5910	147	6057	0.814741	0	0	0	0
18S	1437	C	6921	420	7341	0.395507	0	0	6599	380	6979	0.416145	0	0	2247	100	2347	0.380612	0	0	0	0
18S	1438	A	2952	199	3151	0.45227	0	0.311491	2343	245	2588	0.591434	0	0.371726	903	47	950	0.558827	0	0.358734	0.347317	0.0258821
18S	1439	A	2201	180	2381	0.769605	0	0.435005	1688	193	1881	0.974696	0	0.493726	702	22	724	0.87833	0	0.467956	0.465562	0.0240321
18S	1440	C	189	181	370	10.0938	0.602107	0.910081	152	203	355	8.63692	0.461456	0.896494	65	3	68	17.7895	0.657696	0.94751	0.918028	0.021572
18S	1441	U	1799	953	2752	0.219542	0	0.180074	1023	618	1641	0.673704	0	0.402669	648	85	733	0.415698	0	0.293917	0.29222	0.0908821
18S	1442	U	64	10	74	42.6487	0.75709	0.977388	29	29	58	41.6911	0.660327	0.976964	8	1	9	93.2089	0.901376	0.990437	0.981596	0.00625347
18S	1443	C	1328	1189	2517	0.0161813	0	0	846	402	1248	0.430958	0	0.301336	319	143	462	0.454452	0	0.31292	0.204752	0.144859
18S	1444	U	1376	941	2317	0.0976704	0	0.0890147	472	410	882	1.12036	0	0.528664	216	96	312	1.32542	0	0.570754	0.396144	0.217852
18S	1445	U	678	466	1144	1.56603	0.0872854	0.6105	355	268	623	2.59037	0.160971	0.721799	155	117	272	2.26313	0.0949524	0.694325	0.675541	0.047339
18S	1446	A	1585	1486	3071	0.0117224	0	0	551	454	1005	1.632	0.164193	0.620295	428	203	631	0.669075	0	0.401246	0.340514	0.25685
18S	1447	G	145	16	161	23.2972	0.892354	0.959087	65	15	80	42.273	0.940842	0.97717	50	46	96	14.0162	0.81961	0.934046	0.956768	0.0176812
18S	1448	A	3381	950	4331	0.127903	0	0	2242	1511	3753	0.0385692	0	0	810	260	1070	0.470049	0.0389971	0.319954	0.106651	0.150828
18S	1449	G	5657	1737	7394	0.448135	0	0	5603	1085	6688	0.400174	0	0	2218	397	2615	0.352714	0	0	0	0
18S	1450	G	4696	1979	6675	0.314834	0	0	4907	1745	6652	0.274037	0	0	2291	296	2587	0.201627	0	0	0	0
18S	1451	G	4274	910	5184	0.0267824	0	0.0260887	4282	1815	6097	0.0521391	0	0	2410	393	2803	0.14305	0	0	0.00869623	0.0122983
18S	1452	A	3586	1268	4854	0.203534	0	0.169142	3793	2368	6161	0.0562498	0	0.0532624	2632	245	2877	0.0622307	0	0	0.0741349	0.0706117
18S	1453	C	4810	2016	6826	0.140257	0	0	4469	4488	8957	0.252137	0	0	3804	392	4196	0.349194	0	0	0	0
18S	1454	A	2555	1327	3882	0.689178	0.124204	0.408058	2650	2063	4713	0.644734	0.103528	0.39205	1915	209	2124	0.489051	0	0.328535	0.376214	0.0343419
18S	1455	A	4925	3089	8014	0.24202	0	0	2491	4943	7434	0.0122514	0	0.0121047	2199	477	2676	0.172137	0	0.146904	0.053003	0.0665819
18S	1456	G	3361	3047	6408	0.0637697	0	0	7488	3001	10489	0.325362	0	0	4185	474	4659	0.39397	0	0	0	0
18S	1457	U	2636	7417	10053	0.473534	0	0	7234	4521	11755	0.416786	0	0	3108	1327	4435	0.362256	0	0	0	0
18S	1458	G	3029	4092	7121	0.256105	0	0	5518	3313	8831	0.213108	0	0	2079	1451	3530	0.190859	0	0	0	0
18S	1459	G	808	4334	5142	0.00521745	0	0	2555	3485	6040	0.141971	0	0.124339	879	1325	2204	0.309423	0	0.236387	0.120242	0.096548
18S	1460	C	1556	3470	5026	0.0994806	0	0	4162	3361	7523	0.192565	0	0	1291	1341	2632	0.0118116	0	0	0	0
18S	1461	G	721	2601	3322	0.277139	0	0.217051	1751	1338	3089	0.992042	0.181573	0.498084	864	358	1222	1.21732	0.225239	0.549207	0.421447	0.146029
18S	1462	U	709	1476	2185	0.715975	0.0789701	0.417352	2256	1526	3782	0.464296	0	0.317135	720	327	1047	1.58541	0.291457	0.613441	0.449309	0.123059
18S	1463	U	1180	1248	2428	0.353035	0	0.261	4290	1741	6031	0.231436	0	0	2298	738	3036	0.238364	0	0	0.0870001	0.123037
18S	1464	C	768	1017	1785	0.610707	0	0.379286	3344	847	4191	0.0124311	0	0.0122813	2182	594	2776	0.172484	0	0	0.130523	0.175974
18S	1465	A	692	1018	1710	0.554828	0	0.356976	3000	404	3404	0.182363	0	0.154274	1928	316	2244	0.0487652	0	0.0465174	0.185923	0.128705
18S	1466	G	490	307	797	2.72265	0.313058	0.731621	1363	282	1645	1.66	0.231166	0.624202	1247	88	1335	0.955256	0.167097	0.488745	0.614856	0.0993735
18S	1467	C	441	506	947	2.42362	0.350205	0.708129	1319	1070	2389	0.757517	0.0383905	0.431118	2212	483	2695	0.0851179	0	0	0.379749	0.291366
18S	1468	C	753	1333	2086	0.668514	0.0654559	0.400779	2218	910	3128	0.361418	0	0.265534	2149	1211	3360	0.261404	0	0	0.222105	0.166475
18S	1469	A	352	2847	3199	0.202934	0	0.168743	837	2384	3221	0.346945	0	0.257638	1157	667	1824	0.472944	0	0.321207	0.249196	0.0625287
18S	1470	C	508	3694	4202	0.0140825	0	0	872	3245	4117	0.0192084	0	0.0188508	1262	2217	3479	0.305951	0	0	0.00628361	0.00888637
18S	1471	C	481	3969	4450	0.0294141	0	0.0285799	493	5230	5723	0.285999	0	0	494	2478	2972	0.198946	0	0	0.00952663	0.0134727
18S	1472	C	843	8032	8875	0.49671	0	0	866	9207	10073	0.637265	0	0	702	3600	4302	0.505818	0	0	0	0
18S	1473	G	1930	6068	7998	0.388328	0	0	523	4133	4656	0.0871806	0	0	944	663	1607	0.452322	0.0334298	0.311581	0.10386	0.146881
18S	1474	A	1611	4284	5895	0.0762023	0	0	476	3413	3889	0.0856412	0	0.0789041	1239	850	2089	0.000839979	0	0.000839675	0.0265813	0.0369994
18S	1475	G	1630	4640	6270	0.130296	0	0	281	2967	3248	0.258452	0	0.205423	486	719	1205	0.62798	0.0656783	0.385939	0.197121	0.157668
18S	1476	A	1601	2900	4501	0.246451	0	0.197757	524	2163	2687	0.468283	0	0.319013	828	654	1482	0.240046	0	0.193684	0.236818	0.0581444
18S	1477	U	1819	3388	5207	0.0361388	0	0.0348848	491	2776	3267	0.126404	0	0.11225	665	644	1309	0.302578	0	0.232428	0.126521	0.0812756
18S	1478	U	1783	2984	4767	0.107895	0	0.097406	430	3235	3665	0.0473389	0	0	549	764	1313	0.214358	0	0.17663	0.0913455	0.0722363
18S	1479	G	1489	2863	4352	0.155714	0	0.134761	401	1517	1918	0.949627	0.0613816	0.487211	412	679	1091	0.465497	0	0.317836	0.313269	0.143924
18S	1480	A	1783	4472	6255	0.289344	0	0	586	2063	2649	0.431618	0	0.301569	512	670	1182	0.400366	0	0.286074	0.195881	0.138653
18S	1481	G	1503	2191	3694	0.21435	0	0.176553	606	1541	2147	0.932826	0.106257	0.482739	421	421	842	1.08769	0.232523	0.521298	0.39353	0.154231
18S	1482	C	1002	2925	3927	0.0878083	0	0.0807393	367	2139	2506	0.829296	0.119429	0.45344	328	1554	1882	0.058382	0	0.0551893	0.196456	0.182014
18S	1483	A	1833	2004	3837	0.0792224	0	0.0734246	357	3079	3436	0.45562	0.0422296	0.31307	337	1582	1919	0.285341	0	0.222087	0.20286	0.0987749
18S	1484	A	963	2854	3817	0.00448169	0	0	433	5070	5503	0.112415	0	0	224	1517	1741	0.493711	0	0.330653	0.110218	0.155872
18S	1485	U	1272	3912	5184	0.348027	0	0	559	10801	11360	0.617031	0	0	251	3716	3967	0.353716	0	0	0	0
18S	1486	A	707	1804	2511	0.376026	0	0.273349	383	5040	5423	0.0432051	0	0	116	2096	2212	0.377266	0	0.274014	0.182454	0.129015
18S	1487	A	757	1921	2678	0.162461	0	0.139801	304	6335	6639	0.245728	0	0	129	2075	2204	0.465981	0	0.317961	0.152588	0.130122
18S	1488	C	911	3382	4293	0.366255	0	0	393	7756	8149	0.402404	0	0	126	6220	6346	0.533344	0	0	0	0
18S	1489	A	1054	2070	3124	0.175036	0	0	424	6942	7366	0.363806	0	0	151	7807	7958	0.658232	0	0	0	0
18S	1490	G	51	16	67	38.6196	0.935242	0.975122	24	48	72	69.9516	0.959841	0.986096	3	90	93	36.4827	0.883886	0.973597	0.978272	0.00556759
18S	1491	G	1258	554	1812	0.243678	0	0.196021	818	1944	2762	0.582849	0	0.368312	244	2465	2709	0.151591	0	0.131678	0.232004	0.0998998
18S	1492	U	1393	894	2287	0.161723	0	0	1098	2294	3392	0.0501785	0	0.0477943	355	3579	3934	0.309538	0	0	0.0159314	0.0225305
18S	1493	C	1275	927	2202	0.0807787	0	0	1219	1241	2460	0.331207	0	0.248878	568	1783	2351	0.148668	0	0.129474	0.126117	0.101632
18S	1494	U	1246	562	1808	0.112616	0	0.101268	1311	3808	5119	0.516213	0	0	776	2414	3190	0.266625	0	0	0.0337559	0.047738
18S	1495	G	570	410	980	1.09443	0	0.522797	888	459	1347	0.762117	0	0.432683	360	348	708	2.06698	0.0492259	0.674256	0.543245	0.0996763
18S	1496	U	809	883	1692	0.146978	0	0.12821	1431	683	2114	0.118103	0	0	413	950	1363	0.212292	0	0.175222	0.101144	0.0740501
18S	1497	G	527	636	1163	0.816619	0	0.44974	817	458	1275	0.506618	0	0.336437	304	1651	1955	0.184668	0	0	0.262059	0.190989
18S	1498	A	248	789	1037	1.03938	0	0.509896	633	471	1104	0.58181	0	0.368023	204	793	997	0.60098	0	0.375618	0.417846	0.0651633
18S	1499	U	179	5148	5327	0.705174	0	0	489	707	1196	0.293456	0	0.227024	197	793	990	0.55754	0	0.358194	0.195073	0.147967
18S	1500	G	119	1826	1945	0.0157017	0	0	257	257	514	1.96975	0.217771	0.663705	161	220	381	3.48898	0.403786	0.777686	0.480464	0.342911
18S	1501	C	152	2905	3057	0.450643	0	0	383	362	745	0.710039	0.120053	0.415544	414	257	671	1.48753	0.197341	0.598353	0.337966	0.25036
18S	1502	C	288	1359	1647	0.0617112	0	0.0581575	808	704	1512	0.235463	0	0	1076	272	1348	0.270497	0	0.213031	0.090396	0.0899073
18S	1503	C	522	811	1333	0.298859	0	0.230226	738	688	1426	0.228934	0	0	1593	327	1920	0.0841344	0	0	0.0767421	0.10853
18S	1504	U	255	479	734	1.37468	0.0324413	0.579222	597	489	1086	0.00853521	0	0.00847071	1427	667	2094	0.169196	0	0	0.195898	0.271073
18S	1505	U	341	523	864	1.0003	0	0.500363	766	623	1389	0.262622	0	0	1994	1580	3574	0.558272	0	0	0.166788	0.235873
18S	1506	A	363	1087	1450	0.0354085	0	0	745	972	1717	0.45432	0	0	2664	1273	3937	0.620831	0	0	0	0
18S	1507	G	111	516	627	1.37714	0.143761	0.579715	248	747	995	0.00261044	0	0	989	632	1621	0.0407659	0	0.0391923	0.206302	0.264527
18S	1508	A	101	546	647	1.20609	0.18665	0.547091	188	470	658	0.490103	0.110806	0.329241	947	384	1331	0.198882	0	0.165994	0.347442	0.156114
18S	1509	U	142	2257	2399	0.479889	0	0	216	508	724	0.226483	0	0.184868	1344	469	1813	0.244481	0	0	0.0616228	0.0871477
18S	1510	G	84	1515	1599	0.105118	0	0	144	296	440	0.992366	0.184142	0.498652	267	119	386	2.48507	0.369782	0.713591	0.404081	0.298899
18S	1511	U	85	2257	2342	0.410604	0	0	88	510	598	0.362493	0	0.266378	118	179	297	2.88848	0.330264	0.743472	0.336616	0.307558
18S	1512	C	126	642	768	1.07035	0.0949259	0.517315	155	496	651	0.177965	0	0.151275	163	198	361	1.56219	0	0.610366	0.426319	0.19816
18S	1513	C	139	1814	1953	0.23339	0	0	185	509	694	0.0770584	0	0.0716409	138	204	342	1.16003	0.0620649	0.537768	0.203136	0.238421
18S	1514	G	261	1090	1351	0.163231	0	0.140415	202	468	670	0.161964	0	0.139567	291	93	384	0.728254	0	0.422016	0.233999	0.132948
18S	1515	G	396	891	1287	0.239708	0	0.19348	329	357	686	0.213472	0	0.17613	381	131	512	0.245614	0	0.197492	0.189034	0.00927041
18S	1516	G	1445	916	2361	0.421686	0	0	595	582	1177	0.297246	0	0	659	147	806	0.301046	0	0	0	0
18S	1517	G	572	386	958	0.570826	0	0.363634	272	326	598	0.669783	0.1115	0.401521	316	155	471	0.437924	0	0.305002	0.356719	0.0397059
18S	1518	C	746	533	1279	0.0831944	0	0.0768602	457	314	771	0.390127	0.0521476	0.280903	548	306	854	0.1836	0	0	0.119254	0.118531
18S	1519	U	944	1257	2201	0.401675	0	0	593	762	1355	0.178196	0	0	632	392	1024	0.216553	0	0	0	0
18S	1520	G	516	186	702	1.0126	0.143571	0.503485	193	1011	1204	0.0165237	0	0.0162684	343	107	450	1.12483	0.150714	0.529928	0.349894	0.236156
18S	1521	C	1036	228	1264	0.0473693	0	0.0452611	379	883	1262	0.0194159	0	0.0190609	848	183	1031	0.0500108	0	0.0476728	0.0373316	0.0129568
18S	1522	A	485	230	715	0.870282	0.0638662	0.465669	196	978	1174	0.141475	0	0.124033	550	90	640	1.04146	0.141863	0.510545	0.366749	0.172601
18S	1523	C	1098	531	1629	0.310982	0	0	507	1384	1891	0.337303	0	0	1141	218	1359	0.0874183	0	0.0804451	0.026815	0.0379222
18S	1524	G	661	406	1067	0.0718893	0	0.0671265	315	1341	1656	0.225273	0	0	838	153	991	0.859431	0.122279	0.462452	0.176526	0.204029
18S	1525	C	969	908	1877	0.487286	0	0	427	1461	1888	0.359626	0	0	1534	666	2200	0.125201	0	0	0	0
18S	1526	G	461	383	844	0.120302	0	0.107497	288	1300	1588	0.276848	0	0	980	370	1350	0.708825	0.0966259	0.414982	0.17416	0.175851
18S	1527	C	573	674	1247	0.339147	0	0	316	875	1191	0.0807047	0	0	1531	1696	3227	0.274047	0	0	0	0
18S	1528	G	550	62	612	0.315171	0	0.23994	373	482	855	0.222612	0	0.182253	1677	998	2675	0.00427255	0	0.00425595	0.14215	0.100309
18S	1529	C	312	140	452	0.70547	0.0496827	0.414187	361	279	640	0.565367	0.0716594	0.361532	2174	1813	3987	0.293174	0	0	0.258573	0.184098
18S	1530	U	288	162	450	0.559374	0	0.359228	378	209	587	0.585185	0.0180262	0.369555	2566	1863	4429	0.350597	0	0	0.242928	0.171828
18S	1531	A	102	104	206	2.28873	0.263114	0.696955	155	152	307	1.89333	0.296592	0.655112	1250	1245	2495	0.253468	0	0.202278	0.518115	0.223983
18S	1532	C	194	131	325	0.96227	0.0234688	0.491154	207	179	386	1.12776	0.165337	0.530667	2233	1520	3753	0.229095	0	0	0.340607	0.241385
18S	1533	A	152	63	215	2.28457	0.310287	0.696528	361	109	470	0.694433	0.11347	0.410346	1673	933	2606	0.114683	0	0.102919	0.403264	0.242391
18S	1534	C	498	59	557	0.237794	0	0.192389	709	156	865	0.132114	0	0	2845	1129	3974	0.374683	0	0	0.0641298	0.0906933
18S	1535	U	647	125	772	0.0552393	0	0	860	227	1087	0.32596	0	0	2480	1523	4003	0.449961	0	0	0	0
18S	1536	G	1024	68	1092	0.209302	0	0	1083	231	1314	0.428745	0	0	1389	621	2010	0.0424057	0	0.0407	0.0135667	0.0191862
18S	1537	A	497	91	588	1.03445	0	0.50889	594	173	767	0.160561	0	0.138503	504	570	1074	0.786171	0.0604742	0.440372	0.362589	0.160902
18S	1538	C	792	660	1452	0.0426474	0	0.04093	623	276	899	0.147272	0	0.128491	523	369	892	1.04392	0.0226081	0.511024	0.226815	0.204121
18S	1539	U	628	953	1581	0.21739	0	0.178663	430	599	1029	0.159223	0	0.137469	81	163	244	6.25039	0.533399	0.862562	0.392898	0.332528
18S	1540	G	448	457	905	1.63385	0.223478	0.620587	346	334	680	1.08324	0.164115	0.520346	80	140	220	6.82705	0.54129	0.872742	0.671225	0.148254
18S	1541	G	571	390	961	1.98113	0.384057	0.664788	392	119	511	2.33053	0.408584	0.700158	111	89	200	7.89762	0.621723	0.888107	0.751018	0.0980062
18S	1542	C	2122	634	2756	0.130262	0	0.115287	978	183	1161	0.620884	0.115585	0.383256	450	567	1017	0.707673	0.0636223	0.414646	0.304396	0.134333
18S	1543	U	3061	1278	4339	0.192527	0	0	1463	319	1782	0.222739	0	0.182248	1265	973	2238	0.180656	0	0	0.0607493	0.0859125
18S	1544	C	4357	1761	6118	0.401298	0	0	2387	518	2905	0.189019	0	0	2438	470	2908	0.320072	0	0	0	0
18S	1545	A	4533	1076	5609	0.287524	0	0	2497	548	3045	0.110615	0	0	2620	374	2994	0.249063	0	0	0	0
18S	1546	G	3905	180	4085	0.0705444	0	0.0659109	2603	319	2922	0.0486639	0	0.0464207	2011	228	2239	0.126811	0	0.112584	0.0749719	0.0277605
18S	1547	C	5370	483	5853	0.238225	0	0	3859	482	4341	0.21323	0	0	3395	960	4355	0.414203	0	0	0	0
18S	1548	G	3454	1300	4754	0.0300643	0	0.0291927	3111	423	3534	0.159305	0	0.137448	1948	730	2678	0.138485	0	0.121679	0.0961067	0.0477512
18S	1549	U	4677	2384	7061	0.290275	0	0	4530	794	5324	0.115702	0	0	2442	1231	3673	0.100535	0	0	0	0
18S	1550	G	3050	17	3067	0.757801	0.0944021	0.431187	2867	347	3214	0.643	0.00578584	0.391431	907	1415	2322	0.520132	0	0.342259	0.388293	0.0363725
18S	1551	U	3523	59	3582	0.445924	0	0.30846	4509	178	4687	0.142361	0	0.124643	1507	2168	3675	0.0698344	0	0	0.144368	0.126698
18S	1552	G	3434	42	3476	0.439632	0	0.305439	4078	304	4382	0.248397	0	0.199009	805	855	1660	1.21325	0.158688	0.548325	0.350924	0.14619
18S	1553	C	5500	43	5543	0.165043	0	0	7058	429	7487	0.316477	0	0	1812	2208	4020	0.139462	0	0	0	0
18S	1554	C	6594	98	6692	0.367223	0	0	8291	226	8517	0.432084	0	0	2227	2797	5024	0.3471	0	0	0	0
18S	1555	U	10022	131	10153	0.654663	0	0	12781	295	13076	0.693213	0	0	3383	3814	7197	0.593006	0	0	0	0
18S	1556	A	2495	106	2601	0.497848	0	0.332461	3417	185	3602	0.271613	0	0.213644	992	1343	2335	0.408681	0	0.290204	0.27877	0.049176
18S	1557	C	3022	86	3108	0.120425	0	0.107512	3358	230	3588	0.134807	0	0.118822	1518	1221	2739	0.09603	0	0.0876454	0.10466	0.0128866
18S	1558	C	1403	186	1589	1.07623	0.0862815	0.518514	914	228	1142	2.28389	0.275664	0.695669	1341	1038	2379	0.158329	0	0.136737	0.450306	0.233224
18S	1559	C	1300	175	1475	1.01268	0.0368917	0.503319	715	289	1004	2.19344	0.184576	0.687073	1435	1042	2477	0.0235226	0	0.022991	0.404461	0.279977
18S	1560	U	1420	245	1665	0.515073	0	0.3401	781	313	1094	1.32072	0	0.569323	1504	1006	2510	0.130639	0	0	0.303141	0.23389
18S	1561	A	694	325	1019	1.1027	0	0.524666	559	164	723	1.68419	0	0.627772	700	583	1283	0.493069	0	0.330411	0.494283	0.123283
18S	1562	C	847	846	1693	0.00712318	0	0	501	278	779	0.531567	0	0.347365	986	526	1512	0.0464493	0	0	0.115788	0.163749
18S	1563	G	540	490	1030	0.704979	0.00459591	0.413718	292	417	709	0.488013	0	0.328273	58	179	237	4.92764	0.638659	0.831888	0.524627	0.220049
18S	1564	C	572	1009	1581	0.0361568	0	0.0349164	237	361	598	0.581395	0.107105	0.368035	242	723	965	0.177939	0	0.151192	0.184715	0.138046
18S	1565	C	418	1103	1521	0.0947584	0	0.0866084	202	584	786	0.2675	0	0.211257	139	709	848	0.175029	0	0.149107	0.148991	0.0508876
18S	1566	G	523	821	1344	0.350607	0	0.259735	380	525	905	0.258646	0	0.205676	164	528	692	0.376816	0	0.273974	0.246462	0.0294198
18S	1567	G	374	549	923	1.10887	0.16729	0.526083	351	390	741	0.734771	0.121052	0.423884	82	277	359	1.54198	0.168581	0.607269	0.519079	0.07503
18S	1568	C	576	3402	3978	0.532191	0	0	588	461	1049	0.421958	0.0271796	0.296943	117	867	984	0.0666441	0	0	0.098981	0.13998
18S	1569	A	574	1969	2543	0.170025	0	0	668	1002	1670	0.0348028	0	0	139	579	718	0.472045	0	0.320976	0.106992	0.15131
18S	1570	G	455	1046	1501	0.591456	0	0.3718	635	683	1318	0.42758	0.0353158	0.299673	176	419	595	1.11421	0.165341	0.527428	0.399634	0.0950407
18S	1571	G	622	652	1274	0.978379	0.0722161	0.494732	940	1208	2148	0.0717646	0	0	159	395	554	1.49558	0.29621	0.599724	0.364819	0.261502
18S	1572	C	1727	1454	3181	0.161886	0	0	1714	1494	3208	0.30134	0	0	352	1690	2042	0.289199	0	0	0	0
18S	1573	G	933	1140	2073	0.537089	0	0.349529	842	1408	2250	0.232899	0	0.188972	244	888	1132	0.56801	0.0265006	0.362453	0.300318	0.0789103
18S	1574	C	1567	3312	4879	0.319169	0	0	968	2713	3681	0.165224	0	0	395	2057	2452	0.248702	0	0	0	0
18S	1575	G	1151	871	2022	1.06069	0.0925105	0.514849	805	1599	2404	0.618697	0	0.382317	483	2265	2748	0.24206	0	0	0.299056	0.218276
18S	1576	G	1972	1178	3150	0.46033	0	0.315292	1369	1576	2945	0.541808	0.0107316	0.351488	869	1736	2605	0.0814872	0	0	0.22226	0.157855
18S	1577	G	1519	986	2505	1.16925	0.254416	0.53911	1291	1112	2403	1.3357	0.266781	0.571965	644	1013	1657	0.737368	0.0808844	0.424564	0.511879	0.0631815
18S	1578	U	3049	4018	7067	0.19869	0	0	2629	3127	5756	0.0438268	0	0.0419937	1074	2509	3583	0.19561	0	0	0.0139979	0.019796
18S	1579	A	2460	4166	6626	0.0375618	0	0	2425	4110	6535	0.0399276	0	0.0384002	812	1932	2744	0.138612	0	0.121776	0.0533922	0.0508327
18S	1580	A	2219	4959	7178	0.0134729	0	0	2247	4597	6844	0.123682	0	0.110082	608	1897	2505	0.329587	0	0.247961	0.119348	0.101441
18S	1581	C	4375	5932	10307	0.310454	0	0	3563	6902	10465	0.254718	0	0	1044	3253	4297	0.26729	0	0	0	0
18S	1582	C	3093	5340	8433	0.093102	0	0	2949	7609	10558	0.231783	0	0	1373	3038	4411	0.304518	0	0	0	0
18S	1583	C	3955	6043	9998	0.254934	0	0	4814	9438	14252	0.460125	0	0	1762	3979	5741	0.52014	0	0	0	0
18S	1584	G	3870	5176	9046	0.177535	0	0	4271	4847	9118	0.110574	0	0	1425	1280	2705	0.0803975	0	0.0744402	0.0248134	0.0350914
18S	1585	U	3961	5131	9092	0.241173	0	0	4859	6574	11433	0.363536	0	0	1266	1651	2917	0.116324	0	0	0	0
18S	1586	U	4148	6254	10402	0.411584	0	0	4729	6515	11244	0.418329	0	0	1360	1605	2965	0.233169	0	0	0	0
18S	1587	G	2174	4303	6477	0.101163	0	0	2943	2621	5564	0.13186	0	0.116517	641	1025	1666	0.274052	0	0.215204	0.110574	0.0879571
18S	1588	A	1126	3187	4313	0.18246	0	0.154336	1305	1466	2771	0.985466	0.211635	0.49643	293	650	943	0.913147	0.126499	0.477566	0.37611	0.157007
18S	1589	A	384	1187	1571	1.90486	0.378262	0.655893	315	891	1206	2.83303	0.426466	0.73927	98	249	347	3.30546	0.417226	0.76825	0.721137	0.0476274
18S	1590	C	236	1753	1989	0.831184	0.0824705	0.45403	273	935	1208	1.88928	0.210185	0.654081	54	299	353	2.11651	0.28888	0.679744	0.595952	0.100899
18S	1591	C	132	850	982	2.11544	0.243083	0.67924	96	622	718	2.88108	0.195272	0.742606	44	438	482	0.851093	0	0.460293	0.62738	0.120947
18S	1592	C	108	1047	1155	1.05703	0	0.514077	114	741	855	1.30693	0	0.566811	52	487	539	0.282407	0	0.220535	0.433808	0.152335
18S	1593	C	234	1092	1326	0.305007	0	0.233856	191	749	940	0.386504	0	0.278975	58	620	678	0.249501	0	0	0.170944	0.122271
18S	1594	A	255	726	981	0.416655	0	0.294324	253	650	903	0.107534	0	0.0971906	64	334	398	0.121944	0	0.108933	0.166816	0.090289
18S	1595	U	419	622	1041	0.126583	0	0.112456	410	625	1035	0.173241	0	0	73	316	389	0.0164387	0	0.0162138	0.04289	0.0496341
18S	1596	U	470	530	1000	0.136608	0	0.120295	411	581	992	0.164149	0	0	43	341	384	0.0124387	0	0	0.0400983	0.0567075
18S	1597	C	518	1316	1834	0.392994	0	0	493	496	989	0.126857	0	0	81	407	488	0.26319	0	0	0	0
18S	1598	G	420	410	830	0.822289	0	0.451538	264	186	450	1.4543	0.122512	0.593088	30	160	190	1.14293	0.13122	0.534656	0.526427	0.0580796
18S	1599	U	474	568	1042	0.793598	0	0.442698	339	434	773	0.863537	0	0.463708	64	275	339	0.387647	0	0.279949	0.395452	0.0821217
18S	1600	G	378	131	509	3.58316	0.411771	0.782145	243	288	531	2.42644	0.217405	0.708541	38	128	166	2.2652	0.188853	0.695015	0.728567	0.0382855
18S	1601	A	689	195	884	2.30175	0.335043	0.697369	348	321	669	2.51483	0.315889	0.715795	44	125	169	2.84614	0.34785	0.741133	0.718099	0.0179408
18S	1602	U	655	450	1105	2.40897	0.402659	0.706844	437	448	885	2.60662	0.351021	0.722958	41	224	265	1.97477	0.308422	0.66468	0.698161	0.0245717
18S	1603	G	2856	594	3450	0.273676	0	0.21492	1442	608	2050	0.951243	0.141705	0.487628	192	282	474	1.11532	0.154832	0.527784	0.410111	0.138991
18S	1604	G	4952	933	5885	0.155389	0	0	3246	722	3968	0.207245	0	0.171704	577	386	963	0.232561	0	0.18884	0.120181	0.0852684
18S	1605	G	6126	738	6864	0.198948	0	0	6044	847	6891	0.216879	0	0	1570	452	2022	0.357829	0	0	0	0
18S	1606	G	5343	817	6160	0.0108496	0	0	5051	235	5286	0.176195	0	0.149825	917	329	1246	0.261784	0	0.207603	0.119143	0.0874865
18S	1607	A	5764	2947	8711	0.29531	0	0	5778	2010	7788	0.182955	0	0	938	784	1722	0.0361966	0	0	0	0
18S	1608	U	5636	5945	11581	0.48408	0	0	6629	5518	12147	0.492247	0	0	891	1192	2083	0.169146	0	0	0	0
18S	1609	C	3065	7057	10122	0.396414	0	0	4101	7205	11306	0.43845	0	0	696	2612	3308	0.499903	0	0	0	0
18S	1610	G	3891	5366	9257	0.36694	0	0	4812	6203	11015	0.437214	0	0	881	2036	2917	0.419652	0	0	0	0
18S	1611	G	805	3716	4521	0.279768	0	0.218646	1163	7509	8672	0.314555	0	0	450	1882	2332	0.285912	0	0	0.0728821	0.103071
18S	1612	G	433	3438	3871	0.330653	0	0.248538	577	3204	3781	0.524846	0.0472146	0.344256	455	1205	1660	0.0566794	0	0	0.197598	0.145084
18S	1613	G	297	1893	2190	1.12593	0.176871	0.529731	376	1285	1661	2.18251	0.375865	0.685912	239	767	1006	0.471577	0.00927105	0.320673	0.512106	0.149628
18S	1614	A	404	1971	2375	0.619959	0	0.3828	506	1886	2392	0.835135	0.0162899	0.455185	315	601	916	0.418757	0	0.295385	0.37779	0.0653342
18S	1615	U	423	1960	2383	0.25	0	0.200067	473	1685	2158	0.607406	0	0.377988	367	487	854	0.288122	0	0.223879	0.267312	0.0788618
18S	1616	U	381	1625	2006	0.148995	0	0.129731	508	1747	2255	0.171094	0	0.146153	242	399	641	0.357563	0	0.263689	0.179857	0.0596555
18S	1617	G	356	852	1208	0.473109	0.01275	0.321344	360	570	930	1.20887	0	0.547546	138	221	359	0.914938	0.0726656	0.478484	0.449125	0.0946512
18S	1618	C	477	794	1271	0.123707	0	0.110166	519	1017	1536	0.0594303	0	0	183	211	394	0.314768	0	0.239871	0.116679	0.0980353
18S	1619	A	372	517	889	0.324045	0	0.244946	392	388	780	0.626689	0.0371888	0.385558	157	91	248	0.670237	0.0570545	0.40225	0.344251	0.070549
18S	1620	A	524	316	840	0.182627	0	0.15458	681	260	941	0.176268	0	0.149989	160	87	247	0.374014	0	0.273007	0.192525	0.0569399
18S	1621	U	532	172	704	0.181513	0	0.153812	791	307	1098	0.146335	0	0	167	65	232	0.199809	0	0.167132	0.106981	0.0758425
18S	1622	U	533	164	697	0.0338905	0	0	727	309	1036	0.220486	0	0	140	76	216	0.112494	0	0.101539	0.0338463	0.047866
18S	1623	A	232	166	398	0.546839	0	0.354094	270	210	480	0.554909	0.0672803	0.357353	83	77	160	0.631884	0	0.388691	0.366713	0.0155977
18S	1624	U	108	69	177	3.14981	0.34227	0.760054	161	311	472	0.559549	0	0.359276	41	95	136	1.30292	0	0.567568	0.562299	0.163659
18S	1625	U	34	25	59	16.4889	0.653832	0.94372	51	138	189	4.41263	0.464699	0.81604	7	56	63	5.66094	0.430902	0.851869	0.870543	0.0537715
18S	1626	C	68	157	225	4.89612	0.210661	0.83102	93	166	259	3.68808	0	0.787339	29	94	123	3.38638	0.36893	0.773444	0.797268	0.0245317
18S	1627	C	164	270	434	2.85946	0.268035	0.741338	155	538	693	1.06617	0	0.516373	108	36	144	3.63701	0.509705	0.785512	0.681074	0.11785
18S	1628	C	208	290	498	3.04596	0.415292	0.753213	202	365	567	2.0159	0.146707	0.668815	291	97	388	1.00666	0.231277	0.502302	0.641443	0.104247
18S	1629	C	309	774	1083	1.29001	0.260905	0.563547	217	459	676	2.3483	0.281273	0.701651	577	461	1038	0.16394	0	0	0.421733	0.303493
18S	1630	A	274	3099	3373	0.210406	0	0	278	1053	1331	0.980622	0.104175	0.495296	671	506	1177	0.151292	0	0	0.165099	0.233485
18S	1631	U	432	5778	6210	0.548348	0	0	488	5877	6365	0.595256	0	0	1224	665	1889	0.422687	0	0	0	0
18S	1632	G	210	4352	4562	0.266676	0	0	245	2983	3228	0.015058	0	0.0148391	1001	755	1756	0.313653	0	0	0.00494638	0.00699523
18S	1633	A	211	4543	4754	0.276479	0	0	281	3620	3901	0.130232	0	0	944	569	1513	0.152385	0	0	0	0
18S	1634	A	153	3115	3268	0.119343	0	0.106648	157	3100	3257	0.110859	0	0.0998231	872	461	1333	0.0108113	0	0.0107036	0.0723916	0.0437089
18S	1635	C	150	5884	6034	0.445783	0	0	165	7859	8024	0.609794	0	0	820	873	1693	0.218588	0	0	0	0
18S	1636	G	120	3442	3562	0.0166027	0	0	146	3810	3956	0.105386	0	0	760	572	1332	0.0105776	0	0	0	0
18S	1637	A	137	4278	4415	0.305618	0	0	208	5227	5435	0.416564	0	0	832	1198	2030	0.427977	0	0	0	0
18S	1638	G	63	3153	3216	0.142054	0	0	94	2230	2324	0.318447	0	0.241611	283	574	857	0.432492	0.0498968	0.302161	0.181257	0.13053
18S	1639	G	165	360	525	4.2245	0.592878	0.808889	193	831	1024	1.88522	0.295132	0.653628	391	117	508	1.46437	0.254484	0.594692	0.685736	0.0903449
18S	1640	A	158	837	995	1.42768	0.189475	0.588327	249	1493	1742	0.52599	0	0.344817	370	552	922	0.355748	0	0.26261	0.398585	0.138302
18S	1641	A	344	1480	1824	0.164426	0	0.141274	428	1097	1525	0.69352	0	0.409672	504	504	1008	0.386136	0	0.278769	0.276572	0.109584
18S	1642	U	274	968	1242	0.486752	0	0.32757	311	790	1101	1.03173	0.0288604	0.508036	322	376	698	1.1646	0.115126	0.538377	0.457994	0.0930517
18S	1643	U	325	285	610	1.84643	0.146006	0.649056	331	738	1069	1.02142	0.0290526	0.505533	326	257	583	1.93683	0.329226	0.659882	0.604823	0.0703482
18S	1644	C	599	1095	1694	0.161337	0	0	631	782	1413	0.491953	0.0275942	0.329894	1022	514	1536	0.203174	0	0.168956	0.166283	0.134692
18S	1645	C	813	1286	2099	0.388122	0	0	1053	1175	2228	0.0175415	0	0	1882	262	2144	0.00425796	0	0.00424188	0.00141396	0.00199964
18S	1646	C	930	1427	2357	0.464452	0	0	1894	1219	3113	0.280504	0	0	2337	205	2542	0.06983	0	0	0	0
18S	1647	A	1000	604	1604	0.169055	0	0	3161	671	3832	0.393628	0	0	3779	160	3939	0.388866	0	0	0	0
18S	1648	G	550	203	753	0.745815	0.0408329	0.427526	1247	278	1525	0.76331	0.0317653	0.433046	2022	92	2114	0.334962	0	0.251004	0.370525	0.0845445
18S	1649	U	655	177	832	0.5503	0	0.355239	2240	271	2511	0.0550248	0	0.0521746	3249	100	3349	0.124176	0	0	0.135804	0.156619
18S	1650	A	705	192	897	0.416976	0	0.294503	3865	200	4065	0.380147	0	0	4242	90	4332	0.300192	0	0	0.0981677	0.13883
18S	1651	A	970	348	1318	0.120773	0	0	3498	184	3682	0.305026	0	0	4950	99	5049	0.373536	0	0	0	0
18S	1652	G	585	250	835	0.327858	0	0.24713	1859	93	1952	0.366388	0	0.268244	2169	131	2300	0.498812	0	0.332901	0.282758	0.0364893
18S	1653	U	1015	316	1331	0.293902	0	0	3217	190	3407	0.322701	0	0	2048	197	2245	0.50323	0	0.334865	0.111622	0.157857
18S	1654	G	258	110	368	1.66628	0.22396	0.625581	1872	299	2171	0.0124821	0	0.0123338	2652	232	2884	0.073807	0	0.0687562	0.235557	0.276749
18S	1655	C	1225	449	1674	0.523615	0	0	1287	331	1618	0.297502	0	0.229397	2619	1326	3945	0.284626	0	0	0.0764658	0.108139
18S	1656	G	741	254	995	0.162483	0	0	1245	450	1695	0.110128	0	0.099256	1914	1574	3488	0.248807	0	0	0.0330853	0.0467897
18S	1657	G	865	130	995	0.229942	0	0	1378	449	1827	0.141345	0	0	3258	1922	5180	0.600809	0	0	0	0
18S	1658	G	399	57	456	0.620958	0.0393217	0.383599	1354	241	1595	0.174366	0	0	455	1030	1485	0.400523	0	0.286119	0.223239	0.162793
18S	1659	U	358	122	480	0.443867	0	0.307859	640	239	879	0.378598	0	0.274852	372	1115	1487	0.213082	0	0.175751	0.252821	0.0561376
18S	1660	C	352	113	465	0.42711	0	0.299734	545	75	620	0.627447	0.10357	0.385922	275	244	519	2.18622	0.31574	0.686563	0.457406	0.165814
18S	1661	A	250	133	383	0.882986	0	0.469578	386	61	447	0.997867	0.152888	0.500025	201	107	308	3.53528	0.365601	0.780063	0.583222	0.139741
18S	1662	U	372	148	520	0.399424	0	0.285812	528	197	725	0.1015	0	0.0922623	185	181	366	2.0762	0	0.675522	0.351199	0.242562
18S	1663	A	262	70	332	1.33016	0.168263	0.571582	294	111	405	0.845731	0	0.458821	121	98	219	3.18045	0.0788458	0.76162	0.597341	0.124952
18S	1664	A	298	75	373	1.3262	0.256514	0.570771	119	118	237	1.94048	0.250602	0.660863	172	113	285	1.56309	0	0.610679	0.614105	0.0368597
18S	1665	G	629	79	708	0.346827	0.0254543	0.257784	192	103	295	1.21081	0.197641	0.548515	306	237	543	0.316422	0	0.240701	0.349	0.141251
18S	1666	C	830	375	1205	0.153004	0	0	347	256	603	0.0546909	0	0.0519365	502	191	693	0.11569	0	0.103828	0.0519214	0.0423875
18S	1667	U	815	726	1541	0.286064	0	0	383	431	814	0.151547	0	0	360	200	560	0.791642	0	0.442293	0.147431	0.208499
18S	1668	U	1045	858	1903	0.403391	0	0	496	814	1310	0.252174	0	0	561	568	1129	0.030531	0	0.0296519	0.00988397	0.013978
18S	1669	G	448	424	872	0.507637	0	0.336966	220	351	571	1.39788	0	0.583391	283	298	581	1.58475	0.2653	0.613523	0.511293	0.12388
18S	1670	C	689	1296	1985	0.376116	0	0	287	447	734	1.23019	0	0.551944	404	1680	2084	0.218625	0	0	0.183981	0.260189
18S	1671	G	711	878	1589	0.15775	0	0	305	397	702	1.76332	0.15163	0.638445	523	744	1267	0.646889	0.072466	0.392983	0.343809	0.262953
18S	1672	U	791	718	1509	0.14401	0	0	344	499	843	1.46273	0.00653747	0.594233	642	1407	2049	0.0429539	0	0.0412041	0.211812	0.270935
18S	1673	U	768	690	1458	0.125436	0	0	348	1264	1612	0.337026	0	0.252188	680	2650	3330	0.293882	0	0	0.0840627	0.118883
18S	1674	G	734	149	883	0.42363	0	0.297807	268	5932	6200	0.686208	0	0	650	2224	2874	0.0606802	0	0	0.099269	0.140388
18S	1675	A	739	310	1049	0.0794497	0	0.0736671	320	4421	4741	0.529795	0	0	707	2819	3526	0.188568	0	0	0.0245557	0.034727
18S	1676	U	500	518	1018	0.0870897	0	0.0801851	208	3172	3380	0.296438	0	0	504	3001	3505	0.129876	0	0	0.0267284	0.0377996
18S	1677	U	621	825	1446	0.334815	0	0	214	2784	2998	0.222696	0	0	624	3935	4559	0.341964	0	0	0	0
18S	1678	A	21	18	39	25.185	0.899347	0.962729	7	37	44	55.5647	0.893952	0.982707	15	439	454	6.6684	0.667928	0.869844	0.938427	0.0491764
18S	1679	A	250	1246	1496	0.461686	0	0	145	755	900	1.55741	0	0.609243	110	5138	5248	0.453682	0	0	0.203081	0.2872
18S	1680	G	48	590	638	0.29654	0	0.228993	44	4571	4615	0.599947	0	0	19	3865	3884	0.270965	0	0	0.0763309	0.107948
18S	1681	U	36	503	539	0.537963	0	0.350211	37	1970	2007	0.127285	0	0	15	3655	3670	0.282475	0	0	0.116737	0.165091
18S	1682	C	26	975	1001	0.237747	0	0	30	407	437	2.66702	0.0798654	0.727752	25	2669	2694	0.0858132	0	0	0.242584	0.343066
18S	1683	C	54	728	782	0.0019299	0	0	43	289	332	3.18081	0	0.761359	16	2695	2711	0.198107	0	0	0.253786	0.358908
18S	1684	C	84	511	595	0.276585	0	0.216945	87	261	348	2.48902	0	0.713973	51	1214	1265	0.587959	0	0.370445	0.433788	0.207795
18S	1685	U	138	397	535	0.471538	0	0.320846	178	274	452	1.62024	0	0.618876	93	1071	1164	0.607086	0.0573112	0.377958	0.439227	0.129154
18S	1686	G	78	268	346	1.18598	0.196349	0.543254	95	3468	3563	0.791779	0	0	108	541	649	1.37966	0.217316	0.580147	0.374467	0.265216
18S	1687	C	128	951	1079	0.367006	0	0	97	577	674	0.20377	0	0.169485	273	366	639	0.984965	0.0470048	0.496604	0.22203	0.206114
18S	1688	C	177	855	1032	0.304657	0	0	128	154	282	1.66459	0	0.625537	497	256	753	0.384851	0	0.278167	0.301235	0.255895
18S	1689	C	312	701	1013	0.299649	0	0	221	147	368	0.961759	0	0.490931	792	214	1006	0.144213	0	0	0.163644	0.231427
18S	1690	U	267	375	642	0.215552	0	0.177556	197	224	421	0.72267	0	0.420084	802	254	1056	0.287196	0	0	0.199213	0.172181
18S	1691	U	183	307	490	0.665535	0.0515286	0.400082	171	125	296	1.46648	0.0172454	0.595377	412	175	587	0.311754	0	0.23797	0.411143	0.14612
18S	1692	U	188	246	434	1.06281	0.168861	0.515799	138	116	254	1.95264	0.235499	0.662199	340	56	396	1.03319	0.170349	0.508793	0.562264	0.0707228
18S	1693	G	231	493	724	0.260628	0	0.206971	172	324	496	0.150414	0	0.130976	239	191	430	0.907889	0.143888	0.47644	0.271463	0.148224
18S	1694	U	362	698	1060	0.149073	0	0	368	462	830	0.349017	0	0	406	422	828	0.0402493	0	0	0	0
18S	1695	A	225	589	814	0.185958	0	0.156962	254	426	680	0.14203	0	0	194	349	543	0.53317	0	0.348174	0.168379	0.142371
18S	1696	C	310	1029	1339	0.312023	0	0	446	600	1046	0.478054	0	0	201	997	1198	0.394838	0	0	0	0
18S	1697	A	143	726	869	0.107905	0	0.0974971	277	328	605	0.0540704	0	0	102	710	812	0.113475	0	0	0.032499	0.0459606
18S	1698	C	465	1251	1716	0.444341	0	0	691	374	1065	0.51158	0	0	143	1343	1486	0.591736	0	0	0	0
18S	1699	A	191	726	917	0.447434	0	0.309355	158	191	349	0.832032	0	0.454867	47	777	824	0.217118	0	0	0.254741	0.189672
18S	1700	C	343	799	1142	0.251988	0	0.201411	203	160	363	0.789988	0	0.442015	34	708	742	0.195185	0	0	0.214475	0.180688
18S	1701	C	541	610	1151	0.33287	0	0.249902	287	156	443	0.403979	0	0.288201	43	514	557	0.043628	0	0	0.179368	0.127792
18S	1702	G	647	123	770	1.2642	0.0511724	0.558663	220	94	314	1.0158	0	0.504715	69	70	139	2.62698	0.424001	0.725718	0.596365	0.0940805
18S	1703	C	14	9	23	83.9625	0.963622	0.988715	3	22	25	24.6581	0.880628	0.962469	0	4	4	84.8356	0.963328	0.990658	0.980614	0.0128551
18S	1704	C	1905	176	2081	0.00758886	0	0.00753529	499	133	632	0.0130771	0	0.0129284	49	66	115	2.15211	0.0474376	0.684624	0.235029	0.317919
18S	1705	C	5370	138	5508	0.647329	0	0	1255	113	1368	0.571049	0	0	132	89	221	0.344645	0	0.257171	0.0857235	0.121231
18S	1706	G	2179	89	2268	0.108384	0	0.0978241	927	72	999	0.316167	0	0	152	18	170	0.723392	0	0.421178	0.173001	0.179975
18S	1707	U	1890	69	1959	0.356769	0	0.263054	463	101	564	0.372999	0	0.272018	89	54	143	1.21574	0	0.550409	0.361827	0.133398
18S	1708	C	2397	268	2665	0.00781862	0	0	406	193	599	0.359389	0	0.2647	73	50	123	1.97249	0.312636	0.665387	0.310029	0.273528
18S	1709	G	3318	71	3389	0.239099	0	0	701	78	779	0.0595299	0	0.0562533	205	38	243	0.662659	0.0632617	0.399539	0.151931	0.176585
18S	1710	C	3897	126	4023	0.377618	0	0	910	89	999	0.157544	0	0	361	99	460	0.037744	0	0	0	0
18S	1711	U	3545	176	3721	0.365637	0	0	891	184	1075	0.226373	0	0	262	453	715	0.338454	0	0	0	0
18S	1712	A	2493	123	2616	0.199002	0	0	760	142	902	0.122702	0	0	173	455	628	0.198004	0	0	0	0
18S	1713	C	1583	163	1746	0.118279	0	0.105823	718	115	833	0.0826006	0	0	192	708	900	0.461438	0	0	0.0352743	0.0498854
18S	1714	U	1178	162	1340	0.320963	0	0.243114	832	149	981	0.254458	0	0	154	795	949	0.499076	0	0	0.0810379	0.114605
18S	1715	A	583	131	714	1.23226	0.2136	0.55237	558	70	628	0.215262	0.00528881	0.177364	136	311	447	0.161483	0	0.1393	0.289678	0.1864
18S	1716	C	637	173	810	0.623373	0	0.384291	609	93	702	0.029224	0	0.0284335	184	363	547	0.119891	0	0	0.137575	0.17484
18S	1717	C	461	148	609	0.781457	0	0.439066	505	151	656	0.0436327	0	0.0418695	171	481	652	0.338642	0	0	0.160312	0.197849
18S	1718	G	265	82	347	1.72829	0.207749	0.634138	249	77	326	1.14383	0.27929	0.534308	90	40	130	2.3944	0.426796	0.706987	0.625144	0.0707823
18S	1719	A	269	80	349	1.82422	0.0653076	0.646574	403	115	518	0.349112	0	0.259142	105	55	160	1.7352	0.110501	0.635839	0.513852	0.180161
18S	1720	U	252	332	584	1.11508	0	0.527631	384	187	571	0.35878	0	0.264386	100	19	119	2.89537	0.169825	0.744879	0.512299	0.19646
18S	1721	U	389	427	816	0.734544	0	0.423779	550	287	837	0.0414346	0	0	162	25	187	1.58008	0.0684195	0.613681	0.34582	0.256527
18S	1722	G	555	143	698	1.52012	0.158185	0.603537	427	141	568	0.633216	0.0537302	0.388129	190	49	239	1.31407	0.10544	0.568886	0.520184	0.0944425
18S	1723	G	843	109	952	1.16197	0.171957	0.537719	422	123	545	0.903561	0.182569	0.475126	247	76	323	0.938134	0.113832	0.484812	0.499219	0.0275095
18S	1724	A	1331	161	1492	0.588197	0.0765593	0.370511	708	185	893	0.267325	0.016368	0.211123	329	61	390	0.761239	0.165531	0.432846	0.33816	0.093364
18S	1725	U	2613	845	3458	0.197321	0	0	1054	294	1348	0.0658842	0	0	920	138	1058	0.335495	0	0	0	0
18S	1726	G	4558	1418	5976	0.495321	0	0	1788	358	2146	0.408943	0	0	1306	105	1411	0.486056	0	0	0	0
18S	1727	G	1956	1135	3091	0.229212	0	0.186519	1091	357	1448	0.00559773	0	0.00557039	978	127	1105	0.267762	0	0	0.06403	0.086643
18S	1728	U	1987	2237	4224	0.074806	0	0	1242	395	1637	0.0844187	0	0	980	301	1281	0.366112	0	0	0	0
18S	1729	U	1713	1876	3589	0.187768	0	0.158122	1119	605	1724	0.0640322	0	0	1025	197	1222	0.331689	0	0	0.0527074	0.0745395
18S	1730	U	1621	2154	3775	0.183672	0	0.155206	1272	669	1941	0.124179	0	0	641	189	830	0.0114186	0	0.0113032	0.055503	0.0706514
18S	1731	A	2480	5643	8123	0.506252	0	0	1690	663	2353	0.284603	0	0	615	158	773	0.0289262	0	0.0281484	0.00938278	0.0132693
18S	1732	G	1154	4899	6053	0.317847	0	0	690	446	1136	0.640926	0.134402	0.390798	303	168	471	0.603154	0.122082	0.376728	0.255842	0.180999
18S	1733	U	1048	4213	5261	0.258693	0	0	787	854	1641	0.145784	0	0.127303	301	245	546	0.25001	0	0.200299	0.109201	0.0827677
18S	1734	G	1663	522	2185	0.901433	0.127695	0.474195	699	624	1323	0.595527	0.0696322	0.373425	353	152	505	0.373847	0	0.272509	0.373376	0.082338
18S	1735	A	1824	1911	3735	0.019953	0	0.0195678	865	1541	2406	0.0766376	0	0	275	163	438	0.618476	0	0.382674	0.13408	0.175963
18S	1736	G	1796	1803	3599	0.033713	0	0.0326222	1103	1152	2255	0.133466	0	0.117797	287	171	458	0.68429	0	0.406804	0.185741	0.160136
18S	1737	G	1168	671	1839	1.04832	0.179925	0.51193	836	487	1323	1.17158	0.223695	0.539694	139	75	214	2.96031	0.453953	0.748373	0.599999	0.105527
18S	1738	C	1667	592	2259	0.458446	0	0.314434	1621	553	2174	0.321568	0	0.243408	303	174	477	0.786867	0.0389942	0.440877	0.332907	0.0816678
18S	1739	C	1710	397	2107	0.446743	0	0.308893	2990	372	3362	0.145122	0	0	724	148	872	0.0190913	0	0	0.102964	0.145614
18S	1740	C	3050	938	3988	0.327971	0	0	4172	254	4426	0.363657	0	0	1559	93	1652	0.52034	0	0	0	0
18S	1741	U	3329	369	3698	0.238671	0	0	4537	298	4835	0.413397	0	0	1407	50	1457	0.432373	0	0	0	0
18S	1742	C	3292	721	4013	0.336467	0	0	4821	1078	5899	0.558277	0	0	1979	100	2079	0.646448	0	0	0	0
18S	1743	G	2300	669	2969	0.12205	0	0	2784	651	3435	0.213055	0	0	914	78	992	0.186617	0	0	0	0
18S	1744	G	1067	197	1264	1.1612	0.154874	0.537491	988	414	1402	0.960252	0.133967	0.49004	382	38	420	1.06986	0	0.517469	0.515	0.0194506
18S	1745	A	1065	387	1452	0.784087	0.0102101	0.439659	825	487	1312	0.919066	0.107993	0.479103	349	64	413	1.08878	0.00706385	0.521855	0.480206	0.0335657
18S	1746	U	587	1838	2425	0.0268801	0	0	555	692	1247	0.799938	0.0186806	0.444623	216	94	310	1.80629	0.131079	0.644396	0.363006	0.269329
18S	1747	C	645	3681	4326	0.55432	0	0	965	1176	2141	0.124167	0	0	192	197	389	1.1939	0	0.544828	0.181609	0.256834
18S	1748	G	203	1684	1887	0.0482874	0	0.0460864	247	936	1183	0.424765	0	0.298307	75	177	252	2.3004	0.124546	0.697842	0.347412	0.268334
18S	1749	G	108	904	1012	0.810574	0.0527799	0.447933	133	721	854	0.65319	0.0243267	0.395389	42	121	163	3.8397	0.440205	0.794377	0.545899	0.177004
18S	1750	C	235	1462	1697	0.0543842	0	0	249	633	882	0.490965	0.0302686	0.329544	70	1149	1219	0.428689	0	0	0.109848	0.155348
18S	1751	C	240	931	1171	0.360865	0	0.265339	296	679	975	0.351116	0	0.260068	69	1218	1287	0.429978	0	0	0.175136	0.123858
18S	1752	C	331	723	1054	0.485687	0	0.32712	363	740	1103	0.215288	0	0.177282	102	1366	1468	0.455714	0	0	0.168134	0.133703
18S	1753	C	796	527	1323	0.109139	0	0.0984668	796	1130	1926	0.350741	0	0	197	1499	1696	0.528881	0	0	0.0328223	0.0464177
18S	1754	G	520	386	906	0.499436	0.0761309	0.333328	515	511	1026	0.272293	0	0.214181	351	137	488	0.897819	0	0.47359	0.340366	0.10602
18S	1755	C	360	549	909	0.479585	0.0870375	0.324376	381	663	1044	0.2474	0	0.198485	216	215	431	1.133	0	0.531754	0.351538	0.137405
18S	1756	C	504	921	1425	0.0638772	0	0	744	1244	1988	0.38161	0	0	329	317	646	0.42497	0	0.298555	0.0995182	0.14074
18S	1757	G	508	608	1116	0.340605	0	0.254238	682	875	1557	0.175581	0	0	438	147	585	0.621786	0	0.3838	0.212679	0.159417
18S	1758	G	790	1066	1856	0.165428	0	0	1198	537	1735	0.276414	0	0	1538	111	1649	0.505542	0	0	0	0
18S	1759	G	575	1384	1959	0.0337358	0	0	580	420	1000	0.466911	0	0.318512	594	73	667	0.454923	0	0.313001	0.210504	0.148866
18S	1760	G	322	1128	1450	0.430623	0	0.301149	600	275	875	0.717212	0	0.417939	330	39	369	1.77243	0.200637	0.63993	0.453006	0.140512
18S	1761	U	318	1021	1339	0.808566	0.023065	0.44726	397	483	880	0.99855	0.0313502	0.499921	350	53	403	2.53947	0	0.717974	0.555052	0.117192
18S	1762	C	415	1108	1523	0.678361	0	0.404339	545	846	1391	0.308301	0	0.23578	1001	98	1099	0.366222	0	0.268233	0.302784	0.0730222
18S	1763	G	367	3085	3452	0.2687	0	0	388	651	1039	1.04627	0.102793	0.511547	544	1301	1845	0.116721	0	0	0.170516	0.241145
18S	1764	G	367	2405	2772	0.00650318	0	0.00646348	303	899	1202	0.957126	0.136097	0.489254	513	550	1063	0.773496	0	0.436373	0.310697	0.216206
18S	1765	C	726	5756	6482	0.627933	0	0	505	3379	3884	0.42574	0	0	934	1192	2126	0.131698	0	0	0	0
18S	1766	C	792	917	1709	0.752521	0	0.429537	612	1501	2113	0.27156	0	0.213644	1201	322	1523	0.346734	0	0.257588	0.300256	0.0931589
18S	1767	C	3376	1831	5207	0.505754	0	0	2811	2380	5191	0.515577	0	0	6160	935	7095	0.789164	0	0	0	0
18S	1768	A	462	870	1332	1.23384	0.129789	0.552526	329	1570	1899	0.582854	0	0.368352	734	454	1188	0.834464	0	0.45509	0.458656	0.075231
18S	1769	C	273	2466	2739	0.00560016	0	0	479	4682	5161	0.484875	0	0	1369	1203	2572	0.245092	0	0	0	0
18S	1770	G	311	2362	2673	0.0484543	0	0	373	3110	3483	0.192643	0	0	565	1009	1574	0.21916	0	0.179857	0.0599524	0.0847855
18S	1771	G	161	1507	1668	0.487557	0	0.327889	324	2021	2345	0.214786	0	0.176872	606	533	1139	0.624795	0	0.384746	0.296502	0.0877181
18S	1772	C	209	2112	2321	0.10556	0	0	331	2816	3147	0.202612	0	0	649	754	1403	0.18399	0	0.155492	0.0518306	0.0732996
18S	1773	C	348	1455	1803	0.181867	0	0.153954	361	2029	2390	0.0254194	0	0.0247994	732	499	1231	0.280023	0	0.218903	0.132552	0.0806746
18S	1774	C	488	1314	1802	0.111604	0	0.100449	220	1558	1778	0.261514	0	0.207394	292	576	868	0.429625	0.0273991	0.300758	0.202867	0.0818384
18S	1775	U	438	1215	1653	0.333911	0	0.250438	247	1455	1702	0.303125	0	0.232719	356	700	1056	0.136024	0	0.119837	0.200998	0.0578437
18S	1776	G	726	1001	1727	0.323547	0	0.244561	279	757	1036	1.04254	0.206705	0.510654	515	394	909	0.244444	0.0112352	0.196602	0.317272	0.138136
18S	1777	G	515	769	1284	1.06487	0.184172	0.515902	503	729	1232	0.785347	0.0614814	0.440085	533	245	778	0.494523	0.100972	0.331175	0.429054	0.075817
18S	1778	C	936	625	1561	0.841058	0.156459	0.456993	814	501	1315	0.719394	0.0513804	0.418585	876	181	1057	0.0554715	0	0.0526033	0.309394	0.182254
18S	1779	G	2335	450	2785	0.0481056	0	0.0459134	1374	377	1751	0.285731	0	0.222331	1244	179	1423	0.253847	0	0	0.0894147	0.0958367
18S	1780	G	2848	400	3248	0.0122226	0	0	1499	532	2031	0.179648	0	0.152353	672	204	876	0.364272	0	0.267232	0.139862	0.109454
18S	1781	A	3895	896	4791	0.328123	0	0	2127	1002	3129	0.220522	0	0	1083	308	1391	0.138482	0	0	0	0
18S	1782	G	3275	386	3661	0.0254779	0	0.0248515	2242	504	2746	0.0258262	0	0.0251849	977	209	1186	0.183797	0	0.155371	0.0684691	0.061449
18S	1783	C	6543	477	7020	0.475592	0	0	4683	768	5451	0.483472	0	0	1393	444	1837	0.209237	0	0	0	0
18S	1784	G	3541	244	3785	0.152768	0	0.132553	2080	525	2605	0.293929	0	0.227227	409	183	592	1.95286	0.332229	0.661723	0.340501	0.230403
18S	1785	C	2230	489	2719	0.770817	0.108791	0.435379	1525	747	2272	0.578531	0.0278559	0.366602	503	449	952	0.991827	0.181167	0.498211	0.433397	0.0537475
18S	1786	U	4410	736	5146	0.041189	0	0	2658	1064	3722	0.0375504	0	0	875	1415	2290	0.186236	0	0	0	0
18S	1787	G	2095	315	2410	1.34569	0.301759	0.573788	2265	526	2791	0.378717	0.00539189	0.274759	438	1183	1621	0.27812	0	0.217706	0.355418	0.156158
18S	1788	A	6402	538	6940	0.164174	0	0	4986	862	5848	0.381163	0	0	977	2926	3903	0.499647	0	0	0	0
18S	1789	G	5275	382	5657	0.189794	0	0.159542	4062	795	4857	0.191983	0	0	965	1348	2313	0.0349227	0	0	0.0531807	0.0752089
18S	1790	A	5448	286	5734	0.240345	0	0.1938	3383	459	3842	0.0589383	0	0.0556716	715	1901	2616	0.163168	0	0	0.0831572	0.0814706
18S	1791	A	6377	316	6693	0.143985	0	0.125879	2631	716	3347	0.298181	0	0.229744	536	2684	3220	0.339487	0	0	0.118541	0.0939362
18S	1792	G	8584	200	8784	0.0557617	0	0	2813	807	3620	0.257805	0.0180268	0.205009	592	1339	1931	0.163291	0	0.140432	0.115147	0.085583
18S	1793	A	8201	177	8378	0.0426198	0	0.0408823	3184	714	3898	0.166214	0	0.142555	842	849	1691	0.265695	0	0.210018	0.131152	0.0695187
18S	1794	C	11383	2513	13896	0.392568	0	0	3713	840	4553	0.0177134	0	0	1222	1595	2817	0.333621	0	0	0	0
18S	1795	G	12089	1272	13361	0.367771	0	0	4964	820	5784	0.292611	0	0	1128	918	2046	0.172111	0	0	0	0
18S	1796	G	7040	979	8019	0.113777	0	0.102165	4809	414	5223	0.246165	0	0	738	458	1196	0.332257	0	0.24955	0.117239	0.102435
18S	1797	U	8543	1047	9590	0.109548	0	0	5580	300	5880	0.379884	0	0	732	223	955	0.486774	0	0.327633	0.109211	0.154448
18S	1798	C	12548	353	12901	0.417878	0	0	5386	324	5710	0.41823	0	0	1008	333	1341	0.159927	0	0	0	0
18S	1799	G	5937	268	6205	0.210082	0	0.173633	2656	195	2851	0.141523	0	0.124015	603	364	967	0.0513659	0	0.0489044	0.115517	0.0512734
18S	1800	A	4483	406	4889	0.403545	0	0.28756	1852	135	1987	0.466974	0.0366234	0.318434	475	147	622	0.469752	0	0.319963	0.308652	0.0149274
18S	1801	A	4148	565	4713	0.249649	0	0.199809	928	105	1033	1.50307	0.23708	0.600723	296	106	402	0.865674	0.0844171	0.464619	0.421717	0.16646
18S	1802	C	4087	647	4734	0.0655309	0	0.0615129	1159	160	1319	0.619099	0	0.382552	315	96	411	0.53007	0	0.346986	0.263683	0.143692
18S	1803	U	4691	660	5351	0.165955	0	0	1333	243	1576	0.108709	0	0.0981058	484	122	606	0.102123	0	0	0.0327019	0.0462475
18S	1804	U	75	13	88	49.5174	0.941818	0.980423	27	3	30	51.9993	0.920565	0.981729	19	16	35	14.8441	0.836071	0.938531	0.966894	0.0200632
18S	1805	G	1518	554	2072	0.813121	0.10048	0.448584	432	145	577	1.30317	0.125744	0.566242	254	281	535	0.128856	0	0	0.338275	0.243972
18S	1806	A	1191	1081	2272	0.717363	0	0.417819	323	263	586	1.48401	0.0749501	0.597834	246	191	437	0.186377	0	0.157401	0.391018	0.180802
18S	1807	C	762	2389	3151	0.303141	0	0.23268	195	815	1010	0.675382	0	0.403359	129	196	325	1.20982	0	0.548235	0.394758	0.128968
18S	1808	U	857	3060	3917	0.117917	0	0.105504	215	1598	1813	0.0672302	0	0.0630276	205	301	506	0.758207	0	0.431723	0.200085	0.164708
18S	1809	A	603	3543	4146	0.139876	0	0.122738	175	1253	1428	0.770399	0	0.435328	172	367	539	0.963539	0	0.491179	0.349748	0.162132
18S	1810	U	558	2663	3221	0.663894	0.09763	0.399075	172	2215	2387	0.20027	0	0.166912	77	473	550	1.33438	0.157877	0.572066	0.379351	0.16599
18S	1811	C	506	4926	5432	0.0599853	0	0.0566005	144	1357	1501	1.36724	0.270728	0.57773	57	552	609	1.4345	0.264751	0.589635	0.407989	0.248516
18S	1812	U	427	8769	9196	0.350102	0	0	159	4555	4714	0.213329	0	0	97	1532	1629	0.0475392	0	0	0	0
18S	1813	A	460	8067	8527	0.156399	0	0	168	5448	5616	0.258865	0	0	108	3535	3643	0.572503	0	0	0	0
18S	1814	G	772	7177	7949	0.0109853	0	0	230	4456	4686	0.0272053	0	0	204	2649	2853	0.378502	0	0	0	0
18S	1815	A	1128	6033	7161	0.198979	0	0.165976	285	7930	8215	0.456512	0	0	292	1756	2048	0.0463207	0	0	0.0553255	0.0782421
18S	1816	G	3260	6300	9560	0.085664	0	0	687	4718	5405	0.0919226	0	0	1235	1671	2906	0.343688	0	0	0	0
18S	1817	G	2132	4172	6304	0.523916	0.0373735	0.343832	482	5540	6022	0.207418	0	0	845	739	1584	0.329625	0	0.248026	0.197286	0.144881
18S	1818	A	2961	6008	8969	0.0868401	0	0.0799096	375	4848	5223	0.0836566	0	0	1176	478	1654	0.322961	0	0.244231	0.108047	0.101673
18S	1819	A	4802	14025	18827	0.535062	0	0	759	5517	6276	0.302689	0	0	2348	509	2857	0.26171	0	0	0	0
18S	1820	G	2083	6962	9045	0.0928464	0	0.084967	342	2086	2428	0.827062	0.139303	0.452775	840	349	1189	0.91577	0.172529	0.478227	0.338656	0.179686
18S	1821	U	2497	8447	10944	0.131017	0	0	441	4793	5234	0.268556	0	0	1062	436	1498	0.54357	0.0632961	0.352303	0.117434	0.166077
18S	1822	A	2600	5179	7779	0.294483	0	0.227513	425	2115	2540	0.488688	0.0519408	0.328354	1229	295	1524	0.671796	0.0965031	0.401999	0.319289	0.0715211
18S	1823	A	3064	5779	8843	0.109773	0	0.098925	573	1218	1791	0.999808	0.168703	0.500091	1607	303	1910	0.365597	0.0158026	0.267822	0.288946	0.164455
18S	1824	A	4392	6293	10685	0.10186	0	0	889	1326	2215	0.519058	0.00172083	0.341799	2730	316	3046	0.098133	0	0	0.113933	0.161126
18S	1825	A	4730	4711	9441	0.0181129	0	0	1315	1273	2588	0.237599	0	0.192044	3024	354	3378	0.145316	0	0	0.0640146	0.0905304
18S	1826	G	4710	3080	7790	0.0902323	0	0.082774	1387	666	2053	0.542935	0.054995	0.351996	3139	161	3300	0.0957993	0	0	0.144923	0.150271
18S	1827	U	4093	2163	6256	0.358587	0	0.263972	2013	1317	3330	0.00234498	0	0	3288	374	3662	0.131207	0	0	0.0879907	0.124438
18S	1828	C	5025	7825	12850	0.435023	0	0	2426	2242	4668	0.294736	0	0	4693	628	5321	0.420285	0	0	0	0
18S	1829	G	2016	6473	8489	0.122284	0	0	1180	1209	2389	0.676611	0.058365	0.403659	2179	597	2776	0.241756	0	0.194745	0.199468	0.164827
18S	1830	U	2648	5576	8224	0.138391	0	0	2277	2014	4291	0.0144015	0	0.0142003	3098	1305	4403	0.254869	0	0	0.00473343	0.00669407
18S	1831	A	1832	1137	2969	1.38893	0.270003	0.581484	1979	1380	3359	0.454395	0.0281936	0.312493	2414	327	2741	0.219451	0	0.180012	0.357996	0.167028
18S	1832	A	2245	996	3241	1.02364	0.128768	0.505919	2636	1175	3811	0.375437	0.0300573	0.273011	2157	339	2496	0.289334	0	0.224475	0.334468	0.122843
18S	1833	C	4193	4288	8481	0.35021	0	0	5397	1527	6924	0.250814	0	0	3786	408	4194	0.326325	0	0	0	0
18S	1834	A	3215	1221	4436	0.252237	0	0.201466	4848	599	5447	0.00192527	0	0	2119	258	2377	0.170475	0	0.145698	0.115721	0.0849355
18S	1835	A	4771	862	5633	0.166081	0	0	7954	513	8467	0.412627	0	0	2542	245	2787	0.147529	0	0	0	0
18S	1836	G	5358	836	6194	0.320915	0	0	8836	369	9205	0.484919	0	0	2465	519	2984	0.291882	0	0	0	0
18S	1837	G	3002	692	3694	0.106435	0	0.09622	5526	653	6179	0.238666	0	0	1262	299	1561	0.252376	0	0.201621	0.0992802	0.0823398
18S	1838	U	2808	591	3399	0.194667	0	0.162987	5384	625	6009	0.285223	0	0	1510	253	1763	0.0246851	0	0	0.0543289	0.0768326
18S	1839	U	1805	667	2472	0.744049	0.052159	0.426721	3282	552	3834	0.0514095	0	0.0489079	878	223	1101	0.442952	0.0176996	0.30717	0.260933	0.157668
18S	1840	U	1175	671	1846	1.36702	0.219581	0.57766	1541	289	1830	0.946805	0.184034	0.486474	378	390	768	0.772576	0.126624	0.436169	0.500101	0.0585616
18S	1841	C	770	1792	2562	0.675211	0.00912841	0.403154	786	320	1106	1.74047	0.275467	0.635308	178	329	507	1.41555	0.225531	0.586494	0.541652	0.0999399
18S	1842	C	819	2623	3442	0.225743	0	0.184212	409	254	663	2.59321	0.292092	0.722	154	385	539	1.06543	0.0897979	0.516303	0.474171	0.221563
18S	1843	G	516	2780	3296	0.25166	0	0.20111	151	339	490	2.56302	0.219478	0.719751	106	599	705	0.505619	0	0.336137	0.418999	0.219692
18S	1844	U	679	4098	4777	0.172348	0	0	193	646	839	0.507209	0	0.336788	100	1045	1145	0.0895191	0	0	0.112263	0.158763
18S	1845	A	852	7559	8411	0.589783	0	0	275	699	974	0.109322	0	0	106	768	874	0.25134	0	0.20104	0.0670134	0.0947712
18S	1846	G	701	7761	8462	0.610175	0	0	224	523	747	0.104976	0	0	106	876	982	0.257647	0	0.20503	0.0683433	0.096652
18S	1847	G	84	2975	3059	0.215029	0	0.177022	78	361	439	0.38798	0	0.279987	26	571	597	1.6524	0.219144	0.623376	0.360128	0.190831
18S	1848	U	61	3932	3993	0.161581	0	0	24	610	634	0.12112	0	0	17	1597	1614	0.190396	0	0.160026	0.0533421	0.0754372
18S	1849	G	15	1258	1273	1.56538	0.195553	0.61038	5	463	468	0.17439	0	0.148764	2	2469	2471	0.173917	0	0	0.253048	0.259868
18S	1850	A	3	1258	1261	1.30495	0.0958491	0.566345	1	211	212	1.77658	0.307314	0.640928	0	1717	1717	0.395622	0	0.283592	0.496955	0.153913
18S	1851	A	5	708	713	2.57496	0.211695	0.720559	7	199	206	2.0854	0.273486	0.676953	0	1396	1396	0.815668	0	0.449416	0.615643	0.118881
18S	1852	C	7	962	969	1.00834	0	0.502334	0	393	393	0.607219	0	0.378405	1	3034	3035	0.187696	0	0	0.29358	0.213669
18S	1853	C	25	1411	1436	0.0169566	0	0.0166853	30	558	588	0.0712507	0	0.0666173	9	4994	5003	0.541176	0	0	0.0277675	0.0283029
18S	1854	U	0	2329	2329	0.356433	0	0	1	917	918	0.147951	0	0	0	6720	6720	0.67581	0	0	0	0
18S	1855	G	0	815	815	1.58762	0	0.613836	0	434	434	1.94146	0	0.660549	0	1692	1692	0.647326	0	0.393096	0.555827	0.116637
18S	1856	C	0	1290	1290	0.840554	0	0.456878	0	928	928	0.735785	0	0.424155	0	3071	3071	0.152828	0	0	0.293678	0.208091
18S	1857	G	0	939	939	1.73812	0	0.635033	0	1678	1678	0.146939	0	0.128181	0	405	405	5.90036	0.519068	0.855385	0.539533	0.304463
18S	1858	G	0	291	291	9.30757	0.548986	0.903284	0	841	841	1.88285	0.186817	0.65339	0	984	984	1.72045	0.105371	0.63265	0.729775	0.122982
18S	1859	A	0	1562	1562	1.12034	0	0.528537	0	528	528	4.86286	0.594724	0.829702	0	839	839	2.09171	0.15502	0.676815	0.678351	0.122955
18S	1860	A	0	6194	6194	0.50141	0	0	0	3337	3337	0.0469043	0	0	0	2572	2572	0.15629	0	0	0	0
18S	1861	G	0	11056	11056	0.748996	0	0	0	7514	7514	0.560562	0	0	0	3689	3689	0.518193	0	0	0	0
18S	1862	G	0	4320	4320	0.127931	0	0	0	5134	5134	0.154063	0	0	0	3750	3750	0.533428	0	0	0	0
18S	1863	A	0	685	685	4.98418	0.202271	0.833096	0	4386	4386	0.0473292	0	0.0452002	0	1170	1170	0.586896	0	0.370038	0.416111	0.323303
18S	1864	U	0	3869	3869	0	0	0	0	4034	4034	0	0	0	0	1860	1860	0	0	0	0	0
18S	1865	C	0	5125	5125	0	0	0	0	7929	7929	0	0	0	0	2028	2028	0	0	0	0	0
18S	1866	A	0	2766	2766	0	0	0	0	2806	2806	0	0	0	0	873	873	0	0	0	0	0
18S	1867	U	0	4038	4038	0	0	0	0	7473	7473	0	0	0	0	1342	1342	0	0	0	0	0
18S	1868	U	0	3973	3973	0	0	0	0	10558	10558	0	0	0	0	1434	1434	0	0	0	0	0
18S	1869	A	0	139	139	0	0	0	0	165	165	0	0	0	0	48	48	0	0	0	0	0
28S	1	C	6274	0	6274	0	0	0	2740	0	2740	0	0	0	2258	0	2258	0	0	0	0	0
28S	2	G	2195	0	2195	0	0	0	1159	0	1159	0	0	0	898	0	898	0	0	0	0	0
28S	3	C	2437	0	2437	0	0	0	903	0	903	0	0	0	767	0	767	0	0	0	0	0
28S	4	G	1870	0	1870	0	0	0	563	0	563	0	0	0	543	0	543	0	0	0	0	0
28S	5	A	1150	0	1150	0	0	0	377	0	377	0	0	0	263	0	263	0	0	0	0	0
28S	6	C	524	0	524	0	0	0	355	0	355	0	0	0	303	0	303	0	0	0	0	0
28S	7	C	749	0	749	1.00907	0	0.50259	444	0	444	0.631436	0	0.387577	631	0	631	0.614311	0	0.380914	0.423694	0.0558544
28S	8	U	829	0	829	0.646037	0	0.392768	365	0	365	0.981239	0	0.495949	579	0	579	1.04841	0.0606848	0.512248	0.466988	0.0529018
28S	9	C	784	0	784	0.999009	0	0.500071	441	0	441	0.831373	0	0.454523	613	0	613	1.45451	0.20057	0.59298	0.515858	0.0576164
28S	10	A	1018	0	1018	0.730106	0	0.42224	668	0	668	0.346969	0	0.257879	1212	0	1212	0.466346	0.0113634	0.318212	0.332777	0.0678861
28S	11	G	810	0	810	1.48979	0.201664	0.598657	594	0	594	0.732754	0.063264	0.423295	1932	0	1932	0.0396563	0	0.0381626	0.353371	0.234102
28S	12	A	483	0	483	4.03712	0.592811	0.801803	596	0	596	1.00434	0.205205	0.501501	1832	0	1832	0.328999	0	0.247656	0.516986	0.226494
28S	13	U	2263	0	2263	0.130516	0	0.115494	1226	0	1226	0.0374445	0	0.0361214	2885	0	2885	0.10415	0	0	0.0505383	0.0482395
28S	14	C	4467	0	4467	0.383525	0	0	2533	0	2533	0.475362	0	0	4035	0	4035	0.314426	0	0	0	0
28S	15	A	5177	120	5297	0.351743	0	0	2200	34	2234	0.0252598	0	0	4783	47	4830	0.291313	0	0	0	0
28S	16	G	4647	106	4753	0.0237414	0	0	1936	55	1991	0.481498	0	0.325118	4149	66	4215	0.0254059	0	0.0247821	0.116633	0.147768
28S	17	A	3255	166	3421	0.788275	0	0.440874	1297	136	1433	1.6561	0	0.623672	2972	87	3059	0.800719	0	0.444747	0.503098	0.0852734
28S	18	C	4335	439	4774	0.470806	0	0.320146	1642	291	1933	1.24567	9.35077e-06	0.554827	4264	337	4601	0.273495	0	0.214796	0.363256	0.142125
28S	19	G	1846	721	2567	2.18473	0.340602	0.686086	1245	222	1467	2.42126	0.310182	0.707851	1665	278	1943	2.3835	0.291971	0.704556	0.699497	0.00957853
28S	20	U	2464	2824	5288	0.605441	0	0.377163	1389	1407	2796	0.955945	0.0711597	0.488827	1827	1876	3703	0.828771	0	0.453252	0.439747	0.0465764
28S	21	G	3020	8621	11641	0.287372	0	0	2089	11743	13832	0.65818	0	0	1837	10343	12180	0.499752	0	0	0	0
28S	22	G	3812	13874	17686	0.540763	0	0	2955	7738	10693	0.458796	0	0	1931	10924	12855	0.516211	0	0	0	0
28S	23	C	2985	16252	19237	0.569497	0	0	3097	7186	10283	0.399499	0	0	2020	14294	16314	0.648755	0	0	0	0
28S	24	G	2983	8967	11950	0.214174	0	0	2672	2441	5113	0.404952	0	0.288272	1534	3950	5484	0.234976	0	0.190296	0.159523	0.119681
28S	25	A	2191	5553	7744	0.284618	0	0.221581	2048	3183	5231	0.422086	0	0.296848	1046	2072	3118	1.16465	0.0400971	0.538112	0.35218	0.135017
28S	26	C	1880	2346	4226	1.43606	0.240665	0.589559	1696	3253	4949	0.535371	0	0.348738	1274	2821	4095	0.55414	0	0.356613	0.431637	0.111714
28S	27	C	2779	2882	5661	0.745944	0.0822103	0.427287	2629	3171	5800	0.278841	0	0.218071	1779	2322	4101	0.465537	0	0.317709	0.321022	0.0854441
28S	28	C	5254	3400	8654	0.0491765	0	0.0468766	5757	4914	10671	0.417167	0	0	3220	2111	5331	0.0445591	0	0	0.0156255	0.0220979
28S	29	G	3450	5167	8617	0.0373804	0	0	3201	2892	6093	0.0343653	0	0.0332288	1568	1434	3002	0.547904	0	0.354041	0.12909	0.159642
28S	30	C	2516	7711	10227	0.290074	0	0	2987	5870	8857	0.382242	0	0	923	2382	3305	0.158745	0	0.137033	0.0456777	0.0645981
28S	31	U	1319	8893	10212	0.336641	0	0	957	6350	7307	0.271015	0	0	839	4061	4900	0.280478	0	0	0	0
28S	32	G	665	5614	6279	0.0858634	0	0.0790855	479	4097	4576	0.130486	0	0.115447	532	2400	2932	0.250589	0.011823	0.200431	0.131655	0.0508477
28S	33	A	758	4843	5601	0.189891	0	0.15961	496	2264	2760	0.783718	0.10929	0.439462	647	2790	3437	0.0172678	0	0.0169795	0.205351	0.175484
28S	34	A	762	6358	7120	0.152	0	0	644	2691	3335	0.291337	0	0.225661	645	2343	2988	0.133233	0	0.117604	0.114422	0.0921533
28S	35	U	828	4534	5362	0.0532496	0	0.0505664	647	3300	3947	0.119689	0	0	627	2651	3278	0.026014	0	0	0.0168555	0.0238372
28S	36	U	808	3756	4564	0.119542	0	0.106799	566	2249	2815	0.0951231	0	0.0868888	568	2555	3123	0.00644117	0	0	0.0645625	0.0463706
28S	37	U	442	3921	4363	0.0434362	0	0.0416372	195	2276	2471	0.0187118	0	0.0183754	312	3660	3972	0.261792	0	0	0.0200042	0.0170373
28S	38	A	295	2456	2751	0.497113	0.0851886	0.332128	98	1122	1220	0.777377	0.149558	0.437575	193	2145	2338	0.253736	0.0220655	0.202453	0.324052	0.0961578
28S	39	A	451	3499	3950	0.079032	0	0	177	1639	1816	0.0154406	0	0	338	2684	3022	0.0779358	0	0	0	0
28S	40	G	294	1716	2010	0.775916	0.146386	0.437033	129	763	892	0.921202	0.166997	0.479772	247	1721	1968	0.448857	0.0944194	0.30991	0.408905	0.072142
28S	41	C	406	2371	2777	0.120266	0	0.10739	197	790	987	0.505083	0	0.335811	471	2587	3058	0.114271	0	0	0.147733	0.140031
28S	42	A	219	1838	2057	0.426963	0.00573918	0.299313	72	598	670	0.926693	0.11612	0.481348	188	1528	1716	0.645072	0.162483	0.392263	0.390975	0.0743213
28S	43	U	444	3558	4002	0.379357	0	0	195	1061	1256	0.120357	0	0	434	2578	3012	0.133322	0	0	0	0
28S	44	A	261	1750	2011	0.246339	0	0.197729	110	792	902	0.188237	0	0.158565	237	1984	2221	0.175143	0	0.149096	0.168463	0.0210517
28S	45	U	342	2502	2844	0.172997	0	0	124	906	1030	0.0317276	0	0.0307808	192	2461	2653	0.0446873	0	0	0.0102603	0.0145102
28S	46	U	429	2173	2602	0.1644	0	0	169	1212	1381	0.207188	0	0	279	2835	3114	0.238901	0	0	0	0
28S	47	A	308	1574	1882	0.217708	0	0.178863	125	691	816	0.656793	0	0.396717	182	3009	3191	0.263433	0	0	0.19186	0.16222
28S	48	G	263	1361	1624	0.456663	0	0.313632	31	552	583	1.6378	0.25925	0.6213	94	2619	2713	0.147797	0	0	0.311644	0.253649
28S	49	U	116	1175	1291	0.894358	0.114058	0.47231	35	1119	1154	0.460279	0.0115426	0.315386	51	1918	1969	0.186667	0	0.157371	0.315022	0.128574
28S	50	C	97	1362	1459	0.779368	0.0762965	0.438171	55	1243	1298	0.593431	0	0.372603	17	2063	2080	0.0808586	0	0.0748428	0.295206	0.158103
28S	51	A	67	2751	2818	0.0154586	0	0.0152286	49	1338	1387	0.860391	0.0969424	0.462658	15	1765	1780	0.305453	0.000770186	0.234083	0.237323	0.182677
28S	52	G	70	953	1023	2.19427	0.357715	0.68715	93	2894	2987	0.111554	0	0	17	1013	1030	1.29206	0.278201	0.563949	0.417033	0.299145
28S	53	C	92	3695	3787	0.165502	0	0	192	3700	3892	0.285532	0	0	28	2357	2385	0.108517	0	0	0	0
28S	54	G	174	4049	4223	0.220483	0	0	472	2317	2789	0.103465	0	0.093794	63	2045	2108	0.0259312	0	0	0.0312647	0.0442149
28S	55	G	211	2634	2845	0.254693	0	0.203049	151	2898	3049	0.0357086	0	0.0344883	77	1560	1637	0.224739	0	0.183591	0.140376	0.0752942
28S	56	A	261	6037	6298	0.489228	0	0	205	6359	6564	0.580349	0	0	79	2553	2632	0.312664	0	0	0	0
28S	57	G	261	7646	7907	0.626784	0	0	237	7202	7439	0.660978	0	0	122	3632	3754	0.582423	0	0	0	0
28S	58	G	215	3149	3364	0.0451147	0	0	117	1717	1834	0.594508	0	0.372975	56	1893	1949	0.161897	0	0	0.124325	0.175822
28S	59	A	258	2782	3040	0.014363	0	0	131	2054	2185	0.146874	0	0.128116	119	1387	1506	0.0259235	0	0.0252848	0.0511335	0.0554048
28S	60	G	204	1871	2075	0.296735	0	0.228918	110	1118	1228	0.788365	0	0.441031	100	846	946	0.475431	0.0150921	0.322463	0.330804	0.0867954
28S	61	A	189	1225	1414	0.671543	0	0.40192	89	752	841	1.25029	0	0.555906	97	498	595	1.1052	0.149108	0.525405	0.49441	0.0665753
28S	62	A	247	689	936	1.27963	0.0440827	0.561595	153	526	679	1.32956	0	0.571095	156	395	551	1.04771	0.0647526	0.512102	0.548264	0.0258629
28S	63	G	266	397	663	1.61777	0	0.618351	111	216	327	2.55095	0	0.719002	199	452	651	0.458504	0	0.314697	0.550684	0.171853
28S	64	A	198	256	454	1.90386	0.240743	0.656127	81	165	246	1.99537	0.25409	0.667053	200	272	472	0.624618	0.0101276	0.384972	0.569384	0.130475
28S	65	A	222	171	393	2.12315	0.267002	0.680364	129	103	232	1.85174	0.153343	0.650316	212	204	416	0.746176	0.0593565	0.427908	0.586196	0.112597
28S	66	A	347	170	517	1.58355	0.0395733	0.613394	206	77	283	1.41295	0	0.586425	331	134	465	0.70608	0	0.414382	0.538067	0.0881486
28S	67	C	671	446	1117	0.397953	0	0.28485	308	111	419	1.15381	0	0.536299	448	177	625	0.504402	0	0.33564	0.385597	0.108561
28S	68	U	1235	436	1671	0.149841	0	0.130382	511	171	682	0.957264	0	0.489449	716	226	942	0.211594	0	0.174794	0.264875	0.159829
28S	69	A	1155	166	1321	0.789099	0	0.441246	602	42	644	1.77811	0.0369011	0.6404	532	237	769	0.753737	0.0238616	0.430108	0.503918	0.0966144
28S	70	A	1023	123	1146	1.45597	0.246102	0.59304	483	48	531	3.34294	0.424309	0.770075	459	118	577	1.69541	0.298406	0.629402	0.664172	0.0763415
28S	71	C	1651	429	2080	0.511293	0.0688613	0.338422	887	102	989	1.80597	0.339612	0.643849	1189	97	1286	0.286981	0	0.223122	0.401798	0.177511
28S	72	C	4144	725	4869	0.359434	0	0	2569	104	2673	0.110696	0	0.0996969	2454	157	2611	0.376599	0	0	0.0332323	0.0469976
28S	73	A	5662	211	5873	0.458991	0	0	4723	86	4809	0.370855	0	0	3025	182	3207	0.496159	0	0	0	0
28S	74	G	6419	111	6530	0.523034	0	0	7491	80	7571	0.621851	0	0	3496	168	3664	0.577832	0	0	0	0
28S	75	G	4676	57	4733	0.322415	0	0	5715	66	5781	0.465104	0	0	2143	60	2203	0.261298	0	0	0	0
28S	76	A	4402	57	4459	0.317085	0	0	5397	46	5443	0.443295	0	0	1972	21	1993	0.23169	0	0	0	0
28S	77	U	3822	115	3937	0.273799	0	0	4719	54	4773	0.389603	0	0	1528	41	1569	0.0803397	0	0	0	0
28S	78	U	1445	116	1561	0.789863	0.199881	0.441456	1817	77	1894	0.566889	0.0366133	0.361915	699	11	710	0.904673	0.178241	0.475326	0.426232	0.047535
28S	79	C	647	151	798	1.98315	0.354231	0.665062	1063	64	1127	1.34871	0.244391	0.574451	230	23	253	3.54803	0.486239	0.780801	0.673438	0.0844497
28S	80	C	227	193	420	3.56638	0.436812	0.781414	249	63	312	6.25169	0.616903	0.862481	164	23	187	3.90615	0.41022	0.797038	0.813645	0.0351167
28S	81	C	298	269	567	1.52081	0.0611799	0.603724	327	124	451	2.75093	0.261473	0.733833	188	35	223	2.06746	0.199226	0.67498	0.670846	0.0531968
28S	82	U	367	135	502	1.22037	0	0.550117	319	135	454	1.84923	0	0.649529	254	46	300	0.819675	0	0.451275	0.550307	0.0809369
28S	83	C	360	441	801	0.0698393	0	0.0653563	320	288	608	0.645667	0	0.392735	279	123	402	0.155749	0	0.13505	0.197714	0.140806
28S	84	A	553	298	851	0.203847	0	0	605	285	890	0.148784	0	0	326	91	417	0.0249867	0	0.0244346	0.00814487	0.0115186
28S	85	G	334	67	401	0.714677	0.0765536	0.417405	392	121	513	0.480869	0	0.325148	239	97	336	0.384965	0	0.278557	0.34037	0.0576974
28S	86	U	364	73	437	0.593582	0.0475343	0.373017	629	227	856	0.133476	0	0	301	275	576	0.0963412	0	0	0.124339	0.175842
28S	87	A	312	180	492	0.455533	0.0148322	0.313403	516	134	650	0.241031	0	0.194459	215	226	441	0.322373	0	0.244202	0.250688	0.0487749
28S	88	A	266	306	572	0.336009	0	0.251831	473	138	611	0.414869	0.0213779	0.29356	180	176	356	0.848428	0.15392	0.459696	0.335029	0.0897841
28S	89	C	546	758	1304	0.425117	0	0	1040	423	1463	0.458652	0	0	321	564	885	0.279847	0	0	0	0
28S	90	G	257	674	931	0.0229614	0	0	637	341	978	0.118488	0	0	286	457	743	0.0490293	0	0	0	0
28S	91	G	228	501	729	0.326591	0	0.246442	494	374	868	0.00733921	0	0	256	654	910	0.18634	0	0	0.0821475	0.116174
28S	92	C	216	633	849	0.227412	0	0.185455	580	528	1108	0.251087	0	0	276	1080	1356	0.446606	0	0	0.0618184	0.0874244
28S	93	G	222	408	630	0.81863	0.0726947	0.450528	388	265	653	0.332059	0	0.249569	290	248	538	0.636116	0.0448211	0.389238	0.363112	0.0840955
28S	94	A	177	1123	1300	0.0697327	0	0	353	714	1067	0.209873	0	0	315	615	930	0.0364005	0	0	0	0
28S	95	G	209	1190	1399	0.054373	0	0	201	405	606	0.567893	0.0475929	0.362582	159	345	504	0.993179	0.237028	0.498785	0.287122	0.210503
28S	96	U	194	2317	2511	0.503861	0	0	287	463	750	0.209913	0	0.173685	229	717	946	0.0306113	0	0.0297325	0.0678059	0.0758456
28S	97	G	173	618	791	0.870595	0.0374464	0.465725	235	410	645	0.44441	0.0125836	0.308006	121	901	1022	0.0383838	0	0	0.25791	0.193403
28S	98	A	190	1220	1410	0.00521301	0	0.00518963	299	284	583	0.593798	0.0103404	0.372968	147	1068	1215	0.210261	0	0	0.126053	0.174609
28S	99	A	247	952	1199	0.236417	0	0.19134	333	528	861	0.0376643	0	0.0363379	125	915	1040	0.0783968	0	0	0.0758927	0.0829707
28S	100	C	384	1992	2376	0.324358	0	0	570	733	1303	0.148756	0	0	189	1215	1404	0.279699	0	0	0	0
28S	101	A	476	1570	2046	0.0888617	0	0	626	1190	1816	0.274573	0	0	180	1055	1235	0.0884664	0	0	0	0
28S	102	G	150	1305	1455	0.499443	0	0.333238	166	703	869	1.10824	0	0.525957	257	674	931	0.333238	0	0.250148	0.369781	0.115525
28S	103	G	76	933	1009	1.28913	0.069083	0.563397	181	801	982	1.10775	0	0.525815	268	449	717	0.798189	0.098086	0.444229	0.511147	0.0497433
28S	104	G	65	486	551	3.59026	0.44497	0.782456	187	186	373	5.64165	0.580182	0.849777	282	382	664	0.985129	0.129879	0.496631	0.709621	0.153094
28S	105	A	82	1360	1442	0.796327	0	0.44348	179	507	686	3.12329	0.488225	0.757743	222	565	787	0.674196	0.0100513	0.403004	0.534742	0.158549
28S	106	A	68	5299	5367	0.576174	0	0	153	5049	5202	0.485711	0	0	253	2017	2270	0.484774	0	0	0	0
28S	107	G	40	4761	4801	0.513774	0	0	95	4810	4905	0.391294	0	0	220	2307	2527	0.557459	0	0	0	0
28S	108	A	45	4921	4966	0.553115	0	0	78	6322	6400	0.547588	0	0	195	1520	1715	0.330051	0	0	0	0
28S	109	G	67	2010	2077	0.196909	0	0.164581	102	2682	2784	0.217323	0	0.178578	139	843	982	0.206115	0	0.171036	0.171398	0.00571996
28S	110	C	125	1709	1834	0.301417	0	0.231704	131	3804	3935	0.184203	0	0	133	814	947	0.183837	0	0.155428	0.129044	0.0964149
28S	111	C	322	1727	2049	0.104764	0	0.0948714	285	3722	4007	0.216306	0	0	123	700	823	0.304625	0	0.233714	0.109528	0.0959745
28S	112	C	330	1355	1685	0.260505	0	0.206764	274	3458	3732	0.188761	0	0	276	636	912	0.115042	0	0.103274	0.103346	0.0844112
28S	113	A	415	683	1098	0.641331	0	0.390955	485	2586	3071	0.126074	0	0	426	359	785	0.127453	0	0.113172	0.168042	0.164255
28S	114	G	240	279	519	1.94983	0.173371	0.661429	309	986	1295	0.899426	0.136874	0.473717	146	205	351	1.24972	0.206181	0.556202	0.563783	0.07682
28S	115	C	821	868	1689	0.356634	0	0	850	907	1757	0.0938693	0	0.0858586	412	330	742	0.12143	0	0	0.0286195	0.0404742
28S	116	G	597	160	757	0.386573	0	0.279063	563	235	798	1.19369	0.155113	0.544457	193	184	377	0.710817	0.0482042	0.416127	0.413216	0.108366
28S	117	C	858	484	1342	0.371275	0	0	893	230	1123	0.232612	0	0.188851	286	302	588	0.0239389	0	0	0.0629503	0.0890251
28S	118	C	717	213	930	0.207399	0	0	862	282	1144	0.0625716	0	0	260	799	1059	0.554057	0	0	0	0
28S	119	G	396	110	506	0.292483	0	0.226641	597	280	877	0.0528347	0	0	93	325	418	0.163484	0	0.140802	0.122481	0.0934284
28S	120	A	131	131	262	1.25226	0.143727	0.556942	166	204	370	0.838095	0.160325	0.456628	44	357	401	0.0800166	0	0.0742593	0.36261	0.207967
28S	121	A	60	196	256	1.0818	0.0863966	0.520619	68	204	272	1.18299	0.1618	0.542823	28	286	314	0.296508	0	0.229259	0.4309	0.14287
28S	122	U	17	321	338	0.231039	0	0.188129	8	244	252	0.945982	0.090949	0.48711	10	340	350	0.0143083	0	0	0.22508	0.200571
28S	123	C	18	216	234	0.620804	0	0.38403	13	150	163	1.82188	0.229437	0.647025	10	281	291	0.0700913	0	0.0657106	0.365589	0.237679
28S	124	C	33	106	139	1.25833	0.148691	0.558964	15	160	175	1.29154	0.0843041	0.565013	12	192	204	0.334743	0	0.251712	0.458563	0.146287
28S	125	C	23	162	185	0.441278	0.0183153	0.307318	13	196	209	0.684286	0	0.407428	8	145	153	0.391342	0.0507622	0.282588	0.332445	0.053974
28S	126	C	34	260	294	0.199058	0	0	18	354	372	0.178135	0	0	10	142	152	0.209659	0	0.174262	0.0580874	0.0821479
28S	127	G	20	262	282	0.161759	0	0	13	444	457	0.35182	0	0	13	107	120	0.349679	0.00722932	0.260679	0.086893	0.122885
28S	128	C	33	234	267	0.116625	0	0	36	403	439	0.315328	0	0	9	66	75	0.986842	0.181431	0.5	0.166667	0.235702
28S	129	C	59	260	319	0.318785	0	0	62	453	515	0.437037	0	0	28	43	71	0.862346	0.166287	0.466522	0.155507	0.219921
[truncated: 4,940 more rows]
