# Supplementary material for: Profiling of ribose methylations in ribosomal RNA from diffuse large B-cell lymphoma patients for evaluation of ribosomes as drug targets
Source: NAR Cancer. 2020 Dec 22;2(4):zcaa035. doi: 10.1093/narcan/zcaa035 (PMC8210301; doi:10.1093/narcan/zcaa035)
Supplement: zcaa035_Supplemental_Files [file zcaa035_supplemental_files.zip › Data_S1_DLBCL_029067.xls]

## Sheet: DLBCL_029067
Data_handling_v3			CTAACT_DLBCL_02-9067_1						GTAGTG_DLBCL_02-9067_2						TACTGT_DLBCL_02-9067_3						Average
RNA	Position	Nucl	5'_reads	3'_reads	5'+3'	v5_score	v6_score	Meth%	5'_reads	3'_reads	5'+3'	v5_score	v6_score	Meth%	5'_reads	3'_reads	5'+3'	v5_score	v6_score	Meth%	Av.Meth%	Std.dev.	>=0.75
18S	1	U	7396	0	7396	0	0	0	20296	0	20296	0	0	0	3171	0	3171	0	0	0	0	0
18S	2	A	1000	0	1000	0	0	0	2875	0	2875	0	0	0	384	0	384	0	0	0	0	0
18S	3	C	1807	0	1807	0	0	0	3614	0	3614	0	0	0	669	0	669	0	0	0	0	0
18S	4	C	3078	0	3078	0	0	0	6303	0	6303	0	0	0	2105	0	2105	0	0	0	0	0
18S	5	U	2943	0	2943	0	0	0	4374	0	4374	0	0	0	1810	0	1810	0	0	0	0	0
18S	6	G	2021	0	2021	0	0	0	1707	0	1707	0	0	0	1147	0	1147	0	0	0	0	0
18S	7	G	1637	0	1637	0.0121083	0	0	1602	0	1602	0.961704	0	0.490395	577	0	577	0.467666	0	0.319022	0.269806	0.203205
18S	8	U	935	0	935	0.292937	0	0.226754	1148	0	1148	0.772923	0	0.436174	374	0	374	0.809244	0	0.447943	0.370291	0.101609
18S	9	U	590	0	590	0.914251	0.0689861	0.478025	642	0	642	2.13242	0.0533655	0.681096	259	0	259	1.5344	0	0.60635	0.58849	0.0838597
18S	10	G	275	0	275	2.63567	0.295437	0.725671	605	0	605	2.05425	0	0.672951	155	0	155	2.92593	0.127444	0.746502	0.715041	0.0309533
18S	11	A	105	0	105	7.0587	0.524258	0.876937	529	0	529	2.32505	0.0875435	0.69965	66	0	66	7.0665	0.420081	0.877654	0.81808	0.0837436	1
18S	12	U	70	0	70	10.0271	0.597399	0.910477	336	0	336	4.79683	0.530589	0.827916	73	0	73	6.62327	0.392269	0.870366	0.869586	0.03371	1
18S	13	C	116	0	116	5.77047	0.503398	0.853377	844	0	844	1.72725	0.283551	0.633605	121	0	121	4.1337	0.452899	0.806496	0.764493	0.09451	1
18S	14	C	587	0	587	0.398394	0	0.285241	2636	0	2636	0.0341128	0	0	796	0	796	0.214652	0	0	0.0950803	0.134464
18S	15	U	949	8	957	0.103955	0	0.0942551	3978	2	3980	0.170147	0	0	822	0	822	0.0802889	0	0	0.0314184	0.0444323
18S	16	G	624	7	631	1.17519	0.0725576	0.540664	1960	3	1963	1.25468	0.086374	0.556604	450	1	451	1.12957	0.100939	0.530974	0.542747	0.0105665
18S	17	C	1160	45	1205	0.221983	0	0.181781	4492	7	4499	0.0589926	0	0.055718	1010	2	1012	0.00332346	0	0.00331571	0.0802716	0.0748983
18S	18	C	1861	121	1982	0.126139	0	0	5782	5	5787	0.0147086	0	0.0144979	2110	2	2112	0.455592	0	0	0.00483262	0.00683435
18S	19	A	1872	43	1915	0.0292971	0	0.0284777	6161	12	6173	0.0953821	0	0.0870894	1608	2	1610	0.135492	0	0	0.0385224	0.0362566
18S	20	G	2004	174	2178	0.119081	0	0.106453	5642	81	5723	0.554523	0	0.356756	896	8	904	0.987133	0.00470268	0.497039	0.320083	0.161551
18S	21	U	2819	1741	4560	0.503328	0	0	10855	2362	13217	0.354662	0	0	1585	116	1701	0.0313618	0	0.0304255	0.0101418	0.0143427
18S	22	A	3174	335	3509	0.227654	0	0	10407	353	10760	0.0550145	0	0	1977	16	1993	0.063953	0	0	0	0
18S	23	G	586	157	743	3.51141	0.350712	0.778572	4410	671	5081	1.29031	0	0.563425	917	40	957	1.20836	0.0325927	0.547435	0.629811	0.105392
18S	24	C	2635	1580	4215	0.215449	0	0	12653	4151	16804	0.352493	0	0	2960	737	3697	0.489325	0	0	0	0
18S	25	A	1159	742	1901	1.03932	0.0468439	0.509771	7415	2176	9591	0.257278	0	0.204648	1837	385	2222	0.0754786	0	0	0.23814	0.209456
18S	26	U	3982	3141	7123	0.51586	0	0	16276	14784	31060	0.691088	0	0	3653	1282	4935	0.650304	0	0	0	0
18S	27	A	21	53	74	57.0273	0.940403	0.982993	75	746	821	14.5074	0.704769	0.935588	25	32	57	37.4808	0.905337	0.97445	0.964343	0.02063	1
18S	28	U	1001	4646	5647	0.356856	0	0	2219	18505	20724	0.540836	0	0	509	1741	2250	0.173617	0	0	0	0
18S	29	G	3432	1863	5295	0.317623	0	0	2815	5536	8351	0.200589	0	0.167092	616	1083	1699	0.0466863	0	0.044629	0.0705738	0.0706391
18S	30	C	3163	2928	6091	0.421031	0	0	2317	6207	8524	0.079811	0	0.0739201	414	1421	1835	0.0998366	0	0	0.02464	0.0348462
18S	31	U	1613	3756	5369	0.325733	0	0	1514	5354	6868	0.200594	0	0.167099	460	981	1441	0.0706503	0	0.066031	0.07771	0.0687159
18S	32	U	265	2904	3169	0.173021	0	0.14754	704	5302	6006	0.229149	0	0.186454	295	1211	1506	0.070825	0	0	0.111332	0.0803103
18S	33	G	1090	1116	2206	0.540417	0	0.350928	769	2208	2977	0.976867	0	0.494233	162	458	620	1.07214	0.0111348	0.51781	0.454324	0.0737425
18S	34	U	1076	750	1826	0.864538	0.0242705	0.46381	747	2233	2980	0.93649	0	0.483686	257	480	737	0.839868	0.0757639	0.456819	0.468105	0.0113809
18S	35	C	928	621	1549	1.05889	0.023136	0.514462	985	1430	2415	1.07237	0.133156	0.517564	287	295	582	1.45662	0.203352	0.593351	0.541793	0.0364796
18S	36	U	1267	474	1741	0.727714	0	0.42134	1539	644	2183	1.29805	0.186199	0.56496	453	151	604	1.60523	0.249926	0.616549	0.534283	0.0825928
18S	37	C	4048	2320	6368	0.646885	0	0	6320	716	7036	0.363766	0	0	2025	348	2373	0.371665	0	0	0	0
18S	38	A	1060	307	1367	1.12654	0	0.529935	1999	705	2704	1.16853	0.0086294	0.538949	763	176	939	1.29435	0	0.564408	0.544431	0.0145975
18S	39	A	1190	194	1384	1.07061	0	0.51723	2775	886	3661	0.685157	0	0.406649	1314	216	1530	0.49005	0	0.329026	0.417635	0.0772257
18S	40	A	1830	239	2069	0.362501	0	0.26615	4195	1067	5262	0.254517	0	0.202911	1929	181	2110	0.149439	0	0.130064	0.199709	0.0556029
18S	41	G	2714	345	3059	0.116518	0	0	7239	946	8185	0.174524	0	0	2881	307	3188	0.224933	0	0	0	0
18S	42	A	2865	428	3293	0.181987	0	0	7741	465	8206	0.106832	0	0	3144	390	3534	0.253019	0	0	0	0
18S	43	U	1596	646	2242	0.272993	0	0.214525	5563	1561	7124	0.153248	0	0.1329	1765	804	2569	0.178042	0	0.151183	0.166203	0.0349746
18S	44	U	5146	1792	6938	0.701976	0	0	17578	2447	20025	0.654868	0	0	6372	2395	8767	0.730341	0	0	0	0
18S	45	A	756	921	1677	0.654258	0	0.395642	4540	2631	7171	0.260194	0	0.206494	852	1028	1880	0.751344	0	0.42914	0.343759	0.0980194
18S	46	A	714	1137	1851	0.480562	0	0.324699	4440	2827	7267	0.275599	0	0.216078	705	748	1453	1.30312	0.0569483	0.565975	0.368917	0.146227
18S	47	G	411	572	983	2.0572	0.218631	0.673128	1942	3312	5254	0.947709	0.0744503	0.486624	671	601	1272	1.85515	0.144345	0.649935	0.603229	0.082994
18S	48	C	969	735	1704	0.777719	0	0.437626	2627	4943	7570	0.359875	0	0.264664	1164	1473	2637	0.366751	0	0.268412	0.323567	0.0806661
18S	49	C	1665	1087	2752	0.201239	0	0.167577	3680	8211	11891	0.0939193	0	0	1757	2709	4466	0.175472	0	0	0.055859	0.0789965
18S	50	A	1015	1014	2029	0.79381	0	0.442649	2381	4735	7116	0.657129	0.00198682	0.39658	1313	1437	2750	0.456367	0	0.313438	0.384222	0.0534688
18S	51	U	2323	1809	4132	0.112326	0	0	4504	9437	13941	0.189299	0	0	2222	1752	3974	0.0273291	0	0	0	0
18S	52	G	1439	884	2323	0.86168	0.09843	0.462958	4740	3912	8652	0.45555	0	0.313	1918	752	2670	0.627946	0.0139326	0.385818	0.387258	0.0612287
18S	53	C	3506	2474	5980	0.111919	0	0	9091	9808	18899	0.312922	0	0	5233	2349	7582	0.344664	0	0	0	0
18S	54	A	2871	1796	4667	0.334276	0	0.25057	6339	5424	11763	0.220151	0	0.180442	3981	765	4746	0.225972	0	0.184352	0.205121	0.0321767
18S	55	U	5823	3446	9269	0.310245	0	0	10616	12157	22773	0.407016	0	0	6028	1406	7434	0.180284	0	0	0	0
18S	56	G	2211	1961	4172	0.770165	0	0.43514	4515	5647	10162	0.444251	0	0.307621	2306	571	2877	1.36705	0	0.577617	0.440126	0.110282
18S	57	U	4909	3238	8147	0.0640416	0	0	7980	10238	18218	0.239034	0	0	5187	786	5973	0.174748	0	0.148775	0.0495916	0.0701331
18S	58	C	3713	1603	5316	0.541602	0	0.351367	5456	5851	11307	0.238659	0	0.192689	4160	579	4739	0.562239	0	0.359942	0.301333	0.0769023
18S	59	U	18551	4351	22902	0.716359	0	0	22791	6316	29107	0.607175	0	0	19202	1122	20324	0.712002	0	0	0	0
18S	60	A	5805	1681	7486	0.08036	0	0.0743918	5652	1476	7128	0.772516	0	0.435865	5588	347	5935	0.224365	0	0.183276	0.231177	0.151408
18S	61	A	6248	1480	7728	0.0452437	0	0.0432907	8562	2657	11219	0.00584868	0	0.00581519	8851	429	9280	0.272419	0	0	0.0163686	0.0191842
18S	62	G	2469	1471	3940	1.06158	0	0.514999	2845	1622	4467	1.36481	0.110187	0.577188	3017	349	3366	1.08322	0	0.520047	0.537411	0.0282016
18S	63	U	7141	2945	10086	0.275767	0	0	7661	3477	11138	0.189303	0	0	7581	1614	9195	0.331016	0	0	0	0
18S	64	A	2017	1576	3593	1.1183	0.00816574	0.527992	2566	1960	4526	0.929907	0.000944463	0.481895	2962	953	3915	0.615157	0	0.380925	0.463604	0.0614171
18S	65	C	3650	3117	6767	0.00680818	0	0.00676314	3921	2695	6616	0.195339	0	0.163438	3380	1918	5298	0.0690885	0	0.0646352	0.0782786	0.0646856
18S	66	G	2043	1660	3703	0.705151	0.0206682	0.413607	1827	2000	3827	0.870547	0.130545	0.465462	1939	1265	3204	0.469263	0	0.319455	0.399508	0.0604353
18S	67	C	6790	2525	9315	0.346684	0	0	3919	3913	7832	0.0479751	0	0	1316	4121	5437	0.227786	0	0	0	0
18S	68	A	3573	1860	5433	0.281145	0	0.21948	2372	2340	4712	0.796341	0.0138554	0.443365	623	2250	2873	0.426115	0	0.298867	0.320571	0.0926802
18S	69	C	3887	2382	6269	0.151054	0	0.13125	2496	3260	5756	0.552346	0	0.355854	513	3607	4120	0.0871579	0	0	0.162368	0.146934
18S	70	G	2244	1635	3879	1.19126	0.0757897	0.543706	3457	3148	6605	0.530504	0	0.346655	666	2403	3069	0.221574	0	0.181433	0.357264	0.148087
18S	71	G	766	1223	1989	3.76145	0.494028	0.790063	3703	3761	7464	0.475928	0	0.322489	466	1041	1507	1.58388	0.243509	0.613142	0.575232	0.192759
18S	72	C	7619	1377	8996	0.135313	0	0.119197	5835	5432	11267	0.131818	0	0.116475	1171	692	1863	1.27904	0.112477	0.561351	0.265674	0.209078
18S	73	C	14583	1104	15687	0.342151	0	0	12254	8658	20912	0.38394	0	0	3811	940	4751	0.129429	0	0	0	0
18S	74	G	12769	1207	13976	0.225624	0	0	12280	6574	18854	0.274658	0	0	3678	596	4274	0.0193502	0	0	0	0
18S	75	G	7078	918	7996	0.522878	0	0.343377	5101	3694	8795	0.785169	0	0.439857	1827	287	2114	1.23824	0.0600006	0.553337	0.445524	0.0858096
18S	76	U	21584	2885	24469	0.56958	0	0	17509	8497	26006	0.46375	0	0	6406	1722	8128	0.488747	0	0	0	0
18S	77	A	8198	1205	9403	0.330963	0	0.248684	7629	3528	11157	0.41598	0	0.293794	3031	353	3384	0.475477	0	0.322318	0.288265	0.0303138
18S	78	C	22654	2845	25499	0.5813	0	0	24837	9226	34063	0.619229	0	0	8691	2859	11550	0.616672	0	0	0	0
18S	79	A	5420	2680	8100	0.496411	0	0.331762	4915	7247	12162	0.220238	0	0.1805	1417	3073	4490	0.194441	0	0.162818	0.225027	0.0758174
18S	80	G	3132	2037	5169	1.22498	0.148505	0.550606	2878	3830	6708	1.1334	0.120297	0.531301	642	1590	2232	1.53964	0.19146	0.606351	0.562752	0.0318201
18S	81	U	4739	5960	10699	0.0321402	0	0	4581	8863	13444	0.04398	0	0	946	4461	5407	0.00502548	0	0	0	0
18S	82	G	3983	2734	6717	0.539287	0	0.350383	3288	2794	6082	1.17285	0.124946	0.539815	792	2634	3426	0.65218	0	0.394809	0.428336	0.0808875
18S	83	A	2815	5136	7951	0.146138	0	0.127519	3708	5524	9232	0.286123	0	0.222488	630	5525	6155	0.0865822	0	0	0.116669	0.0911539
18S	84	A	2683	4884	7567	0.144301	0	0.126118	2678	7319	9997	0.120569	0	0.107605	551	6972	7523	0.259157	0	0	0.0779079	0.0556052
18S	85	A	2125	4779	6904	0.123894	0	0.110251	1777	7421	9198	0.0788914	0	0.07313	341	3839	4180	0.364331	0	0.267087	0.150156	0.0840599
18S	86	C	3475	3504	6979	0.0832824	0	0.0768898	2285	8385	10670	0.119327	0	0	605	5704	6309	0.131159	0	0	0.0256299	0.0362462
18S	87	U	4827	7432	12259	0.4548	0	0	3187	12273	15460	0.438873	0	0	860	4955	5815	0.0229214	0	0	0	0
18S	88	G	2752	3203	5955	0.148077	0	0.128997	2788	4938	7726	0.166355	0	0.142644	652	2522	3174	0.922712	0.0629394	0.47998	0.25054	0.162334
18S	89	C	3159	5536	8695	0.305291	0	0	3829	9206	13035	0.377261	0	0	653	12243	12896	0.613256	0	0	0	0
18S	90	G	672	2869	3541	0.79824	0.0539894	0.44397	348	3529	3877	1.32718	0.255397	0.570358	101	4085	4186	0.367757	0	0.268923	0.42775	0.123594
18S	91	A	1151	7071	8222	0.310876	0	0	1704	7116	8820	0.053287	0	0	255	4818	5073	0.0331691	0	0.0321104	0.0107035	0.015137
18S	92	A	916	3635	4551	0.425354	0	0.298466	1655	3273	4928	0.906373	0.0433462	0.475494	172	3302	3474	0.531786	0	0.347232	0.373731	0.0746609
18S	93	U	359	1356	1715	2.74437	0.18819	0.733047	910	4294	5204	0.714435	0	0.416764	67	4360	4427	0.0758356	0	0.0705047	0.406772	0.270574
18S	94	G	464	2274	2738	1.19085	0	0.543647	1482	4420	5902	0.442039	0	0.306573	125	7102	7227	0.434179	0	0	0.283407	0.222547
18S	95	G	410	1624	2034	2.58771	0.0865835	0.721369	2075	3691	5766	0.672639	0	0.402184	274	3613	3887	0.150809	0	0.131075	0.41821	0.241253
18S	96	C	810	6821	7631	0.0880954	0	0	2111	9613	11724	0.235621	0	0	413	2206	2619	0.503855	0	0.335127	0.111709	0.157981
18S	97	U	1281	7424	8705	0.155125	0	0	3374	8893	12267	0.243914	0	0	815	1909	2724	0.37609	0	0.273376	0.0911254	0.128871
18S	98	C	1586	15685	17271	0.628629	0	0	2327	19888	22215	0.642979	0	0	593	4140	4733	0.320725	0	0	0	0
18S	99	A	26	208	234	35.1389	0.581912	0.972443	59	860	919	10.1554	0.465681	0.910446	10	131	141	23.8811	0.847709	0.960081	0.947657	0.0267917	1
18S	100	U	618	5062	5680	0.474891	0	0.322022	1485	5067	6552	0.454447	0	0.312486	264	1958	2222	0.432809	0	0.302165	0.312224	0.00810882
18S	101	U	2052	23340	25392	0.746272	0	0	3104	21195	24299	0.699284	0	0	673	6267	6940	0.652946	0	0	0	0
18S	102	A	422	6020	6442	0.325344	0	0.245507	863	4276	5139	0.753022	0	0.429604	183	2086	2269	0.216187	0	0.177822	0.284311	0.106389
18S	103	A	183	5479	5662	0.432148	0	0.301785	502	4400	4902	0.675403	0	0.403178	95	2433	2528	0.0179957	0	0.0176844	0.240883	0.163163
18S	104	A	32	3433	3465	1.45977	0	0.593528	160	2705	2865	1.91917	0	0.657516	53	930	983	1.90708	0	0.656242	0.635762	0.0298684
18S	105	U	161	2962	3123	1.57128	0	0.611165	282	3440	3722	0.97263	0	0.49313	113	1079	1192	1.2628	0	0.558277	0.55419	0.0482742
18S	106	C	686	8732	9418	0.152908	0	0	1067	5617	6684	0.11945	0	0.106718	298	3483	3781	0.328597	0	0	0.0355728	0.0503075
18S	107	A	839	8029	8868	0.0712732	0	0	1292	5995	7287	0.0357925	0	0.0345602	478	2883	3361	0.237815	0	0	0.0115201	0.0162918
18S	108	G	521	3143	3664	1.15126	0.0610345	0.535225	1572	2174	3746	0.89154	0.0127176	0.471397	441	556	997	1.53056	0.0269205	0.60507	0.537231	0.0545904
18S	109	U	212	3887	4099	0.932173	0	0.482509	741	4570	5311	0.342727	0	0.255283	137	937	1074	1.2867	0	0.562917	0.43357	0.130272
18S	110	U	1489	15467	16956	0.629193	0	0	4401	13000	17401	0.676339	0	0	1063	4900	5963	0.705265	0	0	0	0
18S	111	A	293	7503	7796	0.0620011	0	0	1330	4475	5805	0.211415	0	0.174544	279	1758	2037	0.0646385	0	0.0607421	0.0784287	0.0723465
18S	112	U	553	12352	12905	0.496622	0	0	1860	8334	10194	0.371004	0	0	419	2317	2736	0.280766	0	0	0	0
18S	113	G	525	8434	8959	0.305737	0	0	2218	6410	8628	0.286391	0	0	398	1623	2021	0.128157	0	0	0	0
18S	114	G	348	3770	4118	0.468992	0	0.319314	1516	2593	4109	0.505493	0	0.33582	316	615	931	0.761505	0	0.432567	0.362567	0.049954
18S	115	U	248	3700	3948	0.376225	0	0.273425	1204	3739	4943	0.123092	0	0.109621	213	630	843	0.759992	0	0.432107	0.271717	0.13166
18S	116	U	13	111	124	41.5838	0.915692	0.9767	62	141	203	26.5589	0.866894	0.963886	11	37	48	28.5063	0.83132	0.966778	0.969121	0.00548783	1
18S	117	C	1042	2391	3433	0.113696	0	0.102116	2253	2375	4628	0.109376	0	0	568	743	1311	0.276575	0	0	0.0340386	0.0481379
18S	118	C	1461	1659	3120	0.048802	0	0.0465454	2727	2181	4908	0.229429	0	0	657	316	973	0.113632	0	0	0.0155151	0.0219417
18S	119	U	867	1019	1886	0.418719	0	0.295249	1789	1327	3116	0.159698	0	0.137744	337	177	514	0.606494	0	0.377983	0.270326	0.0996479
18S	120	U	1180	1531	2711	0.227966	0	0	2048	1670	3718	0.144704	0	0	439	385	824	0.121508	0	0	0	0
18S	121	U	14	109	123	17.0117	0.840474	0.944904	62	75	137	25.851	0.885294	0.963017	12	28	40	20.0192	0.841056	0.953531	0.953817	0.00739765	1
18S	122	G	601	1731	2332	0.176935	0	0	1356	1651	3007	0.183219	0	0.154891	280	496	776	0.162434	0	0.139891	0.0982607	0.0697502
18S	123	G	296	1815	2111	0.0202599	0	0.0198668	718	2304	3022	0.383056	0	0.27703	208	429	637	0.72325	0	0.420083	0.238993	0.165587
18S	124	U	397	1031	1428	0.529376	0	0.346297	806	2455	3261	0.339437	0	0.253476	256	318	574	1.16	0.183856	0.53747	0.379081	0.118235
18S	125	C	797	1284	2081	0.037496	0	0.0361576	2415	3045	5460	0.196311	0	0	831	800	1631	0.219193	0	0	0.0120525	0.0170449
18S	126	G	531	911	1442	0.603842	0.0208083	0.37666	1726	1076	2802	0.771963	0.0457604	0.435742	661	223	884	0.68811	0.0316427	0.407895	0.406766	0.0241332
18S	127	C	1574	506	2080	0.0740296	0	0.0689578	4231	2208	6439	0.279018	0	0	1435	232	1667	0.115301	0	0	0.0229859	0.032507
18S	128	U	2494	660	3154	0.307375	0	0	5853	1314	7167	0.340268	0	0	2370	346	2716	0.475287	0	0	0	0
18S	129	C	3678	444	4122	0.515585	0	0	7402	2300	9702	0.551794	0	0	2221	319	2540	0.435179	0	0	0	0
18S	130	G	1592	486	2078	0.0155737	0	0.0153422	3966	1192	5158	0.0999935	0	0	1928	561	2489	0.439607	0	0	0.00511406	0.00723237
18S	131	C	2685	541	3226	0.420122	0	0	5129	878	6007	0.277434	0	0	1854	313	2167	0.37131	0	0	0	0
18S	132	U	1410	784	2194	0.0752316	0	0	2549	1387	3936	0.0946067	0	0.0864499	904	325	1229	0.128419	0	0.113887	0.0667788	0.0485301
18S	133	C	465	755	1220	0.727063	0	0.421182	649	1100	1749	1.50328	0.265379	0.600662	297	267	564	1.43349	0.236106	0.589496	0.537113	0.0821024
18S	134	C	125	560	685	2.10672	0.243191	0.678436	167	1171	1338	2.23632	0.293456	0.691167	105	235	340	2.85155	0.388862	0.740928	0.70351	0.0269642
18S	135	U	72	760	832	1.36804	0.00242177	0.578003	105	1691	1796	1.18695	0	0.54288	80	237	317	2.61747	0.267006	0.724193	0.615025	0.0785139
18S	136	C	212	271	483	2.92032	0.285422	0.745311	450	840	1290	1.7983	0.158603	0.642819	140	249	389	1.63923	0.0560446	0.621706	0.669945	0.0539844
18S	137	U	555	340	895	1.10923	0	0.526171	1458	2358	3816	0.139886	0	0	289	378	667	0.378011	0	0.274615	0.266928	0.214877
18S	138	C	3921	703	4624	0.676874	0	0	4005	998	5003	0.374623	0	0	1502	306	1808	0.584313	0	0	0	0
18S	139	C	2004	338	2342	0.213117	0	0	2897	1060	3957	0.164895	0	0	710	221	931	0.0752623	0	0	0	0
18S	140	U	1928	606	2534	0.239829	0	0	5337	2650	7987	0.632233	0	0	1027	490	1517	0.466916	0	0	0	0
18S	141	A	860	125	985	1.24083	0.105033	0.553987	1103	617	1720	1.16158	0.112909	0.53752	356	115	471	0.99322	0.045685	0.49883	0.530112	0.0231191
18S	142	C	1463	213	1676	0.462108	0	0.316185	1418	701	2119	0.815839	0.0146542	0.449407	497	287	784	0.203822	0	0.169492	0.311695	0.114319
18S	143	U	1465	500	1965	0.332859	0	0.249828	1476	1610	3086	0.215949	0	0.177644	447	461	908	0.0258404	0	0.0252165	0.150896	0.0936276
18S	144	U	2135	614	2749	0.0239475	0	0	1941	1922	3863	0.0843858	0	0	582	479	1061	0.158485	0	0	0	0
18S	145	G	2275	482	2757	0.00976553	0	0	2313	941	3254	0.0664653	0	0.0623409	590	370	960	0.133461	0	0	0.0207803	0.0293878
18S	146	G	1946	636	2582	0.173523	0	0.147914	1755	1277	3032	0.172693	0	0.147303	376	280	656	0.304329	0	0.233595	0.176271	0.0405351
18S	147	A	1879	281	2160	0.488714	0	0.328381	1707	1281	2988	0.116185	0	0.104123	420	145	565	0.460738	0.0255598	0.315797	0.249434	0.102879
18S	148	U	5499	813	6312	0.52633	0	0	2945	3146	6091	0.479107	0	0	681	570	1251	0.32752	0	0	0	0
18S	149	A	2728	329	3057	0.162808	0	0.140052	950	1198	2148	0.774572	0.104014	0.436598	335	257	592	0.594847	0	0.373376	0.316675	0.127531
18S	150	A	2401	268	2669	0.35876	0	0.264108	754	1388	2142	0.762923	0.0686365	0.432875	338	234	572	0.630793	0	0.387216	0.361399	0.0712763
18S	151	C	3698	331	4029	0.116402	0	0	1213	1867	3080	0.226312	0	0.184596	469	235	704	0.379937	0	0.275613	0.153403	0.11466
18S	152	U	4322	1409	5731	0.421542	0	0	2119	3397	5516	0.361054	0	0	536	434	970	0.00630507	0	0.00627198	0.00209066	0.00295664
18S	153	G	1112	1591	2703	0.287056	0	0.223097	1367	1576	2943	0.252461	0	0.201626	279	532	811	0.22162	0	0.181598	0.202107	0.0169454
18S	154	U	1502	2412	3914	0.191594	0	0	1589	3308	4897	0.291171	0	0	281	1979	2260	0.61747	0	0	0	0
18S	155	G	2189	1791	3980	0.28792	0	0	2500	2787	5287	0.346915	0	0	577	524	1101	0.0691571	0	0	0	0
18S	156	G	708	1018	1726	0.682481	0	0.405779	626	1308	1934	1.07491	0.0772259	0.51818	57	337	394	1.91907	0.17226	0.657996	0.527318	0.10317
18S	157	U	1475	2551	4026	0.355412	0	0	1550	3582	5132	0.20024	0	0	172	1542	1714	0.358477	0	0	0	0
18S	158	A	728	1106	1834	0.466636	0	0.318286	1083	1727	2810	0.649792	0	0.393948	106	934	1040	0.176614	0	0.150227	0.287487	0.101854
18S	159	A	9	27	36	71.1823	0.959106	0.986516	3	80	83	58.5036	0.949409	0.983391	0	40	40	32.5621	0.912492	0.97091	0.980272	0.00674183	1
18S	160	U	540	406	946	1.54643	0.0701538	0.607545	1259	2506	3765	0.216805	0	0.178215	87	1049	1136	0.0825467	0	0.0763143	0.287358	0.230197
18S	161	U	1276	1150	2426	0.106895	0	0	2745	4217	6962	0.390976	0	0	225	1469	1694	0.328332	0	0	0	0
18S	162	C	771	1009	1780	0.297205	0	0.229211	1389	4124	5513	0.18613	0	0	164	1243	1407	0.115159	0	0	0.0764037	0.108051
18S	163	U	2118	2240	4358	0.448676	0	0	4235	6445	10680	0.599265	0	0	572	1795	2367	0.432259	0	0	0	0
18S	164	A	1399	1667	3066	0.0863457	0	0	1553	5181	6734	0.300541	0	0	166	1212	1378	0.110966	0	0.0999477	0.0333159	0.0471158
18S	165	G	933	1587	2520	0.238305	0	0.192506	677	3186	3863	0.28017	0	0.218898	177	1174	1351	0.19013	0	0.159855	0.19042	0.0241494
18S	166	A	29	93	122	27.8729	0.861615	0.965637	12	72	84	60.8542	0.937506	0.98402	19	33	52	32.8935	0.895962	0.971036	0.973565	0.00771473	1
18S	167	G	1591	844	2435	0.469517	0	0.319594	891	1921	2812	0.681246	0	0.405289	638	622	1260	0.357635	0	0.263579	0.329487	0.0582742
18S	168	C	2925	1546	4471	0.240459	0	0	1958	2788	4746	0.143702	0	0	1254	789	2043	0.218939	0	0	0	0
18S	169	U	4989	2896	7885	0.573871	0	0	2464	6173	8637	0.619037	0	0	2417	1579	3996	0.651061	0	0	0	0
18S	170	A	4817	1724	6541	0.4207	0	0	3268	1521	4789	0.338056	0	0	1761	675	2436	0.385027	0	0	0	0
18S	171	A	2247	1866	4113	0.00299519	0	0.00298697	1395	1103	2498	0.194407	0	0.162819	1488	256	1744	0.148507	0	0	0.0552686	0.0760592
18S	172	U	211	188	399	10.7398	0.674016	0.915015	102	56	158	18.073	0.768965	0.947882	51	63	114	12.9327	0.70922	0.928806	0.930568	0.013476	1
18S	173	A	1743	2488	4231	0.0824092	0	0.0761516	1422	875	2297	0.199913	0	0.166667	1409	197	1606	0.105766	0	0	0.0809394	0.0681256
18S	174	C	338	600	938	4.36577	0.505125	0.813795	208	360	568	3.99397	0.4407	0.80004	207	306	513	1.88152	0.200756	0.653402	0.755746	0.0725855	1
18S	175	A	2314	4898	7212	0.411981	0	0	1166	968	2134	0.172459	0	0.147151	1106	574	1680	0.277784	0	0	0.0490502	0.0693674
18S	176	U	612	7930	8542	0.547588	0	0	308	2632	2940	0.249998	0	0	254	950	1204	0.106676	0	0	0	0
18S	177	G	47	3443	3490	0.228168	0	0.185822	70	1145	1215	1.14024	0.0690901	0.532968	29	451	480	1.2736	0.13063	0.560681	0.42649	0.170554
18S	178	C	954	3799	4753	0.146518	0	0	958	1468	2426	0.15969	0	0.137749	456	591	1047	0.0168151	0	0	0.0459164	0.0649356
18S	179	C	1812	4003	5815	0.325522	0	0	895	1353	2248	0.456455	0	0.313497	479	894	1373	0.23064	0	0	0.104499	0.147784
18S	180	G	1285	1522	2807	0.481984	0	0.325307	1302	1540	2842	0.345101	0	0.256629	410	367	777	0.472865	0	0.321332	0.301089	0.0314802
18S	181	A	1177	1047	2224	0.857323	0.111637	0.461703	1537	1592	3129	0.34502	0	0.256577	409	164	573	1.11632	0.215353	0.527916	0.415399	0.115511
18S	182	C	2047	1149	3196	0.127335	0	0.112983	2329	2256	4585	0.0593715	0	0	558	442	1000	0.135498	0	0.119434	0.0774725	0.0548446
18S	183	G	2542	1121	3663	0.123077	0	0	3897	3069	6966	0.389635	0	0	1019	455	1474	0.274358	0	0	0	0
18S	184	G	2386	835	3221	0.0315987	0	0	4420	1982	6402	0.312749	0	0	1395	329	1724	0.401166	0	0	0	0
18S	185	G	1678	281	1959	0.547285	0	0.353823	3104	2042	5146	0.13639	0	0	1031	203	1234	0.169501	0	0	0.117941	0.166794
18S	186	C	3243	1402	4645	0.472744	0	0	4469	5501	9970	0.631595	0	0	1284	512	1796	0.516367	0	0	0	0
18S	187	G	1136	742	1878	0.396925	0	0.28425	1066	2599	3665	0.103285	0	0.0936394	886	170	1056	0.168622	0	0	0.125963	0.118274
18S	188	C	552	1100	1652	0.536647	0	0.34937	380	2439	2819	0.309401	0	0.236356	504	143	647	0.297085	0	0.229313	0.27168	0.0550105
18S	189	U	530	3054	3584	0.399203	0	0	496	2874	3370	0.0877287	0	0	391	126	517	0.431081	0.0249047	0.301634	0.100545	0.142192
18S	190	G	291	1659	1950	0.098935	0	0.0900701	117	687	804	2.36395	0.328496	0.70299	99	113	212	2.00824	0.313405	0.668623	0.487228	0.281183
18S	191	A	38	1415	1453	0.369716	0	0.270057	8	536	544	2.93474	0.237725	0.746202	17	112	129	2.94513	0.325829	0.747981	0.58808	0.224877
18S	192	C	70	1541	1611	0.125717	0	0.111739	45	506	551	2.0093	0	0.668099	24	252	276	0.42848	0	0.300715	0.360184	0.230993
18S	193	C	26	1203	1229	0.2843	0	0.221506	59	484	543	0.856332	0	0.46176	9	307	316	0.132773	0	0	0.227755	0.188565
18S	194	C	10	1608	1618	0.142228	0	0	110	440	550	0.343739	0	0.256154	10	212	222	0.0325361	0	0	0.0853845	0.120752
18S	195	C	15	1594	1609	0.222588	0	0	81	327	408	0.359957	0	0.265159	15	165	180	0.031062	0	0	0.0883864	0.124997
18S	196	C	6	1379	1385	0.247387	0	0	100	204	304	0.219126	0	0.180225	4	117	121	0.218033	0	0.180217	0.120147	0.0849569
18S	197	U	0	736	736	0.41093	0.022766	0.291528	6	255	261	0.31726	0	0.241549	3	80	83	0.796825	0	0.446421	0.326499	0.0872176
18S	198	U	1	516	517	1.02739	0.106999	0.507238	6	167	173	1.16418	0.0318785	0.539363	4	76	80	1.53471	0.192582	0.60844	0.55168	0.0422236
18S	199	C	20	562	582	0.793253	0	0.442778	72	60	132	2.68129	0	0.729847	35	42	77	3.6396	0.392272	0.786638	0.653087	0.150508
18S	200	G	34	269	303	3.26689	0.237418	0.766228	62	129	191	3.15069	0	0.76003	28	23	51	10.9094	0.250901	0.917514	0.814591	0.0728219	1
18S	201	C	14	413	427	2.40755	0.22533	0.707019	30	140	170	5.39604	0.245236	0.844425	17	27	44	17.7057	0.687549	0.947666	0.833037	0.0985732	1
18S	202	G	19	423	442	2.57063	0.321296	0.720393	51	205	256	4.10986	0.346477	0.804913	15	66	81	11.2127	0.653596	0.919036	0.814781	0.0813954	1
18S	203	G	59	1584	1643	0.0554136	0	0	250	322	572	1.581	0.0351876	0.612967	75	261	336	2.29621	0.0662005	0.697249	0.436739	0.310732
18S	204	G	201	1811	2012	0.19039	0	0	413	728	1141	0.423244	0	0.297563	107	1100	1207	0.0536516	0	0	0.0991876	0.140272
18S	205	G	387	1619	2006	0.120163	0	0	898	1553	2451	0.290747	0	0	313	2616	2929	0.641384	0	0	0	0
18S	206	G	1751	3317	5068	0.693247	0	0	2803	2811	5614	0.711509	0	0	1205	2910	4115	0.75849	0	0	0	0
18S	207	G	1220	2281	3501	0.484387	0	0	1934	2165	4099	0.526667	0	0	686	1901	2587	0.539825	0	0	0	0
18S	208	G	843	875	1718	0.219585	0	0.180135	1103	865	1968	0.236821	0	0.191554	329	647	976	0.369783	0	0.270159	0.213949	0.0400188
18S	209	A	277	642	919	1.41	0.150374	0.585326	628	421	1049	1.54323	0.0685305	0.607026	130	174	304	3.45024	0.292604	0.775864	0.656072	0.0851679
18S	210	U	226	443	669	2.40761	0.34149	0.706849	437	746	1183	1.40957	0.146068	0.585194	92	200	292	3.54069	0.340542	0.780356	0.690799	0.0804788
18S	211	G	586	673	1259	0.708801	0	0.414987	1222	1100	2322	0.187669	0	0.158072	162	161	323	2.75422	0.194947	0.734237	0.435765	0.235677
18S	212	C	855	1407	2262	0.137487	0	0	1202	1452	2654	0.00873404	0	0.00866166	142	734	876	0.0964526	0	0.0880594	0.0322404	0.0396281
18S	213	G	580	1043	1623	0.151847	0	0.1319	978	1040	2018	0.30492	0	0.233758	183	721	904	0.162222	0	0	0.121886	0.0956937
18S	214	U	380	2603	2983	0.40207	0	0	652	4321	4973	0.537473	0	0	53	615	668	0.0778442	0	0.0723224	0.0241075	0.0340931
18S	215	G	303	1801	2104	0.109945	0	0	421	2374	2795	0.0930575	0	0	53	649	702	0.00156472	0	0	0	0
18S	216	C	394	2750	3144	0.441035	0	0	476	3752	4228	0.443572	0	0	75	1421	1496	0.584606	0	0	0	0
18S	217	A	355	716	1071	0.864303	0	0.463839	370	1060	1430	0.83491	0.0456468	0.455187	79	390	469	0.630662	0	0.387257	0.435428	0.0342443
18S	218	U	192	388	580	2.44188	0.245848	0.709816	221	1134	1355	0.838315	0.00976474	0.456207	27	229	256	2.05145	0.272478	0.673145	0.613056	0.111915
18S	219	U	287	1677	1964	0.0790048	0	0	369	2357	2726	0.185967	0	0	32	656	688	0.0180132	0	0.0177198	0.00590658	0.00835317
18S	220	U	561	3698	4259	0.643122	0	0	734	2591	3325	0.382782	0	0	134	1145	1279	0.536797	0	0	0	0
18S	221	A	162	549	711	1.48635	0.0995662	0.598141	289	789	1078	0.877407	0.116349	0.467581	55	346	401	0.634467	0	0.388771	0.484831	0.0863408
18S	222	U	333	627	960	0.714811	0	0.417098	584	690	1274	0.467625	0	0.318798	99	346	445	0.365321	0	0.268012	0.334636	0.0618862
18S	223	C	886	319	1205	0.220638	0	0.180879	1061	434	1495	0.094645	0	0.0865146	181	740	921	0.484478	0	0	0.0891312	0.0738667
18S	224	A	668	234	902	0.651274	0	0.394671	871	261	1132	0.444337	0	0.307829	104	296	400	0.295317	0	0.228428	0.310309	0.0678912
18S	225	G	1936	252	2188	0.386864	0	0	1732	180	1912	0.200116	0	0	269	139	408	0.251345	0	0.201253	0.0670843	0.0948715
18S	226	A	1658	128	1786	0.276789	0	0	1597	191	1788	0.190963	0	0	221	115	336	0.42852	0	0.300599	0.1002	0.141704
18S	227	U	454	297	751	0.632861	0.0511267	0.387894	460	517	977	0.472415	0.0765481	0.321067	86	201	287	0.499614	0.00762493	0.333935	0.347632	0.0289501
18S	228	C	967	270	1237	0.0443726	0	0	837	721	1558	0.106222	0	0	74	217	291	0.453082	0	0.312544	0.104181	0.147335
18S	229	A	592	221	813	0.489244	0.0433419	0.328789	546	428	974	0.480353	0.0824202	0.324711	100	217	317	0.295947	0	0.228919	0.29414	0.0461481
18S	230	A	849	298	1147	0.0200252	0	0	573	620	1193	0.151833	0	0.131915	74	433	507	0.307612	0	0	0.0439716	0.0621852
18S	231	A	834	310	1144	0.0382242	0	0	640	1044	1684	0.222598	0	0	92	442	534	0.37242	0	0	0	0
18S	232	A	496	357	853	0.26573	0	0.210136	404	967	1371	0.025656	0	0	90	209	299	0.182667	0	0.15489	0.121675	0.0889446
18S	233	C	789	394	1183	0.108971	0	0	510	1083	1593	0.139495	0	0	78	337	415	0.17492	0	0	0	0
18S	234	C	674	582	1256	0.135225	0	0	650	908	1558	0.0920676	0	0	118	242	360	0.0517082	0	0	0	0
18S	235	A	201	686	887	0.24293	0	0.195627	304	682	986	0.487628	0.00545547	0.328012	48	277	325	0.0142468	0	0.0140893	0.179243	0.128681
18S	236	A	66	545	611	0.86732	0.143549	0.46488	149	594	743	1.05677	0.191941	0.514136	26	146	172	0.926654	0.156579	0.482413	0.487143	0.0203848
18S	237	C	42	823	865	0.349718	0	0.259326	422	707	1129	0.436686	0	0.304141	33	147	180	0.807858	0.0827794	0.448229	0.337232	0.0805908
18S	238	C	840	587	1427	0.223669	0	0	1083	783	1866	0.168506	0	0	177	161	338	0.131793	0	0	0	0
18S	239	C	1078	910	1988	0.478437	0	0	1856	1024	2880	0.495573	0	0	249	223	472	0.424736	0	0	0	0
18S	240	G	782	575	1357	0.201121	0	0	886	645	1531	0.0488976	0	0.0466471	167	86	253	0.108093	0	0.0978963	0.0481811	0.0399807
18S	241	G	178	400	578	0.95759	0.0294239	0.4896	524	574	1098	0.516257	0	0.340686	82	60	142	1.03605	0.0911188	0.510607	0.446964	0.0756381
18S	242	U	288	550	838	0.313998	0	0.239181	460	922	1382	0.188495	0	0.158696	50	155	205	0.367584	0	0.269741	0.222539	0.046836
18S	243	C	891	1060	1951	0.490375	0	0	1392	1938	3330	0.577094	0	0	229	289	518	0.529544	0	0	0	0
18S	244	A	127	672	799	0.411153	0	0.291618	140	945	1085	0.473123	0	0.321371	32	222	254	0.0371242	0	0.0359312	0.216307	0.128122
18S	245	G	87	462	549	0.986444	0.113915	0.497043	443	688	1131	0.285679	0	0.222354	79	104	183	0.358213	0	0.264798	0.328065	0.120735
18S	246	C	144	698	842	0.168459	0	0.144319	299	1013	1312	0.0464162	0	0	80	80	160	0.413389	0	0.293771	0.14603	0.119938
18S	247	C	218	514	732	0.304002	0	0.233374	349	1286	1635	0.332878	0	0	125	221	346	0.460775	0	0	0.0777914	0.110014
18S	248	C	119	1005	1124	0.187032	0	0	120	957	1077	0.026778	0	0	50	222	272	0.337078	0	0	0	0
18S	249	C	35	1298	1333	0.364509	0	0	45	817	862	0.0970903	0	0.0885915	24	132	156	0.0992215	0	0.0907913	0.0597943	0.0422905
18S	250	U	3	1294	1297	0.430466	0	0	25	602	627	0.2046	0	0.170074	2	74	76	0.861328	0.0805095	0.466	0.212025	0.192543
18S	251	C	29	520	549	0.377455	0	0.274385	62	238	300	1.34193	0.287387	0.573817	7	43	50	1.45381	0.128065	0.597243	0.481815	0.146986
18S	252	U	8	728	736	0.0892809	0	0	35	332	367	0.663587	0.0586648	0.399542	3	115	118	0.153035	0	0	0.133181	0.188346
18S	253	C	11	536	547	0.11839	0	0.106031	26	218	244	1.19932	0.153193	0.546328	2	21	23	3.01852	0.312128	0.759022	0.47046	0.271927
18S	254	C	8	715	723	0.288674	0	0	18	371	389	0.0976068	0	0.0891352	3	60	63	0.0934028	0	0.0866624	0.0585992	0.0414482
18S	255	G	8	249	257	0.805943	0.0825712	0.447233	20	403	423	0.134119	0	0	3	45	48	0.129252	0	0.116564	0.187932	0.189428
18S	256	G	1	172	173	1.12063	0.104471	0.529877	6	332	338	0.0330056	0	0.0320425	2	12	14	2.41704	0.387212	0.721424	0.427781	0.29055
18S	257	C	6	56	62	3.66067	0.484305	0.788123	13	341	354	0.0641315	0	0.0604264	3	42	45	0.0227053	0	0	0.28285	0.358133
18S	258	C	5	76	81	2.02493	0.187095	0.672124	17	332	349	0.25927	0	0.206357	0	44	44	0.119259	0	0.10871	0.329064	0.245834
18S	259	C	7	155	162	0.205249	0	0.171167	32	243	275	0.786594	0.0201854	0.44117	5	24	29	0.755185	0	0.438589	0.350309	0.126677
18S	260	C	17	166	183	0.0727053	0	0.0681227	27	203	230	1.41741	0.241673	0.587386	4	44	48	0.185714	0	0.15937	0.271626	0.226362
18S	261	G	5	64	69	2.04714	0.0347119	0.674988	28	191	219	1.93985	0.377914	0.660868	4	23	27	1.40357	0.209381	0.59276	0.642872	0.0359004
18S	262	G	13	66	79	2.84625	0	0.742419	26	461	487	0.537045	0.0673411	0.349867	2	40	42	0.895349	0.0618799	0.478261	0.523516	0.163422
18S	263	C	13	153	166	1.53207	0	0.6065	25	1163	1188	0.310962	0	0	5	42	47	1.16088	0.179404	0.542455	0.382985	0.272071
18S	264	C	3	119	122	3.46179	0.394645	0.777291	9	1287	1296	0.314461	0	0	1	159	160	0.28461	0	0	0.259097	0.366418
18S	265	G	13	185	198	2.25879	0.349121	0.694208	25	802	827	0.264452	0	0.209344	11	92	103	0.471902	0	0.322715	0.408756	0.207084
18S	266	G	52	686	738	0.0249587	0	0.0243831	98	799	897	0.318634	0	0.241844	28	98	126	0.601662	0	0.377505	0.214577	0.145445
18S	267	G	152	516	668	0.409434	0	0.290804	340	1026	1366	0.076266	0	0	41	86	127	1.0553	0.0792823	0.515411	0.268738	0.210993
18S	268	G	417	1313	1730	0.441537	0	0	821	1192	2013	0.38004	0	0	101	156	257	0.088329	0	0.0814503	0.0271501	0.038396
18S	269	G	613	1227	1840	0.406699	0	0	1238	753	1991	0.335196	0	0	156	152	308	0.0527868	0	0.0502946	0.0167649	0.0237091
18S	270	G	166	1155	1321	0.0391831	0	0	419	302	721	1.04669	0.137872	0.511753	154	177	331	0.0788822	0	0.0733194	0.195024	0.225952
18S	271	C	434	466	900	0.666383	0.00137953	0.400164	952	382	1334	0.123221	0	0.109776	362	59	421	0.0551606	0	0	0.16998	0.168822
18S	272	G	1496	539	2035	0.187787	0	0	1753	330	2083	0.220276	0	0	692	65	757	0.417913	0	0	0	0
18S	273	G	1428	515	1943	0.0608939	0	0	1232	526	1758	0.0584928	0	0.0552902	739	46	785	0.346947	0	0	0.0184301	0.026064
18S	274	G	1062	212	1274	0.577185	0	0.366141	467	153	620	2.41864	0.386604	0.70782	147	34	181	2.49689	0.334096	0.715155	0.596372	0.162825
18S	275	C	1219	224	1443	0.486134	0	0.327266	1083	534	1617	0.402053	0	0.286887	343	220	563	0.139913	0	0.122932	0.245695	0.088358
18S	276	G	1394	109	1503	0.550155	0.0452522	0.355056	979	228	1207	1.2048	0.222982	0.54665	262	36	298	1.38413	0.219186	0.581376	0.49436	0.0995183
18S	277	C	2669	168	2837	0.182711	0	0	2585	291	2876	0.0140772	0	0	629	108	737	0.0392051	0	0	0	0
18S	278	C	4507	161	4668	0.509826	0	0	4032	333	4365	0.285998	0	0	1149	108	1257	0.422991	0	0	0	0
18S	279	G	2513	83	2596	0.000397895	0	0	3569	291	3860	0.0436444	0	0	1113	48	1161	0.304504	0	0	0	0
18S	280	G	1592	29	1621	0.679744	0	0.40482	2560	73	2633	0.641677	0.0600113	0.390957	709	38	747	0.21025	0	0.173916	0.323231	0.105733
18S	281	C	3436	26	3462	0.261328	0	0	5153	63	5216	0.179948	0	0	796	22	818	0.136793	0	0.120462	0.0401539	0.0567862
18S	282	G	3738	18	3756	0.337175	0	0	5738	54	5792	0.258787	0	0	572	16	588	0.627051	0	0.385794	0.128598	0.181865
18S	283	G	2061	11	2072	0.246299	0	0.197701	4259	25	4284	0.0745183	0	0.0693655	764	4	768	0.229129	0	0.186613	0.151226	0.0580611
18S	284	C	2925	20	2945	0.236034	0	0	6440	27	6467	0.337771	0	0	1445	19	1464	0.432484	0	0	0	0
18S	285	U	2427	25	2452	0.189487	0	0	8138	25	8163	0.530145	0	0	1665	17	1682	0.566653	0	0	0	0
18S	286	U	1690	25	1715	0.076172	0	0.0708188	6806	21	6827	0.463593	0	0	1244	4	1248	0.445459	0	0	0.0236063	0.0333843
18S	287	U	1941	39	1980	0.174149	0	0	1421	16	1437	1.73391	0.329052	0.634385	436	4	440	0.599975	0	0.375522	0.336636	0.260442
18S	288	G	1162	61	1223	0.185957	0	0.156907	579	24	603	4.85366	0.560991	0.829401	304	10	314	0.995379	0.0563334	0.499637	0.495315	0.274562
18S	289	G	707	82	789	0.551322	0.0789628	0.355679	2842	28	2870	0.0319904	0	0	321	15	336	0.623871	0	0.384891	0.246857	0.174961
18S	290	U	60	119	179	5.39611	0.62966	0.844388	1750	107	1857	0.385839	0	0.278524	161	30	191	1.55457	0.0939572	0.609788	0.577567	0.232134
18S	291	G	355	127	482	0.978583	0.0856904	0.495106	1040	302	1342	0.668586	0	0.400869	134	32	166	1.40106	0	0.584977	0.493651	0.0751688
18S	292	A	275	141	416	1.03784	0.113463	0.509883	713	612	1325	0.356896	0	0.26317	202	18	220	0.385872	0	0.279345	0.3508	0.112683
18S	293	C	502	176	678	0.141941	0	0.124458	504	572	1076	0.399783	0	0.285793	157	26	183	0.462077	0	0.317221	0.242491	0.084442
18S	294	U	508	200	708	0.112145	0	0.100965	442	595	1037	0.565318	0	0.361375	73	37	110	1.86647	0.21616	0.653191	0.371844	0.225567
18S	295	C	490	69	559	0.502242	0	0.334726	499	319	818	1.08843	0.127701	0.521476	80	35	115	1.99004	0.289075	0.667481	0.507894	0.136185
18S	296	U	873	137	1010	0.171151	0	0	1084	1077	2161	0.303125	0	0	212	115	327	0.064126	0	0.0604348	0.0201449	0.0284892
18S	297	A	721	266	987	0.0423977	0	0	1224	898	2122	0.275857	0	0	197	219	416	0.0856914	0	0	0	0
18S	298	G	390	413	803	0.350138	0	0.259574	883	572	1455	0.171131	0	0.14621	162	199	361	0.261541	0	0.207774	0.204519	0.0463378
18S	299	A	327	690	1017	0.340122	0	0.253986	810	372	1182	0.626975	0	0.385563	180	347	527	0.0360901	0	0	0.213183	0.160028
18S	300	U	498	1521	2019	0.244868	0	0	1569	1952	3521	0.479292	0	0	383	692	1075	0.509025	0	0	0	0
18S	301	A	143	1073	1216	0.67754	0	0.404087	393	919	1312	0.824879	0.00145319	0.452207	73	445	518	0.324299	0	0.24524	0.367178	0.0884328
18S	302	A	100	816	916	1.75972	0.255252	0.637897	412	885	1297	1.22	0.118979	0.54974	47	347	394	1.06174	0.149944	0.515607	0.567748	0.0515231
18S	303	C	258	1196	1454	0.915052	0.115494	0.477992	417	1281	1698	0.936642	0.100784	0.483789	117	416	533	0.643321	0.0944858	0.391923	0.451235	0.0420067
18S	304	C	581	1392	1973	0.572065	0.0613938	0.364011	1270	1240	2510	0.604452	0	0.376828	189	806	995	0.0132642	0	0	0.246946	0.174696
18S	305	U	1253	3881	5134	0.397823	0	0	2452	1654	4106	0.204272	0	0.169657	398	622	1020	0.164207	0	0.141165	0.103607	0.0741791
18S	306	C	1140	3117	4257	0.194457	0	0	1599	1855	3454	0.676948	0.0295057	0.403748	225	976	1201	0.0867258	0	0.0798658	0.161205	0.174576
18S	307	G	1869	4653	6522	0.502093	0	0	3815	1857	5672	0.07616	0	0.0707817	809	570	1379	0.0145169	0	0	0.0235939	0.0333668
18S	308	G	976	5086	6062	0.436275	0	0	4299	3828	8127	0.19254	0	0	935	735	1670	0.127116	0	0	0	0
18S	309	G	941	2167	3108	0.199839	0	0.1666	3206	4260	7466	0.0289228	0	0	585	483	1068	0.520705	0	0.342621	0.16974	0.139892
18S	310	C	2089	1817	3906	0.109118	0	0	4928	8098	13026	0.469249	0	0	1413	1129	2542	0.411469	0	0	0	0
18S	311	C	1855	1624	3479	0.0338346	0	0	7440	7969	15409	0.561915	0	0	1540	1614	3154	0.545149	0	0	0	0
18S	312	G	1042	1202	2244	0.381257	0	0.276111	4207	3061	7268	0.0205133	0	0.0201037	1139	607	1746	0.119945	0	0	0.0987382	0.12569
18S	313	A	665	984	1649	0.715192	0.0226314	0.417122	2238	3246	5484	0.321791	0	0.243484	567	487	1054	0.445613	0	0.308454	0.32302	0.0716318
18S	314	U	1228	1998	3226	0.309255	0	0	3405	3943	7348	0.124735	0	0	1111	680	1791	0.267894	0	0	0	0
18S	315	C	654	945	1599	0.284069	0	0.221334	1830	4310	6140	0.0463406	0	0	336	829	1165	0.056518	0	0.0535381	0.0916239	0.094287
18S	316	G	529	378	907	1.10174	0.167988	0.524478	973	2224	3197	0.691912	0.00884197	0.409028	279	351	630	0.838176	0.0358143	0.456376	0.463294	0.0473854
18S	317	C	1126	953	2079	0.270475	0	0	1442	2774	4216	0.00728269	0	0.00723174	297	804	1101	0.179804	0	0	0.00241058	0.00340908
18S	318	A	266	573	839	0.802566	0.0759792	0.44553	407	1699	2106	0.653705	0.0830589	0.395411	127	344	471	0.647646	0.0647824	0.39358	0.411507	0.0240695
18S	319	C	164	913	1077	0.304875	0	0.233809	284	1915	2199	0.335505	0	0.251305	76	450	526	0.233249	0	0.189425	0.224847	0.0260452
18S	320	G	72	1245	1317	0.0358287	0	0.0346148	155	1214	1369	0.946707	0.0689823	0.486494	41	232	273	1.26946	0.138783	0.560268	0.360459	0.232367
18S	321	C	147	1153	1300	0.0547613	0	0	197	2261	2458	0.156039	0	0	71	219	290	0.754983	0	0.431038	0.143679	0.203193
18S	322	C	128	544	672	0.893281	0.0900462	0.472187	175	620	795	1.523	0.250492	0.603948	71	156	227	1.00609	0.023998	0.502617	0.526251	0.0563273
18S	323	C	206	405	611	1.07398	0.110552	0.518244	384	290	674	1.85669	0.29624	0.650282	119	181	300	0.383536	0	0.277882	0.482136	0.154161
18S	324	C	1270	600	1870	0.440733	0	0	1546	291	1837	0.116201	0	0	479	98	577	0.432699	0	0	0	0
18S	325	C	1182	341	1523	0.284376	0	0	1330	142	1472	0.130324	0	0.115367	337	34	371	0.108632	0	0	0.0384556	0.0543845
18S	326	C	1673	245	1918	0.460906	0	0	1967	131	2098	0.242406	0	0	679	42	721	0.628332	0	0	0	0
18S	327	G	604	131	735	0.516727	0	0.340991	1004	68	1072	0.619613	0.00646308	0.382789	156	8	164	0.920337	0.0553834	0.480775	0.401518	0.0585833
18S	328	U	973	82	1055	0.018771	0	0	2609	186	2795	0.46069	0	0	240	13	253	0.124891	0	0.111415	0.0371382	0.0525214
18S	329	G	402	197	599	0.856593	0.0832875	0.461793	1248	881	2129	0.232577	0	0	135	19	154	0.882437	0.0266903	0.470386	0.310726	0.219745
18S	330	G	398	62	460	1.43357	0.24934	0.589607	774	171	945	0.932159	0.211212	0.482708	42	44	86	2.38672	0.315919	0.707129	0.593148	0.0916535
18S	331	C	698	285	983	0.0643406	0	0.0605089	1661	136	1797	0.0323631	0	0.0313655	125	48	173	0.686526	0	0.408457	0.166777	0.171307
18S	332	G	532	713	1245	0.189647	0	0	674	1110	1784	0.118207	0	0.105764	88	167	255	0.13342	0	0.118122	0.0746287	0.0530111
18S	333	G	301	449	750	0.355319	0	0.262424	285	1247	1532	0.391585	0	0.281527	41	160	201	0.476513	0	0.323814	0.289255	0.0256512
18S	334	C	385	624	1009	0.0134543	0	0.0132887	486	1017	1503	0.595021	0.0602491	0.373204	47	126	173	0.95645	0.165212	0.49031	0.292268	0.202979
18S	335	G	273	1329	1602	0.370715	0	0	188	1474	1662	0.576776	0.094868	0.365934	39	348	387	0.0473081	0	0	0.121978	0.172503
18S	336	A	183	595	778	0.655484	0	0.396254	130	1853	1983	0.485265	0.0965831	0.326831	18	377	395	0.21908	0	0.180082	0.301056	0.0901143
18S	337	C	276	1387	1663	0.180736	0	0	161	4111	4272	0.294511	0	0	57	723	780	0.309774	0	0	0	0
18S	338	G	145	1018	1163	0.41933	0	0.295621	139	3441	3580	0.0444631	0	0	26	338	364	0.945145	0.0278082	0.486585	0.260735	0.200173
18S	339	A	105	493	598	2.31809	0.36467	0.698973	91	3122	3213	0.166214	0	0.142562	19	486	505	0.579952	0	0.367529	0.403021	0.228536
18S	340	C	381	683	1064	1.1821	0.220299	0.541958	171	4572	4743	0.197545	0	0	30	535	565	0.584472	0.0590957	0.369287	0.303748	0.226055
18S	341	C	936	792	1728	0.504004	0.0968225	0.335237	437	4774	5211	0.260796	0	0	179	680	859	0.106305	0	0.0961912	0.143809	0.140941
18S	342	C	2583	1070	3653	0.271179	0	0	665	5257	5922	0.357944	0	0	300	1469	1769	0.486773	0	0	0	0
18S	343	A	1807	1225	3032	0.0192182	0	0	524	3341	3865	0.0253291	0	0.0247096	197	1098	1295	0.227521	0	0	0.00823653	0.0116482
18S	344	U	2332	1912	4244	0.290229	0	0	669	4176	4845	0.243995	0	0	257	1444	1701	0.422549	0	0	0	0
18S	345	U	2718	1851	4569	0.324106	0	0	772	3427	4199	0.170521	0	0	236	1061	1297	0.207987	0	0	0	0
18S	346	C	3924	1611	5535	0.443359	0	0	1011	2428	3439	0.0372028	0	0	269	840	1109	0.0653554	0	0	0	0
18S	347	G	3537	731	4268	0.243315	0	0	928	825	1753	0.818079	0.194958	0.45011	320	476	796	0.321023	0	0.243242	0.231117	0.183957
18S	348	A	2591	713	3304	0.0456211	0	0	1112	1013	2125	0.285016	0	0.221881	323	392	715	0.373386	0	0.272149	0.164677	0.118239
18S	349	A	1589	415	2004	0.52793	0.0593567	0.345633	918	781	1699	0.452967	0	0.31188	368	239	607	0.472259	0	0.32113	0.326214	0.0142408
18S	350	C	1461	1020	2481	0.148048	0	0.129002	1650	1067	2717	0.15204	0	0	533	637	1170	0.302495	0	0	0.0430006	0.060812
18S	351	G	1072	603	1675	0.690016	0.04794	0.408434	801	495	1296	0.953131	0.000837269	0.488194	205	284	489	1.06821	0	0.517	0.471209	0.0459204
18S	352	U	978	1419	2397	0.118752	0	0.106186	620	980	1600	0.712784	0	0.416307	402	379	781	0.414351	0	0.293227	0.271907	0.127501
18S	353	C	1189	1091	2280	0.245628	0	0.197262	1357	719	2076	0.729	0	0.421748	534	314	848	0.537822	0	0.349998	0.323003	0.0936132
18S	354	U	159	311	470	5.35497	0.573346	0.842924	178	128	306	12.6647	0.701112	0.92704	81	20	101	13.6231	0.756434	0.93224	0.900735	0.0409332	1
18S	355	G	974	915	1889	0.601052	0	0.375535	1612	765	2377	0.94493	0	0.485948	427	100	527	2.08912	0.251421	0.676698	0.512727	0.124399
18S	356	C	2161	614	2775	0.183237	0	0.154908	3142	1525	4667	0.140303	0	0.123063	1480	105	1585	0.117886	0	0.105514	0.127828	0.0204448
18S	357	C	3926	374	4300	0.241362	0	0	5807	746	6553	0.142239	0	0	3777	238	4015	0.597488	0	0	0	0
18S	358	C	3988	506	4494	0.252041	0	0	6428	1291	7719	0.211205	0	0	2838	174	3012	0.393694	0	0	0	0
18S	359	U	6907	1208	8115	0.628016	0	0	13771	3495	17266	0.685238	0	0	3741	2	3743	0.517655	0	0	0	0
18S	360	A	1425	15	1440	1.63643	0.00549457	0.620863	3232	23	3255	1.24379	0	0.554402	824	1	825	1.58974	0	0.614147	0.596471	0.0298733
18S	361	U	4127	548	4675	0.249541	0	0	6992	1000	7992	0.136898	0	0	2111	110	2221	0.113781	0	0	0	0
18S	362	C	4548	1140	5688	0.410219	0	0	9770	2113	11883	0.456504	0	0	2937	255	3192	0.439242	0	0	0	0
18S	363	A	1950	49	1999	0.818083	0.0907286	0.450094	3370	406	3776	0.87789	0.0636433	0.467553	1159	5	1164	0.609175	0.0252033	0.378766	0.432138	0.0384069
18S	364	A	1270	157	1427	1.4341	0.231668	0.589341	5052	366	5418	0.176796	0	0.150258	768	40	808	1.01279	0.0677896	0.503486	0.414362	0.19001
18S	365	C	2678	83	2761	0.148616	0	0.129428	5329	315	5644	0.0248735	0	0.0242741	1612	28	1640	0.202417	0	0	0.051234	0.0561725
18S	366	U	2170	277	2447	0.251089	0	0.200762	4672	438	5110	0.0415444	0	0	999	54	1053	0.0934851	0	0.0855671	0.0954431	0.0822578
18S	367	U	2568	603	3171	0.0101373	0	0.0100387	3657	147	3804	0.344144	0	0.256082	818	21	839	0.381733	0	0.276509	0.180877	0.121088
18S	368	U	2959	50	3009	0.0800295	0	0.0741222	5230	153	5383	0.137228	0	0	786	2	788	0.343543	0	0.255941	0.110021	0.107527
18S	369	C	2154	341	2495	0.393354	0.00199014	0.282388	3252	96	3348	0.441886	0	0.306528	578	204	782	0.263616	0	0.208831	0.265916	0.0415504
18S	370	G	1189	1188	2377	0.584394	0.102577	0.368942	1887	32	1919	1.73002	0.300999	0.633824	394	53	447	1.38098	0.205138	0.580549	0.527771	0.114396
18S	371	A	1336	2048	3384	0.166319	0	0.142638	2326	117	2443	1.17677	0.182966	0.540706	317	55	372	2.08102	0.36706	0.676021	0.453121	0.226389
18S	372	U	2093	3576	5669	0.313729	0	0	3097	225	3322	0.66034	0.0780248	0.397786	657	95	752	0.4825	0.0318848	0.325755	0.24118	0.173057
18S	373	G	3654	1704	5358	0.23606	0	0	7892	295	8187	0.362442	0	0	1593	127	1720	0.401278	0	0	0	0
18S	374	G	2491	1709	4200	0.0078923	0	0.00783235	5008	217	5225	0.097725	0	0.0890406	935	130	1065	0.0559099	0	0.0529966	0.0499565	0.0332227
18S	375	U	4142	2766	6908	0.442238	0	0	11048	603	11651	0.556214	0	0	1785	353	2138	0.521272	0	0	0	0
18S	376	A	2388	2052	4440	0.0861393	0	0	6330	924	7254	0.182888	0	0	1450	251	1701	0.344699	0	0	0	0
18S	377	G	1473	2675	4148	0.0600386	0	0	4278	1129	5407	0.177357	0	0.150663	867	822	1689	0.322853	0	0	0.0502211	0.0710234
18S	378	U	1229	2768	3997	0.0691346	0	0	5385	1936	7321	0.1106	0	0	398	529	927	0.425287	0	0.298613	0.0995376	0.140767
18S	379	C	1014	2610	3624	0.0697962	0	0	3316	2186	5502	0.215127	0	0.177067	275	309	584	1.30536	0.185261	0.566648	0.247905	0.236694
18S	380	G	501	1641	2142	0.523347	0.070275	0.343656	1262	1769	3031	1.24721	0.222719	0.555085	158	305	463	2.06305	0.290024	0.674002	0.524248	0.136615
18S	381	C	402	1359	1761	0.770356	0.11511	0.435281	1823	4370	6193	0.0136386	0	0.0134573	194	653	847	0.784486	0.0331476	0.439905	0.296215	0.199949
18S	382	C	614	1696	2310	0.332357	0	0.249532	2217	4694	6911	0.130049	0	0	183	1338	1521	0.131895	0	0.116594	0.122042	0.101944
18S	383	G	253	1023	1276	1.3922	0.0928938	0.582164	1194	5307	6501	0.109756	0	0	128	1159	1287	0.414933	0	0.293414	0.291859	0.23767
18S	384	U	248	2717	2965	0.0331947	0	0	1570	8812	10382	0.499798	0	0	123	2469	2592	0.323799	0	0	0	0
18S	385	G	153	1397	1550	1.0183	0.0305867	0.504696	428	3341	3769	0.517215	0	0.340957	51	803	854	1.44108	0	0.590628	0.47876	0.103564
18S	386	C	416	2810	3226	0.0824088	0	0	992	5154	6146	0.162321	0	0	190	2679	2869	0.324715	0	0	0	0
18S	387	C	224	2959	3183	0.00700726	0	0	613	1990	2603	1.06581	0.108464	0.516024	130	2942	3072	0.357099	0	0	0.172008	0.243256
18S	388	U	463	8048	8511	0.690632	0	0	1473	6660	8133	0.465761	0	0	376	5819	6195	0.747346	0	0	0	0
18S	389	A	180	1003	1183	1.90849	0.105819	0.65637	396	1277	1673	1.87196	0.289503	0.651942	73	740	813	1.50581	0	0.601223	0.636512	0.0250182
18S	390	C	628	2763	3391	0.0515559	0	0	1002	2788	3790	0.17672	0	0.150214	131	1033	1164	0.578236	0	0.36658	0.172265	0.150466
18S	391	C	1259	2963	4222	0.286879	0	0	1582	3145	4727	0.14255	0	0	159	1417	1576	0.00396674	0	0.00395357	0.00131786	0.00186373
18S	392	A	388	1533	1921	0.655954	0	0.396243	647	1755	2402	0.842988	0.0555928	0.457506	74	635	709	1.16426	0	0.538298	0.464016	0.058176
18S	393	U	480	3314	3794	0.251623	0	0	722	1972	2694	0.678606	0.0189756	0.404357	59	815	874	0.459594	0	0.315125	0.239827	0.173452
18S	394	G	285	1985	2270	0.302348	0	0.232235	779	1549	2328	1.15456	0.20666	0.535975	73	434	507	1.23812	0	0.553684	0.440631	0.147536
18S	395	G	280	1280	1560	0.729824	0.0670329	0.422063	663	4339	5002	0.0455593	0	0	57	406	463	0.761279	0.0533964	0.43276	0.284941	0.201531
18S	396	U	116	2632	2748	0.0229902	0	0	350	6920	7270	0.291097	0	0	26	634	660	0.22476	0	0.183741	0.0612469	0.0866162
18S	397	G	63	1935	1998	0.382858	0	0.27696	271	5186	5457	0.0541509	0	0.0513781	19	918	937	0.158138	0	0	0.109446	0.120293
18S	398	A	82	1373	1455	0.912668	0.197177	0.477341	193	5589	5782	0.0239745	0	0.0234171	19	396	415	1.12065	0.1854	0.529045	0.343268	0.227152
18S	399	C	108	2788	2896	0.101377	0	0	281	7179	7460	0.209859	0	0	43	453	496	0.80655	0.0771544	0.446957	0.148986	0.210697
18S	400	C	212	3753	3965	0.407365	0	0	705	8011	8716	0.331036	0	0	113	1199	1312	0.373987	0	0	0	0
18S	401	A	44	2704	2748	0.121208	0	0	151	5078	5229	0.20895	0	0.172864	15	600	615	0.520166	0	0.342543	0.171802	0.139845
18S	402	C	25	3781	3806	0.421443	0	0	98	9599	9697	0.420931	0	0	38	1242	1280	0.318189	0	0	0	0
18S	403	G	46	3038	3084	0.315901	0	0	214	6788	7002	0.188288	0	0	32	1330	1362	0.3734	0	0	0	0
18S	404	G	65	2599	2664	0.254392	0	0	341	4380	4721	0.202838	0	0.168662	27	1800	1827	0.587843	0	0	0.0562208	0.0795082
18S	405	G	78	678	756	1.70455	0.398009	0.630561	163	2597	2760	1.01869	0.219177	0.50472	20	542	562	0.530412	0	0.346984	0.494088	0.116013
18S	406	U	53	721	774	1.341	0.267362	0.573149	65	3277	3342	0.50444	0	0.335368	10	597	607	0.33496	0	0.251223	0.38658	0.136323
18S	407	G	38	890	928	0.651298	0.0420694	0.394673	200	4690	4890	0.120784	0	0	18	622	640	0.105218	0	0.0953353	0.163336	0.168146
18S	408	A	30	779	809	0.704678	0.0206485	0.413678	74	3532	3606	0.129236	0	0.114474	14	409	423	0.562762	0	0.360652	0.296268	0.130358
18S	409	C	29	1043	1072	0.0509061	0	0.0484832	99	5681	5780	0.446299	0	0	13	406	419	0.328228	0	0.247561	0.0986813	0.107118
18S	410	G	49	994	1043	0.046275	0	0	281	3832	4113	0.277059	0	0	17	332	349	0.326508	0	0.246672	0.0822241	0.116282
18S	411	G	40	1059	1099	0.130566	0	0	317	2906	3223	0.0114075	0	0	14	344	358	0.0163417	0	0.0161231	0.00537437	0.00760051
18S	412	G	190	810	1000	0.0014874	0	0	382	1196	1578	1.09246	0.0501415	0.522252	28	500	528	0.413653	0	0	0.174084	0.246192
18S	413	G	193	643	836	0.220404	0	0.180776	348	562	910	2.59213	0.189918	0.721834	43	191	234	0.293995	0	0.227949	0.376853	0.244698
18S	414	A	249	709	958	0.0934422	0	0.0855385	386	571	957	2.35341	0.110098	0.702015	33	73	106	1.8352	0.26938	0.649432	0.478995	0.279043
18S	415	A	225	204	429	1.68788	0.351755	0.628504	225	507	732	3.43747	0.234539	0.774885	38	33	71	3.23596	0.415358	0.766439	0.723276	0.0671027
18S	416	U	285	688	973	0.181462	0	0.153725	930	1040	1970	0.577716	0	0.36629	60	30	90	2.46447	0.33109	0.713619	0.411211	0.230772
18S	417	C	1306	791	2097	0.469341	0	0	8236	1386	9622	0.75293	0	0	262	118	380	0.177165	0	0	0	0
18S	418	A	748	453	1201	0.0673137	0	0.0631176	2601	479	3080	0.051502	0	0.0489946	184	45	229	0.600048	0	0.376041	0.162718	0.150952
18S	419	G	493	207	700	0.915137	0.0444218	0.4782	1985	503	2488	0.339963	0	0.253787	139	33	172	1.19602	0.118214	0.546068	0.426018	0.124898
18S	420	G	1391	194	1585	0.216344	0	0	3200	788	3988	0.198334	0	0	532	66	598	0.403005	0	0	0	0
18S	421	G	1316	63	1379	0.0976167	0	0	2542	227	2769	0.194733	0	0.163042	384	82	466	0.149726	0	0	0.0543474	0.0768589
18S	422	U	1504	160	1664	0.2935	0	0	2783	666	3449	0.100174	0	0	450	138	588	0.337785	0	0	0	0
18S	423	U	1977	199	2176	0.523876	0	0	3692	872	4564	0.373058	0	0	635	111	746	0.484218	0	0	0	0
18S	424	C	1506	192	1698	0.447525	0	0	2955	480	3435	0.241951	0	0	654	75	729	0.46414	0	0	0	0
18S	425	G	367	62	429	1.25501	0.194282	0.557118	1249	61	1310	1.17046	0.155074	0.539459	137	42	179	1.61148	0.177205	0.618391	0.571656	0.0338241
18S	426	A	427	48	475	0.898156	0.0623154	0.473697	1289	316	1605	0.798865	0.0344844	0.444248	266	52	318	0.589934	0	0.371776	0.429907	0.042827
18S	427	U	284	97	381	1.24689	0	0.555587	1054	179	1233	1.60438	0.16037	0.616223	173	56	229	1.76884	0	0.639843	0.603884	0.0354864
18S	428	U	27	10	37	22.9485	0.799904	0.959298	171	31	202	17.501	0.842615	0.946201	28	14	42	16.9137	0.786758	0.945404	0.950301	0.0063701	1
18S	429	C	225	44	269	2.48235	0.0599933	0.713596	2414	255	2669	0.452122	0	0.311433	349	41	390	1.20628	0.082928	0.547383	0.524137	0.165003
18S	430	C	242	125	367	1.46057	0	0.594246	3945	538	4483	0.149765	0	0	564	67	631	0.431188	0	0.301613	0.29862	0.242609
18S	431	G	216	200	416	1.43653	0.206551	0.590161	4063	515	4578	0.0942612	0	0	711	30	741	0.353609	0	0.261495	0.283885	0.241452
18S	432	G	846	162	1008	0.142583	0	0.124899	4715	154	4869	0.075567	0	0	1294	43	1337	0.217597	0	0	0.0416329	0.0588778
18S	433	A	1477	156	1633	0.207317	0	0	8526	310	8836	0.511632	0	0	2641	26	2667	0.642408	0	0	0	0
18S	434	G	2054	118	2172	0.366718	0	0	7867	380	8247	0.460914	0	0	1815	38	1853	0.429767	0	0	0	0
18S	435	A	2386	198	2584	0.421737	0	0	5987	809	6796	0.322253	0	0	1898	43	1941	0.471953	0	0	0	0
18S	436	G	711	77	788	1.31073	0.126715	0.567548	1848	71	1919	1.577	0.24343	0.612076	561	12	573	0.943573	0	0.485919	0.555181	0.0522403			0.612076	0.485919	0.548998	0.0630783
18S	437	G	2253	214	2467	0.282212	0	0	4433	491	4924	0.116754	0	0	1260	44	1304	0.283193	0	0	0	0
18S	438	G	2240	213	2453	0.237761	0	0	3913	256	4169	0.00880895	0	0	759	31	790	0.115016	0	0.103269	0.034423	0.0486815
18S	439	A	2123	366	2489	0.227738	0	0	3059	549	3608	0.102087	0	0.0926542	385	37	422	0.849068	0.048711	0.459775	0.184143	0.198538
18S	440	G	1004	174	1178	0.766723	0.162278	0.434189	727	757	1484	1.62857	0.255918	0.619723	67	13	80	6.79108	0.636034	0.873032	0.642315	0.179868
18S	441	C	1639	222	1861	0.0553109	0	0.0524386	801	1250	2051	0.772125	0.07015	0.435825	131	35	166	1.93713	0.132104	0.660878	0.383048	0.251182
18S	442	C	1383	234	1617	0.193291	0	0.162065	949	1063	2012	0.781813	0.130645	0.438896	121	49	170	1.22281	0.0467794	0.55157	0.384177	0.163654
18S	443	U	1927	511	2438	0.24854	0	0	1798	1934	3732	0.043617	0	0	148	84	232	0.455031	0	0.313655	0.104552	0.147858
18S	444	G	1687	204	1891	0.0471165	0	0	2008	715	2723	0.402109	0.0569663	0.286864	139	72	211	0.38218	0	0.277452	0.188105	0.133066
18S	445	A	1878	277	2155	0.23407	0	0	2954	1732	4686	0.189764	0	0	238	62	300	0.129716	0	0	0	0
18S	446	G	1554	438	1992	0.228639	0	0	3757	1669	5426	0.278849	0	0	249	91	340	0.262757	0	0	0	0
18S	447	A	1139	413	1552	0.00270444	0	0.00269888	3200	1942	5142	0.174608	0	0	150	100	250	0.112882	0	0.101796	0.0348318	0.047364
18S	448	A	998	351	1349	0.161383	0	0.139046	3213	1491	4704	0.032776	0	0	156	173	329	0.100976	0	0	0.0463487	0.065547
18S	449	A	605	364	969	0.575911	0.0503309	0.365685	2348	1423	3771	0.254268	0	0.202765	95	129	224	0.46237	0.0281725	0.317143	0.295198	0.068298
18S	450	C	537	613	1150	0.192548	0	0.161577	2989	2321	5310	0.157756	0	0	137	334	471	0.359322	0	0	0.0538589	0.076168
18S	451	G	488	280	768	0.78022	0.0379528	0.438592	3359	2051	5410	0.193261	0	0	201	99	300	0.189922	0	0.160056	0.199549	0.181219
18S	452	G	488	262	750	0.715742	0	0.417486	2091	2620	4711	0.108201	0	0	85	84	169	1.22111	0.139607	0.551235	0.322907	0.234768
18S	453	C	338	1313	1651	0.294471	0	0	1869	3270	5139	0.209542	0	0	66	254	320	0.289477	0	0.225036	0.0750119	0.106083
18S	454	U	295	2313	2608	0.608449	0	0	1856	3671	5527	0.316791	0	0	60	530	590	0.304531	0	0	0	0
18S	455	A	88	683	771	0.55177	0	0.355872	834	1680	2514	0.600133	0.0836429	0.375145	28	411	439	0.0972475	0	0.0888125	0.273276	0.130673
18S	456	C	57	413	470	1.50625	0.107234	0.601507	411	1632	2043	0.953414	0.164619	0.488198	14	155	169	2.10837	0.192621	0.679574	0.58976	0.0785691
18S	457	C	93	1322	1415	0.238551	0	0	722	1018	1740	1.19843	0.181796	0.545272	75	749	824	0.337226	0	0	0.181757	0.257044
18S	458	A	50	640	690	0.782425	0	0.439323	212	1618	1830	1.10457	0.157023	0.52498	6	236	242	1.88226	0.119052	0.653984	0.539429	0.0882283
18S	459	C	123	1424	1547	0.202649	0	0	705	5208	5913	0.381222	0	0	15	1143	1158	0.392522	0	0	0	0
18S	460	A	38	855	893	0.513473	0	0.339519	174	2566	2740	0.530816	0	0.346836	4	466	470	1.0121	0	0.503539	0.396631	0.0756539
18S	461	U	97	808	905	0.489711	0	0.328972	181	4968	5149	0.235996	0	0	10	1033	1043	0.0634525	0	0	0.109657	0.155079
18S	462	C	2	345	347	3.23921	0.465059	0.764625	2	4004	4006	0.014336	0	0.0141369	0	128	128	7.73755	0.591929	0.886338	0.555033	0.385686
18S	463	C	68	1565	1633	0.117625	0	0	108	2353	2461	0.789232	0	0.441201	5	1862	1867	0.470801	0	0	0.147067	0.207984
18S	464	A	35	2230	2265	0.342581	0	0	67	5924	5991	0.304667	0	0	7	1298	1305	0.189986	0	0	0	0
18S	465	A	25	2661	2686	0.423351	0	0	52	8656	8708	0.557171	0	0	6	1567	1573	0.344769	0	0	0	0
18S	466	G	44	2060	2104	0.180802	0	0	96	5822	5918	0.314165	0	0	16	2583	2599	0.671855	0	0	0	0
18S	467	G	51	1692	1743	0.0643731	0	0.0605124	127	2905	3032	0.416368	0	0.294037	12	1337	1349	0.310222	0	0	0.118183	0.126778
18S	468	A	8	824	832	1.40578	0.214395	0.584625	43	153	196	20.9315	0.856585	0.954624	0	132	132	6.17093	0.554906	0.861451	0.800234	0.157132	1	0.889145	0.954624	0.861451	0.90174	0.0390664
18S	469	A	81	1523	1604	0.224188	0	0.183225	277	3513	3790	0.00082945	0	0	35	473	508	0.648155	0	0.39373	0.192319	0.160868
18S	470	G	214	2410	2624	0.301596	0	0	793	3310	4103	0.0977827	0	0	65	259	324	1.18287	0	0.542653	0.180884	0.255809
18S	471	G	35	1856	1891	0.0299859	0	0	126	2207	2333	0.609688	0	0.378862	21	230	251	1.40216	0	0.584674	0.321179	0.242152
18S	472	C	170	2832	3002	0.476927	0	0	731	4632	5363	0.432401	0	0	61	392	453	0.0137788	0	0.0136211	0.00454036	0.00642104
18S	473	A	55	2066	2121	0.264787	0	0	192	3137	3329	0.00814481	0	0.00808142	16	208	224	0.505481	0	0.336755	0.114945	0.156878
18S	474	G	38	1263	1301	0.172504	0	0.147221	107	1447	1554	1.29489	0.0822857	0.564408	14	143	157	0.760267	0.0665729	0.433463	0.381697	0.174205
18S	475	C	115	969	1084	0.364598	0	0.267364	337	3155	3492	0.0157967	0	0.0155554	26	244	270	0.0268963	0	0	0.0943065	0.122535
18S	476	A	63	1289	1352	0.0425967	0	0	393	2716	3109	0.125295	0	0.111376	22	267	289	0.187701	0	0	0.0371253	0.052503
18S	477	G	59	797	856	0.369402	0	0.269984	412	3976	4388	0.228169	0	0	24	215	239	0.0635185	0	0	0.0899948	0.127272
18S	478	G	100	486	586	0.767556	0	0.434666	460	1718	2178	0.621355	0	0.383341	16	96	112	0.947394	0.0535656	0.488714	0.435574	0.0430234
18S	479	C	249	604	853	0.0568826	0	0	1854	5368	7222	0.624242	0	0	51	202	253	0.308049	0	0	0	0
18S	480	G	372	172	544	0.32736	0	0.246966	640	1727	2367	0.40007	0	0.285836	96	129	225	0.27237	0	0	0.177601	0.126581
18S	481	C	542	438	980	0.404372	0	0	1491	2145	3636	0.144851	0	0	67	160	227	0.34269	0	0	0	0
18S	482	G	114	116	230	1.64089	0.232693	0.622359	492	1037	1529	1.21674	0.0182575	0.549049	22	88	110	0.284084	0	0.222798	0.464735	0.173674
18S	483	C	460	221	681	0.319404	0	0	1837	2634	4471	0.35679	0	0	66	49	115	0.0151341	0	0.0150362	0.00501205	0.00708811
18S	484	A	9	8	17	26.313	0.880463	0.965351	33	21	54	56.9174	0.917466	0.983043	0	5	5	17.6222	0.85592	0.954846	0.967747	0.011635	1
18S	485	A	165	45	210	1.1138	0	0.528102	1208	267	1475	0.998276	0	0.499738	26	11	37	1.60614	0.163383	0.622577	0.550139	0.0525142
18S	486	A	591	48	639	0.431354	0	0	4981	172	5153	0.563737	0	0	69	10	79	0.0179167	0	0.0178201	0.00594005	0.00840049
18S	487	U	185	75	260	0.456024	0	0.314024	1588	352	1940	0.290017	0	0.224906	54	8	62	0.121517	0	0.109906	0.216279	0.083554
18S	488	U	434	90	524	0.396402	0	0	5057	521	5578	0.660284	0	0	62	6	68	0.132367	0	0	0	0
18S	489	A	41	21	62	5.03034	0.530562	0.836373	790	48	838	1.80538	0.0759878	0.643815	13	1	14	3.3	0.420395	0.779528	0.753239	0.0807795	1
18S	490	C	307	15	322	0.0843481	0	0.0780097	1430	76	1506	0.326152	0	0.246062	40	4	44	0.340988	0	0.258566	0.194212	0.0823262
18S	491	C	415	32	447	0.134474	0	0	1520	94	1614	0.272934	0	0.214518	66	14	80	0.210288	0	0	0.0715059	0.101125
18S	492	C	358	43	401	0.125456	0	0.111718	2031	46	2077	0.04507	0	0	97	6	103	0.357265	0	0	0.0372394	0.0526645
18S	493	A	115	33	148	2.37069	0.366237	0.704728	406	43	449	3.30904	0.319997	0.768326	33	1	34	1.19302	0.196125	0.551188	0.674747	0.0911458
18S	494	C	415	36	451	0.0959685	0	0.0877422	1172	24	1196	0.47943	0	0.324247	49	10	59	0.248519	0	0.201744	0.204578	0.0965735
18S	495	U	390	58	448	0.126949	0	0.112871	1010	541	1551	0.0430842	0	0	54	27	81	0.114634	0	0	0.0376238	0.053208
18S	496	C	417	201	618	0.182822	0	0	679	197	876	0.827024	0	0.452944	35	44	79	0.0452778	0	0	0.150981	0.21352
18S	497	C	745	123	868	0.451656	0	0	2691	377	3068	0.563872	0	0	90	33	123	0.421505	0	0	0	0
18S	498	C	974	163	1137	0.623286	0	0	2305	385	2690	0.491874	0	0	60	53	113	0.393957	0	0	0	0
18S	499	G	601	47	648	0.268772	0	0	1297	204	1501	0.00536322	0	0	58	24	82	0.175234	0	0	0	0
18S	500	A	290	60	350	0.488826	0	0.328959	639	153	792	1.06385	0.103177	0.515784	35	10	45	0.580918	0.0707818	0.372579	0.405774	0.079801
18S	501	C	186	75	261	0.960602	0.0279655	0.490908	439	217	656	1.47265	0.193177	0.595943	5	32	37	0.951462	0.158008	0.494228	0.527027	0.0487501
18S	502	C	49	51	100	4.17217	0.495704	0.808205	891	333	1224	0.293551	0	0.227078	3	59	62	0.131393	0	0.117787	0.384356	0.303009
18S	503	C	12	162	174	1.72152	0.0660661	0.63389	791	355	1146	0.351923	0	0.260481	1	51	52	0.281551	0	0.222979	0.37245	0.185499
18S	504	G	52	179	231	0.947222	0	0.487527	1256	288	1544	0.0656383	0	0	6	22	28	1.53525	0.147296	0.613911	0.367146	0.264689
18S	505	G	187	345	532	0.144319	0	0	1515	818	2333	0.332986	0	0	14	46	60	0.42623	0	0.302326	0.100775	0.142518
18S	506	G	291	570	861	0.525367	0	0	381	1714	2095	0.253642	0	0	19	61	80	0.0725652	0	0.0684435	0.0228145	0.0322646
18S	507	G	192	285	477	0.10602	0	0.0960393	22	953	975	0.860827	0	0.462859	38	70	108	0.147197	0	0	0.186299	0.199449
18S	508	A	334	218	552	0.107173	0	0.0969571	12	2123	2135	0.10231	0	0	33	69	102	0.0395901	0	0.0384414	0.0451328	0.0398644
18S	509	G	42	16	58	11.7041	0.712329	0.922516	6	28	34	62.9235	0.930734	0.984796	3	0	3	31.9611	0.88522	0.977072	0.961462	0.0277185	1
18S	510	G	404	140	544	0.43419	0	0.30313	515	1280	1795	0.197309	0	0.16487	162	11	173	0.247446	0	0	0.156	0.123911
18S	511	U	1006	619	1625	0.579076	0	0	1335	4628	5963	0.725263	0	0	342	40	382	0.704932	0	0	0	0
18S	512	A	26	7	33	27.3869	0.850918	0.965773	39	14	53	41.6784	0.819489	0.976993	11	0	11	12.6222	0.663393	0.932294	0.958353	0.0189876	1
18S	513	G	1325	106	1431	0.324682	0	0	870	1599	2469	0.161233	0	0	114	10	124	0.304622	0	0.234935	0.0783117	0.11075
18S	514	U	1229	328	1557	0.244965	0	0	957	3448	4405	0.550028	0	0	174	23	197	0.117621	0	0	0	0
18S	515	G	862	138	1000	0.475314	0	0.322396	842	619	1461	0.654203	0	0.395643	165	33	198	0.03244	0	0.0315744	0.249871	0.157229
18S	516	A	1031	94	1125	0.620446	0	0.383096	1165	884	2049	0.295957	0	0.228455	265	4	269	0.0269136	0	0	0.20385	0.157363
18S	517	C	108	2	110	19.3469	0.870096	0.951274	85	9	94	33.0394	0.888741	0.970923	30	4	34	9.29873	0.636009	0.905413	0.942536	0.0274487	1
18S	518	G	1764	91	1855	0.480029	0	0.324456	996	818	1814	1.16493	0	0.538228	122	33	155	2.62557	0	0.725464	0.529382	0.16383
18S	519	A	3050	163	3213	0.0244106	0	0	1731	1220	2951	0.552774	0	0.356069	227	55	282	1.54778	0	0.608345	0.321471	0.249558
18S	520	A	3358	240	3598	0.0321756	0	0	2549	1015	3564	0.445111	0	0.308072	330	80	410	1.13796	0	0.53287	0.280314	0.218427
18S	521	A	3215	389	3604	0.0724549	0	0.0675774	2897	1164	4061	0.379044	0	0.274909	451	115	566	0.793514	0	0.442871	0.261786	0.153494
18S	522	A	4695	436	5131	0.206426	0	0	4665	1274	5939	0.0504153	0	0.0480032	968	96	1064	0.0714554	0	0.0667485	0.0382506	0.028109
18S	523	A	3201	772	3973	0.127163	0	0.112842	4543	2933	7476	0.0956652	0	0	1057	92	1149	0.115488	0	0.103612	0.0721513	0.0511576
18S	524	U	10365	667	11032	0.635785	0	0	15209	4004	19213	0.667443	0	0	3666	116	3782	0.698103	0	0	0	0
18S	525	A	4770	551	5321	0.122834	0	0	7026	1126	8152	0.0227265	0	0	1803	30	1833	0.21385	0	0	0	0
18S	526	A	3376	400	3776	0.250875	0	0.200602	6239	677	6916	0.20977	0	0.173417	1694	16	1710	0.133268	0	0	0.124673	0.0888531
18S	527	C	3923	154	4077	0.0912839	0	0.0836669	4287	1344	5631	0.49488	0	0.33109	1259	18	1277	0.182168	0	0.154199	0.189652	0.104074
18S	528	A	3916	198	4114	0.0126988	0	0.0125426	8688	626	9314	0.164071	0	0	1684	25	1709	0.174288	0	0	0.00418086	0.00591263
18S	529	A	2679	263	2942	0.342579	0	0.25523	6381	794	7175	0.0719853	0	0.0671601	1204	13	1217	0.143414	0	0.125516	0.149302	0.0785997
18S	530	U	4733	632	5365	0.379559	0	0	11129	1972	13101	0.508614	0	0	1676	37	1713	0.274796	0	0	0	0
18S	531	A	1599	381	1980	0.531011	0.0696809	0.346951	3976	490	4466	0.404977	0	0.288291	816	5	821	0.367167	0.0714215	0.2688	0.301347	0.0332143
18S	532	C	2613	295	2908	0.124774	0	0	6818	979	7797	0.326433	0	0	807	17	824	0.225603	0	0.184257	0.061419	0.0868596
18S	533	A	1097	516	1613	0.504895	0.0495491	0.33564	1935	578	2513	1.1035	0.185171	0.524702	457	10	467	1.04836	0.236468	0.512339	0.45756	0.0863585
18S	534	G	1146	323	1469	0.480998	0.00379443	0.324929	1563	1008	2571	0.864533	0.0934851	0.463769	521	29	550	0.628957	0.0992143	0.386541	0.391746	0.0568008
18S	535	G	1637	230	1867	0.0274923	0	0.0267706	2257	1098	3355	0.223209	0	0.182523	774	34	808	0.0111248	0	0	0.0697644	0.0804776
18S	536	A	1192	129	1321	0.471012	0	0.320361	1960	493	2453	0.564127	0	0.36076	794	21	815	0.033415	0	0	0.22704	0.161387
18S	537	C	1016	122	1138	0.514418	0	0.339877	2281	444	2725	0.131308	0	0.116105	690	19	709	0.04241	0	0.0407396	0.165574	0.127033
18S	538	U	782	204	986	0.728279	0.0291128	0.421637	1582	512	2094	0.385696	0	0.278437	622	44	666	0.104115	0	0.0944251	0.264833	0.13393
18S	539	C	1210	207	1417	0.116416	0	0.104342	1880	409	2289	0.0958273	0	0.0874823	613	76	689	0.0547182	0	0.0519508	0.0812585	0.0218368
18S	540	U	1149	223	1372	0.237938	0	0.192318	2160	507	2667	0.106243	0	0	785	78	863	0.153151	0	0	0.0641061	0.0906597
18S	541	U	1300	686	1986	0.146592	0	0	2507	511	3018	0.26112	0	0	670	59	729	0.0418417	0	0.0402142	0.0134047	0.0189571
18S	542	U	2065	1528	3593	0.569242	0	0	3464	637	4101	0.518685	0	0	1072	100	1172	0.382239	0	0	0	0
18S	543	C	499	641	1140	0.706895	0	0.414353	1012	360	1372	0.659189	0.0592316	0.39747	375	121	496	0.685893	0.108082	0.407329	0.406384	0.00692476
18S	544	G	368	898	1266	0.611769	0	0.37975	818	178	996	1.50711	0.117059	0.601375	434	138	572	0.547198	0.0576742	0.35407	0.445065	0.111024
18S	545	A	294	877	1171	0.934234	0.12323	0.483213	748	647	1395	1.03173	0	0.507989	443	174	617	0.534196	0.0785821	0.348561	0.446587	0.0700494
18S	546	G	164	2983	3147	0.312904	0	0	631	853	1484	1.16067	0.0532967	0.537347	668	210	878	0.117608	0	0.105339	0.214229	0.232491
18S	547	G	207	1701	1908	0.404354	0	0.288036	631	586	1217	2.07968	0.308712	0.675471	465	327	792	0.377077	0.0466473	0.274075	0.412528	0.186017
18S	548	C	288	1657	1945	0.517763	0	0.341251	1075	985	2060	1.08835	0.197191	0.521274	866	259	1125	0.0395007	0	0.0380322	0.300186	0.199408
18S	549	C	980	2117	3097	0.0138548	0	0.0136698	2874	716	3590	0.386531	0.0587297	0.278832	1099	337	1436	0.134122	0	0	0.0975005	0.128342
18S	550	C	1476	1233	2709	0.385826	0	0.278483	5705	1140	6845	0.14621	0	0	1316	275	1591	0.124274	0	0	0.0928276	0.131278
18S	551	U	1578	2605	4183	0.0083174	0	0.00825075	6751	1852	8603	0.185091	0	0	1254	236	1490	0.0640212	0	0.060207	0.0228193	0.0266509
18S	552	G	1192	1409	2601	0.932125	0.220046	0.482531	4365	2771	7136	0.182279	0	0.154194	989	318	1307	0.38572	0.051616	0.278507	0.305077	0.135353
18S	553	U	2174	4967	7141	0.307419	0	0	3214	5213	8427	0.102813	0	0.0932383	1035	957	1992	0.0498077	0	0	0.0310794	0.043953
18S	554	A	1209	3876	5085	0.119583	0	0.106829	3701	5907	9608	0.0565107	0	0.0534933	657	1334	1991	0.0542838	0	0.0515133	0.0706119	0.0256222
18S	555	A	1164	5488	6652	0.113838	0	0	3437	9042	12479	0.147076	0	0	389	1730	2119	0.0516143	0	0.049103	0.0163677	0.0231474
18S	556	U	1443	6740	8183	0.250102	0	0	4538	11112	15650	0.283562	0	0	660	1861	2521	0.062891	0	0	0	0
18S	557	U	1776	7097	8873	0.294695	0	0	4390	12407	16797	0.329067	0	0	684	2131	2815	0.145218	0	0	0	0
18S	558	G	3027	4909	7936	0.192162	0	0	4221	10363	14584	0.2103	0	0	1004	2193	3197	0.242791	0	0	0	0
18S	559	G	2523	3669	6192	0.0637996	0	0.0599825	3023	7101	10124	0.163695	0	0.14068	755	1713	2468	0.0194816	0	0.0191169	0.0732598	0.0505083
18S	560	A	3057	3539	6596	0.0471258	0	0	4466	6268	10734	0.0616333	0	0.0580603	1261	2010	3271	0.277798	0	0	0.0193534	0.0273699
18S	561	A	3154	1941	5095	0.242203	0.00421206	0.195009	4652	5357	10009	0.111188	0	0.100071	1408	1009	2417	0.00600588	0	0	0.0983602	0.0796215
18S	562	U	4259	3653	7912	0.232859	0	0	8460	7379	15839	0.365741	0	0	1907	1585	3492	0.350663	0	0	0	0
18S	563	G	3061	1605	4666	0.329257	0	0.24774	4822	2342	7164	0.450145	0.0736526	0.310444	1225	551	1776	0.35131	0.0339926	0.260086	0.272757	0.0271213
18S	564	A	3510	1392	4902	0.195615	0	0.163638	5523	2994	8517	0.130027	0	0.115077	1322	494	1816	0.277674	0	0.217421	0.165379	0.0418
18S	565	G	2850	789	3639	0.576603	0.0425136	0.365788	4140	979	5119	0.863212	0.198465	0.463341	1125	177	1302	0.762966	0.143033	0.432963	0.420697	0.040759
18S	566	U	3560	1056	4616	0.165454	0	0.141991	5414	1783	7197	0.236456	0	0.191258	949	244	1193	0.892044	0.167002	0.47168	0.26831	0.145204
18S	567	C	4290	1008	5298	0.00523789	0	0.00521157	5253	3139	8392	0.0214782	0	0.0210291	1523	196	1719	0.437804	0	0.304618	0.110286	0.137565
18S	568	C	7631	2909	10540	0.568159	0	0	9348	1717	11065	0.277834	0	0	2795	331	3126	0.248161	0	0	0	0
18S	569	A	4379	850	5229	0.0888931	0	0	6414	2463	8877	0.144784	0	0	2317	171	2488	0.0385697	0	0	0	0
18S	570	C	3606	473	4079	0.112544	0	0.101181	7933	1933	9866	0.283361	0	0	2201	262	2463	0.034623	0	0	0.033727	0.0476972
18S	571	U	2991	340	3331	0.284894	0	0.221777	5330	2606	7936	0.124839	0	0	1490	727	2217	0.0749123	0	0.0697208	0.0971661	0.0925968
18S	572	U	1641	201	1842	1.26506	0.00739664	0.558645	2925	1067	3992	0.786807	0.14693	0.440404	931	786	1717	0.404773	0	0.288261	0.429103	0.110673
18S	573	U	5657	1567	7224	0.551826	0	0	4814	3411	8225	0.240842	0	0	2119	5813	7932	0.797504	0	0	0	0
18S	574	A	1975	465	2440	0.397815	0	0.284681	3311	2560	5871	0.0429818	0	0.0412172	1086	501	1587	0.359607	0	0.264616	0.196838	0.110345
18S	575	A	1387	579	1966	0.463543	0	0.316837	2807	1576	4383	0.326901	0	0.246407	929	421	1350	0.41658	0	0.294228	0.285824	0.0293607
18S	576	A	486	252	738	3.17382	0.264915	0.760658	810	921	1731	2.83425	0.318727	0.739304	200	139	339	4.64471	0.100095	0.823272	0.774411	0.0356324	1
18S	577	U	1199	587	1786	0.565815	0	0.361484	2822	2876	5698	0.0510362	0	0.0485661	535	268	803	1.07646	0	0.518723	0.309591	0.195417
18S	578	C	1203	658	1861	0.433089	0	0.30232	1708	2815	4523	0.324244	0	0.244893	252	372	624	1.41205	0	0.585804	0.377672	0.149027
18S	579	C	1326	1135	2461	0.0366956	0	0.0354105	2050	2381	4431	0.368121	0	0.269115	261	298	559	1.47756	0	0.596807	0.300444	0.230257
18S	580	U	1216	888	2104	0.0937345	0	0.0857386	2226	3484	5710	0.0061402	0	0.00610379	230	414	644	0.508372	0	0.33738	0.143074	0.141189
18S	581	U	970	1574	2544	0.112722	0	0	2183	3736	5919	0.0340728	0	0	172	835	1007	0.126587	0	0	0	0
18S	582	U	3891	4216	8107	0.800005	0	0	13135	7188	20323	0.806937	0	0	948	2071	3019	0.79957	0	0	0	0
18S	583	A	595	371	966	1.612	0	0.617395	2309	1672	3981	0.427052	0	0.299308	179	507	686	0.322174	0	0.243938	0.38688	0.164559
18S	584	A	323	429	752	2.1528	0	0.683109	1202	1170	2372	1.21502	0	0.548641	118	228	346	1.52402	0	0.604496	0.612082	0.0551576
18S	585	C	111	778	889	1.59668	0	0.615159	476	2160	2636	0.824468	0	0.451989	41	646	687	0.197513	0	0.165136	0.410761	0.186019
18S	586	G	214	902	1116	1.03913	0	0.509819	667	1797	2464	0.884999	0	0.469597	120	312	432	1.04378	0	0.511288	0.496901	0.0193165
18S	587	A	531	1390	1921	0.222141	0	0.181841	1409	2178	3587	0.258801	0	0.205639	170	179	349	1.86203	0	0.651248	0.346243	0.21589
18S	588	G	758	1537	2295	0.0642906	0	0.0604317	947	1354	2301	0.964374	0	0.491041	251	265	516	0.963765	0	0.491258	0.347577	0.203042
18S	589	G	410	3079	3489	0.33837	0	0	497	2791	3288	0.197156	0	0.164728	76	1313	1389	0.36	0	0	0.0549095	0.0776537
18S	590	A	10	90	100	30.6372	0.902781	0.968695	15	118	133	36.4391	0.924014	0.973484	0	34	34	33.4149	0.907431	0.97175	0.971309	0.00197979	1
18S	591	U	700	1753	2453	0.400589	0	0.286098	476	2281	2757	0.946419	0.151718	0.486326	91	919	1010	0.32264	0	0.244119	0.338848	0.105682
18S	592	C	303	2855	3158	0.246963	0	0.198102	242	6130	6372	0.122778	0	0	74	1555	1629	0.0794138	0	0	0.0660339	0.0933861
18S	593	C	399	4950	5349	0.213439	0	0	400	9293	9693	0.373885	0	0	71	2742	2813	0.408493	0	0	0	0
18S	594	A	213	4239	4452	0.0583527	0	0.0551471	186	5165	5351	0.353988	0	0.261477	51	1193	1244	0.664195	0	0.399301	0.238642	0.141425
18S	595	U	378	5722	6100	0.244665	0	0	193	9729	9922	0.302765	0	0	58	1599	1657	0.265072	0	0.209631	0.069877	0.098821
18S	596	U	253	6980	7233	0.365635	0	0	133	12820	12953	0.478991	0	0	24	2416	2440	0.163052	0	0	0	0
18S	597	G	398	6094	6492	0.233202	0	0	294	7648	7942	0.0271882	0	0	56	3348	3404	0.402359	0	0	0	0
18S	598	G	1789	5407	7196	0.316428	0	0	481	6569	7050	0.0994753	0	0.0904869	56	3042	3098	0.340977	0	0	0.0301623	0.0426559
18S	599	A	633	5463	6096	0.177873	0	0	441	11057	11498	0.395681	0	0	121	3921	4042	0.551774	0	0	0	0
18S	600	G	1196	3692	4888	0.0141315	0	0	575	8611	9186	0.276253	0	0	191	2341	2532	0.307361	0	0	0	0
18S	601	G	43	195	238	20.3481	0.890022	0.953344	23	241	264	27.1759	0.911145	0.964638	2	72	74	24.0631	0.890088	0.960612	0.959531	0.0046735	1
18S	602	G	1272	2256	3528	0.227187	0	0.185171	588	3384	3972	0.640669	0	0.390552	84	606	690	1.35194	0.130674	0.575173	0.383632	0.159293
18S	603	C	1680	3868	5548	0.339406	0	0	1362	6776	8138	0.342105	0	0	227	1174	1401	0.0492313	0	0	0	0
18S	604	A	800	3195	3995	0.116998	0	0	1100	2576	3676	0.552262	0	0.355841	157	582	739	0.623498	0	0.384366	0.246736	0.174857
18S	605	A	995	3920	4915	0.384943	0	0	1457	3476	4933	0.0725713	0	0.0676738	238	361	599	0.753315	0	0.430061	0.165911	0.188814
18S	606	G	753	1363	2116	0.415961	0	0.293864	1215	2901	4116	0.230969	0	0.187669	226	196	422	1.12887	0.0191625	0.530856	0.337463	0.143457
18S	607	U	814	2022	2836	0.0866095	0	0	2212	4917	7129	0.384321	0	0	419	322	741	0.044729	0	0.0428692	0.0142897	0.0202088
18S	608	C	595	698	1293	1.10778	0.187985	0.52576	1514	2883	4397	0.104042	0	0.094257	425	205	630	0.342842	0	0.255612	0.291876	0.178017
18S	609	U	686	566	1252	1.06408	0.131004	0.515721	1294	1381	2675	0.887544	0.123533	0.470304	487	119	606	0.487479	0.0384659	0.328085	0.438037	0.079928
18S	610	G	1736	1088	2824	0.249856	0	0	3209	3908	7117	0.403042	0	0	904	295	1199	0.312361	0	0	0	0
18S	611	G	1388	556	1944	0.0367152	0	0.0354325	2377	1231	3608	0.260318	0	0.206595	758	399	1157	0.286951	0	0	0.0806759	0.0902057
18S	612	U	1125	514	1639	0.152541	0	0.132422	1971	3920	5891	0.276369	0	0	669	513	1182	0.311703	0	0	0.0441406	0.0624242
18S	613	G	587	282	869	1.25466	0.211014	0.556758	1160	1305	2465	0.840705	0.114254	0.45683	247	413	660	0.293125	0	0.226945	0.413511	0.138086
18S	614	C	1489	429	1918	0.0790747	0	0	2225	1575	3800	0.0700722	0	0.0654997	478	482	960	0.201411	0	0	0.0218332	0.0308769
18S	615	C	2464	484	2948	0.419702	0	0	3846	1223	5069	0.256618	0	0	1070	321	1391	0.520706	0	0	0	0
18S	616	A	1261	190	1451	0.405663	0	0.288733	2452	819	3271	0.219458	0	0.180009	465	279	744	0.0766443	0	0	0.156247	0.119066
18S	617	G	953	150	1103	0.942935	0.120654	0.485541	1829	768	2597	0.468446	0	0.319092	215	62	277	1.32638	0.263802	0.57103	0.458554	0.104609
18S	618	C	1612	827	2439	0.0554053	0	0	3749	2269	6018	0.421827	0	0	256	100	356	0.578836	0	0.367274	0.122425	0.173134
18S	619	A	969	950	1919	0.514716	0	0.339927	2524	534	3058	0.294613	0	0.227626	180	48	228	1.33775	0.0943115	0.573309	0.380287	0.143981
18S	620	G	797	458	1255	1.68144	0.244022	0.627252	1507	534	2041	1.07333	0.159713	0.517807	104	21	125	3.05591	0.317899	0.754923	0.633328	0.0968976
18S	621	C	1798	620	2418	0.386023	0	0.278594	2166	352	2518	0.60517	0	0.377106	257	45	302	0.430546	0	0.301662	0.319121	0.0420694
18S	622	C	3404	801	4205	0.19599	0	0	4089	300	4389	0.136333	0	0	425	34	459	0.215821	0	0	0	0
18S	623	G	3194	222	3416	0.081088	0	0.0750263	2906	274	3180	0.245248	0	0.196997	228	72	300	0.216944	0	0.178757	0.15026	0.0537169
18S	624	C	5938	677	6615	0.475757	0	0	5153	329	5482	0.321851	0	0	450	74	524	0.349354	0	0	0	0
18S	625	G	7548	1989	9537	0.678049	0	0	8157	376	8533	0.631824	0	0	816	65	881	0.667309	0	0	0	0
18S	626	G	3642	906	4548	0.234513	0	0	4160	525	4685	0.248032	0	0	220	49	269	0.417654	0	0.295381	0.0984604	0.139244
18S	627	U	204	76	280	12.6157	0.749505	0.926798	73	4	77	50.9014	0.942704	0.980975	9	21	30	13.0287	0.769055	0.930858	0.94621	0.0246383	1
18S	628	A	3299	497	3796	0.161197	0	0	3073	209	3282	0.120076	0	0.107233	258	83	341	0.196459	0	0.164602	0.0906118	0.0682187
18S	629	A	1996	372	2368	0.261911	0	0.20762	2573	168	2741	0.289177	0	0.224375	308	67	375	0.0804965	0	0.0746833	0.168893	0.0669663
18S	630	U	1424	356	1780	0.57313	0	0.364455	1903	668	2571	0.342682	0	0.255296	164	31	195	1.33209	0.133059	0.572452	0.397401	0.131557
18S	631	U	942	272	1214	1.0714	0	0.517441	1357	756	2113	0.572716	0	0.364267	152	92	244	0.993741	0.0851447	0.499453	0.460387	0.0683627
18S	632	C	862	179	1041	1.06898	0.0786557	0.51691	2571	1027	3598	0.194057	0	0	556	161	717	0.366667	0	0	0.172303	0.243674
18S	633	C	1337	769	2106	0.119406	0	0.106714	3192	1035	4227	0.281207	0	0	422	282	704	0.177526	0	0	0.0355715	0.0503057
18S	634	A	980	893	1873	0.427825	0	0.299746	2949	1503	4452	0.285391	0	0	240	261	501	0.342829	0	0.255683	0.185143	0.132146
18S	635	G	183	924	1107	1.58419	0.114679	0.613245	732	1013	1745	0.992421	0.0803478	0.498241	107	296	403	0.832233	0	0.454832	0.522106	0.0668371
18S	636	C	1060	1288	2348	0.389925	0	0.280623	1181	1376	2557	0.441274	0	0.306252	314	436	750	0.100695	0	0.0915942	0.226156	0.0957234
18S	637	U	1602	1162	2764	0.29611	0	0.228524	1027	1771	2798	0.351157	0	0.259962	301	650	951	0.0573413	0	0	0.162829	0.115851
18S	638	C	2132	1078	3210	0.157258	0	0.135925	928	2456	3384	0.0906581	0	0.0831449	440	360	800	0.177001	0	0.150543	0.123204	0.028948
18S	639	C	7112	2842	9954	0.678239	0	0	2185	5420	7605	0.578101	0	0	1153	898	2051	0.591558	0	0	0	0
18S	640	A	2628	1058	3686	0.0914474	0	0.0838063	1026	1320	2346	0.564333	0	0.360848	317	387	704	0.398424	0	0.285199	0.243284	0.116921
18S	641	A	2349	600	2949	0.56954	0	0.362949	1260	1259	2519	0.467438	0	0.318626	332	399	731	0.382772	0	0.277089	0.319555	0.0350586
18S	642	U	6764	2406	9170	0.558855	0	0	3859	3912	7771	0.60558	0	0	894	1155	2049	0.587707	0	0	0	0
18S	643	A	3157	868	4025	0.224659	0	0.183483	1207	2060	3267	0.096447	0	0.0879878	439	679	1118	0.184738	0	0	0.0904904	0.0749277
18S	644	G	178	46	224	23.3485	0.837183	0.959105	101	178	279	12.6833	0.753938	0.92716	37	6	43	20.9894	0.834605	0.955511	0.947259	0.0142873	1	0.951386	0.92716	0.955511	0.944686	0.0125063
18S	645	C	2619	708	3327	0.534218	0	0.34827	878	2389	3267	0.0324221	0	0.0314133	380	688	1068	0.270107	0	0	0.126561	0.157296
18S	646	G	1953	717	2670	0.982212	0	0.495607	435	1166	1601	1.3703	0	0.578265	109	240	349	1.27413	0	0.560976	0.544949	0.0355971
18S	647	U	5812	5488	11300	0.606346	0	0	1563	4092	5655	0.371036	0	0	428	666	1094	0.38068	0	0	0	0
18S	648	A	1657	1456	3113	0.787062	0	0.440501	556	1232	1788	1.38692	0	0.581186	211	139	350	1.1026	0	0.525109	0.515599	0.0578266
18S	649	U	4805	3564	8369	0.427974	0	0	1657	2424	4081	0.00259949	0	0.00259338	362	200	562	0.100276	0	0.0912847	0.0312927	0.042434
18S	650	A	3175	1888	5063	0.023214	0	0.0226917	1076	1659	2735	0.652871	0	0.39508	275	103	378	0.631838	0	0.387821	0.268531	0.17386
18S	651	U	1399	1165	2564	1.19191	0.0122298	0.543874	753	1904	2657	0.916571	0.0707829	0.478329	147	116	263	1.6322	0.193246	0.620983	0.547729	0.0583021
18S	652	U	5234	4730	9964	0.527423	0	0	3803	7942	11745	0.61505	0	0	617	678	1295	0.525832	0	0	0	0
18S	653	A	1182	2664	3846	0.383508	0	0.277252	1460	3497	4957	0.131991	0	0.116621	211	295	506	0.45641	0	0.313805	0.235893	0.0856477
18S	654	A	1013	3576	4589	0.0197313	0	0.0193536	2047	3570	5617	0.013615	0	0.0134344	240	405	645	0.115635	0	0.103793	0.0455271	0.0412712
18S	655	A	1290	3509	4799	0.0657176	0	0	1835	4597	6432	0.0766655	0	0	238	218	456	0.746584	0.00212267	0.42799	0.142663	0.201756
18S	656	G	1453	2021	3474	0.189141	0	0.159096	2483	2062	4545	0.35177	0	0.260271	505	175	680	0.171594	0	0.146646	0.188671	0.0508836
18S	657	U	1468	2112	3580	0.076425	0	0.0710173	3307	3731	7038	0.137228	0	0	860	297	1157	0.303138	0	0	0.0236724	0.0334779
18S	658	U	1380	2358	3738	0.0227274	0	0	3864	4726	8590	0.312018	0	0	1066	477	1543	0.483844	0	0	0	0
18S	659	G	886	2630	3516	0.11506	0	0	1355	3243	4598	0.271472	0	0.213547	343	291	634	0.357673	0	0.263751	0.159099	0.114352
18S	660	C	1273	1954	3227	0.0873503	0	0	2621	4192	6813	0.202361	0	0	459	270	729	0.175936	0	0.149788	0.0499294	0.0706108
18S	661	U	1346	1113	2459	0.222444	0	0.182027	3317	3435	6752	0.178762	0	0	635	384	1019	0.127353	0	0	0.0606756	0.0858083
18S	662	G	739	540	1279	1.24219	0.184873	0.5542	1519	1268	2787	1.0141	0.0916101	0.503591	216	389	605	0.524294	0	0.344331	0.467374	0.0894239
18S	663	C	1075	1512	2587	0.0127769	0	0.0126205	4986	1811	6797	0.279999	0	0	563	660	1223	0.320861	0	0	0.00420685	0.00594938
18S	664	A	1011	978	1989	0.341508	0	0.254665	3181	763	3944	0.229731	0	0.186853	383	346	729	0.139559	0	0.122615	0.188044	0.0539161
18S	665	G	821	698	1519	0.889115	0.035132	0.470816	2004	923	2927	0.542775	0	0.351895	331	147	478	0.627697	0	0.38613	0.402947	0.0499842
18S	666	U	744	1600	2344	0.309481	0	0.236416	2167	1600	3767	0.10171	0	0.0923426	290	425	715	0.000217256	0	0	0.109586	0.0972835
18S	667	U	1937	4095	6032	0.551883	0	0	6643	3041	9684	0.685938	0	0	764	1175	1939	0.730441	0	0	0	0
18S	668	A	424	158	582	5.16122	0.50263	0.837928	611	35	646	4.65961	0.520309	0.823534	76	89	165	2.90348	0.306325	0.744968	0.802143	0.0408538	1
18S	669	A	386	2034	2420	0.516651	0	0.340745	1711	445	2156	0.509566	0	0.337662	178	285	463	0.275982	0	0.216656	0.298354	0.0577832
18S	670	A	500	3022	3522	0.0397073	0	0.0382013	2129	496	2625	0.10476	0	0.0948588	119	215	334	0.633433	0	0.388502	0.173854	0.153532
18S	671	A	363	5702	6065	0.434368	0	0	1737	580	2317	0.191075	0	0.16048	79	141	220	1.32941	0	0.571818	0.244099	0.240815
18S	672	A	305	7032	7337	0.509499	0	0	1115	508	1623	0.693487	0	0.409651	98	98	196	1.58094	0	0.613751	0.341134	0.255204
18S	673	G	292	1682	1974	1.15207	0	0.535458	1089	354	1443	0.792221	0	0.442204	183	57	240	1.00719	0	0.502831	0.493498	0.0386386
18S	674	C	325	4907	5232	0.311997	0	0	1565	284	1849	0.198715	0	0.165848	108	73	181	1.26343	0.08549	0.559551	0.2418	0.234664
18S	675	U	198	4262	4460	0.178953	0	0	1197	761	1958	0.178838	0	0.151773	72	905	977	0.656578	0	0	0.050591	0.0715465
18S	676	C	206	1904	2110	0.815169	0	0.449204	732	2968	3700	0.391363	0	0	51	549	600	0.351507	0	0	0.149735	0.211757
18S	677	G	75	1185	1260	1.88449	0.0881865	0.653498	334	2192	2526	0.0931759	0	0	21	210	231	0.795019	0	0.443969	0.365822	0.272452
18S	678	U	214	6849	7063	0.62651	0	0	1163	1664	2827	0.206035	0	0	70	523	593	0.362533	0	0	0	0
18S	679	A	72	2964	3036	0.12362	0	0	588	812	1400	0.718955	0	0.418425	20	446	466	0.18168	0	0	0.139475	0.197247
18S	680	G	27	1220	1247	1.1241	0	0.529412	171	3050	3221	0.314808	0	0	9	222	231	0.674521	0	0.403854	0.311089	0.225866
18S	681	U	34	1447	1481	0.545644	0	0.353175	143	1670	1813	0.330301	0	0.248394	12	242	254	0.511242	0	0.339173	0.31358	0.0464471
18S	682	U	37	2736	2773	0.307971	0	0	222	4010	4232	0.491566	0	0	31	527	558	0.443192	0	0	0	0
18S	683	G	0	215	215	8.90694	0.615873	0.899481	14	104	118	21.3133	0.874968	0.955543	0	19	19	17.39	0.834284	0.948201	0.934408	0.0248786	1
18S	684	G	28	2133	2161	0.150442	0	0	210	1835	2045	0.206332	0	0.17111	6	391	397	0.063512	0	0	0.0570367	0.0806621
18S	685	A	32	1101	1133	0.450754	0	0.310892	195	1516	1711	0.482165	0	0.32544	27	132	159	1.85222	0.119413	0.650822	0.429051	0.156928
18S	686	U	40	636	676	1.34146	0.145472	0.573277	80	1983	2063	0.306842	0	0.234884	19	104	123	3.13396	0.394731	0.759583	0.522581	0.217186
18S	687	C	55	1355	1410	0.0571305	0	0.0540792	154	3026	3180	0.140281	0	0	19	474	493	0.0570625	0	0.0540857	0.036055	0.0254947
18S	688	U	38	2153	2191	0.379136	0	0	163	2847	3010	0.00776043	0	0.00770321	32	405	437	0.332445	0	0.249928	0.0858772	0.116044
18S	689	U	6	2255	2261	0.434335	0	0	38	4445	4483	0.299745	0	0	3	570	573	0.0530391	0	0.0504511	0.016817	0.0237829
18S	690	G	27	1254	1281	0.126582	0	0.112437	102	2719	2821	0.290062	0	0.224905	4	1135	1139	0.488129	0	0	0.112447	0.0918172
18S	691	G	76	1669	1745	0.238634	0	0	244	2208	2452	0.567994	0.035521	0.362337	13	1362	1375	0.586935	0	0	0.120779	0.170807
18S	692	G	108	732	840	0.665755	0.0560092	0.399957	564	3514	4078	0.0667048	0	0	27	868	895	0.299988	0	0	0.133319	0.188542
18S	693	A	102	818	920	0.49918	0.0362036	0.33321	364	4380	4744	0.176274	0	0	53	484	537	0.228934	0	0.186569	0.17326	0.136358
18S	694	G	146	527	673	1.04558	0.20063	0.511513	471	4713	5184	0.250273	0	0	52	543	595	0.0683072	0	0.0640403	0.191851	0.227542
18S	695	C	152	1323	1475	0.18246	0	0	434	6612	7046	0.48175	0	0	32	503	535	0.200767	0	0.167459	0.0558197	0.078941
18S	696	G	318	1286	1604	0.296975	0	0	620	2886	3506	0.122019	0	0.108777	125	184	309	1.25946	0.133641	0.558214	0.22233	0.241621
18S	697	G	514	938	1452	0.199373	0	0	1459	1529	2988	0.333095	0	0.249929	234	145	379	0.938158	0	0.484704	0.244878	0.197912
18S	698	G	706	244	950	0.242131	0	0.195097	1732	940	2672	0.471376	0.0493034	0.320446	311	29	340	1.13021	0.0888333	0.531293	0.348945	0.138723
18S	699	C	744	276	1020	0.121134	0	0.10814	1599	2536	4135	0.153433	0	0	326	64	390	0.826201	0	0.45305	0.187063	0.193193
18S	700	G	1043	200	1243	0.142149	0	0	2004	973	2977	0.111966	0	0.100722	594	68	662	0.0421485	0	0.0405025	0.0470748	0.0413814
18S	701	G	697	157	854	0.245003	0	0.196974	2420	540	2960	0.0025667	0	0	861	68	929	0.289928	0	0	0.0656581	0.0928546
18S	702	G	1029	68	1097	0.149696	0	0	2953	250	3203	0.229716	0	0	1480	32	1512	0.618411	0	0	0	0
18S	703	C	1614	90	1704	0.565591	0	0	3749	442	4191	0.508158	0	0	1906	43	1949	0.746262	0	0	0	0
18S	704	G	910	73	983	0.291023	0	0	2024	285	2309	0.133747	0	0	560	41	601	0.0224806	0	0	0	0
18S	705	G	344	26	370	0.797035	0.125395	0.444194	681	120	801	1.42914	0.289338	0.588633	104	9	113	4.0654	0.37316	0.803974	0.612267	0.147827
18S	706	U	159	41	200	1.87225	0.271633	0.652972	406	189	595	1.75733	0.25297	0.637718	67	9	76	5.5632	0.434889	0.849316	0.713335	0.0963543
18S	707	C	243	33	276	0.680746	0	0.405898	389	166	555	1.5502	0.109614	0.608303	102	17	119	2.50861	0	0.716689	0.576963	0.128801
18S	708	C	119	34	153	1.61587	0	0.619256	166	194	360	2.43586	0.148114	0.709524	34	17	51	5.58483	0	0.85062	0.726466	0.0952108
18S	709	G	43	9	52	5.23543	0.158433	0.842174	229	164	393	1.6348	0	0.621063	17	28	45	4.1628	0.471235	0.809716	0.757651	0.0974873	1
18S	710	C	49	9	58	2.90829	0.125506	0.747375	425	354	779	0.00811966	0	0	37	18	55	1.2506	0	0.560117	0.435831	0.317519
18S	711	C	142	61	203	0.198148	0	0	918	743	1661	0.662442	0	0	151	34	185	0.570072	0	0	0	0
18S	712	G	85	14	99	0.626333	0	0.387503	266	349	615	0.100054	0	0.0910882	33	25	58	0.529755	0	0.350181	0.276257	0.131818
18S	713	C	217	55	272	0.49536	0	0	420	350	770	0.182534	0	0	126	46	172	0.577842	0	0	0	0
18S	714	G	153	60	213	0.37378	0	0	561	189	750	0.204261	0	0	88	37	125	0.444533	0	0	0	0
18S	715	A	84	46	130	0.0685327	0	0.0645987	304	100	404	0.500686	0	0.334188	38	26	64	0.088547	0	0.0825104	0.160432	0.123081
18S	716	G	102	29	131	0.100084	0	0.0916095	159	128	287	1.10413	0.0508878	0.525611	15	19	34	0.953333	0.0359652	0.495299	0.37084	0.197833
18S	717	G	82	26	108	0.454027	0	0.314237	79	142	221	1.62773	0.13684	0.620507	14	8	22	1.83333	0.181571	0.657143	0.530629	0.153741
18S	718	C	52	70	122	0.281843	0	0.221277	140	718	858	0.488061	0	0	23	7	30	0.736918	0	0.432296	0.217858	0.176501
18S	719	G	29	77	106	0.584735	0.0339361	0.371169	98	200	298	0.79019	0	0.442226	21	9	30	0.670968	0	0.409449	0.407615	0.0290381
18S	720	A	9	75	84	1.32379	0.145689	0.572567	66	209	275	1.26663	0	0.55971	7	6	13	3.35159	0	0.783052	0.638443	0.102388
18S	721	G	11	110	121	0.939162	0.0676842	0.486369	64	243	307	1.32374	0.0579748	0.570456	5	15	20	2.44815	0	0.719932	0.592252	0.096589
18S	722	C	19	190	209	0.402857	0	0.288147	86	564	650	0.307715	0	0.235584	13	25	38	1.90997	0	0.662189	0.395307	0.18993
18S	723	C	45	261	306	0.190445	0	0.160417	94	508	602	0.750654	0.0233022	0.429192	19	49	68	1.88052	0	0.656141	0.41525	0.202618
18S	724	A	18	202	220	1.13208	0.153703	0.532103	32	457	489	1.67669	0.329735	0.626882	10	44	54	4.5497	0.238538	0.822505	0.660497	0.120915
18S	725	C	22	242	264	0.97086	0.104076	0.493552	53	1183	1236	0.104635	0	0.0947929	11	55	66	4.54826	0.399129	0.821974	0.470106	0.297333
18S	726	C	19	629	648	0.185122	0	0	57	2140	2197	0.352022	0	0	20	288	308	0.35196	0	0.260958	0.0869859	0.123017
18S	727	G	18	762	780	0.270992	0	0	54	1761	1815	0.111197	0	0	10	265	275	0.805918	0	0.447162	0.149054	0.210794
18S	728	C	28	989	1017	0.418904	0	0	123	2528	2651	0.39522	0	0	26	685	711	0.278979	0	0	0	0
18S	729	C	65	1058	1123	0.462673	0	0	185	2398	2583	0.367028	0	0	31	1338	1369	0.648264	0	0	0	0
18S	730	C	80	1121	1201	0.497421	0	0	103	2880	2983	0.474255	0	0	18	1373	1391	0.642792	0	0	0	0
18S	731	G	27	314	341	1.00036	0.0892617	0.500821	45	1275	1320	0.285045	0	0.221948	11	463	474	0.250129	0	0.20042	0.30773	0.136819
18S	732	U	16	272	288	1.30088	0.191039	0.566236	16	1439	1455	0.0689866	0	0.064576	5	532	537	0.0484304	0	0.0462753	0.225696	0.240914
18S	733	C	13	494	507	0.172485	0	0.147358	58	1328	1386	0.00269166	0	0	2	550	552	0.0613824	0	0	0.0491193	0.0694651
18S	734	C	15	617	632	0.148148	0	0	34	851	885	0.450351	0.0368246	0.310754	20	383	403	0.232811	0	0.189225	0.16666	0.127864
18S	735	C	37	457	494	0.0554658	0	0.0526518	33	714	747	0.50404	0.014864	0.335422	14	256	270	0.682657	0	0.406593	0.264889	0.152861
18S	736	C	12	586	598	0.217492	0	0	49	670	719	0.350077	0	0.259569	15	209	224	0.664741	0	0.400375	0.219981	0.165832
18S	737	G	11	192	203	1.34123	0.239851	0.574076	36	502	538	0.552917	0.105778	0.356476	11	96	107	1.90298	0.358252	0.657624	0.529392	0.126938
18S	738	C	33	247	280	0.641716	0.00932523	0.39173	30	527	557	0.356113	0	0.262946	9	147	156	0.790446	0.0431707	0.443056	0.365911	0.0757624
18S	739	C	73	216	289	0.600268	0.00480714	0.375915	87	436	523	0.339207	0	0.253651	38	102	140	0.842238	0.0314489	0.458949	0.362838	0.084321
18S	740	C	279	157	436	0.000584795	0	0	157	469	626	0.0167287	0	0.0164793	103	213	316	0.298107	0	0	0.0054931	0.00776841
18S	741	C	499	271	770	0.511342	0	0	405	443	848	0.316254	0	0	243	121	364	0.438752	0	0	0	0
18S	742	U	384	178	562	0.31121	0	0	427	334	761	0.250831	0	0	202	64	266	0.219101	0	0	0	0
18S	743	U	440	116	556	0.352543	0	0	480	206	686	0.195439	0	0	210	47	257	0.21559	0	0	0	0
18S	744	G	152	31	183	1.17077	0.194832	0.540688	95	167	262	1.25615	0.292929	0.557706	96	21	117	0.813277	0.113404	0.450618	0.516338	0.0469871
18S	745	C	284	57	341	0.07846	0	0.0729497	234	382	616	0.114947	0	0	156	12	168	0.181525	0	0.15441	0.0757865	0.0630694
18S	746	C	245	23	268	0.328872	0	0.248177	291	199	490	0.107694	0	0.0974027	215	16	231	0.219684	0	0	0.115193	0.102096
18S	747	U	192	19	211	0.613836	0.0328689	0.381474	238	119	357	0.575854	0.06943	0.366072	136	17	153	0.129509	0	0.115323	0.287623	0.121997
18S	748	C	281	45	326	0.0857628	0	0	369	141	510	0.125723	0	0.111876	129	14	143	0.0986111	0	0.0903308	0.0674024	0.0484656
18S	749	U	189	38	227	0.333918	0	0.251155	277	137	414	0.550281	0	0.355508	127	23	150	0.0117734	0	0.011713	0.206125	0.14392
18S	750	C	318	30	348	0.158612	0	0	497	110	607	0.117708	0	0.105467	94	21	115	0.295594	0	0.229681	0.111716	0.0938711
18S	751	G	253	39	292	0.159424	0	0.137908	537	90	627	0.242728	0	0.195569	91	20	111	0.416964	0.0132936	0.296132	0.20987	0.0653812
18S	752	G	127	32	159	1.52778	0.265462	0.605894	261	104	365	1.57678	0.328447	0.612568	48	12	60	2.01239	0.330781	0.671693	0.630051	0.0295706
18S	753	C	204	54	258	0.869198	0.068255	0.465974	661	194	855	0.259307	0	0.206104	96	55	151	0.375731	0	0.274426	0.315501	0.109995
18S	754	G	306	42	348	0.593282	0.0509102	0.373036	1104	239	1343	0.0843667	0	0	138	13	151	0.704678	0	0.414981	0.262672	0.186525
18S	755	C	430	58	488	0.299159	0	0.230634	1373	145	1518	0.0334138	0	0	230	20	250	0.254316	0	0.203399	0.144678	0.102905
18S	756	C	534	32	566	0.251578	0	0.201292	1170	59	1229	0.390497	0	0.280997	140	20	160	1.35832	0.218806	0.57749	0.353259	0.161859
18S	757	C	788	23	811	0.0489737	0	0	1500	33	1533	0.231624	0	0.188163	259	16	275	0.529106	0.050638	0.346845	0.178336	0.141769
18S	758	C	1004	18	1022	0.152308	0	0	2165	35	2200	0.0241961	0	0	467	11	478	0.0428671	0	0	0	0
18S	759	C	1510	24	1534	0.426602	0	0	2813	23	2836	0.217922	0	0	736	5	741	0.380518	0	0	0	0
18S	760	U	1046	26	1072	0.0812053	0	0	2702	20	2722	0.139601	0	0	786	2	788	0.402887	0	0	0	0
18S	761	C	1265	23	1288	0.245703	0	0	3573	34	3607	0.367692	0	0	971	2	973	0.532329	0	0	0	0
18S	762	G	840	17	857	0.205102	0	0.17036	2352	21	2373	0.0490405	0	0.0467668	599	5	604	0.184555	0	0	0.0723755	0.0718678
18S	763	A	1089	30	1119	0.0799901	0	0	2602	29	2631	0.0424308	0	0	530	5	535	0.0702322	0	0	0	0
18S	764	U	1580	33	1613	0.0633347	0	0	4795	46	4841	0.282464	0	0	595	4	599	0.0786296	0	0.0730105	0.0243368	0.0344175
18S	765	G	674	47	721	1.42876	0.157574	0.588603	946	30	976	3.25264	0.402841	0.765036	102	3	105	5.83008	0.602789	0.85477	0.736136	0.110567
18S	766	C	720	44	764	1.40962	0.0456318	0.585313	1509	31	1540	1.74554	0.113355	0.635923	133	18	151	3.84028	0.241512	0.79448	0.671906	0.0891019
18S	767	U	318	87	405	4.11147	0.159752	0.804749	1331	66	1397	2.15271	0.112383	0.682968	192	30	222	2.48764	0	0.714192	0.733969	0.0516467
18S	768	C	766	47	813	1.73598	0	0.634785	2558	82	2640	0.660621	0	0.397906	278	81	359	1.29731	0	0.565393	0.532695	0.099431
18S	769	U	1026	282	1308	0.789381	0	0.441336	2423	161	2584	0.746933	0	0.427663	365	111	476	0.859073	0	0.462619	0.443873	0.0143831
18S	770	U	9792	1024	10816	0.879856	0	0	23492	553	24045	0.918298	0	0	3170	366	3536	0.840772	0	0	0	0
18S	771	A	1808	135	1943	0.173508	0	0.147919	3052	60	3112	0.308638	0	0.235904	570	82	652	0.375549	0	0.273322	0.219048	0.0525645
18S	772	G	1215	154	1369	0.675921	0	0.403489	1682	130	1812	1.18021	0	0.541466	603	92	695	0.287165	0	0.223348	0.389434	0.130251
18S	773	C	2274	124	2398	0.128757	0	0	1576	86	1662	1.17003	0	0.539326	954	152	1106	0.246301	0	0	0.179775	0.254241
18S	774	U	2087	198	2285	0.114057	0	0	1322	208	1530	1.13415	0	0.531591	1083	157	1240	0.368789	0	0	0.177197	0.250595
18S	775	G	774	309	1083	0.88648	0	0.470142	353	95	448	5.64402	0.528661	0.849774	566	224	790	0.00977665	0	0	0.439972	0.347574
18S	776	A	145	269	414	3.76991	0.122059	0.790752	59	138	197	12.4723	0.811536	0.926121	141	80	221	2.5979	0.152271	0.722965	0.813279	0.0844538	1
18S	777	G	566	264	830	0.687204	0.0938905	0.407594	462	1176	1638	0.207593	0	0	222	92	314	0.963316	0.0802895	0.491452	0.299682	0.214655
18S	778	U	745	512	1257	0.0489843	0	0.0467323	664	879	1543	0.199568	0	0	226	137	363	0.602228	0	0.376515	0.141082	0.167566
18S	779	G	561	438	999	0.367156	0	0.268751	337	396	733	0.92696	0.03307	0.481388	184	145	329	0.742222	0	0.426763	0.392301	0.0901643
18S	780	U	842	503	1345	0.0144461	0	0	476	439	915	0.578675	0	0.366811	181	131	312	0.794107	0.0139639	0.443409	0.270074	0.193514
18S	781	C	971	390	1361	0.0748572	0	0.0696915	673	325	998	0.595562	0	0.373496	403	40	443	0.377628	0	0.274563	0.23925	0.126516
18S	782	C	1039	357	1396	0.154689	0	0.134049	1103	564	1667	0.101952	0	0.0925696	648	62	710	0.0708704	0	0	0.0755395	0.0560344
18S	783	C	1317	481	1798	0.0573714	0	0	1964	867	2831	0.280897	0	0	874	68	942	0.249051	0	0	0	0
18S	784	G	1335	108	1443	0.340389	0	0.254079	764	727	1491	0.79043	0	0.44164	350	29	379	1.27599	0.119572	0.561281	0.419	0.126432
18S	785	C	1239	403	1642	0.256888	0	0.204483	761	2159	2920	0.0414394	0	0.0398036	362	293	655	0.385129	0	0.278352	0.174213	0.0997113
18S	786	G	1390	615	2005	0.105196	0	0.0952257	650	1036	1686	1.40149	0.169365	0.583736	324	467	791	0.254574	0	0.203121	0.294027	0.209537
18S	787	G	2431	1619	4050	0.482548	0	0	1411	1740	3151	0.418073	0	0.294884	472	1640	2112	0.569254	0	0	0.0982946	0.13901
18S	788	G	1634	985	2619	0.0877269	0	0	1246	3523	4769	0.0491591	0	0.0468651	378	1159	1537	0.320286	0	0	0.0156217	0.0220924
18S	789	G	735	778	1513	0.752936	0.122502	0.42969	1134	3325	4459	0.347118	0	0.257717	333	465	798	0.516785	0	0.340992	0.3428	0.0702194
18S	790	C	1163	2178	3341	0.250775	0	0	2882	5277	8159	0.232326	0	0	734	528	1262	0.0443477	0	0	0	0
18S	791	C	1153	1508	2661	0.0366016	0	0	3237	4821	8058	0.185095	0	0	634	316	950	0.30583	0	0.234392	0.0781308	0.110494
18S	792	C	1173	1919	3092	0.137436	0	0	6418	5875	12293	0.469261	0	0	984	372	1356	0.066421	0	0	0	0
18S	793	G	1085	1058	2143	0.24474	0	0.196693	3767	2044	5811	0.251902	0	0.201243	565	332	897	0.427196	0	0.299559	0.232498	0.0474555
18S	794	A	1049	1848	2897	0.136761	0	0	3880	4342	8222	0.144692	0	0	545	825	1370	0.138707	0	0	0	0
18S	795	A	1383	1910	3293	0.227579	0	0	5328	7692	13020	0.507868	0	0	779	1259	2038	0.463795	0	0	0	0
18S	796	G	1368	920	2288	0.174074	0	0.14832	5717	2446	8163	0.194504	0	0	869	685	1554	0.279207	0	0	0.0494401	0.0699188
18S	797	C	83	715	798	2.6497	0.414727	0.726254	338	302	640	9.6438	0.730312	0.906181	68	50	118	9.61373	0.714589	0.9065	0.846312	0.0848938	1
18S	798	G	3857	929	4786	0.457034	0	0	5081	2819	7900	0.315001	0	0	1628	394	2022	0.481639	0	0	0	0
18S	799	U	110	36	146	21.3368	0.876358	0.955522	121	252	373	14.0974	0.784815	0.933929	46	4	50	23.9516	0.878565	0.960677	0.950043	0.011587	1
18S	800	U	2000	934	2934	0.0873481	0	0.0803565	3124	2006	5130	0.0515061	0	0	1116	152	1268	0.0533141	0	0	0.0267855	0.0378804
18S	801	U	3032	1507	4539	0.31385	0	0	4380	2047	6427	0.336151	0	0	1053	295	1348	0.113533	0	0	0	0
18S	802	A	1344	921	2265	0.521055	0	0.342661	925	1259	2184	0.846184	0	0.458456	409	122	531	1.40157	0.15953	0.584062	0.461726	0.0985787
18S	803	C	3364	996	4360	0.235787	0	0	1040	1590	2630	0.361523	0	0.265602	973	255	1228	0.000442998	0	0	0.0885342	0.125206
18S	804	U	3262	1564	4826	0.294455	0	0	1029	2313	3342	0.0467843	0	0.0447062	1066	391	1457	0.115607	0	0	0.0149021	0.0210747
18S	805	U	2658	1971	4629	0.288543	0	0	1014	3670	4684	0.368747	0	0	975	496	1471	0.14963	0	0	0	0
18S	806	U	2483	2266	4749	0.294723	0	0	1346	3680	5026	0.430604	0	0	860	1405	2265	0.469981	0	0	0	0
18S	807	G	1742	1089	2831	0.199718	0	0.166519	938	1533	2471	0.133612	0	0.117906	656	541	1197	0.0617418	0	0.0581972	0.114208	0.0442997
18S	808	A	1162	1463	2625	0.189917	0	0.159656	835	310	1145	1.27813	0.23129	0.561258	439	916	1355	0.110955	0	0	0.240305	0.236122
18S	809	A	1193	1942	3135	0.0462798	0	0	822	862	1684	0.534316	0	0.348378	278	1197	1475	0.176769	0	0	0.116126	0.164227
18S	810	A	1004	1379	2383	0.214966	0	0.176992	861	1114	1975	0.296278	0	0.22865	296	869	1165	0.0365352	0	0.0352766	0.146973	0.0817482
18S	811	A	655	1432	2087	0.317561	0	0.241109	754	963	1717	0.500938	0	0.333879	226	539	765	0.570104	0.0726757	0.363402	0.312797	0.0521039
18S	812	A	845	1722	2567	0.0165542	0	0.0162908	920	570	1490	0.958223	0	0.489501	362	338	700	0.693137	0.0930207	0.409725	0.305172	0.20685
18S	813	A	426	1092	1518	0.684456	0.122665	0.406495	727	463	1190	1.50761	0.158582	0.601416	294	230	524	1.13208	0.22081	0.53145	0.51312	0.0806245
18S	814	U	320	723	1043	1.54858	0.330889	0.607854	587	1702	2289	0.418035	0	0.29489	122	811	933	0.156483	0	0.135435	0.346059	0.196229
18S	815	U	2288	947	3235	0.264256	0	0	2835	1868	4703	0.315285	0	0	865	784	1649	0.421508	0	0	0	0
18S	816	A	1474	1525	2999	0.223452	0	0	2760	1078	3838	0.0690892	0	0	676	450	1126	0.146406	0	0	0	0
18S	817	G	1119	1819	2938	0.203724	0	0	2394	1041	3435	0.175673	0	0.14946	613	504	1117	0.168644	0	0	0.04982	0.0704562
18S	818	A	1714	2143	3857	0.399853	0	0	4702	5037	9739	0.617551	0	0	978	500	1478	0.359379	0	0	0	0
18S	819	G	944	572	1516	0.695246	0	0.410275	1491	1136	2627	0.85263	0	0.460321	488	140	628	0.696096	0	0.410796	0.427131	0.0234703
18S	820	U	1198	2170	3368	0.297355	0	0	2993	3103	6096	0.215086	0	0	643	559	1202	0.140658	0	0	0	0
18S	821	G	749	625	1374	0.930311	0.169275	0.48213	667	1295	1962	1.81836	0.30863	0.645301	159	182	341	2.35461	0.379982	0.702515	0.609982	0.0933735
18S	822	U	553	497	1050	1.47452	0.274137	0.596111	1005	2261	3266	0.6375	0	0.389386	211	217	428	1.58879	0.246482	0.614272	0.533256	0.102002
18S	823	U	1131	1178	2309	0.109028	0	0.0983482	1534	5560	7094	0.295817	0	0	328	332	660	0.693058	0.0482172	0.409719	0.169356	0.17464
18S	824	C	1513	2313	3826	0.354888	0	0	1881	5275	7156	0.307944	0	0	652	1494	2146	0.55036	0	0	0	0
18S	825	A	896	1564	2460	0.0829067	0	0.0765881	1402	4426	5828	0.195764	0	0	358	905	1263	0.14964	0	0	0.0255294	0.036104
18S	826	A	1054	1098	2152	0.302807	0	0.23251	1182	5190	6372	0.301022	0	0	267	1103	1370	0.190745	0	0	0.0775033	0.109606
18S	827	A	972	1798	2770	0.0215446	0	0.0210976	1384	5005	6389	0.353102	0	0	228	1052	1280	0.117903	0	0	0.00703255	0.00994552
18S	828	G	635	1222	1857	0.696549	0.112398	0.410699	841	1760	2601	0.678692	0.0875212	0.404391	185	744	929	0.283357	0	0.220979	0.345356	0.0879856
18S	829	C	748	4067	4815	0.3712	0	0	1453	2780	4233	0.0661313	0	0	121	1178	1299	0.105573	0	0	0	0
18S	830	A	394	3326	3720	0.146645	0	0	544	1892	2436	0.501619	0.0378113	0.334143	79	830	909	0.278083	0	0.217765	0.18397	0.138491
18S	831	G	65	3452	3517	0.122241	0	0	132	1981	2113	0.528088	0.00282693	0.345694	13	1164	1177	0.145614	0	0	0.115231	0.162962
18S	832	G	82	2386	2468	0.27762	0	0.217364	113	963	1076	1.79647	0.271857	0.64262	6	1296	1302	0.301757	0	0	0.286661	0.266885
18S	833	C	202	3794	3996	0.270422	0	0	250	2673	2923	0.131015	0	0	33	1202	1235	0.330448	0	0	0	0
18S	834	C	822	3169	3991	0.300899	0	0	538	1452	1990	0.200681	0	0.167209	68	704	772	0.020713	0	0.0203184	0.0625092	0.0744973
18S	835	C	1644	2257	3901	0.328971	0	0	1394	2145	3539	0.406152	0	0	150	729	879	0.219457	0	0	0	0
18S	836	G	925	879	1804	0.42783	0.0694329	0.299753	1004	535	1539	0.429156	0	0.300423	56	154	210	2.11064	0.421921	0.679558	0.426578	0.178884
18S	837	A	540	886	1426	0.737102	0.0987851	0.4245	673	985	1658	0.292599	0	0.226471	12	200	212	1.70647	0.280924	0.63161	0.427527	0.165411
18S	838	G	1264	334	1598	0.526829	0	0.345189	1535	361	1896	0.186704	0	0.1574	60	209	269	0.83749	0.00699175	0.4567	0.319763	0.123504
18S	839	C	1259	451	1710	0.472018	0	0.320788	2329	691	3020	0.23682	0	0	80	326	406	0.0156702	0	0.0154659	0.112085	0.14771
18S	840	C	687	1005	1692	0.499711	0	0.333336	1241	737	1978	0.243698	0	0.196026	30	358	388	0.0680091	0	0	0.176454	0.136786
18S	841	G	322	308	630	3.24369	0.495929	0.764641	625	422	1047	1.53286	0.270218	0.605417	32	160	192	0.809039	0	0.448505	0.606188	0.129063
18S	842	C	1475	533	2008	0.34242	0.0344503	0.255171	1578	619	2197	0.232257	0	0.18855	26	171	197	0.68193	0.0684236	0.406666	0.283463	0.0912649
18S	843	C	2888	352	3240	0.177	0	0	1426	532	1958	0.475708	0.00162466	0.322471	81	177	258	0.281553	0	0.220361	0.180944	0.134566
18S	844	U	3664	899	4563	0.421472	0	0	2320	2364	4684	0.418131	0	0	70	366	436	0.260666	0	0	0	0
18S	845	G	4137	542	4679	0.421104	0	0	2858	1402	4260	0.300412	0	0	84	370	454	0.238046	0	0	0	0
18S	846	G	3213	634	3847	0.282294	0	0	2191	746	2937	0.0933137	0	0.085376	114	331	445	0.212755	0	0	0.0284587	0.0402466
18S	847	A	2181	604	2785	0.0195701	0	0.0192012	1483	1245	2728	0.303326	0	0.232798	70	106	176	1.37615	0.147563	0.580531	0.27751	0.231332
18S	848	U	3409	1416	4825	0.466303	0	0	2833	2684	5517	0.359063	0	0	123	419	542	0.210845	0	0	0	0
18S	849	A	504	503	1007	1.83317	0.383541	0.647265	1050	1189	2239	0.786632	0.0718837	0.440398	51	144	195	1.59422	0.264178	0.615738	0.5678	0.091002
18S	850	C	446	1240	1686	0.530435	0.0331208	0.346725	780	1854	2634	0.561657	0.0409023	0.359742	38	299	337	0.615417	0.0707047	0.381664	0.36271	0.0144172
18S	851	C	418	1677	2095	0.157316	0	0.135987	1669	2796	4465	0.0745136	0	0	68	611	679	0.108366	0	0	0.0453292	0.0641051
18S	852	G	299	639	938	1.64568	0.226992	0.622275	1402	1990	3392	0.320981	0	0.243041	64	312	376	0.921603	0.106007	0.480264	0.448527	0.15644
18S	853	C	1084	816	1900	0.328576	0	0.247412	3289	3654	6943	0.343609	0	0	338	644	982	0.223579	0	0	0.0824707	0.116631
18S	854	A	1391	693	2084	0.29442	0	0.227538	3331	2205	5536	0.0903357	0	0	234	677	911	0.0321759	0	0	0.0758459	0.107262
18S	855	G	1099	399	1498	1.01334	0.176814	0.50348	1952	785	2737	1.08598	0.176563	0.520699	268	371	639	0.623924	0.0528585	0.384578	0.469586	0.0605194
18S	856	C	1581	522	2103	0.559801	0.0891221	0.359002	3374	817	4191	0.409706	0.00884857	0.290682	552	359	911	0.247161	0	0.198353	0.282679	0.0658282
18S	857	U	3121	1174	4295	0.22626	0	0	5774	1877	7651	0.248748	0	0	882	922	1804	0.379612	0	0	0	0
18S	858	A	2688	1185	3873	0.0447628	0	0	5869	324	6193	0.0247605	0	0.0241661	1030	234	1264	0.0308564	0	0.0299557	0.0180406	0.0129738
18S	859	G	4632	1592	6224	0.408255	0	0	9264	396	9660	0.357698	0	0	1556	79	1635	0.167128	0	0	0	0
18S	860	G	3627	1156	4783	0.172257	0	0	5643	453	6096	0.0863485	0	0.0794971	1283	76	1359	0.0431209	0	0.0413675	0.0402882	0.0324635
18S	861	A	5049	1618	6667	0.452353	0	0	8566	672	9238	0.348707	0	0	1887	50	1937	0.317607	0	0	0	0
18S	862	A	2964	574	3538	0.152808	0	0.132586	4860	679	5539	0.145215	0	0.126821	1537	25	1562	0.142198	0	0	0.086469	0.0611881
18S	863	U	2420	1095	3515	0.167526	0	0.143523	2849	1078	3927	0.626765	0.000496487	0.385343	950	22	972	0.40692	0	0.289439	0.272769	0.099424
18S	864	A	3835	954	4789	0.215066	0	0	8845	1150	9995	0.47277	0	0	2155	31	2186	0.482279	0	0	0	0
18S	865	A	2412	640	3052	0.321596	0	0.2434	5565	656	6221	0.105756	0	0	1582	36	1618	0.291929	0	0	0.0811332	0.11474
18S	866	U	1715	735	2450	0.590045	0	0.371182	4598	1022	5620	0.0873747	0	0	870	20	890	0.246851	0	0.198158	0.18978	0.15165
18S	867	G	200	234	434	8.26478	0.716453	0.892286	638	97	735	6.25473	0.65273	0.86232	139	2	141	6.67629	0.672021	0.870527	0.875044	0.0126434	1
18S	868	G	2067	2286	4353	0.207247	0	0	1157	1530	2687	0.717799	0	0.41795	393	58	451	1.05182	0.0137497	0.513181	0.310377	0.222887
18S	869	A	2053	2611	4664	0.282429	0	0	3064	1437	4501	0.0854929	0	0	701	80	781	0.00342427	0	0.00341694	0.00113898	0.00161076
18S	870	A	1341	1315	2656	0.299051	0	0.230274	1417	1607	3024	0.355016	0	0.262065	681	66	747	0.0389632	0	0	0.164113	0.116769
18S	871	U	2082	5301	7383	0.64018	0	0	2623	4889	7512	0.587641	0	0	1156	117	1273	0.587546	0	0	0	0
18S	872	A	587	2716	3303	0.123362	0	0	791	3120	3911	0.199534	0	0	364	102	466	0.101023	0	0.0919326	0.0306442	0.0433375
18S	873	G	628	2357	2985	0.101738	0	0	957	1799	2756	0.0606416	0	0.057194	327	69	396	0.166135	0	0.142775	0.0666562	0.0586703
18S	874	G	351	3011	3362	0.274566	0	0	819	1246	2065	0.400592	0	0.286115	231	112	343	0.308624	0	0.236364	0.17416	0.124813
18S	875	A	153	1042	1195	0.910702	0.0983395	0.476841	528	1079	1607	0.713654	0.019484	0.416603	128	41	169	1.65033	0.196683	0.624073	0.505839	0.0871461
18S	876	C	112	631	743	1.6027	0.161116	0.616102	588	1539	2127	0.14623	0	0.127627	199	48	247	0.641622	0	0.391809	0.378513	0.199641
18S	877	C	125	487	612	1.75291	0.102934	0.637125	653	1762	2415	0.0494205	0	0	155	54	209	0.935344	0	0.484488	0.373871	0.271612
18S	878	G	99	236	335	2.79335	0.376795	0.736959	530	209	739	2.09989	0.353484	0.677704	106	24	130	2.14546	0.341921	0.683741	0.699468	0.0266246
18S	879	C	270	337	607	1.26429	0	0.558767	1065	416	1481	1.66479	0.2856	0.624894	208	79	287	1.338	0	0.573135	0.585599	0.0283987
18S	880	G	250	345	595	1.32045	0	0.569461	1132	324	1456	2.37107	0.0268033	0.703501	292	48	340	1.36145	0	0.577249	0.616737	0.0614339
18S	881	G	375	484	859	0.772403	0	0.43608	1769	214	1983	2.21902	0	0.689455	533	67	600	0.641135	0	0.391062	0.505532	0.131345
18S	882	U	372	446	818	1.34683	0.0315519	0.574192	1459	626	2085	2.8875	0.192996	0.742857	462	25	487	1.66785	0.0436951	0.625647	0.647566	0.0705798
18S	883	U	612	305	917	1.69407	0.207621	0.629069	2538	517	3055	2.20432	0.251932	0.687992	761	58	819	0.933631	0.0183841	0.483143	0.600068	0.0861067
18S	884	C	733	221	954	2.49008	0.363838	0.713687	3815	778	4593	1.51592	0.228381	0.602583	991	43	1034	0.796382	0.0454239	0.443564	0.586612	0.110854
18S	885	U	4613	2023	6636	0.499548	0	0	29950	4800	34750	0.722072	0	0	4813	287	5100	0.680627	0	0	0	0
18S	886	A	1605	682	2287	0.978467	0.0772321	0.494668	9424	3103	12527	0.0835994	0	0.0771554	1353	135	1488	0.544512	0	0.3527	0.308174	0.173332
18S	887	U	2759	2050	4809	0.0233033	0	0.0227773	15051	4888	19939	0.320411	0	0	2177	368	2545	0.0713581	0	0	0.00759242	0.0107373
18S	888	U	3446	2285	5731	0.0583488	0	0	13780	5712	19492	0.27533	0	0	2494	1175	3669	0.34653	0	0	0	0
18S	889	U	3212	4167	7379	0.238887	0	0	10654	7063	17717	0.185173	0	0	2169	1394	3563	0.306481	0	0	0	0
18S	890	U	5444	5994	11438	0.521291	0	0	9714	8224	17938	0.209425	0	0	1750	911	2661	0.0306119	0	0	0	0
18S	891	G	2438	3484	5922	0.0555574	0	0.0526417	6475	4870	11345	0.2573	0	0.204659	1123	718	1841	0.422536	0	0.297143	0.184815	0.100799
18S	892	U	2747	4629	7376	0.213366	0	0	5704	7186	12890	0.0807075	0	0	1142	1793	2935	0.246708	0	0	0	0
18S	893	U	2954	4269	7223	0.222625	0	0	1731	7528	9259	0.202375	0	0.168328	628	1662	2290	0.0537271	0	0	0.0561092	0.0793504
18S	894	G	1596	4120	5716	0.0664529	0	0	940	8071	9011	0.0626399	0	0.0589536	664	1922	2586	0.254997	0	0	0.0196512	0.027791
18S	895	G	1269	2381	3650	0.375672	0	0.273137	1210	5809	7019	0.180584	0	0.15298	232	1100	1332	0.375027	0.0280926	0.27289	0.233002	0.0565845
18S	896	U	1725	2877	4602	0.0771478	0	0	1678	5585	7263	0.0575379	0	0	231	1313	1544	0.0185257	0	0.0182003	0.00606677	0.00857971
18S	897	U	1160	2387	3547	0.00750971	0	0	1045	3656	4701	0.230788	0	0.187545	166	1080	1246	0.141005	0	0.123667	0.103737	0.077851
18S	898	U	622	2220	2842	0.0681401	0	0.0638142	727	3720	4447	0.0865907	0	0.0797068	142	776	918	0.430202	0.0216212	0.301027	0.148183	0.108272
18S	899	U	424	1171	1595	0.613165	0.0728398	0.380248	508	2656	3164	0.262801	0	0.208162	110	631	741	0.544265	0.0380969	0.35275	0.31372	0.0754804
18S	900	C	367	734	1101	0.906282	0.144358	0.475645	334	1632	1966	0.759498	0.107875	0.431781	58	526	584	0.798177	0.0900653	0.444303	0.450576	0.0184486
18S	901	G	714	354	1068	0.582143	0.0255631	0.368164	841	990	1831	0.539477	0.00476852	0.350553	291	822	1113	0.213305	0	0	0.239572	0.169556
18S	902	G	454	389	843	0.717048	0.00735369	0.417894	428	694	1122	1.23281	0.132668	0.552354	140	722	862	0.00279387	0	0	0.323416	0.235185
18S	903	A	394	344	738	0.586453	0	0.369979	481	672	1153	0.924947	0.0552458	0.480722	120	584	704	0.226068	0	0.184598	0.345099	0.122165
18S	904	A	135	298	433	1.30789	0.185814	0.567269	264	642	906	1.39473	0.180746	0.582685	49	520	569	0.489396	0.0454228	0.328974	0.492976	0.116138
18S	905	C	78	597	675	0.237919	0	0.192423	209	1115	1324	0.812612	0	0.448497	15	566	581	0.468748	0.0399254	0.319522	0.320147	0.104543
18S	906	U	88	937	1025	0.244412	0	0	133	2306	2439	0.127587	0	0.113191	63	982	1045	0.125048	0	0	0.0377304	0.0533589
18S	907	G	122	663	785	0.0920554	0	0.0843939	214	926	1140	2.02494	0.302195	0.669609	38	850	888	0.208074	0	0.172397	0.3088	0.257648
18S	908	A	53	795	848	0.181796	0	0.153983	121	2764	2885	0.390487	0	0.280897	20	775	795	0.53057	0	0.346933	0.260605	0.0800677
18S	909	G	60	627	687	0.653585	0	0.395601	381	3278	3659	0.232298	0	0.18855	50	1391	1441	0.163384	0	0	0.194717	0.161562
18S	910	G	80	469	549	1.39962	0.211524	0.583709	533	3002	3535	0.46322	0.0108992	0.316637	32	560	592	1.31044	0.0941605	0.567596	0.489314	0.122278
18S	911	C	21	629	650	1.3418	0.280566	0.573354	182	8351	8533	0.377224	0	0	9	887	896	0.565168	0	0.361348	0.311567	0.236703
18S	912	C	46	1273	1319	0.302365	0.0210326	0.232301	263	8869	9132	0.309116	0	0	13	2587	2600	0.496292	0	0	0.0774338	0.109508
18S	913	A	28	2030	2058	0.110593	0	0	243	7446	7689	0.0873429	0	0	29	2600	2629	0.492611	0	0	0	0
18S	914	U	44	3450	3494	0.456064	0	0	198	10109	10307	0.279229	0	0	8	2638	2646	0.494329	0	0	0	0
18S	915	G	103	1953	2056	0.0988062	0	0.0899612	308	4866	5174	0.615553	0	0.381063	78	746	824	0.854088	0.0349058	0.460952	0.310659	0.159428
18S	916	A	54	2524	2578	0.0592219	0	0	283	6141	6424	0.332828	0	0.249745	20	789	809	0.814252	0.0115679	0.449114	0.232953	0.183734
18S	917	U	28	2795	2823	0.0977967	0	0	161	7820	7981	0.0672861	0	0.0630515	10	825	835	0.699163	0	0.411765	0.158272	0.181085
18S	918	U	53	3640	3693	0.31208	0	0	296	15354	15650	0.533332	0	0	13	1691	1704	0.270831	0	0	0	0
18S	919	A	22	2275	2297	0.171536	0	0.146474	168	6981	7149	0.0823496	0	0.076094	10	1089	1099	0.0357475	0	0.034544	0.085704	0.0461977
18S	920	A	26	3008	3034	0.178217	0	0	146	10708	10854	0.384504	0	0	9	1197	1206	0.214342	0	0	0	0
18S	921	G	35	2570	2605	0.103628	0	0	190	6081	6271	0.0152671	0	0.0150399	9	1083	1092	0.278428	0	0	0.00501331	0.00708989
18S	922	A	11	3432	3443	0.400245	0	0	141	7929	8070	0.321527	0	0	7	1008	1015	0.300142	0	0	0	0
18S	923	G	19	2109	2128	0.0728407	0	0	191	4228	4419	0.147574	0	0.128622	13	444	457	0.480738	0.0348815	0.32514	0.151254	0.133699
18S	924	G	102	1768	1870	0.0785201	0	0	354	2035	2389	0.83729	0.071448	0.455824	48	323	371	0.576703	0.0482252	0.36639	0.274071	0.197207
18S	925	G	150	1081	1231	0.20349	0	0.169198	330	744	1074	2.08702	0.331975	0.676267	45	195	240	0.978792	0.122585	0.495681	0.447048	0.209847
18S	926	A	67	573	640	1.09553	0.186265	0.523183	192	533	725	2.76429	0.254175	0.734615	28	105	133	2.0631	0.23087	0.675178	0.644325	0.0890311
18S	927	C	65	551	616	0.813434	0.0262526	0.448961	107	532	639	2.13142	0.0624325	0.680996	23	133	156	1.16546	0	0.539793	0.556583	0.095469
18S	928	G	45	408	453	1.10499	0.00933657	0.525489	85	397	482	2.42636	0	0.708574	36	96	132	1.32398	0	0.571552	0.601872	0.0777579
18S	929	G	37	190	227	2.67407	0.282693	0.728692	86	289	375	2.66581	0.0511762	0.727737	22	60	82	2.75783	0.331677	0.73625	0.730893	0.00380772
18S	930	C	38	153	191	3.01198	0.348304	0.751722	139	461	600	1.08525	0	0.520856	22	66	88	2.73084	0.414371	0.734175	0.668918	0.10494
18S	931	C	74	272	346	1.37672	0.0453937	0.579955	185	317	502	1.97782	0.259248	0.664628	32	292	324	0.186359	0	0.157493	0.467359	0.221818
18S	932	G	495	359	854	0.0048473	0	0.00482954	1366	424	1790	0.10116	0	0	168	193	361	0.216789	0	0.178571	0.0611334	0.083064
18S	933	G	364	425	789	0.268523	0	0.211893	822	437	1259	0.602346	0	0.376101	253	168	421	0.198973	0	0.166282	0.251425	0.0901042
18S	934	G	615	107	722	0.588658	0.00900058	0.370861	1727	375	2102	0.0826967	0	0.0764138	531	145	676	0.187658	0	0	0.149092	0.159887
18S	935	G	1478	106	1584	0.204311	0	0	3271	205	3476	0.237574	0	0	775	88	863	0.297042	0	0	0	0
18S	936	G	894	52	946	0.582553	0.00509331	0.368355	1636	217	1853	0.761351	0.067928	0.432386	479	30	509	0.403094	0	0.287691	0.362811	0.0592015
18S	937	C	2771	43	2814	0.448096	0	0	4810	349	5159	0.31115	0	0	1365	24	1389	0.477218	0	0	0	0
18S	938	A	1887	34	1921	0.0609724	0	0	3287	173	3460	0.203949	0	0.169441	637	12	649	0.325368	0	0.245778	0.138406	0.10271
18S	939	U	1790	63	1853	0.043144	0	0.0413809	4089	248	4337	0.0243686	0	0.0237943	761	10	771	0.159298	0	0.137562	0.0675792	0.0500037
18S	940	U	1638	71	1709	0.181533	0	0.153718	3690	371	4061	0.176599	0	0.150124	815	4	819	0.127209	0	0.112975	0.138939	0.0184179
18S	941	C	2776	60	2836	0.323021	0	0	6678	416	7094	0.355681	0	0	951	16	967	0.0710973	0	0	0	0
18S	942	G	1562	18	1580	0.299501	0	0.230586	4478	142	4620	0.0734641	0	0.0684503	763	14	777	0.163339	0	0.140561	0.146532	0.0663262
18S	943	U	3734	61	3795	0.518154	0	0	9153	371	9524	0.533295	0	0	1771	9	1780	0.546004	0	0	0	0
18S	944	A	1689	17	1706	0.22342	0	0.182707	4174	122	4296	0.143162	0	0.125259	797	17	814	0.201963	0	0.168199	0.158722	0.0243918
18S	945	U	2073	16	2089	0.067395	0	0.063168	5110	268	5378	0.113749	0	0	943	5	948	0.224599	0	0.183564	0.082244	0.076144
18S	946	U	1233	20	1253	0.962848	0.0523952	0.490736	3480	296	3776	0.274204	0	0.215241	764	41	805	0.604756	0	0.377144	0.36104	0.113045
18S	947	G	867	51	918	1.93672	0.302976	0.659728	2359	205	2564	0.89355	0.177737	0.471989	318	13	331	3.41031	0.399312	0.773787	0.635168	0.124427
18S	948	C	1294	85	1379	1.21079	0.147759	0.547852	3731	466	4197	0.0836774	0	0.0772331	469	12	481	2.29645	0.318781	0.697082	0.440723	0.264147
18S	949	G	2023	53	2076	0.564447	0	0.360907	3068	101	3169	0.423989	0	0.297813	1008	13	1021	0.576538	0	0.365926	0.341549	0.0309936
18S	950	C	3706	34	3740	0.109932	0	0	3909	94	4003	0.00890498	0	0.00882857	2602	13	2615	0.449138	0	0	0.00294286	0.00416183
18S	951	C	5705	28	5733	0.381231	0	0	5236	163	5399	0.296626	0	0	4150	25	4175	0.690413	0	0	0	0
18S	952	G	3866	21	3887	0.085451	0	0.0787426	3925	80	4005	0.0374494	0	0	2148	7	2155	0.29849	0	0	0.0262475	0.0371196
18S	953	C	4311	40	4351	0.0157399	0	0.0154995	4353	109	4462	0.16585	0	0	1887	26	1913	0.23039	0	0	0.0051665	0.00730653
18S	954	U	8052	170	8222	0.479547	0	0	5765	368	6133	0.403208	0	0	2132	28	2160	0.352753	0	0	0	0
18S	955	A	3229	83	3312	0.506597	0	0.33632	1980	257	2237	0.848789	0.137499	0.459216	573	18	591	1.61573	0.190195	0.618096	0.471211	0.115347
18S	956	G	4789	149	4938	0.0235765	0	0	1798	450	2248	0.876207	0.153713	0.46712	359	23	382	2.88921	0.386654	0.743377	0.403499	0.306799
18S	957	A	5955	267	6222	0.263681	0	0	2167	575	2742	0.607166	0.0571483	0.377872	466	77	543	1.49011	0.103876	0.598854	0.325575	0.247262
18S	958	G	6588	373	6961	0.397933	0	0	3286	321	3607	0.249193	0	0.199528	697	97	794	0.463913	0	0.317172	0.172233	0.130915
18S	959	G	2333	291	2624	0.671784	0.0371561	0.401928	2263	503	2766	0.721704	0.113166	0.419268	374	68	442	1.59009	0.212615	0.614449	0.478548	0.0963566
18S	960	U	3907	770	4677	0.189708	0	0	4921	1302	6223	0.269234	0	0	702	324	1026	0.00372173	0	0.00371154	0.00123718	0.00174964
18S	961	G	2645	597	3242	0.0753795	0	0.0701158	3303	2376	5679	0.131428	0	0	696	1082	1778	0.486322	0	0	0.0233719	0.0330529
18S	962	A	2292	439	2731	0.286441	0	0.222725	2817	2447	5264	0.0577925	0	0.0546449	697	532	1229	0.174598	0	0	0.0924565	0.0947764
18S	963	A	2303	731	3034	0.0912502	0	0.0836452	6051	2079	8130	0.278917	0	0	967	686	1653	0.400692	0	0	0.0278817	0.0394307
18S	964	A	1122	740	1862	0.68664	0	0.407235	3600	3509	7109	0.127089	0	0	816	641	1457	0.311584	0	0	0.135745	0.191972
18S	965	U	532	524	1056	1.82099	0.273521	0.645731	1672	2358	4030	0.633102	0	0.387727	424	421	845	0.243722	0	0.196148	0.409869	0.184208
18S	966	U	723	518	1241	1.33187	0.114667	0.571356	2271	2574	4845	0.34073	0	0.254177	311	173	484	1.19801	0.258058	0.545554	0.457029	0.143824
18S	967	C	1407	1316	2723	0.0498409	0	0	4867	3956	8823	0.336319	0	0	618	357	975	0.00580601	0	0	0	0
18S	968	U	1563	4316	5879	0.618409	0	0	3981	5800	9781	0.420531	0	0	474	399	873	0.0788965	0	0.0732047	0.0244016	0.034509
18S	969	U	1132	2958	4090	0.402662	0	0	2599	7956	10555	0.486028	0	0	283	505	788	0.222194	0	0.181988	0.0606627	0.08579
18S	970	G	583	1289	1872	0.385614	0	0.278406	970	3010	3980	0.450562	0	0.310666	101	535	636	0.542351	0.0445223	0.351998	0.31369	0.0301197
18S	971	G	685	1877	2562	0.095461	0	0.0871734	653	1591	2244	1.65065	0.2069	0.622838	64	853	917	0.137279	0	0.120824	0.276945	0.244969
18S	972	A	285	852	1137	1.81079	0.121951	0.644429	499	1756	2255	1.64823	0.228541	0.622494	61	499	560	1.1247	0.220213	0.529789	0.598904	0.0496853
18S	973	C	425	950	1375	1.58024	0.157372	0.612612	556	2367	2923	1.02907	0.111666	0.50725	60	863	923	0.482516	0.0454117	0.325709	0.481857	0.118496
18S	974	C	792	2339	3131	0.184263	0	0.155635	1413	4283	5696	0.0455776	0	0	126	1324	1450	0.0396814	0	0.0381922	0.064609	0.0662265
18S	975	G	1159	1561	2720	0.522422	0	0.343235	2143	3465	5608	0.0263366	0	0	274	1355	1629	0.0347239	0	0.0335785	0.125604	0.154497
18S	976	G	663	1030	1693	1.72908	0.346246	0.633713	659	3779	4438	0.245991	0	0.197462	88	1419	1507	0.256351	0	0.204152	0.345109	0.204092
18S	977	C	869	7183	8052	0.456178	0	0	1244	8984	10228	0.505764	0	0	151	2555	2706	0.304088	0	0	0	0
18S	978	G	1027	3984	5011	0.0411767	0	0.0395558	749	5548	6297	0.0886878	0	0	139	1763	1902	0.074187	0	0.0690972	0.0362177	0.0283074
18S	979	C	1917	5435	7352	0.276951	0	0	1577	4482	6059	0.0363513	0	0	325	3086	3411	0.443891	0	0	0	0
18S	980	A	1842	5392	7234	0.220872	0	0	1264	3420	4684	0.290018	0	0.224854	308	2742	3050	0.363873	0	0	0.0749514	0.105997
18S	981	A	2829	6368	9197	0.39699	0	0	2350	5736	8086	0.325381	0	0	525	2160	2685	0.294569	0	0	0	0
18S	982	G	1769	3563	5332	0.141886	0	0.124276	2035	3783	5818	0.0261347	0	0	672	1762	2434	0.249687	0	0	0.0414254	0.0585844
18S	983	A	1524	4040	5564	0.131459	0	0.116203	2145	2414	4559	0.341591	0	0.254658	654	586	1240	0.52763	0.0765122	0.345574	0.238812	0.094308
18S	984	C	1336	5321	6657	0.0812256	0	0	1854	3181	5035	0.260826	0	0.206902	328	517	845	1.21835	0.184314	0.549507	0.252136	0.226604
18S	985	G	922	3262	4184	0.564484	0.121826	0.360867	1624	2102	3726	0.901807	0.117797	0.474251	334	195	529	2.66587	0.397443	0.727588	0.520902	0.153304
18S	986	G	1933	2908	4841	0.384577	0.037266	0.277799	4107	747	4854	0.656224	0.0396184	0.396266	811	463	1274	0.481734	0	0.325287	0.333118	0.0486798
18S	987	A	2168	2910	5078	0.307456	0	0.235191	2835	807	3642	1.49259	0.299293	0.598877	587	271	858	1.27326	0.196343	0.560391	0.464819	0.16313
18S	988	C	1934	3437	5371	0.206203	0	0.170979	5671	1182	6853	0.438407	0.0886411	0.304818	957	516	1473	0.328622	0	0.247467	0.241088	0.0548255
18S	989	C	4584	3440	8024	0.214413	0	0	11404	878	12282	0.185501	0	0	1620	492	2112	0.0755009	0	0	0	0
18S	990	A	4435	3900	8335	0.23867	0	0	14418	853	15271	0.302058	0	0	2357	663	3020	0.329917	0	0	0	0
18S	991	G	6531	1883	8414	0.254273	0	0	12768	1465	14233	0.191399	0	0	2829	449	3278	0.339497	0	0	0	0
18S	992	A	9308	1932	11240	0.474531	0	0	16654	3994	20648	0.451719	0	0	3196	641	3837	0.424506	0	0	0	0
18S	993	G	3575	899	4474	0.424668	0	0.298129	8884	3675	12559	0.0302893	0	0	1781	383	2164	0.0926713	0	0.0848475	0.127659	0.125419
18S	994	C	2784	1322	4106	0.479902	0.0027741	0.324333	9514	8804	18318	0.382056	0	0	1419	980	2399	0.0405926	0	0	0.108111	0.152892
18S	995	G	4313	1119	5432	0.0165552	0	0.0162885	2072	5383	7455	0.600724	0.0370805	0.375314	894	739	1633	0.396131	0	0.283859	0.225154	0.152336
18S	996	A	4143	1294	5437	0.0814658	0	0	8067	4430	12497	0.17153	0	0	2103	562	2665	0.249821	0	0	0	0
18S	997	A	3634	1262	4896	0.0894266	0	0	6155	4092	10247	0.0920537	0	0	1879	738	2617	0.327476	0	0	0	0
18S	998	A	3247	1417	4664	0.174365	0	0	5453	4081	9534	0.154485	0	0	1500	372	1872	0.160254	0	0	0	0
18S	999	G	1356	525	1881	0.852633	0.207339	0.46036	1448	1520	2968	1.43953	0.249546	0.590167	437	226	663	1.13999	0.23334	0.533084	0.52787	0.0531215
18S	1000	C	2145	658	2803	0.135873	0	0.119658	2267	2740	5007	0.227764	0	0.185542	780	267	1047	0.174979	0	0.149042	0.151414	0.0269493
18S	1001	A	1475	719	2194	0.562161	0	0.359966	2087	1056	3143	0.827728	0	0.452952	507	160	667	0.806504	0	0.446815	0.419911	0.0424612
18S	1002	U	1735	822	2557	0.268969	0	0.212024	2405	1533	3938	0.352061	0	0.260437	571	108	679	0.655408	0	0.396272	0.289577	0.07799
18S	1003	U	916	604	1520	1.20953	0.0423737	0.547579	925	678	1603	2.28485	0.196673	0.695704	204	89	293	2.71164	0.231002	0.731247	0.658177	0.0795395
18S	1004	U	364	598	962	2.52846	0.281363	0.716802	820	583	1403	2.61581	0.259079	0.723579	217	60	277	2.64848	0.275468	0.72663	0.722337	0.00410742
18S	1005	G	999	968	1967	0.666407	0	0.400028	1451	519	1970	1.53558	0.190382	0.605735	297	91	388	1.5573	0.191724	0.609575	0.538446	0.0978885
18S	1006	C	2960	995	3955	0.188678	0	0	4830	1308	6138	0.210503	0	0	1126	170	1296	0.257218	0	0	0	0
18S	1007	C	8539	1010	9549	0.727351	0	0	11615	1264	12879	0.660333	0	0	2274	225	2499	0.651889	0	0	0	0
18S	1008	A	2340	871	3211	0.0339802	0	0.0328734	4231	495	4726	0.16685	0	0.143018	943	77	1020	0.0507346	0	0.0483299	0.0747404	0.04869
18S	1009	A	3972	814	4786	0.34466	0	0	6932	628	7560	0.283118	0	0	1507	43	1550	0.31023	0	0	0	0
18S	1010	G	2127	449	2576	0.329703	0	0.248025	4107	542	4649	0.277491	0	0.217252	791	44	835	0.434729	0	0.303257	0.256178	0.0355815
18S	1011	A	1666	252	1918	0.883765	0	0.469278	5117	271	5388	0.123435	0	0.109891	953	20	973	0.277447	0	0.217363	0.265511	0.150617
18S	1012	A	1958	240	2198	0.670663	0	0.401545	4314	252	4566	0.390621	0	0.280941	1103	28	1131	0.141362	0	0.12395	0.268812	0.113652
18S	1013	U	1581	408	1989	0.85933	0.0483439	0.462297	6460	570	7030	0.14121	0	0	1104	32	1136	0.159592	0	0.137732	0.20001	0.193801
18S	1014	G	1104	825	1929	0.788325	0.171853	0.440945	2591	1952	4543	0.304732	0.0261268	0.233598	498	318	816	0.585122	0.113321	0.369419	0.347987	0.0859949
18S	1015	U	2106	1757	3863	0.0588624	0	0	5720	1733	7453	0.184009	0	0	1331	327	1658	0.209564	0	0	0	0
18S	1016	U	943	2918	3861	0.163956	0	0.140893	1880	2888	4768	0.726183	0	0.420738	455	694	1149	0.534725	0	0.348615	0.303415	0.118633
18S	1017	U	672	4289	4961	0.0427202	0	0	936	4977	5913	0.477113	0	0.323041	235	1297	1532	0.261912	0	0.207659	0.1769	0.133662
18S	1018	U	418	4663	5081	0.00571079	0	0.00567947	415	6502	6917	0.331507	0	0.248998	257	1489	1746	0.195987	0	0.163949	0.139542	0.100823
18S	1019	C	810	3669	4479	0.227939	0	0.185661	1041	5516	6557	0.530556	0	0.346677	370	1407	1777	0.27131	0	0.213504	0.248614	0.0702666
18S	1020	A	501	2942	3443	0.74056	0	0.425543	701	4290	4991	1.21862	0	0.549319	275	692	967	1.68689	0.151101	0.628064	0.534309	0.0833573
18S	1021	U	828	7911	8739	0.358355	0	0	950	12372	13322	0.197788	0	0	444	2244	2688	0.034387	0	0	0	0
18S	1022	U	2008	15011	17019	0.726441	0	0	2991	35590	38581	0.792669	0	0	1687	6246	7933	0.734134	0	0	0	0
18S	1023	A	824	3166	3990	0.491631	0	0.329648	1547	6177	7724	0.484673	0	0.32648	732	2042	2774	0.0149389	0	0	0.218709	0.154656
18S	1024	A	810	3080	3890	0.435038	0	0.303209	1335	6061	7396	0.49358	0	0.330498	761	1378	2139	0.287612	0	0.223449	0.285719	0.0454185
18S	1025	U	692	3229	3921	0.292359	0	0.226266	1279	8974	10253	0.0297315	0	0	722	1507	2229	0.160767	0	0.138554	0.121607	0.0931468
18S	1026	C	1077	4147	5224	0.119302	0	0	1952	11093	13045	0.303119	0	0	901	2572	3473	0.329985	0	0	0	0
18S	1027	A	675	2529	3204	0.409135	0	0.290409	1346	3806	5152	0.80748	0	0.446792	625	1417	2042	0.171246	0	0.14627	0.29449	0.122722
18S	1028	A	1223	2383	3606	0.0908758	0	0.0833265	1741	4950	6691	0.200565	0	0.167079	1046	1236	2282	0.0421229	0	0	0.0834686	0.0682099
18S	1029	G	963	1560	2523	0.324824	0	0.245256	1228	3316	4544	0.372502	0	0.271447	670	705	1375	0.451534	0	0.31123	0.275978	0.0271234
18S	1030	A	714	1455	2169	0.599002	0.0307728	0.374718	890	2924	3814	0.651353	0	0.394499	623	776	1399	0.416548	0	0.294207	0.354474	0.043374
18S	1031	A	13	47	60	59.6561	0.955956	0.983779	8	429	437	13.8826	0.807377	0.932951	7	27	34	59.3422	0.951274	0.983894	0.966875	0.0239879	1	0.987986	0.932951	0.983894	0.968277	0.0250353
18S	1032	C	623	3160	3783	0.12899	0	0	702	6277	6979	0.171609	0	0	561	882	1443	0.365205	0	0.267645	0.089215	0.126169
18S	1033	G	1105	1845	2950	0.189759	0	0.159539	700	3471	4171	0.535027	0	0.3486	823	702	1525	0.508912	0	0.337417	0.281852	0.086609
18S	1034	A	1443	2145	3588	0.0379338	0	0.0365572	1367	3408	4775	0.475302	0	0.322219	1186	828	2014	0.278224	0	0.217749	0.192175	0.118015
18S	1035	A	2231	3521	5752	0.321342	0	0	3095	3540	6635	0.143617	0	0.125598	2697	1259	3956	0.313947	0	0	0.0418661	0.0592075
18S	1036	A	1666	4626	6292	0.323192	0	0	3434	7852	11286	0.304142	0	0	2008	1198	3206	0.0333368	0	0	0	0
18S	1037	G	764	2274	3038	0.632792	0	0.38763	1551	4195	5746	0.567084	0	0.361912	950	629	1579	1.21455	0	0.548598	0.432713	0.0826124
18S	1038	U	836	2278	3114	0.682094	0.0721755	0.40558	1937	8271	10208	0.121735	0	0	1399	775	2174	0.717103	0	0.417736	0.274439	0.194121
18S	1039	C	3174	2211	5385	0.0837934	0	0	5701	9321	15022	0.446429	0	0	6179	2261	8440	0.633132	0	0	0	0
18S	1040	G	2319	3728	6047	0.203028	0	0	5879	6749	12628	0.328393	0	0	3692	1678	5370	0.354885	0	0	0	0
18S	1041	G	5825	2856	8681	0.484239	0	0	8221	4975	13196	0.373913	0	0	4900	771	5671	0.391676	0	0	0	0
18S	1042	A	5352	1895	7247	0.404783	0	0	7904	3389	11293	0.298642	0	0	2764	684	3448	0.00803776	0	0.00797596	0.00265865	0.0037599
18S	1043	G	2535	2910	5445	0.252208	0	0	3749	1849	5598	0.371876	0	0.271106	1307	792	2099	0.617444	0	0.381853	0.217653	0.160408
18S	1044	G	2041	1081	3122	0.284143	0	0.221326	3583	283	3866	0.883398	0.157881	0.469109	2448	442	2890	0.08106	0	0.075006	0.255147	0.16266
18S	1045	U	948	102	1050	2.7137	0.435894	0.730914	1697	418	2115	2.15584	0.351675	0.68323	947	105	1052	1.97123	0.255049	0.663651	0.692598	0.0282479
18S	1046	U	1326	133	1459	1.31221	0.106423	0.567682	2180	697	2877	0.932785	0.0154578	0.482699	1402	164	1566	0.614274	0	0.380677	0.477019	0.0764502
18S	1047	C	2156	1591	3747	0.29311	0	0	4728	1866	6594	0.341937	0	0	2891	1124	4015	0.516819	0	0	0	0
18S	1048	G	1053	695	1748	0.323347	0	0.244446	2565	888	3453	0.138892	0	0.121985	1365	448	1813	0.0322859	0	0.0312929	0.132574	0.0873409
18S	1049	A	806	560	1366	0.385833	0	0.278559	1946	1209	3155	0.042413	0	0.0406997	1001	445	1446	0.172165	0	0.146964	0.155408	0.0972891
18S	1050	A	812	683	1495	0.0425357	0	0.0408264	2198	1750	3948	0.270136	0	0	902	418	1320	0.182	0	0.154075	0.0649672	0.065176
18S	1051	G	989	648	1637	0.0262176	0	0	1991	1361	3352	0.0763065	0	0	951	581	1532	0.0029934	0	0.00298641	0.000995471	0.00140781
18S	1052	A	292	530	822	1.08659	0	0.521053	482	1206	1688	0.902592	0	0.474549	253	301	554	1.93716	0.102184	0.65994	0.551847	0.0787554
18S	1053	C	214	1029	1243	0.442685	0	0.307019	568	1581	2149	0.594879	0	0.373102	260	1103	1363	0.165893	0	0.142378	0.274166	0.0970151
18S	1054	G	249	758	1007	0.781118	0	0.438799	365	1529	1894	0.773093	0	0.436144	122	891	1013	0.49314	0	0.330489	0.401811	0.0504437
18S	1055	A	159	486	645	2.45587	0.282759	0.710955	212	499	711	4.66799	0.48589	0.823775	115	591	706	1.43285	0.14514	0.589301	0.708011	0.095746
18S	1056	U	173	658	831	1.96665	0.259319	0.663189	287	1382	1669	1.52795	0.123189	0.604566	108	548	656	1.75461	0.20721	0.637324	0.635026	0.0239877
18S	1057	C	2906	2102	5008	0.522852	0	0	6819	1740	8559	0.551972	0	0	1928	2077	4005	0.600283	0	0	0	0
18S	1058	A	981	855	1836	0.877421	0	0.46749	1355	535	1890	1.75735	0.114205	0.637455	531	714	1245	0.830578	0	0.453923	0.519623	0.0835038
18S	1059	G	3130	698	3828	0.0243551	0	0	7894	940	8834	0.446141	0	0	2216	751	2967	0.216311	0	0	0	0
18S	1060	A	1636	635	2271	0.950029	0.019961	0.487297	2370	1259	3629	0.645592	0	0.392382	897	463	1360	1.04892	0	0.512121	0.463933	0.0515997
18S	1061	U	5481	1969	7450	0.410546	0	0	7068	4122	11190	0.508853	0	0	2668	1435	4103	0.325831	0	0	0	0
18S	1062	A	2420	724	3144	0.664833	0	0.399415	2359	1847	4206	0.555241	0	0.357068	956	426	1382	1.337	0.080511	0.572277	0.44292	0.0930889
18S	1063	C	5036	770	5806	0.0653043	0	0	3898	2881	6779	0.0305605	0	0	2339	748	3087	0.0691062	0	0.0646588	0.0215529	0.0304805
18S	1064	C	7202	3559	10761	0.543531	0	0	5690	3841	9531	0.367467	0	0	3796	2728	6524	0.547171	0	0	0	0
18S	1065	G	4150	1681	5831	0.0539742	0	0	3811	1920	5731	0.135121	0	0.119055	2363	704	3067	0.159659	0	0.137716	0.0855902	0.0609991
18S	1066	U	3808	2093	5901	0.0948398	0	0	3125	3514	6639	0.0801824	0	0	2225	2143	4368	0.195099	0	0	0	0
18S	1067	C	3754	3060	6814	0.25722	0	0	2400	3784	6184	0.0183041	0	0	1908	2429	4337	0.175309	0	0	0	0
18S	1068	G	1260	1695	2955	0.738314	0	0.424813	1048	2475	3523	0.705972	0.120955	0.413893	440	969	1409	1.71667	0.280254	0.632067	0.490257	0.100374
18S	1069	U	2897	4338	7235	0.382139	0	0	2399	5453	7852	0.300557	0	0	971	3138	4109	0.146164	0	0	0	0
18S	1070	A	1219	2383	3602	0.249696	0	0.19985	1455	2789	4244	0.347698	0.0375227	0.258039	465	2927	3392	0.036238	0	0.0349807	0.16429	0.094471
18S	1071	G	432	1627	2059	0.985901	0.188168	0.496572	611	3508	4119	0.308347	0.0231292	0.23572	138	4106	4244	0.269376	0	0	0.244097	0.202811
18S	1072	U	139	2033	2172	0.820525	0.0872118	0.450822	450	4902	5352	0.0262885	0	0	42	4578	4620	0.37036	0	0	0.150274	0.212519
18S	1073	U	244	1803	2047	0.921403	0.102805	0.479669	632	3912	4544	0.17005	0	0.145363	97	2375	2472	0.181165	0	0.153431	0.259488	0.155726
18S	1074	C	2112	1861	3973	0.115587	0	0	2286	3858	6144	0.190368	0	0	393	2326	2719	0.0476225	0	0	0	0
18S	1075	C	1471	2468	3939	0.0607389	0	0	1436	4176	5612	0.0627195	0	0	217	1570	1787	0.444643	0.0331071	0.307907	0.102636	0.145149
18S	1076	G	1321	1406	2727	0.352053	0	0.260455	1222	3617	4839	0.0717378	0	0.0669489	213	2333	2546	0.134904	0	0	0.109134	0.110435
18S	1077	A	1837	1203	3040	0.25063	0	0.200456	1728	2290	4018	0.340773	0.019919	0.254209	260	1137	1397	0.516023	0.0258627	0.34054	0.265068	0.0577023
18S	1078	C	4479	1305	5784	0.385374	0	0	2931	2717	5648	0.066232	0	0	551	1152	1703	0.0647496	0	0.0608456	0.0202819	0.0286829
18S	1079	C	4333	1581	5914	0.385656	0	0	3060	3796	6856	0.203361	0	0	450	1296	1746	0.082656	0	0	0	0
18S	1080	A	2106	317	2423	0.648836	0.00965935	0.39361	1361	1478	2839	1.12253	0.220582	0.528951	150	450	600	1.7105	0.348557	0.631452	0.518004	0.0974067
18S	1081	U	5023	658	5681	0.386808	0	0	4079	3906	7985	0.314794	0	0	378	1202	1580	0.0833931	0	0	0	0
18S	1082	A	2173	619	2792	0.386084	0	0.278615	2251	2139	4390	0.352623	0	0.260739	117	761	878	0.766882	0.116356	0.434311	0.324555	0.0779513
18S	1083	A	3744	869	4613	0.221011	0	0	3406	2431	5837	0.0189525	0	0	288	1161	1449	0.0280536	0	0	0	0
18S	1084	A	1124	654	1778	1.19107	0.18649	0.543742	2131	2918	5049	0.170482	0	0.145676	92	851	943	0.603872	0.0539841	0.376758	0.355392	0.163211
18S	1085	C	1848	1680	3528	0.0301407	0	0.0292669	6021	4937	10958	0.533293	0	0	293	1696	1989	0.256198	0	0	0.00975564	0.0137966
18S	1086	G	635	1177	1812	1.07483	0.159824	0.518171	2697	2399	5096	0.0729776	0	0.0680265	93	1225	1318	0.183405	0	0.15508	0.247092	0.194948
18S	1087	A	322	2316	2638	0.459021	0.00807368	0.31469	2116	3442	5558	0.0683336	0	0	40	1922	1962	0.225986	0	0	0.104897	0.148347
18S	1088	U	202	6032	6234	0.470512	0	0	1282	3892	5174	0.0845647	0	0	31	2289	2320	0.374283	0	0	0	0
18S	1089	G	88	2664	2752	0.338068	0	0.252722	451	2568	3019	0.545975	0	0.353235	11	788	799	1.04151	0.0896688	0.51048	0.372146	0.106075
18S	1090	C	651	3311	3962	0.147632	0	0	1455	3874	5329	0.23523	0	0	180	1714	1894	0.230806	0	0	0	0
18S	1091	C	830	4533	5363	0.410645	0	0	1748	2131	3879	0.014642	0	0.0144344	177	2600	2777	0.529086	0	0	0.00481147	0.00680445
18S	1092	G	725	3298	4023	0.205329	0	0	1061	1077	2138	0.726871	0.133613	0.421032	179	818	997	0.472244	0	0.320983	0.247338	0.179601
18S	1093	A	208	4675	4883	0.371208	0	0	464	1018	1482	1.47916	0.289809	0.596801	59	692	751	0.945168	0.10529	0.486238	0.361013	0.259234
18S	1094	C	506	1193	1699	0.981876	0.16707	0.495575	1403	959	2362	0.487563	0.0297367	0.327853	360	600	960	0.436432	0	0.304051	0.375826	0.0852307
18S	1095	C	433	1165	1598	0.981614	0.139124	0.495517	1056	1252	2308	0.635374	0.0409284	0.388622	190	959	1149	0.145217	0	0.1269	0.337013	0.154849
18S	1096	G	554	660	1214	1.56412	0.250983	0.610198	1645	2078	3723	0.0139456	0	0	263	595	858	0.608162	0.0181768	0.378446	0.329548	0.2515
18S	1097	G	711	679	1390	1.18041	0.170572	0.541548	1017	2181	3198	0.170494	0	0.145699	263	491	754	0.794334	0.0582566	0.443017	0.376755	0.16826
18S	1098	C	668	2159	2827	0.00469511	0	0	2268	3054	5322	0.328374	0	0	360	1733	2093	0.471501	0	0	0	0
18S	1099	G	482	3213	3695	0.252402	0	0	2103	2581	4684	0.202376	0	0	448	1048	1496	0.234246	0	0	0	0
18S	1100	A	661	3298	3959	0.278269	0	0	2800	1672	4472	0.113218	0	0	442	943	1385	0.192456	0	0	0	0
18S	1101	U	591	3410	4001	0.228433	0	0	4218	4435	8653	0.583015	0	0	661	1022	1683	0.396259	0	0	0	0
18S	1102	G	156	1682	1838	0.856045	0.0623479	0.461355	646	1103	1749	1.46994	0.21285	0.595269	98	1272	1370	0.305495	0	0	0.352208	0.254979
18S	1103	C	135	2944	3079	0.117514	0	0.105188	754	2285	3039	0.340095	0	0.253847	102	825	927	0.024988	0	0	0.119678	0.104138
18S	1104	G	453	3225	3678	0.0784996	0	0	1991	971	2962	0.317632	0	0.241125	223	338	561	0.483314	0.0730734	0.326225	0.189117	0.138165
18S	1105	G	310	3366	3676	0.103158	0	0	1083	1131	2214	0.727489	0	0.421235	117	109	226	2.0722	0.370546	0.675469	0.365568	0.278554
18S	1106	C	326	5285	5611	0.471355	0	0	2269	2583	4852	0.265121	0	0	94	157	251	1.24753	0.114194	0.556049	0.18535	0.262124
18S	1107	G	420	4067	4487	0.364557	0	0	2970	2194	5164	0.34305	0	0	124	189	313	0.410757	0	0.29182	0.0972732	0.137565
18S	1108	G	278	1363	1641	0.759318	0	0.431747	1110	872	1982	0.74594	0	0.427366	91	132	223	0.500595	0	0.334593	0.397902	0.044802
18S	1109	C	472	3096	3568	0.311877	0	0	1863	1798	3661	0.0719461	0	0	105	182	287	0.168056	0	0	0	0
18S	1110	G	162	962	1124	1.17378	0.148747	0.540192	455	935	1390	1.66048	0.269545	0.624296	11	75	86	1.36181	0.229998	0.579416	0.581302	0.0343611
18S	1111	U	427	759	1186	0.810512	0	0.447878	1033	2503	3536	0.00538121	0	0	58	53	111	0.512302	0.0391418	0.340768	0.262882	0.19096
18S	1112	U	435	2083	2518	0.289259	0	0	1670	4638	6308	0.465436	0	0	62	107	169	0.0872549	0	0	0	0
18S	1113	A	117	773	890	0.875932	0	0.467211	647	1679	2326	0.604517	0.0203555	0.37686	28	38	66	1.33881	0.218841	0.576108	0.473393	0.0814598
18S	1114	U	97	596	693	1.19565	0.084507	0.544911	840	2211	3051	0.171024	0	0.146088	21	82	103	0.412179	0	0.293876	0.328291	0.164627
18S	1115	U	144	580	724	1.0701	0.0542165	0.517276	1124	3161	4285	0.208666	0	0	15	94	109	0.390606	0	0.282737	0.266671	0.211482
18S	1116	C	343	277	620	1.24767	0.158444	0.555492	892	2578	3470	0.0473607	0	0	25	89	114	0.276618	0	0.218167	0.257886	0.228511
18S	1117	C	886	288	1174	0.169144	0	0.144779	1176	2475	3651	0.131198	0	0	48	61	109	0.443131	0	0.309009	0.151263	0.126236
18S	1118	C	1818	531	2349	0.437182	0	0	2023	3171	5194	0.469858	0	0	96	122	218	0.247641	0	0	0	0
18S	1119	A	1285	219	1504	0.0717534	0	0	1376	1229	2605	0.0280123	0	0.0272591	77	69	146	0.306122	0	0.235602	0.0876204	0.105229
18S	1120	U	1756	412	2168	0.393243	0	0	1462	1811	3273	0.27099	0	0	79	167	246	0.210391	0	0	0	0
18S	1121	G	1283	301	1584	0.090312	0	0	508	466	974	1.47173	0.314946	0.595672	63	259	322	0.368387	0	0	0.198557	0.280802
18S	1122	A	744	252	996	0.552179	0	0.355974	302	381	683	2.15461	0.366322	0.683321	38	47	85	1.97532	0.323898	0.666507	0.568601	0.150506
18S	1123	C	1127	190	1317	0.208177	0	0.172415	324	376	700	1.91874	0.239493	0.657707	48	151	199	0.505833	0	0.337035	0.389053	0.201505
18S	1124	C	1925	266	2191	0.305297	0	0	903	422	1325	0.486291	0	0.32735	201	149	350	0.0213675	0	0	0.109117	0.154314
18S	1125	C	889	447	1336	0.168894	0	0.144583	1260	484	1744	0.0832028	0	0.0768525	214	161	375	0.020656	0	0.0202909	0.0805754	0.0508102
18S	1126	G	270	118	388	3.55033	0.533628	0.780677	830	417	1247	0.87062	0	0.465617	162	23	185	1.60836	0.237904	0.617891	0.621395	0.128646
18S	1127	C	1484	334	1818	0.0660986	0	0	735	836	1571	0.673077	0	0.402452	211	106	317	0.777638	0.0883005	0.438231	0.280228	0.198689
18S	1128	C	1285	318	1603	0.133451	0	0.117804	732	753	1485	1.08152	0.181419	0.519749	224	226	450	0.405026	0.019742	0.288725	0.308759	0.164704
18S	1129	G	1291	1067	2358	0.2074	0	0	1159	1999	3158	0.11	0	0.0991271	559	471	1030	0.325692	0	0	0.0330424	0.046729
18S	1130	G	677	1212	1889	0.0660905	0	0.0620241	1663	2589	4252	0.0747812	0	0	458	447	905	0.096051	0	0	0.0206747	0.0292385
18S	1131	G	728	534	1262	0.688308	0.0751633	0.407882	1436	2449	3885	0.153846	0	0.133363	430	185	615	0.556367	0.0565491	0.357851	0.299699	0.119378
18S	1132	C	2249	955	3204	0.365998	0	0	2920	5210	8130	0.438251	0	0	578	590	1168	0.167712	0	0	0	0
18S	1133	A	2571	595	3166	0.313883	0	0	3074	3070	6144	0.127064	0	0	1010	375	1385	0.268094	0	0	0	0
18S	1134	G	1868	303	2171	0.0572744	0	0.0541953	2961	2202	5163	0.125562	0	0.111574	832	205	1037	0.0374973	0	0.0361757	0.0673149	0.0321487
18S	1135	C	2145	363	2508	0.103507	0	0	4474	2798	7272	0.197843	0	0	1397	219	1616	0.371882	0	0	0	0
18S	1136	U	1658	339	1997	0.13593	0	0.119717	3808	2148	5956	0.0188704	0	0.018524	1099	249	1348	0.243695	0	0	0.0460804	0.0526153
18S	1137	U	1447	495	1942	0.152216	0	0.132166	3552	2227	5779	0.0479335	0	0.0457485	1156	290	1446	0.335552	0	0	0.0593049	0.0548015
18S	1138	C	2172	496	2668	0.209712	0	0	5425	2596	8021	0.289957	0	0	891	57	948	0.0106545	0	0.0105532	0.00351772	0.00497481
18S	1139	C	1914	464	2378	0.17037	0	0	5117	2929	8046	0.348623	0	0	628	122	750	0.164122	0	0.141145	0.0470483	0.0665363
18S	1140	G	1571	244	1815	0.0215553	0	0.0211119	3977	867	4844	0.073198	0	0.0682186	315	43	358	1.22646	0.176938	0.551547	0.213626	0.239719
18S	1141	G	1333	312	1645	0.073147	0	0.0681998	4043	635	4678	0.0351856	0	0.0339967	463	93	556	0.218213	0	0.17939	0.093862	0.0620682
18S	1142	G	1501	449	1950	0.18304	0	0	3701	302	4003	0.0891553	0	0.0818761	696	91	787	0.333827	0	0	0.027292	0.0385967
18S	1143	A	889	706	1595	0.0432331	0	0	3548	328	3876	0.000275127	0	0.000275122	471	56	527	0.154167	0	0	9.17074e-05	0.000129694
18S	1144	A	549	567	1116	0.336407	0.0518303	0.251894	2911	402	3313	0.0488701	0	0.0466065	239	53	292	0.240918	0	0.19468	0.164393	0.0865012
18S	1145	A	172	744	916	0.47075	0.0526062	0.320312	1535	387	1922	0.602496	0.0704851	0.376096	82	25	107	1.83282	0.32088	0.649116	0.448508	0.143668
18S	1146	C	89	630	719	0.828318	0.136853	0.453394	1299	565	1864	0.460941	0.00585171	0.315626	43	34	77	2.35313	0.235368	0.704465	0.491161	0.160974
18S	1147	C	124	1149	1273	0.0799843	0	0	1648	794	2442	0.0238823	0	0	44	79	123	0.833423	0	0.45658	0.152193	0.215234
18S	1148	A	42	1007	1049	0.0949735	0	0.0868114	643	437	1080	1.14913	0.169822	0.534926	19	39	58	2.36704	0	0.70656	0.442766	0.261269
18S	1149	A	30	1128	1158	0.0652862	0	0	481	678	1159	0.874971	0.0781843	0.466873	35	63	98	0.538159	0	0.352185	0.273019	0.198651
18S	1150	A	23	1413	1436	0.302436	0	0	518	1122	1640	0.245494	0	0.197202	30	39	69	0.967778	0	0.495409	0.23087	0.203646
18S	1151	G	7	417	424	1.55765	0.229424	0.609576	325	1268	1593	0.282762	0	0.22054	18	33	51	1.68077	0.284981	0.631503	0.487206	0.188774
18S	1152	U	123	1836	1959	0.540488	0	0	1246	2819	4065	0.544573	0	0	95	220	315	0.495781	0	0	0	0
18S	1153	C	39	526	565	0.919867	0.119613	0.479572	559	972	1531	0.413628	0	0.292735	31	139	170	0.221962	0	0.182518	0.318275	0.122609
18S	1154	U	42	903	945	0.0850716	0	0.0784783	758	1088	1846	0.185051	0	0.156226	25	102	127	0.924913	0	0.482454	0.239053	0.175013
18S	1155	U	90	941	1031	0.00176572	0	0	853	1188	2041	0.142518	0	0.124794	14	97	111	1.74673	0.103986	0.638004	0.254266	0.276085
18S	1156	U	58	666	724	0.50846	0	0.337381	816	1571	2387	0.0222827	0	0.0218059	26	158	184	1.08276	0.0279804	0.521221	0.293469	0.206236
18S	1157	G	86	507	593	0.943509	0.141633	0.485888	1278	1276	2554	0.00267015	0	0	32	165	197	1.77093	0.076291	0.640278	0.375388	0.27282
18S	1158	G	213	774	987	0.266273	0	0.210449	2425	533	2958	0.0839323	0	0	182	739	921	0.389624	0	0	0.0701497	0.0992067
18S	1159	G	132	1359	1491	0.0548332	0	0	1286	386	1672	0.838421	0.15227	0.456203	51	401	452	0.565293	0	0.361652	0.272618	0.196597
18S	1160	U	14	1176	1190	0.454268	0	0.312549	645	2428	3073	0.127445	0	0.113072	3	453	456	0.7637	0	0.433548	0.28639	0.132135
18S	1161	U	66	1333	1399	0.535143	0	0.348757	878	2657	3535	0.206577	0	0.171249	17	810	827	0.0931562	0	0.0853119	0.201773	0.109695
18S	1162	C	111	1509	1620	0.584735	0.0162594	0.369123	439	2736	3175	0.666597	0.013557	0.40005	14	1204	1218	0.171753	0	0	0.256391	0.181735
18S	1163	C	107	1809	1916	0.559862	0.0694876	0.359038	237	2995	3232	0.849813	0.111308	0.459482	25	2390	2415	0.601876	0	0	0.27284	0.197237
18S	1164	G	149	2324	2473	0.40874	0.0782838	0.290229	342	4420	4762	0.377059	0	0.273857	27	834	861	0.384481	0	0.27794	0.280675	0.00695814
18S	1165	G	352	4531	4883	0.276556	0	0	1658	4922	6580	0.0395634	0	0.0380633	69	944	1013	0.13741	0	0.120914	0.0529925	0.0504791
18S	1166	G	885	3269	4154	0.0400776	0	0	3271	6184	9455	0.234176	0	0	159	805	964	0.201739	0	0.168017	0.0560057	0.0792041
18S	1167	G	3204	3624	6828	0.438982	0	0	6011	8053	14064	0.505819	0	0	505	1227	1732	0.401366	0	0	0	0
18S	1168	G	3940	2033	5973	0.335915	0	0	9113	5598	14711	0.532348	0	0	857	962	1819	0.479072	0	0	0	0
18S	1169	G	3994	1177	5171	0.230023	0	0	5108	2609	7717	0.0279822	0	0	669	342	1011	0.0911836	0	0	0	0
18S	1170	A	5518	1034	6552	0.443458	0	0	5297	3107	8404	0.161942	0	0	563	161	724	0.0664061	0	0.0623516	0.0207839	0.0293928
18S	1171	G	2109	351	2460	0.56133	0.0290835	0.359614	2333	1412	3745	0.866652	0.0362843	0.464348	215	112	327	1.18435	0.14636	0.542956	0.455639	0.0751018
18S	1172	U	4171	378	4549	0.290498	0	0	5186	3268	8454	0.321084	0	0	398	103	501	0.185724	0	0.156897	0.0522989	0.0739619
18S	1173	A	1128	96	1224	1.6167	0.315144	0.618032	1364	1340	2704	1.04628	0.148943	0.511402	133	49	182	1.95458	0.216708	0.662769	0.597401	0.0634939
18S	1174	U	1097	59	1156	1.35598	0.193313	0.575759	822	1973	2795	0.605671	0	0.377291	124	14	138	2.12174	0.126453	0.681236	0.544762	0.126006
18S	1175	G	1085	65	1150	1.01019	0.026311	0.502753	1049	1731	2780	0.258232	0	0.205293	58	56	114	1.88937	0.20561	0.655878	0.454641	0.18707
18S	1176	G	1350	47	1397	0.382499	0	0.276815	1735	443	2178	0.380995	0	0.275976	169	59	228	0.164289	0	0.141638	0.231477	0.0635263
18S	1177	U	1293	20	1313	0.196279	0	0.164179	1122	120	1242	1.08173	0.0783528	0.519831	99	23	122	1.03839	0.110622	0.511457	0.398489	0.165717
18S	1178	U	2438	55	2493	0.487289	0	0	1684	304	1988	0.127334	0	0.113002	241	31	272	0.172243	0	0	0.0376672	0.0532695
18S	1179	G	952	37	989	0.193962	0	0.16259	1382	414	1796	0.0288011	0	0.02801	274	18	292	0.307964	0	0	0.0635333	0.0709709
18S	1180	C	1477	55	1532	0.339733	0	0	1468	564	2032	0.15772	0	0	370	23	393	0.530429	0	0	0	0
18S	1181	A	954	35	989	0.0313244	0	0	939	274	1213	0.412283	0.0744376	0.292097	225	4	229	0.152077	0	0	0.0973656	0.137696
18S	1182	A	503	29	532	0.684699	0.0145677	0.406875	489	771	1260	0.280483	0.0282287	0.21918	116	54	170	0.12755	0	0.113711	0.246589	0.121243
18S	1183	A	633	57	690	0.0865412	0	0.0797546	813	568	1381	0.136871	0	0.120469	176	31	207	0.173451	0	0	0.0667413	0.0500348
18S	1184	G	471	20	491	0.331707	0	0.249465	716	551	1267	0.240554	0.00210732	0.194032	134	22	156	0.0425336	0	0.0410491	0.161515	0.0881373
18S	1185	C	142	60	202	1.65161	0.256462	0.624031	252	1644	1896	0.2261	0	0	32	17	49	2.08867	0.387042	0.680643	0.434891	0.308382
18S	1186	U	103	71	174	1.85759	0.174261	0.651357	224	1290	1514	0.115306	0	0.103446	22	55	77	0.752707	0	0.432618	0.395807	0.225193
18S	1187	G	63	100	163	2.98435	0.318496	0.750166	146	1583	1729	0.292447	0	0.226375	21	43	64	1.26991	0	0.563272	0.513271	0.21674
18S	1188	A	91	247	338	1.03838	0	0.510153	190	1177	1367	0.841317	0	0.457092	16	91	107	0.48714	0	0.329621	0.432288	0.0757601
18S	1189	A	90	164	254	2.30161	0	0.697947	346	1390	1736	0.55592	0	0.357426	28	69	97	0.94059	0	0.487255	0.514209	0.140318
18S	1190	A	75	200	275	2.99493	0.169858	0.750363	317	740	1057	1.89664	0.0765153	0.654986	37	27	64	2.36906	0.297759	0.706407	0.703919	0.0389772
18S	1191	C	48	468	516	1.83563	0.153207	0.647787	163	1250	1413	1.42896	0.0765465	0.588473	11	57	68	2.81192	0.458895	0.74048	0.658913	0.0625533
18S	1192	U	46	737	783	1.29863	0.162606	0.565271	148	4843	4991	0.317101	0	0	16	164	180	0.668017	0.165344	0.401817	0.322363	0.237511
18S	1193	U	143	4275	4418	0.596596	0	0	465	11120	11585	0.731594	0	0	24	597	621	0.519346	0	0	0	0
18S	1194	A	74	1110	1184	1.10586	0.133257	0.525345	148	2742	2890	0.539202	0	0.350391	13	463	476	0.236548	0	0	0.291912	0.218421
18S	1195	A	64	1925	1989	0.379151	0	0.275017	157	2318	2475	1.01435	0	0.503662	9	502	511	0.186393	0	0	0.25956	0.205909
18S	1196	A	142	3778	3920	0.26368	0	0	235	3188	3423	0.573634	0	0.364596	37	342	379	0.34386	0	0.256377	0.206991	0.152887
18S	1197	G	1289	3993	5282	0.433024	0	0	1991	3222	5213	0.0964455	0	0.0879773	231	371	602	0.0539709	0	0	0.0293258	0.0414729
18S	1198	G	1114	2554	3668	0.0863632	0	0	3019	1937	4956	0.247679	0	0.198544	235	302	537	0.262743	0	0.20838	0.135641	0.0959968
18S	1199	A	1233	2961	4194	0.188441	0	0	5078	1906	6984	0.11086	0	0	269	216	485	0.605464	0.116243	0.377611	0.12587	0.178008
18S	1200	A	1020	2128	3148	0.103652	0	0.0939443	4053	1910	5963	0.0710988	0	0.0663897	422	126	548	0.624529	0.128349	0.384869	0.181734	0.144078
18S	1201	U	1490	2148	3638	0.0418522	0	0	4947	4117	9064	0.288942	0	0	624	192	816	0.20525	0.00688692	0.170469	0.0568231	0.0803601
18S	1202	U	1796	2336	4132	0.17492	0	0	5227	3567	8794	0.235177	0	0	955	256	1211	0.138559	0	0	0	0
18S	1203	G	1681	1288	2969	0.128159	0	0.113634	5658	2415	8073	0.170234	0	0	1128	110	1238	0.103354	0	0	0.0378781	0.0535677
18S	1204	A	1085	1468	2553	0.226098	0	0.184464	5164	1454	6618	0.00861325	0	0.00854098	1441	31	1472	0.230693	0	0	0.0643349	0.0850155
18S	1205	C	1559	1289	2848	0.0325611	0	0.0315451	4682	2246	6928	0.0781931	0	0	1164	189	1353	0.103619	0	0	0.010515	0.0148705
18S	1206	G	2853	730	3583	0.258448	0	0	7537	1095	8632	0.337731	0	0	1919	120	2039	0.432162	0	0	0	0
18S	1207	G	2229	732	2961	0.093698	0	0	5922	1010	6932	0.212388	0	0	1466	257	1723	0.284397	0	0	0	0
18S	1208	A	1419	1238	2657	0.0252822	0	0	4514	348	4862	0.0161149	0	0.0158625	982	333	1315	0.0279466	0	0	0.00528751	0.00747766
18S	1209	A	664	926	1590	0.576144	0.0987597	0.365686	603	532	1135	3.13371	0.527111	0.758248	347	307	654	0.962222	0.178564	0.490756	0.53823	0.163741
18S	1210	G	876	657	1533	0.575098	0.0629398	0.36527	2973	361	3334	0.143435	0	0.125475	492	281	773	0.571045	0.0252742	0.36378	0.284842	0.112691
18S	1211	G	1312	683	1995	0.13684	0	0.120422	2550	624	3174	0.0347542	0	0.0335971	983	324	1307	0.177718	0	0	0.0513397	0.0507377
18S	1212	G	1463	229	1692	0.389506	0	0.280439	1900	250	2150	0.344346	0	0.256233	688	76	764	0.458664	0	0.314723	0.283798	0.0239965
18S	1213	C	3496	224	3720	0.360748	0	0	2104	800	2904	0.177082	0	0	1459	68	1527	0.317663	0	0	0	0
18S	1214	A	2337	118	2455	0.150421	0	0.130799	467	382	849	1.7855	0.220008	0.641269	1254	23	1277	0.136185	0	0	0.257356	0.27667
18S	1215	C	1075	130	1205	1.96439	0.185399	0.662848	1409	467	1876	0.272036	0	0.213948	416	17	433	2.23049	0.216248	0.690942	0.52258	0.218536
18S	1216	C	1767	149	1916	1.20432	0.118873	0.546474	760	429	1189	1.51077	0.0695741	0.601918	698	50	748	1.19537	0.0734845	0.544828	0.564407	0.0265331
18S	1217	A	1302	58	1360	2.70289	0.459196	0.730086	553	145	698	4.24362	0.46312	0.809513	473	6	479	3.06343	0.458651	0.754289	0.764629	0.0332402	1
18S	1218	C	4028	47	4075	0.320919	0.00680003	0.242997	969	301	1270	2.22068	0.334059	0.689675	1382	19	1401	0.429244	0	0.300479	0.41105	0.19841
18S	1219	C	7841	215	8056	0.295288	0	0	3465	366	3831	0.215489	0	0.177324	2494	39	2533	0.179225	0	0	0.0591081	0.0835914
18S	1220	A	7004	40	7044	0.0859412	0	0	3340	228	3568	0.507515	0.0323778	0.336719	2150	21	2171	0.0396716	0	0.0381747	0.124965	0.150542
18S	1221	G	11150	116	11266	0.424859	0	0	7390	313	7703	0.263013	0	0	4504	27	4531	0.540252	0	0	0	0
18S	1222	G	10545	97	10642	0.359025	0	0	8992	641	9633	0.373754	0	0	4534	18	4552	0.532928	0	0	0	0
18S	1223	A	8915	154	9069	0.226287	0	0	9774	1762	11536	0.456888	0	0	3750	19	3769	0.424833	0	0	0	0
18S	1224	G	6559	48	6607	0.0933986	0	0.0854323	4779	1786	6565	0.114455	0	0.102714	1533	17	1550	0.525768	0	0.344738	0.177628	0.118375
18S	1225	U	8004	144	8148	0.162309	0	0	6036	5095	11131	0.367955	0	0	1929	46	1975	0.104701	0	0.094821	0.031607	0.044699
18S	1226	G	8210	252	8462	0.261909	0	0	5660	1587	7247	0.0164704	0	0.0162058	1569	36	1605	0.246472	0	0.197834	0.0713467	0.0896846
18S	1227	G	5843	523	6366	0.0473012	0	0	5272	1751	7023	0.0387829	0	0.0373401	1246	37	1283	0.464477	0	0.317331	0.118224	0.141613
18S	1228	A	2400	469	2869	1.08878	0.234461	0.52134	3499	2047	5546	0.336025	0	0.251545	640	39	679	1.58603	0.188455	0.613656	0.46218	0.153636
18S	1229	G	1992	170	2162	1.58007	0.301325	0.612523	3718	1376	5094	0.422796	0.019115	0.297199	719	20	739	1.17221	0.123919	0.539975	0.483232	0.134838
18S	1230	C	2667	121	2788	0.830485	0.0852578	0.453786	3548	4130	7678	0.135977	0	0	1351	37	1388	0.0193745	0	0.0190196	0.157602	0.209577
18S	1231	C	4525	139	4664	0.00672145	0	0	3403	2667	6070	0.0955362	0	0.087218	1205	114	1319	0.0794865	0	0.0736854	0.0536345	0.0383256
18S	1232	U	3340	62	3402	0.300438	0	0.23108	2733	815	3548	0.823503	0.123253	0.451675	749	18	767	0.890278	0.0636773	0.471302	0.384686	0.108911
18S	1233	G	2861	2709	5570	0.247691	0	0	2530	3039	5569	0.228167	0	0.185805	754	884	1638	0.0224798	0	0	0.0619352	0.0875895
18S	1234	C	3465	4397	7862	0.516331	0	0	3446	6995	10441	0.396419	0	0	555	2094	2649	0.40148	0	0	0	0
18S	1235	G	3081	1566	4647	0.101743	0	0	4167	3689	7856	0.159652	0	0	1090	1347	2437	0.31154	0	0	0	0
18S	1236	G	2054	970	3024	0.458329	0	0.314355	3400	3052	6452	0.0404739	0	0.0389052	550	726	1276	0.468076	0	0.319007	0.224089	0.130958
18S	1237	C	1502	1069	2571	0.724097	0.000855763	0.420081	1243	2832	4075	0.647574	0	0.393105	287	790	1077	0.767924	0	0.434593	0.415926	0.0171901
18S	1238	U	1036	634	1670	1.61805	0.176463	0.618178	874	1623	2497	1.67835	0	0.62673	247	430	677	1.90349	0.0213646	0.65592	0.633609	0.0161578
18S	1239	U	2885	5511	8396	0.578724	0	0	3831	14123	17954	0.734768	0	0	631	4882	5513	0.733092	0	0	0	0
18S	1240	A	1261	1820	3081	0.286513	0	0.222761	1832	3066	4898	0.210558	0	0.173964	314	1484	1798	0.032691	0	0.0316732	0.142799	0.0810641
18S	1241	A	1035	2069	3104	0.218443	0	0.179328	1817	2376	4193	0.284181	0	0.221335	313	707	1020	0.818261	0	0.450266	0.283643	0.119062
18S	1242	U	1111	3152	4263	0.196381	0	0	1376	2856	4232	0.140234	0	0.123013	238	1247	1485	0.121706	0	0.108566	0.0771929	0.0549013
18S	1243	U	890	2531	3421	0.0941749	0	0.0860924	789	2101	2890	0.7321	0	0.42275	178	1035	1213	0.523348	0	0.343737	0.284193	0.143745
18S	1244	U	294	1943	2237	0.842255	0	0.457298	695	1709	2404	1.12688	0	0.529932	108	1088	1196	0.638522	0	0.389893	0.459041	0.0571841
18S	1245	G	507	2789	3296	0.309598	0	0.236462	1089	1819	2908	0.783438	0	0.43937	114	1855	1969	0.0117992	0	0	0.225277	0.179546
18S	1246	A	423	2904	3327	0.426953	0	0.299269	896	2529	3425	0.438607	0	0.304945	118	1286	1404	0.431079	0	0.301377	0.301864	0.00234254
18S	1247	C	350	5039	5389	0.0923748	0	0	950	2872	3822	0.379978	0	0.275403	148	1663	1811	0.146241	0	0.127645	0.134349	0.112533
18S	1248	U	478	282	760	7.51917	0.685961	0.882754	743	1210	1953	2.07687	0.406587	0.675106	141	363	504	3.88636	0.553891	0.795671	0.78451	0.0851382	1
18S	1249	C	1379	6441	7820	0.169242	0	0	2537	8308	10845	0.497638	0	0	405	4252	4657	0.541088	0	0	0	0
18S	1250	A	1095	5909	7004	0.0551511	0	0.0522755	2956	4249	7205	0.122097	0	0	411	2677	3088	0.190497	0	0	0.0174252	0.0246429
18S	1251	A	604	6283	6887	0.165476	0	0.141999	1468	4732	6200	0.0957802	0	0.0874211	344	1530	1874	0.448036	0	0.309523	0.179648	0.0945001
18S	1252	C	2934	10934	13868	0.445314	0	0	4379	7659	12038	0.468511	0	0	1018	3471	4489	0.467773	0	0	0	0
18S	1253	A	1313	4466	5779	0.536622	0	0.349261	2230	5385	7615	0.0745331	0	0	436	1824	2260	0.153836	0	0.133377	0.160879	0.143905
18S	1254	C	4039	13482	17521	0.575234	0	0	3474	4630	8104	0.147773	0	0	892	2725	3617	0.360641	0	0	0	0
18S	1255	G	1291	10671	11962	0.327372	0	0	1187	5542	6729	0.0528463	0	0.0502008	221	2083	2304	0.0262569	0	0.025596	0.0252656	0.0204957
18S	1256	G	1093	8586	9679	0.192243	0	0	850	5321	6171	0.0802585	0	0.0743068	208	2868	3076	0.36341	0	0	0.0247689	0.0350286
18S	1257	G	1427	4389	5816	0.333668	0	0.25022	1444	3847	5291	0.23777	0	0.192125	331	1218	1549	0.22286	0	0.182341	0.208229	0.0299599
18S	1258	A	1250	4689	5939	0.189173	0	0.159102	1531	4587	6118	0.0322348	0	0.0312331	260	814	1074	0.656248	0.0751453	0.396448	0.195595	0.151315
18S	1259	A	891	3044	3935	0.591167	0	0.37159	1316	4481	5797	0.00157717	0	0.00157496	200	753	953	0.540904	0	0.351269	0.241478	0.16984
18S	1260	A	358	2416	2774	1.08586	0.0637077	0.520671	570	3318	3888	0.483012	0.106313	0.325753	62	273	335	3.02163	0.39462	0.751901	0.532775	0.174185
18S	1261	C	1066	2089	3155	0.459798	0	0.315042	1968	3773	5741	0.0722861	0	0	326	370	696	0.555125	0	0.357295	0.224112	0.159407
18S	1262	C	1243	3803	5046	0.262039	0	0	2254	2811	5065	0.0830131	0	0.0766641	371	653	1024	0.0999783	0	0	0.0255547	0.0361398
18S	1263	U	661	4550	5211	0.380172	0	0	2217	3936	6153	0.134458	0	0	249	737	986	0.20564	0	0	0	0
18S	1264	C	914	1460	2374	0.357792	0	0.263592	3679	2765	6444	0.192499	0	0	268	937	1205	0.427971	0	0	0.0878639	0.124258
18S	1265	A	356	1528	1884	0.557153	0.0282885	0.357924	2101	1455	3556	0.543114	0.0842256	0.352024	93	278	371	0.953644	0.116732	0.488809	0.399586	0.0631362
18S	1266	C	343	1221	1564	0.714107	0	0.416761	2834	1339	4173	0.23964	0	0.193351	136	218	354	0.87277	0	0.466734	0.358949	0.118859
18S	1267	C	228	1045	1273	1.0182	0.0271632	0.504706	2757	2067	4824	0.10199	0	0.0925679	202	328	530	0.208726	0	0.172952	0.256742	0.178382
18S	1268	C	165	2859	3024	0.26454	0	0	6011	2662	8673	0.427682	0	0	133	630	763	0.219386	0	0	0	0
18S	1269	G	166	3252	3418	0.435429	0	0	2503	2797	5300	0.00420675	0	0.00418992	64	720	784	0.285166	0	0	0.00139664	0.00197515
18S	1270	G	193	1782	1975	0.0758547	0	0	1946	1744	3690	0.477185	0	0.323096	39	509	548	0.00457397	0	0.00456142	0.109219	0.151245
18S	1271	C	755	766	1521	0.195664	0	0.163734	3563	1897	5460	0.0502208	0	0	118	155	273	1.01967	0.136129	0.505783	0.223172	0.210719
18S	1272	C	142	75	217	7.79261	0.717231	0.886731	668	569	1237	3.63178	0.530711	0.784237	44	30	74	6.732	0.70054	0.872171	0.847713	0.0452761	1
18S	1273	C	1186	504	1690	0.0394835	0	0.0380054	6301	1980	8281	0.406331	0	0	367	274	641	0.160523	0	0	0.0126685	0.0179159
18S	1274	G	1224	649	1873	0.0413139	0	0	5152	2221	7373	0.33748	0	0	410	258	668	0.197343	0	0	0	0
18S	1275	G	860	679	1539	0.159942	0	0.137965	3004	1599	4603	0.0447944	0	0.0428828	267	413	680	0.188726	0	0	0.0602827	0.0576523
18S	1276	A	600	506	1106	0.641233	0.105036	0.390917	3822	1576	5398	0.159472	0	0	217	301	518	0.0970884	0	0.0886521	0.159856	0.167345
18S	1277	C	707	1593	2300	0.186339	0	0	2905	2226	5131	0.088352	0	0	167	566	733	0.20828	0	0	0	0
18S	1278	A	286	1285	1571	0.448035	0	0.309545	2534	1604	4138	0.183021	0	0.154738	167	231	398	0.739348	0.0361356	0.425685	0.296656	0.110989
18S	1279	C	421	1791	2212	0.124326	0	0.110623	1830	1979	3809	0.350006	0	0.259313	81	650	731	0.00765027	0	0	0.123312	0.106244
18S	1280	G	821	1802	2623	0.00315887	0	0.00315013	1587	1113	2700	0.886787	0.145402	0.470091	132	293	425	0.886985	0.194361	0.47064	0.314627	0.220247
18S	1281	G	677	1296	1973	0.453918	0	0.312312	1356	982	2338	1.17029	0.235214	0.539338	140	829	969	0.193173	0	0	0.283883	0.221099
18S	1282	A	944	1477	2421	0.17653	0	0.150096	1840	1735	3575	0.347928	0	0.258174	205	349	554	0.483203	0	0.32618	0.244816	0.0725039
18S	1283	C	1944	2624	4568	0.403244	0	0	5011	2754	7765	0.424174	0	0	584	457	1041	0.234837	0	0	0	0
18S	1284	A	3237	2625	5862	0.563595	0	0	6598	2140	8738	0.504416	0	0	1133	274	1407	0.457307	0	0	0	0
18S	1285	G	2242	1282	3524	0.217771	0	0	4382	1777	6159	0.258461	0	0	829	263	1092	0.255972	0	0	0	0
18S	1286	G	2093	1022	3115	0.121317	0	0	2946	1879	4825	0.00777962	0	0.00772115	614	396	1010	0.159732	0	0	0.00257372	0.00363979
18S	1287	A	1473	1227	2700	0.0312477	0	0	3183	1511	4694	0.0415832	0	0.0399313	765	200	965	0.130285	0	0	0.0133104	0.0188238
18S	1288	U	52	23	75	38.3363	0.920727	0.974904	101	165	266	19.8012	0.871778	0.952097	29	9	38	23.1464	0.888058	0.959605	0.962202	0.00949029	1
18S	1289	U	1266	1001	2267	0.232251	0	0.188544	3401	2794	6195	0.184689	0	0	641	134	775	0.156229	0	0.13527	0.107938	0.0793621
18S	1290	G	1245	444	1689	0.611775	0	0.379705	2449	975	3424	0.540152	0	0.35078	459	248	707	0.253029	0	0.202162	0.310882	0.0777788
18S	1291	A	909	353	1262	1.0665	0.0464576	0.516288	2064	1338	3402	0.558292	0.0450179	0.358339	606	91	697	0.229592	0	0.18694	0.353856	0.134493
18S	1292	C	2487	449	2936	0.191151	0	0	4862	3028	7890	0.386892	0	0	1322	141	1463	0.478089	0	0	0	0
18S	1293	A	1358	274	1632	0.533796	0	0.348162	2383	2015	4398	0.227478	0	0.185356	362	81	443	0.939314	0	0.484917	0.339478	0.122449
18S	1294	G	5103	274	5377	0.590548	0	0	5828	751	6579	0.0183046	0	0	1028	119	1147	0.305226	0	0	0	0
18S	1295	A	4321	352	4673	0.498127	0	0	5842	1848	7690	0.110449	0	0	1271	168	1439	0.465185	0	0	0	0
18S	1296	U	1635	381	2016	0.254118	0	0.202707	2541	2647	5188	0.401867	0	0.286705	426	162	588	0.412564	0	0.292419	0.26061	0.0410103
18S	1297	U	1271	696	1967	0.227558	0	0.185451	2955	4319	7274	0.0137778	0	0.0135924	392	235	627	0.25913	0	0.206061	0.135035	0.086284
18S	1298	G	1081	408	1489	0.589761	0	0.371131	2824	1599	4423	0.844384	0	0.45787	490	289	779	0.0516952	0	0	0.276334	0.19858
18S	1299	A	589	736	1325	0.65145	0	0.394652	2488	2828	5316	0.554722	0	0.356841	198	238	436	0.632342	0	0.387927	0.379807	0.0164694
18S	1300	U	1771	2323	4094	0.570696	0	0	10118	16273	26391	0.765498	0	0	768	425	1193	0.495347	0	0	0	0
18S	1301	A	235	798	1033	0.759607	0.0232206	0.431929	2774	1933	4707	0.839297	0	0.456367	96	124	220	1.92262	0.311501	0.658862	0.515719	0.101708
18S	1302	G	597	262	859	0.908295	0.0599711	0.476262	3530	967	4497	0.904817	0	0.475071	344	83	427	0.274533	0	0.215794	0.389042	0.122506
18S	1303	C	777	183	960	0.625529	0	0.385062	5302	1036	6338	0.31601	0	0.240156	347	122	469	0.107447	0	0.0972089	0.240809	0.117517
18S	1304	U	624	507	1131	0.408216	0	0.290063	6308	2409	8717	0.0691723	0	0	491	58	549	0.0921818	0	0	0.0966878	0.136737
18S	1305	C	750	155	905	0.797719	0	0.444012	7267	429	7696	0.0915162	0	0.0838532	531	49	580	0.112947	0	0	0.175955	0.192611
18S	1306	U	504	1020	1524	0.0621712	0	0.0585684	6411	2582	8993	0.0933672	0	0	394	36	430	0.329853	0	0.248471	0.102346	0.106056
18S	1307	U	314	1265	1579	0.0111322	0	0	4487	1922	6409	0.146707	0	0.127955	206	58	264	1.17916	0.148274	0.542047	0.223334	0.231339
18S	1308	U	248	1826	2074	0.212787	0	0	4709	3001	7710	0.0436822	0	0	235	77	312	0.994711	0.167039	0.499474	0.166491	0.235454
18S	1309	C	249	1086	1335	0.374044	0	0.272369	4814	1711	6525	0.181866	0	0.1539	264	182	446	0.50082	0.0530271	0.334196	0.253488	0.0748064
18S	1310	U	361	2800	3161	0.459129	0	0	5979	3563	9542	0.230535	0	0	255	355	610	0.227278	0	0.185436	0.0618119	0.0874153
18S	1311	C	257	1123	1380	0.465403	0.0352548	0.317751	5400	3751	9151	0.190281	0	0	466	801	1267	0.379784	0	0	0.105917	0.149789
18S	1312	G	289	1823	2112	0.03642	0	0	3152	2572	5724	0.348794	0.0538554	0.25863	446	722	1168	0.25471	0	0	0.0862101	0.12192
18S	1313	A	376	1760	2136	0.0465554	0	0.0445043	2512	2902	5414	0.44262	0.0850829	0.306856	399	228	627	0.632643	0	0.387875	0.246412	0.146551
18S	1314	U	339	2014	2353	0.0267158	0	0.0260314	2421	5293	7714	0.0114121	0	0	457	370	827	0.348296	0	0.258555	0.094862	0.116235
18S	1315	U	609	1404	2013	0.371472	0	0.270954	3284	5061	8345	0.0756557	0	0	427	664	1091	0.162302	0	0.139748	0.136901	0.110635
18S	1316	C	860	937	1797	0.721277	0.116866	0.419171	2319	4031	6350	0.254788	0	0.203078	373	1277	1650	0.209301	0	0	0.207416	0.171153
18S	1317	C	1294	1319	2613	0.23877	0	0.192807	3454	6454	9908	0.235332	0	0	405	1450	1855	0.263643	0	0	0.064269	0.0908901
18S	1318	G	937	1406	2343	0.627233	0.141676	0.385561	2791	3944	6735	0.240852	0	0.194125	389	722	1111	0.382314	0	0.276755	0.285481	0.0783964
18S	1319	U	767	4095	4862	0.219359	0	0	2105	7944	10049	0.189255	0	0	283	1111	1394	0.0888172	0	0.0816259	0.0272086	0.0384788
18S	1320	G	1482	3065	4547	0.140636	0	0	3713	3422	7135	0.157577	0	0.136143	490	1154	1644	0.10054	0	0	0.0453809	0.0641783
18S	1321	G	2916	3485	6401	0.396574	0	0	6231	3554	9785	0.189723	0	0	1015	1869	2884	0.539237	0	0	0	0
18S	1322	G	2682	2285	4967	0.20327	0	0	3561	2343	5904	0.336775	0	0.251963	717	621	1338	0.0564766	0	0.0534954	0.101819	0.10839
18S	1323	U	2047	2700	4747	0.158427	0	0	3388	5561	8949	0.131659	0	0	612	832	1444	0.100269	0	0	0	0
18S	1324	G	6648	1539	8187	0.579284	0	0	10111	5102	15213	0.548179	0	0	1721	458	2179	0.505183	0	0	0	0
18S	1325	G	2000	1239	3239	0.222462	0	0.182025	4144	2570	6714	0.269647	0	0.212404	465	253	718	0.642003	0	0.391319	0.261916	0.0923385
18S	1326	U	67	173	240	15.7401	0.828414	0.940496	83	25	108	86.4276	0.958198	0.988666	11	3	14	76.4215	0.958124	0.987934	0.972365	0.0225369	1
18S	1327	G	2981	715	3696	0.0764313	0	0	5900	2054	7954	0.141732	0	0.124151	614	269	883	0.0929236	0	0.085111	0.0697541	0.0518348
18S	1328	G	39	27	66	51.2426	0.932267	0.981139	121	67	188	53.3678	0.93825	0.981702	7	11	18	47.986	0.931824	0.98064	0.98116	0.000434102	1
18S	1329	U	2451	651	3102	0.0642855	0	0	8323	4608	12931	0.290523	0	0	400	416	816	0.0328981	0	0	0	0
18S	1330	G	1893	238	2131	0.308568	0	0.23589	5105	3516	8621	0.167699	0	0.143629	289	235	524	0.511915	0	0.339014	0.239511	0.0798068
18S	1331	C	4538	454	4992	0.579313	0	0	11606	10265	21871	0.611571	0	0	836	477	1313	0.49091	0	0	0	0
18S	1332	A	2866	295	3161	0.303282	0	0	8096	5896	13992	0.324369	0	0	622	204	826	0.0731157	0	0	0	0
18S	1333	U	2557	561	3118	0.278066	0	0	3552	9019	12571	0.225027	0	0	562	320	882	0.0502705	0	0	0	0
18S	1334	G	1399	262	1661	0.417175	0	0.294496	1175	7933	9108	0.0650614	0	0.0610933	496	287	783	0.167885	0	0.143909	0.166499	0.0966158
18S	1335	G	1160	147	1307	0.937164	0.104033	0.483973	412	5723	6135	0.616938	0.0415579	0.381586	422	163	585	0.847819	0.137069	0.459246	0.441601	0.0436216
18S	1336	C	702	295	997	1.60662	0.24503	0.616599	3930	5772	9702	0.097199	0	0	405	405	810	0.459584	0.026578	0.315139	0.310579	0.251746
18S	1337	C	1285	235	1520	1.10899	0	0.526002	5632	3059	8691	0.0231861	0	0.0226632	1035	188	1223	0.257289	0	0.204771	0.251146	0.208087
18S	1338	G	1459	90	1549	1.2572	0	0.557132	2747	2179	4926	0.7061	0.0650379	0.413917	808	287	1095	0.616667	0	0.381659	0.450903	0.0762612
18S	1339	U	2251	170	2421	0.590467	0	0.37135	2561	2505	5066	0.571954	0.0108968	0.363895	1125	110	1235	0.639455	0	0.390234	0.37516	0.0110852
18S	1340	U	3654	125	3779	0.0995561	0	0.0905639	2591	2310	4901	0.561258	0.0009558	0.359538	1614	167	1781	0.238477	0	0.192644	0.214249	0.110866
18S	1341	C	3486	332	3818	0.217393	0	0.178611	3420	2120	5540	0.341048	0	0.254349	1959	316	2275	0.0250342	0	0.0244332	0.152464	0.095666
18S	1342	U	3799	295	4094	0.290433	0	0.225109	3728	2835	6563	0.141579	0	0.124037	2080	346	2426	0.0454059	0	0.0434508	0.130865	0.0743186
18S	1343	U	11932	1875	13807	0.668027	0	0	11355	4986	16341	0.626701	0	0	6290	569	6859	0.691497	0	0	0	0
18S	1344	A	6339	412	6751	0.145014	0	0	6121	2063	8184	0.153113	0	0	2959	153	3112	0.16737	0	0	0	0
18S	1345	G	6224	314	6538	0.069314	0	0	5199	2073	7272	0.0243396	0	0	2855	398	3253	0.208274	0	0	0	0
18S	1346	U	4966	749	5715	0.115232	0	0.103342	3080	2481	5561	0.338855	0	0.253127	1881	658	2539	0.0405249	0	0.0389614	0.13181	0.0897202
18S	1347	U	3482	1307	4789	0.418617	0	0.295132	1993	2507	4500	0.781103	0.0324635	0.438605	575	816	1391	1.00909	0.0884544	0.502442	0.41206	0.0866906
18S	1348	G	4679	3145	7824	0.176346	0	0	3494	4099	7593	0.0146314	0	0.0144223	925	1436	2361	0.0715636	0	0.0668107	0.0270777	0.0287058
18S	1349	G	1871	2238	4109	0.690314	0.0752163	0.408453	1014	2375	3389	1.53812	0.246181	0.606077	338	753	1091	1.35954	0.12435	0.576413	0.530314	0.0870161
18S	1350	U	1304	4843	6147	0.00627485	0	0.00623673	1649	5428	7077	0.128126	0	0.113589	477	1449	1926	0.115874	0	0.10389	0.0745717	0.0484821
18S	1351	G	3506	3116	6622	0.0990454	0	0	6002	2114	8116	0.0236157	0	0.0230737	1618	530	2148	0.0565483	0	0	0.00769122	0.010877
18S	1352	G	4366	2161	6527	0.108141	0	0	7875	2253	10128	0.13129	0	0	2173	341	2514	0.219298	0	0	0	0
18S	1353	A	6424	3828	10252	0.491782	0	0	10417	4142	14559	0.373324	0	0	3372	457	3829	0.530145	0	0	0	0
18S	1354	G	2138	2098	4236	0.363787	0	0.266794	3610	2637	6247	0.767613	0.115459	0.434305	538	232	770	1.84194	0.309941	0.648423	0.449841	0.156186
18S	1355	C	3138	3327	6465	0.222851	0	0	5694	7791	13485	0.22856	0	0	1116	784	1900	0.0366941	0	0.0354133	0.0118044	0.016694
18S	1356	G	1242	2453	3695	0.366411	0	0.268209	4379	4305	8684	0.307379	0	0.235132	982	172	1154	0.761635	0.00861848	0.432558	0.311966	0.086334
18S	1357	A	1364	1945	3309	0.443703	0	0.307401	5664	5469	11133	0.0128216	0	0.0126604	1251	188	1439	0.371636	0	0.271081	0.197047	0.131222
18S	1358	U	2505	1359	3864	0.140471	0	0.123198	8562	6365	14927	0.260665	0	0	2574	302	2876	0.382482	0	0	0.0410659	0.0580759
18S	1359	U	2325	1421	3746	0.112401	0	0.101068	7177	8340	15517	0.286517	0	0	1951	423	2374	0.229708	0	0	0.0336893	0.0476439
18S	1360	U	3193	1811	5004	0.294286	0	0	8918	8023	16941	0.393899	0	0	1858	523	2381	0.299604	0	0	0	0
18S	1361	G	704	826	1530	1.44613	0.28299	0.591349	2603	3152	5755	0.940472	0.14968	0.484705	639	272	911	0.995736	0.112413	0.499206	0.525086	0.0472269
18S	1362	U	1081	1208	2289	0.602887	0.0202222	0.376228	3118	4157	7275	0.484886	0	0.326578	653	338	991	0.990916	0	0.497971	0.400259	0.0720046
18S	1363	C	2481	1539	4020	0.127721	0	0	4757	4241	8998	0.141855	0	0.124244	1423	327	1750	0.136741	0	0.120353	0.0815323	0.0576739
18S	1364	U	1997	1979	3976	0.0815104	0	0	4393	6715	11108	0.141345	0	0	1306	494	1800	0.159745	0	0.137807	0.0459357	0.0649629
18S	1365	G	2530	1673	4203	0.0449175	0	0	5763	6982	12745	0.320926	0	0	2095	618	2713	0.235286	0	0	0	0
18S	1366	G	1497	932	2429	0.969849	0.0650215	0.49245	2050	2617	4667	0.917105	0.0591226	0.478434	689	249	938	1.59652	0.217791	0.615122	0.528668	0.0613989
18S	1367	U	955	998	1953	1.77203	0.297792	0.639372	901	2979	3880	1.18255	0.141864	0.541884	343	529	872	2.21577	0.340657	0.689278	0.623512	0.0612094
18S	1368	U	3057	4194	7251	0.179399	0	0	3666	11444	15110	0.526738	0	0	1379	3899	5278	0.505668	0	0	0	0
18S	1369	A	1430	2318	3748	0.873996	0.0847979	0.466447	1641	4329	5970	0.335961	0	0.251507	571	2055	2626	0.182261	0	0.154213	0.290722	0.13045
18S	1370	A	1970	3238	5208	0.464167	0.00265297	0.317059	2124	3576	5700	0.375041	0	0.272784	923	1806	2729	0.195429	0	0.163531	0.251125	0.0645219
18S	1371	U	1925	8115	10040	0.0503015	0	0	1940	4193	6133	0.453079	0	0.311841	743	2913	3656	0.0611248	0	0.0576186	0.123153	0.13548
18S	1372	U	2691	9119	11810	0.102151	0	0	3143	4159	7302	0.228433	0	0.185975	812	3075	3887	0.0643861	0	0.060506	0.0821604	0.0774528
18S	1373	C	5753	5228	10981	0.0757209	0	0.0703968	4534	3352	7886	0.188907	0	0.158908	1638	5255	6893	0.414185	0	0	0.0764351	0.0650144
18S	1374	C	5405	11367	16772	0.247374	0	0	4356	2477	6833	0.509358	0	0.3375	1275	2568	3843	0.217444	0	0.178645	0.172048	0.137863
18S	1375	G	5296	1684	6980	1.08336	0	0.520042	3889	1475	5364	0.9726	0.0105747	0.493101	1484	548	2032	1.38599	0.00300945	0.581006	0.531383	0.036772
18S	1376	A	7863	2545	10408	0.422956	0	0.297257	5706	3068	8774	0.234544	0	0.190002	2658	395	3053	0.577814	0	0.366288	0.284516	0.0725303
18S	1377	U	35029	5501	40530	0.722433	0	0	21841	10709	32550	0.750953	0	0	10993	2311	13304	0.736822	0	0	0	0
18S	1378	A	12299	1662	13961	0.0136991	0	0.0135149	7200	3712	10912	0.00283148	0	0.00282375	3613	866	4479	0.0165303	0	0	0.00544622	0.00582072
18S	1379	A	9003	1441	10444	0.324998	0	0.245299	5364	2245	7609	0.452536	0	0.311577	2368	477	2845	0.515593	0	0.340271	0.299049	0.0397712
18S	1380	C	15426	3840	19266	0.379724	0	0	8805	4855	13660	0.260449	0	0	3728	1079	4807	0.217693	0	0	0	0
18S	1381	G	8193	3472	11665	0.0158981	0	0	4690	4204	8894	0.150819	0	0.131066	2112	880	2992	0.264276	0	0.209089	0.113385	0.0862708
18S	1382	A	5627	1583	7210	0.522054	0	0.343024	4028	5310	9338	0.0366349	0	0.0353439	1792	815	2607	0.395863	0	0.283675	0.220681	0.133274
18S	1383	A	93	60	153	67.9242	0.931603	0.985584	59	739	798	11.5618	0.707403	0.920485	8	32	40	89.6729	0.952955	0.989237	0.965102	0.0315842	1	0.987884	0.920485	0.989237	0.965869	0.0320959
18S	1384	C	6937	3865	10802	0.358472	0	0	2039	11059	13098	0.463498	0	0	1123	2445	3568	0.27049	0	0	0	0
18S	1385	G	3837	2608	6445	0.0203572	0	0	848	4950	5798	0.243352	0	0.19575	634	1341	1975	0.277036	0	0.217022	0.137591	0.0976782
18S	1386	A	1690	3413	5103	0.0996909	0	0.0906697	453	7722	8175	0.186229	0	0	364	3622	3986	0.465195	0	0	0.0302232	0.0427421
18S	1387	G	616	3010	3626	0.259881	0	0.206319	824	4481	5305	0.198298	0	0.165509	235	3093	3328	0.423584	0	0	0.123943	0.0892104
18S	1388	A	50	2626	2676	0.474129	0	0.321715	420	3901	4321	0.385791	0	0.278437	105	1691	1796	0.0494775	0	0.0471699	0.215774	0.120523
18S	1389	C	687	2548	3235	0.0494335	0	0.0471188	633	4850	5483	0.0137856	0	0.0136005	127	1936	2063	0.19249	0	0	0.0202398	0.0198007
18S	1390	U	813	2997	3810	0.175512	0	0	670	6580	7250	0.256722	0	0	138	1087	1225	0.367292	0	0.268788	0.0895959	0.126708
18S	1391	C	37	186	223	12.146	0.807778	0.924245	124	1427	1551	2.66954	0.461651	0.727614	12	16	28	53.4812	0.948746	0.982267	0.878042	0.108974	1	0.924245	0.846296	0.982267	0.917603	0.0557083
18S	1392	U	877	1353	2230	0.0676079	0	0.0633532	841	5875	6716	0.261937	0	0	131	810	941	0.39691	0	0.28435	0.115901	0.121887
18S	1393	G	431	1923	2354	0.0830337	0	0	949	4178	5127	0.0290497	0	0	134	542	676	0.779222	0	0.438321	0.146107	0.206626
18S	1394	G	179	1938	2117	0.130369	0	0.115382	527	1977	2504	1.28477	0.151545	0.562418	96	687	783	0.755159	0	0.430564	0.369454	0.187548
18S	1395	C	199	1303	1502	0.760575	0	0.432167	1287	4644	5931	0.0879936	0	0	245	799	1044	0.398054	0	0.284915	0.239027	0.17939
18S	1396	A	141	638	779	2.76729	0.325064	0.734808	1163	3081	4244	0.325688	0	0.245718	291	482	773	1.0119	0	0.503281	0.494602	0.199764
18S	1397	U	105	2390	2495	0.278334	0	0.2178	1394	6719	8113	0.336487	0	0	237	989	1226	0.402499	0	0.287154	0.168318	0.12234
18S	1398	G	546	1622	2168	1.50191	0	0.600415	989	2786	3775	0.875024	0	0.466739	171	456	627	2.57376	0.31095	0.720504	0.595886	0.103648
18S	1399	C	942	1308	2250	1.89654	0	0.654861	1160	4092	5252	0.393951	0	0.282653	134	2115	2249	0.0260049	0	0.0253568	0.320957	0.258417
18S	1400	U	2033	5939	7972	0.155726	0	0	2368	10690	13058	0.474602	0	0	276	6380	6656	0.690692	0	0	0	0
18S	1401	A	960	4260	5220	0.53856	0	0.350085	1285	2587	3872	1.1928	0.0267132	0.544026	106	2421	2527	0.0972969	0	0.0887016	0.327604	0.186564
18S	1402	A	495	4682	5177	0.825166	0	0.452153	1129	2711	3840	1.41404	0.135129	0.585819	91	1236	1327	1.39491	0.0264013	0.582631	0.540201	0.0622733
18S	1403	C	688	8222	8910	0.1186	0	0.106036	2664	6342	9006	0.00280153	0	0.00279401	129	2965	3094	0.000459523	0	0	0.0362767	0.0493405
18S	1404	U	1737	33969	35706	0.786719	0	0	8136	13172	21308	0.640649	0	0	520	5405	5925	0.524832	0	0	0	0
18S	1405	A	592	10737	11329	0.0689742	0	0	3969	5030	8999	0.0107716	0	0.010658	298	2037	2335	0.367528	0	0.268837	0.0931652	0.124295
18S	1406	G	926	5219	6145	0.810359	0	0.447664	3505	4440	7945	0.137706	0	0.121052	355	2494	2849	0.053731	0	0.0510082	0.206574	0.172857
18S	1407	U	588	7836	8424	0.225379	0	0.183944	3739	5004	8743	0.0656984	0	0	282	3189	3471	0.26996	0	0	0.0613147	0.0867121
18S	1408	U	1908	14060	15968	0.445344	0	0	9322	6266	15588	0.556704	0	0	754	3978	4732	0.542153	0	0	0	0
18S	1409	A	447	5613	6060	0.525322	0	0.344438	1627	2925	4552	0.656019	0	0.396195	197	1341	1538	0.502743	0	0.334695	0.358443	0.0269895
18S	1410	C	298	8421	8719	0.0952956	0	0	440	4324	4764	0.370428	0	0.270342	182	1399	1581	0.243679	0	0.196034	0.155459	0.114035
18S	1411	G	32	3017	3049	1.06512	0.0913448	0.515849	46	3710	3756	0.374758	0	0.272652	47	553	600	1.71571	0.187916	0.63216	0.473554	0.149785
18S	1412	C	118	6320	6438	0.217446	0	0	546	4313	4859	0.11722	0	0	41	1312	1353	0.0301165	0	0	0	0
18S	1413	G	45	3259	3304	0.451515	0	0.311129	305	1378	1683	1.373	0.0916688	0.578737	21	528	549	1.12182	0	0.52916	0.473009	0.116242
18S	1414	A	31	1819	1850	1.27933	0.0875711	0.561407	133	1064	1197	1.83326	0.0573774	0.64724	5	407	412	1.24455	0	0.555076	0.587908	0.0420341
18S	1415	C	61	1709	1770	0.801719	0.0278795	0.445114	241	803	1044	1.45989	0.265189	0.593709	25	173	198	2.36281	0.334051	0.703682	0.580835	0.105952
18S	1416	C	174	1879	2053	0.322747	0	0.244087	472	791	1263	0.85523	0.112935	0.46118	78	128	206	1.81567	0.211235	0.645953	0.450407	0.164238
18S	1417	C	375	1866	2241	0.0204629	0	0.0200613	1124	752	1876	0.219659	0	0.180177	195	173	368	0.426016	0	0.299315	0.166518	0.114413
18S	1418	C	960	1291	2251	0.0339945	0	0	1677	690	2367	0.0452656	0	0	408	180	588	0.129636	0	0	0	0
18S	1419	C	872	1067	1939	0.0124112	0	0	1329	900	2229	0.0177329	0	0.0174316	423	216	639	0.263437	0	0	0.00581055	0.00821735
18S	1420	G	839	265	1104	0.77821	0.148848	0.43786	1353	532	1885	0.369153	0	0.269726	325	113	438	0.149658	0	0.130435	0.27934	0.12569
18S	1421	A	647	250	897	1.2856	0.265557	0.562752	843	1612	2455	0.178674	0	0.151641	162	178	340	0.568459	0	0.36311	0.359168	0.167858
18S	1422	G	933	148	1081	1.02183	0.209243	0.50563	1511	508	2019	0.721128	0.117161	0.419106	154	270	424	0.332523	0	0.249985	0.391574	0.106167
18S	1423	C	2404	796	3200	0.366434	0	0	4400	904	5304	0.343822	0	0	623	399	1022	0.482437	0	0	0	0
18S	1424	G	1892	592	2484	0.1197	0	0	2561	895	3456	0.175441	0	0.149292	483	284	767	0.250145	0	0	0.0497641	0.0703771
18S	1425	G	1164	469	1633	0.430511	0	0.301078	2397	732	3129	0.407437	0.000338548	0.289554	336	125	461	0.299711	0	0.230983	0.273872	0.0306897
18S	1426	U	1732	958	2690	0.16331	0	0	3659	1241	4900	0.0645605	0	0	374	124	498	0.149811	0	0.130519	0.0435064	0.0615273
18S	1427	C	1692	1153	2845	0.198466	0	0	4248	1710	5958	0.172052	0	0	338	186	524	0.0757037	0	0.0705008	0.0235003	0.0332344
18S	1428	G	1923	1995	3918	0.437898	0	0	5623	2397	8020	0.359438	0	0	446	280	726	0.260034	0	0	0	0
18S	1429	G	1453	938	2391	0.0465487	0	0.0444961	4083	898	4981	0.236594	0	0.191358	399	219	618	0.0971998	0	0	0.0786181	0.0817628
18S	1430	C	1160	1279	2439	0.017286	0	0.0169991	3136	2322	5458	0.206306	0	0.171049	399	215	614	0.103668	0	0	0.0626826	0.07694
18S	1431	G	1536	499	2035	0.279328	0	0.218423	3353	1427	4780	0.524581	0.0776589	0.344129	344	51	395	0.475954	0.0307679	0.323025	0.295192	0.0549635
18S	1432	U	791	743	1534	0.751574	0.111095	0.429245	2481	3702	6183	0.206646	0	0.17128	137	118	255	1.40985	0.293637	0.585987	0.395504	0.170976
18S	1433	C	1134	209	1343	0.966675	0.11666	0.491714	3686	3988	7674	0.0341614	0	0	229	180	409	0.462791	0	0.316904	0.269539	0.203516
18S	1434	C	1739	164	1903	0.297561	0	0.229416	4773	3428	8201	0.116915	0	0	308	130	438	0.336902	0	0.252432	0.160616	0.113961
18S	1435	C	3933	222	4155	0.49573	0	0	8826	3615	12441	0.4706	0	0	685	131	816	0.308432	0	0	0	0
18S	1436	C	3187	248	3435	0.405559	0	0	7134	4002	11136	0.427044	0	0	852	158	1010	0.486141	0	0	0	0
18S	1437	C	3547	556	4103	0.551091	0	0	6869	4170	11039	0.460607	0	0	727	180	907	0.41198	0	0	0	0
18S	1438	A	1877	134	2011	0.0297879	0	0	3090	1722	4812	0.272994	0	0.214486	524	121	645	0.13968	0	0	0.0714952	0.101109
18S	1439	A	966	128	1094	0.793658	0	0.442706	2323	989	3312	0.713053	0.0704056	0.41632	242	67	309	0.979677	0.0197522	0.495675	0.451567	0.0329968
18S	1440	C	251	110	361	4.40574	0.525109	0.815428	536	757	1293	3.0185	0.417712	0.751296	73	62	135	3.65719	0.454399	0.78652	0.784415	0.0262243	1
18S	1441	U	1060	363	1423	0.170966	0	0.146092	1892	2292	4184	0.0238444	0	0	313	632	945	0.453524	0	0	0.0486973	0.0688684
18S	1442	U	22	23	45	37.9923	0.879262	0.974897	33	165	198	18.5942	0.788408	0.949208	6	15	21	28.2465	0.876368	0.967311	0.963806	0.0107766	1	0.980946	0.949208	0.967311	0.965822	0.0129998
18S	1443	C	666	713	1379	0.292995	0	0.226729	1037	1653	2690	0.203997	0	0.169485	194	525	719	0.0511111	0	0	0.132071	0.0962682
18S	1444	U	553	887	1440	0.376143	0	0.273469	863	1351	2214	0.37699	0	0.273868	180	244	424	0.996314	0	0.499666	0.349001	0.106536
18S	1445	U	823	1151	1974	0.155499	0	0.134632	1241	1796	3037	0.0112172	0	0.0110964	340	553	893	0.103294	0	0.0937179	0.0798155	0.0513825
18S	1446	A	545	1072	1617	0.656586	0	0.396497	760	1380	2140	0.586014	0	0.369597	183	395	578	1.0944	0.0114936	0.522967	0.429687	0.0668667
18S	1447	G	163	323	486	5.83735	0.687347	0.854001	269	141	410	8.62274	0.759431	0.896306	75	98	173	7.29955	0.695246	0.880121	0.876809	0.017429	1
18S	1448	A	1992	2500	4492	0.286873	0	0	2138	3204	5342	0.343571	0	0	756	532	1288	0.0950435	0	0.0868558	0.0289519	0.0409442
18S	1449	G	4776	956	5732	0.40676	0	0	4237	2315	6552	0.42241	0	0	2770	269	3039	0.56019	0	0	0	0
18S	1450	G	4563	1365	5928	0.372148	0	0	3894	2038	5932	0.313639	0	0	2221	287	2508	0.420734	0	0	0	0
18S	1451	G	4670	1002	5672	0.279115	0	0	3231	1884	5115	0.123002	0	0	2647	327	2974	0.526865	0	0	0	0
18S	1452	A	2800	1216	4016	0.0983127	0	0.0895328	2675	2113	4788	0.0291293	0	0	2072	133	2205	0.351073	0	0	0.0298443	0.0422062
18S	1453	C	4485	1388	5873	0.280825	0	0	1953	2866	4819	0.0207308	0	0	1350	339	1689	0.174872	0	0	0	0
18S	1454	A	1826	1193	3019	0.521501	0.0587834	0.342829	682	1923	2605	1.06318	0.246521	0.515407	376	256	632	1.25457	0.226677	0.556847	0.471694	0.0926788
18S	1455	A	833	1715	2548	0.733887	0.0768092	0.423357	962	4100	5062	0.0158426	0	0	389	349	738	0.693144	0.0549305	0.40971	0.277689	0.196435
18S	1456	G	4311	1023	5334	0.285877	0	0	2507	2264	4771	0.045434	0	0.0434682	554	221	775	0.296535	0	0.228941	0.0908031	0.0992772
18S	1457	U	4260	1977	6237	0.428163	0	0	2301	4828	7129	0.288696	0	0	269	249	518	0.648405	0	0.393813	0.131271	0.185645
18S	1458	G	2616	897	3513	0.110912	0	0.0998642	1808	2703	4511	0.282531	0	0.22033	181	252	433	0.582924	0	0.368794	0.229663	0.109988
18S	1459	G	1451	837	2288	0.693937	0	0.409765	1055	2272	3327	0.793623	0.0230115	0.442543	63	193	256	1.21643	0.100784	0.549789	0.467366	0.0597985
18S	1460	C	1442	1189	2631	0.352681	0	0.2608	2356	6030	8386	0.363469	0	0	154	352	506	0.119636	0	0	0.0869335	0.122943
18S	1461	G	1096	743	1839	0.971359	0	0.492872	717	2266	2983	1.06071	0.0227515	0.514814	35	284	319	0.384097	0	0.278135	0.428607	0.106776
18S	1462	U	789	1138	1927	0.920142	0	0.479335	793	4670	5463	0.0755979	0	0.0702965	89	207	296	0.55376	0	0.357174	0.302268	0.171443
18S	1463	U	3564	1587	5151	0.374687	0	0	2534	9148	11682	0.56872	0	0	202	367	569	0.284035	0	0	0	0
18S	1464	C	6597	1077	7674	0.6376	0	0	3599	7194	10793	0.558552	0	0	205	384	589	0.308343	0	0	0	0
18S	1465	A	1536	314	1850	0.873276	0	0.46631	967	1752	2719	0.9719	0.00378176	0.492967	71	82	153	2.03102	0.21894	0.671517	0.543598	0.0911048
18S	1466	G	1158	134	1292	1.82792	0.245351	0.64656	636	1038	1674	2.10988	0.255264	0.678574	63	141	204	1.47751	0.151713	0.597545	0.640893	0.0333219
18S	1467	C	1873	1174	3047	0.153788	0	0.133327	890	3993	4883	0.112305	0	0	115	263	378	0.401349	0	0.286942	0.14009	0.117241
18S	1468	C	2421	1846	4267	0.180051	0	0	1204	3195	4399	0.0389874	0	0	199	946	1145	0.569226	0	0	0	0
18S	1469	A	1237	1573	2810	0.303514	0	0.232906	614	1877	2491	0.645751	0	0.39247	87	186	273	1.42287	0.162556	0.588152	0.40451	0.145278
18S	1470	C	1515	1631	3146	0.103209	0	0.0935807	820	1306	2126	0.663851	0	0.399097	199	290	489	0.452902	0	0.312161	0.26828	0.128528
18S	1471	C	1280	2788	4068	0.229568	0	0	382	2009	2391	0.345327	0	0.256766	119	390	509	0.668105	0	0.400989	0.219252	0.165838
18S	1472	C	1086	3866	4952	0.378217	0	0	423	2636	3059	0.090472	0	0.0829908	221	774	995	0.00391566	0	0.00390429	0.028965	0.0382352
18S	1473	G	1680	1785	3465	0.0622427	0	0	1006	1909	2915	0.193172	0	0.161944	446	529	975	0.173349	0	0.147868	0.103271	0.0732492
18S	1474	A	1888	1972	3860	0.198852	0	0	971	2987	3958	0.150981	0	0	437	456	893	0.505369	0.00214056	0.335961	0.111987	0.158373
18S	1475	G	887	994	1881	0.652556	0.148049	0.395004	1252	1565	2817	0.222163	0	0.181831	418	804	1222	0.13615	0	0.119921	0.232252	0.117826
18S	1476	A	1138	1203	2341	0.285886	0	0.2224	1079	1619	2698	0.326771	0	0.246359	382	1059	1441	0.0418554	0	0.0402007	0.169653	0.0920579
18S	1477	U	908	1899	2807	0.0721787	0	0.067342	1743	3946	5689	0.421316	0	0	392	2061	2453	0.397446	0	0	0.0224473	0.0317453
18S	1478	U	787	1879	2666	0.113298	0	0.101802	1825	3868	5693	0.430162	0	0	368	2543	2911	0.499279	0	0	0.0339342	0.0479901
18S	1479	G	593	1552	2145	0.717386	0	0.417833	1608	1429	3037	0.253116	0	0.202042	245	1309	1554	0.0564559	0	0.0534715	0.224449	0.149591
18S	1480	A	820	1671	2491	0.517362	0	0.341052	2339	1412	3751	0.0420428	0	0	367	2224	2591	0.435678	0	0	0.113684	0.160773
18S	1481	G	1103	708	1811	1.19215	0	0.543964	1083	947	2030	0.770398	0	0.435276	394	654	1048	0.476877	0	0.323104	0.434115	0.0901693
18S	1482	C	1045	2425	3470	0.183898	0	0.155371	803	2764	3567	0.0628332	0	0	284	1119	1403	0.00489079	0	0	0.0517902	0.0732424
18S	1483	A	3161	2030	5191	0.191453	0	0	1053	1279	2332	0.442454	0	0.306828	650	454	1104	0.164575	0	0.141428	0.149419	0.125389
18S	1484	A	737	2580	3317	0.340342	0	0.253979	478	1202	1680	0.838205	0	0.456139	307	313	620	0.826516	0	0.452909	0.387676	0.0945469
18S	1485	U	2778	13641	16419	0.815625	0	0	1940	6872	8812	0.77492	0	0	726	923	1649	0.512983	0	0	0	0
18S	1486	A	512	2038	2550	0.850686	0	0.459757	320	681	1001	1.7843	0	0.641073	180	247	427	0.912643	0.0285632	0.477747	0.526192	0.0815641
18S	1487	A	338	1777	2115	1.22989	0	0.551665	259	791	1050	1.4952	0	0.599459	140	100	240	1.77593	0.229072	0.640719	0.597281	0.0363885
18S	1488	C	865	3374	4239	0.0711792	0	0.0664641	1114	1442	2556	0.0305002	0	0	373	203	576	0.0388985	0	0	0.0221547	0.0313315
18S	1489	A	340	3695	4035	0.0721204	0	0.0672845	689	945	1634	0.470166	0	0.319938	184	83	267	0.837811	0	0.456802	0.281341	0.161345
18S	1490	G	10	181	191	22.3542	0.743448	0.957395	25	11	36	67.1997	0.902788	0.985728	4	4	8	49.2926	0.911262	0.982287	0.975136	0.0126237	1
18S	1491	G	405	3304	3709	0.0330578	0	0.0320083	755	975	1730	0.304654	0	0.233617	172	81	253	0.527472	0	0.346216	0.203947	0.129979
18S	1492	U	1216	4075	5291	0.472781	0	0	1303	1895	3198	0.46708	0	0	368	97	465	0.387721	0	0	0	0
18S	1493	C	759	3363	4122	0.318223	0	0	780	1909	2689	0.324779	0	0	333	42	375	0.195833	0	0	0	0
18S	1494	U	899	4700	5599	0.557272	0	0	1081	3000	4081	0.605125	0	0	355	72	427	0.277388	0	0	0	0
18S	1495	G	591	742	1333	1.02737	0.0433072	0.506937	369	627	996	0.918154	0	0.478916	139	32	171	1.03424	0.0447748	0.509873	0.498575	0.0139528
18S	1496	U	597	1448	2045	0.185337	0	0.156423	609	1162	1771	0.0038312	0	0.00381873	163	69	232	0.63939	0	0.391041	0.183761	0.15926
18S	1497	G	390	432	822	2.12638	0.313682	0.680406	518	243	761	1.521	0.216178	0.603646	81	163	244	0.790522	0.114911	0.442512	0.575521	0.0991348
18S	1498	A	184	474	658	2.76625	0.364291	0.73478	398	582	980	0.950549	0.0661002	0.487579	100	139	239	0.935694	0.164525	0.484432	0.56893	0.11728
18S	1499	U	72	1283	1355	0.754884	0	0.430342	221	1453	1674	0.161738	0	0.139292	29	531	560	0.175639	0	0	0.189878	0.179291
18S	1500	G	114	1235	1349	0.726239	0	0.420886	109	639	748	1.66794	0.0300685	0.625492	25	468	493	0.0117634	0	0	0.348793	0.260395
18S	1501	C	317	1668	1985	0.0603111	0	0.0569076	156	2310	2466	0.318317	0	0	29	686	715	0.341356	0	0	0.0189692	0.0268265
18S	1502	C	875	2105	2980	0.311443	0	0	271	1529	1800	0.00661361	0	0	60	762	822	0.430188	0	0	0	0
18S	1503	C	548	2203	2751	0.234347	0	0	175	1406	1581	0.173262	0	0.147755	39	786	825	0.43336	0	0	0.0492516	0.0696523
18S	1504	U	493	2843	3336	0.382106	0	0	201	2725	2926	0.417785	0	0	35	325	360	0.406648	0	0.289661	0.0965535	0.136547
18S	1505	U	1883	3264	5147	0.646955	0	0	772	4553	5325	0.736838	0	0	162	554	716	0.382923	0	0	0	0
18S	1506	A	471	1605	2076	0.00791205	0	0	266	412	678	1.67575	0.0353135	0.626618	51	228	279	0.690198	0.0677754	0.409218	0.345279	0.25978
18S	1507	G	194	618	812	1.52766	0.258388	0.604672	162	431	593	1.92204	0.121034	0.658152	56	205	261	0.685878	0.0323487	0.40776	0.556861	0.107667
18S	1508	A	155	632	787	1.34337	0.157214	0.573575	215	348	563	1.80428	0.0152344	0.643809	43	160	203	0.992593	0.061922	0.49937	0.572251	0.0589744
18S	1509	U	181	1189	1370	0.121598	0	0.108486	286	1562	1848	0.251668	0	0	55	253	308	0.160158	0	0.138435	0.0823068	0.0594701
18S	1510	G	97	709	806	0.791808	0	0.44221	157	291	448	2.52207	0.0491296	0.716529	34	208	242	0.487883	0	0.328814	0.495851	0.162765
18S	1511	U	92	702	794	0.572313	0	0.364286	171	989	1160	0.207206	0	0.171764	60	139	199	0.908389	0.0325337	0.477248	0.337766	0.126115
18S	1512	C	132	1023	1155	0.113927	0	0	312	524	836	0.540263	0	0.351032	95	546	641	0.473191	0	0	0.117011	0.165478
18S	1513	C	106	872	978	0.122597	0	0.109308	284	682	966	0.439262	0	0.305419	93	165	258	0.599314	0	0.375639	0.263455	0.112705
18S	1514	G	214	207	421	1.81119	0.240137	0.644822	570	473	1043	0.377842	0	0.274418	125	111	236	0.802438	0.00265257	0.44624	0.45516	0.151348
18S	1515	G	389	191	580	1.14655	0.126925	0.534564	1190	947	2137	0.346523	0	0	147	194	341	0.293405	0	0.227361	0.253975	0.219045
18S	1516	G	1440	178	1618	0.295066	0	0	2300	829	3129	0.602336	0	0	471	306	777	0.490874	0	0	0	0
18S	1517	G	417	455	872	0.4797	0	0.324438	711	581	1292	0.165214	0	0.141883	143	396	539	0.195535	0	0	0.15544	0.132798
18S	1518	C	1284	799	2083	0.436985	0	0	1204	563	1767	0.203079	0	0	266	380	646	0.358406	0	0	0	0
18S	1519	U	1096	1770	2866	0.619052	0	0	1240	593	1833	0.227947	0	0	320	296	616	0.365334	0	0	0	0
18S	1520	G	364	284	648	1.03931	0	0.510023	255	272	527	1.91187	0.311047	0.657005	107	78	185	1.25812	0.130948	0.558484	0.575171	0.0611543
18S	1521	C	909	694	1603	0.220123	0	0	874	475	1349	0.0665432	0	0.0624348	141	322	463	0.203065	0	0	0.0208116	0.0294321
18S	1522	A	358	399	757	0.770287	0.0296255	0.435444	354	271	625	1.33486	0.212441	0.5721	55	118	173	1.18812	0.191984	0.544417	0.517321	0.0589879
18S	1523	C	720	497	1217	0.0311348	0	0.0302188	698	799	1497	0.129476	0	0	159	215	374	0.15123	0	0	0.0100729	0.0142453
18S	1524	G	367	249	616	1.22093	0.159676	0.550139	364	444	808	0.852218	0.114234	0.460414	72	82	154	1.13563	0.136948	0.533365	0.514639	0.0389497
18S	1525	C	602	584	1186	0.027614	0	0.026894	990	856	1846	0.247458	0	0	69	249	318	0.105468	0	0	0.00896466	0.0126779
18S	1526	G	418	327	745	0.641242	0.0225089	0.391025	610	580	1190	0.439845	0	0.305659	29	90	119	1.82269	0.0982018	0.647639	0.448108	0.145331
18S	1527	C	705	1019	1724	0.345726	0	0	1252	516	1768	0.0371396	0	0.0358292	135	109	244	0.461406	0	0.316612	0.11748	0.141565
18S	1528	G	457	588	1045	0.135978	0	0.119802	1174	195	1369	0.581955	0	0.36804	202	67	269	0.597037	0	0.374709	0.287517	0.118624
18S	1529	C	836	706	1542	0.245373	0	0	1754	240	1994	0.222517	0	0.18209	285	39	324	0.594906	0	0.373725	0.185272	0.152589
18S	1530	U	1255	817	2072	0.471201	0	0	2580	420	3000	0.170628	0	0	420	70	490	0.190722	0	0.160448	0.0534826	0.0756358
18S	1531	A	187	319	506	1.47092	0.205683	0.595768	1089	103	1192	1.35702	0.101651	0.57594	207	18	225	2.07242	0.348505	0.675496	0.615735	0.0430262
18S	1532	C	1474	183	1657	0.341616	0	0	5261	205	5466	0.566016	0	0	1100	38	1138	0.420144	0	0	0	0
18S	1533	A	317	277	594	0.999458	0.1431	0.500285	2419	42	2461	0.121559	0	0.108423	571	19	590	0.34076	0	0.254475	0.287728	0.161696
18S	1534	C	670	278	948	0.115127	0	0.103339	4813	95	4908	0.502693	0	0	1482	22	1504	0.517586	0	0	0.0344463	0.0487144
18S	1535	U	748	516	1264	0.242688	0	0	4327	454	4781	0.506873	0	0	1236	68	1304	0.4141	0	0	0	0
18S	1536	G	935	184	1119	0.168631	0	0	1887	157	2044	0.25655	0	0.20425	1125	43	1168	0.313373	0	0	0.0680832	0.0962842
18S	1537	A	235	199	434	1.34082	0.0750609	0.573362	591	116	707	2.81599	0.296874	0.738218	675	38	713	0.225117	0	0.183962	0.498514	0.232382
18S	1538	C	1010	131	1141	0.0420802	0	0	1196	174	1370	1.1354	0	0.531885	638	129	767	0.202633	0	0.168674	0.23352	0.22193
18S	1539	U	518	263	781	0.510884	0	0.338422	343	936	1279	1.24807	0	0.555368	374	243	617	0.46388	0	0.317235	0.403675	0.107611
18S	1540	G	220	263	483	1.79157	0.259155	0.642255	439	1031	1470	1.081	0	0.519632	187	266	453	1.11216	0.169664	0.527101	0.562996	0.0561271
18S	1541	G	185	170	355	3.39357	0.51084	0.772889	484	583	1067	2.21948	0.290742	0.689591	205	168	373	1.75882	0.283397	0.638145	0.700208	0.0555188
18S	1542	C	676	609	1285	0.277536	0	0.217375	1451	1103	2554	0.405453	0.00597928	0.288566	735	207	942	0.118275	0	0.105866	0.203936	0.07519
18S	1543	U	1285	1170	2455	0.267259	0	0	3477	1440	4917	0.190147	0	0	1024	175	1199	0.0416296	0	0	0	0
18S	1544	C	2714	613	3327	0.409131	0	0	7109	1150	8259	0.516718	0	0	1360	277	1637	0.27208	0	0	0	0
18S	1545	A	764	1040	1804	0.324641	0	0.245181	2859	850	3709	0.309269	0	0.236264	518	114	632	1.22522	0.163861	0.550998	0.344148	0.146311
18S	1546	G	1384	803	2187	0.16301	0	0.140218	4230	579	4809	0.0491407	0	0.0468483	1217	156	1373	0.0393417	0	0.0378791	0.0749816	0.0462739
18S	1547	C	2161	1101	3262	0.168294	0	0	6887	1192	8079	0.368365	0	0	2250	163	2413	0.381119	0	0	0	0
18S	1548	G	1968	759	2727	0.126849	0	0.112606	5436	484	5920	0.0169998	0	0	1857	287	2144	0.195675	0	0	0.0375355	0.0530832
18S	1549	U	3096	1161	4257	0.258168	0	0	7511	1337	8848	0.31152	0	0	2091	255	2346	0.196989	0	0	0	0
18S	1550	G	2223	919	3142	0.0495634	0	0.0472372	2285	544	2829	1.41603	0.206098	0.586183	1166	33	1199	0.72275	0.0236543	0.419736	0.351052	0.22532
18S	1551	U	2260	1434	3694	0.133399	0	0	3565	444	4009	0.654503	0	0.395648	1450	21	1471	0.417021	0	0.294436	0.230028	0.167821
18S	1552	G	2008	470	2478	0.345363	0	0.256783	4049	548	4597	0.451808	0	0.31125	1437	19	1456	0.483635	0	0.32613	0.298055	0.0298088
18S	1553	C	3690	574	4264	0.27882	0	0	7325	576	7901	0.206121	0	0	2936	17	2953	0.322034	0	0	0	0
18S	1554	C	3908	505	4413	0.323436	0	0	8355	508	8863	0.329065	0	0	3174	96	3270	0.409616	0	0	0	0
18S	1555	U	4278	600	4878	0.440557	0	0	11792	1829	13621	0.627167	0	0	3440	156	3596	0.504189	0	0	0	0
18S	1556	A	1299	163	1462	0.92043	0.131937	0.479454	3164	1482	4646	0.199307	0	0.166215	1147	136	1283	0.50405	0	0.335302	0.32699	0.128014
18S	1557	C	1891	148	2039	0.20561	0	0.170614	3917	1399	5316	0.0177836	0	0	1500	285	1785	0.00941272	0	0	0.0568713	0.0804281
18S	1558	C	1266	205	1471	0.532111	0	0.34746	2134	1514	3648	0.374547	0	0.272542	781	503	1284	0.343796	0	0.255988	0.291996	0.0397965
18S	1559	C	1424	231	1655	0.235071	0	0.190423	1350	1546	2896	0.605289	0	0.37714	639	538	1177	0.398104	0	0.284919	0.284161	0.0762289
18S	1560	U	1946	962	2908	0.451201	0	0	1956	1393	3349	0.19468	0	0.162996	629	1028	1657	0.170031	0	0	0.0543322	0.0768373
18S	1561	A	477	217	694	1.22139	0.0917525	0.550188	478	992	1470	1.50273	0.147419	0.6006	129	456	585	1.17683	0.0644266	0.54104	0.563943	0.0261883
18S	1562	C	323	388	711	0.812687	0.0451953	0.448681	677	1425	2102	0.446368	0.0111205	0.308714	165	987	1152	0.119601	0	0	0.252465	0.187442
18S	1563	G	56	395	451	1.77193	0.244686	0.639751	276	2685	2961	0.0157589	0	0	71	594	665	0.490991	0	0.329637	0.323129	0.261218
18S	1564	C	253	845	1098	0.0141442	0	0	473	1849	2322	0.241847	0	0.194816	54	1116	1170	0.288832	0	0	0.0649385	0.0918369
18S	1565	C	228	1077	1305	0.233827	0	0	650	1498	2148	0.377064	0.0194985	0.27391	114	1223	1337	0.448979	0	0	0.0913033	0.129122
18S	1566	G	232	460	692	0.554016	0	0.356837	964	1191	2155	0.484173	0.0596218	0.326326	104	195	299	1.82537	0.219165	0.646827	0.44333	0.144432
18S	1567	G	236	252	488	1.12229	0.157409	0.529321	805	2216	3021	0.0720016	0	0.0671863	96	122	218	2.59066	0.302091	0.722419	0.439642	0.274911
18S	1568	C	720	734	1454	0.307682	0	0	2097	2721	4818	0.303053	0	0	242	498	740	0.062798	0	0.0591626	0.0197209	0.0278895
18S	1569	A	518	491	1009	0.149703	0	0.130322	1154	3378	4532	0.184609	0	0	184	272	456	0.80214	0	0.445645	0.191989	0.187086
18S	1570	G	395	386	781	0.739685	0.0827171	0.425496	725	2122	2847	0.442544	0.0302875	0.306855	219	253	472	0.86514	0	0.464374	0.398908	0.0669985
18S	1571	G	527	266	793	0.874069	0.166942	0.466715	1125	2597	3722	0.1069	0	0.0965995	294	215	509	0.787342	0.0163929	0.440994	0.33477	0.168739
18S	1572	C	845	1225	2070	0.166511	0	0	1489	4404	5893	0.281318	0	0	491	1163	1654	0.434488	0	0	0	0
18S	1573	G	809	617	1426	0.474391	0	0.321907	917	2717	3634	0.316277	0	0.240332	265	343	608	1.03959	0.0040203	0.510116	0.357452	0.112971
18S	1574	C	768	945	1713	0.360385	0	0.265028	1086	4332	5418	0.110295	0	0	178	1657	1835	0.326053	0	0	0.0883426	0.124935
18S	1575	G	1135	906	2041	0.270171	0	0.212786	1179	4646	5825	0.0977648	0	0	353	602	955	0.592771	0	0.372408	0.195065	0.15255
18S	1576	G	1939	1041	2980	0.0578814	0	0	2097	2908	5005	0.204151	0	0.169567	782	611	1393	0.192699	0	0.161663	0.11041	0.0781383
18S	1577	G	1509	853	2362	0.400357	0	0.285983	1422	1057	2479	1.94709	0.353125	0.660773	577	516	1093	0.790737	0.106514	0.441796	0.462851	0.15373
18S	1578	U	2886	4040	6926	0.557187	0	0	3608	3953	7561	0.00768168	0	0	1431	1895	3326	0.427633	0	0	0	0
18S	1579	A	1718	2187	3905	0.0643312	0	0	3511	2534	6045	0.40503	0.0166808	0.288305	941	1536	2477	0.127567	0	0	0.0961018	0.135908
18S	1580	A	843	1897	2740	0.496688	0	0.331939	2168	4060	6228	0.509069	0.106229	0.337376	646	858	1504	0.677741	0.0962224	0.40412	0.357812	0.0328204
18S	1581	C	2299	1960	4259	0.0531038	0	0	6126	6000	12126	0.235339	0	0	1763	1134	2897	0.141925	0	0	0	0
18S	1582	C	1580	2491	4071	0.00910009	0	0.00902022	7110	7085	14195	0.341895	0	0	1152	1455	2607	0.0386588	0	0.0372337	0.015418	0.0158595
18S	1583	C	1896	3888	5784	0.343807	0	0	7716	8801	16517	0.449395	0	0	1347	2411	3758	0.311241	0	0	0	0
18S	1584	G	1597	1868	3465	0.13173	0	0.116427	5143	6388	11531	0.170993	0	0	1026	1603	2629	0.0284875	0	0.0277087	0.0480453	0.0496588
18S	1585	U	2047	2594	4641	0.269742	0	0	5685	7365	13050	0.326425	0	0	813	2278	3091	0.193201	0	0	0	0
18S	1586	U	2262	3653	5915	0.49731	0	0	4752	7315	12067	0.320433	0	0	607	3315	3922	0.430561	0	0	0	0
18S	1587	G	885	1498	2383	0.323989	0.00839006	0.244784	2165	4675	6840	0.163716	0	0.140701	250	2329	2579	0.139518	0	0	0.128495	0.100305
18S	1588	A	748	1617	2365	0.16886	0	0.144518	1984	2691	4675	0.493582	0.0890232	0.330516	136	3000	3136	0.405015	0	0	0.158345	0.135286
18S	1589	A	224	833	1057	1.39963	0.218396	0.583499	560	1888	2448	1.44802	0.27254	0.591604	46	681	727	1.54513	0.330951	0.607421	0.594175	0.00993358
18S	1590	C	97	1012	1109	0.914935	0.0296666	0.478014	563	1733	2296	1.10792	0.137034	0.525708	19	773	792	0.912863	0.0917739	0.477538	0.493753	0.0225962
18S	1591	C	33	1242	1275	0.476724	0	0.322997	353	1756	2109	0.890858	0	0.471258	15	867	882	0.407022	0	0.289512	0.361255	0.0789755
18S	1592	C	48	1344	1392	0.12298	0	0.109582	292	1616	1908	0.637431	0	0.389412	9	493	502	1.01149	0	0.503353	0.334116	0.165443
18S	1593	C	67	1898	1965	0.406974	0	0	731	1519	2250	0.0573375	0	0.054251	19	338	357	1.07896	0	0.519688	0.191313	0.23325
18S	1594	A	77	526	603	0.949319	0.0879049	0.487414	644	836	1480	0.405364	0	0.288579	20	176	196	1.90649	0	0.65709	0.477694	0.150601
18S	1595	U	106	437	543	0.917667	0.0288009	0.478992	781	1154	1935	0.0748623	0	0	24	170	194	0.960798	0.0362434	0.491288	0.323427	0.228752
18S	1596	U	266	782	1048	0.116534	0	0	1465	1685	3150	0.507751	0	0	93	393	486	0.393406	0	0	0	0
18S	1597	C	145	1471	1616	0.488429	0	0	651	838	1489	0.200075	0	0.166812	22	190	212	0.437194	0	0.305196	0.157336	0.124776
18S	1598	G	137	389	526	0.781678	0	0.439199	404	299	703	1.97072	0.165933	0.663699	10	112	122	1.66387	0	0.626518	0.576472	0.0982462
18S	1599	U	104	556	660	0.540696	0	0.351288	618	631	1249	0.928231	0	0.48159	90	108	198	1.06745	0	0.51757	0.450149	0.0714322
18S	1600	G	116	311	427	1.5568	0.0405681	0.609443	558	347	905	2.04825	0.216831	0.672186	65	67	132	2.96015	0.174397	0.748906	0.676845	0.0570307
18S	1601	A	100	234	334	2.74683	0.335023	0.733692	677	386	1063	1.99166	0.300687	0.665946	49	81	130	3.94682	0.445239	0.799083	0.732907	0.0543557
18S	1602	U	120	407	527	1.73554	0.275101	0.634881	851	634	1485	1.54455	0.297012	0.607164	50	83	133	4.85232	0.611822	0.830186	0.690744	0.0992479
18S	1603	G	742	372	1114	0.464554	0.0110789	0.317393	3688	408	4096	0.027394	0	0	647	73	720	0.235368	0.00195957	0.190738	0.169377	0.130452
18S	1604	G	1014	590	1604	0.124798	0	0.111013	5703	678	6381	0.314038	0	0	1051	123	1174	0.0882837	0	0	0.0370042	0.0523318
18S	1605	G	1805	1639	3444	0.443954	0	0	6940	1075	8015	0.392078	0	0	1739	254	1993	0.419765	0	0	0	0
18S	1606	G	1452	876	2328	0.0301655	0	0	4852	579	5431	0.0498977	0	0.0475346	1322	390	1712	0.218415	0	0	0.0158449	0.022408
18S	1607	A	1274	1114	2388	0.0083717	0	0.00830565	4263	1742	6005	0.00455101	0	0	979	493	1472	0.00782983	0	0	0.00276855	0.00391532
18S	1608	U	1491	1523	3014	0.183862	0	0	4837	4221	9058	0.351233	0	0	872	595	1467	0.0361868	0	0.034946	0.0116487	0.0164737
18S	1609	C	1171	2603	3774	0.354696	0	0	1500	4640	6140	0.0405598	0	0.0389849	417	1755	2172	0.322294	0	0	0.012995	0.0183777
18S	1610	G	648	2555	3203	0.224476	0	0	2005	5280	7285	0.145608	0	0	543	2207	2750	0.496329	0	0	0	0
18S	1611	G	302	3560	3862	0.411241	0	0	484	7378	7862	0.260624	0	0	60	1591	1651	0.145689	0	0	0	0
18S	1612	G	334	1824	2158	0.0781741	0	0.0725371	234	6302	6536	0.116317	0	0	100	1365	1465	0.106594	0	0	0.024179	0.0341943
18S	1613	G	168	1286	1454	0.518427	0.0223372	0.341578	194	3652	3846	0.483525	0.0342911	0.325987	31	757	788	0.564639	0.0298731	0.361167	0.342911	0.0143932
18S	1614	A	212	1217	1429	0.398089	0	0.28488	199	3891	4090	0.284068	0	0.221267	27	548	575	0.935243	0.0659824	0.483703	0.32995	0.111778
18S	1615	U	298	1060	1358	0.30699	0	0.235016	301	4642	4943	0.0686601	0	0	50	589	639	0.516233	0	0.340822	0.191946	0.142434
18S	1616	U	238	1115	1353	0.155662	0	0.134781	275	4664	4939	0.114748	0	0	63	786	849	0.0279085	0	0	0.0449271	0.0635366
18S	1617	G	119	455	574	1.50647	0.0246401	0.60145	240	1949	2189	0.922598	0.0221984	0.479984	71	268	339	1.09611	0	0.523661	0.535032	0.0502359
18S	1618	C	853	1852	2705	0.648629	0	0	1652	5826	7478	0.589645	0	0	242	827	1069	0.519221	0	0	0	0
18S	1619	A	259	293	552	0.876532	0	0.467553	550	792	1342	1.44928	0.0737281	0.591896	89	123	212	1.40287	0.131905	0.584974	0.548141	0.0570545
18S	1620	A	291	160	451	1.03872	0	0.510049	830	689	1519	0.915797	0	0.478188	121	48	169	1.66366	0.119007	0.625959	0.538065	0.0634967
18S	1621	U	332	288	620	0.274199	0	0.215466	989	941	1930	0.320979	0	0.243081	204	31	235	0.690631	0	0.409531	0.289359	0.085719
18S	1622	U	1012	387	1399	0.558119	0	0	3886	1113	4999	0.627253	0	0	981	58	1039	0.751645	0	0	0	0
18S	1623	A	156	172	328	1.15228	0	0.536134	437	422	859	1.41074	0	0.585471	141	23	164	0.850438	0	0.461098	0.527567	0.0511354
18S	1624	U	83	94	177	3.05674	0	0.754542	358	277	635	2.10718	0	0.678508	33	9	42	5.76305	0.158726	0.855078	0.762709	0.0723153	1
18S	1625	U	31	24	55	11.6954	0.633368	0.922529	60	183	243	6.82295	0.321056	0.872628	8	4	12	19.0248	0.488657	0.953726	0.916294	0.0334001	1
18S	1626	C	48	80	128	5.26184	0.471496	0.841344	144	258	402	4.10543	0.257143	0.804521	27	9	36	6.88408	0.436429	0.876166	0.840677	0.0292526	1
18S	1627	C	252	62	314	1.8939	0.254245	0.655164	378	783	1161	0.903796	0	0.474948	92	9	101	2.52255	0.164932	0.718113	0.616075	0.103048
18S	1628	C	618	117	735	0.303095	0	0.232839	665	882	1547	0.545413	0	0.353072	134	37	171	1.40807	0.158482	0.586146	0.390685	0.146669
18S	1629	C	1163	357	1520	0.370283	0	0	1291	1233	2524	0.0486689	0	0.0464277	199	79	278	0.812186	0	0.449069	0.165165	0.201643
18S	1630	A	692	427	1119	0.000436508	0	0	604	1668	2272	0.410246	0	0.290995	166	93	259	1.48581	0.191315	0.598643	0.296546	0.244427
18S	1631	U	1545	622	2167	0.472202	0	0	1427	4603	6030	0.448492	0	0	401	254	655	0.179658	0	0.152494	0.0508312	0.0718862
18S	1632	G	717	1148	1865	0.327307	0	0	1057	2561	3618	0.10276	0	0.0932078	336	526	862	0.0278743	0	0.027149	0.040119	0.0391415
18S	1633	A	868	858	1726	0.252712	0	0	1594	2763	4357	0.0367217	0	0	667	702	1369	0.317251	0	0	0	0
18S	1634	A	385	670	1055	0.309775	0	0.236681	1128	2483	3611	0.252892	0	0.201891	356	581	937	0.166169	0	0.142622	0.193731	0.0388306
18S	1635	C	316	1244	1560	0.165606	0	0	2166	6070	8236	0.499452	0	0	926	1227	2153	0.524879	0	0	0	0
18S	1636	G	198	846	1044	0.244476	0	0.1966	1984	4035	6019	0.281851	0	0	655	881	1536	0.276534	0	0	0.0655334	0.0926783
18S	1637	A	226	1593	1819	0.370403	0	0	1605	4725	6330	0.350266	0	0	693	1185	1878	0.442765	0	0	0	0
18S	1638	G	81	690	771	0.544013	0.0707117	0.352633	574	2681	3255	0.261558	0	0.20738	161	897	1058	0.0236072	0	0.023084	0.194366	0.134852
18S	1639	G	160	247	407	1.99619	0.354681	0.666788	1899	925	2824	0.411559	0	0.291637	521	179	700	0.518799	0	0.341906	0.433444	0.166271
18S	1640	A	319	680	999	0.232644	0	0.188889	2273	1156	3429	0.124046	0	0.110385	539	531	1070	0.111806	0	0	0.0997582	0.077479
18S	1641	A	464	501	965	0.400805	0	0.286336	2068	874	2942	0.294114	0	0.22733	421	350	771	0.191638	0	0.160994	0.224887	0.0512
18S	1642	U	350	696	1046	0.31335	0	0.238762	1268	648	1916	0.873709	0.100339	0.466429	244	115	359	1.36315	0.216789	0.577515	0.427569	0.140999
18S	1643	U	443	280	723	1.2349	0.171548	0.552894	809	606	1415	1.70709	0.235813	0.630764	112	66	178	3.81179	0.47054	0.793098	0.658919	0.100063
18S	1644	C	1088	435	1523	0.0709463	0	0.066287	1234	1204	2438	0.497125	0	0.332144	271	165	436	0.764836	0.0110827	0.433938	0.277456	0.154994
18S	1645	C	1324	751	2075	0.152815	0	0	2228	1651	3879	0.0616237	0	0	619	191	810	0.0937252	0	0	0	0
18S	1646	C	1841	1236	3077	0.428872	0	0	3579	2581	6160	0.436017	0	0	857	212	1069	0.33027	0	0	0	0
18S	1647	A	2052	536	2588	0.267559	0	0	2647	1317	3964	0.0415216	0	0	507	163	670	0.133035	0	0.11757	0.0391899	0.0554228
18S	1648	G	883	244	1127	0.856954	0	0.461704	2437	647	3084	0.252015	0	0.20134	423	276	699	0.066127	0	0.0621087	0.241718	0.165614
18S	1649	U	2930	756	3686	0.490402	0	0	7438	1774	9212	0.656414	0	0	1140	583	1723	0.618884	0	0	0	0
18S	1650	A	1644	355	1999	0.0470667	0	0.0449724	2345	373	2718	0.413784	0	0.292754	386	184	570	0.405643	0	0.288942	0.20889	0.115917
18S	1651	A	2178	309	2487	0.189487	0	0	2941	483	3424	0.0518378	0	0.0492968	505	318	823	0.0705502	0	0	0.0164323	0.0232387
18S	1652	G	916	154	1070	0.929847	0.124107	0.482058	1964	378	2342	0.465737	0	0.317842	395	158	553	0.351966	0	0.260684	0.353528	0.093832
18S	1653	U	965	739	1704	0.0741349	0	0.0690559	2070	1191	3261	0.101335	0	0	434	261	695	0.0332056	0	0	0.0230186	0.0325533
18S	1654	G	550	563	1113	0.601486	0	0.375791	996	274	1270	1.28511	0.102496	0.562578	127	148	275	1.52516	0.188949	0.604854	0.514408	0.0995248
18S	1655	C	1441	1162	2603	0.41356	0	0	1578	1016	2594	0.0345408	0	0	589	261	850	0.297963	0	0	0	0
18S	1656	G	781	725	1506	0.0251862	0	0	1703	266	1969	0.118567	0	0.106047	451	139	590	0.000808423	0	0.000809138	0.0356189	0.0498016
18S	1657	G	1049	965	2014	0.370868	0	0	2144	331	2475	0.194718	0	0	550	132	682	0.172247	0	0	0	0
18S	1658	G	341	513	854	0.450305	0	0.310741	571	828	1399	0.382016	0	0.276562	218	76	294	1.00075	0.0890815	0.501037	0.36278	0.0987533
18S	1659	U	397	469	866	0.321184	0	0.243316	518	969	1487	0.260812	0	0.206971	211	131	342	0.786848	0.0232391	0.441075	0.297121	0.102867
18S	1660	C	606	453	1059	0.0423061	0	0	1037	629	1666	0.0527761	0	0.050159	428	157	585	0.0963216	0	0.0879958	0.0460516	0.0360414
18S	1661	A	247	164	411	1.46079	0.207874	0.594212	573	369	942	0.969259	0.108069	0.49246	364	68	432	0.74855	0.0382243	0.428664	0.505112	0.0681744
18S	1662	U	899	182	1081	0.238673	0	0	1848	1691	3539	0.560009	0	0	1009	203	1212	0.340322	0	0	0	0
18S	1663	A	272	60	332	1.54378	0.234318	0.607601	424	303	727	1.84476	0.181221	0.64879	313	37	350	1.80639	0.200581	0.644325	0.633572	0.0184546
18S	1664	A	441	77	518	0.562235	0	0.360336	413	411	824	1.85091	0.149944	0.649511	445	58	503	1.4784	0.0410383	0.596991	0.535613	0.12578
18S	1665	G	457	43	500	0.68126	0.038808	0.40569	1020	1215	2235	0.0918803	0	0.0841832	828	231	1059	0.257149	0	0.204703	0.231525	0.132618
18S	1666	C	637	157	794	0.12914	0	0.114498	934	793	1727	0.550932	0	0.355359	1117	423	1540	0.0757445	0	0	0.156619	0.148101
18S	1667	U	490	227	717	0.412767	0	0.292457	911	922	1833	0.563953	0	0.36072	1136	516	1652	0.0730255	0	0	0.217726	0.156457
18S	1668	U	794	415	1209	0.0971993	0	0	1250	1478	2728	0.099829	0	0.090798	1960	703	2663	0.428791	0	0	0.030266	0.0428026
18S	1669	G	359	362	721	0.746722	0.127589	0.427838	563	4748	5311	0.479497	0	0	654	523	1177	0.475439	0	0.322421	0.250086	0.181999
18S	1670	C	540	1259	1799	0.294204	0	0	542	6225	6767	0.586651	0	0	776	3920	4696	0.712601	0	0	0	0
18S	1671	G	536	551	1087	0.458864	0	0.314734	311	3519	3830	0.0791554	0	0	686	461	1147	0.546448	0	0.353556	0.222763	0.158313
18S	1672	U	772	1252	2024	0.240818	0	0	523	1688	2211	0.62928	0	0.386339	1004	300	1304	0.256739	0	0.204414	0.196918	0.157811
18S	1673	U	880	1326	2206	0.273166	0	0	558	2193	2751	0.311567	0	0.237619	1135	132	1267	0.188223	0	0.158512	0.132044	0.0987966
18S	1674	G	1190	687	1877	0.0715537	0	0	851	1914	2765	0.278987	0	0.218193	1121	157	1278	0.0553297	0	0.0524677	0.0902202	0.0929909
18S	1675	A	965	951	1916	0.0806063	0	0	745	1507	2252	0.561266	0	0.359597	1107	110	1217	0.053275	0	0	0.119866	0.169515
18S	1676	U	323	1258	1581	0.140757	0	0.123458	265	3069	3334	0.0561919	0	0	471	171	642	0.741006	0	0.426	0.183153	0.178963
18S	1677	U	497	3167	3664	0.590605	0	0	689	7509	8198	0.725191	0	0	493	1046	1539	0.511652	0	0	0	0
18S	1678	A	19	256	275	5.79497	0.643469	0.853287	9	173	182	15.457	0.759187	0.939548	7	88	95	7.72616	0.729775	0.88646	0.893098	0.0355271	1
18S	1679	A	63	1541	1604	0.0384424	0	0.0370415	262	3391	3653	0.318233	0	0	66	312	378	0.93392	0.0592703	0.483575	0.173539	0.21975
18S	1680	G	45	2085	2130	0.303718	0	0	48	1167	1215	1.13893	0	0.532682	43	230	273	1.46869	0.133237	0.595808	0.376164	0.267233
18S	1681	U	21	1322	1343	0.0950728	0	0.0868777	15	2182	2197	0.0647356	0	0.0608257	16	318	334	0.873367	0	0.466946	0.204883	0.185611
18S	1682	C	14	792	806	0.79474	0	0.443122	18	1374	1392	0.622382	0	0.383792	10	826	836	0.353856	0	0	0.275638	0.196405
18S	1683	C	25	1054	1079	0.305031	0	0.233901	33	1396	1429	0.421904	0	0.296863	13	723	736	0.261978	0	0	0.176921	0.127716
18S	1684	C	58	1529	1587	0.220711	0	0	54	2082	2136	0.276551	0	0	48	383	431	0.221065	0	0.181387	0.0604622	0.0855064
18S	1685	U	60	1725	1785	0.308156	0	0	114	1857	1971	0.220104	0	0	74	577	651	0.220757	0	0	0	0
18S	1686	G	93	415	508	1.60175	0.254152	0.616108	75	1297	1372	0.0161042	0	0.0158604	47	349	396	0.310663	0	0.237484	0.289817	0.247828
18S	1687	C	293	449	742	0.638014	0	0.389825	102	1799	1901	0.346927	0	0	56	629	685	0.317655	0	0	0.129942	0.183765
18S	1688	C	683	448	1131	0.214566	0	0.176789	134	617	751	0.825827	0.0219016	0.452633	45	620	665	0.266183	0	0	0.209807	0.186256
18S	1689	C	1317	762	2079	0.369199	0	0	199	592	791	0.657449	0	0.396966	57	399	456	0.0159494	0	0.0157329	0.137566	0.183536
18S	1690	U	885	683	1568	0.0611571	0	0	203	1008	1211	0.0921617	0	0.0844485	98	348	446	0.110689	0	0.0998587	0.0614357	0.0438948
18S	1691	U	462	362	824	0.91266	0	0.47747	114	365	479	1.89604	0.191059	0.655172	40	127	167	2.30754	0.237094	0.698918	0.61052	0.0957606
18S	1692	U	557	209	766	1.16026	0	0.537418	236	295	531	1.75109	0.202936	0.636942	44	83	127	4.37595	0.322866	0.815171	0.663177	0.1149
18S	1693	G	448	266	714	1.44065	0	0.590612	228	364	592	1.56159	0.173403	0.610019	20	116	136	4.86294	0.47329	0.830471	0.677034	0.108785
18S	1694	U	3279	1646	4925	0.73306	0	0	1881	1311	3192	0.606187	0	0	286	723	1009	0.174708	0	0	0	0
18S	1695	A	557	395	952	0.874863	0	0.466889	455	492	947	0.711943	0	0.416125	55	126	181	5.27589	0.57248	0.841397	0.574803	0.189646
18S	1696	C	1364	1105	2469	0.395623	0	0	1898	1047	2945	0.502048	0	0	118	1419	1537	0.304089	0	0	0	0
18S	1697	A	477	794	1271	0.189527	0	0.159435	545	1038	1583	0.000119248	0	0.000119309	22	889	911	0.322039	0	0.243795	0.13445	0.101037
18S	1698	C	936	1294	2230	0.415384	0	0	1628	1123	2751	0.441085	0	0	83	2647	2730	0.613796	0	0	0	0
18S	1699	A	180	710	890	0.517134	0	0.341115	403	832	1235	0.620541	0	0.383113	19	1677	1696	0.293793	0	0	0.241409	0.171561
18S	1700	C	492	641	1133	0.0509308	0	0.0485033	566	687	1253	0.736683	0	0.424384	25	1913	1938	0.410739	0	0	0.157629	0.189661
18S	1701	C	409	860	1269	0.336264	0	0	864	743	1607	0.3983	0	0.284973	36	3033	3069	0.707524	0	0	0.0949909	0.134337
18S	1702	G	97	126	223	2.81548	0.418369	0.738774	1106	389	1495	0.763139	0	0.432994	30	152	182	5.17936	0.567825	0.838913	0.670227	0.172659
18S	1703	C	10	14	24	27.8187	0.88409	0.966642	36	41	77	37.6775	0.929741	0.974468	0	32	32	28.3461	0.862401	0.966922	0.969344	0.00362502	1
18S	1704	C	184	57	241	1.63866	0.00133495	0.621994	2313	181	2494	0.248323	0	0.198989	55	247	302	1.66326	0	0.625295	0.482093	0.200189
18S	1705	C	313	116	429	0.32478	0	0.245589	6246	87	6333	0.509785	0	0	172	124	296	1.06341	0	0.516208	0.253932	0.210824
18S	1706	G	197	55	252	1.2982	0	0.56585	3489	168	3657	0.0122988	0	0.0121526	91	21	112	3.46676	0.146858	0.777665	0.451889	0.322741
18S	1707	U	194	53	247	1.3918	0	0.582888	4116	137	4253	0.087327	0	0	38	55	93	3.0805	0.520731	0.756905	0.446598	0.323685
18S	1708	C	355	76	431	0.590869	0	0.371954	6085	234	6319	0.392435	0	0	113	82	195	0.159977	0	0.138523	0.170159	0.153488
18S	1709	G	669	25	694	0.0986091	0	0.0898759	3903	106	4009	0.0187614	0	0.0184204	109	74	183	0.281341	0	0.220503	0.1096	0.0836703
18S	1710	C	901	68	969	0.131363	0	0	4889	41	4930	0.180191	0	0	203	89	292	0.180546	0	0	0	0
18S	1711	U	1362	193	1555	0.444509	0	0	6647	110	6757	0.463293	0	0	349	83	432	0.48894	0	0	0	0
18S	1712	A	485	62	547	0.900142	0	0.474179	2727	51	2778	0.29974	0	0.230679	238	10	248	0.0627398	0	0	0.234953	0.193606
18S	1713	C	692	240	932	0.152352	0	0.132333	3066	53	3119	0.0282443	0	0.027477	199	26	225	0.043707	0	0.042055	0.0672882	0.0463768
18S	1714	U	934	1691	2625	0.64879	0	0	3104	359	3463	0.199727	0	0	315	55	370	0.406619	0	0	0	0
18S	1715	A	289	746	1035	0.0740562	0	0.069012	399	47	446	4.9962	0.590111	0.833539	147	16	163	0.479878	0.00602921	0.32561	0.409387	0.317689
18S	1716	C	570	408	978	0.14037	0	0.123202	2402	46	2448	0.128746	0	0	209	31	240	0.000276625	0	0	0.0410673	0.058078
18S	1717	C	327	665	992	0.112745	0	0.101413	1078	56	1134	0.73814	0	0.424888	117	53	170	0.520273	0	0.343545	0.289949	0.137388
18S	1718	G	275	529	804	0.404417	0	0.288216	457	158	615	1.73166	0.262764	0.634299	72	15	87	2.25669	0.353512	0.695366	0.539294	0.179281
18S	1719	A	336	788	1124	0.181679	0	0.153862	531	171	702	1.30153	0.142905	0.565857	109	35	144	1.30697	0.141757	0.56823	0.429316	0.194778
18S	1720	U	329	405	734	1.08801	0	0.521415	717	266	983	0.611664	0	0.379763	139	70	209	0.806085	0.0824772	0.447496	0.449558	0.0578477
18S	1721	U	480	212	692	1.33099	0.175058	0.571352	693	1081	1774	0.188244	0	0	149	144	293	0.386395	0.00071351	0.27939	0.283581	0.233272
18S	1722	G	902	201	1103	0.624416	0.039513	0.384609	954	388	1342	0.219964	0	0.180414	397	41	438	0.00146798	0	0	0.188341	0.157116
18S	1723	G	1027	211	1238	0.606681	0.0641045	0.377789	1472	163	1635	0.0399212	0	0.0384113	468	80	548	0.162032	0	0	0.138733	0.169763
18S	1724	A	1395	490	1885	0.153405	0	0.133063	1526	135	1661	0.262889	0	0.208264	630	38	668	0.262996	0	0	0.113776	0.0861104
18S	1725	U	2786	2162	4948	0.59342	0	0	2011	419	2430	0.0207185	0	0.0203061	962	65	1027	0.526416	0	0	0.00676871	0.00957241
18S	1726	G	2668	493	3161	0.277166	0	0	2617	339	2956	0.0782888	0	0	736	36	772	0.318413	0	0	0	0
18S	1727	G	2369	144	2513	0.0327455	0	0	1203	296	1499	1.26339	0.179867	0.55835	463	55	518	0.0701349	0	0.0656566	0.208002	0.249179
18S	1728	U	1879	1359	3238	0.273411	0	0	1065	1213	2278	0.577646	0.00854345	0.366246	364	106	470	0.175961	0	0.149903	0.17205	0.150337
18S	1729	U	1145	1375	2520	0.0502314	0	0	787	2256	3043	0.336308	0	0.251732	274	66	340	0.605963	0.0781673	0.378011	0.209914	0.15713
18S	1730	U	2399	826	3225	0.314145	0	0	2089	4896	6985	0.434289	0	0	515	98	613	0.203818	0	0	0	0
18S	1731	A	1610	430	2040	0.0573303	0	0.0542469	2060	4912	6972	0.403112	0	0	426	51	477	0.0122966	0	0	0.0180823	0.0255722
18S	1732	G	733	162	895	1.18411	0.265344	0.542426	912	2560	3472	0.367201	0	0.268635	246	56	302	0.523102	0.074797	0.344191	0.385084	0.115454
18S	1733	U	960	697	1657	0.0179936	0	0.017686	1214	6126	7340	0.394916	0	0	281	88	369	0.24967	0	0.200222	0.0726359	0.0905052
18S	1734	G	734	399	1133	0.481521	0	0.325211	1230	2151	3381	0.528379	0	0.345779	285	155	440	0.146183	0	0.127792	0.266261	0.0982717
18S	1735	A	748	615	1363	0.142587	0	0.124873	1135	6644	7779	0.365704	0	0	253	79	332	0.749416	0.0570604	0.429117	0.184664	0.180216
18S	1736	G	640	467	1107	0.395738	0	0.283717	1419	2394	3813	0.463523	0.0214436	0.316774	300	43	343	0.948482	0.156297	0.487507	0.362666	0.0893017
18S	1737	G	346	232	578	1.66037	0.313871	0.624518	1050	1650	2700	1.06839	0.196087	0.516626	282	81	363	1.14884	0.247527	0.535317	0.55882	0.047078
18S	1738	C	501	302	803	0.888004	0.162135	0.47065	1842	2489	4331	0.209459	0	0.173217	561	98	659	0.264865	0.00450772	0.209653	0.284507	0.132461
18S	1739	C	1159	392	1551	0.0412371	0	0	3017	1915	4932	0.0430344	0	0.0412669	898	80	978	0.0927704	0	0	0.0137556	0.0194534
18S	1740	C	2294	334	2628	0.483728	0	0	4705	1802	6507	0.277571	0	0	1297	44	1341	0.317354	0	0	0	0
18S	1741	U	1990	254	2244	0.353685	0	0	4031	3934	7965	0.444959	0	0	1298	27	1325	0.262846	0	0	0	0
18S	1742	C	1694	327	2021	0.277723	0	0	3631	3470	7101	0.415284	0	0	1327	121	1448	0.307024	0	0	0	0
18S	1743	G	1449	176	1625	0.0971778	0	0	2841	1627	4468	0.0659084	0	0	1690	211	1901	0.489572	0	0	0	0
18S	1744	G	1065	239	1304	0.23507	0	0.190448	1605	1339	2944	0.409587	0.0394781	0.290642	763	212	975	0.106159	0	0.0960597	0.192383	0.0794498
18S	1745	A	880	175	1055	0.601242	0.0261564	0.375707	1156	1030	2186	0.776503	0.133252	0.437209	733	139	872	0.20476	0	0.170121	0.327679	0.114204
18S	1746	U	514	291	805	1.14675	0.179992	0.534488	725	1246	1971	0.802513	0.0995823	0.445344	348	373	721	0.383564	0.017645	0.277507	0.419113	0.106539
18S	1747	C	485	1285	1770	0.0793212	0	0	580	1652	2232	0.397746	0	0.284654	191	673	864	0.0254207	0	0.0248185	0.103157	0.128737
18S	1748	G	142	967	1109	0.504985	0	0.335743	176	2733	2909	0.123494	0	0	92	636	728	0.0989941	0	0.0901895	0.141977	0.141874
18S	1749	G	89	714	803	1.09885	0.1138	0.52386	207	1571	1778	0.281244	0	0.219605	52	699	751	0.0802009	0	0	0.247822	0.214794
18S	1750	C	145	3120	3265	0.563874	0	0	313	2873	3186	0.40775	0	0	107	725	832	0.327598	0	0	0	0
18S	1751	C	102	2091	2193	0.285065	0	0	141	1665	1806	0.0560782	0	0.0531283	76	495	571	0.0814297	0	0	0.0177094	0.0250449
18S	1752	C	34	1862	1896	0.143747	0	0	179	1786	1965	0.0442579	0	0	28	346	374	0.312207	0.0378437	0.23841	0.0794699	0.112387
18S	1753	C	48	2511	2559	0.399852	0	0	393	1439	1832	0.0464751	0	0.0444343	51	214	265	0.76086	0.122269	0.43302	0.159152	0.194502
18S	1754	G	37	824	861	0.886749	0.0616192	0.470277	226	444	670	2.00944	0.343392	0.668043	40	93	133	2.24718	0.377217	0.693635	0.610652	0.0998081
18S	1755	C	24	847	871	0.762729	0	0.43298	130	694	824	1.39111	0.226805	0.582079	58	97	155	1.53932	0.213261	0.607727	0.540929	0.0770464
18S	1756	C	126	1220	1346	0.0607358	0	0.0572983	395	865	1260	0.557802	0.0120226	0.358252	38	189	227	0.574951	0	0.366079	0.260543	0.143751
18S	1757	G	166	1191	1357	0.0441908	0	0	376	1088	1464	0.333993	0	0.250499	68	317	385	0.125936	0	0	0.0834997	0.118086
18S	1758	G	559	1057	1616	0.277386	0	0	1735	1446	3181	0.419736	0	0	86	338	424	0.227817	0	0	0	0
18S	1759	G	374	792	1166	0.00664572	0	0.00660747	2001	1312	3313	0.416181	0	0	100	461	561	0.428687	0	0	0.00220249	0.00311479
18S	1760	G	229	347	576	1.01444	0.177013	0.504018	1222	827	2049	0.0859295	0	0.0791655	104	198	302	0.198423	0	0.166027	0.249737	0.183268
18S	1761	U	180	273	453	1.9534	0.252077	0.661901	1187	1050	2237	0.204592	0	0.169907	136	113	249	0.878667	0	0.468706	0.433504	0.202392
18S	1762	C	270	655	925	0.44988	0	0.310519	1275	669	1944	0.482559	0	0.325604	114	165	279	0.764246	0	0.434064	0.356729	0.05503
18S	1763	G	227	1434	1661	0.195634	0	0	1279	1008	2287	0.324048	0	0.244821	49	645	694	0.30729	0	0	0.0816071	0.11541
18S	1764	G	154	776	930	0.592541	0	0.372324	1273	969	2242	0.426477	0	0.299066	64	233	297	0.886316	0	0.470704	0.380698	0.0703205
18S	1765	C	412	1187	1599	0.118958	0	0	1554	1324	2878	0.100093	0	0.0910144	161	228	389	0.493875	0	0.331168	0.140728	0.139694
18S	1766	C	596	656	1252	0.211262	0	0.17453	1798	1913	3711	0.143561	0	0	211	176	387	0.638087	0	0.390146	0.188225	0.15957
18S	1767	C	2270	1556	3826	0.666989	0	0	4346	4551	8897	0.701446	0	0	660	1226	1886	0.716746	0	0	0	0
18S	1768	A	214	991	1205	0.330698	0	0.24867	591	1276	1867	0.862241	0	0.463146	55	247	302	1.67162	0.0576447	0.626469	0.446095	0.154706
18S	1769	C	270	1716	1986	0.213941	0	0	313	2788	3101	0.0686188	0	0.064232	49	514	563	0.544188	0	0.352816	0.139016	0.153437
18S	1770	G	146	1347	1493	0.0537037	0	0.050999	363	2528	2891	0.120201	0	0.107336	45	656	701	0.304495	0	0.233675	0.13067	0.0763805
18S	1771	G	117	527	644	1.5683	0.209294	0.611007	201	1941	2142	0.484653	0	0.326545	67	559	626	0.561226	0	0.359845	0.432466	0.126978
18S	1772	C	175	1320	1495	0.0514929	0	0.0490024	202	3364	3566	0.197128	0	0	82	977	1059	0.063805	0	0	0.0163341	0.0230999
18S	1773	C	306	788	1094	0.637981	0	0.389709	441	2178	2619	0.0902799	0	0.0828333	77	1135	1212	0.0987451	0	0	0.157514	0.167633
18S	1774	C	147	942	1089	0.689164	0.0231429	0.408213	273	2451	2724	0.0826463	0	0	167	1441	1608	0.334231	0	0	0.136071	0.192433
18S	1775	U	248	2157	2405	0.197391	0	0	235	2443	2678	0.0287835	0	0	148	1448	1596	0.256272	0	0	0	0
18S	1776	G	218	1096	1314	0.757178	0.0654758	0.431092	255	1431	1686	0.580709	0.0884748	0.36751	84	1125	1209	0.0613499	0	0.0578487	0.285484	0.163042
18S	1777	G	805	403	1208	1.41645	0.158768	0.586371	758	378	1136	1.65589	0.258712	0.623685	282	370	652	1.34228	0.186384	0.573441	0.594499	0.0213018
18S	1778	C	1732	596	2328	0.408835	0	0.290282	1657	274	1931	0.60877	0.0144091	0.378529	705	305	1010	0.560204	0.00756021	0.359286	0.342699	0.0378877
18S	1779	G	4276	306	4582	0.268361	0	0	3324	110	3434	0.114559	0	0	2018	91	2109	0.29356	0	0	0	0
18S	1780	G	3581	89	3670	0.0497624	0	0.0474158	3107	119	3226	0.0186654	0	0.018329	1558	59	1617	0.0283066	0	0	0.0219149	0.0195228
18S	1781	A	3978	199	4177	0.0125844	0	0	3764	430	4194	0.182159	0	0	1830	58	1888	0.189701	0	0	0	0
18S	1782	G	4450	157	4607	0.011263	0	0	1943	344	2287	0.805541	0.0409708	0.446257	1044	68	1112	0.503175	0	0.334941	0.2604	0.189655
18S	1783	C	9417	331	9748	0.55295	0	0	7130	748	7878	0.493481	0	0	3556	119	3675	0.617761	0	0	0	0
18S	1784	G	5326	155	5481	0.040407	0	0	3643	131	3774	0.307797	0	0.235403	1408	52	1460	0.162263	0	0.139692	0.125032	0.0966603
18S	1785	C	3014	169	3183	0.809729	0.105343	0.447509	2948	321	3269	0.654849	0.0705272	0.395788	965	35	1000	0.736253	0.0573673	0.424291	0.422529	0.0211515
18S	1786	U	4259	251	4510	0.271504	0	0.213567	3899	478	4377	0.313284	0	0.238591	1045	40	1085	0.524054	0	0.344063	0.265407	0.0565485
18S	1787	G	3710	146	3856	0.544931	0.0532641	0.352781	3864	1237	5101	0.190821	0	0.160269	1013	38	1051	0.527229	0	0.345434	0.286162	0.0890698
18S	1788	A	8119	163	8282	0.31183	0	0	7866	1005	8871	0.309879	0	0	2184	88	2272	0.374493	0	0	0	0
18S	1789	G	6022	144	6166	0.00483217	0	0.00480971	6216	1834	8050	0.119988	0	0	1502	92	1594	0.0579728	0	0	0.00160324	0.00226732
18S	1790	A	7006	581	7587	0.217066	0	0	5837	1201	7038	0.0555208	0	0.0526075	1542	100	1642	0.183999	0	0	0.0175358	0.0247994
18S	1791	A	5360	679	6039	0.0345824	0	0.0334318	5735	1242	6977	0.135881	0	0.119641	1200	160	1360	0.0188097	0	0	0.0510243	0.0504026
18S	1792	G	5350	561	5911	0.117007	0	0.104766	6540	2262	8802	0.0490944	0	0	980	174	1154	0.177124	0	0.150582	0.0851162	0.0630257
18S	1793	A	4613	406	5019	0.339551	0.00704992	0.253519	5888	987	6875	0.296839	0	0.22892	813	86	899	0.503407	0.0560518	0.335092	0.27251	0.0453771
18S	1794	C	6446	1288	7734	0.174767	0	0	7929	1423	9352	0.0546194	0	0	997	342	1339	0.056335	0	0	0	0
18S	1795	G	7802	411	8213	0.276495	0	0	11331	3705	15036	0.468222	0	0	1286	299	1585	0.295551	0	0	0	0
18S	1796	G	6282	181	6463	0.103348	0	0	6689	1042	7731	0.115688	0	0.103704	825	139	964	0.145884	0	0.127426	0.0770435	0.0553321
18S	1797	U	6205	255	6460	0.177614	0	0	8008	953	8961	0.0773724	0	0	836	177	1013	0.00458032	0	0.00456392	0.00152131	0.00215145
18S	1798	C	8067	550	8617	0.477088	0	0	10980	1039	12019	0.390035	0	0	1015	377	1392	0.374156	0	0	0	0
18S	1799	G	3547	242	3789	0.183166	0	0.154845	6220	723	6943	0.0399514	0	0.0384219	677	106	783	0.10394	0	0.0942625	0.095843	0.0475426
18S	1800	A	3024	206	3230	0.241312	0	0.194449	6056	460	6516	0.0182872	0	0.0179615	679	115	794	0.00187282	0	0	0.0708035	0.0877375
18S	1801	A	1613	134	1747	1.02187	0.155705	0.50555	3726	403	4129	0.480102	0	0.324424	404	50	454	0.660171	0.0691281	0.39818	0.409385	0.0743678
18S	1802	C	1542	169	1711	0.800617	0	0.444779	3811	1067	4878	0.0702056	0	0.0656127	374	163	537	0.346985	0	0.257957	0.256116	0.154799
18S	1803	U	1341	319	1660	0.609573	0	0.378859	4414	1153	5567	0.175553	0	0	512	135	647	0.111591	0	0.100528	0.159796	0.160246
18S	1804	U	21	47	68	35.9792	0.878875	0.973339	119	64	183	24.2423	0.880837	0.960591	12	8	20	38.7074	0.920378	0.975986	0.969972	0.00672101	1
18S	1805	G	306	643	949	1.23544	0.112129	0.552921	1253	747	2000	0.882015	0.0211998	0.468779	150	342	492	0.696709	0.0214399	0.411115	0.477605	0.0582273
18S	1806	A	358	1290	1648	0.411313	0	0.291565	2030	725	2755	0.327262	0	0.246637	266	188	454	1.25861	0.153925	0.557792	0.365331	0.137321
18S	1807	C	86	1607	1693	0.592208	0	0.372079	523	1696	2219	0.724259	0	0.420151	91	599	690	0.855893	0.0478688	0.461536	0.417922	0.0365545
18S	1808	U	164	4357	4521	0.365229	0	0	1096	5284	6380	0.437481	0	0	231	1496	1727	0.203697	0	0	0	0
18S	1809	A	98	1891	1989	0.94402	0	0.485728	715	2042	2757	0.600544	0	0.375297	223	1093	1316	0.252569	0	0.201763	0.354263	0.116878
18S	1810	U	58	2682	2740	0.604062	0	0.376668	530	2311	2841	0.730182	0	0.422112	125	1534	1659	0.090415	0	0.0829638	0.293915	0.150314
18S	1811	C	51	2535	2586	0.95809	0.181984	0.489395	355	1698	2053	1.75001	0.33498	0.636478	57	1800	1857	0.0692621	0	0.0648082	0.396894	0.242376
18S	1812	U	112	7717	7829	0.33898	0	0	737	6777	7514	0.25527	0	0	105	3084	3189	0.38387	0	0	0	0
18S	1813	A	113	7160	7273	0.217739	0	0	511	7034	7545	0.167881	0	0	80	4252	4332	0.551542	0	0	0	0
18S	1814	G	95	7150	7245	0.166995	0	0	866	5828	6694	0.0199154	0	0.0195293	137	2035	2172	0.00220381	0	0.00219998	0.00724311	0.00873398
18S	1815	A	198	10085	10283	0.391536	0	0	1665	8030	9695	0.270417	0	0	268	2191	2459	0.151518	0	0	0	0
18S	1816	G	546	6855	7401	0.0815395	0	0	3667	7127	10794	0.322923	0	0	617	1479	2096	0.0315159	0	0	0	0
18S	1817	G	315	5638	5953	0.184808	0	0.156003	2111	4434	6545	0.240507	0	0.193902	387	1294	1681	0.161501	0	0.139116	0.163007	0.0229078
18S	1818	A	635	7671	8306	0.173178	0	0	3318	3806	7124	0.201765	0	0.16791	660	735	1395	0.330396	0	0.248478	0.138796	0.103509
18S	1819	A	1132	3531	4663	0.533724	0.028761	0.348041	5181	5001	10182	0.159959	0	0	1193	635	1828	0.120066	0	0	0.116014	0.164068
18S	1820	G	478	3995	4473	0.566361	0.0141679	0.361629	1837	4006	5843	0.623353	0.103804	0.384032	339	312	651	1.40827	0.306505	0.585136	0.443599	0.100499
18S	1821	U	951	11957	12908	0.543607	0	0	3805	9444	13249	0.324731	0	0	842	770	1612	0.141193	0	0	0	0
18S	1822	A	552	3685	4237	0.535032	0.0334606	0.348601	2310	3616	5926	0.68408	0.124825	0.406245	429	355	784	0.80678	0.150055	0.446844	0.400563	0.0403081
18S	1823	A	905	3671	4576	0.342512	0	0.255169	2657	4525	7182	0.331066	0	0.248748	529	457	986	0.354475	0	0.261902	0.255273	0.00537065
18S	1824	A	1348	4432	5780	0.0485556	0	0.0463148	4346	6797	11143	0.159927	0	0	783	444	1227	0.0783116	0	0.0726792	0.0396647	0.0300415
18S	1825	A	1739	5168	6907	0.189762	0	0	6334	6730	13064	0.29165	0	0	882	208	1090	0.246848	0	0.198123	0.0660411	0.0933962
18S	1826	G	3633	1599	5232	0.0659957	0	0.061921	11106	2608	13714	0.339241	0	0	1903	190	2093	0.402802	0	0	0.0206403	0.0291898
18S	1827	U	2352	3644	5996	0.098766	0	0	5120	5336	10456	0.037557	0	0	1071	350	1421	0.0779887	0	0.0723938	0.0241313	0.0341267
18S	1828	C	2056	2396	4452	0.129962	0	0.115038	4826	5825	10651	0.0694924	0	0	829	736	1565	0.0444303	0	0.0425662	0.0525346	0.0474899
18S	1829	G	606	2566	3172	0.640796	0.0759465	0.390615	1173	1347	2520	3.50801	0.539031	0.778241	284	704	988	0.96142	0.119204	0.490418	0.553091	0.164336
18S	1830	U	1071	7562	8633	0.462213	0	0	2594	6670	9264	0.217191	0	0.178452	472	1285	1757	0.250866	0	0.200645	0.126366	0.0898123
18S	1831	A	1026	1846	2872	0.79848	0.114263	0.444061	2989	5203	8192	0.414469	0	0.293046	482	897	1379	0.813905	0.119702	0.448883	0.39533	0.0723523
18S	1832	A	1274	1071	2345	1.12332	0.165548	0.529145	4188	4285	8473	0.366789	0	0.268381	1186	302	1488	0.848086	0.177764	0.459066	0.418864	0.110186
18S	1833	C	3589	1873	5462	0.191405	0	0	11855	7800	19655	0.483843	0	0	3385	709	4094	0.377064	0	0	0	0
18S	1834	A	3406	550	3956	0.0869205	0	0.0799881	8018	3461	11479	0.0531775	0	0	2731	312	3043	0.0973573	0	0	0.0266627	0.0377068
18S	1835	A	5452	411	5863	0.348524	0	0	11832	3684	15516	0.35478	0	0	3824	294	4118	0.363802	0	0	0	0
18S	1836	G	6631	307	6938	0.505867	0	0	16230	2009	18239	0.47504	0	0	5116	728	5844	0.594046	0	0	0	0
18S	1837	G	3836	89	3925	0.18935	0	0	8633	1381	10014	0.0221923	0	0	3443	217	3660	0.320875	0	0	0	0
18S	1838	U	2531	247	2778	0.081876	0	0.0757048	6915	933	7848	0.195565	0	0.163593	3114	82	3196	0.253404	0	0	0.0797659	0.0668482
18S	1839	U	1483	165	1648	0.706812	0.124003	0.41426	5349	468	5817	0.522703	0.0616005	0.343312	1032	107	1139	1.10226	0.217036	0.524541	0.427371	0.0745648
18S	1840	U	797	156	953	1.55048	0.255158	0.608167	2601	867	3468	1.23376	0.206121	0.552395	652	52	704	1.96399	0.29488	0.662934	0.607832	0.045128
18S	1841	C	790	72	862	1.41013	0.137058	0.585367	2689	1142	3831	0.787378	0.0156196	0.440586	422	37	459	2.97722	0.338665	0.748978	0.591643	0.125979
18S	1842	C	753	143	896	0.896073	0	0.472872	3872	1452	5324	0.10858	0	0.0979618	361	141	502	2.11747	0.100878	0.679661	0.416832	0.240761
18S	1843	G	316	532	848	0.575841	0	0.365691	1878	2256	4134	0.289289	0	0.224421	199	857	1056	0.134269	0	0.118474	0.236195	0.101269
18S	1844	U	535	745	1280	0.137575	0	0	2446	4214	6660	0.303365	0	0	346	1261	1607	0.407083	0	0	0	0
18S	1845	A	272	618	890	0.171979	0	0.146883	1269	3991	5260	0.140216	0	0	165	670	835	0.0619883	0	0.0584359	0.0684397	0.0603806
18S	1846	G	235	709	944	0.120553	0	0.107685	224	2327	2551	0.865138	0.123389	0.463944	66	713	779	0.0856553	0	0.0789906	0.216873	0.175098
18S	1847	G	57	618	675	0.719083	0.142711	0.418655	190	2522	2712	0.760614	0.0988028	0.432107	12	495	507	0.702734	0	0.413187	0.421316	0.0079499
18S	1848	U	44	1383	1427	0.130299	0	0	46	6241	6287	0.278296	0	0	6	1444	1450	0.481461	0	0	0	0
18S	1849	G	8	1292	1300	0.00679819	0	0.00675744	3	7062	7065	0.394237	0	0	1	1102	1103	0.318035	0	0	0.00225248	0.00318549
18S	1850	A	9	964	973	0.478839	0	0.324019	6	3106	3112	0.482339	0	0.325461	3	605	608	0.271538	0	0.213827	0.287769	0.0522882
18S	1851	A	12	874	886	0.718802	0.0617897	0.418474	23	3089	3112	0.38194	0	0.276444	4	350	354	1.15343	0.121702	0.536326	0.410414	0.106249
18S	1852	C	19	1917	1936	0.251598	0	0	11	4871	4882	0.207165	0	0	3	347	350	1.10317	0.070105	0.525238	0.175079	0.247599
18S	1853	C	19	1904	1923	0.22809	0	0	40	4201	4241	0.0998874	0	0	6	600	606	0.183873	0	0.155531	0.0518438	0.0733182
18S	1854	U	0	3371	3371	0.598801	0	0	0	6992	6992	0.517049	0	0	0	670	670	0.140801	0	0.123585	0.0411949	0.0582584
18S	1855	G	0	974	974	0.643145	0	0.391656	0	2036	2036	0.82526	0.08406	0.452255	0	256	256	2.0684	0.318635	0.674953	0.506288	0.121803
18S	1856	C	0	1769	1769	0.164896	0	0	0	2685	2685	0.229209	0	0.186525	0	1041	1041	0.327319	0	0	0.0621751	0.0879288
18S	1857	G	0	1674	1674	0.121307	0	0	0	1642	1642	1.05126	0.132418	0.512647	0	1271	1271	0.458962	0	0	0.170882	0.241664
18S	1858	G	0	763	763	1.10285	0.181794	0.524782	0	1876	1876	0.981152	0	0.495376	0	475	475	0.756116	0	0.431077	0.483745	0.0391288
18S	1859	A	0	899	899	0.86642	0.00768899	0.464491	0	1724	1724	1.62058	0	0.618542	0	1000	1000	0.0159951	0	0.0157588	0.366264	0.255699
18S	1860	A	0	1278	1278	0.272583	0	0.214328	0	3175	3175	0.455013	0	0.312789	0	1443	1443	0.269568	0	0	0.175706	0.130583
18S	1861	G	0	1246	1246	0.366684	0	0.26846	0	4771	4771	0.0322343	0	0.0312341	0	596	596	1.34407	0	0.573802	0.291165	0.222084
18S	1862	G	0	1305	1305	0.891807	0	0.471596	0	2698	2698	1.71205	0	0.631361	0	656	656	2.07979	0	0.675636	0.592864	0.0876342
18S	1863	A	0	1389	1389	0.862286	0	0.463205	0	3664	3664	1.12287	0	0.529008	0	452	452	3.82097	0	0.792936	0.59505	0.142482
18S	1864	U	0	2261	2261	0	0	0	0	10812	10812	0	0	0	0	1176	1176	0	0	0	0	0
18S	1865	C	0	3972	3972	0	0	0	0	17507	17507	0	0	0	0	4564	4564	0	0	0	0	0
18S	1866	A	0	1418	1418	0	0	0	0	4110	4110	0	0	0	0	1425	1425	0	0	0	0	0
18S	1867	U	0	3833	3833	0	0	0	0	9903	9903	0	0	0	0	4334	4334	0	0	0	0	0
18S	1868	U	0	13590	13590	0	0	0	0	34003	34003	0	0	0	0	10264	10264	0	0	0	0	0
18S	1869	A	0	216	216	0	0	0	0	277	277	0	0	0	0	126	126	0	0	0	0	0
28S	1	C	2144	0	2144	0	0	0	4453	0	4453	0	0	0	1091	0	1091	0	0	0	0	0
28S	2	G	496	0	496	0	0	0	1230	0	1230	0	0	0	451	0	451	0	0	0	0	0
28S	3	C	421	0	421	0	0	0	1195	0	1195	0	0	0	350	0	350	0	0	0	0	0
28S	4	G	773	0	773	0	0	0	1047	0	1047	0	0	0	183	0	183	0	0	0	0	0
28S	5	A	726	0	726	0	0	0	738	0	738	0	0	0	124	0	124	0	0	0	0	0
28S	6	C	541	0	541	0	0	0	811	0	811	0	0	0	196	0	196	0	0	0	0	0
28S	7	C	1230	0	1230	0.828089	0.0511736	0.453182	1077	0	1077	0.524449	0	0.344235	248	0	248	1.09054	0	0.522659	0.440025	0.0734331
28S	8	U	1711	0	1711	0.713104	0	0.416406	1307	0	1307	0.243875	0	0.196181	239	0	239	1.52542	0.187876	0.605024	0.405871	0.167075
28S	9	C	3007	0	3007	0.1707	0	0.145852	1765	0	1765	0.0111426	0	0	486	0	486	0.379786	0	0.27566	0.140504	0.112601
28S	10	A	3527	0	3527	0.155461	0	0.134578	1807	0	1807	0.0248955	0	0.0243039	427	0	427	0.783229	0.0761502	0.439796	0.199559	0.175737
28S	11	G	5076	0	5076	0.134115	0	0	2734	0	2734	0.335775	0	0	1178	0	1178	0.354519	0	0	0	0
28S	12	A	4312	0	4312	0.178757	0	0.151678	2215	0	2215	0.112365	0	0	1292	0	1292	0.346026	0	0	0.0505595	0.0715019
28S	13	U	6776	0	6776	0.240846	0	0	2167	0	2167	0.0609164	0	0	1086	0	1086	0.16312	0	0	0	0
28S	14	C	11442	0	11442	0.580668	0	0	3485	0	3485	0.436062	0	0	1980	0	1980	0.582108	0	0	0	0
28S	15	A	8191	4	8195	0.370656	0	0	2781	5	2786	0.254894	0	0	1158	0	1158	0.20557	0	0	0	0
28S	16	G	5276	11	5287	0.00937132	0	0	1515	3	1518	0.449279	0.0419774	0.310143	734	0	734	0.268677	0	0.212005	0.174049	0.129429
28S	17	A	3829	36	3865	0.320742	0	0.242897	938	14	952	1.45366	0.29421	0.592698	652	2	654	0.389211	0	0.280475	0.372024	0.156793
28S	18	C	6329	141	6470	0.312863	0	0	1526	52	1578	0.597762	0	0.374273	1062	9	1071	0.235686	0	0	0.124758	0.176434
28S	19	G	2178	244	2422	0.879002	0.142275	0.467905	1549	81	1630	1.08917	0	0.521494	333	1	334	1.5401	0.248249	0.607028	0.532142	0.0572935
28S	20	U	2005	601	2606	0.552001	0	0.355758	2267	458	2725	0.56705	0	0.361943	481	16	497	0.689224	0	0.408498	0.3754	0.0235396
28S	21	G	1579	522	2101	0.638936	0.0473219	0.389961	1977	382	2359	1.29061	0.0627941	0.56354	425	78	503	0.705269	0	0.414064	0.455855	0.0767777
28S	22	G	1150	221	1371	1.3004	0.251959	0.565472	1610	499	2109	2.26236	0.34651	0.693575	387	43	430	1.29152	0.164445	0.564179	0.607742	0.0606952
28S	23	C	2096	369	2465	0.145337	0	0.126939	3168	568	3736	1.12122	0.211529	0.52864	551	82	633	0.676902	0.0437777	0.404042	0.353207	0.167887
28S	24	G	1649	1775	3424	0.222122	0	0	3130	4100	7230	0.216491	0	0.177984	533	619	1152	0.00668787	0	0	0.0593279	0.0839023
28S	25	A	1115	1735	2850	0.0465256	0	0	1924	14867	16791	0.447003	0	0	350	516	866	0.584314	0.048156	0.369081	0.123027	0.173986
28S	26	C	755	1877	2632	0.0959911	0	0.0876142	896	14638	15534	0.322653	0	0	259	1381	1640	0.103325	0	0	0.0292047	0.0413017
28S	27	C	1226	1087	2313	0.324493	0	0.245074	1341	14438	15779	0.291096	0	0	418	1748	2166	0.265236	0	0	0.0816914	0.115529
28S	28	C	1600	1328	2928	0.0859376	0	0.0791616	2497	16255	18752	0.400037	0	0	663	2023	2686	0.384741	0	0	0.0263872	0.0373172
28S	29	G	585	1582	2167	0.669526	0.156011	0.401139	1242	9343	10585	0.184422	0	0.155719	257	1152	1409	0.381095	0	0.276079	0.277645	0.100198
28S	30	C	194	3122	3316	0.186618	0	0.157309	1129	9053	10182	0.249032	0	0.199395	107	1877	1984	0.00956619	0	0.00948028	0.122061	0.08144
28S	31	U	146	5672	5818	0.108699	0	0	301	17555	17856	0.313896	0	0	96	3015	3111	0.306045	0	0	0	0
28S	32	G	109	3975	4084	0.451636	0	0.311175	103	10274	10377	0.16758	0	0.143539	16	1999	2015	0.158444	0	0.136831	0.197182	0.0806516
28S	33	A	200	3772	3972	0.616744	0	0.381532	291	7769	8060	0.407394	0	0.289492	16	2183	2199	0.0355	0	0.034298	0.235107	0.146881
28S	34	A	147	3946	4093	0.647416	0	0.393047	153	6983	7136	0.451388	0	0.311034	26	1415	1441	0.577747	0	0.366346	0.356809	0.0341539
28S	35	U	145	6083	6228	0.124816	0	0.110981	117	9919	10036	0.112373	0	0	22	2290	2312	0.0992122	0	0	0.0369938	0.0523171
28S	36	U	101	8349	8450	0.165853	0	0	122	10183	10305	0.219895	0	0	11	2278	2289	0.124595	0	0	0	0
28S	37	U	147	28002	28149	0.810442	0	0	227	20248	20475	0.703961	0	0	22	5887	5909	0.750714	0	0	0	0
28S	38	A	55	5202	5257	0.464672	0	0.317294	38	2336	2374	1.82795	0.202298	0.646484	22	964	986	0.811742	0	0.448296	0.470691	0.135321
28S	39	A	65	4097	4162	0.801863	0	0.445078	121	1446	1567	2.69314	0.202753	0.729354	14	646	660	1.42925	0	0.588717	0.587716	0.116057
28S	40	G	42	1508	1550	3.84585	0	0.793743	86	688	774	5.59262	0.343148	0.848481	5	401	406	2.50865	0	0.715491	0.785905	0.054575	1
28S	41	C	246	6025	6271	0.0602431	0	0.0568286	487	2288	2775	0.486435	0	0.327329	70	1003	1073	0.0947134	0	0.0865926	0.156917	0.121111
28S	42	A	24	2538	2562	1.57398	0	0.611589	77	527	604	4.86195	0	0.829642	13	274	287	2.66833	0	0.728085	0.723106	0.0890893
28S	43	U	359	12394	12753	0.625088	0	0	1002	2989	3991	0.396421	0	0	75	1117	1192	0.37056	0	0	0	0
28S	44	A	79	2434	2513	0.749845	0	0.428618	188	491	679	1.44624	0	0.591565	20	241	261	0.987405	0.0454545	0.497787	0.50599	0.0667752
28S	45	U	130	3211	3341	0.185873	0	0.156779	172	1369	1541	0.0450569	0	0	31	234	265	0.694027	0	0.410602	0.189127	0.169181
28S	46	U	302	3659	3961	0.0971731	0	0	1053	1300	2353	0.421278	0	0	51	413	464	0.187933	0	0	0	0
28S	47	A	129	3240	3369	0.0466172	0	0.0445535	130	433	563	1.98788	0.0942515	0.66571	11	160	171	1.48243	0	0.598571	0.436278	0.278344
28S	48	G	119	2068	2187	0.482998	0	0.325791	114	416	530	2.16847	0.129915	0.684797	7	166	173	1.43736	0	0.591113	0.5339	0.152045
28S	49	U	75	2082	2157	0.394934	0	0.283214	69	1004	1073	0.583902	0	0.368865	10	129	139	2.21627	0	0.690615	0.447564	0.175383
28S	50	C	161	1580	1741	0.366424	0.0107459	0.268276	117	712	829	1.15566	0.12571	0.536405	2	341	343	0.201227	0	0.167925	0.324202	0.155543
28S	51	A	67	1776	1843	0.249114	0	0.199519	118	1416	1534	0.315114	0	0.239728	8	190	198	1.40039	0.131483	0.584625	0.341291	0.172844
28S	52	G	88	1233	1321	0.687384	0.0908232	0.40755	159	1907	2066	0.0162769	0	0.0160239	14	169	183	1.84988	0.267098	0.650348	0.357974	0.261324
28S	53	C	128	2978	3106	0.405801	0	0	249	3468	3717	0.454548	0	0	15	1102	1117	0.600696	0	0	0	0
28S	54	G	122	1696	1818	0.00718343	0	0.0071361	468	2182	2650	0.141033	0	0	26	1097	1123	0.580892	0	0	0.0023787	0.00336399
28S	55	G	300	1202	1502	0.166267	0	0.142645	359	1333	1692	0.450725	0	0.310816	24	544	568	0.0521383	0	0	0.151154	0.127033
28S	56	A	442	1296	1738	0.0800779	0	0	363	3527	3890	0.435444	0	0	43	519	562	0.0605092	0	0	0	0
28S	57	G	529	1909	2438	0.427024	0	0	788	3841	4629	0.559551	0	0	46	617	663	0.265797	0	0	0	0
28S	58	G	451	1101	1552	0.131094	0	0	404	1430	1834	0.198062	0	0.165394	25	502	527	0.106524	0	0	0.0551314	0.0779675
28S	59	A	351	708	1059	0.199686	0	0.166579	536	1778	2314	0.171514	0	0	31	414	445	0.0117838	0	0	0.0555264	0.0785262
28S	60	G	306	425	731	0.498437	0.081343	0.332941	299	949	1248	0.376684	0	0.273776	26	255	281	0.321749	0	0.244082	0.2836	0.0369358
28S	61	A	327	333	660	0.512019	0.0112192	0.338972	261	635	896	0.680367	0	0.405161	60	132	192	0.588889	0.118466	0.371842	0.371991	0.0270217
28S	62	A	321	229	550	0.851926	0	0.460473	268	507	775	0.825415	0	0.452499	53	58	111	1.72173	0.130712	0.634668	0.51588	0.084059
28S	63	G	395	113	508	0.896638	0	0.473242	201	191	392	2.05997	0.00557993	0.673759	88	38	126	1.25162	0	0.557826	0.568276	0.0821938
28S	64	A	313	88	401	1.18742	0	0.543459	233	254	487	0.890118	0	0.471444	67	55	122	1.1252	0	0.53149	0.515464	0.0315085
28S	65	A	427	59	486	0.767032	0	0.434584	326	207	533	0.59407	0	0.373113	77	24	101	1.68911	0.100868	0.630428	0.479375	0.109719
28S	66	A	558	34	592	0.655649	0	0.396411	216	119	335	1.90797	0	0.65679	109	14	123	1.96667	0	0.664728	0.572643	0.124657
28S	67	C	995	78	1073	0.00687979	0	0.0068391	284	210	494	1.34301	0	0.573693	170	22	192	1.43489	0.0101293	0.59056	0.390364	0.27128
28S	68	U	2387	164	2551	0.574713	0	0	685	1466	2151	0.399855	0	0	675	61	736	0.292658	0	0	0	0
28S	69	A	835	96	931	0.511826	0	0.338789	516	141	657	1.68215	0.0275825	0.627521	408	11	419	0.587619	0	0.370682	0.445664	0.12925
28S	70	A	404	55	459	2.4285	0.282571	0.708777	244	111	355	5.04476	0.560428	0.834955	205	5	210	2.74423	0.340597	0.733852	0.759195	0.0545402	1
28S	71	C	921	43	964	0.688267	0	0.407927	769	203	972	1.49242	0.299032	0.59903	567	45	612	0.366214	0	0.26837	0.425109	0.135537
28S	72	C	2726	102	2828	0.480559	0	0	3786	231	4017	0.424299	0	0	1866	40	1906	0.611041	0	0	0	0
28S	73	A	2287	173	2460	0.387381	0	0	3701	140	3841	0.348996	0	0	1597	13	1610	0.506442	0	0	0	0
28S	74	G	2447	219	2666	0.473657	0	0	5013	104	5117	0.530133	0	0	1348	22	1370	0.415487	0	0	0	0
28S	75	G	1659	214	1873	0.291895	0	0	3801	94	3895	0.373948	0	0	1077	10	1087	0.30046	0	0	0	0
28S	76	A	1328	124	1452	0.0766613	0	0	3813	174	3987	0.412978	0	0	857	7	864	0.176557	0	0	0	0
28S	77	U	1032	187	1219	0.086694	0	0.079838	3117	184	3301	0.299445	0	0	724	3	727	0.105556	0	0	0.0266127	0.037636
28S	78	U	401	126	527	1.50755	0.225922	0.60166	1166	212	1378	0.712336	0.165885	0.416179	162	8	170	2.56426	0.437606	0.720619	0.579486	0.125272
28S	79	C	150	41	191	5.13814	0.537485	0.837795	537	220	757	1.7288	0.300629	0.633846	76	6	82	4.49973	0.525357	0.819969	0.76387	0.0922287	1
28S	80	C	35	74	109	9.06444	0.671277	0.901455	139	139	278	5.59502	0.583761	0.848832	10	5	15	20.1556	0.803854	0.955554	0.901947	0.0435706	1
28S	81	C	321	91	412	1.35332	0.065456	0.575661	204	149	353	3.19893	0.317113	0.762357	15	10	25	8.20256	0.411647	0.895076	0.744365	0.13102
28S	82	U	646	1090	1736	0.562349	0	0	391	332	723	0.667726	0	0.400713	20	12	32	4.05253	0.193811	0.806919	0.402544	0.329426
28S	83	C	874	397	1271	0.392269	0	0	611	742	1353	0.292631	0	0	24	64	88	0.31236	0	0.240069	0.080023	0.11317
28S	84	A	806	254	1060	0.254655	0	0	801	669	1470	0.446182	0	0	28	39	67	0.33268	0	0.252418	0.0841392	0.118991
28S	85	G	352	202	554	0.567588	0	0.362494	267	429	696	0.228678	0	0.186335	21	41	62	0.480247	0	0.327954	0.292261	0.0762166
28S	86	U	771	780	1551	0.478429	0	0	723	665	1388	0.442741	0	0	51	90	141	0.278247	0	0	0	0
28S	87	A	225	432	657	0.438095	0	0.304958	317	123	440	0.991786	0.0698424	0.498506	25	87	112	0.0817109	0	0.0761617	0.293208	0.172621
28S	88	A	127	264	391	1.50794	0.262237	0.601878	279	205	484	0.809782	0.0725398	0.447958	14	59	73	0.995195	0.133078	0.502197	0.517344	0.063744
28S	89	C	115	287	402	1.35613	0.260149	0.576183	333	738	1071	0.273093	0	0	14	176	190	0.173357	0	0	0.192061	0.271615
28S	90	G	98	903	1001	0.0863717	0	0	521	320	841	0.0796912	0	0	15	148	163	0.496748	0	0.333242	0.111081	0.157092
28S	91	G	142	742	884	0.0687633	0	0.0644073	304	125	429	0.849561	0.0958775	0.459909	29	91	120	1.56777	0	0.612528	0.378948	0.230976
28S	92	C	66	1280	1346	0.316465	0	0	354	487	841	0.109501	0	0	21	299	320	0.122638	0	0.109545	0.0365149	0.0516398
28S	93	G	136	849	985	0.0511156	0	0	310	136	446	0.699229	0.0673132	0.41204	38	156	194	1.10764	0	0.526816	0.312952	0.226197
28S	94	A	91	763	854	0.150747	0	0.131133	422	408	830	0.00572269	0	0.00569694	48	237	285	0.622844	0	0.384626	0.173819	0.157614
28S	95	G	108	1050	1158	0.132125	0	0	145	371	516	0.887642	0.0559922	0.470721	31	297	328	0.58281	0	0.368921	0.279881	0.202222
28S	96	U	170	1483	1653	0.419038	0	0	257	841	1098	0.121211	0	0	63	1389	1452	0.71027	0	0	0	0
28S	97	G	111	774	885	0.158716	0	0.137109	117	966	1083	0.0560783	0	0	82	673	755	0.312463	0	0	0.0457031	0.0646339
28S	98	A	183	536	719	0.424846	0.0327873	0.298461	194	557	751	0.498508	0	0.332965	71	818	889	0.435406	0	0	0.210475	0.149494
28S	99	A	189	521	710	0.403985	0.0180088	0.28803	223	348	571	1.10618	0.118199	0.525642	79	111	190	2.03048	0.0700902	0.671179	0.494951	0.157918
28S	100	C	350	694	1044	0.0637959	0	0	1356	1153	2509	0.528318	0	0	322	379	701	0.251599	0	0	0	0
28S	101	A	419	897	1316	0.247051	0	0	742	1160	1902	0.257622	0	0	241	337	578	0.045404	0	0	0	0
28S	102	G	91	571	662	0.679873	0.0845305	0.40508	114	1253	1367	0.231481	0	0.188082	74	162	236	1.51331	0.178651	0.603132	0.398765	0.169502
28S	103	G	104	699	803	0.338267	0	0.253	89	948	1037	0.778152	0	0.437856	29	249	278	0.885504	0.0428934	0.470532	0.387129	0.0957773
28S	104	G	76	755	831	0.33304	0	0.25006	67	833	900	1.25493	0.176164	0.556801	23	173	196	1.67783	0.237204	0.627754	0.478205	0.163903
28S	105	A	137	869	1006	0.129151	0	0.11448	108	1026	1134	0.923074	0.16213	0.480219	49	452	501	0.0262063	0	0	0.198233	0.204798
28S	106	A	66	1359	1425	0.18705	0	0	60	3475	3535	0.405885	0	0	12	626	638	0.199391	0	0	0	0
28S	107	G	55	1662	1717	0.333159	0	0	43	2901	2944	0.249044	0	0	6	878	884	0.450634	0	0	0	0
28S	108	A	80	1814	1894	0.427042	0	0	59	3574	3633	0.408882	0	0	16	699	715	0.304811	0	0	0	0
28S	109	G	47	768	815	0.472644	0	0.321217	160	2111	2271	0.0160505	0	0.0158038	19	300	319	0.774653	0.0556206	0.437279	0.2581	0.177761
28S	110	C	128	928	1056	0.0643961	0	0.0605539	254	2619	2873	0.236117	0	0	74	451	525	0.0175539	0	0.0172833	0.0259458	0.0254686
28S	111	C	196	902	1098	0.0353352	0	0	462	1901	2363	0.0780598	0	0	166	417	583	0.120282	0	0	0	0
28S	112	C	664	899	1563	0.410195	0	0	909	1716	2625	0.228133	0	0	336	330	666	0.303282	0	0	0	0
28S	113	A	376	645	1021	0.157273	0	0	686	1150	1836	0.00040525	0	0	356	176	532	0.197332	0	0	0	0
28S	114	G	220	207	427	0.836578	0.0728273	0.456089	339	1000	1339	0.216874	0	0.178332	177	116	293	0.321844	0	0.244109	0.292843	0.118515
28S	115	C	427	287	714	0.156612	0	0	863	369	1232	0.0940074	0	0.0859931	650	36	686	0.587433	0	0	0.0286644	0.0405376
28S	116	G	194	122	316	0.762285	0.0448913	0.433331	377	379	756	0.572831	0.0247315	0.36451	124	13	137	1.21948	0.264529	0.551245	0.449695	0.0771073
28S	117	C	223	87	310	0.483387	0	0.326575	361	378	739	0.291351	0	0.225854	66	8	74	2.47689	0.384722	0.715129	0.422519	0.210953
28S	118	C	144	137	281	0.320252	0	0.243222	250	533	783	0.0329649	0	0	50	6	56	2.75809	0.300142	0.73735	0.326857	0.306776
28S	119	G	100	46	146	0.93938	0.0329155	0.486076	171	201	372	0.649806	0.0816761	0.394509	28	34	62	1.67619	0	0.630072	0.503552	0.0969586
28S	120	A	61	46	107	1.28508	0	0.564667	55	170	225	1.28761	0.189832	0.563953	22	37	59	1.41704	0	0.590341	0.572987	0.0122745
28S	121	A	14	38	52	3.26855	0.16658	0.769128	27	140	167	1.59709	0.200663	0.616366	18	37	55	1.29325	0	0.568364	0.651286	0.0856003
28S	122	U	8	66	74	1.54741	0	0.61064	13	207	220	0.664404	0	0.400273	4	87	91	0.0031401	0	0	0.336971	0.253279
28S	123	C	12	113	125	0.412963	0	0.293918	4	130	134	1.5972	0.192146	0.616729	3	64	67	0.354739	0	0.264724	0.39179	0.159502
28S	124	C	12	133	145	0.164003	0	0.14173	13	218	231	0.391858	0	0.282411	6	99	105	0.148532	0	0	0.14138	0.115294
28S	125	C	11	169	180	0.0794966	0	0	7	211	218	0.414967	0.0311251	0.294219	4	122	126	0.302975	0	0	0.0980731	0.138696
28S	126	C	3	545	548	0.778931	0	0	8	539	547	0.491626	0	0	4	258	262	0.734347	0	0	0	0
28S	127	G	5	81	86	0.975223	0	0.496618	4	273	277	0.164788	0	0.141913	2	57	59	0.482407	0	0.329122	0.322551	0.144882
28S	128	C	6	134	140	0.141923	0	0.125061	8	391	399	0.213694	0	0	5	46	51	0.633547	0	0.392455	0.172505	0.163694
28S	129	C	6	137	143	0.0658179	0	0.0621584	45	352	397	0.22038	0	0	4	33	37	1.09211	0	0.528662	0.19694	0.235932
[truncated: 5,214 more rows]
