# Supplementary material for: Profiling of ribose methylations in ribosomal RNA from diffuse large B-cell lymphoma patients for evaluation of ribosomes as drug targets
Source: NAR Cancer. 2020 Dec 22;2(4):zcaa035. doi: 10.1093/narcan/zcaa035 (PMC8210301; doi:10.1093/narcan/zcaa035)
Supplement: zcaa035_Supplemental_Files [file zcaa035_supplemental_files.zip › Data_S1_DLBCL_0419157.xls]

## Sheet: DLBCL_0419157
Data_handling_v3			ACTAGA_DLBCL_04-19157_1						AGCTTG_DLBCL_04-19157_2						CGCAAT_DLBCL_04-19157_3						Average
RNA	Position	Nucl	5'_reads	3'_reads	5'+3'	v5_score	v6_score	Meth%	5'_reads	3'_reads	5'+3'	v5_score	v6_score	Meth%	5'_reads	3'_reads	5'+3'	v5_score	v6_score	Meth%	Av.Meth%	Std.dev.	>=0.75
18S	1	U	8654	0	8654	0	0	0	23747	0	23747	0	0	0	70806	0	70806	0	0	0	0	0
18S	2	A	323	0	323	0	0	0	714	0	714	0	0	0	2981	0	2981	0	0	0	0	0
18S	3	C	772	0	772	0	0	0	1159	0	1159	0	0	0	6652	0	6652	0	0	0	0	0
18S	4	C	926	0	926	0	0	0	1019	0	1019	0	0	0	5543	0	5543	0	0	0	0	0
18S	5	U	950	0	950	0	0	0	745	0	745	0	0	0	3981	0	3981	0	0	0	0	0
18S	6	G	661	0	661	0	0	0	389	0	389	0	0	0	1843	0	1843	0	0	0	0	0
18S	7	G	382	0	382	1.35289	0.124402	0.575629	552	0	552	2.19106	0.561621	0.687014	2554	0	2554	1.43523	0.307178	0.589456	0.617366	0.0495707
18S	8	U	329	0	329	0.306566	0	0.23518	510	0	510	0.177299	0	0	2355	0	2355	0.0916431	0	0	0.0783934	0.110865
18S	9	U	196	0	196	1.20254	0.0795808	0.54724	190	0	190	1.04828	0.143968	0.513098	1082	0	1082	0.812948	0.0326136	0.448641	0.502993	0.0408822
18S	10	G	101	0	101	2.98595	0.303059	0.750966	99	0	99	2.19533	0.305787	0.689201	540	0	540	1.82686	0.21438	0.646674	0.695613	0.0428177
18S	11	A	84	0	84	3.68052	0.342389	0.78833	37	0	37	6.25585	0.5827	0.865319	143	0	143	7.53989	0.64552	0.883621	0.845757	0.0412883	1
18S	12	U	49	0	49	7.76089	0.618752	0.887883	79	0	79	2.35847	0.062885	0.704869	389	0	389	1.51564	0.127516	0.603102	0.731951	0.117828
18S	13	C	218	0	218	1.20923	0.143513	0.548488	103	0	103	1.8734	0	0.654169	373	0	373	1.41004	0.0708968	0.585719	0.596125	0.0437671
18S	14	C	685	0	685	0.243748	0	0	170	0	170	0.812476	0	0.449719	628	0	628	0.224501	0	0.183579	0.2111	0.184626
18S	15	U	617	0	617	0.450971	0	0.311153	224	0	224	1.4124	0	0.586555	955	0	955	0.134926	0	0	0.299236	0.239608
18S	16	G	409	0	409	1.70949	0	0.631495	207	0	207	2.33024	0	0.700733	511	1	512	0.88081	0	0.4688	0.600342	0.0972146
18S	17	C	840	3	843	0.425737	0	0.298857	427	0	427	0.796937	0	0.444075	1140	8	1148	0.172759	0	0	0.247644	0.184874
18S	18	C	1353	30	1383	0.0881021	0	0.0810224	823	1	824	0.294182	0	0.227524	945	4	949	0.447789	0	0.309517	0.206021	0.0945135
18S	19	A	1249	5	1254	0.396707	0	0.284192	878	9	887	0.460523	0	0.315557	830	42	872	0.843503	0	0.457839	0.352529	0.075558
18S	20	G	1160	36	1196	1.20293	0	0.546267	546	9	555	4.09097	0.326216	0.803858	690	28	718	4.70566	0.61283	0.824936	0.72502	0.12669
18S	21	U	5412	696	6108	0.62915	0	0	4174	157	4331	0.364728	0	0	2790	907	3697	0.162334	0	0.139695	0.0465649	0.0658527
18S	22	A	1495	211	1706	0.740812	0	0.425699	1497	50	1547	1.29175	0	0.563812	1482	133	1615	2.6254	0.0971741	0.724292	0.571267	0.122014
18S	23	G	449	185	634	4.27496	0	0.810667	234	174	408	8.86159	0.520236	0.898819	229	252	481	13.5012	0.455205	0.931174	0.88022	0.0509241	1
18S	24	C	2553	2274	4827	0.369253	0	0	1312	3505	4817	0.203289	0	0	1569	4919	6488	0.149355	0	0.129964	0.0433215	0.0612658
18S	25	A	877	1019	1896	0.83034	0	0.453784	643	1583	2226	0.960235	0	0.489969	583	1987	2570	2.5874	0	0.721325	0.555026	0.118515
18S	26	U	10752	3016	13768	0.850209	0	0	9462	15287	24749	0.927701	0	0	8523	34284	42807	0.867795	0	0	0	0
18S	27	A	47	112	159	20.7575	0.597829	0.954313	37	35	72	60.2088	0.886143	0.983883	33	175	208	51.5247	0.928115	0.981051	0.973082	0.0133221	1	0.954313	0.983883	0.981051	0.973082	0.0133221
18S	28	U	545	737	1282	1.26771	0	0.55922	350	2753	3103	0.187726	0	0.158098	449	14757	15206	0.379355	0	0	0.239106	0.235377
18S	29	G	1440	1400	2840	0.121225	0	0	292	792	1084	2.26825	0.1681	0.694222	1291	5331	6622	0.59441	0	0.372844	0.355689	0.283674
18S	30	C	1230	861	2091	0.142097	0	0.12447	293	827	1120	1.85443	0.0911148	0.64987	970	8714	9684	0.0472701	0	0.045141	0.27316	0.268336
18S	31	U	491	866	1357	0.638848	0	0.389991	95	551	646	3.27594	0.472016	0.76641	300	11155	11455	0.139205	0	0	0.385467	0.312902
18S	32	U	168	804	972	1.10919	0	0.526141	39	652	691	2.42816	0.471948	0.708597	59	11104	11163	0.161908	0	0	0.41158	0.300412
18S	33	G	227	614	841	0.569675	0	0.3632	42	715	757	0.305687	0	0.234357	336	3056	3392	1.29153	0	0.563683	0.38708	0.135503
18S	34	U	251	758	1009	0.296227	0	0.228705	64	2151	2215	0.632486	0	0	511	7800	8311	0.163021	0	0	0.0762349	0.107812
18S	35	C	217	176	393	2.4877	0.144416	0.713798	60	286	346	1.54758	0.0400682	0.608159	392	5954	6346	0.0291056	0	0	0.440652	0.314559
18S	36	U	501	175	676	0.895913	0	0.472918	150	160	310	1.76359	0.0476069	0.638896	1879	2543	4422	0.306275	0	0.234505	0.448773	0.165972
18S	37	C	3129	494	3623	0.743847	0	0	1255	198	1453	0.506366	0	0	7755	3963	11718	0.647581	0	0	0	0
18S	38	A	637	89	726	2.28745	0.370415	0.696104	163	66	229	6.54169	0.714289	0.867904	764	203	967	4.77747	0.578723	0.827062	0.797023	0.0732826	1
18S	39	A	556	60	616	3.28379	0.410316	0.766852	243	46	289	5.59889	0.617658	0.848903	839	245	1084	3.54453	0.417416	0.780113	0.798623	0.0359633	1
18S	40	A	711	61	772	2.7183	0.28942	0.731314	573	63	636	2.20065	0.301887	0.6879	1055	182	1237	2.81088	0.303481	0.73775	0.718988	0.0221387
18S	41	G	1455	102	1557	0.926658	0	0.481127	778	116	894	1.34754	0.181444	0.574295	1017	532	1549	1.75812	0.0804402	0.637584	0.564335	0.0642603
18S	42	A	1472	98	1570	1.08304	0.0169811	0.520091	691	265	956	1.39515	0.180988	0.582743	1129	212	1341	2.07436	0.122242	0.674892	0.592576	0.0635786
18S	43	U	893	564	1457	1.47817	0.0350273	0.596641	871	314	1185	1.11042	0.0859537	0.52637	761	755	1516	1.68482	0.124591	0.62769	0.583567	0.0423841
18S	44	U	16676	4781	21457	0.938531	0	0	15317	1256	16573	0.953281	0	0	18619	3042	21661	0.942082	0	0	0	0
18S	45	A	908	346	1254	1.95607	0.225429	0.661891	886	116	1002	1.57637	0.178635	0.612094	717	145	862	3.21915	0.365145	0.763195	0.67906	0.0628699
18S	46	A	653	487	1140	2.14555	0.266375	0.682281	408	84	492	4.0753	0.47841	0.803288	680	152	832	3.13656	0.40287	0.758473	0.748014	0.0499515
18S	47	G	492	213	705	4.36931	0.460046	0.813971	117	218	335	6.47146	0.620081	0.866503	449	181	630	4.65094	0.495732	0.823269	0.834581	0.0228889	1
18S	48	C	827	545	1372	1.70324	0.244976	0.630243	268	308	576	3.10724	0.467657	0.756847	913	1115	2028	0.638311	0.00099797	0.389733	0.592274	0.15226
18S	49	C	1526	1330	2856	0.263933	0	0.208876	510	957	1467	0.537519	0.072309	0.349756	1564	364	1928	0.761143	0.0506827	0.432314	0.330316	0.0922481
18S	50	A	669	1242	1911	0.939301	0.103239	0.484481	209	731	940	1.34409	0.278823	0.573655	907	352	1259	1.689	0.262771	0.6283	0.562146	0.0592754
18S	51	U	1150	1803	2953	0.00195215	0	0	307	1386	1693	0.0722944	0	0	1457	879	2336	0.0920981	0	0.0843644	0.0281215	0.0397698
18S	52	G	776	841	1617	1.03094	0	0.507771	159	681	840	1.16564	0	0.538538	979	353	1332	1.24151	0.104612	0.554058	0.533455	0.0192352
18S	53	C	3309	3540	6849	0.477661	0	0	761	2729	3490	0.485225	0	0	4774	1828	6602	0.328124	0	0	0	0
18S	54	A	1558	2046	3604	0.18164	0	0.153754	425	777	1202	0.802725	0	0.44549	1939	608	2547	1.18294	0	0.541999	0.380414	0.165045
18S	55	U	1926	2619	4545	0.0183482	0	0	339	2653	2992	0.321944	0	0	2907	1835	4742	0.243559	0	0.19589	0.0652965	0.0923432
18S	56	G	646	1937	2583	0.843352	0	0.457606	108	852	960	1.33489	0	0.57197	861	844	1705	2.94816	0	0.746829	0.592135	0.118932
18S	57	U	1532	5960	7492	0.370538	0	0	351	5189	5540	0.680292	0	0	3430	3209	6639	0.0938722	0	0.0858282	0.0286094	0.0404598
18S	58	C	657	588	1245	3.41765	0.129943	0.773776	131	1586	1717	0.223548	0	0.182792	1864	1721	3585	1.2519	0	0.556	0.504189	0.244034
18S	59	U	12463	2462	14925	0.735453	0	0	2787	1089	3876	0.549167	0	0	29961	5276	35237	0.865182	0	0	0	0
18S	60	A	1729	742	2471	1.04044	0	0.510012	357	177	534	2.49452	0.104995	0.714219	3272	906	4178	0.923262	0	0.48011	0.568114	0.104031
18S	61	A	3747	651	4398	0.136566	0	0.120181	387	423	810	1.34183	0	0.573285	3687	1203	4890	0.654108	0	0.395494	0.362987	0.186402
18S	62	G	892	732	1624	2.17341	0	0.685014	141	259	400	3.46924	0	0.776682	1215	1621	2836	1.82166	0	0.645679	0.702458	0.0548857
18S	63	U	8069	1801	9870	0.575277	0	0	1662	512	2174	0.257885	0	0	10244	3749	13993	0.531265	0	0	0	0
18S	64	A	1064	758	1822	1.65723	0	0.623796	203	132	335	3.842	0.142331	0.793962	1292	711	2003	2.72832	0	0.731881	0.716546	0.0703108
18S	65	C	1365	586	1951	1.51099	0	0.601874	614	155	769	1.03791	0	0.509625	2342	1318	3660	0.873183	0	0.466217	0.525905	0.0565653
18S	66	G	828	790	1618	1.89614	0.0911333	0.654853	248	333	581	1.66451	0.000914952	0.625099	1088	922	2010	1.6958	0.00751833	0.629168	0.636373	0.0131721
18S	67	C	6971	2472	9443	0.494734	0	0	3617	836	4453	0.692845	0	0	6318	4087	10405	0.522266	0	0	0	0
18S	68	A	1486	1140	2626	1.43079	0	0.588703	889	219	1108	0.845366	0	0.458326	1439	1516	2955	1.09968	0	0.523821	0.523617	0.0532263
18S	69	C	2345	1986	4331	0.57066	0	0.363378	1957	392	2349	0.109768	0	0	1621	3077	4698	0.347478	0	0.257914	0.207097	0.152638
18S	70	G	2645	1420	4065	1.17597	0	0.540496	1242	466	1708	0.719583	0	0.418606	1993	2483	4476	0.806716	0	0.446565	0.468556	0.0521345
18S	71	G	3726	1050	4776	1.04344	0	0.510681	511	554	1065	2.12336	0	0.680036	1464	1704	3168	1.85819	0	0.6502	0.613639	0.073814
18S	72	C	7982	1439	9421	0.354798	0	0.261903	1518	364	1882	1.44541	0	0.591198	4741	1779	6520	0.817627	0	0.44987	0.434324	0.134883
18S	73	C	15759	2743	18502	0.298413	0	0	3369	896	4265	0.12529	0	0.111364	12180	1802	13982	0.136005	0	0	0.0371212	0.0524974
18S	74	G	11925	3048	14973	0.0721695	0	0	2737	2193	4930	0.00720836	0	0	8377	2181	10558	0.233066	0	0.189028	0.0630093	0.0891086
18S	75	G	5541	1618	7159	1.16835	0	0.538854	1216	1378	2594	1.11375	0	0.527004	5658	1590	7248	0.995449	0	0.498894	0.521584	0.0167575
18S	76	U	33691	4954	38645	0.687347	0	0	7744	6891	14635	0.713632	0	0	34795	6289	41084	0.730554	0	0	0	0
18S	77	A	5060	890	5950	1.64637	0	0.622163	1007	1266	2273	1.4756	0	0.596164	4794	901	5695	1.70163	0	0.629894	0.616074	0.0144277
18S	78	C	49706	2967	52673	0.816125	0	0	16066	5591	21657	0.852778	0	0	46295	3577	49872	0.799043	0	0	0	0
18S	79	A	1707	3139	4846	1.86741	0	0.6513	410	1380	1790	1.81485	0	0.644869	2024	1272	3296	3.47611	0.112864	0.776644	0.690938	0.0606603
18S	80	G	581	1407	1988	5.12523	0.0753823	0.836809	202	323	525	7.56967	0	0.883505	1491	1887	3378	3.03132	0	0.751998	0.824104	0.0544342	1
18S	81	U	1151	2622	3773	1.72572	0	0.633186	359	770	1129	2.32127	0	0.699096	2787	5463	8250	0.479507	0	0.324126	0.552136	0.163458
18S	82	G	883	955	1838	4.03025	0.0990444	0.801289	212	224	436	6.5269	0.306569	0.867407	1282	3624	4906	1.37459	0	0.578924	0.749207	0.123396
18S	83	A	835	1766	2601	1.54	0.270702	0.606391	243	469	712	2.10594	0.420573	0.678342	1283	4499	5782	0.620222	0	0.382842	0.555858	0.125818
18S	84	A	749	3068	3817	0.476122	0.0796722	0.322606	168	470	638	1.91572	0.493618	0.657384	991	4696	5687	0.555128	0	0.357006	0.445666	0.150365
18S	85	A	541	3301	3842	0.28679	0	0	114	437	551	0.218196	0	0.179381	732	7986	8718	0.319155	0	0	0.0597937	0.0845611
18S	86	C	995	1622	2617	0.0196206	0	0.0192502	208	444	652	0.13039	0	0	1204	8719	9923	0.430538	0	0	0.00641674	0.00907464
18S	87	U	1041	2282	3323	0.247439	0	0	255	292	547	0.0167072	0	0.0164622	1364	7914	9278	0.415993	0	0	0.00548741	0.00776036
18S	88	G	410	1807	2217	0.0825769	0	0.0763099	151	265	416	0.257048	0	0.204876	849	2503	3352	0.632243	0	0.387417	0.222868	0.127644
18S	89	C	566	2740	3306	0.361707	0	0	221	535	756	0.38657	0	0	897	7563	8460	0.48596	0	0	0	0
18S	90	G	76	750	826	1.79567	0.342647	0.642582	41	282	323	0.566152	0.0744801	0.362206	198	1866	2064	1.2285	0.197013	0.551387	0.518725	0.11677
18S	91	A	193	972	1165	1.22325	0	0.550421	57	373	430	0.358056	0	0.264105	293	1781	2074	1.12275	0	0.529032	0.447853	0.130222
18S	92	A	165	1580	1745	1.83565	0.333922	0.647478	109	194	303	2.8655	0.446889	0.741932	251	881	1132	3.48682	0.244127	0.777278	0.722229	0.0547915
18S	93	U	31	1670	1701	2.18134	0.354275	0.685793	23	347	370	2.42914	0.364226	0.708939	117	1041	1158	3.03491	0.0750876	0.752324	0.715685	0.0275766
18S	94	G	65	884	949	5.69545	0.473727	0.850779	51	384	435	2.41399	0.147225	0.707563	120	1274	1394	2.29446	0	0.696611	0.751651	0.0702363	1
18S	95	G	127	626	753	12.702	0.207591	0.927108	105	182	287	9.36933	0.575334	0.903864	126	1084	1210	5.51952	0.222207	0.846722	0.892565	0.0337762	1
18S	96	C	228	2935	3163	2.61158	0	0.723176	178	639	817	3.11366	0.117904	0.757133	323	3211	3534	1.34913	0	0.57438	0.684896	0.0793667
18S	97	U	590	10349	10939	0.0929616	0	0.0850619	510	1886	2396	0.513535	0	0.339389	753	7666	8419	0.0348245	0	0.0336564	0.152702	0.133665
18S	98	C	654	45762	46416	0.810205	0	0	368	10223	10591	0.715615	0	0	952	21574	22526	0.654047	0	0	0	0
18S	99	A	19	578	597	23.4279	0.840391	0.959129	12	111	123	35.1304	0.904185	0.97254	6	270	276	38.5124	0.890193	0.974781	0.968816	0.00691092	1	0.959129	0.97254	0.974781	0.968816	0.00691092
18S	100	U	291	8035	8326	0.699905	0	0.411761	230	1943	2173	1.05839	0.0765841	0.514299	331	4190	4521	1.46506	0.00889213	0.594384	0.506815	0.0747433
18S	101	U	7104	54053	61157	0.870024	0	0	3751	20547	24298	0.919951	0	0	4881	52614	57495	0.90975	0	0	0	0
18S	102	A	465	3174	3639	2.79677	0	0.736672	255	832	1087	3.06197	0.0436042	0.753985	348	3040	3388	2.2468	0	0.692067	0.727575	0.0260832
18S	103	A	253	2900	3153	3.01443	0	0.750958	109	816	925	3.36566	0.0970334	0.77113	169	2780	2949	2.46452	0	0.71143	0.744506	0.024796
18S	104	A	96	1660	1756	5.96966	0.00973794	0.856591	67	391	458	7.75338	0.476536	0.885979	37	1652	1689	5.3084	0.304494	0.84156	0.861377	0.0184469	1	0.856591	0.885979	0.84156	0.861377	0.0184469
18S	105	U	287	2081	2368	2.92601	0.289128	0.745368	185	678	863	2.75451	0.428021	0.73388	200	2296	2496	2.69525	0.327556	0.729462	0.736237	0.00670435
18S	106	C	997	6042	7039	0.207206	0	0.171661	632	1123	1755	0.717445	0.0883058	0.417878	1216	5883	7099	0.209944	0	0.173535	0.254358	0.115629
18S	107	A	611	3074	3685	1.21152	0.0985779	0.54789	311	662	973	1.93322	0.374014	0.659308	710	3057	3767	1.27402	0.118905	0.560316	0.589171	0.0498532
18S	108	G	969	717	1686	2.13049	0	0.68069	399	229	628	1.6274	0	0.61977	721	1189	1910	2.11606	0	0.679196	0.659886	0.0283723
18S	109	U	350	3164	3514	0.461476	0	0.315822	215	476	691	1.43497	0	0.589667	217	3599	3816	0.545987	0	0.353224	0.419571	0.121242
18S	110	U	8295	12734	21029	0.857656	0	0	4409	3279	7688	0.888847	0	0	2315	25343	27658	0.889456	0	0	0	0
18S	111	A	793	1821	2614	0.893588	0	0.471997	442	403	845	0.898647	0	0.473604	189	3012	3201	0.765199	0	0.433568	0.459723	0.018506
18S	112	U	1377	3227	4604	0.0485294	0	0	689	736	1425	0.00402836	0	0.004015	308	3656	3964	0.279014	0	0.218191	0.0740685	0.101923
18S	113	G	1132	1964	3096	0.271402	0	0.213521	529	491	1020	0.278082	0	0.217745	264	2689	2953	0.499432	0	0.333156	0.254807	0.0554277
18S	114	G	815	1294	2109	0.715645	0	0.417244	320	294	614	0.993677	0	0.498821	138	1802	1940	1.03863	0	0.509604	0.475223	0.041233
18S	115	U	618	994	1612	1.02352	0	0.505968	270	202	472	1.33023	0	0.571377	102	1787	1889	0.814056	0	0.44888	0.508742	0.0500474
18S	116	U	31	67	98	29.1514	0.781381	0.967158	11	22	33	29.1712	0.833868	0.967799	11	42	53	55.4551	0.921326	0.982609	0.972522	0.00713737	1	0.967158	0.967799	0.982609	0.972522	0.00713737
18S	117	C	1131	398	1529	0.0462818	0	0.0442622	475	95	570	0.0593501	0	0	329	807	1136	0.140614	0	0.123374	0.0558788	0.0510327
18S	118	C	1647	139	1786	0.205938	0	0	592	95	687	0.281993	0	0	536	286	822	0.343648	0	0.255989	0.0853296	0.120674
18S	119	U	979	131	1110	0.187609	0	0.158092	320	32	352	0.424174	0	0.298432	316	108	424	1.16878	0	0.539498	0.332007	0.157508
18S	120	U	1304	154	1458	0.225786	0	0	441	134	575	0.19782	0	0	350	134	484	0.58	0	0.367568	0.122523	0.173273
18S	121	U	41	17	58	20.4983	0.849231	0.954237	3	1	4	114.391	0.972705	0.993055	7	24	31	23.1413	0.86301	0.95982	0.969037	0.0171354	1	0.954237	0.993055	0.95982	0.969037	0.0171354
18S	122	G	739	228	967	0.287569	0	0.223522	230	89	319	1.01865	0	0.505401	138	530	668	0.0886232	0	0.0815204	0.270148	0.176161
18S	123	G	333	374	707	1.05232	0.118091	0.5131	237	216	453	0.680127	0.0239719	0.405338	47	550	597	0.5767	0	0.366152	0.428197	0.0621306
18S	124	U	678	621	1299	0.104316	0	0.0945281	327	348	675	0.190911	0	0.160506	98	755	853	0.1449	0	0.126691	0.127242	0.0269381
18S	125	C	828	1423	2251	0.354589	0	0	551	498	1049	0.189661	0	0	201	721	922	0.273938	0	0.215215	0.0717384	0.101453
18S	126	G	365	380	745	1.37474	0.199897	0.579228	227	482	709	0.417809	0	0.294979	134	695	829	0.697189	0.0144968	0.411082	0.42843	0.116691
18S	127	C	1038	803	1841	0.00579081	0	0	664	658	1322	0.217838	0	0	573	664	1237	0.255744	0	0.20379	0.0679302	0.0960677
18S	128	U	1685	1176	2861	0.357314	0	0	1188	758	1946	0.467175	0	0	1083	980	2063	0.225172	0	0	0	0
18S	129	C	1964	723	2687	0.2385	0	0	1160	541	1701	0.316432	0	0	1347	1825	3172	0.501747	0	0	0	0
18S	130	G	933	465	1398	0.649893	0.00427881	0.394071	470	347	817	0.557172	0	0.358091	416	701	1117	0.696909	0	0.41091	0.387691	0.02203
18S	131	C	2298	667	2965	0.233026	0	0	966	335	1301	0.00162144	0	0	2431	852	3283	0.482985	0	0	0	0
18S	132	U	1455	916	2371	0.0183343	0	0.0180116	621	843	1464	0.122677	0	0	1481	1300	2781	0.376779	0	0	0.00600388	0.00849077
18S	133	C	779	2547	3326	0.292646	0	0	378	984	1362	0.056811	0	0	1148	910	2058	0.152161	0	0	0	0
18S	134	C	169	718	887	2.13761	0.374074	0.681531	131	480	611	1.3376	0.185206	0.572611	214	564	778	1.37174	0.230475	0.578683	0.610942	0.0499758		0.681531	0.572611	0.578683	0.610942	0.0499758
18S	135	U	234	3300	3534	0.329401	0	0	359	1469	1828	0.339469	0	0	227	1214	1441	0.111096	0	0.10005	0.03335	0.047164
18S	136	C	444	1571	2015	0.232264	0	0.188562	202	296	498	1.63449	0.10073	0.620892	1093	198	1291	0.0867733	0	0.0799018	0.296452	0.233663
18S	137	U	1854	1629	3483	0.339546	0	0	776	1530	2306	0.525521	0	0	1270	303	1573	0.198948	0	0	0	0
18S	138	C	1262	1590	2852	0.209818	0	0	446	644	1090	0.0939505	0	0.0859539	506	314	820	0.368575	0	0.269553	0.118502	0.112425
18S	139	C	492	841	1333	0.722347	0	0.41958	213	448	661	0.784475	0	0.439983	350	241	591	0.649925	0	0.394316	0.41796	0.018679
18S	140	U	2432	2135	4567	0.62168	0	0	661	1939	2600	0.655222	0	0	1058	793	1851	0.620746	0	0	0	0
18S	141	A	109	264	373	4.73428	0.593675	0.825995	92	181	273	3.10073	0.418842	0.756815	134	95	229	2.53681	0.418353	0.718142	0.766984	0.0446142	1
18S	142	C	441	922	1363	0.732014	0	0.422816	381	302	683	0.863775	0	0.463818	168	129	297	1.63199	0	0.620851	0.502495	0.0853478
18S	143	U	620	935	1555	0.50462	0	0.335524	442	283	725	0.80629	0	0.44672	325	88	413	0.687413	0	0.407961	0.396735	0.0460844
18S	144	U	612	840	1452	0.572983	0	0.364425	538	275	813	0.557712	0	0.358316	240	60	300	1.11381	0	0.527749	0.41683	0.0784715
18S	145	G	542	356	898	1.66521	0	0.625056	566	123	689	0.98182	0	0.495776	399	91	490	0.238402	0	0.192825	0.437886	0.181143
18S	146	G	641	329	970	1.63117	0	0.620184	541	207	748	0.96281	0	0.49086	249	225	474	0.362901	0	0.266683	0.459242	0.146038
18S	147	A	463	928	1391	0.767217	0	0.434315	354	231	585	1.49213	0	0.599147	232	50	282	1.23789	0	0.554025	0.529162	0.069551
18S	148	U	5554	5478	11032	0.86248	0	0	4523	1566	6089	0.850038	0	0	1047	839	1886	0.703975	0	0	0	0
18S	149	A	799	590	1389	0.894468	0	0.472327	678	163	841	0.811652	0	0.448312	164	142	306	1.80391	0	0.644103	0.521581	0.0871896
18S	150	A	728	509	1237	1.0646	0	0.515847	727	245	972	0.495101	0	0.331377	158	137	295	2.10206	0.103423	0.678373	0.508532	0.141755
18S	151	C	1435	932	2367	0.0521443	0	0.04958	1313	461	1774	0.215731	0	0	441	279	720	0.462074	0	0.31634	0.121973	0.138921
18S	152	U	1490	1225	2715	0.130879	0	0	1092	502	1594	0.158377	0	0	626	561	1187	0.0974093	0	0	0	0
18S	153	G	663	418	1081	1.21708	0	0.549185	231	250	481	1.82847	0	0.646926	425	256	681	0.697768	0	0.411347	0.535819	0.0966383
18S	154	U	1048	1128	2176	0.0285663	0	0	501	531	1032	0.164397	0	0.141304	698	1151	1849	0.405189	0	0	0.0471013	0.0666113
18S	155	G	1126	378	1504	0.101809	0	0.0924573	402	345	747	0.283526	0	0.221127	1310	712	2022	0.376806	0	0	0.104528	0.0906772
18S	156	G	272	767	1039	0.608365	0	0.378477	156	218	374	1.62764	0	0.62006	220	599	819	0.903374	0	0.474921	0.491153	0.0992915
18S	157	U	896	3088	3984	0.59311	0	0	486	1748	2234	0.633284	0	0	1189	1784	2973	0.00221176	0	0.00220762	0.000735874	0.00104068
18S	158	A	292	192	484	3.1578	0.11264	0.759865	111	197	308	2.18159	0.00250575	0.68639	460	270	730	4.12516	0.479734	0.805099	0.750451	0.0489178	1
18S	159	A	6	32	38	51.4293	0.834182	0.981407	0	12	12	72.4821	0.907094	0.987425	16	6	22	184.486	0.973698	0.994842	0.987891	0.00549483	1	0.981407	0.987425	0.994842	0.987891	0.00549483
18S	160	U	193	613	806	1.42261	0	0.587522	65	252	317	1.85094	0	0.649956	765	384	1149	2.90767	0.195214	0.744259	0.660579	0.0644268
18S	161	U	530	1427	1957	0.0673817	0	0	245	1388	1633	0.557038	0	0	2775	1842	4617	0.0370579	0	0	0	0
18S	162	C	391	790	1181	0.716949	0	0.417777	130	690	820	0.00852619	0	0	1737	612	2349	1.19821	0	0.545191	0.320989	0.232858
18S	163	U	5391	1889	7280	0.763981	0	0	1258	958	2216	0.616554	0	0	27378	2300	29678	0.90323	0	0	0	0
18S	164	A	1061	868	1929	0.22692	0	0.185029	345	366	711	0.387906	0	0.279773	2824	945	3769	0.671264	0	0.401714	0.288839	0.0886934
18S	165	G	576	1081	1657	0.533353	0	0.347972	233	102	335	2.33578	0	0.700845	1704	778	2482	1.60004	0	0.615487	0.554768	0.150322
18S	166	A	16	23	39	68.9786	0.844681	0.986062	9	2	11	99.4213	0.878866	0.990864	92	40	132	49.1086	0.857612	0.98019	0.985706	0.00436484	1	0.986062	0.990864	0.98019	0.985706	0.00436484
18S	167	G	542	607	1149	1.41646	0	0.586383	207	83	290	3.4281	0.02105	0.774771	1251	320	1571	3.08344	0.0988285	0.755226	0.70546	0.0845773
18S	168	C	1252	1220	2472	0.0650806	0	0.0611272	430	251	681	0.817775	0	0.45024	3604	435	4039	0.442745	0	0.306929	0.272765	0.160681
18S	169	U	5961	1683	7644	0.72451	0	0	2479	1832	4311	0.783405	0	0	12278	1411	13689	0.673152	0	0	0	0
18S	170	A	2560	714	3274	0.29579	0	0	633	569	1202	0.113854	0	0.102293	9971	290	10261	0.687808	0	0	0.0340976	0.0482213
18S	171	A	1300	1115	2415	0.0632404	0	0	515	1129	1644	0.19463	0	0	2308	267	2575	0.435425	0	0.303424	0.101141	0.143036
18S	172	U	472	193	665	2.8622	0	0.741368	208	186	394	2.99572	0.138595	0.750208	893	68	961	2.70176	0	0.730063	0.740546	0.00824462		0.741368	0.750208	0.730063	0.740546	0.00824462
18S	173	A	1374	795	2169	0.197583	0	0.165048	579	1296	1875	0.196819	0	0	1682	204	1886	0.726697	0	0.420989	0.195346	0.173198
18S	174	C	695	482	1177	1.28219	0	0.562034	200	269	469	2.65813	0.260453	0.727059	652	80	732	3.29019	0.0658866	0.767154	0.685416	0.0887665		0.562034	0.727059	0.767154	0.685416	0.0887665
18S	175	A	1437	1058	2495	0.0264601	0	0	572	1600	2172	0.284057	0	0	1344	174	1518	0.802172	0	0.445277	0.148426	0.209906
18S	176	U	397	1411	1808	0.247902	0	0.198743	148	2253	2401	0.402646	0	0	297	514	811	1.68541	0	0.627906	0.27555	0.262032
18S	177	G	97	268	365	5.63761	0.531882	0.849693	34	952	986	0.754205	0	0.43019	20	469	489	3.0593	0.426881	0.754031	0.677971	0.179508
18S	178	C	1194	3838	5032	0.606482	0	0	956	1160	2116	0.195003	0	0	1099	548	1647	0.323975	0	0.244811	0.0816037	0.115405
18S	179	C	884	3856	4740	0.549043	0	0	964	718	1682	0.142602	0	0.12487	1548	371	1919	0.310191	0	0.236847	0.120572	0.09674
18S	180	G	867	318	1185	1.2729	0.0145767	0.560241	841	238	1079	0.965185	0.153147	0.491374	1911	336	2247	0.290604	0	0.225247	0.42562	0.144448
18S	181	A	921	142	1063	1.60228	0.137914	0.615944	1231	144	1375	0.589212	0.0566727	0.370927	2049	684	2733	0.185345	0	0.156412	0.381094	0.187741
18S	182	C	1395	1233	2628	0.0174507	0	0.0171578	2119	143	2262	0.0860902	0	0	3360	366	3726	0.0200876	0	0	0.00571926	0.00808825
18S	183	G	2023	314	2337	0.238	0	0.192312	2981	337	3318	0.425553	0	0	4961	289	5250	0.176021	0	0	0.064104	0.0906568
18S	184	G	2776	167	2943	0.0278684	0	0	2323	610	2933	0.347008	0	0	6112	257	6369	0.247966	0	0	0	0
18S	185	G	2062	424	2486	0.0857079	0	0.0789712	2479	373	2852	0.375024	0	0	4334	199	4533	0.210675	0	0.174046	0.0843391	0.0711553
18S	186	C	2521	2460	4981	0.556657	0	0	2932	407	3339	0.529671	0	0	5032	970	6002	0.0381198	0	0	0	0
18S	187	G	974	1089	2063	0.195753	0	0.163773	856	294	1150	0.440535	0	0.305998	2131	1784	3915	0.616695	0.0438632	0.381514	0.283762	0.0902724
18S	188	C	367	3231	3598	0.403615	0	0	286	460	746	1.0178	0.166968	0.504747	1025	6093	7118	0.135042	0	0	0.168249	0.23794
18S	189	U	254	4187	4441	0.600038	0	0	122	726	848	0.475959	0	0.322732	758	11463	12221	0.540513	0	0	0.107577	0.152137
18S	190	G	46	362	408	3.7536	0.508217	0.790039	18	281	299	2.44352	0.297009	0.710287	221	6550	6771	0.107641	0	0	0.500109	0.355126
18S	191	A	10	488	498	2.20655	0.208543	0.688568	3	227	230	2.46955	0.103395	0.712668	35	6487	6522	0.128595	0	0	0.467079	0.330421
18S	192	C	33	681	714	0.801026	0	0.445106	11	365	376	0.536782	0	0.349893	39	6703	6742	0.210081	0	0	0.265	0.191372
18S	193	C	23	353	376	1.52552	0	0.604678	12	306	318	0.193278	0	0.162399	16	4727	4743	0.0556656	0	0.0527409	0.273272	0.238577
18S	194	C	20	111	131	4.88325	0	0.831096	9	371	380	0.229805	0	0	38	3757	3795	0.214228	0	0.17647	0.335855	0.357522
18S	195	C	3	192	195	1.62217	0.13515	0.619842	3	285	288	0.137063	0	0	33	3646	3679	0.0651781	0	0.0612055	0.227016	0.278892
18S	196	C	3	116	119	1.23102	0.0978721	0.553843	1	144	145	0.45586	0.0530122	0.314601	1	2530	2531	0.244537	0	0.19655	0.354998	0.148635
18S	197	U	2	133	135	0.935458	0	0.485169	0	112	112	0.754867	0.0870846	0.432337	1	1870	1871	0.419878	0	0.295825	0.404444	0.079776
18S	198	U	1	202	203	0.60098	0	0.376536	0	174	174	0.0791111	0	0.0737016	2	2413	2415	0.113935	0	0	0.150079	0.162931
18S	199	C	35	274	309	0.45638	0	0.314062	38	43	81	1.71477	0	0.634495	83	642	725	1.72103	0.250745	0.632812	0.527123	0.150659
18S	200	G	33	120	153	3.92749	0	0.798109	19	25	44	6.3116	0.312666	0.865863	59	411	470	3.17424	0.275172	0.760822	0.808265	0.0434797	1
18S	201	C	16	86	102	9.30647	0.58271	0.903825	5	67	72	4.7997	0.17971	0.829536	10	265	275	6.34682	0.522074	0.864313	0.865891	0.0303487	1
18S	202	G	28	74	102	11.5243	0.729842	0.920869	1	122	123	2.93952	0.190054	0.747692	34	618	652	2.13786	0.222963	0.681644	0.783402	0.100875	1
18S	203	G	118	450	568	1.51644	0.108579	0.603035	49	147	196	1.78658	0.0349384	0.642307	69	694	763	1.7483	0.145692	0.636442	0.627261	0.0172971
18S	204	G	282	1553	1835	0.199298	0	0	111	271	382	0.556194	0	0.358007	174	1846	2020	0.00591566	0	0.00588377	0.121297	0.167397
18S	205	G	460	2353	2813	0.445732	0	0	221	662	883	0.298165	0	0	558	2317	2875	0.305571	0	0	0	0
18S	206	G	1541	3128	4669	0.670407	0	0	733	1315	2048	0.726832	0	0	2200	3405	5605	0.67338	0	0	0	0
18S	207	G	1063	2610	3673	0.522543	0	0	517	1051	1568	0.577771	0	0	1249	3127	4376	0.538355	0	0	0	0
18S	208	G	863	916	1779	0.143533	0	0.125579	217	441	658	0.231934	0	0.1885	811	2480	3291	0.338494	0	0	0.104693	0.0783592
18S	209	A	389	442	831	1.55442	0.132828	0.608808	132	236	368	1.39292	0.0536093	0.582761	433	750	1183	1.04263	0.0244366	0.510647	0.567405	0.0415191
18S	210	U	402	376	778	1.87157	0.225481	0.65205	101	224	325	2.50767	0	0.715536	227	398	625	3.67748	0.206651	0.786478	0.718022	0.054908
18S	211	G	1205	468	1673	0.219434	0	0.180036	302	423	725	0.577273	0	0.366314	577	465	1042	1.70903	0	0.631088	0.392479	0.185068
18S	212	C	1404	1053	2457	0.263814	0	0	249	504	753	0.555261	0	0.357326	519	1408	1927	0.373922	0	0.27226	0.209862	0.152404
18S	213	G	316	1295	1611	0.078405	0	0.0727465	130	569	699	0.780317	0	0.438654	233	895	1128	1.31646	0	0.568523	0.359975	0.209907
18S	214	U	364	1541	1905	0.0890346	0	0	62	1031	1093	0.346852	0	0.257703	150	1984	2134	0.363862	0	0.266879	0.174861	0.123702
18S	215	G	291	558	849	1.14556	0	0.534213	53	1067	1120	0.405352	0	0.288618	162	2365	2527	0.160799	0	0.138572	0.320468	0.163082
18S	216	C	549	3178	3727	0.60214	0	0	79	4950	5029	0.762034	0	0	253	10449	10702	0.804218	0	0	0	0
18S	217	A	193	554	747	1.45425	0	0.592866	95	482	577	2.02397	0	0.669692	145	645	790	3.24502	0	0.764658	0.675739	0.0702637
18S	218	U	161	626	787	1.19955	0	0.545676	39	686	725	1.33898	0	0.572801	105	921	1026	2.21006	0	0.688688	0.602388	0.0620199
18S	219	U	146	1694	1840	0.194538	0	0	49	2235	2284	0.357914	0	0	144	1925	2069	0.501981	0	0.33432	0.11144	0.1576
18S	220	U	569	3568	4137	0.730184	0	0	153	4912	5065	0.79321	0	0	610	9307	9917	0.787154	0	0	0	0
18S	221	A	36	427	463	2.00852	0	0.66809	15	370	385	2.68926	0	0.729455	77	688	765	2.8499	0	0.740504	0.712683	0.0318532
18S	222	U	249	299	548	1.37818	0	0.579955	69	217	286	3.36732	0	0.771643	314	574	888	1.99665	0	0.666544	0.672714	0.0783776
18S	223	C	981	327	1308	0.254647	0	0	201	265	466	0.864168	0	0.464101	1620	722	2342	0.217433	0	0	0.1547	0.218779
18S	224	A	225	133	358	1.79892	0	0.643359	87	80	167	3.73538	0	0.789817	474	428	902	1.07633	0	0.518657	0.650611	0.110819
18S	225	G	419	42	461	0.993122	0	0.498816	114	30	144	3.74245	0.220837	0.790288	951	178	1129	0.514956	0	0.340113	0.543072	0.186428
18S	226	A	514	72	586	0.358073	0	0.263994	99	29	128	3.00973	0.533541	0.752061	1006	83	1089	0.396789	0	0.284259	0.433438	0.225452
18S	227	U	324	201	525	0.178792	0	0.151919	65	153	218	0.116591	0	0.104845	828	239	1067	0.050489	0	0	0.085588	0.0634978
18S	228	C	580	413	993	0.392857	0	0	94	268	362	0.348362	0	0	933	305	1238	0.194404	0	0	0	0
18S	229	A	150	168	318	1.13096	0.106304	0.531511	27	74	101	1.59499	0.175021	0.616973	370	120	490	1.15021	0.196871	0.535437	0.561307	0.0393943
18S	230	A	147	203	350	0.810035	0.0355972	0.44823	37	150	187	0.305733	0	0.235104	420	165	585	0.60986	0.0903978	0.37923	0.354188	0.0887917
18S	231	A	266	320	586	0.0739542	0	0.068971	42	193	235	0.052919	0	0.0504624	560	288	848	0.0472975	0	0.0452123	0.0548819	0.0101904
18S	232	A	235	438	673	0.0538576	0	0	33	205	238	0.0900046	0	0.0828909	270	427	697	0.274292	0	0.215493	0.0994612	0.0887513
18S	233	C	356	514	870	0.272968	0	0	80	321	401	0.356357	0	0	362	793	1155	0.276057	0	0	0	0
18S	234	C	528	666	1194	0.494031	0	0	169	366	535	0.544382	0	0	511	824	1335	0.409564	0	0	0	0
18S	235	A	121	363	484	0.400939	0	0.286615	31	145	176	0.548713	0	0.3556	106	705	811	0.028202	0	0	0.214072	0.153969
18S	236	A	73	322	395	0.912598	0.0826952	0.477782	25	154	179	0.59963	0	0.376162	62	563	625	0.289031	0	0.224502	0.359482	0.104072
18S	237	C	144	451	595	0.752237	0	0.429712	47	155	202	0.969732	0	0.493551	48	482	530	0.880331	0	0.468648	0.46397	0.026271
18S	238	C	297	316	613	0.81835	0	0.450454	150	117	267	0.527944	0	0.346371	485	350	835	0.153177	0	0.132968	0.309931	0.13215
18S	239	C	426	372	798	0.425643	0	0.298825	262	109	371	0.0997312	0	0.0909091	618	459	1077	0.130324	0	0	0.129911	0.125073
18S	240	G	324	341	665	0.784234	0	0.439906	168	42	210	1.03781	0	0.510464	392	166	558	0.756172	0	0.431019	0.460463	0.0355419
18S	241	G	342	524	866	0.378252	0	0.274673	102	67	169	1.60392	0.0609394	0.617358	82	143	225	3.4561	0.244684	0.776359	0.55613	0.209338
18S	242	U	261	1309	1570	0.244763	0	0	182	249	431	0.000848765	0	0	297	421	718	0.406336	0	0.289218	0.0964061	0.136339
18S	243	C	2659	3115	5774	0.877004	0	0	1673	602	2275	0.903974	0	0	2392	1737	4129	0.839492	0	0	0	0
18S	244	A	142	567	709	0.743709	0	0.426855	63	90	153	1.85051	0	0.650667	166	256	422	1.69879	0	0.630016	0.569179	0.100991
18S	245	G	144	97	241	3.93646	0	0.798094	77	13	90	3.45397	0.0709406	0.777399	230	154	384	1.9056	0	0.656424	0.743972	0.0624799
18S	246	C	75	239	314	2.4406	0	0.710008	41	62	103	2.45353	0.128649	0.712424	343	221	564	0.939803	0	0.484926	0.635786	0.106679
18S	247	C	154	417	571	0.659654	0	0.397884	160	150	310	0.0438728	0	0	194	464	658	0.638897	0	0.390195	0.262693	0.185779
18S	248	C	72	759	831	0.0377938	0	0	58	103	161	0.706653	0	0.415561	117	1247	1364	0.277485	0	0	0.13852	0.195897
18S	249	C	17	389	406	0.70546	0	0.414245	25	87	112	1.02773	0.145416	0.509059	29	1116	1145	0.170448	0	0	0.307768	0.22104
18S	250	U	16	378	394	0.0896203	0	0	6	54	60	0.686885	0	0.411187	8	1584	1592	0.582256	0	0	0.137062	0.193836
18S	251	C	73	254	327	0.020393	0	0	18	59	77	0.121795	0	0.109827	14	609	623	0.165509	0	0.142201	0.0840094	0.0608562
18S	252	U	12	348	360	0.179501	0	0	4	66	70	0.111894	0	0.101924	5	1158	1163	0.487047	0	0	0.0339748	0.0480476
18S	253	C	18	109	127	1.27743	0.19201	0.562839	3	36	39	0.836667	0	0.461822	18	439	457	0.290272	0	0.225351	0.416671	0.14143
18S	254	C	3	104	107	1.29002	0.0771574	0.56561	4	30	34	0.610794	0	0.386035	4	192	196	1.648	0.269642	0.623552	0.525065	0.101115
18S	255	G	6	57	63	2.09965	0.250372	0.680815	3	8	11	3.16481	0.475037	0.775408	4	61	65	5.20556	0.513888	0.840907	0.76571	0.0657161	1
18S	256	G	2	63	65	1.60791	0.0454671	0.620155	1	15	16	1.62026	0.275306	0.632559	0	67	67	3.47124	0.108396	0.77891	0.677208	0.0720924
18S	257	C	9	205	214	0.33938	0	0	6	25	31	0.374653	0	0.278883	2	28	30	5.43656	0	0.848892	0.375925	0.353287
18S	258	C	10	233	243	0.456785	0	0	8	37	45	0.0207729	0	0.020793	10	12	22	6.057	0.252551	0.863618	0.294804	0.402302
18S	259	C	37	94	131	0.0717172	0	0.0673944	24	35	59	0.155	0	0	12	30	42	1.52145	0	0.609019	0.225471	0.272602
18S	260	C	12	44	56	1.84971	0.177676	0.653108	28	28	56	0.0752437	0	0.071139	5	16	21	4.53434	0	0.826095	0.51678	0.322933
18S	261	G	17	26	43	3.33232	0.396311	0.773233	11	19	30	1.51362	0.187416	0.609996	27	17	44	2.22914	0.16669	0.695103	0.692777	0.0666618
18S	262	G	12	51	63	2.74618	0.317209	0.736132	4	32	36	1.65556	0.269836	0.629841	10	14	24	7.33378	0.624186	0.884251	0.750075	0.104329	1
18S	263	C	7	233	240	0.172337	0	0.147525	8	73	81	0.49187	0	0.332418	6	101	107	1.46626	0.228822	0.596767	0.358903	0.184356
18S	264	C	5	247	252	0.3213	0	0.243899	4	136	140	0.0436564	0	0	0	279	279	0.114921	0	0.103406	0.115769	0.0999544
18S	265	G	12	269	281	0.444129	0	0.308298	11	112	123	0.323118	0	0.245707	6	295	301	0.261516	0	0.207848	0.253951	0.0414207
18S	266	G	48	269	317	0.641789	0.00484765	0.391658	17	152	169	0.310588	0	0.238052	25	555	580	0.247772	0	0	0.209904	0.161128
18S	267	G	132	369	501	0.264387	0	0.209433	93	111	204	0.331491	0	0.249877	71	382	453	0.187812	0	0.15841	0.205907	0.0374247
18S	268	G	225	586	811	0.161535	0	0	146	141	287	0.026196	0	0.0256139	124	728	852	0.36539	0	0	0.00853798	0.0120745
18S	269	G	444	450	894	0.14987	0	0	211	188	399	0.203889	0	0	165	651	816	0.26377	0	0	0	0
18S	270	G	303	413	716	0.212351	0	0.175358	82	101	183	1.0221	0	0.506827	65	564	629	0.0351852	0	0.0340415	0.238742	0.198149
18S	271	C	499	574	1073	0.076257	0	0	256	85	341	0.232878	0	0.189339	217	469	686	0.00562834	0	0.00560495	0.0649814	0.087964
18S	272	G	948	654	1602	0.270923	0	0	549	445	994	0.536538	0	0	482	535	1017	0.291105	0	0	0	0
18S	273	G	790	818	1608	0.15443	0	0	311	359	670	0.109157	0	0	364	594	958	0.210845	0	0	0	0
18S	274	G	374	171	545	2.0012	0.290196	0.667207	135	60	195	2.80465	0.279173	0.738153	142	174	316	1.66926	0.31396	0.626104	0.677155	0.0462816
18S	275	C	738	141	879	1.01554	0.14947	0.50414	243	96	339	1.46477	0.16733	0.594993	264	394	658	0.248103	0	0.199026	0.43272	0.169358
18S	276	G	1045	81	1126	0.714217	0.125384	0.416859	236	55	291	2.15498	0.339859	0.683783	241	170	411	1.1384	0.215173	0.532966	0.544536	0.109278
18S	277	C	2383	203	2586	0.256638	0	0	944	143	1087	0.158997	0	0	665	353	1018	0.159317	0	0	0	0
18S	278	C	3670	147	3817	0.453172	0	0	1702	170	1872	0.501127	0	0	1223	288	1511	0.400728	0	0	0	0
18S	279	G	2500	290	2790	0.110012	0	0	1281	225	1506	0.294898	0	0	718	281	999	0.0574556	0	0.0543852	0.0181284	0.0256374
18S	280	G	1956	205	2161	0.286191	0	0.22259	1033	306	1339	0.129942	0	0	520	138	658	0.810909	0.0503156	0.448167	0.223586	0.182965
18S	281	C	2514	78	2592	0.0950636	0	0.0868416	1298	237	1535	0.23546	0	0	843	169	1012	0.208018	0	0.172339	0.0863934	0.0703576
18S	282	G	2508	48	2556	0.1234	0	0.109883	771	39	810	0.544417	0	0.352788	974	83	1057	0.173997	0	0.148329	0.203667	0.106607
18S	283	G	1784	51	1835	0.602481	0	0.376096	724	34	758	0.672039	0	0.402245	1069	15	1084	0.17108	0	0.146203	0.308181	0.115032
18S	284	C	5170	95	5265	0.542478	0	0	1544	24	1568	0.283953	0	0	2256	16	2272	0.513262	0	0	0	0
18S	285	U	5071	75	5146	0.576327	0	0	1840	44	1884	0.482546	0	0	2164	9	2173	0.523306	0	0	0	0
18S	286	U	3971	33	4004	0.489175	0	0	1610	31	1641	0.459264	0	0	1972	14	1986	0.511877	0	0	0	0
18S	287	U	903	40	943	1.24322	0.159617	0.554474	417	9	426	1.12719	0.123661	0.530481	748	27	775	0.328708	0	0.24763	0.444195	0.139337
18S	288	G	442	17	459	3.05225	0.370483	0.753628	237	23	260	2.08761	0.214656	0.676965	319	21	340	1.96751	0.248988	0.663673	0.698089	0.039645
18S	289	G	554	9	563	1.77644	0.0834248	0.640235	783	14	797	0.171707	0	0	500	9	509	0.812135	0	0.44865	0.362962	0.268306
18S	290	U	388	27	415	2.40267	0	0.706612	450	47	497	0.312851	0	0.238664	284	44	328	2.28592	0.056395	0.696315	0.547197	0.218206
18S	291	G	550	23	573	0.840689	0	0.457158	265	39	304	0.872714	0	0.466833	154	73	227	3.79532	0	0.792188	0.57206	0.155704
18S	292	A	324	47	371	1.11024	0	0.526792	138	52	190	1.45631	0	0.594152	174	36	210	4.06709	0	0.803399	0.641448	0.117772
18S	293	C	150	183	333	0.796208	0	0.444012	97	81	178	1.17089	0	0.540751	452	82	534	0.93784	0	0.484429	0.48973	0.039671
18S	294	U	104	266	370	1.42114	0.0283656	0.587626	137	161	298	0.508844	0	0.33799	965	185	1150	0.0378994	0	0.0365461	0.320721	0.225309
18S	295	C	245	179	424	1.39501	0	0.583037	137	101	238	1.02701	0	0.507711	937	47	984	0.349577	0	0.259222	0.44999	0.138354
18S	296	U	1218	363	1581	0.379709	0	0	738	205	943	0.577766	0	0	4240	194	4434	0.776498	0	0	0	0
18S	297	A	615	112	727	0.708471	0	0.415015	255	72	327	0.575474	0	0.365979	1901	84	1985	0.335482	0	0	0.260331	0.185167
18S	298	G	286	158	444	2.26419	0	0.694124	112	35	147	2.9268	0.0436847	0.746625	531	143	674	1.22102	0	0.550123	0.663624	0.0830696
18S	299	A	262	216	478	2.67671	0.0947564	0.728431	115	118	233	2.06823	0.00115494	0.67502	544	97	641	1.65327	0	0.623473	0.675641	0.0428514
18S	300	U	2278	3854	6132	0.787454	0	0	758	1066	1824	0.667172	0	0	2531	897	3428	0.585295	0	0	0	0
18S	301	A	147	1152	1299	0.582846	0	0.368406	60	378	438	1.02149	0	0.505885	320	242	562	2.22463	0	0.690267	0.521519	0.131864
18S	302	A	106	709	815	1.86171	0.145289	0.650837	39	322	361	1.84033	0.0998758	0.648559	147	208	355	4.30197	0.304092	0.811821	0.703739	0.076431
18S	303	C	234	1778	2012	0.14588	0	0.127363	271	762	1033	0.0163228	0	0.0160759	505	327	832	1.05399	0	0.513444	0.218961	0.21313
18S	304	C	622	1612	2234	0.18875	0	0.15884	218	477	695	0.927874	0	0.481653	661	473	1134	0.599158	0	0.374877	0.338457	0.134281
18S	305	U	2171	2011	4182	0.330728	0	0	1462	889	2351	0.373739	0	0	2882	1493	4375	0.605497	0	0	0	0
18S	306	C	661	1344	2005	0.637338	0	0.389371	356	429	785	1.41145	0.147983	0.585621	863	574	1437	0.564511	0	0.360983	0.445325	0.0998788
18S	307	G	1776	984	2760	0.144907	0	0.126607	1491	408	1899	0.00111111	0	0.00111046	1761	856	2617	0.195828	0	0	0.0425724	0.059423
18S	308	G	2435	1249	3684	0.00457711	0	0.00455749	1576	384	1960	0.192606	0	0.161569	1216	804	2020	0.233256	0	0.189215	0.118447	0.0813191
18S	309	G	1521	784	2305	0.809285	0.00558913	0.447403	1440	311	1751	0.478456	0	0.323744	958	394	1352	0.98668	0	0.496832	0.42266	0.0727969
18S	310	C	2929	3392	6321	0.395787	0	0	3153	586	3739	0.339076	0	0	2538	696	3234	0.223744	0	0	0	0
18S	311	C	2726	2915	5641	0.284249	0	0	3292	1279	4571	0.453512	0	0	2918	1673	4591	0.477821	0	0	0	0
18S	312	G	1519	1690	3209	0.314462	0	0.239289	1894	897	2791	0.0571235	0	0	1673	1013	2686	0.103536	0	0	0.079763	0.112802
18S	313	A	933	2364	3297	0.267155	0	0.210881	1051	1135	2186	0.219895	0	0.180325	1175	688	1863	0.347151	0	0.257795	0.216334	0.0318612
18S	314	U	5003	5973	10976	0.718123	0	0	3292	3164	6456	0.689297	0	0	3846	1371	5217	0.617974	0	0	0	0
18S	315	C	773	2500	3273	0.116874	0	0.104672	719	1156	1875	0.229993	0	0.187068	441	659	1100	1.15211	0.0890149	0.535567	0.275769	0.186759
18S	316	G	736	659	1395	1.53593	0.0691199	0.605838	282	558	840	1.57157	0.134267	0.611415	457	182	639	2.62602	0.369008	0.724528	0.64726	0.0546839
18S	317	C	2075	1288	3363	0.163162	0	0	719	1040	1759	0.032822	0	0	1290	577	1867	0.0609624	0	0.0574885	0.0191628	0.0271004
18S	318	A	517	1016	1533	1.05404	0	0.513318	148	458	606	1.65052	0	0.623103	291	466	757	1.64622	0.111523	0.622413	0.586278	0.0515912
18S	319	C	391	1098	1489	1.17441	0	0.540271	99	590	689	1.10386	0	0.525046	105	2374	2479	0.291205	0	0	0.355106	0.251175
18S	320	G	247	364	611	4.51362	0	0.818874	78	259	337	3.0548	0	0.753929	43	1372	1415	0.298132	0	0.229788	0.600863	0.263726
18S	321	C	384	495	879	2.32119	0	0.699142	100	282	382	1.71749	0	0.632622	62	1807	1869	0.175657	0	0	0.443921	0.315072
18S	322	C	417	349	766	2.95598	0	0.747464	93	176	269	2.77255	0.080974	0.73565	48	1344	1392	0.132113	0	0.11677	0.533295	0.294567
18S	323	C	1031	399	1430	1.183	0	0.542089	196	212	408	1.52391	0	0.604374	137	964	1101	0.44762	0	0.309405	0.485289	0.126942
18S	324	C	10993	427	11420	0.8289	0	0	2696	301	2997	0.767786	0	0	2235	1217	3452	0.648036	0	0	0	0
18S	325	C	6013	149	6162	0.579775	0	0	1810	62	1872	0.55899	0	0	1709	248	1957	0.299529	0	0	0	0
18S	326	C	3877	61	3938	0.301148	0	0	1106	37	1143	0.236267	0	0	1064	79	1143	0.233654	0	0.189534	0.063178	0.0893473
18S	327	G	825	24	849	2.48576	0	0.71336	404	23	427	1.14104	0	0.53352	270	75	345	3.16191	0.334331	0.760254	0.669045	0.0977238
18S	328	U	1946	28	1974	0.342774	0	0.255369	678	48	726	0.1488	0	0.129682	572	45	617	1.19198	0	0.544193	0.309748	0.173537
18S	329	G	1028	15	1043	1.46129	0	0.59394	521	165	686	0.150477	0	0.130961	450	110	560	1.43838	0.031518	0.590324	0.438408	0.217403
18S	330	G	504	46	550	3.42751	0.155259	0.774457	330	43	373	1.04225	0.0112983	0.511012	178	210	388	2.60771	0.272049	0.723331	0.6696	0.114064
18S	331	C	1711	113	1824	0.0516286	0	0	405	34	439	0.436263	0	0.30423	581	1038	1619	0.235178	0	0	0.10141	0.143415
18S	332	G	840	907	1747	0.140243	0	0	240	198	438	0.316983	0	0.241106	485	2222	2707	0.582332	0	0	0.0803686	0.113658
18S	333	G	416	503	919	0.622428	0.0115092	0.383897	90	236	326	0.874312	0.0561655	0.467233	180	932	1112	0.207248	0	0.171797	0.340976	0.124371
18S	334	C	530	529	1059	0.451834	0	0.311419	122	282	404	0.90214	0	0.474893	213	1195	1408	0.0126883	0	0	0.262104	0.196985
18S	335	G	336	625	961	0.685493	0.0943935	0.406953	60	296	356	1.69247	0.173438	0.629248	110	1560	1670	0.137529	0	0	0.3454	0.260551
18S	336	A	206	1464	1670	0.0512667	0	0.0487944	33	311	344	2.56876	0.385459	0.720376	53	1142	1195	0.407497	0	0.289691	0.352954	0.277797
18S	337	C	164	2568	2732	0.341058	0	0	24	1329	1353	0.0442803	0	0	77	2184	2261	0.27428	0	0	0	0
18S	338	G	84	2024	2108	0.0439756	0	0	21	995	1016	0.534033	0	0.348347	12	1259	1271	0.430625	0	0.301171	0.216506	0.154299
18S	339	A	50	1590	1640	0.372171	0	0.271349	18	1362	1380	0.263151	0	0.208448	28	897	925	1.05178	0.174315	0.512887	0.330895	0.131225
18S	340	C	128	1440	1568	0.534877	0.0394362	0.348627	22	3038	3060	0.450641	0	0	35	1470	1505	0.253158	0	0.202123	0.183583	0.142929
18S	341	C	350	2186	2536	0.0467	0	0	89	2998	3087	0.436446	0	0	148	1740	1888	0.00282336	0	0	0	0
18S	342	C	1044	2954	3998	0.396916	0	0	157	3782	3939	0.58051	0	0	389	3457	3846	0.571346	0	0	0	0
18S	343	A	455	1947	2402	0.135636	0	0.11948	46	1372	1418	0.340639	0	0.254221	218	1366	1584	0.191174	0	0.160577	0.178093	0.0563847
18S	344	U	636	2659	3295	0.147391	0	0	69	2282	2351	0.287561	0	0	244	2271	2515	0.323538	0	0	0	0
18S	345	U	1144	2614	3758	0.242798	0	0	165	2104	2269	0.310578	0	0	570	2150	2720	0.410878	0	0	0	0
18S	346	C	423	1677	2100	0.590423	0.0187305	0.371347	95	542	637	1.64187	0.243392	0.621849	261	833	1094	0.63865	0.0117335	0.389959	0.461052	0.113954
18S	347	G	444	1448	1892	0.849498	0.130873	0.459444	87	194	281	4.55197	0.495082	0.820408	283	939	1222	0.390188	0	0.280838	0.52023	0.224433
18S	348	A	476	2541	3017	0.112532	0	0.10118	72	453	525	1.55579	0	0.609184	229	738	967	0.645833	0	0.392652	0.367672	0.208143
18S	349	A	306	3186	3492	0.0622642	0	0	71	490	561	1.07013	0	0.517382	177	662	839	0.672765	0	0.402474	0.306619	0.221829
18S	350	C	465	5034	5499	0.413737	0	0	165	615	780	0.559482	0	0.359056	381	912	1293	0.056543	0	0.0535562	0.137537	0.158156
18S	351	G	365	2548	2913	0.257851	0	0.205049	411	469	880	0.424379	0	0.298177	199	567	766	0.928364	0	0.481752	0.328326	0.114957
18S	352	U	957	5677	6634	0.510006	0	0	717	1734	2451	0.553104	0	0	362	2005	2367	0.443145	0	0	0	0
18S	353	C	1347	1565	2912	0.567178	0	0.36199	1203	561	1764	0.0903431	0	0	681	650	1331	0.854605	0	0.460988	0.274326	0.198143
18S	354	U	332	692	1024	3.76413	0.17897	0.79026	325	102	427	3.36046	0	0.77108	241	243	484	4.78447	0.389561	0.827418	0.796253	0.0233872	1	0.79026	0.77108	0.827418	0.796253	0.0233872
18S	355	G	1032	1331	2363	1.23194	0	0.552063	609	276	885	1.36634	0	0.577682	519	265	784	3.59408	0	0.782546	0.63743	0.103144
18S	356	C	2735	2405	5140	0.171443	0	0.146376	1762	1007	2769	0.134473	0	0	1477	889	2366	1.07897	0	0.519097	0.221824	0.218533
18S	357	C	4256	1041	5297	0.172428	0	0.147093	1811	600	2411	0.0776212	0	0.0720578	2729	648	3377	0.596806	0	0.373819	0.197657	0.128277
18S	358	C	1936	1660	3596	0.852479	0	0.460252	806	647	1453	0.942267	0	0.485309	2132	317	2449	1.46695	0	0.59474	0.513434	0.0583952
18S	359	U	13551	4637	18188	0.719848	0	0	5015	2440	7455	0.710722	0	0	16452	2426	18878	0.758964	0	0	0	0
18S	360	A	821	414	1235	4.79477	0	0.827546	328	17	345	7.60186	0	0.884043	1183	53	1236	4.53958	0.00341681	0.8196	0.84373	0.0286898	1
18S	361	U	9428	941	10369	0.403943	0	0	3966	21	3987	0.354784	0	0	11596	45	11641	0.505711	0	0	0	0
18S	362	C	17474	1061	18535	0.720142	0	0	7314	562	7876	0.725128	0	0	21125	272	21397	0.786483	0	0	0	0
18S	363	A	1891	111	2002	2.29849	0.0514202	0.696937	640	113	753	2.67756	0.0325678	0.728343	1854	3	1857	2.43615	0	0.709088	0.711456	0.0129305
18S	364	A	1186	7	1193	4.09606	0.189336	0.803902	552	35	587	3.339	0.000660691	0.769834	1049	26	1075	4.4111	0.0562517	0.815335	0.796357	0.0193266	1
18S	365	C	4224	56	4280	0.223637	0	0.182799	1331	56	1387	0.655996	0	0.396306	2559	10	2569	0.966649	0	0.491618	0.356908	0.129116
18S	366	U	2332	82	2414	0.791314	0	0.441853	917	47	964	1.02056	0	0.505348	1630	36	1666	1.31366	0	0.567931	0.505044	0.0514718
18S	367	U	2425	437	2862	0.42268	0	0.297174	1120	16	1136	0.707183	0	0.414453	1315	74	1389	1.5917	0	0.614324	0.441984	0.130931
18S	368	U	4046	904	4950	0.360372	0	0	3172	69	3241	0.52859	0	0	2805	99	2904	0.0874087	0	0	0	0
18S	369	C	1411	810	2221	0.247625	0	0.198549	1041	88	1129	0.53116	0	0.347101	1493	68	1561	0.254176	0	0.202767	0.249472	0.0690555
18S	370	G	1227	92	1319	1.14848	0.00931193	0.534744	723	20	743	1.55385	0	0.608755	703	96	799	1.61524	0.082096	0.617921	0.58714	0.0372379
18S	371	A	1452	397	1849	0.488162	0	0.328149	1094	49	1143	0.695688	0	0.41048	869	81	950	1.24567	0	0.554959	0.431196	0.093746
18S	372	U	1687	373	2060	0.244768	0	0.196714	1523	41	1564	0.243983	0	0.196231	1386	53	1439	0.428248	0	0.299988	0.230978	0.0487978
18S	373	G	2188	187	2375	0.0253741	0	0.0247564	1809	76	1885	0.0366443	0	0.035367	2189	91	2280	0.127824	0	0	0.0200411	0.0148185
18S	374	G	1682	269	1951	0.219456	0	0.180038	1710	78	1788	0.112322	0	0.101031	1743	110	1853	0.116655	0	0.104518	0.128529	0.03645
18S	375	U	5526	1088	6614	0.750671	0	0	6614	213	6827	0.807018	0	0	5793	708	6501	0.770616	0	0	0	0
18S	376	A	1322	194	1516	0.455475	0	0.313081	1793	67	1860	0.0146277	0	0.0144245	1922	124	2046	0.0456115	0	0.0436422	0.123716	0.134432
18S	377	G	982	221	1203	0.850831	0	0.459908	824	66	890	1.17089	0	0.539639	771	582	1353	0.64401	0	0.391907	0.463818	0.0603748
18S	378	U	969	377	1346	0.68182	0	0.405585	997	150	1147	0.633256	0	0.387933	565	418	983	1.48421	0	0.597703	0.46374	0.0949995
18S	379	C	416	417	833	1.77631	0.133942	0.640086	417	314	731	1.53242	0	0.605448	491	620	1111	1.24348	0	0.554485	0.600006	0.0351577
18S	380	G	303	882	1185	1.60089	0	0.615716	127	715	842	1.31594	0	0.5685	326	796	1122	1.76539	0	0.638593	0.607603	0.0291846
18S	381	C	480	1385	1865	0.862808	0	0.463309	196	1221	1417	0.324307	0	0.245018	275	1589	1864	0.747989	0	0.428045	0.378791	0.0956809
18S	382	C	462	2243	2705	0.606841	0	0.377748	194	1690	1884	0.0717949	0	0.0670188	272	4237	4509	0.13643	0	0	0.148255	0.164566
18S	383	G	277	2167	2444	0.97247	0	0.493124	158	911	1069	1.05437	0	0.513467	153	1488	1641	1.7745	0	0.639715	0.548768	0.0648428
18S	384	U	180	3718	3898	0.38421	0	0.277618	90	2096	2186	0.0292638	0	0.0284444	129	4788	4917	0.0409064	0	0	0.102021	0.124708
18S	385	G	62	2185	2247	1.7587	0	0.637613	53	1467	1520	0.662744	0	0.398742	55	2541	2596	1.10861	0	0.525851	0.520735	0.0975857
18S	386	C	276	16543	16819	0.710029	0	0	294	4475	4769	0.529974	0	0	370	12368	12738	0.645085	0	0	0	0
18S	387	C	135	6900	7035	0.120981	0	0	100	1503	1603	0.65196	0	0.394808	151	3085	3236	0.773738	0	0.436295	0.277034	0.196624
18S	388	U	1326	17394	18720	0.75002	0	0	906	8284	9190	0.816598	0	0	950	18563	19513	0.808451	0	0	0	0
18S	389	A	148	931	1079	4.87426	0	0.829897	70	513	583	3.28794	0	0.767094	80	815	895	5.10536	0	0.836362	0.811118	0.0312411	1
18S	390	C	920	5936	6856	0.243291	0	0	437	1309	1746	0.25153	0	0.20107	371	4556	4927	0.0445437	0	0	0.0670232	0.0947852
18S	391	C	1816	2414	4230	0.145421	0	0.126985	1279	1151	2430	0.233845	0	0	775	3020	3795	0.138579	0	0.12174	0.0829084	0.0586642
18S	392	A	292	684	976	3.74331	0.273016	0.789347	169	263	432	3.37673	0.035053	0.771926	137	409	546	6.76015	0.295246	0.871342	0.810872	0.0433463	1
18S	393	U	443	968	1411	1.5195	0	0.603265	310	278	588	1.76352	0	0.638534	159	1095	1254	1.69864	0	0.629628	0.623809	0.0149749
18S	394	G	321	538	859	2.69346	0	0.729481	209	158	367	3.49511	0.152965	0.778006	105	1243	1348	1.39613	0.0194313	0.58284	0.696776	0.0829644
18S	395	G	189	814	1003	1.16532	0	0.538421	157	363	520	1.37515	0	0.579443	216	894	1110	1.03866	0	0.509708	0.542524	0.0286168
18S	396	U	80	1168	1248	0.761649	0	0.432547	65	597	662	1.34987	0	0.574814	38	2942	2980	0.278486	0	0	0.335787	0.244438
18S	397	G	56	506	562	2.69611	0.2313	0.729796	40	703	743	1.29449	0	0.564504	25	2020	2045	0.0896763	0	0.0823332	0.458878	0.274675
18S	398	A	55	952	1007	1.04328	0.13307	0.510838	58	1055	1113	0.664502	0.00557846	0.399435	28	1194	1222	0.921514	0.0487143	0.479781	0.463351	0.0469403
18S	399	C	78	4879	4957	0.656755	0	0	344	2353	2697	0.308957	0	0	68	3374	3442	0.363707	0	0	0	0
18S	400	C	379	3308	3687	0.495963	0	0	1256	2111	3367	0.429203	0	0	288	4132	4420	0.531195	0	0	0	0
18S	401	A	69	1514	1583	0.320041	0	0.242564	184	1250	1434	0.572784	0	0.364346	24	1061	1085	1.20791	0	0.547311	0.38474	0.125246
18S	402	C	39	2511	2550	0.245185	0	0	83	5795	5878	0.697796	0	0	29	2483	2512	0.150153	0	0	0	0
18S	403	G	75	2199	2274	0.15809	0	0	172	2390	2562	0.158235	0	0	54	3493	3547	0.491657	0	0	0	0
18S	404	G	74	2752	2826	0.37481	0	0	205	2940	3145	0.36767	0	0	116	2649	2765	0.382968	0	0	0	0
18S	405	G	38	830	868	1.12227	0.156561	0.529094	61	1021	1082	0.902503	0.0578544	0.474607	8	993	1001	0.730794	0.0833182	0.422474	0.475392	0.043531
18S	406	U	23	591	614	1.55268	0.235808	0.608643	44	789	833	1.19022	0.0433101	0.543723	28	614	642	1.316	0.15803	0.568603	0.573656	0.0267433
18S	407	G	40	717	757	0.727045	0	0.421298	46	923	969	0.566919	0	0.362043	18	580	598	0.960453	0.00699182	0.490331	0.424557	0.0524242
18S	408	A	22	762	784	0.506313	0	0.336412	32	729	761	0.781117	0	0.438878	12	345	357	1.99165	0.183207	0.666359	0.480549	0.137885
18S	409	C	24	1678	1702	0.460423	0	0	39	1358	1397	0.357972	0	0	9	434	443	0.953554	0	0.488676	0.162892	0.230364
18S	410	G	39	776	815	0.145207	0	0.126931	57	715	772	0.0510709	0	0.0486492	24	641	665	0.0140641	0	0	0.0585268	0.052288
18S	411	G	61	489	550	1.16384	0.0450069	0.538311	59	449	508	0.7463	0.122167	0.427842	34	616	650	0.0471411	0	0.045085	0.337079	0.211339
18S	412	G	157	1016	1173	0.0154458	0	0.0152236	117	270	387	1.28651	0.181008	0.563288	145	491	636	0.079993	0	0.0741759	0.217562	0.245646
18S	413	G	122	172	294	3.60783	0.314555	0.783555	83	90	173	4.24559	0.449441	0.810252	121	175	296	1.53154	0	0.605789	0.733198	0.090749
18S	414	A	119	158	277	4.32714	0.0654333	0.812831	61	81	142	5.74274	0.24625	0.852576	112	187	299	1.78248	0	0.641377	0.768928	0.0916402	1
18S	415	A	121	367	488	2.20595	0	0.688519	61	137	198	4.16868	0	0.807312	110	110	220	3.22368	0.250233	0.764058	0.753296	0.0490901	1
18S	416	U	728	666	1394	0.117324	0	0.105072	280	577	857	0.183812	0	0.155425	399	451	850	0.135383	0	0.119364	0.12662	0.0211872
18S	417	C	5330	1826	7156	0.84323	0	0	3823	826	4649	0.825907	0	0	2769	565	3334	0.742239	0	0	0	0
18S	418	A	896	228	1124	0.726894	0	0.421142	430	122	552	1.51294	0	0.602493	565	62	627	0.997735	0	0.499832	0.507822	0.0742515
18S	419	G	632	67	699	1.84005	0.0825358	0.648219	342	125	467	2.08433	0.0483965	0.676249	518	71	589	1.15964	0	0.537382	0.620617	0.0599579
18S	420	G	1676	69	1745	0.0821624	0	0.0759645	1175	79	1254	0.113732	0	0.102191	1384	138	1522	0.218516	0	0	0.0593851	0.0433351
18S	421	G	1145	106	1251	0.561644	0	0.359833	1057	66	1123	0.288484	0	0.224049	1049	80	1129	0.0964503	0	0.088037	0.223973	0.11096
18S	422	U	1367	211	1578	0.175252	0	0.149199	989	282	1271	0.11492	0	0.103147	1178	184	1362	0.132062	0	0	0.0841153	0.0623791
18S	423	U	3380	376	3756	0.597575	0	0	2589	1404	3993	0.737751	0	0	2650	439	3089	0.704462	0	0	0	0
18S	424	C	1790	389	2179	0.393252	0	0	913	573	1486	0.275237	0	0	1026	241	1267	0.269707	0	0	0	0
18S	425	G	774	184	958	0.438153	0	0.304885	368	196	564	0.999233	0	0.500251	172	67	239	3.09134	0.299884	0.756352	0.520496	0.184866
18S	426	A	680	75	755	0.855379	0	0.461356	320	196	516	1.1893	0	0.543713	245	54	299	2.16833	0.120998	0.685097	0.563389	0.0923957
18S	427	U	681	118	799	0.781056	0	0.438843	293	275	568	1.11297	0	0.52717	234	30	264	2.85669	0	0.741436	0.56915	0.127049
18S	428	U	81	5	86	17.4169	0.792965	0.946293	50	33	83	15.5115	0.612662	0.940114	28	3	31	36.3931	0.77298	0.974071	0.953493	0.0147682	1	0.946293	0.940114	0.974071	0.953493	0.0147682
18S	429	C	918	83	1001	0.591462	0	0.37188	327	266	593	1.48133	0	0.597396	437	31	468	1.81045	0.0949098	0.644674	0.537983	0.119028
18S	430	C	869	287	1156	0.300999	0	0.231514	387	262	649	1.16111	0.00637129	0.537658	654	52	706	0.827408	0	0.453128	0.407433	0.129092
18S	431	G	616	129	745	1.16814	0.131895	0.539109	648	133	781	0.909747	0	0.47669	730	32	762	0.883792	0	0.469482	0.495094	0.0312622
18S	432	G	2020	40	2060	0.227969	0	0	1682	21	1703	0.104271	0	0	1346	25	1371	0.156147	0	0.135143	0.0450477	0.0637071
18S	433	A	3085	82	3167	0.501792	0	0	3467	84	3551	0.599243	0	0	3448	41	3489	0.570092	0	0	0	0
18S	434	G	3091	147	3238	0.51179	0	0	3547	41	3588	0.597338	0	0	3613	84	3697	0.580608	0	0	0	0
18S	435	A	2589	298	2887	0.435157	0	0	3117	110	3227	0.544727	0	0	3338	112	3450	0.535066	0	0	0	0
18S	436	G	878	115	993	0.793751	0	0.442757	892	41	933	0.757816	0	0.431375	877	84	961	0.924012	0	0.480512	0.451548	0.0210013		0.442757	0.431375	0.480512	0.451548	0.0210013
18S	437	G	1553	74	1627	0.0118755	0	0.0117433	1043	168	1211	0.256078	0	0.204005	1575	87	1662	0.0326919	0	0.0316754	0.0824746	0.0863195
18S	438	G	1353	139	1492	0.0594329	0	0.0561343	839	141	980	0.452837	0	0.311911	1558	281	1839	0.129221	0	0	0.122682	0.135753
18S	439	A	891	557	1448	0.00193237	0	0.00192997	491	417	908	0.427075	0	0.299497	606	508	1114	0.401266	0	0.286543	0.19599	0.137323
18S	440	G	145	170	315	3.46624	0.505835	0.776649	103	239	342	2.37324	0.234565	0.704158	142	310	452	2.15048	0.324548	0.683066	0.721291	0.0400796
18S	441	C	275	459	734	0.634271	0.0202767	0.38843	95	287	382	1.56356	0.106525	0.61054	316	339	655	0.830014	0.0363819	0.453934	0.484301	0.0931838
18S	442	C	192	702	894	0.188293	0	0.158606	137	257	394	1.19058	0.234348	0.544128	456	330	786	0.313808	0	0.239085	0.31394	0.166051
18S	443	U	309	1116	1425	0.293322	0	0	245	779	1024	0.214244	0	0	708	581	1289	0.262963	0	0	0	0
18S	444	G	447	353	800	0.320696	0	0.243053	253	308	561	0.585745	0.0870077	0.369797	495	283	778	0.223149	0	0.18263	0.26516	0.077993
18S	445	A	563	619	1182	0.167803	0	0	397	819	1216	0.304382	0	0	620	444	1064	0.177799	0	0	0	0
18S	446	G	764	449	1213	0.215102	0	0	550	618	1168	0.255394	0	0	842	296	1138	0.23707	0	0	0	0
18S	447	A	626	254	880	0.356035	0	0.262776	548	546	1094	0.147976	0	0	587	230	817	0.199307	0	0.166355	0.143044	0.108537
18S	448	A	580	224	804	0.798841	0	0.444393	528	487	1015	0.0148403	0	0.0146375	655	248	903	0.225369	0	0.184085	0.214372	0.176749
18S	449	A	658	540	1198	0.228894	0	0.186387	395	474	869	0.238748	0	0.192913	522	152	674	0.753169	0.0623586	0.429968	0.269756	0.113318
18S	450	C	421	780	1201	0.279737	0	0.218732	422	936	1358	0.245401	0	0	576	151	727	0.651313	0.0287577	0.394749	0.204494	0.16147
18S	451	G	439	400	839	1.02165	0	0.505653	364	632	996	0.0738772	0	0.0688591	782	247	1029	0.277174	0	0.217186	0.2639	0.181354
18S	452	G	446	344	790	1.25282	0.022809	0.556423	189	527	716	0.483279	0.0155254	0.326125	928	176	1104	0.24359	0	0.196019	0.359522	0.149018
18S	453	C	307	3735	4042	0.579844	0	0	221	823	1044	0.122509	0	0.109232	735	1119	1854	0.118898	0	0	0.0364106	0.0514924
18S	454	U	445	4187	4632	0.632005	0	0	207	1659	1866	0.415342	0	0	843	2198	3041	0.470725	0	0	0	0
18S	455	A	147	791	938	1.33927	0	0.572778	44	714	758	0.747709	0	0.428145	274	882	1156	0.710352	0	0.415535	0.472153	0.0713386
18S	456	C	127	1198	1325	0.582663	0	0.368329	40	957	997	0.32898	0	0.24773	353	683	1036	0.983446	0	0.496068	0.370709	0.101398
18S	457	C	227	1438	1665	0.24067	0	0.194078	91	555	646	1.2085	0	0.547587	813	1890	2703	0.265549	0	0	0.247222	0.226688
18S	458	A	72	1059	1131	0.893728	0	0.472161	61	505	566	1.71891	0.151313	0.632616	314	850	1164	0.926695	0	0.481191	0.528656	0.0736031
18S	459	C	329	4935	5264	0.680711	0	0	194	3701	3895	0.670637	0	0	1374	4959	6333	0.730772	0	0	0	0
18S	460	A	72	1002	1074	0.845747	0	0.458445	13	877	890	0.86103	0	0.462942	511	650	1161	1.00494	0	0.501448	0.474278	0.0192994
18S	461	U	115	1673	1788	0.0705919	0	0	44	2582	2626	0.464632	0	0	1091	1279	2370	0.120779	0	0	0	0
18S	462	C	5	320	325	4.34969	0.304057	0.81354	0	815	815	0.927859	0	0.481596	5	637	642	2.42065	0.101463	0.70798	0.667705	0.138475		0.81354	0.481596	0.70798	0.667705	0.138475
18S	463	C	89	1554	1643	0.0819681	0	0	29	1791	1820	0.224553	0	0	737	1351	2088	0.0613372	0	0	0	0
18S	464	A	36	1443	1479	0.0364414	0	0	3	1929	1932	0.308214	0	0	226	1500	1726	0.0741105	0	0.0690343	0.0230114	0.0325431
18S	465	A	9	1978	1987	0.358808	0	0	5	2163	2168	0.436878	0	0	137	1958	2095	0.171268	0	0	0	0
18S	466	G	21	1591	1612	0.295764	0	0	36	842	878	0.313778	0	0.239044	131	2655	2786	0.489371	0	0	0.0796812	0.112686
18S	467	G	47	882	929	0.242151	0	0.195113	24	632	656	0.632234	0	0.387704	184	1474	1658	0.1087	0	0	0.194273	0.158281
18S	468	A	6	31	37	29.2827	0.848045	0.967819	2	43	45	19.7251	0.823335	0.952749	71	105	176	7.42875	0.60579	0.88195	0.934172	0.0374361	1	0.967819	0.952749	0.88195	0.934172	0.0374361
18S	469	A	62	649	711	0.507631	0	0.337022	38	659	697	0.178717	0	0.151804	139	552	691	1.01357	0	0.503731	0.330852	0.143739
18S	470	G	111	590	701	0.424327	0	0.298212	33	359	392	0.88903	0	0.471263	90	836	926	0.352415	0	0.26079	0.343422	0.0916791
18S	471	G	19	624	643	0.464372	0	0.31745	7	422	429	0.456667	0	0.314002	35	1015	1050	0.0994608	0	0.0905416	0.240665	0.106162
18S	472	C	218	2456	2674	0.772926	0	0	96	1193	1289	0.678975	0	0	117	2645	2762	0.701223	0	0	0	0
18S	473	A	30	516	546	0.437112	0	0.304547	21	243	264	0.856604	0	0.462322	41	527	568	0.608612	0	0.37876	0.381876	0.0644489
18S	474	G	22	256	278	1.72879	0	0.634371	13	157	170	1.76361	0	0.639508	32	280	312	1.68126	0	0.627789	0.633889	0.00479655
18S	475	C	119	724	843	0.170419	0	0	76	674	750	0.430611	0	0	111	735	846	0.081241	0	0	0	0
18S	476	A	38	473	511	0.339692	0	0.25393	17	302	319	0.395139	0	0.283861	147	477	624	0.202916	0	0.168911	0.235567	0.0486914
18S	477	G	27	398	425	0.759963	0	0.432383	35	213	248	1.43846	0	0.590879	150	516	666	0.428669	0	0.300363	0.441208	0.118767
18S	478	G	38	247	285	1.53291	0	0.606033	33	218	251	1.41869	0	0.587518	48	175	223	3.35015	0.243509	0.770914	0.654822	0.0824369
18S	479	C	169	539	708	0.226171	0	0	97	229	326	0.761128	0	0.432934	32	348	380	1.31126	0.0676583	0.56798	0.333638	0.242274
18S	480	G	105	241	346	0.744893	0	0.427605	168	142	310	1.07692	0	0.519322	236	114	350	1.66758	0.0497522	0.625797	0.524241	0.0809864
18S	481	C	185	481	666	0.13305	0	0	468	251	719	0.0941821	0	0	556	340	896	0.070197	0	0.065661	0.021887	0.0309529
18S	482	G	83	190	273	1.50657	0	0.601925	152	160	312	1.58399	0	0.61376	150	243	393	2.15121	0	0.683212	0.632966	0.0358566
18S	483	C	978	1241	2219	0.795786	0	0	2422	918	3340	0.855755	0	0	1501	3788	5289	0.864814	0	0	0	0
18S	484	A	11	24	35	18.8198	0.184416	0.950878	31	3	34	24.0197	0.603368	0.961129	23	89	112	10.7053	0.509794	0.915261	0.942423	0.019657	1	0.950878	0.961129	0.915261	0.942423	0.019657
18S	485	A	146	23	169	3.20654	0	0.763342	224	17	241	2.46832	0	0.712525	162	420	582	1.18635	0	0.543044	0.67297	0.0941853
18S	486	A	592	49	641	0.0816546	0	0.0755993	894	17	911	0.174318	0	0	447	144	591	1.14125	0	0.533405	0.203001	0.23566
18S	487	U	235	80	315	1.40345	0	0.584701	460	52	512	0.499112	0	0.333372	259	725	984	0.213638	0	0.176178	0.36475	0.168248
18S	488	U	1592	198	1790	0.660103	0	0	1951	87	2038	0.743044	0	0	1099	2747	3846	0.794353	0	0	0	0
18S	489	A	87	10	97	7.42902	0.500436	0.882431	114	1	115	4.92586	0	0.832459	60	160	220	4.08492	0	0.804055	0.839648	0.0323978	1
18S	490	C	580	13	593	0.140105	0	0.123069	341	3	344	0.302029	0	0.232485	245	207	452	0.692813	0	0.409802	0.255119	0.118147
18S	491	C	729	8	737	0.0624962	0	0	218	10	228	0.889956	0	0.471978	319	222	541	0.322079	0	0.243956	0.238645	0.192721
18S	492	C	1265	16	1281	0.500234	0	0	399	9	408	0.105189	0	0	297	174	471	0.4129	0	0.292675	0.0975583	0.137968
18S	493	A	629	9	638	0.0681621	0	0.0639061	99	4	103	2.10684	0	0.680235	81	104	185	2.44008	0.0477711	0.71042	0.484853	0.29791
18S	494	C	823	78	901	0.311493	0	0	72	15	87	2.05429	0.0149245	0.675104	288	74	362	0.464004	0	0.317539	0.330881	0.275771
18S	495	U	630	14	644	0.1477	0	0	131	51	182	0.238737	0	0	204	34	238	0.42278	0	0.298027	0.0993424	0.140491
18S	496	C	229	53	282	0.999764	0.15005	0.500826	42	14	56	1.46433	0.147293	0.59847	169	23	192	0.712493	0	0.417319	0.505538	0.0740299
18S	497	C	335	105	440	0.105064	0	0.0952707	63	40	103	0.0616453	0	0.0585965	330	10	340	0.166601	0	0	0.0512891	0.0392358
18S	498	C	332	110	442	0.053549	0	0	52	24	76	0.251371	0	0.202983	468	35	503	0.542659	0	0	0.067661	0.0956871
18S	499	G	246	27	273	0.282157	0	0.220693	51	25	76	0.0458874	0	0	399	15	414	0.491941	0	0	0.0735642	0.104036
18S	500	A	177	40	217	0.421662	0	0.297558	12	18	30	1.46487	0.196922	0.602181	125	30	155	0.496083	0	0.333015	0.410918	0.136016
18S	501	C	198	133	331	0.232396	0	0	38	31	69	0.180794	0	0.154987	184	22	206	0.0398282	0	0.0384815	0.0644895	0.0658916
18S	502	C	46	108	154	0.7	0	0.413333	10	37	47	1.36759	0	0.582758	18	17	35	5.76698	0.49464	0.855736	0.617276	0.182252
18S	503	C	10	41	51	3.98996	0.408122	0.802691	1	38	39	2.06694	0	0.679481	2	9	11	18.7046	0.759798	0.953282	0.811818	0.111965	1
18S	504	G	24	36	60	3.3439	0.324216	0.772708	9	27	36	3.44955	0.0557145	0.779996	3	23	26	7.53128	0.480083	0.886633	0.813112	0.0520722	1
18S	505	G	30	108	138	1.78481	0	0.642569	11	47	58	5.46102	0.536244	0.847449	13	103	116	1.60579	0	0.618268	0.702762	0.102789
18S	506	G	52	124	176	1.30408	0	0.567379	20	95	115	2.69923	0.284995	0.731378	29	292	321	0.0992754	0	0	0.432919	0.313356
18S	507	G	103	335	438	0.0291825	0	0	10	307	317	0.54717	0	0.354379	20	353	373	0.101604	0	0	0.118126	0.167056
18S	508	A	82	522	604	0.218586	0	0	15	636	651	0.168882	0	0	20	538	558	0.324528	0	0	0	0
18S	509	G	11	50	61	8.56308	0	0.896944	9	29	38	16.5123	0.52882	0.94428	4	56	60	7.25173	0.174329	0.880563	0.907262	0.0270162	1	0.896944	0.94428	0.880563	0.907262	0.0270162
18S	510	G	266	291	557	0.0655715	0	0.0616401	19	657	676	0.000919087	0	0	104	133	237	1.30327	0	0.566868	0.209503	0.253945
18S	511	U	1672	962	2634	0.858925	0	0	169	3542	3711	0.906358	0	0	449	1430	1879	0.796383	0	0	0	0
18S	512	A	26	0	26	24.7695	0.743428	0.962578	4	14	18	39.7643	0.869097	0.97673	12	10	22	26.0647	0.75845	0.964601	0.96797	0.00624921	1	0.962578	0.97673	0.964601	0.96797	0.00624921
18S	513	G	250	192	442	0.50015	0	0.333903	153	444	597	0.14032	0	0.123234	174	440	614	0.0661066	0	0	0.152379	0.137864
18S	514	U	352	521	873	0.291228	0	0	66	620	686	0.0883875	0	0	179	685	864	0.335723	0	0	0	0
18S	515	G	220	277	497	0.328938	0	0.247894	63	273	336	0.783811	0	0.440135	242	507	749	0.16363	0	0	0.229343	0.180162
18S	516	A	254	208	462	0.592105	0	0.372406	108	254	362	0.557147	0	0.358434	311	314	625	0.174689	0	0.148914	0.293251	0.102221
18S	517	C	24	2	26	32.5391	0.817921	0.971257	10	14	24	21.1867	0.83177	0.956653	24	20	44	19.2993	0.813559	0.951779	0.959896	0.00827582	1	0.971257	0.956653	0.951779	0.959896	0.00827582
18S	518	G	177	485	662	1.16776	0	0.539069	43	272	315	1.13143	0.225022	0.531622	300	147	447	3.04187	0.431772	0.753005	0.607899	0.102651
18S	519	A	395	406	801	1.14277	0	0.533624	107	233	340	1.32082	0.159393	0.569838	607	107	714	2.01796	0.155446	0.668961	0.590808	0.0572059
18S	520	A	334	441	775	1.56319	0	0.610168	97	140	237	2.82516	0.196998	0.739385	837	76	913	1.70794	0	0.63097	0.660174	0.0566508
18S	521	A	550	263	813	1.81783	0	0.645398	158	93	251	3.49193	0	0.778066	1140	150	1290	1.20051	0	0.545752	0.656405	0.0951608
18S	522	A	1248	390	1638	0.548376	0	0.354302	278	70	348	2.76011	0	0.73461	1556	243	1799	0.760895	0	0.432243	0.507052	0.164024
18S	523	A	1142	1531	2673	0.00718857	0	0.00713991	360	221	581	1.51132	0	0.602215	1641	433	2074	0.682185	0	0.405651	0.338335	0.247558
18S	524	U	10470	2126	12596	0.847788	0	0	5997	484	6481	0.839016	0	0	16432	1621	18053	0.88076	0	0	0	0
18S	525	A	1979	149	2128	0.509472	0	0.337622	976	35	1011	0.76525	0	0.433751	2481	76	2557	0.574333	0	0.364901	0.378758	0.0404492
18S	526	A	1716	78	1794	0.961566	0	0.490343	1115	28	1143	0.827399	0	0.452991	2073	40	2113	1.03414	0	0.508509	0.483948	0.023112
18S	527	C	2492	265	2757	0.220337	0	0.180608	3018	47	3065	0.370178	0	0	3305	94	3399	0.199484	0	0.166349	0.115652	0.0819854
18S	528	A	2588	108	2696	0.21734	0	0.178591	1567	8	1575	0.350719	0	0.259776	2559	35	2594	0.560069	0	0.359091	0.265819	0.0738126
18S	529	A	1393	158	1551	1.10835	0	0.525857	1089	5	1094	0.975068	0	0.493917	1857	33	1890	1.09592	0	0.523015	0.514263	0.0144337
18S	530	U	4330	330	4660	0.425352	0	0	2982	37	3019	0.377987	0	0	6351	93	6444	0.503898	0	0	0	0
18S	531	A	1609	98	1707	0.355152	0	0.262189	1112	8	1120	0.548469	0	0.354405	1242	22	1264	1.21493	0	0.548715	0.388436	0.119423
18S	532	C	6582	108	6690	0.766506	0	0	5637	46	5683	0.806162	0	0	6421	27	6448	0.688891	0	0	0	0
18S	533	A	342	72	414	4.04286	0.418508	0.802083	433	13	446	2.45725	0.167548	0.711213	889	28	917	1.66147	0.152965	0.624524	0.712607	0.072495
18S	534	G	261	106	367	4.08614	0.300117	0.803817	456	14	470	1.71661	0	0.632388	947	122	1069	1.02135	0	0.505515	0.64724	0.122233
18S	535	G	729	43	772	1.13295	0	0.531487	273	33	306	2.73493	0	0.732896	1210	62	1272	0.556612	0	0.35776	0.540714	0.153288
18S	536	A	598	10	608	2.0091	0	0.66804	350	15	365	2.17052	0	0.685185	897	46	943	1.32096	0	0.569404	0.640876	0.0510208
18S	537	C	465	91	556	1.92577	0	0.658614	179	60	239	3.13185	0.163859	0.758743	907	48	955	0.962552	0	0.490721	0.636026	0.110579
18S	538	U	412	289	701	1.23609	0	0.553143	217	121	338	1.6726	0.13831	0.626524	785	77	862	1.14971	0	0.535109	0.571592	0.0395342
18S	539	C	601	263	864	0.5158	0	0.340542	240	45	285	1.26064	0	0.558512	954	59	1013	0.54542	0	0.353152	0.417402	0.0999127
18S	540	U	1044	400	1444	0.056832	0	0	443	76	519	0.228889	0	0.186549	1324	51	1375	0.137395	0	0.120875	0.102475	0.0772616
18S	541	U	1307	356	1663	0.147703	0	0	720	58	778	0.190871	0	0	2013	87	2100	0.290142	0	0	0	0
18S	542	U	5620	633	6253	0.855458	0	0	3050	126	3176	0.886343	0	0	6708	261	6969	0.869028	0	0	0	0
18S	543	C	383	326	709	1.17121	0	0.539776	297	18	315	1.17648	0	0.541329	481	51	532	2.02497	0	0.669834	0.583646	0.0609471
18S	544	G	261	241	502	2.12198	0	0.680123	204	12	216	2.29898	0	0.69785	358	74	432	2.74142	0	0.733174	0.703716	0.0220514
18S	545	A	231	560	791	0.941091	0	0.485141	215	56	271	1.71217	0	0.632149	270	43	313	4.53606	0.00476476	0.819838	0.645709	0.136975
18S	546	G	242	880	1122	0.370882	0	0.270718	140	31	171	3.5615	0.268354	0.78177	321	235	556	2.20429	0.0554018	0.688304	0.580264	0.222183
18S	547	G	191	435	626	1.8613	0	0.650871	124	184	308	1.98367	0.0282701	0.665565	104	338	442	4.078	0.203975	0.803429	0.706622	0.0687157
18S	548	C	316	464	780	1.37758	0.00584462	0.579716	177	172	349	1.81514	0.183585	0.645433	143	1028	1171	1.02705	0	0.506885	0.577345	0.0565869
18S	549	C	746	532	1278	0.385735	0	0.278519	497	195	692	0.410309	0	0.291234	529	808	1337	0.827952	0	0.453125	0.340959	0.0794829
18S	550	C	1329	597	1926	0.0374906	0	0.036154	1009	199	1208	0.0123794	0	0	1433	1161	2594	0.0907729	0	0.0832483	0.0398007	0.0340836
18S	551	U	1095	630	1725	0.353528	0	0.261302	1070	240	1310	0.135783	0	0.11963	1494	2437	3931	0.17821	0	0	0.126977	0.106802
18S	552	G	896	1516	2412	0.0867201	0	0.0798303	979	177	1156	0.535052	0	0.348753	1121	1601	2722	0.474877	0	0.322057	0.250213	0.120971
18S	553	U	2040	3353	5393	0.520807	0	0	2155	1119	3274	0.449164	0	0	2641	6590	9231	0.592566	0	0	0	0
18S	554	A	657	1774	2431	0.322862	0	0.244139	570	732	1302	0.757312	0.0672852	0.431137	887	2739	3626	0.328288	0	0.247202	0.307493	0.0874388
18S	555	A	537	3163	3700	0.10771	0	0	451	1874	2325	0.0215582	0	0.0211122	748	3849	4597	0.0753806	0	0.0701109	0.0304077	0.0293676
18S	556	U	803	2918	3721	0.0456654	0	0	425	3212	3637	0.329531	0	0	718	5015	5733	0.120131	0	0	0	0
18S	557	U	668	2885	3553	0.0280279	0	0.0272712	356	3393	3749	0.344459	0	0	844	5057	5901	0.149829	0	0	0.0090904	0.0128558
18S	558	G	951	3750	4701	0.236067	0	0	328	2490	2818	0.0915967	0	0	1312	6112	7424	0.366083	0	0	0	0
18S	559	G	567	3488	4055	0.0985618	0	0	214	2703	2917	0.147841	0	0	1013	4416	5429	0.123239	0	0	0	0
18S	560	A	847	2917	3764	0.0510462	0	0	199	2763	2962	0.204939	0	0	924	3855	4779	0.098496	0	0	0	0
18S	561	A	775	2664	3439	0.0390342	0	0.0375783	346	1915	2261	0.0617399	0	0.0581739	920	2587	3507	0.187609	0	0.15801	0.0845875	0.0525941
18S	562	U	1550	3139	4689	0.280386	0	0	479	2680	3159	0.2866	0	0	1526	2906	4432	0.139547	0	0	0	0
18S	563	G	1053	1368	2421	0.440334	0.090061	0.305804	429	397	826	1.86766	0.382098	0.651558	1107	1036	2143	0.83068	0.130932	0.453871	0.470411	0.141637
18S	564	A	1355	1415	2770	0.228012	0	0.185731	504	703	1207	0.882303	0.130962	0.468942	1270	1235	2505	0.499038	0	0.332994	0.329222	0.115651
18S	565	G	1525	1094	2619	0.248189	0	0.1989	581	212	793	1.89731	0.353335	0.655137	1187	861	2048	0.707407	0.042335	0.414435	0.422824	0.186353
18S	566	U	2092	1651	3743	0.195341	0	0	1361	765	2126	0.00856188	0	0	1418	913	2331	0.409386	0	0.29056	0.0968532	0.136971
18S	567	C	1449	1056	2505	0.436455	0	0.303926	1095	1098	2193	0.100967	0	0.0917458	1146	486	1632	1.32168	0.0807836	0.569428	0.3217	0.195418
18S	568	C	2497	1263	3760	0.0829626	0	0	2498	759	3257	0.261732	0	0	2774	1063	3837	0.0532945	0	0	0	0
18S	569	A	1634	417	2051	0.729624	0	0.421959	1647	460	2107	0.191814	0	0.161007	1690	4393	6083	0.449901	0	0	0.194322	0.173867
18S	570	C	2209	1694	3903	0.161268	0	0	2527	953	3480	0.316703	0	0	2123	3399	5522	0.389422	0	0	0	0
18S	571	U	1627	867	2494	0.350394	0	0.259552	1683	579	2262	0.11035	0	0.0994227	1504	537	2041	0.807308	0	0.446812	0.268596	0.141965
18S	572	U	1126	1014	2140	0.564388	0	0.36088	1161	395	1556	0.667958	0	0.400619	1114	719	1833	0.996747	0	0.499322	0.420274	0.0582022
18S	573	U	8916	3258	12174	0.837232	0	0	6168	1566	7734	0.774477	0	0	8750	2778	11528	0.79159	0	0	0	0
18S	574	A	1617	314	1931	0.518938	0	0.341762	1714	685	2399	0.098912	0	0	1781	585	2366	0.384772	0	0.277944	0.206569	0.148371
18S	575	A	1033	325	1358	0.97844	0	0.494735	510	219	729	1.84125	0.0578732	0.648355	1002	236	1238	1.47892	0	0.596792	0.579961	0.0638342
18S	576	A	107	132	239	13.8765	0.69629	0.933041	64	79	143	15.7122	0.698552	0.940554	116	32	148	32.1471	0.917277	0.970028	0.947874	0.0159623	1	0.933041	0.940554	0.970028	0.947874	0.0159623
18S	577	U	770	256	1026	2.26082	0.203952	0.693536	376	393	769	1.79274	0	0.642228	815	221	1036	3.77917	0.532402	0.790918	0.708894	0.0616664
18S	578	C	579	821	1400	1.32365	0.135116	0.569818	408	768	1176	0.691353	0	0.408963	1008	729	1737	1.96602	0.351265	0.662977	0.547252	0.104921
18S	579	C	494	451	945	2.45712	0.359076	0.710959	266	486	752	1.61389	0.0708264	0.617742	882	690	1572	2.45567	0.411815	0.710751	0.679817	0.0438942
18S	580	U	488	559	1047	1.65261	0.279295	0.623237	280	589	869	0.842695	0.00955317	0.457602	919	856	1775	1.95501	0.363829	0.661718	0.580852	0.0885557
18S	581	U	389	1420	1809	0.541381	0.0505354	0.351357	233	777	1010	0.532036	0.0106396	0.347498	939	1075	2014	1.76184	0.325746	0.638037	0.445631	0.136061
18S	582	U	15823	3143	18966	0.957279	0	0	6758	2732	9490	0.941202	0	0	35740	4810	40550	0.968521	0	0	0	0
18S	583	A	608	68	676	3.17535	0.334251	0.760768	285	113	398	2.85661	0.140597	0.741187	1772	105	1877	1.98185	0.299654	0.664757	0.722237	0.0414235
18S	584	A	381	59	440	4.80572	0.507737	0.828079	134	76	210	5.57098	0.440012	0.848428	857	32	889	4.82256	0.571337	0.828414	0.834974	0.00951438	1
18S	585	C	79	179	258	7.93689	0.705668	0.888488	62	201	263	3.60408	0.428039	0.783446	247	153	400	10.7738	0.791413	0.91526	0.862398	0.0568873	1
18S	586	G	163	147	310	5.99829	0.657858	0.857502	79	86	165	5.78307	0.619309	0.853332	513	202	715	4.95143	0.669043	0.832168	0.847667	0.0110909	1
18S	587	A	265	233	498	3.32436	0.515575	0.769108	153	160	313	2.59186	0.442679	0.722233	590	220	810	3.88582	0.641089	0.795527	0.762289	0.030308	1
18S	588	G	309	225	534	2.75302	0.547119	0.733914	177	149	326	2.23663	0.433694	0.69169	671	760	1431	1.421	0.45667	0.587118	0.670907	0.0617048
18S	589	G	200	592	792	0.42452	0	0.298273	44	228	272	1.50102	0	0.601043	204	1197	1401	0.00588841	0	0.0058581	0.301725	0.242995
18S	590	A	12	102	114	11.2357	0.736218	0.918925	3	40	43	19.3977	0.828264	0.952036	14	103	117	13.3369	0.782423	0.9308	0.93392	0.0136961	1	0.918925	0.952036	0.9308	0.93392	0.0136961
18S	591	U	242	611	853	0.91828	0.0838091	0.478992	126	358	484	1.17388	0.147079	0.540506	509	619	1128	0.587816	0	0.370411	0.463303	0.0703218
18S	592	C	185	2406	2591	0.323362	0	0	74	979	1053	0.15661	0	0.135515	262	2102	2364	0.178187	0	0	0.0451718	0.0638825
18S	593	C	589	3952	4541	0.595506	0	0	350	2687	3037	0.585228	0	0	640	3804	4444	0.560702	0	0	0	0
18S	594	A	90	1443	1533	0.610401	0	0.37919	60	853	913	0.89053	0.0944189	0.471321	142	1190	1332	0.906627	0.0943417	0.475701	0.44207	0.044499
18S	595	U	137	2047	2184	0.128014	0	0.113532	132	1653	1785	0.0434615	0	0	206	2326	2532	0.0492609	0	0	0.0378441	0.0535197
18S	596	U	87	2295	2382	0.0640789	0	0.0602438	67	2539	2606	0.334672	0	0	171	2694	2865	0.153385	0	0	0.0200813	0.0283992
18S	597	G	105	3805	3910	0.326768	0	0	73	2231	2304	0.138453	0	0	153	2818	2971	0.109623	0	0	0	0
18S	598	G	287	3068	3355	0.183164	0	0	327	2134	2461	0.174826	0	0	1066	2589	3655	0.276191	0	0	0	0
18S	599	A	175	3421	3596	0.251657	0	0	154	2991	3145	0.354319	0	0	383	2962	3345	0.142505	0	0	0	0
18S	600	G	267	3503	3770	0.328139	0	0	220	2242	2462	0.186133	0	0	451	2949	3400	0.150426	0	0	0	0
18S	601	G	12	98	110	28.8525	0.886046	0.966794	14	86	100	22.6735	0.888671	0.958159	18	57	75	54.356	0.919105	0.982169	0.969041	0.00992964	1	0.966794	0.958159	0.982169	0.969041	0.00992964
18S	602	G	196	1248	1444	1.19789	0	0.545189	155	1241	1396	0.580577	0	0.367486	451	1131	1582	1.79454	0.0342731	0.642304	0.518327	0.113791
18S	603	C	1038	3769	4807	0.423472	0	0	924	2581	3505	0.46872	0	0	1917	2317	4234	0.0678368	0	0.0635414	0.0211805	0.0299537
18S	604	A	433	1160	1593	0.971699	0	0.49298	314	1064	1378	0.465853	0	0.317961	813	1864	2677	0.897747	0	0.473152	0.428031	0.0782514
18S	605	A	520	2227	2747	0.0857472	0	0.0790018	543	2234	2777	0.371094	0	0	1603	4589	6192	0.203689	0	0	0.0263339	0.0372418
18S	606	G	510	2064	2574	0.159892	0	0.137897	302	1070	1372	0.291543	0	0.22586	611	4026	4637	0.152882	0	0.132633	0.165463	0.0427608
18S	607	U	2005	6701	8706	0.754652	0	0	1372	2148	3520	0.609057	0	0	2452	15157	17609	0.782889	0	0	0	0
18S	608	C	765	926	1691	0.773811	0	0.436388	538	631	1169	0.402251	0	0.287036	726	4898	5624	0.066159	0	0	0.241141	0.181086
18S	609	U	604	718	1322	1.33692	0	0.572271	336	322	658	1.58911	0.14577	0.614127	660	4624	5284	0.00602123	0	0	0.395466	0.280158
18S	610	G	1340	1866	3206	0.170111	0	0	549	372	921	0.626573	0	0.385467	1063	3414	4477	0.10765	0	0.0972071	0.160892	0.163683
18S	611	G	1097	945	2042	0.327307	0	0.246686	631	284	915	0.562094	0	0.360085	722	2253	2975	0.597782	0	0.374211	0.326994	0.0570785
18S	612	U	1125	1132	2257	0.207652	0	0.17201	638	500	1138	0.242991	0	0.195627	767	2147	2914	0.544254	0	0.352516	0.240051	0.0801073
18S	613	G	505	257	762	2.65912	0.112081	0.726971	297	190	487	2.03445	0.0329764	0.670904	297	317	614	6.18511	0.372979	0.861018	0.752964	0.0797605	1
18S	614	C	1693	673	2366	0.0761677	0	0	1004	410	1414	0.120644	0	0	1307	1141	2448	0.333583	0	0.250217	0.0834056	0.117953
18S	615	C	3641	652	4293	0.549345	0	0	2837	253	3090	0.662468	0	0	4577	715	5292	0.483347	0	0	0	0
18S	616	A	1264	684	1948	0.128539	0	0.11395	831	117	948	0.3621	0	0.266046	1522	321	1843	0.679579	0	0.404744	0.26158	0.118758
18S	617	G	919	333	1252	0.691682	0	0.409065	519	92	611	1.12921	0	0.53075	904	325	1229	1.55967	0.0882656	0.609519	0.516445	0.0824576
18S	618	C	3567	1259	4826	0.664775	0	0	2666	503	3169	0.69007	0	0	4174	2574	6748	0.584385	0	0	0	0
18S	619	A	830	381	1211	0.623286	0	0.384161	685	146	831	0.453192	0	0.312118	1478	753	2231	0.646998	0	0.392942	0.363073	0.036209
18S	620	G	325	93	418	3.69372	0.407654	0.78735	295	52	347	2.43602	0.215671	0.709559	955	356	1311	2.001	0.150647	0.666947	0.721285	0.0498486
18S	621	C	848	155	1003	0.693105	0	0.40961	441	105	546	0.907313	0	0.476158	2048	281	2329	0.624268	0	0.38444	0.423403	0.0386933
18S	622	C	1582	194	1776	0.231976	0	0	544	192	736	0.136937	0	0.120587	3587	1240	4827	0.294072	0	0	0.0401958	0.0568454
18S	623	G	627	247	874	0.534311	0	0.348501	539	179	718	0.0717509	0	0.0670343	3321	210	3531	0.0325091	0	0.0314942	0.14901	0.141806
18S	624	C	1151	280	1431	0.181525	0	0	752	288	1040	0.351308	0	0	7212	396	7608	0.579277	0	0	0	0
18S	625	G	2069	269	2338	0.666952	0	0	976	197	1173	0.594312	0	0	7758	166	7924	0.626496	0	0	0	0
18S	626	G	386	229	615	0.42711	0	0.299624	172	111	283	0.834116	0.0373665	0.455653	1492	252	1744	1.08691	0	0.520965	0.425414	0.0928575
18S	627	U	18	15	33	24.8458	0.8734	0.962404	2	6	8	56.9012	0.952978	0.984619	50	26	76	49.0462	0.932805	0.980273	0.975765	0.00961286	1	0.962404	0.984619	0.980273	0.975765	0.00961286
18S	628	A	378	302	680	0.0406918	0	0.039156	142	168	310	0.419185	0	0.296041	1768	242	2010	0.723184	0	0.4198	0.251666	0.158534
18S	629	A	353	113	466	0.316345	0	0.240713	97	141	238	0.684612	0	0.407403	2276	167	2443	0.274918	0	0.215705	0.28794	0.0850878
18S	630	U	163	155	318	0.906479	0	0.476256	55	208	263	0.402904	0	0.28797	1596	417	2013	0.474898	0	0.322095	0.362107	0.0819087
18S	631	U	76	123	199	2.28367	0	0.696523	28	240	268	0.363941	0	0.267559	1774	2452	4226	0.445577	0	0	0.321361	0.286888
18S	632	C	148	180	328	0.886424	0	0.470655	92	222	314	0.228818	0	0.186692	1940	1968	3908	0.487004	0	0	0.219116	0.193507
18S	633	C	146	188	334	1.38779	0	0.581931	127	238	365	0.624104	0	0.384924	2167	1946	4113	0.506898	0	0	0.322285	0.241666
18S	634	A	80	234	314	1.88737	0.138558	0.654384	65	150	215	2.26091	0	0.694322	309	686	995	1.35237	0.130903	0.575141	0.641283	0.0495295
18S	635	G	62	354	416	1.4575	0.169246	0.593662	22	232	254	2.10819	0	0.679126	83	446	529	3.18669	0.347041	0.761491	0.678093	0.0685198
18S	636	C	110	1051	1161	0.359619	0	0.264668	101	366	467	1.7161	0	0.632322	630	541	1171	0.857632	0	0.461892	0.452961	0.150227
18S	637	U	145	2238	2383	0.312528	0	0	201	866	1067	0.277975	0	0.217672	547	899	1446	0.402818	0	0.287291	0.168321	0.122367
18S	638	C	164	1283	1447	0.304021	0	0.233265	221	1154	1375	0.0550388	0	0.0522035	579	627	1206	0.504603	0	0.335558	0.207009	0.117159
18S	639	C	740	2309	3049	0.39745	0	0	1120	2539	3659	0.64476	0	0	2145	1513	3658	0.633792	0	0	0	0
18S	640	A	101	572	673	2.27669	0.121627	0.695129	297	304	601	1.86189	0	0.650958	420	396	816	0.806555	0	0.446763	0.597617	0.108183
18S	641	A	213	1332	1545	0.52726	0	0.345379	395	437	832	1.38223	0	0.580518	349	178	527	2.81509	0.130261	0.738249	0.554716	0.161423
18S	642	U	2506	7921	10427	0.870723	0	0	5274	2782	8056	0.853088	0	0	2015	2480	4495	0.636002	0	0	0	0
18S	643	A	148	567	715	2.38661	0	0.70501	298	231	529	3.04031	0	0.752846	321	205	526	3.72604	0.0785168	0.788723	0.74886	0.0342917
18S	644	G	17	26	43	51.1583	0.747468	0.981255	17	18	35	57.6843	0.476235	0.983425	23	13	36	70.5453	0.784406	0.986395	0.983692	0.00210698	1	0.966227	0.983425	0.986395	0.978682	0.00889065
18S	645	C	142	723	865	1.38938	0	0.581762	272	345	617	2.16296	0	0.684191	254	359	613	3.49779	0	0.77795	0.681301	0.0801197
18S	646	G	102	578	680	2.1052	0.0850679	0.678281	97	422	519	3.17201	0.0789143	0.760658	194	513	707	4.07646	0	0.803236	0.747392	0.051868
18S	647	U	505	3446	3951	0.574457	0	0	656	4142	4798	0.641777	0	0	1045	9390	10435	0.730694	0	0	0	0
18S	648	A	171	266	437	3.49054	0.00269643	0.777705	166	257	423	4.25341	0.0384903	0.810011	211	649	860	3.87189	0	0.79493	0.794215	0.0131986	1
18S	649	U	742	1000	1742	0.266801	0	0	1392	1488	2880	0.452139	0	0	1699	5908	7607	0.543462	0	0	0	0
18S	650	A	314	281	595	1.36271	0	0.577168	463	156	619	2.02206	0	0.669457	488	892	1380	2.18767	0	0.686447	0.644357	0.0480137
18S	651	U	178	650	828	0.70449	0	0.413607	344	240	584	2.31721	0	0.698902	262	1965	2227	1.04196	0	0.510386	0.540965	0.118461
18S	652	U	2504	2163	4667	0.800321	0	0	6350	1128	7478	0.852137	0	0	4628	10981	15609	0.801029	0	0	0	0
18S	653	A	173	315	488	1.72711	0	0.633786	531	139	670	1.65935	0	0.624318	316	1553	1869	1.45012	0	0.591986	0.616697	0.0178957
18S	654	A	215	316	531	1.05823	0	0.514615	646	91	737	0.934658	0	0.483451	222	1608	1830	1.15751	0	0.536638	0.511568	0.0218201
18S	655	A	153	313	466	1.26888	0	0.559782	389	180	569	1.35263	0	0.575373	268	2617	2885	0.294437	0	0.227524	0.454226	0.160429
18S	656	G	292	272	564	0.652822	0	0.395398	491	102	593	0.873962	0	0.466791	467	1970	2437	0.354826	0	0.261977	0.374722	0.0848832
18S	657	U	596	192	788	0.140065	0	0.122994	850	157	1007	0.0152668	0	0	773	2727	3500	0.121048	0	0	0.0409979	0.0579797
18S	658	U	616	184	800	0.0656818	0	0.0617059	384	129	513	0.885754	0	0.470193	508	2579	3087	0.0712255	0	0	0.1773	0.208633
18S	659	G	231	198	429	0.600543	0.0665166	0.375758	205	89	294	1.04546	0.186452	0.511961	156	1389	1545	0.395573	0	0.28358	0.390433	0.093812
18S	660	C	403	384	787	0.106416	0	0	255	59	314	1.23524	0	0.553406	347	1492	1839	0.0991425	0	0.0902445	0.21455	0.242423
18S	661	U	504	156	660	0.732812	0	0.423273	379	48	427	1.77695	0.101897	0.640431	330	2033	2363	0.0973021	0	0	0.354568	0.26593
18S	662	G	321	83	404	2.14746	0.14367	0.682819	167	166	333	2.95516	0.189477	0.747732	159	880	1039	1.06314	0	0.515542	0.648698	0.0978133
18S	663	C	934	271	1205	0.0518795	0	0.0493597	423	486	909	0.505702	0	0.336103	308	2042	2350	0.209944	0	0	0.128488	0.148183
18S	664	A	581	91	672	1.08729	0	0.52128	325	405	730	1.03747	0	0.509537	270	465	735	1.53105	0.122625	0.605233	0.54535	0.042614
18S	665	G	432	338	770	0.880026	0	0.468416	245	382	627	1.57562	0	0.612122	336	239	575	2.02459	0.142665	0.669762	0.583433	0.0846654
18S	666	U	469	909	1378	0.0446378	0	0.0427601	398	2203	2601	0.423956	0	0	430	930	1360	0.185076	0	0.156269	0.0663432	0.0659401
18S	667	U	5068	2875	7943	0.916225	0	0	4778	4460	9238	0.918498	0	0	3863	2502	6365	0.853266	0	0	0	0
18S	668	A	536	26	562	1.57618	0	0.61225	483	6	489	2.44787	0.0571015	0.710386	615	37	652	1.18424	0	0.542556	0.621731	0.0688436
18S	669	A	390	93	483	1.78652	0	0.641606	335	69	404	2.90842	0.128678	0.744613	260	140	400	2.3258	0	0.699845	0.695354	0.0421721
18S	670	A	516	46	562	1.13744	0	0.532593	435	64	499	1.87007	0.0804474	0.65203	244	228	472	1.44639	0	0.591747	0.592123	0.0487609
18S	671	A	277	36	313	2.53949	0.23544	0.71812	333	89	422	2.15051	0.195075	0.683104	173	399	572	0.828117	0	0.453422	0.618215	0.1174
18S	672	A	190	67	257	3.06232	0.365178	0.754555	305	134	439	2.04629	0.0894672	0.672233	113	648	761	0.397886	0	0.284901	0.570563	0.20477
18S	673	G	247	26	273	2.32518	0.42669	0.700033	225	92	317	2.67432	0.4025	0.728464	242	230	472	1.15772	0	0.537073	0.65519	0.0843238
18S	674	C	319	215	534	0.129969	0	0	297	112	409	0.833523	0	0.455207	288	185	473	0.490178	0	0.329406	0.261538	0.191934
18S	675	U	179	242	421	0.114797	0	0.103195	265	384	649	0.177402	0	0.150869	223	371	594	0.191466	0	0.160925	0.13833	0.0251807
18S	676	C	172	481	653	0.283537	0	0	187	540	727	0.169017	0	0.144751	127	553	680	0.157905	0	0.136544	0.093765	0.0663865
18S	677	G	59	259	318	0.55162	0	0.356232	42	855	897	0.0480698	0	0	41	195	236	2.64393	0.181344	0.726412	0.360881	0.296575
18S	678	U	580	684	1264	0.674607	0	0	647	2199	2846	0.736202	0	0	325	2305	2630	0.755146	0	0	0	0
18S	679	A	63	216	279	0.933968	0	0.483822	66	301	367	1.98152	0	0.665207	50	699	749	0.154015	0	0.133614	0.427548	0.22064
18S	680	G	54	238	292	0.952673	0	0.488736	36	1239	1275	0.164403	0	0	24	280	304	2.07603	0	0.675626	0.388121	0.284851
18S	681	U	37	205	242	1.55487	0.118324	0.609572	22	385	407	1.94842	0.0510732	0.661385	14	542	556	0.644883	0	0.392483	0.55448	0.116486
18S	682	U	30	792	822	0.268489	0	0	21	1341	1362	0.198965	0	0	26	1634	1660	0.525654	0	0	0	0
18S	683	G	2	145	147	3.96937	0.508972	0.799855	3	100	103	10.7942	0.632039	0.91596	3	327	330	1.82004	0.0480708	0.646087	0.787301	0.110532	1
18S	684	G	46	730	776	0.0348062	0	0	36	2221	2257	0.572941	0	0	29	1258	1287	0.329952	0	0	0	0
18S	685	A	54	555	609	0.317122	0	0.241069	49	1182	1231	0.220662	0	0	51	595	646	0.375597	0	0.27335	0.171473	0.121964
18S	686	U	126	843	969	0.112589	0	0	50	1559	1609	0.442553	0	0	64	853	917	0.0520939	0	0	0	0
18S	687	C	54	1179	1233	0.229489	0	0	44	875	919	0.0283937	0	0	37	554	591	0.580218	0	0.367569	0.122523	0.173274
18S	688	U	69	988	1057	0.00274102	0	0	42	515	557	0.622561	0	0.384115	23	635	658	0.418024	0	0.295109	0.226408	0.164166
18S	689	U	11	1244	1255	0.134236	0	0	10	469	479	0.878889	0	0.46829	7	708	715	0.246462	0	0.197951	0.22208	0.191938
18S	690	G	41	1351	1392	0.190221	0	0	37	739	776	0.208866	0	0.172963	24	1333	1357	0.344559	0	0	0.0576542	0.0815354
18S	691	G	85	983	1068	0.106527	0	0.0963533	39	515	554	0.661161	0	0.398444	97	1609	1706	0.474601	0	0	0.164932	0.169738
18S	692	G	155	1131	1286	0.0845377	0	0	100	319	419	1.2059	0.0724814	0.547261	161	595	756	0.378468	0	0.27482	0.274027	0.223419
18S	693	A	185	1563	1748	0.365491	0	0	74	271	345	1.6631	0.235597	0.625177	307	378	685	0.544801	0	0.353	0.326059	0.255937
18S	694	G	288	794	1082	0.0631784	0	0.0594757	137	551	688	0.31174	0	0.237917	282	314	596	0.888554	0.0963781	0.470912	0.256102	0.16846
18S	695	C	227	1004	1231	0.0978445	0	0	132	1678	1810	0.537401	0	0	286	466	752	0.573927	0.042551	0.364954	0.121651	0.172041
18S	696	G	200	598	798	0.417772	0.100372	0.294928	150	1772	1922	0.549298	0	0	464	1028	1492	0.235224	0	0	0.0983095	0.139031
18S	697	G	568	343	911	0.221187	0	0.181287	314	1109	1423	0.338678	0	0	1120	836	1956	0.430455	0	0	0.060429	0.0854596
18S	698	G	813	175	988	0.0985395	0	0.0897831	392	281	673	0.49667	0	0.332179	904	233	1137	0.0238039	0	0.0232705	0.148411	0.132751
18S	699	C	575	285	860	0.213847	0	0.176342	269	455	724	0.330314	0	0.248556	659	227	886	0.318239	0	0.241619	0.222172	0.0325304
18S	700	G	596	309	905	0.0498774	0	0.0475578	251	283	534	0.761661	0	0.432813	1284	142	1426	0.253601	0	0	0.160124	0.193796
18S	701	G	835	258	1093	0.195694	0	0	743	329	1072	0.243274	0	0	1524	149	1673	0.412757	0	0	0	0
18S	702	G	1062	75	1137	0.293771	0	0	809	86	895	0.21906	0	0	961	58	1019	0.0470261	0	0	0	0
18S	703	C	1424	137	1561	0.562662	0	0	916	196	1112	0.520226	0	0	1406	60	1466	0.471893	0	0	0	0
18S	704	G	788	61	849	0.203712	0	0	333	97	430	0.166821	0	0.143256	486	53	539	0.313704	0	0.23913	0.127462	0.0982613
18S	705	G	283	48	331	0.93658	0.166664	0.484379	128	25	153	2.01847	0.343269	0.670148	178	23	201	2.08185	0.338032	0.676606	0.610378	0.0891336
18S	706	U	132	23	155	2.67094	0.394594	0.728863	92	48	140	1.78463	0.199226	0.642523	63	34	97	4.35986	0.477735	0.81498	0.728788	0.0704052
18S	707	C	252	74	326	0.462555	0	0.316928	133	46	179	0.841667	0	0.458396	139	54	193	1.01838	0	0.505846	0.427057	0.0802462
18S	708	C	117	78	195	1.10057	0	0.525214	35	53	88	1.98002	0.00959315	0.666947	72	54	126	1.18399	0	0.544084	0.578748	0.06284
18S	709	G	31	25	56	5.12904	0.303145	0.839245	20	40	60	2.4306	0	0.711908	16	3	19	9.655	0.406854	0.91042	0.820524	0.0821161	1
18S	710	C	67	91	158	0.57652	0	0.367156	74	81	155	0.110826	0	0	13	14	27	3.58413	0.285131	0.787995	0.38505	0.321946
18S	711	C	131	144	275	0.294887	0	0	92	85	177	0.358614	0	0	77	22	99	0.092	0	0	0	0
18S	712	G	62	88	150	0.307506	0	0.236382	19	56	75	0.592398	0.0405556	0.375116	26	33	59	0.477593	0	0.326911	0.312803	0.0575096
18S	713	C	162	213	375	0.563357	0	0	29	104	133	0.186733	0	0	90	35	125	0.347972	0	0	0	0
18S	714	G	187	50	237	0.315126	0	0	70	53	123	0.180466	0	0	71	11	82	0.0593039	0	0.0566279	0.018876	0.0266946
18S	715	A	87	55	142	0.128283	0	0.114406	66	36	102	0.0238403	0	0	47	22	69	0.408571	0	0.293033	0.135813	0.120584
18S	716	G	52	72	124	0.411022	0	0.292955	43	65	108	0.0400612	0	0	47	54	101	0.662092	0	0.400712	0.231222	0.169314
18S	717	G	27	54	81	1.36572	0.0132715	0.580287	29	19	48	1.41383	0.154502	0.590715	33	14	47	3.69352	0	0.790449	0.653817	0.0967071
18S	718	C	49	69	118	0.556676	0	0.359546	58	36	94	0.205848	0	0.172211	35	55	90	1.76996	0	0.641529	0.391096	0.192893
18S	719	G	33	35	68	2.0868	0.165138	0.679228	65	11	76	0.733622	0.0205203	0.426367	33	94	127	1.30113	0	0.567357	0.557651	0.103458
18S	720	A	17	72	89	1.71926	0.162911	0.634847	21	31	52	2.14507	0.280447	0.686159	8	182	190	0.856428	0	0.462636	0.594547	0.0955987
18S	721	G	7	75	82	2.53133	0.403429	0.719274	18	53	71	1.69892	0.285677	0.632738	8	239	247	0.635349	0	0.38947	0.580494	0.139618
18S	722	C	94	348	442	0.254452	0	0	65	145	210	0.1099	0	0.0994425	43	1255	1298	0.718604	0	0	0.0331475	0.0468776
18S	723	C	98	367	465	0.151645	0	0	116	186	302	0.10484	0	0	61	558	619	0.136631	0	0	0	0
18S	724	A	21	147	168	2.01499	0.321548	0.669638	22	146	168	0.993228	0.121095	0.499785	23	235	258	1.60326	0.0448385	0.616781	0.595401	0.0709711
18S	725	C	24	468	492	0.0927879	0	0.0850673	69	253	322	0.100447	0	0.091536	32	428	460	0.558954	0	0.359044	0.178549	0.127656
18S	726	C	41	758	799	0.27925	0	0	83	480	563	0.342553	0	0	38	795	833	0.1085	0	0	0	0
18S	727	G	55	672	727	0.129075	0	0	58	373	431	0.0366255	0	0	30	477	507	0.611614	0	0.379968	0.126656	0.179119
18S	728	C	58	1039	1097	0.433252	0	0	47	769	816	0.526901	0	0	25	1001	1026	0.245689	0	0	0	0
18S	729	C	73	699	772	0.158157	0	0	33	534	567	0.276272	0	0	70	1252	1322	0.475561	0	0	0	0
18S	730	C	58	867	925	0.339837	0	0	40	482	522	0.237752	0	0	153	1234	1387	0.525	0	0	0	0
18S	731	G	62	595	657	0.0550659	0	0	32	267	299	0.343741	0	0.256445	80	695	775	0.100587	0	0	0.0854817	0.120889
18S	732	U	36	741	777	0.280677	0	0	48	420	468	0.251528	0	0	77	762	839	0.246653	0	0	0	0
18S	733	C	12	451	463	0.152969	0	0.132923	35	250	285	0.138811	0	0.122267	38	360	398	0.506767	0.025457	0.336888	0.197359	0.0987575
18S	734	C	22	343	365	0.339951	0.0225268	0.254223	27	165	192	0.550144	0.0476779	0.356089	28	214	242	1.3439	0.217792	0.574368	0.394893	0.133548
18S	735	C	19	178	197	1.1977	0.249155	0.546234	31	127	158	0.677638	0	0.405444	86	156	242	1.11161	0.0382071	0.527457	0.493045	0.0624158
18S	736	C	39	187	226	0.696133	0.0667386	0.411492	46	122	168	0.498882	0	0.334155	51	194	245	0.864499	0	0.464676	0.403441	0.053588
18S	737	G	30	162	192	0.774324	0.0923111	0.437683	15	73	88	1.84345	0.238069	0.650886	50	116	166	1.53573	0.155149	0.60707	0.565213	0.0919343
18S	738	C	10	179	189	0.603918	0	0.377766	56	68	124	0.977156	0.0204034	0.496231	67	105	172	1.29454	0.0401849	0.565608	0.479868	0.0775538
18S	739	C	27	302	329	0.23165	0	0	40	82	122	1.09512	0.156839	0.524737	80	92	172	1.28067	0.1967	0.562959	0.362565	0.256847
18S	740	C	92	256	348	0.330277	0	0	90	80	170	0.614555	0.0955013	0.382018	423	73	496	0.252336	0	0	0.127339	0.180085
18S	741	C	149	79	228	0.0160602	0	0.0158745	359	99	458	0.410433	0	0	660	44	704	0.490701	0	0	0.00529151	0.00748333
18S	742	U	210	98	308	0.307587	0	0	446	60	506	0.442735	0	0	667	67	734	0.516871	0	0	0	0
18S	743	U	251	51	302	0.33788	0	0	300	62	362	0.148883	0	0	588	51	639	0.44691	0	0	0	0
18S	744	G	49	26	75	1.82412	0.382376	0.648931	167	28	195	0.735317	0	0.424986	130	24	154	1.56781	0.0703233	0.612102	0.562006	0.0980476
18S	745	C	119	53	172	0.108157	0	0.0981123	461	33	494	0.369652	0	0	474	35	509	0.348322	0	0	0.0327041	0.0462506
18S	746	C	112	49	161	0.0483539	0	0.0463968	416	39	455	0.317544	0	0	242	56	298	0.0947232	0	0.0867922	0.0443963	0.035461
18S	747	U	69	60	129	0.267009	0	0.212027	241	158	399	0.236667	0	0	49	116	165	0.796921	0.0535126	0.444984	0.219004	0.181731
18S	748	C	61	48	109	0.446263	0	0.310514	150	72	222	0.336223	0	0.252469	107	21	128	0.977519	0.0258406	0.496261	0.353082	0.10398
18S	749	U	71	31	102	0.478317	0	0.325694	102	93	195	0.401361	0	0.287454	72	54	126	0.716535	0	0.419355	0.344168	0.0554099
18S	750	C	63	73	136	0.0508516	0	0.0487293	188	50	238	0.0503022	0	0.0480846	163	36	199	0.0697778	0	0	0.0322713	0.0228208
18S	751	G	91	55	146	0.0312169	0	0.030473	165	73	238	0.0133891	0	0.013267	42	24	66	2.18905	0.253319	0.689655	0.244465	0.314875
18S	752	G	25	16	41	3.1664	0.52881	0.764353	31	78	109	1.14354	0.254575	0.535753	50	18	68	2.03446	0.344901	0.67367	0.657925	0.0939871
18S	753	C	73	229	302	0.440557	0	0	93	62	155	0.41688	0.0306709	0.295561	89	49	138	0.573062	0.0870001	0.365971	0.220511	0.158552
18S	754	G	76	69	145	0.528615	0	0.347369	162	25	187	0.208215	0	0.173095	178	22	200	0.213875	0	0.176917	0.23246	0.0812679
18S	755	C	163	22	185	0.372461	0	0.272449	202	26	228	0.0386705	0	0.037388	219	62	281	0.0366036	0	0	0.103279	0.120591
18S	756	C	153	33	186	0.546999	0.00113791	0.354814	174	18	192	0.279562	0	0.219371	159	151	310	0.0533048	0	0	0.191395	0.146197
18S	757	C	173	22	195	0.67568	0.107907	0.404459	182	33	215	0.148354	0	0.129711	316	115	431	0.297659	0	0	0.178057	0.168621
18S	758	C	294	14	308	0.233513	0	0.189805	188	39	227	0.194006	0	0.163082	295	52	347	0.0293742	0	0.0286159	0.127168	0.0705356
18S	759	C	497	8	505	0.21895	0	0	297	33	330	0.176939	0	0	394	34	428	0.141181	0	0	0	0
18S	760	U	604	8	612	0.335853	0	0	497	38	535	0.518802	0	0	425	78	503	0.252734	0	0	0	0
18S	761	C	507	44	551	0.202919	0	0	371	13	384	0.267879	0	0	438	66	504	0.240704	0	0	0	0
18S	762	G	434	2	436	0.111645	0	0.100639	126	8	134	1.41119	0.140181	0.587071	235	50	285	0.455633	0.0231807	0.313767	0.333826	0.199091
18S	763	A	521	19	540	0.0456357	0	0	150	15	165	1.22262	0.0346838	0.551576	285	55	340	0.355881	0	0.263041	0.271539	0.22526
18S	764	U	931	33	964	2.57562	0.698841	0.720537	525	37	562	5.02895	0.81475	0.83438	609	63	672	4.15666	0.782883	0.806308	0.787075	0.0484248	1
18S	765	G	255	15	270	14.741	0.900193	0.936691	137	21	158	25.426	0.941033	0.962388	185	40	225	17.975	0.91678	0.94752	0.948866	0.0105335	1
18S	766	C	317	65	382	11.9695	0.854781	0.923082	221	12	233	19.9724	0.911372	0.952512	260	84	344	13.664	0.867431	0.93199	0.935861	0.0123229	1
18S	767	U	335	37	372	14.9097	0.835854	0.937303	254	50	304	17.8077	0.876524	0.946995	211	100	311	18.7434	0.854307	0.949504	0.944601	0.00526101	1
18S	768	C	546	89	635	9.46571	0.729283	0.904586	461	68	529	11.194	0.790621	0.918134	405	55	460	14.3734	0.76947	0.935085	0.919268	0.0124769	1
18S	769	U	721	132	853	7.58907	0.659086	0.883693	779	238	1017	5.99113	0.640914	0.857082	756	533	1289	5.06624	0.471055	0.83526	0.858678	0.0198051	1
18S	770	U	53332	506	53838	0.971407	0	0	53372	1967	55339	0.978838	0	0	53271	1857	55128	0.963176	0	0	0	0
18S	771	A	2897	12	2909	1.49321	0.304068	0.598994	2727	51	2778	1.53858	0.324646	0.606165	3045	36	3081	1.5935	0.282525	0.614498	0.606552	0.0063352
18S	772	G	2238	17	2255	2.01637	0.404775	0.668574	1516	31	1547	3.29019	0.540792	0.767025	2927	19	2946	1.57705	0.262205	0.61204	0.682546	0.0640393
18S	773	C	6432	20	6452	0.115266	0	0	3563	71	3634	0.589277	0.161355	0.370847	8011	66	8077	0.198288	0	0	0.123616	0.174819
18S	774	U	1291	37	1328	3.22596	0.510354	0.763503	1171	127	1298	3.13572	0.565138	0.758345	3697	64	3761	0.688552	0.0520485	0.407841	0.64323	0.166458
18S	775	G	229	12	241	19.6508	0.886517	0.951766	180	70	250	18.0274	0.896106	0.947643	923	89	1012	4.88642	0.575808	0.830257	0.909889	0.0563334	1
18S	776	A	49	27	76	54.5427	0.963687	0.982226	45	194	239	15.8141	0.902412	0.940759	241	87	328	15.1103	0.847079	0.938105	0.953697	0.0202021	1
18S	777	G	281	142	423	1.75191	0	0.637162	257	143	400	1.20396	0	0.546891	1080	135	1215	0.732959	0	0.423153	0.535735	0.0877244
18S	778	U	224	144	368	1.55507	0	0.609268	173	400	573	0.165118	0	0.14193	1083	325	1408	0.341945	0	0.254948	0.335382	0.199087
18S	779	G	89	198	287	1.70525	0.288593	0.631158	137	156	293	1.03303	0	0.508975	750	235	985	0.823642	0	0.451898	0.530677	0.0747742
18S	780	U	118	153	271	0.638358	0	0.390509	82	156	238	0.711576	0	0.416762	716	324	1040	0.418422	0	0.295191	0.367487	0.0522325
18S	781	C	291	8	299	0.450259	0	0.311183	155	57	212	0.752999	0.0858985	0.430703	820	242	1062	0.473137	0	0.321382	0.354423	0.0540986
18S	782	C	452	125	577	0.179123	0	0	184	58	242	0.616781	0.0784314	0.382461	1232	218	1450	0.232032	0	0.188438	0.190299	0.156144
18S	783	C	745	84	829	0.383548	0	0	332	190	522	0.257191	0	0	1626	388	2014	0.0643011	0	0	0	0
18S	784	G	307	78	385	0.765976	0	0.434378	186	160	346	0.327249	0	0.247099	1424	61	1485	0.393345	0	0.282439	0.321305	0.0812458
18S	785	C	300	78	378	1.11671	0.0838883	0.528227	239	321	560	0.119449	0	0	1633	267	1900	0.145982	0	0.127444	0.218557	0.225066
18S	786	G	167	244	411	1.51907	0.146136	0.603609	194	110	304	1.14186	0.0632794	0.533933	2138	224	2362	0.0147411	0	0	0.379181	0.269626
18S	787	G	510	447	957	0.301334	0	0.231744	400	160	560	0.385165	0	0.278423	4191	370	4561	0.511859	0	0	0.170055	0.121748
18S	788	G	320	879	1199	0.272657	0	0.214383	301	250	551	0.84374	0.0291956	0.458074	3937	373	4310	0.454507	0	0	0.224152	0.187136
18S	789	G	524	389	913	1.24634	0.13729	0.555102	306	293	599	1.45515	0.0208983	0.593095	1157	277	1434	0.941812	0.121729	0.485191	0.544463	0.0446894
18S	790	C	1088	1096	2184	0.0930333	0	0.0851505	882	260	1142	0.517576	0	0.341251	1264	500	1764	0.568247	0.02957	0.362476	0.262959	0.126028
18S	791	C	993	851	1844	0.441162	0	0.306231	860	413	1273	0.48615	0	0.327293	2004	602	2606	0.00420662	0	0.0041906	0.212572	0.147598
18S	792	C	1827	1820	3647	0.221963	0	0	1310	825	2135	0.00691843	0	0	1841	1237	3078	0.132644	0	0	0	0
18S	793	G	1004	2654	3658	0.179515	0	0	662	1553	2215	0.0184266	0	0.0181012	1037	1522	2559	0.0109592	0	0.0108446	0.0096486	0.00743803
18S	794	A	834	3065	3899	0.128578	0	0	463	2985	3448	0.298296	0	0	734	1625	2359	0.116601	0	0.104464	0.0348215	0.049245
18S	795	A	1165	5853	7018	0.386635	0	0	682	6268	6950	0.558645	0	0	1096	2421	3517	0.178413	0	0.151437	0.0504791	0.0713882
18S	796	G	1105	4951	6056	0.218768	0	0	1387	2188	3575	0.0714299	0	0.0666852	1425	1015	2440	0.962019	0.0637683	0.490423	0.185703	0.217183
18S	797	C	130	363	493	10.2899	0.550322	0.911589	157	159	316	13.7431	0.509285	0.932371	143	449	592	8.5932	0.55827	0.895917	0.913292	0.0149311	1
18S	798	G	1521	2599	4120	0.362434	0	0.266067	1593	2123	3716	0.301351	0	0.231616	2704	1680	4384	0.378807	0	0.274781	0.257488	0.0186369
18S	799	U	31	454	485	12.5111	0.619272	0.926128	35	94	129	43.1896	0.892349	0.97754	50	65	115	62.3127	0.850011	0.984339	0.962669	0.0259872	1
18S	800	U	1224	5673	6897	0.0884733	0	0	1293	2876	4169	0.392694	0	0.282016	2272	3166	5438	0.398102	0	0.284782	0.188933	0.1336
18S	801	U	5999	16597	22596	0.796335	0	0	5710	12595	18305	0.760207	0	0	7269	26240	33509	0.853153	0	0	0	0
18S	802	A	1002	1796	2798	1.35764	0	0.575935	326	3983	4309	0.346754	0	0.257518	420	4111	4531	0.841809	0	0.45711	0.430188	0.13138
18S	803	C	1247	1660	2907	1.1395	0	0.532687	406	6455	6861	0.22519	0	0	1477	6010	7487	0.045219	0	0.0432682	0.191985	0.241559
18S	804	U	1419	6071	7490	0.259148	0	0	312	7615	7927	0.363642	0	0	1691	7505	9196	0.193942	0	0	0	0
18S	805	U	1551	7646	9197	0.466856	0	0	292	5991	6283	0.239481	0	0	1583	6586	8169	0.146933	0	0	0	0
18S	806	U	1306	5479	6785	0.296788	0	0	264	6027	6291	0.305324	0	0	1206	6759	7965	0.181446	0	0	0	0
18S	807	G	841	1916	2757	0.602292	0	0.375979	189	2612	2801	0.454477	0	0.312544	811	4128	4939	0.231511	0	0.188021	0.292181	0.078073
18S	808	A	626	522	1148	1.73102	0.172346	0.634039	145	629	774	2.85964	0.462687	0.741156	619	1657	2276	0.942585	0.152091	0.485332	0.620176	0.104899
18S	809	A	414	510	924	2.74708	0.3555	0.733337	150	261	411	5.70585	0.598617	0.851185	496	786	1282	2.4814	0.308251	0.712919	0.765813	0.0609394	1
18S	810	A	374	407	781	3.26259	0.297517	0.76563	156	215	371	5.03701	0.387239	0.834727	592	648	1240	2.25043	0.165118	0.69252	0.764292	0.0580635	1
18S	811	A	347	219	566	4.31932	0.123826	0.812275	116	150	266	5.60999	0.0506568	0.849195	404	614	1018	2.53939	0.113277	0.717664	0.793045	0.0553923	1
18S	812	A	408	182	590	3.65189	0	0.785319	98	89	187	6.81779	0.0808429	0.87268	402	1105	1507	1.18721	0	0.542961	0.733654	0.139477
18S	813	A	379	306	685	2.80722	0	0.737624	95	111	206	4.80054	0	0.828292	218	2417	2635	0.128452	0	0.113869	0.559928	0.317576
18S	814	U	386	1057	1443	0.869329	0	0.465221	99	682	781	0.436061	0	0.303922	159	4070	4229	0.306646	0	0	0.256381	0.192878
18S	815	U	12250	1020	13270	0.89152	0	0	4374	768	5142	0.871733	0	0	4919	3830	8749	0.721082	0	0	0	0
18S	816	A	2224	173	2397	0.133621	0	0.117914	810	163	973	0.197285	0	0.164918	974	1519	2493	0.265972	0	0.210159	0.164331	0.0376613
18S	817	G	1640	194	1834	0.508532	0	0.337226	825	90	915	0.352717	0	0.260958	893	1174	2067	0.553433	0	0.356376	0.318186	0.041215
18S	818	A	2556	440	2996	0.0353539	0	0	858	481	1339	0.106393	0	0.096227	1340	1763	3103	0.0992447	0	0.0903109	0.0621793	0.0440337
18S	819	G	955	392	1347	1.31102	0	0.567473	394	187	581	1.96418	0	0.663023	926	1491	2417	0.449458	0	0.310175	0.513557	0.149009
18S	820	U	1279	1003	2282	0.310887	0	0.237237	553	611	1164	0.540649	0	0.351118	1439	3636	5075	0.383452	0	0	0.196118	0.146262
18S	821	G	390	276	666	3.65815	0	0.785576	174	276	450	3.39761	0.0616269	0.772994	291	668	959	2.56483	0.0890674	0.719692	0.75942	0.0285581	1
18S	822	U	437	747	1184	1.03625	0	0.509112	242	420	662	1.74429	0.0632064	0.635957	278	796	1074	1.83111	0.0328856	0.646994	0.597354	0.0625593
18S	823	U	1148	1018	2166	0.20442	0	0.16979	520	1525	2045	0.111714	0	0	666	1817	2483	0.183897	0	0.155385	0.108392	0.0768696
18S	824	C	3355	3895	7250	0.714214	0	0	1700	4274	5974	0.761326	0	0	1845	6358	8203	0.729919	0	0	0	0
18S	825	A	839	1705	2544	0.0632831	0	0.0595387	446	2136	2582	0.311718	0	0	467	1813	2280	0.214311	0	0.176552	0.0786968	0.073339
18S	826	A	847	1129	1976	0.396673	0	0.284116	360	1754	2114	0.15606	0	0	466	1860	2326	0.126606	0	0.112421	0.132179	0.116828
18S	827	A	647	965	1612	0.710388	0	0.415488	318	1542	1860	0.0868052	0	0	372	1385	1757	0.427076	0	0.299386	0.238291	0.175037
18S	828	G	592	283	875	2.27466	0	0.694867	307	389	696	1.48482	0	0.597902	253	1529	1782	0.394099	0	0.282804	0.525191	0.175905
18S	829	C	2064	4817	6881	0.679946	0	0	1026	921	1947	0.248785	0	0	647	2271	2918	0.206665	0	0	0	0
18S	830	A	313	927	1240	1.18769	0	0.543097	74	654	728	0.900655	0	0.474208	129	640	769	2.09532	0.134546	0.677216	0.56484	0.0842919
18S	831	G	117	3888	4005	0.504801	0	0	34	364	398	1.5846	0.227008	0.613688	33	1689	1722	0.0621139	0	0.0585134	0.224067	0.276537
18S	832	G	249	742	991	1.2881	0	0.563205	50	656	706	0.152397	0	0.132406	65	1545	1610	0.0775847	0	0.0720402	0.255884	0.218702
18S	833	C	280	1195	1475	0.503162	0	0.334887	115	450	565	0.263271	0	0.208696	182	2964	3146	0.541465	0	0	0.181194	0.138093
18S	834	C	512	761	1273	0.771359	0	0.435655	216	297	513	0.254799	0	0.203375	514	1319	1833	0.183358	0	0	0.21301	0.177986
18S	835	C	1038	1483	2521	0.176571	0	0	393	270	663	0.0800703	0	0	663	1218	1881	0.286014	0	0	0	0
18S	836	G	622	282	904	1.22651	0.0771942	0.55114	203	80	283	1.12121	0.201525	0.529449	279	355	634	1.05918	0.130738	0.514763	0.531784	0.0149422
18S	837	A	432	532	964	1.16242	0.111462	0.537812	96	134	230	1.71212	0.335268	0.632294	153	387	540	1.34683	0.210176	0.574345	0.581484	0.0389009
18S	838	G	1208	1546	2754	0.330716	0	0	175	144	319	1.05924	0.2569	0.515165	303	364	667	0.818879	0	0.450582	0.321915	0.229151
18S	839	C	1157	2106	3263	0.411649	0	0	168	593	761	0.15993	0	0	286	517	803	0.464815	0	0.31759	0.105863	0.149713
18S	840	C	1087	1523	2610	0.215162	0	0	50	889	939	0.317376	0	0	63	908	971	0.160894	0	0.138718	0.0462393	0.0653922
18S	841	G	293	657	950	1.41185	0.275393	0.585635	47	697	744	0.0958538	0	0	81	335	416	1.92449	0.316078	0.6586	0.414745	0.294778
18S	842	C	566	1659	2225	0.234756	0	0.190193	51	968	1019	0.277266	0	0	270	640	910	0.63198	0	0.387508	0.192567	0.158208
18S	843	C	962	1382	2344	0.235589	0	0.190735	92	776	868	0.110612	0	0	656	527	1183	0.327909	0	0.247094	0.145943	0.105731
18S	844	U	1321	1047	2368	0.301712	0	0.231856	89	751	840	0.0412604	0	0	955	1002	1957	0.184951	0	0	0.0772854	0.109298
18S	845	G	1628	1086	2714	0.158731	0	0.137031	161	659	820	0.0189742	0	0.0186431	1219	511	1730	0.00914693	0	0	0.0518913	0.0606819
18S	846	G	1661	390	2051	0.569493	0	0.362964	152	340	492	0.744264	0	0.427189	1032	1434	2466	0.318178	0	0	0.263384	0.188078
18S	847	A	1204	890	2094	0.603325	0	0.376408	86	255	341	1.70198	0.19465	0.630584	822	797	1619	0.17037	0	0.145646	0.384213	0.198052
18S	848	U	6746	6298	13044	0.830621	0	0	596	1596	2192	0.663819	0	0	3793	2818	6611	0.794828	0	0	0	0
18S	849	A	476	1000	1476	1.31614	0	0.568414	73	212	285	2.26803	0.162441	0.694748	287	235	522	2.85878	0.124622	0.741218	0.668127	0.0730153
18S	850	C	510	1940	2450	0.286572	0	0.222812	50	656	706	0.255996	0	0.204049	261	416	677	1.88119	0	0.653255	0.360038	0.207477
18S	851	C	395	2226	2621	0.251873	0	0.201258	92	795	887	0.18028	0	0.152889	215	623	838	1.71674	0	0.632189	0.328779	0.21545
18S	852	G	326	717	1043	2.26703	0	0.694115	109	416	525	1.1873	0	0.543289	203	510	713	2.38123	0	0.704542	0.647315	0.0736809
18S	853	C	1225	1955	3180	0.000653184	0	0	616	1115	1731	0.34021	0	0	1512	983	2495	0.0510995	0	0	0	0
18S	854	A	829	1518	2347	0.384062	0	0.277574	459	605	1064	0.251737	0	0.201261	900	391	1291	1.08331	0	0.520187	0.333008	0.135973
18S	855	G	547	333	880	2.37527	0.307319	0.703964	237	211	448	2.24907	0.21041	0.692695	759	469	1228	1.20245	0	0.546162	0.647607	0.0718798
18S	856	C	1217	699	1916	0.5893	0	0.370914	455	421	876	0.758115	0	0.431489	1394	498	1892	0.542261	0	0.351722	0.384708	0.0339941
18S	857	U	6218	1217	7435	0.63112	0	0	2923	1058	3981	0.643077	0	0	7705	1506	9211	0.726748	0	0	0	0
18S	858	A	2418	522	2940	0.175209	0	0.14913	997	126	1123	0.662258	0	0.398622	2630	433	3063	0.13668	0	0.12028	0.222677	0.124968
18S	859	G	3155	230	3385	0.0495931	0	0.0472631	2018	130	2148	0.146223	0	0	3569	354	3923	0.110454	0	0	0.0157544	0.0222801
18S	860	G	2245	274	2519	0.447116	0	0.309055	1451	186	1637	0.149932	0	0.130453	2675	362	3037	0.179138	0	0.151965	0.197158	0.0796094
18S	861	A	3239	415	3654	0.0585195	0	0	1812	285	2097	0.144286	0	0	3276	306	3582	0.0376841	0	0	0	0
18S	862	A	2142	1063	3205	0.0955119	0	0.0872095	1262	159	1421	0.31033	0	0.23696	2150	168	2318	0.522768	0	0.343399	0.222523	0.105086
18S	863	U	4339	2556	6895	0.565192	0	0	3517	474	3991	0.623202	0	0	5834	368	6202	0.523616	0	0	0	0
18S	864	A	3411	1001	4412	0.344938	0	0	1817	72	1889	0.212028	0	0	3544	90	3634	0.253355	0	0	0	0
18S	865	A	1994	711	2705	0.23319	0	0.189151	1347	36	1383	0.0987075	0	0.0898987	1975	67	2042	0.514298	0	0.339738	0.206263	0.102712
18S	866	U	1205	843	2048	0.578033	0	0.366413	891	39	930	0.493627	0	0.330727	2073	81	2154	0.322511	0	0.243948	0.313696	0.0514259
18S	867	G	228	146	374	7.67393	0.561222	0.884984	181	6	187	6.07943	0.468465	0.859391	452	106	558	4.11994	0.34817	0.804966	0.849781	0.0333665	1
18S	868	G	763	851	1614	0.808029	0	0.447065	430	167	597	0.868748	0	0.465299	922	585	1507	0.717057	0	0.41777	0.443378	0.019578
18S	869	A	1013	791	1804	0.512065	0	0.338777	598	154	752	0.295352	0	0.228243	1218	653	1871	0.289566	0	0.224638	0.263886	0.0529764
18S	870	A	593	1370	1963	0.216706	0	0.178184	334	90	424	0.828078	0	0.453561	692	604	1296	0.672312	0	0.402211	0.344652	0.119563
18S	871	U	3547	6382	9929	0.873185	0	0	1797	559	2356	0.816014	0	0	4430	4618	9048	0.880397	0	0	0	0
18S	872	A	267	939	1206	0.698242	0	0.411356	196	49	245	1.33889	0	0.573443	370	289	659	1.81677	0	0.64533	0.543377	0.0978569
18S	873	G	214	176	390	3.92134	0.0573999	0.797218	273	86	359	0.342099	0	0.255427	461	280	741	1.17128	0	0.539777	0.530807	0.221276
18S	874	G	225	714	939	0.851903	0	0.460279	120	51	171	1.7051	0	0.631686	172	946	1118	0.265684	0	0.210061	0.434009	0.173127
18S	875	A	99	455	554	1.94238	0	0.660544	49	89	138	2.01007	0	0.669382	91	146	237	4.63063	0.189582	0.823014	0.717647	0.0745933
18S	876	C	180	546	726	1.07987	0	0.519545	47	59	106	2.53904	0.167197	0.719337	55	204	259	3.47927	0.372581	0.777417	0.6721	0.110448
18S	877	C	187	757	944	0.571699	0	0.363991	65	75	140	1.68487	0.139116	0.629205	144	457	601	0.732595	0.0456929	0.423237	0.472144	0.113662
18S	878	G	136	202	338	2.78479	0.29907	0.736359	43	64	107	1.89311	0.222384	0.656452	89	43	132	4.62206	0.376624	0.82323	0.73868	0.0681067
18S	879	C	301	292	593	5.84065	0.738947	0.854025	137	92	229	3.62957	0.658653	0.784734	169	72	241	12.9681	0.892017	0.928683	0.855814	0.0587806	1
18S	880	G	475	367	842	5.06199	0.577493	0.835201	97	123	220	5.14359	0.597414	0.837846	233	155	388	9.82805	0.804048	0.907863	0.860303	0.033647	1
18S	881	G	972	302	1274	4.44959	0	0.816618	204	150	354	4.52579	0	0.819448	648	124	772	6.14748	0.491062	0.860246	0.832104	0.0199331	1
18S	882	U	981	1077	2058	3.39183	0	0.77239	206	268	474	4.98211	0.114295	0.833128	734	168	902	6.94196	0	0.874208	0.826575	0.0418247	1
18S	883	U	1703	1796	3499	2.15319	0	0.682922	435	432	867	3.24227	0.283993	0.764485	1370	295	1665	4.313	0	0.811874	0.753094	0.0532569	1
18S	884	C	2864	1323	4187	2.097	0.0739425	0.677159	651	224	875	4.22811	0.506088	0.808903	2395	209	2604	3.06648	0.0516189	0.754158	0.74674	0.0540393
18S	885	U	47130	2970	50100	0.814968	0	0	12447	1209	13656	0.719624	0	0	38437	9151	47588	0.856665	0	0	0	0
18S	886	A	7495	714	8209	0.874248	0.0756329	0.466483	2303	198	2501	1.33144	0.23179	0.571178	5442	329	5771	1.2185	0.261164	0.549288	0.528983	0.0450886
18S	887	U	18144	3763	21907	0.349273	0	0	6923	856	7779	0.275179	0	0	13092	1014	14106	0.129992	0	0	0	0
18S	888	U	19624	3308	22932	0.380149	0	0	9209	2031	11240	0.511321	0	0	14955	1158	16113	0.234019	0	0	0	0
18S	889	U	15641	3179	18820	0.238447	0	0	6421	2605	9026	0.355631	0	0	12785	2428	15213	0.185292	0	0	0	0
18S	890	U	11952	1809	13761	0.0313173	0	0.0303685	5103	2645	7748	0.243187	0	0	10183	4376	14559	0.165008	0	0	0.0101228	0.0143158
18S	891	G	7543	2549	10092	0.342495	0	0.255137	3774	1152	4926	0.193313	0	0.162025	6525	3320	9845	0.217723	0	0.17881	0.198657	0.0405208
18S	892	U	8005	3787	11792	0.151595	0	0	4636	1772	6408	0.267783	0	0	6336	5282	11618	0.240061	0	0	0	0
18S	893	U	1888	2728	4616	1.10491	0.211297	0.524974	1214	1443	2657	0.755196	0.119104	0.430355	1855	2864	4719	0.880678	0.191503	0.46833	0.474553	0.0388776
18S	894	G	1031	3348	4379	0.810647	0.0403759	0.447768	476	1696	2172	0.824579	0.0480817	0.452043	681	5877	6558	0.133123	0	0.117499	0.339103	0.156707
18S	895	G	1890	2723	4613	0.350631	0	0.259647	232	1990	2222	0.388319	0	0.279795	1468	3456	4924	0.290834	0	0.225342	0.254928	0.0224793
18S	896	U	2731	2495	5226	0.0831197	0	0	360	2345	2705	0.14088	0	0	2059	3727	5786	0.125129	0	0	0	0
18S	897	U	1797	1743	3540	0.127757	0	0.113313	228	879	1107	0.735991	0.0184295	0.424181	1580	1613	3193	0.337052	0	0.252145	0.263213	0.127152
18S	898	U	910	1439	2349	0.43592	0	0.303672	154	592	746	1.07892	0.00116289	0.519316	923	1448	2371	0.491966	0	0.329837	0.384275	0.0960841
18S	899	U	1529	645	2174	0.20775	0	0.172079	290	568	858	0.282887	0	0.220708	1312	909	2221	0.220052	0	0.180429	0.191072	0.0212313
18S	900	C	588	565	1153	1.0738	0.213162	0.51801	119	423	542	0.704911	0.0222912	0.413906	868	683	1551	0.509056	0	0.337478	0.423132	0.0739899
18S	901	G	1221	528	1749	0.132902	0	0.11737	359	128	487	0.53832	0	0.350407	1029	636	1665	0.089936	0	0.0825604	0.183446	0.118912
18S	902	G	507	367	874	1.08063	0.119734	0.519663	185	135	320	1.00827	0	0.50284	534	362	896	0.708931	0	0.41511	0.479204	0.045839
18S	903	A	610	833	1443	0.0697599	0	0.0652531	272	143	415	0.201282	0	0.167892	530	373	903	0.287266	0	0.223352	0.152166	0.0654946
18S	904	A	448	767	1215	0.158461	0	0.136883	94	149	243	0.950228	0.0816894	0.488265	121	185	306	2.3131	0.395923	0.698855	0.441335	0.231812
18S	905	C	176	998	1174	0.31408	0	0.239166	90	196	286	0.896748	0	0.473652	98	288	386	1.30675	0.16632	0.567124	0.426648	0.137952
18S	906	U	166	932	1098	0.696846	0	0.410892	47	246	293	1.44142	0	0.591226	91	383	474	1.24335	0	0.554758	0.518958	0.0778517
18S	907	G	98	502	600	2.95613	0.351196	0.747542	24	103	127	6.10842	0.534494	0.860267	51	369	420	1.98554	0	0.665581	0.757797	0.0798102	1
18S	908	A	64	1665	1729	0.807681	0	0.446948	22	876	898	0.378223	0	0.27465	39	781	820	1.00502	0	0.501557	0.407718	0.0966987
18S	909	G	43	2386	2429	0.447225	0	0.30911	30	635	665	1.32075	0	0.569474	40	833	873	1.29194	0	0.56397	0.480851	0.12146
18S	910	G	49	840	889	3.87463	0.454545	0.79504	49	421	470	2.97502	0.369149	0.748829	86	421	507	3.8956	0.484301	0.796055	0.779975	0.0220273	1
18S	911	C	91	4742	4833	0.0523652	0	0.0497693	20	2079	2099	0.035619	0	0.0344098	22	1098	1120	1.89519	0.305079	0.654802	0.246327	0.288903
18S	912	C	53	6934	6987	0.14681	0	0.128032	55	3488	3543	0.0789817	0	0	49	5776	5825	0.0148511	0	0.0146362	0.0475562	0.057218
18S	913	A	39	7266	7305	0.241888	0	0.194796	20	2463	2483	0.537207	0	0.349561	36	3853	3889	0.846053	0	0.458367	0.334241	0.108147
18S	914	U	29	14144	14173	0.329301	0	0	39	6374	6413	0.415509	0	0	51	7570	7621	0.025906	0	0.0252551	0.00841835	0.0119053
18S	915	G	31	3522	3553	2.27672	0	0.694877	23	2621	2644	0.672153	0	0.402059	30	4104	4134	1.22756	0	0.551138	0.549358	0.119549
18S	916	A	27	6919	6946	0.752742	0	0.429501	18	2819	2837	0.630581	0	0.386805	56	4787	4843	1.07817	0	0.518859	0.445055	0.0550212
18S	917	U	17	16176	16193	0.266238	0	0	22	5795	5817	0.24255	0	0	77	10441	10518	0.0195836	0	0	0	0
18S	918	U	198	49681	49879	0.840062	0	0	245	18988	19233	0.858385	0	0	386	51834	52220	0.889149	0	0	0	0
18S	919	A	16	4733	4749	1.62749	0	0.619458	20	1594	1614	1.69803	0	0.629504	28	4290	4318	1.50977	0	0.601612	0.616858	0.0115341
18S	920	A	13	9231	9244	0.177631	0	0.150852	17	1825	1842	1.09512	0	0.522835	29	5967	5996	0.640444	0	0.390449	0.354712	0.15395
18S	921	G	17	6060	6077	0.618369	0	0.382133	24	1050	1074	2.08474	0	0.676028	40	5717	5757	0.53172	0	0.347179	0.468446	0.147474
18S	922	A	11	8368	8379	0.0230244	0	0.0225088	8	1814	1822	0.527159	0	0.345313	49	5675	5724	0.377966	0	0.274327	0.21405	0.138506
18S	923	G	30	5770	5800	0.310893	0	0.237192	8	768	776	2.14888	0	0.682706	77	5929	6006	0.131978	0	0.116607	0.345502	0.243468
18S	924	G	54	2807	2861	1.17668	0	0.540671	33	762	795	1.34657	0.20263	0.574153	125	2665	2790	1.07957	0	0.519221	0.544682	0.0226045
18S	925	G	98	842	940	2.58075	0.39729	0.720943	82	403	485	0.61262	0.00233819	0.380376	156	1728	1884	0.448859	0.0460356	0.309915	0.470412	0.179473
18S	926	A	77	875	952	1.97023	0.216966	0.663561	54	355	409	0.663225	0	0.399344	114	531	645	2.68445	0.426871	0.728895	0.597267	0.142472
18S	927	C	39	1364	1403	0.467941	0	0.318928	44	591	635	0.168746	0	0	87	527	614	2.00573	0.213483	0.667663	0.328864	0.272663
18S	928	G	38	387	425	2.93579	0.0473017	0.746366	21	190	211	1.34481	0.0335787	0.574683	35	470	505	1.78876	0	0.641872	0.654307	0.070639
18S	929	G	108	160	268	3.35919	0.120256	0.771257	26	56	82	4.18635	0.513057	0.809066	33	245	278	2.98196	0	0.749542	0.776622	0.0245946	1
18S	930	C	212	224	436	0.900178	0	0.474305	99	90	189	1.07304	0.0520632	0.518934	27	154	181	3.58236	0.141684	0.78271	0.591983	0.13609
18S	931	C	269	438	707	0.177856	0	0.151181	132	87	219	1.055	0	0.51452	56	154	210	3.62001	0	0.784355	0.483352	0.25943
18S	932	G	659	239	898	0.0272772	0	0	536	88	624	0.287538	0	0	300	120	420	1.48073	0	0.597466	0.199155	0.281648
18S	933	G	371	186	557	0.826125	0	0.452837	241	20	261	1.13796	0	0.533215	342	136	478	1.5299	0.0154305	0.605227	0.530426	0.0622443
18S	934	G	295	121	416	1.72009	0.15261	0.632923	204	36	240	1.6515	0.168331	0.623831	732	30	762	0.841255	0	0.457218	0.571324	0.0807706
18S	935	G	694	87	781	0.666951	0	0.400409	655	23	678	0.0597938	0	0.0564987	1827	18	1845	0.151144	0	0	0.152303	0.176948
18S	936	G	573	47	620	1.36643	0.195244	0.577816	407	27	434	0.930677	0.0726237	0.482622	1355	16	1371	0.33667	0	0.25201	0.437483	0.136786
18S	937	C	3495	115	3610	0.614942	0	0	1753	67	1820	0.535457	0	0	5153	40	5193	0.650498	0	0	0	0
18S	938	A	1520	32	1552	0.127996	0	0.113537	764	27	791	0.314464	0	0.239464	2057	14	2071	0.134293	0	0.118444	0.157148	0.0582403
18S	939	U	2074	49	2123	0.159254	0	0	1187	38	1225	0.142007	0	0	1826	58	1884	0.347091	0	0.257761	0.0859204	0.12151
18S	940	U	1965	41	2006	0.0695621	0	0	1253	35	1288	0.154823	0	0	2377	126	2503	0.041427	0	0.0397944	0.0132648	0.0187593
18S	941	C	2743	50	2793	0.359664	0	0	1661	40	1701	0.376857	0	0	3113	185	3298	0.218356	0	0	0	0
18S	942	G	1088	32	1120	0.75282	0	0.429709	682	18	700	0.666857	0	0.400411	1524	31	1555	0.860626	0	0.462706	0.430942	0.0254468
18S	943	U	3695	50	3745	0.566655	0	0	2223	111	2334	0.591206	0	0	5802	169	5971	0.574075	0	0	0	0
18S	944	A	1380	12	1392	0.222469	0	0.182091	630	41	671	0.586591	0	0.370065	1501	27	1528	1.07088	0.0232874	0.517277	0.356478	0.137176
18S	945	U	1613	24	1637	0.0399403	0	0	1011	24	1035	0.0386637	0	0	2391	16	2407	0.462906	0	0.316519	0.105506	0.149208
18S	946	U	1040	11	1051	0.411777	0	0.291869	536	31	567	0.748279	0.0484805	0.42844	2187	58	2245	0.758202	0	0.431346	0.383885	0.0650761
18S	947	G	519	10	529	1.76857	0.240815	0.639239	454	21	475	1.00672	0.108119	0.502201	1499	61	1560	1.88505	0.316199	0.65353	0.598323	0.0682188
18S	948	C	868	43	911	0.956494	0	0.489156	682	31	713	0.413041	0	0.292596	3836	82	3918	0.689575	0	0.408197	0.39665	0.0806594
18S	949	G	980	54	1034	0.814954	0	0.449261	514	10	524	1.00089	0	0.500699	4422	112	4534	0.677155	0	0.403805	0.451255	0.0395817
18S	950	C	1204	19	1223	0.531863	0	0.347385	932	50	982	0.0250706	0	0	6759	87	6846	0.207233	0	0.17168	0.173022	0.141823
18S	951	C	1048	56	1104	0.859578	0	0.462469	978	74	1052	0.0330379	0	0	9307	157	9464	0.0196091	0	0	0.154156	0.21801
18S	952	G	607	22	629	2.72354	0.0446814	0.731751	794	32	826	0.348878	0	0.258875	6829	110	6939	0.529851	0	0.346374	0.445667	0.205422
18S	953	C	1726	72	1798	0.323303	0	0.244418	801	91	892	0.293878	0	0.227327	7636	92	7728	0.46337	0	0.316674	0.262806	0.0387241
18S	954	U	8989	905	9894	0.82994	0	0	3043	307	3350	0.713986	0	0	41520	255	41775	0.802692	0	0	0	0
18S	955	A	1711	91	1802	0.50236	0	0.334504	499	167	666	0.973796	0	0.493737	8573	126	8699	0.392909	0	0.282101	0.370114	0.0899944
18S	956	G	1848	271	2119	0.274953	0	0.215737	748	179	927	0.432495	0	0.302145	9713	173	9886	0.176672	0	0.150158	0.22268	0.0622421
18S	957	A	2078	97	2175	0.321227	0	0.243212	875	344	1219	0.0800729	0	0.0741928	12635	299	12934	0.171889	0	0	0.105802	0.101775
18S	958	G	3164	153	3317	0.136354	0	0	1485	91	1576	0.175122	0	0	8646	407	9053	0.129338	0	0.114536	0.0381788	0.053993
18S	959	G	927	187	1114	1.9119	0.117273	0.656784	474	145	619	1.28095	0.150102	0.561984	4832	264	5096	0.914449	0	0.477705	0.565491	0.0731505
18S	960	U	2325	709	3034	0.0264873	0	0.0258121	1152	511	1663	0.230028	0	0	10685	958	11643	0.314568	0	0	0.00860403	0.0121679
18S	961	G	1827	174	2001	0.59753	0.0140302	0.374151	701	744	1445	0.156516	0	0	4194	712	4906	0.270063	0	0.212672	0.195607	0.153222
18S	962	A	1824	340	2164	0.677429	0.0756621	0.403961	653	740	1393	0.0579069	0	0	2909	1101	4010	0.424045	0	0.297827	0.233929	0.170994
18S	963	A	4522	630	5152	0.261076	0	0	948	426	1374	0.0377131	0	0.036368	3237	1086	4323	0.165318	0	0.141893	0.0594203	0.0601773
18S	964	A	2984	790	3774	0.151241	0	0.131402	887	609	1496	0.00918875	0	0	886	1067	1953	1.35681	0.191339	0.575823	0.235742	0.246385
18S	965	U	2398	1019	3417	0.34226	0	0.255043	514	375	889	0.759176	0.0913005	0.431828	504	951	1455	1.90583	0.272524	0.656019	0.44763	0.164079
18S	966	U	2878	955	3833	0.228998	0	0.186368	299	516	815	0.984436	0.172991	0.496385	1107	873	1980	0.979259	0.0191732	0.494887	0.392547	0.145791
18S	967	C	3914	3843	7757	0.392309	0	0	977	637	1614	0.0106983	0	0	1347	1862	3209	0.0170059	0	0.0167266	0.00557555	0.00788502
18S	968	U	4593	2901	7494	0.291633	0	0	1014	1196	2210	0.233796	0	0	1561	3118	4679	0.369076	0	0	0	0
18S	969	U	5596	2741	8337	0.314701	0	0	1059	1774	2833	0.355591	0	0	1150	3319	4469	0.360902	0	0	0	0
18S	970	G	4749	517	5266	0.171164	0	0.146173	686	1459	2145	0.0860619	0	0	261	3911	4172	0.342908	0	0	0.0487242	0.0689064
18S	971	G	2856	257	3113	1.16561	0.142558	0.538316	661	560	1221	0.788571	0	0.441096	650	2963	3613	0.144242	0	0	0.326471	0.234237
18S	972	A	828	184	1012	6.10129	0.664428	0.8593	478	428	906	1.55036	0.210172	0.608162	619	1286	1905	0.829824	0.00135449	0.453629	0.640364	0.167172
18S	973	C	6376	2808	9184	0.281599	0	0	1471	858	2329	0.0047258	0	0.00470558	623	1226	1849	1.33581	0	0.572016	0.192241	0.268549
18S	974	C	7659	2807	10466	0.37916	0	0	2791	887	3678	0.375183	0	0	790	985	1775	1.82173	0.142268	0.645736	0.215245	0.304403
18S	975	G	9086	1029	10115	0.352262	0	0	3527	673	4200	0.428112	0	0	845	939	1784	2.45724	0.293011	0.710867	0.236956	0.335106
18S	976	G	4997	671	5668	0.212938	0	0.175581	1024	343	1367	1.04159	0.106662	0.510367	1216	918	2134	2.38401	0.384919	0.70459	0.463513	0.218494
18S	977	C	5998	2702	8700	0.271846	0	0	2154	708	2862	0.0632825	0	0	1865	6551	8416	0.100465	0	0	0	0
18S	978	G	3619	1405	5024	0.316776	0	0.240606	818	773	1591	0.823848	0.0592253	0.451864	1919	3739	5658	0.708201	0.0577414	0.414632	0.369034	0.0920758
18S	979	C	5881	1983	7864	0.207778	0	0	2504	923	3427	0.205403	0	0	4349	12599	16948	0.425414	0	0	0	0
18S	980	A	4027	2061	6088	0.0120053	0	0	2037	687	2724	0.00576962	0	0	2937	9326	12263	0.0514958	0	0	0	0
18S	981	A	3445	3036	6481	0.159433	0	0	2614	2001	4615	0.501083	0	0	4756	14935	19691	0.409247	0	0	0	0
18S	982	G	2558	1687	4245	0.286201	0	0.222558	2095	1111	3206	0.278194	0	0	2663	11540	14203	0.0808833	0	0	0.0741858	0.104915
18S	983	A	1697	742	2439	1.62055	0.150513	0.618498	1754	736	2490	0.0109728	0	0	2447	8959	11406	0.267685	0	0.211175	0.276557	0.256698
18S	984	C	944	1743	2687	1.45596	0.132989	0.592917	656	1218	1874	0.315846	0	0.24013	1491	21309	22800	0.414715	0	0	0.277682	0.24351
18S	985	G	1054	3129	4183	0.652337	0	0.394854	162	1087	1249	1.13574	0.144471	0.531978	777	12122	12899	0.13239	0	0.11692	0.347917	0.172666
18S	986	G	3393	2358	5751	0.257024	0	0.204498	229	484	713	3.15957	0.40627	0.759846	2358	11963	14321	0.0272882	0	0	0.321448	0.32104
18S	987	A	3054	1599	4653	0.673141	0	0.402374	228	702	930	2.34245	0.338118	0.701044	1793	6712	8505	0.653788	0.068189	0.395356	0.499591	0.142477
18S	988	C	5045	3552	8597	0.102382	0	0	178	2360	2538	0.215387	0	0.177274	3589	7913	11502	0.112036	0	0.100757	0.0926769	0.072597
18S	989	C	15635	4871	20506	0.674661	0	0	2443	1754	4197	0.271476	0	0	8465	11961	20426	0.466994	0	0	0	0
18S	990	A	7024	3109	10133	0.194023	0	0	2683	198	2881	0.258779	0	0.205636	6502	4847	11349	0.0161478	0	0	0.0685453	0.0969377
18S	991	G	6845	2278	9123	0.0890009	0	0	4790	236	5026	0.244798	0	0	7917	2350	10267	0.0441263	0	0	0	0
18S	992	A	7591	2901	10492	0.243919	0	0	6894	733	7627	0.494506	0	0	9140	2135	11275	0.23098	0	0	0	0
18S	993	G	3568	2576	6144	0.284878	0	0.221744	3451	494	3945	0.112322	0	0.101003	5220	1094	6314	0.272318	0	0.21406	0.178936	0.0551961
18S	994	C	2284	3423	5707	0.382872	0	0.276902	3151	1384	4535	0.0375196	0	0	3889	2039	5928	0.213069	0	0.175669	0.150857	0.114398
18S	995	G	2282	2576	4858	0.540036	0	0.350711	1801	876	2677	0.655186	0	0.395928	1776	962	2738	1.36521	0.159681	0.577294	0.441311	0.0979103
18S	996	A	4154	2377	6531	0.0549993	0	0	5894	913	6807	0.459943	0	0	3991	984	4975	0.0280368	0	0	0	0
18S	997	A	3462	1792	5254	0.0845058	0	0.0779347	4907	1099	6006	0.421627	0	0	2958	630	3588	0.153661	0	0.133226	0.070387	0.0546506
18S	998	A	2804	1535	4339	0.201831	0	0.167968	3855	1125	4980	0.374347	0	0	2110	735	2845	0.215613	0	0.177421	0.11513	0.0815004
18S	999	G	467	1169	1636	2.05372	0.238518	0.672665	384	678	1062	1.82771	0.303315	0.646572	571	761	1332	1.17133	0.200769	0.53964	0.619626	0.0575529
18S	1000	C	790	10197	10987	0.563164	0	0	319	1517	1836	0.57903	0	0.366826	454	1984	2438	0.0823379	0	0.076103	0.147643	0.158069
18S	1001	A	295	4747	5042	0.353282	0	0.261094	98	523	621	4.34736	0.280932	0.813236	347	814	1161	2.13809	0.229982	0.681521	0.585284	0.235459
18S	1002	U	360	2775	3135	1.28572	0	0.562579	113	640	753	3.29007	0.000946624	0.767141	448	1653	2101	0.752833	0	0.429612	0.586444	0.138825
18S	1003	U	174	1116	1290	4.78943	0.184606	0.827382	52	495	547	4.58161	0	0.821109	224	1152	1376	1.81817	0.0350529	0.645326	0.764606	0.0843822	1
18S	1004	U	235	690	925	7.29695	0.167074	0.879588	59	627	686	3.25255	0	0.765109	248	842	1090	2.73655	0.0977659	0.732553	0.792417	0.0630562	1
18S	1005	G	219	2384	2603	1.97256	0	0.663676	79	1628	1707	0.624707	0	0.384643	239	911	1150	2.72947	0.0163384	0.732036	0.593452	0.150264
18S	1006	C	1738	22265	24003	0.770826	0	0	953	6785	7738	0.714033	0	0	2335	4248	6583	0.40205	0	0	0	0
18S	1007	C	11174	17219	28393	0.843445	0	0	5900	5882	11782	0.854262	0	0	14395	7734	22129	0.899499	0	0	0	0
18S	1008	A	1021	511	1532	3.5498	0	0.780322	448	495	943	2.04463	0	0.671787	1252	620	1872	1.38677	0	0.581154	0.677754	0.0814195
18S	1009	A	2096	216	2312	1.77116	0	0.63924	888	669	1557	0.729425	0	0.42193	2292	472	2764	0.547551	0	0.3539	0.47169	0.121688
18S	1010	G	1242	300	1542	2.93421	0	0.745942	725	194	919	1.85839	0	0.6504	1278	341	1619	1.63201	0	0.620208	0.672183	0.0535922
18S	1011	A	1314	279	1593	2.58185	0	0.720941	542	219	761	2.29023	0	0.696348	1316	226	1542	1.69449	0	0.629024	0.682104	0.0388531
18S	1012	A	1126	201	1327	2.96329	0.141576	0.747827	594	112	706	2.31286	0	0.698444	1193	250	1443	1.84801	0.0734597	0.649035	0.698435	0.0403315
18S	1013	U	1319	380	1699	1.28617	0.28741	0.562732	645	239	884	1.13915	0.174876	0.532805	1687	540	2227	0.737687	0.0278169	0.424632	0.506723	0.0593189
18S	1014	G	760	790	1550	0.678473	0.155734	0.404376	321	767	1088	0.20403	0	0.169585	1005	617	1622	0.834805	0.115	0.455136	0.343032	0.124384
18S	1015	U	2808	1615	4423	0.298089	0	0	1273	1094	2367	0.375305	0	0	2912	2302	5214	0.377987	0	0	0	0
18S	1016	U	569	2448	3017	0.872664	0	0.466084	308	1208	1516	0.978964	0.0216736	0.49485	823	2146	2969	0.79125	0	0.441814	0.467582	0.021678
18S	1017	U	311	3583	3894	0.591967	0	0.371906	145	1452	1597	1.08817	0.030437	0.521269	390	2838	3228	0.792733	0	0.442269	0.445148	0.0610109
18S	1018	U	172	2507	2679	1.5949	0	0.614717	61	1664	1725	1.11385	0.0457301	0.527075	163	3919	4082	0.50185	0	0.334209	0.492	0.117172
18S	1019	C	534	3393	3927	0.924488	0	0.480445	162	1383	1545	1.61627	0.116606	0.617929	436	5940	6376	0.0114718	0	0	0.366125	0.264904
18S	1020	A	302	2769	3071	1.83007	0	0.646727	85	857	942	3.85143	0.291792	0.794049	250	2057	2307	2.14388	0	0.682016	0.707597	0.0628053
18S	1021	U	509	14181	14690	0.460647	0	0	169	5858	6027	0.290061	0	0	260	11709	11969	0.46674	0	0	0	0
18S	1022	U	5902	35324	41226	0.880263	0	0	1589	24181	25770	0.920956	0	0	2851	28893	31744	0.877561	0	0	0	0
18S	1023	A	914	1264	2178	3.20117	0	0.762054	228	839	1067	3.40162	0.191818	0.772976	454	1234	1688	3.13522	0	0.758284	0.764438	0.00623027	1
18S	1024	A	885	1228	2113	3.06297	0	0.753962	181	687	868	4.03691	0.307392	0.801649	381	927	1308	3.90856	0	0.796398	0.784003	0.02135	1
18S	1025	U	3238	1737	4975	0.531527	0	0.347102	669	1365	2034	0.889075	0	0.470763	948	1424	2372	1.3603	0	0.576429	0.464765	0.093718
18S	1026	C	7938	2548	10486	0.397657	0	0	1862	1864	3726	0.113899	0	0	2182	2654	4836	0.0307169	0	0	0	0
18S	1027	A	1414	900	2314	1.84455	0	0.648548	329	669	998	2.27594	0.135828	0.694957	443	774	1217	2.83919	0.0218656	0.739687	0.694397	0.0372091
18S	1028	A	2004	625	2629	1.05778	0	0.514135	405	810	1215	1.21544	0.206396	0.548827	679	660	1339	1.80967	0.278786	0.644257	0.569073	0.0550175
18S	1029	G	1492	501	1993	0.697515	0	0.411025	299	360	659	1.15293	0	0.535894	457	1534	1991	0.0262327	0	0.0255747	0.324164	0.217202
18S	1030	A	1540	689	2229	0.510219	0	0.337945	310	535	845	0.705582	0	0.413977	439	910	1349	0.597235	0	0.374091	0.375338	0.0310524
18S	1031	A	22	41	63	55.2641	0.930619	0.9825	6	42	48	30.5918	0.893794	0.968972	7	36	43	52.7654	0.944319	0.981816	0.977762	0.00622192	1	0.99043	0.968972	0.981816	0.980406	0.00881649
18S	1032	C	918	1367	2285	0.561456	0	0.359673	207	1152	1359	0.0140196	0	0.0138358	326	3167	3493	0.41626	0	0	0.124503	0.166386
18S	1033	G	1565	1189	2754	0.28926	0	0.224424	316	961	1277	0.09514	0	0.0869368	421	2600	3021	0.251658	0	0	0.103787	0.0923924
18S	1034	A	2352	2182	4534	0.190454	0	0	377	1523	1900	0.244181	0	0	516	1706	2222	0.240206	0	0.193753	0.0645842	0.0913358
18S	1035	A	3882	1624	5506	0.290138	0	0	973	1423	2396	0.368804	0	0	1227	1107	2334	0.335722	0	0.251422	0.0838073	0.118521
18S	1036	A	2287	1531	3818	0.157112	0	0.13581	539	1668	2207	0.251424	0	0	844	1568	2412	0.431855	0	0.301693	0.145834	0.123369
18S	1037	G	1067	1610	2677	0.794801	0	0.442927	273	791	1064	0.721242	0	0.419253	489	1631	2120	0.81351	0.107635	0.4487	0.43696	0.0127408
18S	1038	U	2204	6722	8926	0.521656	0	0	575	760	1335	0.380464	0	0.275755	1027	2100	3127	0.277003	0	0.216971	0.164242	0.11859
18S	1039	C	4094	3767	7861	0.452589	0	0	1047	1857	2904	0.446368	0	0	1546	5085	6631	0.460535	0	0	0	0
18S	1040	G	1702	2403	4105	0.097026	0	0.0884642	895	863	1758	0.0447792	0	0	1388	5468	6856	0.491938	0	0	0.0294881	0.0417024
18S	1041	G	3453	1790	5243	0.229625	0	0	1494	1068	2562	0.42018	0	0	2973	2855	5828	0.398344	0	0	0	0
18S	1042	A	3389	1015	4404	0.169224	0	0	1300	660	1960	0.293201	0	0	2921	2390	5311	0.370794	0	0	0	0
18S	1043	G	2674	1168	3842	0.142045	0	0	836	260	1096	0.202674	0	0.168647	2202	2280	4482	0.304424	0	0	0.0562158	0.0795011
18S	1044	G	1061	535	1596	0.989077	0.153785	0.497411	398	165	563	1.25282	0.211445	0.556549	960	636	1596	0.936346	0.18061	0.48372	0.51256	0.0316034
18S	1045	U	519	260	779	2.32812	0.350983	0.6998	319	111	430	1.69523	0.256793	0.629516	540	67	607	3.60647	0.526863	0.783194	0.70417	0.0628146
18S	1046	U	597	176	773	1.62594	0.183931	0.619489	543	195	738	0.255135	0	0.203492	613	45	658	2.36884	0.264803	0.703479	0.50882	0.218605
18S	1047	C	877	1050	1927	0.0531236	0	0	807	230	1037	0.257825	0	0	784	595	1379	0.179501	0	0.152277	0.0507591	0.0717842
18S	1048	G	404	273	677	1.51326	0	0.602464	308	164	472	0.460724	0	0.315865	431	389	820	0.568345	0	0.362667	0.426998	0.125535
18S	1049	A	425	357	782	0.939449	0	0.484709	342	213	555	0.0180056	0	0.0177184	345	276	621	0.550196	0	0.355289	0.285905	0.19686
18S	1050	A	556	579	1135	0.244513	0	0.196612	317	261	578	0.0998465	0	0	317	298	615	0.162338	0	0.13986	0.112157	0.0826222
18S	1051	G	539	334	873	1.75862	0.0774547	0.637764	274	214	488	0.540264	0	0.351227	338	565	903	0.0158923	0	0	0.329664	0.260812
18S	1052	A	232	234	466	4.93776	0.278099	0.831886	60	208	268	2.01041	0.274242	0.668645	54	174	228	3.36468	0.434497	0.77166	0.757397	0.0674018	1
18S	1053	C	293	4782	5075	0.472233	0	0	49	328	377	1.2214	0	0.550489	80	483	563	0.883097	0	0.469402	0.339964	0.242659
18S	1054	G	187	980	1167	1.95858	0	0.662192	43	463	506	0.69211	0	0.409499	46	487	533	1.08013	0	0.519728	0.530473	0.103441
18S	1055	A	94	1223	1317	3.21423	0	0.762846	25	182	207	5.34786	0.143956	0.843105	50	218	268	5.7967	0.255512	0.853336	0.819763	0.0404622	1
18S	1056	U	244	1788	2032	2.07182	0	0.674568	48	566	614	1.3325	0	0.571674	81	434	515	2.94959	0	0.747176	0.664473	0.0720029
18S	1057	C	10251	7748	17999	0.703656	0	0	2828	1983	4811	0.753385	0	0	2229	3464	5693	0.669465	0	0	0	0
18S	1058	A	884	1136	2020	2.97033	0	0.748225	223	159	382	4.0065	0.0440197	0.800677	275	264	539	4.43891	0.129471	0.816418	0.78844	0.0291533	1
18S	1059	G	4105	366	4471	0.856067	0	0.461282	730	86	816	1.46223	0	0.59416	1269	543	1812	0.762407	0	0.43273	0.496057	0.0703416
18S	1060	A	2207	1103	3310	1.66336	0	0.624605	390	339	729	2.01408	0	0.668528	876	192	1068	2.54406	0.132174	0.718027	0.670387	0.0381621
18S	1061	U	19837	14617	34454	0.839345	0	0	4857	2324	7181	0.782937	0	0	9323	2543	11866	0.751896	0	0	0	0
18S	1062	A	2387	1549	3936	1.27792	0	0.561066	631	452	1083	1.10946	0	0.526175	926	336	1262	2.459	0.166319	0.711061	0.599434	0.0802073
18S	1063	C	6255	2561	8816	0.0477575	0	0	2041	802	2843	0.242893	0	0	4521	833	5354	0.173348	0	0	0	0
18S	1064	C	5556	2790	8346	0.124023	0	0	1810	838	2648	0.274611	0	0	4745	988	5733	0.25846	0	0	0	0
18S	1065	G	3335	752	4087	0.803267	0	0.445511	871	366	1237	0.629025	0	0.386328	3227	653	3880	0.160488	0	0.138325	0.323388	0.133071
18S	1066	U	3484	1573	5057	0.312897	0	0.238362	1075	829	1904	0.0428813	0	0	3517	2129	5646	0.259182	0	0	0.0794539	0.112365
18S	1067	C	2650	1230	3880	0.593255	0	0.372414	747	542	1289	0.365375	0	0.267752	2562	1759	4321	0.0341791	0	0	0.213389	0.156822
18S	1068	G	750	1251	2001	1.22432	0	0.550548	197	399	596	1.41031	0	0.585523	854	785	1639	1.3573	0	0.575935	0.570669	0.014756
18S	1069	U	6669	2599	9268	0.643642	0	0	1357	1624	2981	0.64279	0	0	6283	3412	9695	0.710212	0	0	0	0
18S	1070	A	1247	1077	2324	0.507708	0	0.336838	312	376	688	0.648702	0	0.393809	988	591	1579	1.10891	0.0604747	0.525979	0.418875	0.0792248
18S	1071	G	420	653	1073	1.87604	0.216317	0.652511	100	212	312	2.23742	0.245171	0.691794	211	852	1063	1.7894	0.116799	0.641716	0.662007	0.0215188
18S	1072	U	337	977	1314	1.24921	0	0.555587	85	307	392	1.55033	0	0.6085	163	810	973	1.94788	0	0.661003	0.608364	0.043036
18S	1073	U	506	952	1458	1.02948	0	0.507434	120	268	388	1.64607	0	0.622686	272	611	883	2.22371	0	0.69004	0.60672	0.0753985
18S	1074	C	1879	632	2511	0.0932059	0	0.0852903	561	422	983	0.037963	0	0	1406	1083	2489	0.0199108	0	0.0195297	0.03494	0.0364849
18S	1075	C	897	1174	2071	0.739479	0	0.425233	219	338	557	1.54425	0	0.607384	1207	745	1952	0.838653	0	0.456251	0.496289	0.0795699
18S	1076	G	862	697	1559	1.27599	0	0.560789	249	290	539	1.67825	0	0.627056	819	476	1295	1.74543	0	0.635937	0.607927	0.0335285
18S	1077	A	999	423	1422	1.73741	0	0.634854	455	263	718	1.2144	0	0.548756	1317	347	1664	1.39311	0	0.58228	0.58863	0.0354351
18S	1078	C	2761	2149	4910	0.213059	0	0	1359	694	2053	0.211641	0	0	4349	530	4879	0.186578	0	0	0	0
18S	1079	C	3306	3313	6619	0.364099	0	0	1767	819	2586	0.281136	0	0	5425	858	6283	0.318962	0	0	0	0
18S	1080	A	895	1103	1998	1.52352	0	0.603848	455	239	694	2.2314	0	0.690844	1481	244	1725	1.96018	0	0.662313	0.652335	0.0362099
18S	1081	U	11989	4363	16352	0.77227	0	0	6326	1567	7893	0.801581	0	0	17635	1523	19158	0.833522	0	0	0	0
18S	1082	A	1724	1030	2754	1.14779	0	0.534496	852	335	1187	1.08344	0	0.520234	2175	271	2446	1.1338	0	0.531455	0.528728	0.0061333
18S	1083	A	2246	1169	3415	0.753334	0	0.42973	1017	299	1316	0.877921	0	0.467685	4148	419	4567	0.0484554	0	0.0462257	0.314547	0.190363
18S	1084	A	1054	1998	3052	1.04071	0	0.510056	806	501	1307	0.916599	0	0.478433	1315	590	1905	1.6465	0	0.622265	0.536918	0.061715
18S	1085	C	2385	4847	7232	0.211146	0	0	2588	1355	3943	0.465436	0	0	3369	1691	5060	0.12285	0	0	0	0
18S	1086	G	743	2434	3177	0.865422	0	0.464007	732	663	1395	0.640807	0	0.390714	1289	1240	2529	0.712231	0	0.416063	0.423595	0.0303917
18S	1087	A	712	6129	6841	0.206575	0	0	498	2113	2611	0.208491	0	0	766	1947	2713	0.511173	0	0.338345	0.112782	0.159497
18S	1088	U	241	12668	12909	0.685708	0	0	179	2528	2707	0.384716	0	0	379	4537	4916	0.414598	0	0	0	0
18S	1089	G	90	3709	3799	0.312684	0	0.23825	132	1027	1159	0.537193	0	0.34966	137	940	1077	2.02146	0.283002	0.66924	0.41905	0.182664
18S	1090	C	511	4256	4767	0.0358221	0	0	281	1545	1826	0.117606	0	0	694	3873	4567	0.427797	0	0	0	0
18S	1091	C	386	3372	3758	0.164544	0	0.141327	84	862	946	0.69702	0.0367087	0.410987	827	3148	3975	0.361785	0	0	0.184105	0.17049
18S	1092	G	274	1340	1614	1.57816	0.102159	0.612273	89	1311	1400	0.0477833	0	0	546	1254	1800	0.640447	0	0.390542	0.334272	0.253106
18S	1093	A	92	1431	1523	1.68656	0.109239	0.627931	88	543	631	1.12145	0.181322	0.529019	264	1038	1302	1.29644	0	0.564731	0.573893	0.0408971
18S	1094	C	720	3922	4642	0.254996	0	0	394	1106	1500	0.255222	0	0	623	1686	2309	0.235969	0	0.190985	0.0636618	0.0900313
18S	1095	C	388	2381	2769	0.169635	0	0.145077	336	714	1050	0.037763	0	0.0364222	592	1557	2149	0.347917	0	0.258204	0.146568	0.0905481
18S	1096	G	755	1339	2094	0.521448	0	0.342839	556	303	859	0.237041	0	0.1918	434	651	1085	1.89994	0.0215961	0.655373	0.396671	0.193043
18S	1097	G	698	645	1343	1.34769	0.110572	0.574231	477	254	731	0.438342	0	0.305045	439	439	878	2.78539	0.250062	0.736047	0.538441	0.177767
18S	1098	C	736	2184	2920	0.0242649	0	0.023698	540	382	922	0.121644	0	0.108557	994	8836	9830	0.747243	0	0	0.0440849	0.0466037
18S	1099	G	476	4931	5407	0.490167	0	0	472	343	815	0.27963	0	0.218733	517	1896	2413	0.482882	0	0.325729	0.181487	0.135561
18S	1100	A	652	3455	4107	0.249316	0	0	688	382	1070	0.00367258	0	0	705	1549	2254	0.710219	0	0.415387	0.138462	0.195815
18S	1101	U	961	4175	5136	0.428162	0	0	879	751	1630	0.393637	0	0	939	3682	4621	0.199531	0	0	0	0
18S	1102	G	280	703	983	2.36236	0.27065	0.702803	106	415	521	1.11516	0.181739	0.527699	165	2099	2264	0.808423	0	0.447141	0.559214	0.106726
18S	1103	C	325	1512	1837	0.7321	0	0.422799	58	1428	1486	0.329754	0	0	165	5223	5388	0.277289	0	0	0.140933	0.199309
18S	1104	G	492	2513	3005	0.00744437	0	0.0073918	175	820	995	0.0293173	0	0.0285101	420	4635	5055	0.22729	0	0	0.0119673	0.0120805
18S	1105	G	228	1596	1824	0.697498	0	0.41103	127	1033	1160	0.108001	0	0	136	4165	4301	0.17192	0	0	0.13701	0.193762
18S	1106	C	327	4672	4999	0.461729	0	0	141	1266	1407	0.0946023	0	0	151	4741	4892	0.218605	0	0	0	0
18S	1107	G	443	4001	4444	0.425622	0	0	157	819	976	0.358205	0	0.263933	269	2843	3112	0.255898	0	0.203809	0.155914	0.112947
18S	1108	G	235	859	1094	1.44327	0	0.590933	120	459	579	1.33546	0	0.572241	140	3171	3311	0.0963064	0	0.0878704	0.417015	0.232865
18S	1109	C	453	1809	2262	0.127805	0	0.113366	172	693	865	0.618784	0	0.382525	253	3320	3573	0.0176864	0	0	0.165297	0.160424
18S	1110	G	112	1559	1671	0.525146	0	0.34446	42	215	257	4.74401	0.234375	0.826463	64	805	869	3.04068	0.344263	0.752731	0.641218	0.211988
18S	1111	U	396	2014	2410	0.0210102	0	0	210	1517	1727	0.215136	0	0	146	2213	2359	0.300927	0	0.231393	0.077131	0.10908
18S	1112	U	740	4336	5076	0.586096	0	0	403	5471	5874	0.844074	0	0	431	9133	9564	0.788325	0	0	0	0
18S	1113	A	124	439	563	3.25979	0.363226	0.765565	48	397	445	2.30914	0	0.69828	59	578	637	3.27076	0.185836	0.766131	0.743325	0.0318527
18S	1114	U	246	524	770	1.85574	0.130943	0.650124	91	522	613	1.25442	0	0.556828	100	883	983	1.45329	0	0.592629	0.59986	0.0384294
18S	1115	U	1168	1058	2226	0.107464	0	0	274	1092	1366	0.106462	0	0	285	2007	2292	0.137874	0	0	0	0
18S	1116	C	1050	430	1480	0.312011	0	0.237934	194	536	730	0.627481	0	0.385878	230	800	1030	0.770396	0	0.435393	0.353068	0.0838843
18S	1117	C	1663	307	1970	0.089261	0	0	339	525	864	0.262852	0	0.208332	460	498	958	0.744537	0	0.427037	0.21179	0.174354
18S	1118	C	3530	457	3987	0.643511	0	0	888	656	1544	0.444337	0	0	1255	608	1863	0.281128	0	0	0	0
18S	1119	A	1513	170	1683	0.165604	0	0	367	116	483	0.348875	0	0.259038	576	283	859	0.0646899	0	0.0608258	0.106621	0.110599
18S	1120	U	1108	370	1478	0.080272	0	0	397	128	525	0.159865	0	0.138057	518	228	746	0.157296	0	0.136074	0.091377	0.0646184
18S	1121	G	352	77	429	2.26739	0.334127	0.69444	145	15	160	2.76018	0.382379	0.73527	223	146	369	1.27213	0.172345	0.560552	0.66342	0.0746247
18S	1122	A	133	23	156	7.17622	0.65071	0.878378	66	23	89	4.96926	0.539907	0.834027	111	133	244	2.03252	0.324014	0.671144	0.794517	0.0890967	1
18S	1123	C	310	339	649	0.78347	0	0.439675	203	15	218	1.41126	0.0131904	0.58639	299	36	335	1.10572	0.127961	0.525846	0.517304	0.0602002
18S	1124	C	697	170	867	0.218446	0	0.179452	337	51	388	0.296487	0	0.229139	517	48	565	0.254554	0	0.20319	0.203927	0.0202913
18S	1125	C	704	152	856	0.0534163	0	0.0507639	540	38	578	0.229131	0	0	572	74	646	0.0522755	0	0.0497516	0.0335052	0.0236953
18S	1126	G	658	183	841	0.184125	0	0.155651	432	64	496	0.117997	0	0.105733	425	59	484	0.842291	0	0.45771	0.239698	0.155499
18S	1127	C	778	294	1072	0.0206793	0	0	290	152	442	0.392601	0	0.282377	497	249	746	0.31776	0	0.241382	0.174586	0.12458
18S	1128	C	303	456	759	0.572675	0	0.364446	262	140	402	0.713124	0	0.416875	262	557	819	0.367751	0	0.269113	0.350144	0.0611655
18S	1129	G	404	853	1257	0.0369458	0	0.0356567	382	695	1077	0.339899	0	0	555	326	881	0.46067	0	0.315628	0.117095	0.141137
18S	1130	G	361	805	1166	0.23976	0	0.193526	333	405	738	0.12147	0	0.108444	382	1183	1565	0.13781	0	0	0.100657	0.0791984
18S	1131	G	385	653	1038	0.569533	0.0938862	0.36309	153	391	544	0.685994	0.0298056	0.407321	457	653	1110	0.39673	0	0.284225	0.351546	0.0509126
18S	1132	C	1542	1465	3007	0.479499	0	0	499	1423	1922	0.571665	0	0	2021	1770	3791	0.64397	0	0	0	0
18S	1133	A	1014	1040	2054	0.135193	0	0	332	538	870	0.126929	0	0.112748	1324	380	1704	0.0249267	0	0	0.0375826	0.0531499
18S	1134	G	999	373	1372	0.38744	0	0.279395	421	305	726	0.399266	0	0.285621	1245	384	1629	0.032304	0	0.0313117	0.198776	0.118442
18S	1135	C	1622	626	2248	0.177378	0	0	753	532	1285	0.229428	0	0	1498	467	1965	0.166814	0	0	0	0
18S	1136	U	1311	653	1964	0.0443766	0	0	636	405	1041	0.056302	0	0	1157	272	1429	0.158221	0	0.136689	0.0455631	0.0644359
18S	1137	U	1960	790	2750	0.366541	0	0	666	386	1052	0.101277	0	0	1281	614	1895	0.211838	0	0	0	0
18S	1138	C	2050	514	2564	0.343786	0	0	999	258	1257	0.297854	0	0	1148	404	1552	0.0834514	0	0	0	0
18S	1139	C	1125	496	1621	0.0257227	0	0	623	179	802	0.0163277	0	0.0160851	987	277	1264	0.0500132	0	0	0.00536169	0.00758257
18S	1140	G	893	331	1224	0.189615	0	0.159501	521	125	646	0.198265	0	0.165674	842	129	971	0.1258	0	0.111845	0.145673	0.0240526
18S	1141	G	762	441	1203	0.0930602	0	0.085202	865	252	1117	0.398797	0	0	854	222	1076	0.120355	0	0	0.0284007	0.0401646
18S	1142	G	630	413	1043	0.084387	0	0.0778888	285	152	437	0.493506	0.067645	0.33094	561	184	745	0.104498	0	0.0947263	0.167852	0.115526
18S	1143	A	455	263	718	0.378659	0	0.274935	208	104	312	0.871707	0.115586	0.466525	380	121	501	0.437849	0.0209746	0.304939	0.348799	0.0841408
18S	1144	A	383	180	563	0.458865	0	0.314918	152	173	325	0.585583	0	0.370033	257	82	339	0.765556	0.11049	0.43433	0.373094	0.0487974
18S	1145	A	213	183	396	0.955891	0	0.489354	81	149	230	0.970322	0.0643448	0.493553	128	95	223	1.2815	0.205048	0.562793	0.515233	0.0336732
18S	1146	C	124	317	441	1.49125	0.214647	0.599139	88	323	411	0.270469	0	0.213297	118	183	301	1.02881	0.122393	0.507929	0.440122	0.164655
18S	1147	C	128	257	385	1.96169	0.230908	0.662934	216	340	556	0.0944943	0	0	182	212	394	0.482616	0	0.326073	0.329669	0.270654
18S	1148	A	27	114	141	7.58505	0.585799	0.884244	37	157	194	1.65789	0.108497	0.624968	37	115	152	2.91024	0.379614	0.745507	0.751573	0.105936	1
18S	1149	A	76	190	266	3.75418	0.282717	0.790281	33	160	193	1.7551	0.0108915	0.638231	27	145	172	2.45999	0.29933	0.712171	0.713561	0.0620823
18S	1150	A	46	567	613	1.13342	0	0.531676	58	314	372	0.424963	0	0.298789	37	220	257	1.37593	0.0862624	0.580058	0.470174	0.122787
18S	1151	G	32	2157	2189	0.44725	0	0	17	256	273	1.07019	0	0.517867	12	358	370	0.709494	0	0.415687	0.311185	0.22396
18S	1152	U	252	7534	7786	0.923031	0	0	541	2102	2643	0.881106	0	0	198	3509	3707	0.924008	0	0	0	0
18S	1153	C	34	421	455	2.10906	0.108538	0.678839	129	213	342	0.636767	0	0.389734	27	288	315	1.10123	0	0.524879	0.53115	0.11811
18S	1154	U	61	390	451	1.98827	0.112879	0.665852	154	68	222	1.38386	0	0.581606	60	217	277	1.29676	0.0907499	0.56549	0.604316	0.044007
18S	1155	U	96	304	400	2.28939	0.157104	0.69652	260	63	323	0.598388	0	0.375094	37	120	157	3.03059	0.385069	0.75308	0.608231	0.166462
18S	1156	U	48	223	271	3.75335	0.387811	0.790233	122	77	199	1.75889	0	0.638693	71	176	247	1.51564	0.215228	0.603454	0.67746	0.0810302
18S	1157	G	144	235	379	2.20766	0.322181	0.688811	220	121	341	0.582716	0	0.368856	68	187	255	1.41094	0.25449	0.586173	0.547947	0.133389
18S	1158	G	247	320	567	0.955262	0.261662	0.489	333	145	478	0.14129	0	0.124025	241	317	558	0.0838004	0	0.0774487	0.230158	0.184014
18S	1159	G	127	688	815	0.0506944	0	0.0483049	196	65	261	1.00221	0.107652	0.501507	144	223	367	0.675332	0	0.403758	0.317857	0.194735
18S	1160	U	27	856	883	0.316667	0	0.240713	63	131	194	2.66348	0.250871	0.728054	33	441	474	0.738222	0	0.425215	0.464661	0.200902
18S	1161	U	82	1066	1148	0.407504	0	0.289702	178	441	619	0.621093	0	0.383514	79	387	466	1.39736	0.028863	0.583395	0.41887	0.122479
18S	1162	C	69	1009	1078	0.948419	0	0.486995	138	809	947	0.442839	0	0.307146	59	621	680	1.21193	0.0800374	0.548269	0.44747	0.102329
18S	1163	C	61	794	855	1.94047	0.273161	0.660181	67	661	728	1.37278	0.0830624	0.578888	10	599	609	2.03344	0.340295	0.670704	0.636591	0.0410278
18S	1164	G	89	1443	1532	0.834551	0.0943268	0.455069	85	755	840	1.43547	0.195412	0.58969	35	1158	1193	0.779202	0.158582	0.438156	0.494305	0.0677998
18S	1165	G	746	2270	3016	0.0495083	0	0	502	929	1431	0.534994	0	0.34869	147	2936	3083	0.315798	0	0	0.11623	0.164374
18S	1166	G	2821	2176	4997	0.423009	0	0	1831	1193	3024	0.222343	0	0	617	2769	3386	0.307329	0	0	0	0
18S	1167	G	5038	2293	7331	0.635269	0	0	4100	1131	5231	0.568988	0	0	1912	2166	4078	0.417616	0	0	0	0
18S	1168	G	4670	1359	6029	0.544533	0	0	4946	606	5552	0.593469	0	0	3964	1493	5457	0.589665	0	0	0	0
18S	1169	G	2738	729	3467	0.176394	0	0	3175	264	3439	0.295866	0	0	2549	734	3283	0.267712	0	0	0	0
18S	1170	A	2531	448	2979	0.107148	0	0	2696	366	3062	0.241905	0	0	2555	451	3006	0.241396	0	0	0	0
18S	1171	G	292	233	525	3.98029	0.496826	0.799514	709	137	846	1.80954	0.18482	0.64434	535	223	758	2.05072	0.315757	0.672499	0.705451	0.0674985
18S	1172	U	1714	387	2101	0.0283117	0	0	2957	307	3264	0.434817	0	0	2219	370	2589	0.312094	0	0	0	0
18S	1173	A	218	66	284	5.23992	0.487885	0.840214	494	42	536	2.36936	0.351137	0.703596	505	71	576	1.8902	0.271188	0.654395	0.732735	0.0786085
18S	1174	U	167	102	269	3.90453	0.0757154	0.796708	405	64	469	2.01234	0.129691	0.668504	477	48	525	1.57529	0.0431772	0.612145	0.692453	0.077227
18S	1175	G	158	87	245	2.8864	0	0.74347	240	62	302	2.4403	0.100316	0.710009	222	63	285	2.52187	0.154768	0.716772	0.723417	0.0144462
18S	1176	G	206	49	255	1.94462	0	0.661275	267	36	303	1.62357	0	0.619618	275	46	321	1.40966	0	0.585759	0.622217	0.0308839
18S	1177	U	195	27	222	1.80154	0	0.644085	161	45	206	1.96677	0	0.664015	268	46	314	0.89873	0	0.474125	0.594075	0.0852068
18S	1178	U	449	36	485	0.224326	0	0.183532	251	96	347	0.517688	0	0.34175	498	76	574	0.106106	0	0	0.175094	0.139646
18S	1179	G	349	31	380	0.398192	0	0.285326	130	91	221	0.769069	0	0.435841	197	23	220	0.89281	0	0.472815	0.397994	0.0810856
18S	1180	C	1709	120	1829	0.792429	0	0	449	521	970	0.702723	0	0	861	156	1017	0.705523	0	0	0	0
18S	1181	A	527	64	591	0.134741	0	0	182	135	317	0.0802586	0	0.0745126	240	38	278	0.275388	0	0.216534	0.0970154	0.0898201
18S	1182	A	348	29	377	0.36846	0	0.269773	111	146	257	0.301723	0	0.232479	167	34	201	0.69912	0	0.412662	0.304972	0.077656
18S	1183	A	490	52	542	0.116063	0	0	120	107	227	0.438986	0	0.305999	226	54	280	0.10514	0	0.0954449	0.133815	0.127836
18S	1184	G	296	107	403	0.238394	0	0.192888	89	68	157	1.15605	0	0.537767	206	18	224	0.319062	0	0.242703	0.324453	0.152201
18S	1185	C	109	167	276	1.13285	0	0.532045	67	485	552	0.433253	0	0	76	87	163	0.745799	0	0.428694	0.320246	0.230345
18S	1186	U	114	174	288	1.59554	0	0.615544	32	152	184	1.48054	0	0.598166	45	166	211	0.584696	0	0.370066	0.527925	0.111849
18S	1187	G	40	76	116	9.78338	0.560464	0.907984	44	107	151	6.34357	0.712754	0.864601	48	135	183	3.29813	0.598679	0.768312	0.846966	0.0583686	1
18S	1188	A	75	142	217	5.51335	0.149335	0.847066	42	157	199	5.422	0.617139	0.844943	53	128	181	4.01123	0.584621	0.801327	0.831112	0.021079	1
18S	1189	A	63	292	355	3.46785	0	0.776667	48	219	267	4.46381	0.492982	0.817536	81	98	179	4.82747	0.5608	0.829189	0.807797	0.0225207	1
18S	1190	A	82	710	792	1.20205	0	0.54619	77	367	444	2.7599	0.212505	0.734474	94	135	229	4.22367	0.409481	0.809237	0.696634	0.110672
18S	1191	C	32	2218	2250	0.195168	0	0	62	734	796	1.38253	0	0.580584	67	399	466	1.97595	0	0.66445	0.415012	0.295448
18S	1192	U	24	3250	3274	0.421096	0	0	30	2088	2118	0.0695034	0	0	54	1308	1362	0.105641	0	0.0956109	0.0318703	0.0450714
18S	1193	U	422	9331	9753	0.87087	0	0	694	11579	12273	0.920252	0	0	775	8120	8895	0.909045	0	0	0	0
18S	1194	A	87	647	734	2.17506	0.0177279	0.685339	52	484	536	3.50801	0.433367	0.778494	75	370	445	3.16694	0.418771	0.760425	0.741419	0.0403352
18S	1195	A	119	570	689	2.48625	0.0116699	0.713455	48	604	652	2.87381	0.357857	0.74215	61	533	594	2.25912	0.336956	0.693527	0.716377	0.0199576
18S	1196	A	300	838	1138	1.11926	0	0.528355	92	1222	1314	0.95068	0.0586004	0.487548	82	883	965	1.08119	0.147386	0.519765	0.51189	0.0175655
18S	1197	G	744	886	1630	0.46527	0	0.317665	883	933	1816	0.440182	0	0.30576	613	1206	1819	0.125507	0	0.111566	0.244997	0.0944752
18S	1198	G	866	539	1405	0.711087	0	0.415749	710	728	1438	0.953285	0.0526863	0.488216	837	881	1718	0.270241	0	0.212845	0.37227	0.116548
18S	1199	A	1062	356	1418	0.678428	0	0.404374	988	854	1842	0.564786	0.0208904	0.36106	1285	570	1855	0.237757	0	0.192171	0.319202	0.0915483
18S	1200	A	1005	529	1534	0.448498	0.0252902	0.309769	1136	849	1985	0.391513	0	0.28146	799	465	1264	0.82924	0.0687733	0.453521	0.34825	0.0753298
18S	1201	U	2651	629	3280	0.27688	0	0	2870	1020	3890	0.213807	0	0	2022	612	2634	0.0255703	0	0	0	0
18S	1202	U	2537	373	2910	0.0815985	0	0	2544	726	3270	0.0689188	0	0.0644937	2338	287	2625	0.116189	0	0.10413	0.0562077	0.0429126
18S	1203	G	2381	194	2575	0.0909248	0	0.0833762	2774	394	3168	0.147477	0	0.128558	2556	398	2954	0.0390938	0	0.0376352	0.0831899	0.0371195
18S	1204	A	2574	287	2861	0.0292103	0	0.028391	3899	180	4079	0.115379	0	0	2629	253	2882	0.110726	0	0.0997189	0.0427033	0.0419491
18S	1205	C	2399	624	3023	0.00983613	0	0.00974351	3881	401	4282	0.15382	0	0	3451	304	3755	0.144776	0	0	0.00324784	0.00459313
18S	1206	G	5018	308	5326	0.46559	0	0	7609	197	7806	0.601221	0	0	5560	592	6152	0.526253	0	0	0	0
18S	1207	G	4487	340	4827	0.375817	0	0	6279	278	6557	0.534433	0	0	5019	448	5467	0.451664	0	0	0	0
18S	1208	A	2900	168	3068	0.0259621	0	0.0253132	3702	83	3785	0.214492	0	0	4113	288	4401	0.32041	0	0	0.00843773	0.0119328
18S	1209	A	694	268	962	2.37735	0.387184	0.704126	396	125	521	4.62001	0.565262	0.822345	1230	229	1459	1.10251	0.150443	0.524549	0.683673	0.122432
18S	1210	G	1653	1654	3307	0.126642	0	0	936	109	1045	1.38295	0.122324	0.580585	1648	170	1818	0.518215	0	0.341455	0.307347	0.238247
18S	1211	G	1658	863	2521	0.119306	0	0.106627	861	140	1001	1.06423	0	0.515807	1926	125	2051	0.189999	0	0.159729	0.260721	0.181671
18S	1212	G	1705	289	1994	0.438786	0	0.305076	359	31	390	3.5767	0.119598	0.781939	688	43	731	2.16573	0.218862	0.684412	0.590476	0.205698
18S	1213	C	3921	176	4097	0.301174	0	0	737	58	795	0.722362	0	0.419708	2217	55	2272	0.160713	0	0	0.139903	0.197852
18S	1214	A	2915	42	2957	0.0572421	0	0.0541602	655	35	690	0.562325	0	0.360262	2309	79	2388	0.299581	0	0	0.138141	0.158612
18S	1215	C	1239	73	1312	1.91027	0.157808	0.656561	242	169	411	1.60952	0.165432	0.617362	350	187	537	2.46006	0.3064	0.71137	0.661764	0.0385544
18S	1216	C	1859	111	1970	1.2274	0.134483	0.551171	630	291	921	0.311798	0	0.237884	622	441	1063	0.924728	0	0.480681	0.423245	0.134192
18S	1217	A	1007	66	1073	3.7257	0.546962	0.788546	227	77	304	3.77665	0.542356	0.791191	250	191	441	4.2554	0.52817	0.810068	0.796602	0.0095832	1
18S	1218	C	3938	102	4040	0.297913	0	0.229576	1192	167	1359	0.0694526	0	0.0649869	1194	198	1392	0.666627	0	0.400158	0.231574	0.13684
18S	1219	C	9976	104	10080	0.493115	0	0	2709	219	2928	0.512416	0	0	3350	386	3736	0.401231	0	0	0	0
18S	1220	A	5784	182	5966	0.00771838	0	0	1138	127	1265	0.353853	0	0.26152	1856	282	2138	0.198753	0	0.165865	0.142462	0.10804
18S	1221	G	10116	102	10218	0.44848	0	0	2451	91	2542	0.360296	0	0	3771	228	3999	0.390328	0	0	0	0
18S	1222	G	9119	101	9220	0.368908	0	0	2986	78	3064	0.478289	0	0	5149	228	5377	0.552157	0	0	0	0
18S	1223	A	8387	131	8518	0.323812	0	0	2567	123	2690	0.410632	0	0	3537	254	3791	0.315275	0	0	0	0
18S	1224	G	5073	98	5171	0.155502	0	0.134598	1127	84	1211	0.419655	0	0.295776	1422	98	1520	0.88436	0.110255	0.46948	0.299951	0.136747
18S	1225	U	5901	207	6108	0.10169	0	0	1196	328	1524	0.0403862	0	0.0388429	1692	190	1882	0.470296	0.0158247	0.31998	0.119608	0.142569
18S	1226	G	4791	100	4891	0.00315708	0	0.00314779	800	345	1145	0.232858	0	0.189011	2244	560	2804	0.118614	0	0	0.0640528	0.0883678
18S	1227	G	3015	230	3245	0.436092	0.0434712	0.303731	529	403	932	0.458116	0	0.314415	1809	402	2211	0.1228	0	0.109413	0.24252	0.0942214
18S	1228	A	1380	275	1655	1.64312	0.29024	0.621802	228	583	811	0.705556	0	0.41398	1493	569	2062	0.257004	0	0.204537	0.413439	0.170348
18S	1229	G	1397	171	1568	1.57143	0.26293	0.611262	225	268	493	1.73331	0.115491	0.634613	1230	290	1520	0.790883	0.00689862	0.441778	0.562551	0.0859297
18S	1230	C	1855	820	2675	0.345972	0	0.257114	414	606	1020	0.272521	0	0.214324	1667	318	1985	0.362006	0	0.265887	0.245775	0.0225261
18S	1231	C	2784	331	3115	0.108519	0	0.0979236	368	822	1190	0.209376	0	0.173247	1892	160	2052	0.404774	0	0.288241	0.186471	0.0782575
18S	1232	U	2377	190	2567	0.370903	0	0.27063	174	134	308	4.34969	0.569443	0.813566	1611	35	1646	0.849808	0.0569927	0.459554	0.514583	0.225042
18S	1233	G	1753	2026	3779	0.248877	0	0.199323	297	1040	1337	1.20385	0	0.546435	1243	1374	2617	0.604113	0	0.376692	0.37415	0.141719
18S	1234	C	2866	3091	5957	0.198389	0	0	314	3484	3798	0.210175	0	0	2093	4691	6784	0.408475	0	0	0	0
18S	1235	G	2476	2374	4850	0.0752239	0	0.0699746	309	1465	1774	0.991549	0	0.498019	1671	4400	6071	0.291372	0	0	0.189331	0.220137
18S	1236	G	1428	1675	3103	0.844527	0	0.457936	210	2059	2269	0.663314	0	0.398896	869	1772	2641	0.848549	0	0.459129	0.438654	0.028117
18S	1237	C	902	1933	2835	1.09529	0	0.522826	96	3079	3175	0.229433	0	0.186664	537	2484	3021	0.636381	0	0.388974	0.366155	0.138183
18S	1238	U	744	4164	4908	0.178441	0	0.151447	88	1910	1998	1.10544	0.121916	0.525164	421	1466	1887	1.72122	0.123599	0.63264	0.436417	0.206226
18S	1239	U	8604	18437	27041	0.883845	0	0	1793	23019	24812	0.935843	0	0	5326	18058	23384	0.889634	0	0	0	0
18S	1240	A	1301	1063	2364	1.3806	0	0.58004	195	550	745	4.53223	0.258944	0.81944	764	884	1648	1.89596	0	0.654828	0.684769	0.100001
18S	1241	A	954	1096	2050	1.51194	0	0.602018	253	400	653	4.5823	0.434161	0.821087	663	628	1291	2.26022	0	0.693437	0.705514	0.0898414
18S	1242	U	1022	2002	3024	0.530006	0	0.346482	241	829	1070	2.02824	0.25368	0.669982	550	1340	1890	0.877819	0	0.467599	0.494688	0.13345
18S	1243	U	600	1618	2218	1.68854	0.133657	0.628156	221	758	979	2.41929	0.377057	0.707752	389	1273	1662	1.22685	0	0.551084	0.628998	0.0639622
18S	1244	U	257	885	1142	4.43822	0.380286	0.816248	101	454	555	4.59998	0.613885	0.821692	196	1030	1226	1.87317	0.138293	0.652137	0.763359	0.078677	1
18S	1245	G	320	868	1188	4.24361	0.382228	0.809422	196	307	503	4.78256	0.653498	0.82735	219	1083	1302	1.55807	0.127179	0.609263	0.748678	0.0988527
18S	1246	A	220	1414	1634	3.19551	0	0.761761	171	515	686	1.97885	0	0.664624	203	1050	1253	1.24853	0	0.555462	0.660616	0.0842689
18S	1247	C	262	3167	3429	1.20316	0	0.546178	218	871	1089	1.03322	0	0.508399	220	1646	1866	0.614224	0	0.380633	0.478404	0.0708335
18S	1248	U	335	3164	3499	1.47767	0	0.596463	153	956	1109	1.21494	0	0.548745	174	247	421	7.84502	0.556839	0.88718	0.677463	0.149567
18S	1249	C	4106	27123	31229	0.798131	0	0	2178	7335	9513	0.829243	0	0	2479	7480	9959	0.700098	0	0	0	0
18S	1250	A	1781	3084	4865	1.04023	0	0.509911	763	568	1331	0.97666	0	0.494284	824	1183	2007	1.09216	0	0.522149	0.508781	0.011404
18S	1251	A	944	2802	3746	1.79607	0	0.642417	420	795	1215	1.19302	0	0.544212	334	1119	1453	2.11424	0	0.679044	0.621891	0.0569264
18S	1252	C	22096	9893	31989	0.770128	0	0	4572	2932	7504	0.746051	0	0	7945	4500	12445	0.72548	0	0	0	0
18S	1253	A	3489	1873	5362	0.913651	0	0.477485	626	598	1224	1.04482	0	0.511163	1155	1430	2585	0.769305	0	0.434901	0.474516	0.0312042
18S	1254	C	5141	3522	8663	0.0733649	0	0.0683577	852	805	1657	0.347125	0	0.257794	3793	3324	7117	0.453592	0	0	0.108717	0.109045
18S	1255	G	1627	5240	6867	0.332078	0	0.24932	389	653	1042	1.03668	0	0.509244	966	2920	3886	0.0745162	0	0.0693652	0.275977	0.180566
18S	1256	G	1231	4333	5564	0.359177	0	0.264296	353	672	1025	0.51789	0	0.34141	601	2726	3327	0.100861	0	0.0916454	0.23245	0.104423
18S	1257	G	2679	2616	5295	0.430465	0	0.300967	664	357	1021	0.436508	0	0.304075	982	2111	3093	0.163769	0	0.140762	0.248601	0.0762644
18S	1258	A	2571	1465	4036	0.912487	0	0.477183	681	257	938	0.492462	0	0.330202	874	1506	2380	0.514513	0	0.339816	0.3824	0.0671361
18S	1259	A	2496	1520	4016	0.52563	0	0.344589	449	174	623	0.6612	0.0648318	0.39841	751	820	1571	0.901951	0.046198	0.474383	0.405794	0.0532446
18S	1260	A	1430	1172	2602	1.36382	0.153504	0.57705	181	94	275	2.81381	0.450722	0.738496	271	715	986	1.93838	0.227018	0.659904	0.658483	0.0659181
18S	1261	C	5894	2432	8326	0.349023	0	0	1031	262	1293	0.300979	0	0	1506	1043	2549	0.0751678	0	0	0	0
18S	1262	C	3429	2736	6165	0.0461059	0	0	762	269	1031	0.0740525	0	0	1144	1469	2613	0.148759	0	0	0	0
18S	1263	U	4335	6503	10838	0.496429	0	0	842	571	1413	0.352153	0	0	1178	2705	3883	0.494751	0	0	0	0
18S	1264	C	3294	5843	9137	0.39562	0	0	948	464	1412	0.365487	0	0	1213	2462	3675	0.50049	0	0	0	0
18S	1265	A	979	1246	2225	1.7564	0.156596	0.637312	311	105	416	1.44516	0.233678	0.59161	391	605	996	1.01438	0.105833	0.503819	0.57758	0.0553938
18S	1266	C	749	974	1723	2.45477	0.227679	0.710664	585	255	840	0.141036	0	0.123732	634	384	1018	0.814186	0	0.449032	0.427809	0.240083
18S	1267	C	5061	1006	6067	0.113567	0	0	664	271	935	0.128656	0	0.114099	278	626	904	0.941166	0.0151849	0.485122	0.19974	0.207102
18S	1268	C	7449	1699	9148	0.497997	0	0	934	276	1210	0.118378	0	0	225	1568	1793	0.165508	0	0	0	0
18S	1269	G	4136	2346	6482	0.300845	0	0	446	499	945	0.205262	0	0.170454	208	1368	1576	0.145551	0	0	0.0568181	0.0803529
18S	1270	G	1336	1620	2956	0.456882	0	0.313675	211	420	631	0.936674	0.113545	0.484046	152	1016	1168	0.0146849	0	0	0.265907	0.200477
18S	1271	C	1427	932	2359	0.839256	0	0.456407	645	531	1176	0.157746	0	0.136353	559	590	1149	0.0386957	0	0	0.197587	0.191292
18S	1272	C	1432	356	1788	1.50111	0.0321793	0.600311	254	242	496	2.11583	0.299817	0.679497	68	96	164	6.58202	0.594096	0.868803	0.716204	0.112643
18S	1273	C	3109	584	3693	0.224974	0	0.183697	1923	506	2429	0.416401	0	0	162	515	677	0.901196	0	0.474383	0.21936	0.195301
18S	1274	G	1705	1196	2901	0.581549	0	0.367789	1440	492	1932	0.20315	0	0	469	674	1143	0.194367	0	0.162855	0.176881	0.150476
18S	1275	G	2343	665	3008	0.436465	0	0.303917	822	655	1477	0.0894602	0	0.0821653	120	601	721	1.02758	0.055822	0.507147	0.297743	0.173553
18S	1276	A	1658	995	2653	0.622097	0	0.383603	831	923	1754	0.0746565	0	0	80	372	452	2.53821	0.402478	0.717819	0.367141	0.29328
18S	1277	C	3949	6902	10851	0.653188	0	0	1542	2708	4250	0.630578	0	0	223	3206	3429	0.519913	0	0	0	0
18S	1278	A	793	3353	4146	0.137778	0	0.12112	269	677	946	1.0897	0	0.521726	73	1580	1653	0.243551	0	0.195946	0.279597	0.173914
18S	1279	C	532	6602	7134	0.378077	0	0	253	1013	1266	0.571718	0	0.363936	82	2484	2566	0.152028	0	0	0.121312	0.171561
18S	1280	G	488	4146	4634	0.0039674	0	0	537	556	1093	0.785761	0	0.44024	146	2488	2634	0.110786	0	0	0.146747	0.207531
18S	1281	G	254	1868	2122	1.29017	0.0428291	0.563467	317	515	832	1.36959	0	0.578279	224	1281	1505	0.727896	0	0.421423	0.521056	0.0707102
18S	1282	A	244	2179	2423	0.901558	0	0.474218	556	846	1402	0.319561	0	0.242303	379	1662	2041	0.25721	0	0.204667	0.307063	0.119191
18S	1283	C	1571	6693	8264	0.5353	0	0	3252	1801	5053	0.727013	0	0	2173	4430	6603	0.684151	0	0	0	0
18S	1284	A	814	3214	4028	0.0548661	0	0	1095	515	1610	0.0342989	0	0	1521	1020	2541	0.0643151	0	0	0	0
18S	1285	G	675	2359	3034	0.229555	0	0.186748	1314	416	1730	0.151884	0	0	1602	766	2368	0.0463393	0	0	0.0622493	0.0880338
18S	1286	G	383	2273	2656	0.499561	0	0.333222	935	415	1350	0.174356	0	0.148563	942	1333	2275	0.00212361	0	0	0.160595	0.136303
18S	1287	A	619	3153	3772	0.00424066	0	0.00422387	991	493	1484	0.00282828	0	0.0028222	811	1337	2148	0.0157438	0	0	0.00234869	0.00175659
18S	1288	U	26	569	595	6.15753	0.471198	0.860489	24	4	28	54.1828	0.869543	0.982492	32	91	123	17.2599	0.759255	0.945653	0.929545	0.0510935	1
18S	1289	U	384	3076	3460	0.183499	0	0.155085	576	427	1003	0.418836	0	0.295404	560	818	1378	0.488615	0	0.328395	0.259628	0.0751397
18S	1290	G	324	2853	3177	0.272946	0	0.214474	318	204	522	1.38426	0	0.581048	562	432	994	0.819788	0	0.450734	0.415419	0.151723
18S	1291	A	460	2509	2969	0.406105	0	0.288885	397	263	660	0.828475	0	0.453471	488	358	846	1.09959	0	0.524012	0.422123	0.0985164
18S	1292	C	2907	9518	12425	0.749354	0	0	2131	1766	3897	0.801642	0	0	3168	1394	4562	0.715733	0	0	0	0
18S	1293	A	563	2236	2799	0.531579	0	0.34716	331	181	512	1.15876	0	0.537256	798	205	1003	0.61971	0	0.382841	0.422419	0.0824984
18S	1294	G	1778	1689	3467	0.495495	0	0.331389	754	76	830	1.16508	0.179333	0.538422	1226	321	1547	0.517471	0	0.341154	0.403655	0.0953778
18S	1295	A	2068	2412	4480	0.166101	0	0.142469	935	214	1149	0.660464	0.0238014	0.397967	1935	207	2142	0.14207	0	0.124448	0.221628	0.124908
18S	1296	U	556	3819	4375	0.18229	0	0.154213	349	377	726	1.81024	0.269218	0.644474	1141	207	1348	0.954024	0.02943	0.488421	0.429036	0.204505
18S	1297	U	396	2763	3159	0.65551	0	0.396032	297	595	892	1.39501	0.19314	0.582738	815	386	1201	1.32734	0.0854065	0.570529	0.516433	0.0852821
18S	1298	G	722	1191	1913	1.76102	0.0830146	0.637935	260	162	422	4.47736	0.505463	0.817783	598	475	1073	1.78722	0.116426	0.641434	0.699051	0.0839685
18S	1299	A	200	3650	3850	0.175475	0	0.149313	199	333	532	3.26323	0.460794	0.765773	493	223	716	3.28474	0.285974	0.766863	0.56065	0.290859
18S	1300	U	5230	17011	22241	0.898589	0	0	6869	8180	15049	0.956235	0	0	15139	1393	16532	0.91865	0	0	0	0
18S	1301	A	270	910	1180	2.672	0	0.727837	329	118	447	4.08522	0.504572	0.803704	560	107	667	3.65692	0.382277	0.785518	0.772353	0.0323416	1
18S	1302	G	373	447	820	3.71597	0.146813	0.788158	297	79	376	4.73563	0.589864	0.826033	831	105	936	2.15002	0.317423	0.682773	0.765655	0.0606118	1
18S	1303	C	536	475	1011	2.32498	0.196345	0.699454	512	109	621	2.21415	0.42042	0.68922	1577	65	1642	0.668019	0.0388796	0.400633	0.596436	0.138517
18S	1304	U	727	396	1123	1.65683	0.224172	0.623821	684	261	945	0.941696	0.245888	0.485251	2089	51	2140	0.22106	0	0.181109	0.43006	0.184902
18S	1305	C	729	310	1039	1.58067	0.278794	0.612732	568	80	648	1.72135	0.406887	0.632894	2210	119	2329	0.0619123	0	0.0583262	0.434651	0.266229
18S	1306	U	642	502	1144	1.04154	0.304264	0.510393	433	264	697	1.34753	0.374715	0.574371	1333	132	1465	0.70504	0	0.413669	0.499478	0.0660589
18S	1307	U	562	770	1332	0.120855	0	0	379	485	864	0.00427746	0	0.00426415	823	373	1196	0.404743	0	0.288298	0.0975206	0.134911
18S	1308	U	621	750	1371	0.117938	0	0	460	1231	1691	0.475821	0	0	1218	1015	2233	0.292704	0	0	0	0
18S	1309	C	390	509	899	0.58263	0.0581537	0.368399	321	458	779	0.409715	0	0.290901	809	318	1127	0.515603	0.0325937	0.340396	0.333232	0.0320412
18S	1310	U	713	699	1412	0.035889	0	0.0346693	550	497	1047	0.0860369	0	0.0792906	1631	608	2239	0.320392	0	0	0.0379866	0.0324551
18S	1311	C	369	522	891	0.847621	0.170145	0.459042	295	650	945	0.301703	0	0.231964	629	748	1377	0.118626	0	0.106115	0.265707	0.146044
18S	1312	G	493	1427	1920	0.164931	0	0	334	422	756	0.744195	0.111477	0.426993	489	1704	2193	0.37956	0	0	0.142331	0.201286
18S	1313	A	603	768	1371	0.28556	0	0.222255	410	679	1089	0.296126	0	0.228632	465	512	977	0.518484	0.0641331	0.341679	0.264189	0.0548555
18S	1314	U	509	1167	1676	0.0460346	0	0.0440338	272	1891	2163	0.375211	0	0	305	731	1036	0.453798	0.0217135	0.312354	0.118796	0.138042
18S	1315	U	908	2499	3407	0.529375	0	0	566	1369	1935	0.281221	0	0	565	680	1245	0.255101	0	0.203381	0.0677938	0.0958749
18S	1316	C	581	1513	2094	0.144673	0	0	433	1010	1443	0.0221453	0	0.0216802	377	625	1002	0.749263	0.0595307	0.428575	0.150085	0.197121
18S	1317	C	450	2013	2463	0.287604	0	0	446	1432	1878	0.2168	0	0	445	695	1140	0.896777	0	0.473008	0.157669	0.222978
18S	1318	G	437	899	1336	0.423286	0.0101389	0.297557	310	875	1185	0.395728	0	0.283699	480	809	1289	1.00545	0.0475531	0.501553	0.360936	0.0995919
18S	1319	U	290	1615	1905	0.0560103	0	0	219	2152	2371	0.330218	0	0	285	1469	1754	0.62195	0.0162662	0.383593	0.127864	0.180827
18S	1320	G	434	393	827	1.19885	0.163284	0.545516	317	883	1200	0.384966	0	0.278128	455	1812	2267	0.325255	0	0.24551	0.356384	0.134397
18S	1321	G	750	951	1701	0.000887844	0	0.000887578	489	765	1254	0.309898	0	0.236726	1068	2688	3756	0.166767	0	0	0.0792045	0.111385
18S	1322	G	623	842	1465	0.0462559	0	0.0442397	328	609	937	0.687657	0	0.40772	653	2943	3596	0.0917462	0	0	0.150653	0.182669
18S	1323	U	579	1319	1898	0.246574	0	0	328	1499	1827	0.212375	0	0	690	8033	8723	0.677611	0	0	0	0
18S	1324	G	1032	796	1828	0.270148	0	0	343	2482	2825	0.560513	0	0	1825	4732	6557	0.539041	0	0	0	0
18S	1325	G	590	1260	1850	0.188757	0	0	211	1811	2022	0.307195	0	0	1215	2679	3894	0.104616	0	0	0	0
18S	1326	U	12	35	47	34.7083	0.887086	0.972563	0	38	38	38.0752	0.885573	0.975048	26	679	705	4.27521	0.37361	0.810652	0.919421	0.076918	1
18S	1327	G	871	1268	2139	0.279102	0	0	250	1904	2154	0.419056	0	0	1072	1779	2851	0.179554	0	0.152267	0.0507558	0.0717796
18S	1328	G	13	40	53	32.6574	0.877718	0.970823	4	43	47	29.0782	0.835672	0.967423	21	306	327	9.38513	0.588674	0.903974	0.947407	0.0307431	1
18S	1329	U	607	961	1568	0.0621344	0	0.0585347	202	603	805	0.623518	0	0.384347	835	1415	2250	0.310721	0	0.237142	0.226675	0.133218
18S	1330	G	438	475	913	0.939509	0	0.484679	202	488	690	0.801544	0	0.445278	590	533	1123	1.37678	0	0.579479	0.503146	0.0563221
18S	1331	C	3141	1855	4996	0.720657	0	0	1648	1574	3222	0.738101	0	0	4253	2640	6893	0.742138	0	0	0	0
18S	1332	A	1040	692	1732	0.0544977	0	0.0517095	463	368	831	0.236151	0	0.191223	1136	793	1929	0.116459	0	0.10436	0.115764	0.0575244
18S	1333	U	900	924	1824	0.0902222	0	0.0827974	538	652	1190	0.178179	0	0	887	1989	2876	0.313077	0	0	0.0275991	0.0390311
18S	1334	G	1119	567	1686	0.391003	0	0.281214	342	333	675	0.423093	0	0.297615	488	661	1149	0.746841	0	0.427751	0.335527	0.0655552
18S	1335	G	865	234	1099	1.57229	0.0557983	0.611458	244	227	471	1.09383	0	0.522936	405	583	988	0.978969	0	0.494939	0.543111	0.0496617
18S	1336	C	802	614	1416	1.25374	0.0843882	0.556467	234	356	590	0.657548	0	0.397105	241	1307	1548	0.11799	0	0.105599	0.353057	0.186683
18S	1337	C	2282	509	2791	1.46287	0.20039	0.594057	587	350	937	0.4638	0	0.317078	507	1809	2316	0.219465	0	0	0.303711	0.242707
18S	1338	G	2031	240	2271	2.57224	0.214362	0.720152	313	220	533	1.63645	0.0275582	0.621144	255	174	429	2.94266	0.185179	0.746805	0.696034	0.0540614
18S	1339	U	2976	256	3232	1.9067	0	0.656037	392	212	604	1.50487	0	0.601174	413	376	789	1.0106	0	0.502954	0.586722	0.063326
18S	1340	U	7442	537	7979	0.287633	0	0.223403	799	515	1314	0.157144	0	0.135893	707	567	1274	0.134867	0	0.118922	0.159406	0.0457801
18S	1341	C	5200	1040	6240	0.853645	0	0.460562	439	225	664	1.55716	0	0.609299	427	391	818	0.857848	0	0.462047	0.510636	0.0697681
18S	1342	U	5688	794	6482	0.96595	0	0.491379	782	616	1398	0.236478	0	0.191362	571	410	981	0.625096	0	0.384893	0.355878	0.124188
18S	1343	U	65549	1431	66980	0.906312	0	0	7585	1256	8841	0.897943	0	0	4471	1478	5949	0.827903	0	0	0	0
18S	1344	A	9425	216	9641	0.327369	0	0.246649	1145	83	1228	0.411744	0	0.291824	693	125	818	0.953059	0	0.488288	0.342254	0.104896
18S	1345	G	8701	314	9015	0.381174	0	0.276001	819	174	993	0.721842	0	0.419472	384	147	531	2.14035	0.00145439	0.681972	0.459148	0.168095
18S	1346	U	8938	364	9302	0.280789	0	0.21925	532	206	738	1.36316	0	0.577169	318	449	767	1.20596	0	0.547006	0.447808	0.162084
18S	1347	U	2758	607	3365	2.5573	0.102826	0.718948	286	296	582	2.19939	0	0.687809	190	795	985	0.796281	0	0.443545	0.616767	0.123145
18S	1348	G	5942	698	6640	0.615639	0	0.381085	494	292	786	1.35687	0	0.576019	515	1597	2112	0.203323	0	0	0.319035	0.239217
18S	1349	G	2428	435	2863	2.61323	0.216081	0.723309	359	168	527	2.68508	0.284128	0.72901	287	986	1273	0.510858	0	0.3383	0.596873	0.182853
18S	1350	U	3393	1141	4534	0.451324	0	0.311021	487	389	876	0.825833	0.0464488	0.452587	322	1817	2139	0.244688	0	0	0.254536	0.189036
18S	1351	G	7450	186	7636	0.215534	0	0	1140	362	1502	0.119273	0	0.106626	692	950	1642	0.0532698	0	0.0506049	0.0524103	0.0435486
18S	1352	G	8334	254	8588	0.299043	0	0	2423	133	2556	0.242602	0	0	1317	705	2022	0.107063	0	0	0	0
18S	1353	A	9965	816	10781	0.457165	0	0	4171	346	4517	0.556141	0	0	1916	1161	3077	0.428706	0	0	0	0
18S	1354	G	2973	821	3794	0.844289	0.0526477	0.457851	1303	226	1529	0.720407	0	0.418901	357	914	1271	0.571026	0	0.363655	0.413469	0.0386467
18S	1355	C	3437	1224	4661	0.467415	0	0.318576	2432	364	2796	0.0645374	0	0	869	2560	3429	0.520761	0	0	0.106192	0.150178
18S	1356	G	2708	317	3025	1.4832	0.248708	0.597374	1342	282	1624	0.85479	0.000110335	0.461008	435	448	883	1.15728	0.150081	0.536734	0.531705	0.0557843
18S	1357	A	4683	595	5278	0.435792	0	0.30356	1682	377	2059	0.520663	0	0.342502	467	409	876	1.10038	0.116242	0.52418	0.390081	0.0961462
18S	1358	U	10168	1116	11284	0.380089	0	0	5104	773	5877	0.523116	0	0	1422	783	2205	0.23419	0	0	0	0
18S	1359	U	9140	929	10069	0.294041	0	0	3285	689	3974	0.232621	0	0	1176	735	1911	0.0957462	0	0	0	0
18S	1360	U	8658	554	9212	0.253519	0	0	3278	595	3873	0.262522	0	0	884	784	1668	0.0220758	0	0	0	0
18S	1361	G	4194	443	4637	0.624589	0	0.384511	1354	197	1551	0.962973	0.0111066	0.49073	257	311	568	2.06364	0.28756	0.673978	0.516406	0.119561
18S	1362	U	9634	1043	10677	0.174124	0	0	3469	599	4068	0.260247	0	0	558	946	1504	0.293392	0	0.226956	0.075652	0.106988
18S	1363	C	7079	1054	8133	0.190913	0	0.160325	2321	270	2591	0.202984	0	0.168788	1101	571	1672	0.226632	0	0.18485	0.171321	0.0101712
18S	1364	U	5752	1011	6763	0.540648	0	0.350956	2280	321	2601	0.156354	0	0.135258	1149	1075	2224	0.0513558	0	0	0.162071	0.144526
18S	1365	G	4706	1115	5821	0.948147	0	0.486735	2104	664	2768	0.0302115	0	0	1658	868	2526	0.163149	0	0	0.162245	0.229449
18S	1366	G	2362	937	3299	2.94527	0.309677	0.746589	599	297	896	2.08881	0.139965	0.676495	519	364	883	1.78964	0	0.641791	0.688292	0.043589
18S	1367	U	1561	4843	6404	1.16797	0.0497841	0.538777	321	657	978	1.79143	0	0.641996	552	617	1169	1.29494	0	0.564469	0.581747	0.0438742
18S	1368	U	16605	24935	41540	0.740024	0	0	4045	4643	8688	0.788168	0	0	6157	2618	8775	0.763662	0	0	0	0
18S	1369	A	2403	6492	8895	0.657911	0	0.396858	451	445	896	1.82589	0	0.646384	1181	269	1450	1.09217	0	0.522199	0.521814	0.101869
18S	1370	A	2259	9476	11735	0.257643	0	0.204876	913	222	1135	1.13812	0	0.532518	1455	190	1645	0.924416	0	0.480514	0.405969	0.143771
18S	1371	U	2492	17660	20152	0.27145	0	0.213504	793	288	1081	3.1971	0.480906	0.761908	1299	262	1561	4.89704	0.705057	0.830514	0.601975	0.276115
18S	1372	U	5237	20118	25355	0.091221	0	0.0835984	1475	672	2147	1.25154	0.193303	0.555975	3187	369	3556	1.9486	0.419543	0.660919	0.433497	0.251098
18S	1373	C	5964	10725	16689	0.858037	0.0798513	0.461813	1785	1497	3282	0.599286	0	0.374792	4192	292	4484	1.69013	0.298825	0.628323	0.488309	0.105186
18S	1374	C	4724	5007	9731	2.54545	0.33137	0.71797	1073	715	1788	2.42273	0.153787	0.707951	3252	753	4005	2.5328	0.29869	0.716989	0.714303	0.00450956
18S	1375	G	4553	1270	5823	5.07772	0.522737	0.835488	786	274	1060	5.03294	0.420928	0.834374	2544	264	2808	4.55507	0.441848	0.820037	0.829966	0.00703587	1
18S	1376	A	7715	3510	11225	2.29488	0.238861	0.696518	1387	1090	2477	1.78077	0.0129645	0.640481	3959	309	4268	3.00669	0.263816	0.750461	0.69582	0.044902
18S	1377	U	171536	47037	218573	0.93946	0	0	36765	4445	41210	0.936125	0	0	108025	1952	109977	0.949533	0	0	0	0
18S	1378	A	12724	2288	15012	1.34723	0.0449774	0.573981	2324	442	2766	1.58317	0.14542	0.612965	6864	314	7178	1.4001	0.158306	0.583384	0.59011	0.0166103
18S	1379	A	10336	1453	11789	1.73781	0.183712	0.634765	2883	433	3316	1.05461	0.0512578	0.513366	7311	1088	8399	0.89409	0.0225454	0.472072	0.540067	0.0690507
18S	1380	C	22226	2200	24426	0.145879	0	0.127312	5429	895	6324	0.0230865	0	0	13873	778	14651	0.0570639	0	0	0.0424373	0.0600154
18S	1381	G	9391	754	10145	1.65341	0.232265	0.623149	1885	835	2720	1.30828	0.0892333	0.566867	5714	444	6158	1.15609	0.0794201	0.536238	0.575418	0.035993
18S	1382	A	7113	1980	9093	1.6676	0.257258	0.625156	1537	1629	3166	0.855156	0	0.46104	4586	568	5154	1.28229	0.134999	0.561891	0.549363	0.0675834
18S	1383	A	63	218	281	77.9607	0.966965	0.98738	14	149	163	34.7381	0.91268	0.972185	42	19	61	170.518	0.982222	0.994263	0.984609	0.00922404	1	0.996051	0.972185	0.994263	0.9875	0.010854
18S	1384	C	5699	6066	11765	0.235352	0	0	768	3713	4481	0.258555	0	0	1984	1159	3143	0.233863	0	0.189586	0.0631955	0.0893719
18S	1385	G	2857	4037	6894	0.239944	0	0.193534	251	3604	3855	0.150256	0	0	563	951	1514	1.2193	0	0.54957	0.247701	0.227607
18S	1386	A	894	8314	9208	0.153007	0	0	65	4765	4830	0.344293	0	0	100	1629	1729	0.522042	0	0.343118	0.114373	0.161748
18S	1387	G	474	6491	6965	0.0396864	0	0.0381768	112	3168	3280	0.0686952	0	0	358	1209	1567	0.129613	0	0.114806	0.0509943	0.0477376
18S	1388	A	88	4891	4979	0.452001	0	0.311338	27	2522	2549	0.178828	0	0.15175	81	756	837	0.767979	0	0.434676	0.299255	0.11582
18S	1389	C	460	5308	5768	0.232382	0	0.18859	91	3592	3683	0.257474	0	0	207	1030	1237	0.044238	0	0	0.0628632	0.0889021
18S	1390	U	724	9286	10010	0.328808	0	0	175	4008	4183	0.379993	0	0	183	1302	1485	0.245476	0	0	0	0
18S	1391	C	45	932	977	6.42923	0.643805	0.865516	12	97	109	24.0108	0.885013	0.960366	72	55	127	7.88212	0.733815	0.888195	0.904693	0.0404415	1
18S	1392	U	145	8184	8329	0.259816	0	0	82	3834	3916	0.487794	0	0	109	379	488	1.09746	0.107396	0.523742	0.174581	0.246895
18S	1393	G	132	11396	11528	0.488371	0	0	107	1088	1195	0.776784	0	0.437391	91	1093	1184	0.167145	0	0	0.145797	0.206188
18S	1394	G	157	5935	6092	0.412678	0	0.292158	87	960	1047	1.84133	0.240395	0.64827	63	837	900	1.46628	0.343012	0.594799	0.511742	0.156796
18S	1395	C	635	7487	8122	0.0759202	0	0.0705711	209	1587	1796	0.656248	0	0.396359	166	1184	1350	0.980467	0.0333588	0.495254	0.320728	0.181437
18S	1396	A	430	2262	2692	2.58998	0.117454	0.721522	124	681	805	2.89504	0.259295	0.7435	112	277	389	7.82821	0.280535	0.886984	0.784002	0.0733702	1
18S	1397	U	521	2425	2946	2.62912	0	0.724519	165	883	1048	2.13307	0	0.681031	185	1039	1224	2.56074	0	0.719325	0.708292	0.0193923
18S	1398	G	355	2552	2907	4.79943	0	0.827618	154	434	588	7.45788	0	0.881944	133	462	595	14.5818	0.627937	0.935923	0.881828	0.0442154	1
18S	1399	C	383	11602	11985	0.452987	0	0.31178	234	2995	3229	0.578184	0	0.366432	261	2322	2583	3.14407	0	0.758762	0.478992	0.199082
18S	1400	U	1227	43908	45135	0.673657	0	0	1130	18597	19727	0.8154	0	0	1109	21730	22839	0.565155	0	0	0	0
18S	1401	A	230	5379	5609	2.71706	0	0.731006	308	1251	1559	2.89635	0.192135	0.743472	254	5024	5278	1.57687	0	0.611977	0.695485	0.059268
18S	1402	A	279	5006	5285	3.54078	0	0.779806	211	1286	1497	3.50559	0	0.778169	239	7222	7461	1.0908	0	0.521748	0.693241	0.121265
18S	1403	C	400	21433	21833	0.0796001	0	0.0737342	324	3287	3611	0.862868	0	0.463262	542	12212	12754	0.266557	0	0.210471	0.249156	0.16136
18S	1404	U	5272	96065	101337	0.848577	0	0	4940	20588	25528	0.834534	0	0	6847	71348	78195	0.8834	0	0	0	0
18S	1405	A	738	6097	6835	2.79115	0	0.736257	472	1605	2077	2.23615	0	0.691093	706	5050	5756	1.99914	0	0.66661	0.697986	0.028848
18S	1406	G	1048	4810	5858	3.2557	0	0.765052	499	1691	2190	1.8411	0	0.648128	1071	5652	6723	1.42381	0	0.587462	0.666881	0.0737033
18S	1407	U	1326	13427	14753	0.419005	0	0.295295	727	2354	3081	0.57321	0	0.364432	743	10171	10914	0.274794	0	0.215575	0.291767	0.0608218
18S	1408	U	12418	34763	47181	0.661252	0	0	7072	4461	11533	0.696519	0	0	6305	18038	24343	0.541476	0	0	0	0
18S	1409	A	969	5592	6561	1.89295	0	0.654367	487	522	1009	3.19717	0	0.761924	356	1897	2253	4.38034	0	0.814205	0.743499	0.0665417
18S	1410	C	259	11554	11813	0.315407	0	0.239795	232	911	1143	2.12373	0	0.68006	465	2724	3189	2.15486	0	0.683096	0.534317	0.208262
18S	1411	G	22	4903	4925	1.03942	0	0.509716	12	817	829	1.42695	0	0.588252	71	3015	3086	0.713868	0	0.416603	0.504857	0.0701594
18S	1412	C	140	11005	11145	0.260914	0	0	72	1251	1323	0.283115	0	0.220777	87	3548	3635	0.230904	0	0.187631	0.136136	0.097209
18S	1413	G	100	2713	2813	1.85993	0	0.650422	30	394	424	2.59689	0	0.722455	56	2853	2909	0.290573	0	0.22521	0.532696	0.219405
18S	1414	A	21	2065	2086	2.13003	0	0.680618	9	220	229	4.46966	0.520408	0.817823	22	1740	1762	0.653778	0	0.39546	0.6313	0.17592
18S	1415	C	100	1525	1625	1.25288	0.0405954	0.556276	32	223	255	1.36736	0.130391	0.578543	36	567	603	1.57634	0.333229	0.612246	0.582355	0.0230081
18S	1416	C	178	853	1031	2.03019	0.0499577	0.670202	71	97	168	2.32229	0.236509	0.70025	153	121	274	3.87754	0.518652	0.795572	0.722008	0.0534443
18S	1417	C	490	676	1166	1.06028	0	0.514843	222	111	333	0.57994	0	0.367762	142	89	231	3.74784	0.375373	0.790095	0.557567	0.175044
18S	1418	C	1367	847	2214	0.114332	0	0	792	103	895	0.463876	0	0	361	149	510	0.711829	0	0.416305	0.138768	0.196248
18S	1419	C	822	374	1196	0.283672	0	0.221129	370	102	472	0.192342	0	0.161601	204	188	392	0.779361	0	0.438628	0.273786	0.119067
18S	1420	G	728	171	899	0.85963	0.00766413	0.462535	525	37	562	0.368818	0	0.269793	314	86	400	0.766002	0	0.434362	0.388897	0.0850009
18S	1421	A	507	257	764	1.32222	0.158403	0.569699	206	103	309	2.21642	0.108398	0.689787	124	83	207	2.91004	0.247071	0.745165	0.668217	0.0732394
18S	1422	G	552	481	1033	0.831324	0.0759868	0.454187	233	75	308	2.98871	0.374936	0.749901	209	88	297	2.41842	0.292231	0.708162	0.637417	0.130679
18S	1423	C	1346	1024	2370	0.195065	0	0	809	159	968	0.376448	0	0.273697	481	343	824	0.428485	0	0.300212	0.191303	0.135704
18S	1424	G	1250	292	1542	0.410161	0	0.290995	719	338	1057	0.415669	0	0.293816	601	374	975	0.429224	0	0.300535	0.295115	0.00400162
18S	1425	G	1516	362	1878	0.185104	0	0.156263	961	662	1623	0.0425835	0	0	698	158	856	0.883742	0.162263	0.469432	0.208565	0.195181
18S	1426	U	4262	532	4794	0.570071	0	0	2934	913	3847	0.626265	0	0	2079	1050	3129	0.499468	0	0	0	0
18S	1427	C	2672	118	2790	0.124304	0	0	1676	987	2663	0.370078	0	0	934	1520	2454	0.23718	0	0	0	0
18S	1428	G	2616	281	2897	0.118204	0	0	1903	1042	2945	0.404722	0	0	1582	1612	3194	0.347609	0	0	0	0
18S	1429	G	1925	516	2441	0.180012	0	0.152604	1055	343	1398	0.548209	0	0.354256	1370	1061	2431	0.0696455	0	0.0651358	0.190665	0.121062
18S	1430	C	1857	727	2584	0.241251	0	0.194422	764	713	1477	0.61084	0	0.379365	1343	1034	2377	0.277119	0	0.217059	0.263615	0.0823677
18S	1431	G	913	1041	1954	0.921267	0.0882318	0.479638	711	401	1112	1.4028	0.188625	0.584036	1473	456	1929	0.859735	0.0898366	0.462418	0.508697	0.0537346
18S	1432	U	637	2204	2841	0.336168	0	0.251657	432	1109	1541	0.731164	0	0.422512	790	1353	2143	0.770056	0.0799853	0.435161	0.369777	0.0836826
18S	1433	C	1190	1561	2751	0.375271	0	0.272942	703	969	1672	0.536594	0	0.349346	1150	1626	2776	0.371044	0	0.2707	0.297663	0.036557
18S	1434	C	1709	1083	2792	0.388949	0	0.280103	1196	1158	2354	0.0465817	0	0.0445265	2005	2377	4382	0.158998	0	0	0.10821	0.122899
18S	1435	C	5087	995	6082	0.408556	0	0	3410	1625	5035	0.579016	0	0	5532	1471	7003	0.51542	0	0	0	0
18S	1436	C	6549	1490	8039	0.59014	0	0	3414	1664	5078	0.597718	0	0	6119	913	7032	0.536207	0	0	0	0
18S	1437	C	6343	2252	8595	0.633406	0	0	3011	1958	4969	0.61706	0	0	6444	1322	7766	0.619114	0	0	0	0
18S	1438	A	1535	310	1845	1.07099	0.00262977	0.517274	557	481	1038	1.08535	0.000333705	0.520704	1541	371	1912	0.740698	0	0.425646	0.487875	0.0440248
18S	1439	A	1119	330	1449	1.75796	0.00816572	0.637573	327	229	556	2.71917	0.23226	0.731476	1307	169	1476	1.18961	0	0.543466	0.637505	0.0767548
18S	1440	C	511	1405	1916	0.97539	0	0.493901	171	307	478	2.8573	0.164785	0.741152	761	99	860	2.44242	0.178221	0.709746	0.648266	0.109903		0.773492	0.741152	0.709746	0.741463	0.026025
18S	1441	U	950	1604	2554	0.360096	0	0.264834	218	902	1120	0.343503	0	0.255847	1218	482	1700	0.433849	0	0.302701	0.274461	0.0203031
18S	1442	U	32	191	223	14.3274	0.527791	0.93503	12	87	99	11.9771	0.174642	0.923653	53	36	89	23.2453	0.572483	0.959194	0.939292	0.0148195	1	0.981398	0.923653	0.959194	0.954748	0.0237829
18S	1443	C	531	2259	2790	0.040957	0	0.0393591	105	319	424	1.48332	0	0.59788	403	418	821	1.3497	0	0.574712	0.403984	0.258002
18S	1444	U	729	2532	3261	0.178847	0	0	121	472	593	0.524691	0	0.34451	342	246	588	2.0664	0.0557469	0.674258	0.339589	0.275287
18S	1445	U	3481	5239	8720	0.751257	0	0	782	1362	2144	0.621186	0	0	2931	1594	4525	0.653555	0	0	0	0
18S	1446	A	471	1355	1826	0.665657	0	0.399768	111	193	304	2.73308	0.197516	0.732768	458	298	756	1.93587	0	0.659683	0.597406	0.142901
18S	1447	G	250	44	294	11.08	0.605142	0.917476	95	17	112	12.4772	0.617585	0.926409	214	81	295	8.78285	0.572097	0.89809	0.913992	0.0118206	1
18S	1448	A	1141	519	1660	1.08532	0	0.520607	572	379	951	0.625619	0	0.385098	1426	143	1569	0.900941	0	0.474104	0.459936	0.0562208
18S	1449	G	3216	572	3788	0.0826515	0	0	1892	286	2178	0.262021	0	0	4903	278	5181	0.446629	0	0	0	0
18S	1450	G	2914	882	3796	0.0397682	0	0	1542	590	2132	0.0825806	0	0	3504	282	3786	0.0676085	0	0	0	0
18S	1451	G	2498	611	3109	0.271819	0	0.213778	1376	488	1864	0.281954	0	0.220033	3674	498	4172	0.00667785	0	0	0.144604	0.102282
18S	1452	A	2065	945	3010	0.305941	0	0.234328	1215	625	1840	0.491804	0	0.329791	3177	352	3529	0.302084	0	0.232051	0.26539	0.0455477
18S	1453	C	5570	3087	8657	0.598554	0	0	3193	2902	6095	0.576374	0	0	8672	1282	9954	0.579775	0	0	0	0
18S	1454	A	1435	945	2380	0.874782	0.0509761	0.466709	675	458	1133	2.19002	0.267228	0.686712	1539	338	1877	1.87825	0.139306	0.652687	0.602036	0.0966934
18S	1455	A	2418	1467	3885	0.120904	0	0.107888	497	1247	1744	1.13063	0.0549592	0.530797	1512	430	1942	1.82083	0.135628	0.645613	0.428099	0.231225
18S	1456	G	3643	1170	4813	0.104055	0	0	4470	426	4896	0.275738	0	0	6835	389	7224	0.330287	0	0	0	0
18S	1457	U	3705	2459	6164	0.300856	0	0	5030	835	5865	0.337853	0	0	9081	894	9975	0.487785	0	0	0	0
18S	1458	G	3544	1654	5198	0.0977325	0	0	5050	635	5685	0.234648	0	0	5940	1544	7484	0.142945	0	0	0	0
18S	1459	G	855	2090	2945	0.639458	0	0.390123	2472	973	3445	0.34318	0	0.255554	2095	1377	3472	0.993093	0	0.498339	0.381339	0.0993112
18S	1460	C	1403	2595	3998	0.0665694	0	0.0624292	4300	1985	6285	0.359115	0	0	2415	1350	3765	0.74024	0	0.425432	0.16262	0.187575
18S	1461	G	489	2085	2574	0.673036	0	0.402377	801	767	1568	1.88317	0.00585548	0.653304	1343	656	1999	2.44524	0	0.709847	0.588509	0.133624
18S	1462	U	757	4132	4889	0.213077	0	0	1178	2265	3443	0.213311	0	0.175851	1343	2167	3510	0.976964	0	0.494245	0.223366	0.204553
18S	1463	U	1851	4883	6734	0.498014	0	0	3246	5348	8594	0.623131	0	0	6955	7463	14418	0.619841	0	0	0	0
18S	1464	C	3157	5193	8350	0.659455	0	0	6520	1876	8396	0.666787	0	0	16219	5937	22156	0.811859	0	0	0	0
18S	1465	A	306	570	876	2.82742	0.346134	0.738947	473	159	632	4.02909	0.426402	0.801408	1206	449	1655	2.6682	0	0.727507	0.755954	0.0324786	1
18S	1466	G	126	277	403	6.96001	0.607504	0.874644	219	94	313	8.00637	0.583402	0.889282	735	129	864	5.75616	0.186533	0.852133	0.87202	0.0152792	1
18S	1467	C	148	506	654	3.50341	0.359541	0.77821	177	485	662	2.43124	0	0.708872	806	1099	1905	1.78645	0	0.641241	0.709441	0.0559189
18S	1468	C	231	1224	1455	0.87023	0	0.465477	290	509	799	1.52692	0	0.60456	1083	2977	4060	0.173348	0	0.147769	0.405935	0.191178
18S	1469	A	70	1852	1922	0.284446	0	0.221544	83	614	697	1.46544	0	0.594739	546	1432	1978	1.31415	0	0.568	0.461427	0.169974
18S	1470	C	226	2363	2589	0.183728	0	0	177	815	992	0.167842	0	0.143843	504	3269	3773	0.0787111	0	0	0.0479478	0.0678085
18S	1471	C	207	2096	2303	0.194449	0	0	169	900	1069	0.313873	0	0	474	3231	3705	0.366721	0	0	0	0
18S	1472	C	189	2800	2989	0.378287	0	0	111	1112	1223	0.40719	0	0	578	3249	3827	0.407509	0	0	0	0
18S	1473	G	502	1641	2143	0.058266	0	0	128	470	598	0.315322	0	0.240034	895	635	1530	0.612374	0.0794071	0.37995	0.206662	0.156899
18S	1474	A	468	1489	1957	0.0692827	0	0.0648246	117	524	641	0.192679	0	0.161763	1265	774	2039	0.107151	0	0.096824	0.107804	0.0403292
18S	1475	G	509	1766	2275	0.104569	0	0	161	481	642	0.14854	0	0.129505	558	678	1236	0.700719	0.0953254	0.412209	0.180571	0.172114
18S	1476	A	540	1137	1677	0.36917	0	0.269748	105	303	408	1.05406	0.0609647	0.513771	1278	541	1819	0.181276	0	0.153529	0.312349	0.150122
18S	1477	U	632	1353	1985	0.13114	0	0.115988	142	667	809	0.0169547	0	0	1096	586	1682	0.257034	0	0.204574	0.106854	0.0837662
18S	1478	U	483	1215	1698	0.398306	0	0.284969	145	714	859	0.0358915	0	0.0346868	614	720	1334	0.598585	0	0.374622	0.231426	0.14385
18S	1479	G	339	1121	1460	1.64108	0.147393	0.621527	147	209	356	6.00682	0.736041	0.857625	524	817	1341	2.13625	0.400236	0.68131	0.720154	0.100224
18S	1480	A	660	1397	2057	0.983085	0	0.495857	269	421	690	3.09407	0.535363	0.756011	527	603	1130	3.19225	0.456739	0.761625	0.671164	0.123982
18S	1481	G	732	971	1703	1.59349	0.110522	0.614558	229	374	603	4.3777	0.563163	0.814298	720	449	1169	3.47076	0.426732	0.776473	0.735109	0.0866304
18S	1482	C	982	5030	6012	0.265005	0	0	182	2117	2299	0.583087	0	0.368424	883	4735	5618	0.0256115	0	0.0249763	0.131133	0.168099
18S	1483	A	1029	1005	2034	1.53364	0	0.605428	112	766	878	3.83331	0.329417	0.793289	489	2741	3230	1.11869	0	0.528087	0.642268	0.111358
18S	1484	A	546	3065	3611	0.421475	0	0.296563	91	2518	2609	0.675598	0	0.40329	185	2750	2935	1.50496	0	0.600874	0.433576	0.126067
18S	1485	U	9730	18399	28129	0.918148	0	0	2639	25772	28411	0.945411	0	0	3029	37002	40031	0.915478	0	0	0	0
18S	1486	A	498	466	964	4.47155	0.0823848	0.817391	128	746	874	4.37901	0.4348	0.814265	168	1552	1720	3.64394	0.260596	0.784764	0.805473	0.0146994	1
18S	1487	A	344	660	1004	3.81804	0.136729	0.792611	140	1472	1612	1.6919	0.132175	0.62866	93	1608	1701	3.56128	0.268018	0.780864	0.734045	0.0746725
18S	1488	C	3581	1943	5524	0.297245	0	0	1127	3728	4855	0.240369	0	0	874	10376	11250	0.432533	0	0	0	0
18S	1489	A	335	576	911	3.08449	0.217117	0.755374	129	1361	1490	1.43275	0.0974992	0.589105	108	6225	6333	0.0121215	0	0	0.44816	0.324085
18S	1490	G	20	10	30	107.101	0.963283	0.991045	7	24	31	105.822	0.966826	0.990929	1	166	167	36.9744	0.840579	0.973819	0.985264	0.00809307	1
18S	1491	G	483	244	727	2.74896	0.468541	0.733528	296	558	854	2.33277	0.428459	0.700195	274	2038	2312	1.40872	0	0.584947	0.67289	0.063657
18S	1492	U	1600	570	2170	0.560991	0	0	921	810	1731	0.342764	0	0	1111	5027	6138	0.530676	0	0	0	0
18S	1493	C	458	222	680	0.55722	0	0.358168	445	326	771	0.495236	0	0.331496	1050	1278	2328	0.339702	0	0.253647	0.314437	0.0443428
18S	1494	U	474	246	720	0.322869	0	0.244324	434	935	1369	0.319862	0	0	1041	1660	2701	0.038453	0	0.0370423	0.0937887	0.107513
18S	1495	G	110	121	231	2.4126	0	0.707862	314	73	387	0.948282	0	0.487372	525	161	686	2.43262	0.181314	0.708978	0.634737	0.104204
18S	1496	U	254	228	482	0.559949	0	0.359431	637	212	849	0.288196	0	0	1031	766	1797	0.0670065	0	0.0628314	0.140754	0.156741
18S	1497	G	95	166	261	2.06845	0	0.674942	235	209	444	0.404569	0	0.2885	558	1594	2152	0.127068	0	0	0.321147	0.276509
18S	1498	A	90	166	256	2.09537	0	0.677789	253	119	372	0.516145	0	0.341036	722	839	1561	0.230495	0	0.187416	0.40208	0.204795
18S	1499	U	50	1116	1166	0.373655	0	0	126	200	326	0.847469	0	0.459479	365	610	975	2.80598	0.5545	0.737454	0.398978	0.304089
18S	1500	G	28	529	557	0.491756	0	0.330046	63	56	119	4.05046	0.307315	0.803324	315	281	596	5.948	0.676997	0.85628	0.663217	0.236577
18S	1501	C	67	1921	1988	0.661153	0	0	80	199	279	0.947341	0	0.487373	867	334	1201	2.71608	0.413961	0.731063	0.406145	0.303932
18S	1502	C	87	657	744	0.155913	0	0.13504	129	212	341	0.629565	0	0.387034	1869	203	2072	1.33	0.196714	0.570935	0.364336	0.178675
18S	1503	C	72	388	460	1.23254	0	0.552616	117	199	316	0.787417	0	0.441312	1507	219	1726	2.06611	0.284225	0.673981	0.55597	0.0950161
18S	1504	U	66	373	439	1.6725	0	0.626351	136	248	384	0.511602	0	0.339033	2158	1155	3313	0.646231	0.0142315	0.392624	0.452669	0.124745
18S	1505	U	1490	975	2465	0.482297	0	0	1851	959	2810	0.873042	0	0	31143	6241	37384	0.95548	0	0	0	0
18S	1506	A	169	290	459	2.53833	0	0.717822	147	103	250	1.66932	0	0.626308	1354	656	2010	1.76712	0.231564	0.638728	0.660953	0.0405311
18S	1507	G	55	241	296	5.00576	0.356388	0.833961	58	192	250	1.6436	0	0.622667	1299	483	1782	1.88503	0.247067	0.65351	0.703379	0.0931898
18S	1508	A	82	751	833	1.10131	0	0.524405	49	299	348	0.820949	0	0.451546	675	467	1142	3.12456	0.419937	0.757711	0.577887	0.130587
18S	1509	U	65	2821	2886	0.437532	0	0	43	423	466	0.292434	0	0.226642	718	929	1647	1.49996	0.278146	0.600139	0.275594	0.247439
18S	1510	G	44	2370	2414	0.221707	0	0	15	304	319	0.90375	0	0.475501	235	467	702	4.3114	0.615574	0.811943	0.429148	0.333091
18S	1511	U	80	5647	5727	0.730645	0	0	33	1089	1122	0.568547	0	0	208	1110	1318	1.3322	0.422243	0.571407	0.190469	0.269364
18S	1512	C	148	1730	1878	0.0273845	0	0.0266684	60	569	629	0.368924	0	0	240	656	896	0.200892	0	0.167441	0.0647031	0.0734579
18S	1513	C	139	1373	1512	0.307924	0	0.235549	44	208	252	0.774133	0	0.437319	235	331	566	0.847482	0.143603	0.459161	0.377343	0.100659
18S	1514	G	180	350	530	2.82275	0.194139	0.738772	49	184	233	0.991121	0.0049121	0.498841	269	194	463	1.09866	0.156351	0.524043	0.587219	0.107657
18S	1515	G	341	605	946	1.01088	0	0.502969	116	177	293	0.645389	0	0.393054	526	310	836	0.0986858	0	0.0899194	0.328647	0.174668
18S	1516	G	1128	1771	2899	0.494981	0	0	201	225	426	0.115457	0	0.103724	920	278	1198	0.319173	0	0	0.0345747	0.0488959
18S	1517	G	429	410	839	0.809974	0	0.4478	62	142	204	1.54407	0.202872	0.608094	393	314	707	0.25838	0	0.205558	0.420484	0.165466
18S	1518	C	1114	662	1776	0.400381	0	0	149	155	304	0.610565	0.0681119	0.379873	1005	256	1261	0.364518	0	0	0.126624	0.179074
18S	1519	U	1135	497	1632	0.414432	0	0	206	422	628	0.248331	0	0	902	339	1241	0.315199	0	0	0	0
18S	1520	G	272	107	379	1.55377	0.059712	0.60905	33	692	725	0.325666	0	0	244	97	341	1.86417	0.28914	0.651523	0.420191	0.297625
18S	1521	C	619	164	783	0.0754252	0	0.0702185	113	776	889	0.456916	0	0	729	260	989	0.0749158	0	0.0697602	0.0466595	0.0329938
18S	1522	A	113	94	207	2.86517	0.298324	0.742202	16	543	559	0.0538095	0	0	294	99	393	2.27355	0.29359	0.69506	0.479087	0.339312
18S	1523	C	299	163	462	0.296616	0	0.229143	56	518	574	0.0947633	0	0	862	172	1034	0.659614	0	0.397682	0.208942	0.16298
18S	1524	G	145	129	274	1.25398	0	0.557239	36	432	468	0.226889	0	0.185253	681	136	817	3.69689	0.391575	0.787298	0.50993	0.24805
18S	1525	C	256	291	547	0.103609	0	0	35	549	584	0.0700095	0	0	1371	398	1769	1.46075	0	0.593756	0.197919	0.279899
18S	1526	G	113	92	205	1.54536	0	0.608289	27	398	425	0.316223	0	0.24068	765	216	981	4.90679	0	0.830847	0.559938	0.243348
18S	1527	C	118	208	326	0.574788	0	0.365704	34	264	298	0.805909	0	0.44709	2107	1225	3332	0.898093	0	0.47323	0.428675	0.0457881
18S	1528	G	120	111	231	1.36231	0	0.577739	40	418	458	0.0826918	0	0.0765302	1455	1613	3068	1.34359	0	0.573383	0.409218	0.235252
18S	1529	C	166	343	509	0.111961	0	0.100866	95	296	391	0.28271	0	0.22084	2325	6772	9097	0.196214	0	0	0.107235	0.0902698
18S	1530	U	602	804	1406	0.644555	0	0	221	949	1170	0.658032	0	0	9880	25827	35707	0.871397	0	0	0	0
18S	1531	A	117	47	164	3.08875	0.17487	0.756548	25	73	98	4.11515	0.40464	0.806094	1037	1733	2770	2.01454	0	0.668354	0.743665	0.0569653
18S	1532	C	1243	195	1438	0.611134	0	0	619	151	770	0.469693	0	0	11701	3893	15594	0.586653	0	0	0	0
18S	1533	A	124	33	157	3.7526	0.41724	0.790642	102	33	135	2.41266	0.246448	0.7085	1282	980	2262	2.27916	0	0.695138	0.731427	0.0422254
18S	1534	C	724	69	793	0.115393	0	0	342	102	444	0.0797253	0	0	2736	1228	3964	0.617433	0	0.381796	0.127265	0.17998
18S	1535	U	607	70	677	0.0797116	0	0.0739277	340	137	477	0.214342	0	0	2276	1869	4145	0.337251	0	0.252243	0.108724	0.105876
18S	1536	G	669	52	721	0.0913512	0	0.083811	292	59	351	0.063226	0	0.0596255	770	758	1528	2.0923	0	0.67676	0.273399	0.28539
18S	1537	A	491	47	538	0.821418	0	0.451437	191	36	227	0.625439	0	0.385823	208	586	794	2.42263	0	0.708087	0.515116	0.139056
18S	1538	C	769	213	982	0.793082	0	0.442552	341	53	394	0.657131	0.0670746	0.397154	462	525	987	2.12818	0.0564565	0.680546	0.506751	0.124281
18S	1539	U	656	216	872	1.29523	0	0.564595	168	86	254	1.85111	0.236405	0.650154	92	279	371	5.64988	0.535904	0.849965	0.688238	0.119574
18S	1540	G	485	231	716	2.22325	0	0.690052	106	64	170	3.93905	0.341763	0.798477	85	196	281	8.11221	0.464502	0.890604	0.793044	0.0819649	1
18S	1541	G	365	137	502	4.25268	0	0.809928	113	33	146	5.68042	0.0428534	0.851176	24	60	84	30.9238	0.335324	0.969033	0.876712	0.0674174	1
18S	1542	C	1272	401	1673	0.678773	0	0.404471	330	71	401	1.71025	0	0.631611	350	379	729	2.74444	0	0.733206	0.589762	0.137429
18S	1543	U	2994	1231	4225	0.325141	0	0	821	147	968	0.246852	0	0.198144	2161	1206	3367	0.188411	0	0	0.0660482	0.0934062
18S	1544	C	11554	2713	14267	0.869136	0	0	5187	404	5591	0.858588	0	0	13050	1292	14342	0.884054	0	0	0	0
18S	1545	A	1449	410	1859	0.790585	0	0.441656	603	63	666	1.20506	0.127888	0.54687	1826	210	2036	0.598789	0	0.374642	0.454389	0.0708862
18S	1546	G	1550	64	1614	1.03969	0	0.509884	868	39	907	0.678279	0	0.404417	1879	101	1980	0.667676	0	0.400484	0.438262	0.0506701
18S	1547	C	2147	207	2354	0.381387	0	0.276175	1471	33	1504	0.0926541	0	0.0848489	2667	567	3234	0.0644754	0	0.0605877	0.140537	0.0964204
18S	1548	G	1565	383	1948	0.719292	0	0.41849	1228	46	1274	0.463407	0	0.316833	1213	381	1594	1.47508	0	0.596124	0.443816	0.115418
18S	1549	U	2065	824	2889	0.265383	0	0.209783	1780	91	1871	0.308434	0	0.235824	1634	1036	2670	0.848034	0	0.458978	0.301528	0.11184
18S	1550	G	1693	19	1712	1.12555	0	0.529679	934	54	988	1.7547	0	0.637218	801	863	1664	2.12438	0	0.680068	0.615655	0.063261
18S	1551	U	1949	51	2000	0.543156	0	0.352091	1838	25	1863	0.389813	0	0.280587	1965	1835	3800	0.259549	0	0.206108	0.279595	0.0596017
18S	1552	G	1786	37	1823	0.786519	0	0.440387	1555	92	1647	0.700074	0	0.411937	1164	1108	2272	1.39506	0	0.582581	0.478302	0.0746458
18S	1553	C	3828	62	3890	0.194474	0	0	3414	146	3560	0.238993	0	0	3357	3662	7019	0.243018	0	0	0	0
18S	1554	C	3472	242	3714	0.0772873	0	0	3285	107	3392	0.166277	0	0	3648	3237	6885	0.122238	0	0	0	0
18S	1555	U	10598	702	11300	0.775696	0	0	11468	268	11736	0.846125	0	0	9908	11427	21335	0.787754	0	0	0	0
18S	1556	A	1307	141	1448	1.42869	0	0.588423	1601	100	1701	0.622177	0	0.383683	1129	1389	2518	1.6135	0	0.617465	0.529857	0.104038
18S	1557	C	2486	97	2583	0.239164	0	0.193065	1669	101	1770	0.41364	0	0.292723	2987	2462	5449	0.0948298	0	0.0866305	0.190806	0.0841521
18S	1558	C	1918	177	2095	0.461297	0	0.315779	783	128	911	1.51957	0	0.603369	2211	2172	4383	0.299508	0	0.230519	0.383222	0.159511
18S	1559	C	1307	156	1463	1.00881	0	0.502364	550	129	679	1.99363	0	0.666284	1789	1824	3613	0.49754	0	0.3323	0.500316	0.136356
18S	1560	U	4979	604	5583	0.622871	0	0	1271	206	1477	0.0606149	0	0.0571872	7374	3677	11051	0.653131	0	0	0.0190624	0.0269583
18S	1561	A	629	245	874	1.6221	0	0.618895	166	64	230	4.96359	0.40906	0.83292	588	704	1292	2.24425	0	0.691927	0.714581	0.0888316
18S	1562	C	627	384	1011	0.935595	0	0.48361	155	111	266	1.97025	0.0599369	0.664165	707	488	1195	1.49543	0	0.599468	0.582414	0.0746912
18S	1563	G	252	361	613	2.26171	0	0.693759	77	143	220	2.29889	0	0.697825	14	369	383	6.24439	0.281403	0.862272	0.751285	0.078497	1
18S	1564	C	284	762	1046	0.796848	0	0.443706	124	151	275	1.39348	0	0.583081	449	862	1311	0.712305	0	0.416177	0.480988	0.07306
18S	1565	C	199	926	1125	0.625459	0	0.384999	115	287	402	0.633995	0	0.388593	243	955	1198	0.609795	0	0.378999	0.384197	0.00395752
18S	1566	G	164	230	394	3.991	0	0.800045	133	221	354	1.06473	0	0.516379	181	339	520	2.49597	0.0570811	0.714348	0.676924	0.118791
18S	1567	G	175	453	628	1.85948	0	0.650647	163	371	534	0.341101	0	0.254699	134	273	407	2.21789	0.0836176	0.689763	0.531703	0.196521
18S	1568	C	1325	6083	7408	0.845256	0	0	1607	630	2237	0.732142	0	0	1092	2903	3995	0.747856	0	0	0	0
18S	1569	A	408	1433	1841	0.0190252	0	0	343	367	710	0.193046	0	0.162	225	692	917	0.617925	0	0.382182	0.181394	0.156627
18S	1570	G	288	902	1190	0.60459	0	0.376985	252	261	513	0.811587	0	0.448479	173	396	569	2.00809	0.0883488	0.667953	0.497806	0.123802
18S	1571	G	457	494	951	1.05254	0	0.513062	377	455	832	0.154475	0	0.133945	321	366	687	1.63175	0.105978	0.620367	0.422458	0.20866
18S	1572	C	956	1008	1964	0.178179	0	0.151298	671	781	1452	0.175315	0	0	623	1408	2031	0.0838036	0	0.0773587	0.0762189	0.0617724
18S	1573	G	514	689	1203	1.20995	0	0.547707	298	390	688	1.14138	0	0.533373	338	770	1108	1.40774	0	0.584893	0.555324	0.0217115
18S	1574	C	462	1642	2104	0.340633	0	0.254174	212	764	976	0.677073	0	0.403969	393	2438	2831	0.0167216	0	0	0.219381	0.166745
18S	1575	G	503	541	1044	1.98086	0.186609	0.66474	299	856	1155	0.715898	0	0.417425	439	2517	2956	0.0651561	0	0.0611899	0.381118	0.247732
18S	1576	G	1245	607	1852	0.87156	0.0238337	0.465821	586	472	1058	1.34043	0.139578	0.572959	1194	2185	3379	0.0805654	0	0.074579	0.371119	0.214199
18S	1577	G	826	1161	1987	1.02199	0.140945	0.505564	585	659	1244	1.43175	0.260566	0.588969	823	1399	2222	0.996636	0.103017	0.49927	0.531268	0.0408816
18S	1578	U	3635	6670	10305	0.650867	0	0	2227	3519	5746	0.485003	0	0	2886	6832	9718	0.587177	0	0	0	0
18S	1579	A	1952	2087	4039	0.216785	0	0.178198	1196	1548	2744	0.409609	0	0.290659	1615	2575	4190	0.217906	0	0.178954	0.215937	0.0528372
18S	1580	A	1801	2357	4158	0.302714	0	0.232415	1045	1760	2805	0.545046	0	0.352852	1046	2014	3060	0.835087	0.0724452	0.455148	0.346805	0.0910307
18S	1581	C	4235	3288	7523	0.29173	0	0	3670	3256	6926	0.401772	0	0	2620	4744	7364	0.288516	0	0	0	0
18S	1582	C	2645	3046	5691	0.0145506	0	0.0143444	2138	4286	6424	0.324188	0	0	2630	4315	6945	0.240292	0	0	0.00478148	0.00676203
18S	1583	C	3097	3404	6501	0.128639	0	0	1976	4883	6859	0.375201	0	0	2729	5345	8074	0.388155	0	0	0	0
18S	1584	G	2167	3883	6050	0.0704126	0	0	1479	3050	4529	0.0215992	0	0	1761	2779	4540	0.123365	0	0.109839	0.0366129	0.0517785
18S	1585	U	3213	5590	8803	0.46835	0	0	1797	5541	7338	0.501254	0	0	2051	5083	7134	0.423882	0	0	0	0
18S	1586	U	2315	4710	7025	0.355766	0	0	1535	3284	4819	0.255572	0	0	1822	3669	5491	0.301006	0	0	0	0
18S	1587	G	805	3459	4264	0.0359828	0	0.0347409	723	1444	2167	0.60266	0.140359	0.376146	692	2015	2707	0.376042	0.0482286	0.273351	0.228079	0.143007
18S	1588	A	639	2705	3344	0.151141	0	0.131331	363	932	1295	1.25724	0.236128	0.557171	480	1226	1706	0.84505	0.141327	0.458155	0.382219	0.181952
18S	1589	A	236	975	1211	1.91802	0.353341	0.657488	126	658	784	2.07424	0.286888	0.674996	126	453	579	3.66119	0.478745	0.785753	0.706079	0.0567896
18S	1590	C	200	1567	1767	0.699365	0	0.411682	74	787	861	1.31794	0	0.568868	64	712	776	2.03561	0	0.670861	0.55047	0.106606
18S	1591	C	33	841	874	1.98772	0.147983	0.665551	76	561	637	1.62358	0	0.619211	38	712	750	1.73833	0	0.635123	0.639962	0.0192251
18S	1592	C	40	1359	1399	0.402024	0	0.286892	65	702	767	0.571557	0	0.36399	40	666	706	1.35989	0	0.576598	0.40916	0.122509
18S	1593	C	101	1787	1888	0.222405	0	0	155	848	1003	0.0923528	0	0	73	1301	1374	0.0252283	0	0	0	0
18S	1594	A	114	733	847	0.547733	0	0.354164	94	386	480	0.770732	0	0.435774	67	512	579	1.30213	0	0.566043	0.451993	0.0872564
18S	1595	U	179	769	948	0.147969	0	0.129014	247	330	577	0.341619	0	0.25496	126	1289	1415	0.159055	0	0	0.127992	0.10409
18S	1596	U	1096	1644	2740	0.712696	0	0	1692	1184	2876	0.841718	0	0	400	5212	5612	0.878643	0	0	0	0
18S	1597	C	160	445	605	0.548735	0	0.35469	234	151	385	0.774352	0	0.437052	106	529	635	0.867802	0	0.465003	0.418915	0.0468257
18S	1598	G	119	125	244	2.90363	0.212133	0.744607	77	38	115	4.91236	0	0.832076	39	351	390	1.89937	0	0.655676	0.74412	0.0720156
18S	1599	U	104	223	327	1.88557	0	0.654139	96	135	231	1.95647	0	0.662724	71	427	498	1.23565	0	0.553198	0.623354	0.0497311
18S	1600	G	78	35	113	7.56988	0.458953	0.884217	39	42	81	7.45312	0.433451	0.882974	40	179	219	4.01545	0.123396	0.801343	0.856178	0.0387779	1
18S	1601	A	102	51	153	6.08528	0.536245	0.85965	94	95	189	2.91205	0.32325	0.745382	19	125	144	6.82659	0.538335	0.873	0.826011	0.0572729	1
18S	1602	U	188	239	427	2.39948	0.0804602	0.706323	37	133	170	4.80409	0.374578	0.828543	25	235	260	3.6665	0.486624	0.786352	0.773739	0.0506868	1
18S	1603	G	843	311	1154	0.335132	0	0.251173	294	252	546	0.850213	0	0.459976	226	380	606	0.899286	0.0659692	0.473897	0.395016	0.101871
18S	1604	G	1121	482	1603	0.121744	0	0.108592	640	371	1011	0.165382	0	0.142033	459	416	875	0.569762	0.0426457	0.363225	0.204616	0.112981
18S	1605	G	1590	512	2102	0.0320547	0	0	1197	468	1665	0.181146	0	0	1251	848	2099	0.281074	0	0	0	0
18S	1606	G	1230	768	1998	0.174259	0	0.148463	883	121	1004	0.62785	0	0.385929	731	795	1526	0.188918	0	0.158987	0.231126	0.109546
18S	1607	A	844	1654	2498	0.00385487	0	0.0038416	758	798	1556	0.097852	0	0.0891826	671	961	1632	0.215493	0	0.177378	0.090134	0.0708491
18S	1608	U	1247	5733	6980	0.694383	0	0	1256	3350	4606	0.684413	0	0	999	2267	3266	0.4087	0	0	0	0
18S	1609	C	494	2520	3014	0.121235	0	0	382	1830	2212	0.189516	0	0	315	3315	3630	0.454185	0	0	0	0
18S	1610	G	567	2500	3067	0.156794	0	0	512	1763	2275	0.219967	0	0	417	2628	3045	0.321343	0	0	0	0
18S	1611	G	70	2349	2419	0.0400551	0	0.0385278	97	2566	2663	0.386612	0	0	180	2807	2987	0.329842	0	0	0.0128426	0.0181622
18S	1612	G	90	2735	2825	0.0850554	0	0	83	1455	1538	0.219847	0	0.180321	282	2082	2364	0.12155	0	0	0.060107	0.0850042
18S	1613	G	40	1403	1443	0.779671	0	0.438269	32	531	563	2.34888	0.211928	0.701764	112	1107	1219	0.685173	0	0.406787	0.515607	0.132259
18S	1614	A	55	1213	1268	0.871298	0	0.465808	37	683	720	1.41916	0.0126715	0.586969	151	729	880	1.17895	0.0664649	0.541346	0.531374	0.0499639
18S	1615	U	76	1373	1449	0.340544	0	0.254165	50	1051	1101	0.322192	0	0.243848	209	929	1138	0.451527	0	0.311258	0.269757	0.0296467
18S	1616	U	50	1240	1290	0.569722	0	0.363124	68	927	995	0.700123	0	0.412051	188	946	1134	0.584601	0	0.369132	0.381435	0.0217867
18S	1617	G	43	667	710	1.75423	0.0881436	0.637247	41	428	469	2.62697	0.0529888	0.724713	176	501	677	1.55531	0.0484374	0.60901	0.65699	0.0492556
18S	1618	C	790	5640	6430	0.818623	0	0	757	4598	5355	0.802209	0	0	1170	2645	3815	0.673032	0	0	0	0
18S	1619	A	120	196	316	4.313	0.18883	0.812265	87	107	194	7.18017	0.503937	0.878304	159	71	230	5.73564	0.560464	0.852084	0.847551	0.0271502	1
18S	1620	A	179	78	257	5.00043	0.313453	0.833884	213	91	304	4.05953	0.374463	0.802873	115	46	161	8.30919	0.622662	0.893172	0.84331	0.0374617	1
18S	1621	U	231	108	339	3.16755	0.311962	0.760588	359	227	586	1.49671	0.13948	0.599882	322	111	433	2.34391	0.210993	0.701432	0.6873	0.0663645
18S	1622	U	4569	210	4779	0.841355	0	0	5374	1049	6423	0.89253	0	0	6861	411	7272	0.916211	0	0	0	0
18S	1623	A	114	21	135	7.56078	0.229418	0.883948	121	51	172	6.43269	0.125399	0.866133	207	71	278	4.23927	0.249382	0.809688	0.853256	0.0316543	1
18S	1624	U	89	7	96	9.79255	0.470158	0.908211	121	146	267	3.20116	0	0.762648	122	87	209	5.84339	0.316067	0.854468	0.841776	0.0600998	1
18S	1625	U	23	5	28	24.9839	0.852325	0.962792	27	52	79	9.35778	0.717557	0.904546	25	56	81	17.1878	0.762315	0.945652	0.937663	0.0244408	1
18S	1626	C	6	23	29	24.8315	0.888434	0.96253	13	57	70	9.87606	0.765414	0.909232	37	57	94	16.2849	0.811113	0.94272	0.938161	0.0219961	1
18S	1627	C	67	30	97	7.32721	0.743295	0.880991	35	73	108	5.64373	0.697189	0.850657	179	34	213	7.42342	0.702722	0.881772	0.87114	0.0144875	1
18S	1628	C	121	76	197	3.21386	0.600967	0.763603	54	92	146	3.52525	0.657654	0.78019	639	52	691	1.72049	0.336235	0.632755	0.725516	0.0659407
18S	1629	C	464	366	830	0.257655	0	0	338	121	459	0.187633	0	0	2990	304	3294	0.569587	0	0	0	0
18S	1630	A	102	605	707	0.0223949	0	0.0219346	90	90	180	1.5531	0.0782605	0.609639	1358	245	1603	0.118689	0	0.106156	0.24591	0.259483
18S	1631	U	420	1387	1807	0.615898	0	0	330	641	971	0.533276	0	0	4482	550	5032	0.69007	0	0	0	0
18S	1632	G	140	957	1097	0.225744	0	0	155	183	338	0.733268	0	0.423776	1996	476	2472	0.224514	0	0	0.141259	0.19977
18S	1633	A	298	983	1281	0.340345	0	0	205	397	602	0.0079602	0	0	2056	269	2325	0.176259	0	0	0	0
18S	1634	A	93	644	737	0.23118	0	0.187978	96	397	493	0.315812	0	0.240383	1201	269	1470	0.33819	0	0.252851	0.227071	0.0281071
18S	1635	C	87	995	1082	0.214394	0	0	39	1385	1424	0.604803	0	0	994	720	1714	0.0766764	0	0.0712544	0.0237515	0.0335896
18S	1636	G	82	621	703	0.196922	0	0.164719	39	535	574	0.140599	0	0.123456	706	616	1322	0.260813	0	0.206985	0.165053	0.0341014
18S	1637	A	61	962	1023	0.271897	0	0	49	1134	1183	0.507423	0	0	943	917	1860	0.200239	0	0	0	0
18S	1638	G	60	757	817	0.166314	0	0	28	533	561	0.0926058	0	0.0848951	248	596	844	0.611414	0.100135	0.379706	0.154867	0.162719
18S	1639	G	60	112	172	3.20899	0.497929	0.763462	77	238	315	1.17771	0.00600965	0.541589	426	67	493	1.73639	0.318624	0.635025	0.646692	0.0909543
18S	1640	A	105	205	310	1.37781	0.105539	0.58023	92	338	430	1.06917	0	0.517294	493	326	819	0.790962	0	0.441942	0.513155	0.0565318
18S	1641	A	134	252	386	0.953287	0.0133429	0.488689	135	207	342	2.12365	0	0.680497	568	293	861	0.980626	0	0.495399	0.554862	0.0888795
18S	1642	U	191	318	509	0.500392	0	0.333944	148	230	378	1.98478	0	0.665556	477	426	903	1.06994	0.0741657	0.51717	0.505556	0.135629
18S	1643	U	212	150	362	2.29553	0	0.697142	221	230	451	4.13766	0.374148	0.805706	686	577	1263	2.17921	0.277985	0.685627	0.729491	0.0540963
18S	1644	C	366	516	882	0.388461	0	0.280007	362	223	585	3.68136	0.0897205	0.786674	1173	539	1712	1.72906	0.0568197	0.633709	0.566796	0.212188
18S	1645	C	439	675	1114	0.182621	0	0.154538	871	727	1598	0.926933	0	0.481197	1838	381	2219	1.43042	0	0.588657	0.40813	0.184606
18S	1646	C	546	1437	1983	0.323001	0	0	2503	2171	4674	0.340627	0	0	3798	1332	5130	0.113604	0	0.102032	0.0340107	0.0480985
18S	1647	A	396	578	974	0.613641	0	0.380525	2185	639	2824	0.278647	0	0.217984	3970	882	4852	0.314905	0	0.239526	0.279345	0.0720838
18S	1648	G	320	717	1037	0.566131	0	0.361706	718	441	1159	2.49396	0.0128111	0.713968	2049	732	2781	1.57786	0	0.612167	0.562614	0.148017
18S	1649	U	5087	2425	7512	0.879218	0	0	18449	2107	20556	0.90799	0	0	34701	3629	38330	0.912142	0	0	0	0
18S	1650	A	417	96	513	2.2559	0	0.69328	3125	148	3273	0.147139	0	0.1283	4481	213	4694	0.534491	0	0.348366	0.389982	0.232521
18S	1651	A	739	153	892	0.686152	0	0.407204	2430	125	2555	0.382051	0	0.276516	4368	172	4540	0.517541	0	0.341089	0.341603	0.0533544
18S	1652	G	538	118	656	1.11898	0	0.528453	814	42	856	2.88552	0	0.742857	1932	186	2118	2.16947	0.0991785	0.684591	0.651967	0.0905189
18S	1653	U	772	191	963	0.219133	0	0.179898	1035	219	1254	1.18693	0	0.542936	2687	487	3174	0.926467	0	0.480994	0.401276	0.158567
18S	1654	G	260	57	317	2.60024	0.190035	0.722872	651	134	785	2.01303	0.218485	0.668391	2078	542	2620	1.15228	0.0804841	0.535471	0.642245	0.0787085
18S	1655	C	548	378	926	0.019849	0	0.0194833	356	190	546	2.73671	0.379536	0.732743	1084	2052	3136	0.606733	0	0.377694	0.37664	0.291188
18S	1656	G	399	202	601	0.110262	0	0.0994606	235	176	411	1.16688	0	0.539111	581	2693	3274	0.0795997	0	0	0.212857	0.234243
18S	1657	G	392	59	451	0.472026	0	0.321147	262	261	523	0.258036	0	0.205422	881	2682	3563	0.242932	0	0	0.175523	0.132801
18S	1658	G	226	124	350	0.820133	0	0.451296	195	151	346	0.492603	0	0.330668	226	2002	2228	0.15247	0	0.13235	0.304771	0.13149
18S	1659	U	136	213	349	0.775048	0	0.437339	116	370	486	0.103285	0	0	130	4395	4525	0.532393	0	0	0.14578	0.206163
18S	1660	C	441	281	722	0.221515	0	0	195	134	329	0.156936	0	0.136004	305	2029	2334	0.0985344	0	0	0.0453347	0.064113
18S	1661	A	134	143	277	1.26263	0	0.558925	68	56	124	1.89867	0.248449	0.656827	114	271	385	4.36612	0.527038	0.814039	0.676597	0.105084
18S	1662	U	1739	375	2114	0.809803	0	0	689	258	947	0.745687	0	0	1344	1616	2960	0.490735	0	0	0	0
18S	1663	A	124	23	147	3.10263	0.0512085	0.757501	25	21	46	5.75839	0.516349	0.854727	110	103	213	6.21937	0.611087	0.862042	0.824757	0.0476503	1
18S	1664	A	156	28	184	2.30408	0	0.698487	25	17	42	5.90207	0.449017	0.858007	209	114	323	3.05007	0.227119	0.753665	0.770053	0.0661467	1
18S	1665	G	265	35	300	1.01203	0	0.503822	59	21	80	2.39973	0.0504031	0.708431	290	188	478	1.3958	0	0.583111	0.598455	0.0842329
18S	1666	C	473	109	582	0.0420431	0	0.0404133	157	69	226	0.143465	0	0.125951	503	175	678	0.486663	0	0.327677	0.16468	0.12043
18S	1667	U	352	136	488	0.292933	0	0.226924	113	106	219	0.411869	0	0.292661	337	195	532	1.17667	0	0.54105	0.353545	0.135275
18S	1668	U	478	195	673	0.0616551	0	0	128	178	306	0.53308	0	0.348459	503	382	885	0.475044	0	0.322301	0.223586	0.15846
18S	1669	G	173	167	340	0.861551	0.108517	0.463544	95	79	174	2.45257	0	0.711538	198	276	474	2.10959	0.289948	0.678874	0.617985	0.110018
18S	1670	C	330	554	884	0.251751	0	0	119	266	385	1.43057	0	0.589202	567	904	1471	0.252355	0	0.201614	0.263605	0.244502
18S	1671	G	177	432	609	0.773479	0	0.43654	41	120	161	12.3827	0.628048	0.925704	377	473	850	3.89764	0.343253	0.796011	0.719418	0.206914
18S	1672	U	216	821	1037	0.0634233	0	0.0596947	90	452	542	3.51868	0.190023	0.779014	423	2416	2839	0.584687	0	0.369043	0.402584	0.294617
18S	1673	U	208	667	875	0.35846	0	0.264094	60	1108	1168	1.31243	0	0.567765	340	3983	4323	0.138596	0	0.12175	0.31787	0.186013
18S	1674	G	476	91	567	1.24397	0.0240094	0.554798	57	2904	2961	0.044737	0	0	482	2189	2671	1.12512	0	0.529533	0.361443	0.255787
18S	1675	A	610	426	1036	0.210597	0	0.1741	74	2092	2166	0.481875	0	0.32528	541	2674	3215	0.909826	0	0.47647	0.325283	0.123442
18S	1676	U	141	1208	1349	0.0638354	0	0	46	5209	5255	0.41932	0	0	163	6439	6602	0.0644269	0	0	0	0
18S	1677	U	1081	5610	6691	0.909276	0	0	326	19187	19513	0.928157	0	0	1266	36334	37600	0.929088	0	0	0	0
18S	1678	A	19	23	42	28.939	0.664846	0.96735	2	31	33	100.628	0.904915	0.990447	13	356	369	17.0691	0.699869	0.944798	0.967532	0.0186364	1
18S	1679	A	79	392	471	1.32248	0	0.569946	34	200	234	12.1575	0.516646	0.924297	71	1936	2007	1.92829	0.0678122	0.658615	0.717619	0.150559
18S	1680	G	11	174	185	4.37551	0.366842	0.814786	11	940	951	1.80768	0	0.644075	27	2137	2164	1.39603	0.0701452	0.582755	0.680539	0.0981726
18S	1681	U	12	255	267	2.3944	0.230083	0.706174	3	873	876	1.5657	0.119449	0.610515	17	2545	2562	0.774886	0.00686549	0.43668	0.584456	0.111553
18S	1682	C	3	378	381	1.0831	0.157354	0.520601	4	205	209	8.22228	0.713533	0.892027	8	1371	1379	1.94683	0.318923	0.660815	0.691148	0.153144
18S	1683	C	11	292	303	1.27277	0.353643	0.56082	8	130	138	9.30184	0.852663	0.903561	32	1316	1348	1.44907	0.415735	0.591861	0.685414	0.154773
18S	1684	C	20	187	207	0.69797	0	0.412229	20	79	99	2.47978	0	0.714679	62	710	772	0.653155	0.062258	0.395405	0.507438	0.146703
18S	1685	U	30	259	289	0.257318	0	0.205219	12	150	162	1.02406	0	0.507482	76	776	852	0.431054	0.0216848	0.301461	0.338054	0.126082
18S	1686	G	29	187	216	0.695187	0	0.411212	14	733	747	0.684418	0	0	146	733	879	0.21928	0	0.180012	0.197075	0.16831
18S	1687	C	42	705	747	0.563889	0	0	16	354	370	0.412878	0	0	441	448	889	0.0473908	0	0.0452951	0.0150984	0.0213523
18S	1688	C	65	543	608	0.0906404	0	0	24	60	84	2.36261	0.337036	0.705079	727	239	966	0.0844881	0	0.0779803	0.26102	0.315607
18S	1689	C	85	339	424	0.428758	0	0.300587	23	34	57	4.02529	0.42468	0.803764	680	198	878	0.176741	0	0.150341	0.41823	0.279429
18S	1690	U	69	163	232	2.11722	0.0138197	0.680137	27	73	100	2.48251	0	0.714883	473	312	785	0.438168	0	0.304941	0.566654	0.185602
18S	1691	U	55	233	288	1.66267	0	0.625249	25	19	44	7.49259	0.0504716	0.884565	206	306	512	1.3261	0.0435123	0.570574	0.693463	0.136961
18S	1692	U	95	97	192	3.59378	0	0.783198	12	26	38	11.5923	0.303461	0.922465	161	80	241	4.7068	0.278246	0.825368	0.843677	0.0583109	1
18S	1693	G	58	380	438	1.09838	0	0.524011	31	70	101	3.85261	0	0.795533	117	239	356	2.97622	0	0.749033	0.689525	0.118566
18S	1694	U	1780	2270	4050	0.869053	0	0	1133	598	1731	0.805992	0	0	2996	2309	5305	0.8326	0	0	0	0
18S	1695	A	156	131	287	2.4142	0.150907	0.707825	88	69	157	2.46617	0.0255037	0.712799	235	218	453	2.17802	0	0.685814	0.702146	0.0117256
18S	1696	C	1034	391	1425	0.405002	0	0	964	223	1187	0.63049	0	0	1681	708	2389	0.512822	0	0	0	0
18S	1697	A	104	171	275	2.43031	0	0.709231	117	59	176	2.09856	0.00094902	0.678506	198	304	502	1.59222	0	0.614702	0.66748	0.0393708
18S	1698	C	980	375	1355	0.386046	0	0	1586	126	1712	0.793339	0	0	2125	643	2768	0.656599	0	0	0	0
18S	1699	A	122	190	312	2.34228	0	0.701473	44	37	81	5.29702	0.0887023	0.842827	82	242	324	2.50643	0	0.715437	0.753246	0.0635994	1
18S	1700	C	268	288	556	0.8691	0	0.46543	100	71	171	1.6854	0	0.628978	71	542	613	0.599222	0	0.375078	0.489829	0.10508
18S	1701	C	384	379	763	0.176643	0	0.150292	84	64	148	1.33617	0	0.573596	30	450	480	0.356526	0	0.263226	0.329038	0.178969
18S	1702	G	526	135	661	0.555539	0	0.357483	68	38	106	2.0974	0	0.679198	37	203	240	1.48575	0	0.598707	0.545129	0.136695
18S	1703	C	16	7	23	46.4963	0.933424	0.979805	3	16	19	12.6961	0.797032	0.930383	0	11	11	37.7926	0.794503	0.976319	0.962169	0.0225212	1
18S	1704	C	1088	119	1207	0.0533205	0	0	78	76	154	0.673262	0.121121	0.403922	47	58	105	3.01405	0.206266	0.752644	0.385522	0.307541
18S	1705	C	2536	68	2604	0.555637	0	0	210	39	249	0.0764889	0	0	125	136	261	0.325488	0	0.24627	0.08209	0.116093
18S	1706	G	1194	68	1262	0.117296	0	0.105056	137	21	158	0.716562	0	0.418975	147	13	160	1.4109	0	0.586729	0.370254	0.199637
18S	1707	U	1423	62	1485	0.0191117	0	0	146	16	162	0.888344	0	0.471969	166	75	241	0.77135	0	0.436477	0.302815	0.214612
18S	1708	C	1798	108	1906	0.202983	0	0	250	40	290	0.289042	0	0.224829	120	55	175	2.51534	0	0.716691	0.31384	0.299281
18S	1709	G	1056	35	1091	0.487586	0	0.327972	216	17	233	0.80076	0	0.445737	245	31	276	1.48897	0	0.599096	0.457602	0.111003
18S	1710	C	1715	54	1769	0.105474	0	0	389	20	409	0.100542	0	0.0915597	545	87	632	0.204546	0	0.170035	0.0871982	0.0694849
18S	1711	U	3253	108	3361	0.606821	0	0	1188	56	1244	0.698483	0	0	1059	650	1709	0.575302	0	0	0	0
18S	1712	A	863	49	912	0.562797	0	0.360374	290	18	308	0.568536	0	0.363212	262	279	541	0.669865	0	0.401593	0.37506	0.0187974
18S	1713	C	1020	62	1082	0.186345	0	0.157197	402	43	445	0.0524165	0	0.0499122	455	602	1057	0.166005	0	0	0.0690364	0.0655846
18S	1714	U	2081	154	2235	0.537661	0	0	1170	55	1225	0.697861	0	0	1190	1891	3081	0.786473	0	0	0	0
18S	1715	A	317	40	357	2.09792	0.21275	0.677814	237	10	247	0.855332	0	0.462017	331	136	467	1.02089	0	0.505704	0.548512	0.0931539
18S	1716	C	699	43	742	0.287947	0	0.223804	400	17	417	0.010739	0	0	662	193	855	0.0139927	0	0.0138156	0.0792066	0.102401
18S	1717	C	179	110	289	2.04793	0.0878542	0.67267	120	29	149	1.74148	0.127223	0.636782	202	427	629	0.356543	0	0.26314	0.524197	0.185176
18S	1718	G	119	38	157	3.56315	0.382578	0.781938	78	20	98	2.55937	0.248988	0.721098	135	88	223	2.68958	0.128627	0.72985	0.744295	0.0268561
18S	1719	A	127	85	212	2.41116	0.182131	0.707819	89	108	197	0.760831	0	0.433329	247	92	339	1.62399	0	0.619595	0.586914	0.114418
18S	1720	U	255	474	729	0.0438204	0	0.0420359	122	94	216	0.724168	0	0.421136	343	73	416	1.35625	0	0.576183	0.346452	0.224368
18S	1721	U	307	415	722	0.123344	0	0.109936	122	139	261	0.364165	0	0.2677	409	67	476	1.10205	0.0836557	0.524797	0.300811	0.170977
18S	1722	G	480	93	573	0.813705	0	0.449074	231	45	276	0.506097	0	0.33684	555	84	639	0.877656	0.101576	0.46781	0.417908	0.0578321
18S	1723	G	611	48	659	0.9817	0.0502151	0.495762	239	77	316	0.546197	0.0318696	0.353974	741	151	892	0.523715	0.0631349	0.343962	0.397899	0.0693198
18S	1724	A	599	52	651	2.35811	0	0.702534	260	98	358	1.4411	0	0.591023	888	150	1038	0.903422	0	0.474871	0.589476	0.0929498
18S	1725	U	1025	372	1397	0.874718	0	0.466764	500	150	650	0.592354	0	0.372358	2129	352	2481	0.152095	0	0	0.279707	0.201503
18S	1726	G	2313	396	2709	0.0679951	0	0.0636881	927	70	997	0.142786	0	0.125055	2625	159	2784	0.173341	0	0	0.0629143	0.0510564
18S	1727	G	1885	393	2278	0.474038	0	0.321687	594	122	716	0.855958	0	0.461542	2223	276	2499	0.0264133	0	0.0257437	0.269658	0.181678
18S	1728	U	1859	1207	3066	0.17668	0	0.150193	753	208	961	0.503153	0	0.334963	1943	986	2929	0.083083	0	0	0.161719	0.136991
18S	1729	U	1572	2547	4119	0.0715453	0	0	553	705	1258	0.236969	0	0.191696	1344	949	2293	0.256437	0	0.204169	0.131955	0.0934452
18S	1730	U	10521	3385	13906	0.789028	0	0	4719	1759	6478	0.837122	0	0	7635	2213	9848	0.793826	0	0	0	0
18S	1731	A	2784	1993	4777	0.159718	0	0	1183	555	1738	0.070807	0	0	1608	266	1874	0.512124	0	0.338798	0.112933	0.159711
18S	1732	G	1080	1715	2795	0.474452	0	0.32186	589	227	816	1.07287	0	0.517882	875	433	1308	1.03439	0	0.508644	0.449462	0.0903073
18S	1733	U	1445	1861	3306	0.158778	0	0.137057	775	425	1200	0.350384	0	0.25963	1341	708	2049	0.173295	0	0.147761	0.181483	0.0554309
18S	1734	G	1614	593	2207	0.722398	0	0.419525	827	221	1048	0.567705	0	0.362345	1055	543	1598	0.495351	0	0.331399	0.37109	0.0365044
18S	1735	A	1574	1140	2714	0.317995	0	0.241339	654	571	1225	0.344245	0	0.256244	984	509	1493	0.570259	0	0.363317	0.286967	0.0543298
18S	1736	G	1670	1381	3051	0.0634921	0	0.0597199	625	625	1250	0.298259	0	0.229879	918	436	1354	0.688167	0	0.40782	0.232473	0.142123
18S	1737	G	1012	736	1748	0.519167	0.0483496	0.341873	494	283	777	0.804884	0.153584	0.446266	439	171	610	2.17601	0.360652	0.685493	0.491211	0.143837
18S	1738	C	1222	760	1982	0.198863	0	0.165946	913	273	1186	0.118188	0	0.105776	641	258	899	1.10547	0.0793753	0.525324	0.265682	0.185231
18S	1739	C	1482	309	1791	0.252604	0	0.201753	1384	223	1607	0.205431	0	0	1759	565	2324	0.25264	0	0	0.067251	0.0951073
18S	1740	C	2259	774	3033	0.357233	0	0	1696	166	1862	0.348428	0	0	3419	237	3656	0.582794	0	0	0	0
18S	1741	U	3039	456	3495	0.484166	0	0	2138	202	2340	0.526897	0	0	3442	171	3613	0.598143	0	0	0	0
18S	1742	C	1117	678	1795	0.00722593	0	0.00717806	1097	482	1579	0.295647	0	0	1821	256	2077	0.276858	0	0	0.00239269	0.00338377
18S	1743	G	1037	406	1443	0.131179	0	0.116038	774	290	1064	0.00824204	0	0	1015	251	1266	0.136447	0	0.120148	0.0787284	0.0556947
18S	1744	G	509	205	714	1.26039	0.191608	0.557943	369	220	589	0.734426	0.129952	0.423854	429	175	604	1.47857	0.0344029	0.596939	0.526246	0.0741312
18S	1745	A	337	197	534	1.82206	0.256184	0.646076	185	193	378	1.47766	0.27015	0.597029	383	121	504	2.01153	0.111275	0.668382	0.637163	0.0298039
18S	1746	U	207	1026	1233	0.0726454	0	0.0677767	122	347	469	0.736383	0.0241203	0.42461	230	247	477	2.14582	0.0576188	0.682571	0.391653	0.252068
18S	1747	C	207	1395	1602	0.307555	0	0	146	337	483	0.463407	0	0.317111	273	268	541	1.71089	0.0163934	0.631547	0.316219	0.257829
18S	1748	G	88	543	631	0.634757	0	0.388665	51	488	539	0.0680453	0	0.0638208	85	333	418	2.31806	0.191293	0.699122	0.383869	0.259383
18S	1749	G	56	598	654	0.453096	0	0.312142	53	210	263	1.08965	0.218611	0.522397	57	256	313	3.61589	0.440982	0.783898	0.539479	0.192972
18S	1750	C	136	1332	1468	0.431964	0	0	100	423	523	0.0164334	0	0	107	2316	2423	0.453511	0	0	0	0
18S	1751	C	73	828	901	0.00817935	0	0.00812193	26	456	482	0.129998	0	0.115254	60	2775	2835	0.511436	0	0	0.0411252	0.0525215
18S	1752	C	66	817	883	0.125515	0	0.11163	23	582	605	0.0650898	0	0	64	2835	2899	0.484046	0	0	0.0372101	0.052623
18S	1753	C	92	522	614	0.733008	0.00309712	0.423366	45	612	657	0.121564	0	0	74	2926	3000	0.492588	0	0	0.141122	0.199577
18S	1754	G	56	354	410	1.69043	0.271964	0.628881	24	370	394	0.550042	0.0431746	0.355437	122	514	636	1.77793	0.140556	0.640382	0.541567	0.131697
18S	1755	C	32	594	626	0.82722	0.100045	0.453116	13	627	640	0.0839314	0	0	61	1190	1251	0.317838	0	0.241328	0.231481	0.185115
18S	1756	C	47	1168	1215	0.0576937	0	0	88	779	867	0.320392	0	0	134	1492	1626	0.0282183	0	0	0	0
18S	1757	G	37	1073	1110	0.109951	0	0.0991397	61	787	848	0.308101	0	0	270	822	1092	0.479699	0	0.324387	0.141176	0.135725
18S	1758	G	230	2131	2361	0.484712	0	0	255	517	772	0.235935	0	0	1546	392	1938	0.270053	0	0	0	0
18S	1759	G	305	1572	1877	0.103686	0	0	136	397	533	0.334186	0	0.250832	731	422	1153	0.36736	0	0.268834	0.173222	0.122707
18S	1760	G	236	1147	1383	0.504054	0	0.335291	107	217	324	1.75764	0.0194218	0.638083	405	216	621	1.90798	0.17182	0.656482	0.543286	0.147266
18S	1761	U	193	903	1096	1.8862	0	0.653731	73	344	417	2.1845	0	0.686495	399	104	503	5.73547	0.484382	0.851783	0.73067	0.0866785
18S	1762	C	219	906	1125	2.07687	0	0.675189	252	467	719	0.960509	0	0.490276	828	293	1121	2.3085	0.0861427	0.697936	0.621134	0.0929953
18S	1763	G	144	1804	1948	0.870025	0	0.465375	90	353	443	2.57505	0	0.720738	477	2587	3064	0.274798	0	0.215617	0.467243	0.206219
18S	1764	G	207	2171	2378	0.619518	0	0.382632	53	480	533	2.1958	0	0.687492	421	1061	1482	2.03075	0	0.670198	0.580107	0.139815
18S	1765	C	686	6829	7515	0.549307	0	0	188	2326	2514	0.363168	0	0	1068	3350	4418	0.00893616	0	0.008859	0.002953	0.00417617
18S	1766	C	1463	3665	5128	0.271524	0	0	424	2902	3326	0.508847	0	0	2525	2757	5282	0.11554	0	0	0	0
18S	1767	C	8619	8558	17177	0.868097	0	0	3392	4241	7633	0.844954	0	0	18415	8870	27285	0.918354	0	0	0	0
18S	1768	A	414	401	815	3.81902	0	0.792691	152	319	471	3.14452	0	0.759105	693	488	1181	3.28068	0.116931	0.766544	0.77278	0.0144028	1
18S	1769	C	184	882	1066	2.35102	0	0.701779	129	1033	1162	0.508818	0	0.337422	997	1159	2156	1.11458	0	0.527209	0.522137	0.148791
18S	1770	G	203	742	945	2.4052	0	0.706551	74	632	706	1.37258	0	0.578862	319	1184	1503	1.75544	0.0268784	0.637236	0.640883	0.0521925
18S	1771	G	130	587	717	2.99576	0	0.749996	63	610	673	1.28562	0	0.562848	377	594	971	2.90457	0.242267	0.744086	0.685643	0.0868629
18S	1772	C	131	695	826	1.78913	0.210416	0.641744	53	1046	1099	0.156091	0	0.135122	533	941	1474	1.18255	0.152129	0.541988	0.439618	0.219129
18S	1773	C	366	584	950	1.16937	0.228834	0.539297	75	858	933	0.151261	0	0.13151	605	676	1281	1.12635	0.305412	0.529904	0.400237	0.190058
18S	1774	C	461	626	1087	0.27019	0	0.21287	99	493	592	0.251283	0	0.201092	206	661	867	0.47701	0.0513816	0.323208	0.245723	0.0550008
18S	1775	U	565	564	1129	0.488338	0	0.328305	121	443	564	0.38234	0	0.276944	439	744	1183	0.0283878	0	0.0276268	0.210958	0.13132
18S	1776	G	444	547	991	0.96847	0.126715	0.492243	61	201	262	2.11719	0.383766	0.680028	509	518	1027	0.173195	0	0.147749	0.440007	0.220419
18S	1777	G	578	345	923	1.83703	0.222784	0.647765	216	118	334	1.93781	0.187829	0.660281	841	194	1035	0.311476	0	0.237675	0.515241	0.196335
18S	1778	C	1338	283	1621	0.841423	0.079133	0.457095	593	57	650	0.60396	0	0.376904	1302	157	1459	0.0615753	0	0	0.278	0.199283
18S	1779	G	3879	107	3986	0.223538	0	0	1084	23	1107	0.0520558	0	0	1397	125	1522	0.0803385	0	0	0	0
18S	1780	G	4285	50	4335	0.209702	0	0	1151	40	1191	0.0539243	0	0	584	94	678	1.31545	0.150118	0.56848	0.189493	0.267984
18S	1781	A	4667	159	4826	0.250392	0	0	1216	107	1323	0.0826032	0	0	880	106	986	0.665192	0.00570464	0.399712	0.133237	0.188426
18S	1782	G	3359	74	3433	0.19714	0	0.164716	1100	36	1136	0.239294	0	0.193226	1586	133	1719	0.0263178	0	0.0256575	0.127867	0.073204
18S	1783	C	9960	187	10147	0.649908	0	0	3355	144	3499	0.633597	0	0	3771	378	4149	0.589818	0	0	0	0
18S	1784	G	4288	53	4341	0.0108066	0	0.0106935	1336	88	1424	0.148047	0	0.129034	1176	204	1380	0.70136	0	0.41241	0.184046	0.16855
18S	1785	C	3017	100	3117	0.477842	0	0.323408	837	109	946	0.854464	0.056756	0.461023	1098	348	1446	0.915357	0	0.478077	0.420836	0.069243
18S	1786	U	3412	171	3583	0.275295	0	0.215915	1085	224	1309	0.354165	0	0.261685	1092	767	1859	0.619152	0	0.38252	0.286706	0.0702798
18S	1787	G	2201	123	2324	1.05261	0.180321	0.512922	1232	109	1341	0.359712	0	0.264695	1104	798	1902	0.738711	0.0259572	0.42499	0.400869	0.102764
18S	1788	A	4683	196	4879	0.0223634	0	0	2562	133	2695	0.354142	0	0	2077	1760	3837	0.0777749	0	0	0	0
18S	1789	G	3454	406	3860	0.364583	0	0.267226	1763	323	2086	0.0748496	0	0	1999	1805	3804	0.037296	0	0.0359641	0.101063	0.118409
18S	1790	A	4048	402	4450	0.172331	0	0.147027	1706	248	1954	0.00915601	0	0	1952	3900	5852	0.342668	0	0	0.0490089	0.069309
18S	1791	A	4208	433	4641	0.227534	0	0.185391	1203	429	1632	0.318378	0	0.241604	1195	6351	7546	0.482869	0	0	0.142332	0.103227
18S	1792	G	5368	265	5633	0.106181	0	0.096004	1351	575	1926	0.214334	0	0.176579	1520	2344	3864	0.18217	0	0.154132	0.142238	0.0339527
18S	1793	A	5661	266	5927	0.103359	0	0.0936909	1358	418	1776	0.388826	0.0328165	0.280081	1478	1590	3068	0.546074	0	0.353275	0.242349	0.109282
18S	1794	C	6748	3184	9932	0.353287	0	0	1740	576	2316	0.0672997	0	0.0630815	3023	3270	6293	0.302876	0	0	0.0210272	0.0297369
18S	1795	G	6877	2064	8941	0.263458	0	0	2524	589	3113	0.258242	0	0	3932	1877	5809	0.272178	0	0	0	0
18S	1796	G	5940	1110	7050	0.0290376	0	0	2376	363	2739	0.157405	0	0	2457	765	3222	0.32486	0	0.24526	0.0817535	0.115617
18S	1797	U	7804	1618	9422	0.311934	0	0	3482	484	3966	0.4711	0	0	3173	711	3884	0.0176605	0	0	0	0
18S	1798	C	9683	595	10278	0.420327	0	0	3750	247	3997	0.515363	0	0	4123	948	5071	0.381745	0	0	0	0
18S	1799	G	4077	553	4630	0.310353	0	0.236886	1638	389	2027	0.0385492	0	0	2076	1088	3164	0.0448973	0	0	0.078962	0.111669
18S	1800	A	4224	634	4858	0.122837	0	0.109419	1305	96	1401	0.279196	0	0.218381	2066	607	2673	0.0290493	0	0.0282395	0.11868	0.0779006
18S	1801	A	2848	626	3474	0.417055	0	0.294371	339	63	402	3.14819	0.451136	0.759385	795	435	1230	0.96589	0.147601	0.491528	0.515095	0.190571
18S	1802	C	3428	916	4344	0.0713438	0	0.0666071	744	136	880	0.684752	0	0.406715	1210	285	1495	0.372683	0	0.271632	0.248318	0.139824
18S	1803	U	3334	831	4165	0.0183603	0	0.0180335	890	139	1029	0.22301	0	0.18249	1215	385	1600	0.107884	0	0.0974333	0.0993189	0.0671523
18S	1804	U	80	22	102	40.8018	0.894669	0.976304	24	6	30	36.8616	0.789965	0.974418	57	31	88	18.1199	0.813326	0.948256	0.966326	0.0128009	1
18S	1805	G	687	492	1179	2.22415	0.14908	0.690022	176	64	240	2.98557	0	0.749876	455	601	1056	0.230085	0	0.187192	0.542363	0.25233
18S	1806	A	969	863	1832	1.31318	0	0.567829	203	216	419	1.47474	0	0.59649	637	329	966	0.38427	0	0.277805	0.480708	0.143951
18S	1807	C	259	3076	3335	0.270637	0	0.213043	71	705	776	0.370914	0	0.270814	209	417	626	1.35844	0.0073873	0.576381	0.353413	0.159417
18S	1808	U	511	10448	10959	0.678587	0	0	79	2943	3022	0.699805	0	0	282	2196	2478	0.424889	0	0	0	0
18S	1809	A	219	2099	2318	0.972867	0	0.493231	33	423	456	1.89939	0	0.655595	93	464	557	2.2036	0.1931	0.688237	0.612354	0.0852803
18S	1810	U	532	3492	4024	0.102184	0	0.092731	34	1145	1179	0.135669	0	0.119551	77	1076	1153	0.636145	0	0.389013	0.200432	0.133796
18S	1811	C	57	3156	3213	0.478379	0	0.323652	44	513	557	1.84482	0.116872	0.648893	50	607	657	2.2436	0.324812	0.692025	0.554857	0.164432
18S	1812	U	128	12267	12395	0.693868	0	0	78	3277	3355	0.581691	0	0	162	3836	3998	0.532616	0	0	0	0
18S	1813	A	78	3835	3913	0.248135	0	0.198845	28	1354	1382	0.255001	0	0.203305	44	3797	3841	0.482032	0	0	0.13405	0.0948052
18S	1814	G	130	2853	2983	0.663248	0	0.398847	64	1125	1189	0.498319	0	0.332772	55	2924	2979	0.285869	0	0	0.243873	0.174541
18S	1815	A	154	2668	2822	0.936352	0	0.483654	35	2195	2230	0.143219	0	0	54	2455	2509	0.0407658	0	0	0.161218	0.227996
18S	1816	G	509	2986	3495	0.582246	0	0.368054	70	1831	1901	0.0662577	0	0.0621711	310	2537	2847	0.161439	0	0	0.143408	0.160863
18S	1817	G	325	2632	2957	0.907945	0	0.47596	17	2192	2209	0.0991654	0	0	230	1199	1429	0.762137	0	0.432679	0.30288	0.214896
18S	1818	A	589	2993	3582	0.587385	0	0.370098	37	1883	1920	0.0563248	0	0.0533478	409	990	1399	0.790048	0	0.441532	0.288326	0.168694
18S	1819	A	833	5264	6097	0.171308	0	0	57	1697	1754	0.0808167	0	0.0748132	615	1076	1691	0.370567	0	0.270492	0.115102	0.114043
18S	1820	G	291	5378	5669	0.0682246	0	0	27	926	953	1.02752	0.103919	0.507049	260	921	1181	0.958921	0	0.489726	0.332258	0.235049
18S	1821	U	1611	18896	20507	0.819118	0	0	159	6896	7055	0.831069	0	0	1300	5602	6902	0.748072	0	0	0	0
18S	1822	A	435	1946	2381	1.40009	0	0.583452	47	603	650	1.72446	0	0.633312	364	524	888	1.7294	0	0.63388	0.616881	0.0236393
18S	1823	A	437	1948	2385	1.30439	0	0.566149	46	356	402	3.02793	0	0.752197	546	525	1071	1.16083	0	0.537447	0.618598	0.0951928
18S	1824	A	815	2152	2967	0.993392	0	0.498427	88	430	518	2.38861	0	0.705295	748	489	1237	1.48192	0	0.597281	0.600334	0.0844811
18S	1825	A	728	1733	2461	1.35323	0	0.575151	165	342	507	2.38287	0	0.704803	1112	568	1680	0.901679	0	0.474297	0.584751	0.0943483
18S	1826	G	2649	1572	4221	0.264714	0	0.209347	251	266	517	2.47471	0.00163139	0.712602	2282	352	2634	0.26727	0	0.210965	0.377638	0.236856
18S	1827	U	1307	3934	5241	0.215571	0	0.177369	318	1198	1516	0.95976	0	0.489898	1963	2556	4519	0.135615	0	0.119443	0.262237	0.162709
18S	1828	C	962	2648	3610	0.68516	0	0.406651	274	671	945	2.48862	0	0.71357	1525	810	2335	1.52527	0	0.604105	0.574775	0.127004
18S	1829	G	265	3363	3628	0.8333	0	0.454604	201	475	676	5.08465	0	0.835855	454	818	1272	4.47305	0	0.817404	0.702621	0.175536
18S	1830	U	1305	14157	15462	0.618895	0	0	1585	4928	6513	0.322403	0	0	4793	10504	15297	0.583911	0	0	0	0
18S	1831	A	642	694	1336	4.85866	0	0.829418	809	495	1304	3.47349	0.081027	0.776594	1151	503	1654	4.2289	0	0.808849	0.804954	0.0217407	1
18S	1832	A	1794	577	2371	2.33384	0	0.700134	2300	664	2964	1.17734	0	0.540807	2913	492	3405	1.65233	0	0.623041	0.621327	0.0650564
18S	1833	C	19116	8035	27151	0.818025	0	0	20990	2422	23412	0.801821	0	0	32527	2274	34801	0.839282	0	0	0	0
18S	1834	A	4652	322	4974	0.431795	0	0.301618	5204	145	5349	0.283265	0	0.22077	6262	277	6539	0.312137	0	0.237912	0.253433	0.0347831
18S	1835	A	5551	285	5836	0.119449	0	0.10672	7533	106	7639	0.148428	0	0	7704	174	7878	0.0084599	0	0.00838999	0.0383698	0.0484517
18S	1836	G	7526	213	7739	0.252185	0	0	9903	142	10045	0.40438	0	0	9527	386	9913	0.28067	0	0	0	0
18S	1837	G	3623	230	3853	0.315447	0	0.23985	6585	98	6683	0.149784	0	0	4997	128	5125	0.233214	0	0.189141	0.142997	0.103211
18S	1838	U	2299	101	2400	1.01168	0	0.503007	6204	153	6357	0.185476	0	0	4304	78	4382	0.303967	0	0.23315	0.245386	0.205534
18S	1839	U	1198	74	1272	2.55744	0	0.719058	3642	62	3704	0.284013	0	0.221238	1648	97	1745	1.98285	0	0.664878	0.535058	0.223004
18S	1840	U	1202	26	1228	1.43155	0.207706	0.588937	1026	18	1044	2.22891	0.395163	0.690503	688	76	764	3.03412	0.421466	0.752358	0.677266	0.0673697
18S	1841	C	1292	132	1424	0.846526	0	0.458617	439	23	462	4.99328	0.544149	0.833447	407	63	470	4.28863	0.38762	0.811241	0.701101	0.171702
18S	1842	C	2055	172	2227	0.00139138	0	0.00139007	327	16	343	5.02639	0.354824	0.834466	440	88	528	2.5431	0	0.718144	0.518	0.368372
18S	1843	G	695	688	1383	0.378115	0	0.274515	78	49	127	9.53724	0.317878	0.90577	106	313	419	2.05902	0	0.673622	0.617969	0.260696
18S	1844	U	1082	1141	2223	0.276554	0	0	138	186	324	1.56031	0	0.610155	247	732	979	0.0586395	0	0	0.203385	0.28763
18S	1845	A	1082	1821	2903	0.522436	0	0	142	95	237	0.813399	0	0.449591	314	906	1220	0.452243	0	0	0.149864	0.211939
18S	1846	G	226	2041	2267	0.402283	0	0	57	56	113	0.938694	0	0.48639	179	509	688	0.00528947	0	0.00526925	0.163886	0.228054
18S	1847	G	52	906	958	0.442127	0	0.306802	19	35	54	1.95293	0.220637	0.665451	17	263	280	1.80024	0.232749	0.643705	0.538653	0.164183
18S	1848	U	36	1554	1590	0.272372	0	0	27	137	164	0.232929	0	0	29	534	563	0.547104	0	0.354037	0.118012	0.166895
18S	1849	G	4	266	270	3.08061	0.459897	0.755622	2	45	47	1.46134	0.0179622	0.598786	6	829	835	0.0428628	0	0.0411483	0.465185	0.3066
18S	1850	A	10	265	275	2.47355	0.315361	0.712854	6	30	36	2.13604	0.117141	0.687047	7	578	585	0.67664	0	0.40398	0.601294	0.139919
18S	1851	A	6	191	197	3.04231	0.273051	0.753558	2	25	27	3.15079	0.242537	0.76567	6	486	492	1.08553	0.0808154	0.521012	0.68008	0.112587
18S	1852	C	11	466	477	0.214575	0	0.176971	3	57	60	0.879964	0	0.472192	3	1188	1191	0.184657	0	0	0.216388	0.194776
18S	1853	C	12	561	573	0.198045	0	0	19	84	103	0.202671	0	0.169876	21	1613	1634	0.405335	0	0	0.0566252	0.0800801
18S	1854	U	0	474	474	0.0876257	0	0.0807223	0	211	211	0.337055	0	0	0	2398	2398	0.554963	0	0	0.0269074	0.0380529
18S	1855	G	0	202	202	2.24116	0	0.692521	0	41	41	5.05979	0	0.838271	0	516	516	1.72818	0.085364	0.633904	0.721566	0.0859232
18S	1856	C	0	348	348	1.18781	0	0.543633	0	157	157	1.05949	0	0.51603	0	1411	1411	0.19786	0	0.165275	0.408313	0.172222
18S	1857	G	0	400	400	1.20352	0	0.546799	0	318	318	0.294462	0	0.22803	0	902	902	1.16118	0	0.537565	0.437465	0.148141
18S	1858	G	0	179	179	7.35056	0	0.880834	0	192	192	3.74784	0.225636	0.79024	0	823	823	2.28421	0.019822	0.69577	0.788948	0.0755574	1
18S	1859	A	0	632	632	2.9874	0	0.749507	0	268	268	7.43812	0.591271	0.881879	0	922	922	3.67016	0	0.786057	0.805814	0.0558173	1
18S	1860	A	0	1983	1983	0.403276	0	0.287485	0	420	420	5.37873	0.386222	0.843543	0	3343	3343	0.351312	0	0.260036	0.463688	0.268832
18S	1861	G	0	3240	3240	0.00889986	0	0	0	1659	1659	0.98257	0	0.495755	0	2437	2437	1.16084	0	0.537319	0.344358	0.244088
18S	1862	G	0	1575	1575	1.85646	0	0.65006	0	1071	1071	3.74729	0	0.789509	0	7256	7256	0.176858	0	0	0.479856	0.344052
18S	1863	A	0	1403	1403	2.53561	0	0.717308	0	1300	1300	3.40211	0	0.772971	0	2540	2540	1.75428	0	0.63702	0.7091	0.0558047
18S	1864	U	0	9554	9554	0	0	0	0	8007	8007	0	0	0	0	12048	12048	0	0	0	0	0
18S	1865	C	0	16608	16608	0	0	0	0	22250	22250	0	0	0	0	26115	26115	0	0	0	0	0
18S	1866	A	0	1801	1801	0	0	0	0	1214	1214	0	0	0	0	1355	1355	0	0	0	0	0
18S	1867	U	0	4857	4857	0	0	0	0	7017	7017	0	0	0	0	5126	5126	0	0	0	0	0
18S	1868	U	0	13949	13949	0	0	0	0	23543	23543	0	0	0	0	14895	14895	0	0	0	0	0
18S	1869	A	0	257	257	0	0	0	0	265	265	0	0	0	0	208	208	0	0	0	0	0
28S	1	C	6542	0	6542	0	0	0	975	0	975	0	0	0	3497	0	3497	0	0	0	0	0
28S	2	G	1628	0	1628	0	0	0	553	0	553	0	0	0	1024	0	1024	0	0	0	0	0
28S	3	C	1538	0	1538	0	0	0	269	0	269	0	0	0	524	0	524	0	0	0	0	0
28S	4	G	1037	0	1037	0	0	0	171	0	171	0	0	0	725	0	725	0	0	0	0	0
28S	5	A	614	0	614	0	0	0	168	0	168	0	0	0	438	0	438	0	0	0	0	0
28S	6	C	652	0	652	0	0	0	184	0	184	0	0	0	513	0	513	0	0	0	0	0
28S	7	C	1234	0	1234	0.676302	0	0.403644	187	0	187	2.47742	0.096978	0.713522	1073	0	1073	1.46676	0.116528	0.594834	0.570667	0.127656
28S	8	U	1471	0	1471	0.901766	0	0.474342	472	0	472	1.22055	0	0.550186	1643	0	1643	1.16189	0.00684026	0.537593	0.520707	0.0331853
28S	9	C	3128	0	3128	0.0448635	0	0	1049	0	1049	0.0903386	0	0.0829262	5313	0	5313	0.305273	0	0	0.0276421	0.0390918
28S	10	A	1671	0	1671	1.07329	0	0.517823	676	0	676	0.971722	0	0.493198	2761	0	2761	0.613674	0	0.380381	0.463801	0.0598371
28S	11	G	1638	0	1638	1.29304	0	0.564049	752	0	752	0.940741	0	0.485065	4509	0	4509	0.0291008	0	0.028284	0.359132	0.236157
28S	12	A	1489	0	1489	1.73734	0	0.634837	949	0	949	0.644035	0	0.391991	6670	0	6670	0.286894	0	0	0.342276	0.261544
28S	13	U	7203	0	7203	0.497173	0	0	2685	0	2685	0.461339	0	0	7652	0	7652	0.373614	0	0	0	0
28S	14	C	18209	0	18209	0.870814	0	0	7730	0	7730	0.886999	0	0	16188	0	16188	0.769413	0	0	0	0
28S	15	A	3320	1	3321	0.160482	0	0.138325	1046	0	1046	0.485132	0	0.326869	3940	0	3940	0.230844	0	0.187588	0.217594	0.0798437
28S	16	G	1854	2	1856	0.937444	0	0.483991	547	0	547	1.64155	0	0.621863	2274	6	2280	0.956208	0	0.488917	0.53159	0.0638644
28S	17	A	1214	13	1227	1.81438	0	0.644868	420	1	421	2.18778	0	0.686813	1977	11	1988	1.14079	0	0.533008	0.621563	0.064917
28S	18	C	1295	55	1350	1.45421	0	0.592715	373	25	398	2.10512	0	0.678499	2634	63	2697	0.473585	0	0.321464	0.530893	0.152173
28S	19	G	425	78	503	5.39947	0.0216018	0.843999	167	18	185	5.20544	0.344547	0.839578	666	111	777	3.83203	0	0.793259	0.825612	0.0229482	1
28S	20	U	367	249	616	3.53805	0.395314	0.77992	130	89	219	3.45742	0.525731	0.776447	629	265	894	2.91584	0.0559165	0.74484	0.767069	0.0157822	1
28S	21	G	424	234	658	2.05063	0.248754	0.672534	158	78	236	1.63952	0.277828	0.622138	546	375	921	2.20834	0.29379	0.688545	0.661072	0.028296
28S	22	G	391	347	738	1.79269	0.318255	0.642234	227	158	385	0.645049	0.182034	0.392734	520	578	1098	1.78875	0.291797	0.641625	0.558864	0.117472
28S	23	C	346	3114	3460	0.434624	0	0	285	645	930	0.333727	0	0	602	4416	5018	0.448668	0	0	0	0
28S	24	G	327	4250	4577	0.532137	0	0	236	757	993	0.306271	0	0	400	6050	6450	0.572623	0	0	0	0
28S	25	A	231	2292	2523	0.071355	0	0.0666272	194	737	931	0.166631	0	0	348	2120	2468	0.375447	0	0.273044	0.113224	0.116237
28S	26	C	174	2400	2574	0.138736	0	0.121875	65	897	962	0.133403	0	0	253	5277	5530	0.421196	0	0	0.0406249	0.0574523
28S	27	C	304	2653	2957	0.0459883	0	0.0439806	112	940	1052	0.181798	0	0	425	4202	4627	0.249695	0	0	0.0146602	0.0207326
28S	28	C	421	1914	2335	0.477412	0.000866906	0.323234	237	657	894	0.0172812	0	0.0170063	658	2466	3124	0.180124	0	0.152673	0.164305	0.125287
28S	29	G	273	2978	3251	0.210178	0	0.17372	222	476	698	0.501955	0.0186216	0.33452	194	1583	1777	1.33257	0.206824	0.571426	0.359889	0.163351
28S	30	C	172	4666	4838	0.00509747	0	0.00507266	245	926	1171	0.0612059	0	0	64	2378	2442	0.783481	0.0149198	0.4394	0.148157	0.20595
28S	31	U	59	5307	5366	0.431327	0	0.301387	56	1222	1278	0.427452	0	0.299615	78	4398	4476	0.709744	0.0212796	0.415171	0.338724	0.0540609
28S	32	G	21	2951	2972	1.91819	0	0.657398	27	795	822	1.43894	0.129901	0.590279	60	2925	2985	1.87547	0.259693	0.652307	0.633328	0.030511
28S	33	A	54	2879	2933	2.1832	0	0.685925	22	586	608	2.54007	0.285541	0.717852	80	4117	4197	1.14407	0.130735	0.533657	0.645811	0.0803689
28S	34	A	46	4700	4746	1.04801	0	0.511774	22	703	725	2.1122	0.204956	0.678984	65	2666	2731	2.57512	0.352659	0.720363	0.63704	0.0901731
28S	35	U	57	10277	10334	0.0466978	0	0	36	2519	2555	0.133186	0	0	61	8065	8126	0.234907	0	0.190241	0.0634138	0.0896806
28S	36	U	45	21019	21064	0.576274	0	0	9	2543	2552	0.0949863	0	0	65	9995	10060	0.0361097	0	0.0348546	0.0116182	0.0164306
28S	37	U	113	50567	50680	0.893533	0	0	57	13663	13720	0.924603	0	0	209	67549	67758	0.93851	0	0	0	0
28S	38	A	12	852	864	10.9137	0	0.916152	9	201	210	10.5025	0.482009	0.913439	28	1153	1181	8.4992	0.517445	0.894808	0.908133	0.00948728	1
28S	39	A	22	633	655	13.2035	0.25345	0.929695	9	267	276	6.90529	0.408732	0.873902	35	701	736	13.0033	0.6832	0.928678	0.910758	0.0260648	1
28S	40	G	39	460	499	15.8686	0.512142	0.94083	7	253	260	6.7066	0.483642	0.870674	37	842	879	9.83422	0.686818	0.907795	0.906433	0.0286572	1
28S	41	C	73	4906	4979	0.37479	0	0.272656	61	1215	1276	0.310206	0	0.236903	295	5511	5806	0.392084	0	0.281688	0.263749	0.0193377
28S	42	A	37	631	668	8.01164	0.599897	0.88918	22	151	173	7.57867	0.688257	0.884024	36	691	727	9.32792	0.739725	0.903295	0.892166	0.00814588	1
28S	43	U	478	3790	4268	0.0936155	0.0102559	0	208	1090	1298	0.179215	0	0	1443	6392	7835	0.304623	0	0	0	0
28S	44	A	66	236	302	3.80565	0	0.792456	20	99	119	2.55454	0	0.720358	95	758	853	1.90263	0	0.655749	0.722854	0.0558381
28S	45	U	90	490	580	1.24599	0	0.555188	8	82	90	3.39536	0	0.774424	124	988	1112	1.07907	0	0.519239	0.616284	0.112781
28S	46	U	1500	602	2102	0.52433	0	0	481	246	727	0.58866	0	0	3155	1879	5034	0.660576	0	0	0	0
28S	47	A	67	193	260	3.22622	0	0.764075	6	43	49	6.18511	0.132243	0.863226	106	834	940	1.11759	0	0.528031	0.718444	0.140595
28S	48	G	72	172	244	2.22703	0	0.690991	11	37	48	4.92789	0.171089	0.834178	64	700	764	1.06845	0	0.516874	0.680681	0.129744
28S	49	U	27	205	232	2.05603	0	0.673725	3	64	67	3.1201	0.231685	0.76	77	475	552	1.60741	0	0.616906	0.683544	0.058829
28S	50	C	17	142	159	2.14771	0	0.683666	9	82	91	1.63104	0.14958	0.622494	11	506	517	0.879794	0	0.468508	0.591556	0.0905211
28S	51	A	5	308	313	0.585916	0	0.370193	8	126	134	1.01424	0.108763	0.505393	7	360	367	1.501	0	0.600812	0.492133	0.0946156
28S	52	G	17	101	118	3.26359	0.406335	0.766967	76	212	288	0.067128	0	0	10	272	282	1.98481	0.161983	0.665758	0.477575	0.340215
28S	53	C	56	554	610	0.393526	0	0	100	346	446	0.468382	0	0	26	541	567	0.0195031	0	0	0	0
28S	54	G	56	565	621	0.391801	0	0	152	160	312	0.14196	0	0	87	637	724	0.303816	0	0	0	0
28S	55	G	106	262	368	0.102198	0	0.0929506	52	176	228	0.246967	0	0.19875	80	358	438	0.151152	0	0.131565	0.141089	0.0437144
28S	56	A	63	599	662	0.451584	0	0	86	499	585	0.584319	0	0	66	537	603	0.230923	0	0	0	0
28S	57	G	114	602	716	0.519619	0	0	100	467	567	0.586718	0	0	99	651	750	0.437639	0	0	0	0
28S	58	G	97	266	363	0.0256716	0	0	33	92	125	1.09242	0.106944	0.524071	124	401	525	0.193452	0	0	0.17469	0.24705
28S	59	A	83	236	319	0.0397569	0	0.038352	31	151	182	0.234548	0	0.190831	112	332	444	0.0789763	0	0	0.0763945	0.08242
28S	60	G	44	105	149	1.01052	0.189856	0.504288	25	101	126	0.530184	0	0.348276	57	202	259	0.510171	0.101376	0.338686	0.397083	0.0759063
28S	61	A	33	61	94	1.88667	0.214619	0.655972	24	50	74	1.2997	0.028722	0.568457	62	82	144	1.62406	0.282411	0.620542	0.61499	0.0359427
28S	62	A	41	39	80	4.2155	0.583428	0.810182	16	49	65	2.15118	0.230036	0.685957	124	90	214	1.60636	0.2443	0.617424	0.704521	0.0797801
28S	63	G	98	29	127	2.43038	0.256005	0.710104	52	11	63	1.92274	0.0661399	0.661391	117	93	210	1.85803	0.107516	0.651189	0.674228	0.0257081
28S	64	A	91	22	113	3.0691	0.23021	0.755875	24	16	40	3.27751	0.352062	0.770613	138	82	220	1.85636	0.0123195	0.650935	0.725808	0.0532837
28S	65	A	85	33	118	3.86069	0	0.795643	73	4	77	1.47835	0	0.599607	190	78	268	1.72264	0	0.633574	0.676275	0.0855379
28S	66	A	92	57	149	5.51363	0	0.847343	52	13	65	3.69057	0	0.789356	205	79	284	2.97107	0	0.748841	0.79518	0.0404238	1
28S	67	C	206	181	387	2.12311	0	0.680368	57	33	90	3.6072	0.0545481	0.784821	416	172	588	1.36223	0	0.577087	0.680758	0.0848075
28S	68	U	2691	580	3271	0.647239	0	0	758	341	1099	0.593626	0	0	2983	1035	4018	0.667468	0	0	0	0
28S	69	A	489	87	576	1.99983	0.0674327	0.667033	110	35	145	3.88425	0.38777	0.796377	427	285	712	1.78181	0.0337328	0.640845	0.701418	0.0679916
28S	70	A	364	71	435	3.51251	0.31238	0.77879	92	38	130	5.6078	0.609417	0.849645	288	133	421	4.35814	0.411143	0.813728	0.814054	0.0289276	1
28S	71	C	1312	313	1625	0.259806	0	0.206328	251	67	318	2.06242	0.370006	0.674151	1267	224	1491	0.591183	0	0.371693	0.417391	0.193702
28S	72	C	5824	586	6410	0.749354	0	0	1885	83	1968	0.558953	0	0	5925	503	6428	0.699981	0	0	0	0
28S	73	A	2341	152	2493	0.162359	0	0	1395	87	1482	0.339177	0	0	2386	751	3137	0.254614	0	0	0	0
28S	74	G	2587	49	2636	0.24037	0	0	1810	35	1845	0.485091	0	0	3025	792	3817	0.429806	0	0	0	0
28S	75	G	2513	16	2529	0.299087	0	0	1853	12	1865	0.528623	0	0	2266	237	2503	0.186155	0	0	0	0
28S	76	A	1752	20	1772	0.0289653	0	0	1539	18	1557	0.443753	0	0	2193	34	2227	0.138196	0	0	0	0
28S	77	U	1667	16	1683	0.0588282	0	0	961	10	971	0.098091	0	0	1894	50	1944	0.0555898	0	0	0	0
28S	78	U	456	25	481	2.0976	0.231884	0.677624	176	10	186	3.67552	0.563816	0.78702	595	12	607	1.88768	0.220958	0.654074	0.706239	0.0579241
28S	79	C	382	51	433	1.4044	0.211185	0.584657	164	9	173	3.02733	0.38686	0.752771	266	46	312	3.2432	0.39574	0.764905	0.700777	0.0822591
28S	80	C	40	170	210	3.22586	0.354543	0.764219	52	15	67	8.30588	0.501201	0.893954	86	41	127	8.17986	0.568126	0.891825	0.849999	0.0606622	1
28S	81	C	122	190	312	1.20014	0	0.546277	65	15	80	5.27599	0	0.84232	180	100	280	2.28573	0	0.696407	0.695001	0.120863
28S	82	U	113	115	228	1.33212	0	0.572277	98	51	149	1.64185	0	0.62305	236	209	445	0.717289	0	0.418233	0.537853	0.0870871
28S	83	C	274	328	602	0.359167	0	0	264	239	503	0.424361	0	0	553	925	1478	0.629697	0	0	0	0
28S	84	A	258	120	378	0.132776	0	0	192	63	255	0.134028	0	0.118596	362	88	450	0.334319	0	0.250971	0.123189	0.10251
28S	85	G	57	42	99	2.45589	0.176263	0.712701	116	35	151	1.1008	0	0.525638	178	133	311	1.16581	0	0.539077	0.592472	0.0851916
28S	86	U	729	81	810	0.669653	0	0	1036	68	1104	0.79997	0	0	1430	208	1638	0.627612	0	0	0	0
28S	87	A	101	41	142	1.38462	0	0.582353	132	17	149	1.24504	0	0.556225	204	42	246	2.31489	0.0453699	0.699185	0.612587	0.0621557
28S	88	A	59	29	88	2.89376	0.271161	0.745329	126	18	144	1.36184	0	0.57829	163	56	219	2.89636	0.226634	0.744219	0.689279	0.0784828
28S	89	C	118	65	183	0.997826	0	0.500818	168	121	289	0.0964751	0	0.0882642	267	179	446	0.917574	0	0.479067	0.35605	0.189561
28S	90	G	147	117	264	0.665283	0	0.400409	157	85	242	0.276543	0	0.217335	425	219	644	0.305581	0	0.234336	0.284027	0.0825868
28S	91	G	113	174	287	0.690625	0	0.409343	165	144	309	0.0276344	0	0	521	1029	1550	0.467283	0	0	0.136448	0.192966
28S	92	C	253	357	610	0.135534	0	0	89	205	294	0.0209416	0	0.0205804	328	1396	1724	0.491066	0	0	0.00686013	0.00970169
28S	93	G	91	136	227	1.6963	0.113381	0.630146	116	96	212	0.292853	0	0.227343	608	163	771	0.248935	0	0.199525	0.352338	0.196768
28S	94	A	114	299	413	0.993532	0	0.498982	90	246	336	0.0305638	0	0.029743	502	253	755	0.4949	0	0.331352	0.286692	0.194152
28S	95	G	100	743	843	0.0717088	0	0.0669848	69	83	152	1.64735	0.044952	0.623804	195	439	634	0.917568	0	0.478899	0.389896	0.235872
28S	96	U	189	1729	1918	0.548092	0	0	133	236	369	0.0697297	0	0.0653495	191	898	1089	0.119083	0	0.106498	0.0572826	0.0438503
28S	97	G	162	545	707	0.520166	0	0.342495	128	198	326	0.289433	0	0.224999	179	1375	1554	0.22348	0	0	0.189165	0.142101
28S	98	A	188	776	964	0.135786	0	0.119662	125	98	223	0.966716	0	0.492657	237	1030	1267	0.00423239	0	0	0.204106	0.209803
28S	99	A	292	534	826	0.454118	0	0.312558	173	248	421	0.0178252	0	0.0175539	125	721	846	0.605929	0	0.377585	0.235899	0.156659
28S	100	C	1289	2250	3539	0.696014	0	0	1034	615	1649	0.784761	0	0	885	2155	3040	0.58506	0	0	0	0
28S	101	A	530	567	1097	0.329245	0	0.247863	171	316	487	0.0963115	0	0.088015	292	728	1020	0.61566	0	0.381289	0.239056	0.11989
28S	102	G	72	523	595	1.70708	0.0724561	0.63099	50	164	214	2.03457	0	0.671494	465	473	938	0.911975	0.0797033	0.477246	0.593243	0.0836724
28S	103	G	51	626	677	1.3461	0	0.574122	72	211	283	1.38106	0	0.580879	614	403	1017	0.827363	0.0737453	0.453007	0.536002	0.0587515
28S	104	G	37	575	612	1.70827	0.0719226	0.63114	56	49	105	6.46342	0.497559	0.867109	875	716	1591	0.161334	0	0.138997	0.545749	0.303321
28S	105	A	59	1710	1769	0.111996	0	0	56	167	223	2.98398	0.376487	0.749835	735	1343	2078	0.11187	0	0	0.249945	0.353476
28S	106	A	28	3368	3396	0.565728	0	0	30	1318	1348	0.316621	0	0	657	2462	3119	0.406432	0	0	0	0
28S	107	G	25	2047	2072	0.275923	0	0	15	1098	1113	0.118372	0	0	509	2515	3024	0.410105	0	0	0	0
28S	108	A	49	2446	2495	0.439361	0	0	17	1686	1703	0.427576	0	0	295	2192	2487	0.273093	0	0	0	0
28S	109	G	59	971	1030	0.504688	0	0.335627	28	630	658	0.759332	0	0.431975	210	1291	1501	0.257693	0	0.205002	0.324201	0.0930128
28S	110	C	146	934	1080	0.37566	0	0.27326	72	1556	1628	0.34587	0	0	128	1349	1477	0.216328	0	0.177953	0.150404	0.113246
28S	111	C	297	722	1019	0.423115	0	0.297521	157	1446	1603	0.322014	0	0	128	1120	1248	0.364096	0	0.26707	0.188197	0.133655
28S	112	C	1073	1034	2107	0.436217	0	0	735	1673	2408	0.601245	0	0	1053	1548	2601	0.444308	0	0	0	0
28S	113	A	375	384	759	0.471082	0	0.320515	339	587	926	0.0920892	0	0.0844072	602	499	1101	0.28532	0	0.22214	0.209021	0.0968359
28S	114	G	157	167	324	2.12769	0.23886	0.680945	236	300	536	0.737927	0.00137065	0.425057	285	258	543	1.36926	0.185983	0.578376	0.56146	0.105149
28S	115	C	521	527	1048	0.265364	0	0	327	303	630	0.21694	0	0.178499	877	310	1187	0.10651	0	0	0.0594997	0.0841452
28S	116	G	561	77	638	0.149835	0	0.130487	175	37	212	2.36239	0.241639	0.703575	289	160	449	1.34338	0.08719	0.573811	0.469291	0.245358
28S	117	C	504	524	1028	0.417007	0	0	447	69	516	0.0407264	0	0.0392055	272	435	707	0.309887	0	0.236831	0.0920121	0.103646
28S	118	C	295	169	464	0.235197	0	0.190745	218	57	275	0.583011	0	0.369137	209	1458	1667	0.564662	0	0	0.186627	0.150728
28S	119	G	154	117	271	0.68652	0.0718692	0.407952	103	120	223	0.283234	0	0.22149	118	507	625	0.0974086	0	0.0888918	0.239445	0.130873
28S	120	A	159	72	231	0.81681	0	0.450654	43	95	138	0.713669	0.0261388	0.418212	112	436	548	0.129792	0	0.115066	0.327978	0.151132
28S	121	A	59	131	190	1.10157	0.0677854	0.525475	26	60	86	1.41545	0.131891	0.588801	47	421	468	0.221701	0	0.181786	0.432021	0.178821
28S	122	U	20	165	185	0.858363	0	0.463232	3	61	64	1.77949	0.216825	0.643785	9	482	491	0.0227416	0	0	0.369006	0.271138
28S	123	C	21	195	216	0.513057	0	0.340122	10	83	93	0.940898	0	0.487446	4	277	281	0.602325	0	0.376741	0.401436	0.0626286
28S	124	C	4	184	188	0.553145	0.00637758	0.357363	6	116	122	0.407136	0	0.291018	11	228	239	0.635602	0	0.389597	0.345993	0.0410397
28S	125	C	2	195	197	0.416835	0	0.295254	2	75	77	1.32906	0.216261	0.573801	10	194	204	0.430678	0	0.30206	0.390372	0.129734
28S	126	C	8	506	514	0.534369	0	0	2	213	215	0.22284	0	0	10	310	320	0.263621	0	0	0	0
28S	127	G	4	306	310	0.169775	0	0	6	178	184	0.0335135	0	0	4	148	152	0.442121	0.0468784	0.307972	0.102657	0.14518
28S	128	C	4	272	276	0.0899318	0	0	4	186	190	0.04363	0	0	2	132	134	0.430123	0.0232227	0.302326	0.100775	0.142518
28S	129	C	24	504	528	0.606994	0	0	25	367	392	0.589652	0	0	22	79	101	0.659804	0.13696	0.399881	0.133294	0.188506
[truncated: 5,214 more rows]
