# Supplementary material for: Profiling of ribose methylations in ribosomal RNA from diffuse large B-cell lymphoma patients for evaluation of ribosomes as drug targets
Source: NAR Cancer. 2020 Dec 22;2(4):zcaa035. doi: 10.1093/narcan/zcaa035 (PMC8210301; doi:10.1093/narcan/zcaa035)
Supplement: zcaa035_Supplemental_Files [file zcaa035_supplemental_files.zip › Data_S1_DLBCL_0615594.xls]

## Sheet: DLBCL_0615594
Data_handling_v3			CAAGAG_DLBCL_0615594_1						GTAGTG_DLBCL_0615594_2						TACTGT_DLBCL_0615594_3						Average
RNA	Position	Nucl	5'_reads	3'_reads	5'+3'	v5_score	v6_score	Meth%	5'_reads	3'_reads	5'+3'	v5_score	v6_score	Meth%	5'_reads	3'_reads	5'+3'	v5_score	v6_score	Meth%	Av.Meth%	Std.dev.	>=0.75
18S	1	U	381	0	381	0	0	0	10107	0	10107	0	0	0	1176	0	1176	0	0	0	0	0
18S	2	A	26	0	26	0	0	0	892	0	892	0	0	0	92	0	92	0	0	0	0	0
18S	3	C	61	0	61	0	0	0	982	0	982	0	0	0	157	0	157	0	0	0	0	0
18S	4	C	143	0	143	0	0	0	1431	0	1431	0	0	0	456	0	456	0	0	0	0	0
18S	5	U	139	0	139	0	0	0	1225	0	1225	0	0	0	491	0	491	0	0	0	0	0
18S	6	G	94	0	94	0	0	0	888	0	888	0	0	0	708	0	708	0	0	0	0	0
18S	7	G	38	0	38	0.837607	0	0.462264	382	0	382	1.99048	0.101349	0.666188	132	0	132	1.13726	0	0.53399	0.554147	0.0844628
18S	8	U	12	0	12	2.85983	0.265009	0.755987	220	0	220	1.72187	0.219533	0.633659	93	0	93	1.24173	0	0.556556	0.648734	0.0821123
18S	9	U	25	0	25	0.687607	0	0.416947	232	0	232	1.45646	0.0312193	0.593948	111	0	111	0.734425	0	0.425631	0.478842	0.0814694
18S	10	G	12	0	12	1.99744	0.0637528	0.683933	153	0	153	2.52518	0.152795	0.717649	52	0	52	2.39539	0.0587391	0.709425	0.703669	0.0143534
18S	11	A	3	0	3	7.025	0.353724	0.903537	151	0	151	2.58107	0.151416	0.72208	32	0	32	3.95051	0	0.802915	0.809511	0.0742261	1
18S	12	U	5	0	5	3.51852	0.100271	0.808511	169	0	169	2.55052	0.260586	0.719543	16	0	16	9.29085	0.231844	0.908017	0.812024	0.0769839	1
18S	13	C	9	0	9	1.59778	0.15003	0.63968	259	0	259	1.65838	0.296045	0.624734	30	0	30	4.38781	0.299762	0.819301	0.694572	0.0884079
18S	14	C	24	0	24	0.0595556	0	0.0584133	885	0	885	0.177151	0	0	107	0	107	0.630247	0	0.388804	0.149073	0.171185
18S	15	U	21	2	23	0.546296	0	0.363077	1031	18	1049	0.0524233	0	0	164	9	173	0.182248	0	0.154907	0.172661	0.148756
18S	16	G	19	0	19	1.23722	0.0566862	0.565659	612	8	620	1.06719	0.000348086	0.516653	82	4	86	1.85096	0.168709	0.651869	0.57806	0.0558938
18S	17	C	44	3	47	0.0634259	0	0.0608348	1423	23	1446	0.0565154	0	0	331	11	342	0.280661	0	0	0.0202783	0.0286778
18S	18	C	65	0	65	0.185017	0	0.158152	1834	17	1851	0.0236321	0	0	728	11	739	0.610405	0	0	0.0527174	0.0745537
18S	19	A	63	1	64	0.418462	0	0.298246	1694	8	1702	0.233738	0	0.189545	382	6	388	0.0490431	0	0	0.162597	0.12324
18S	20	G	43	2	45	2.25459	0	0.6974	1130	37	1167	2.26246	0	0.693665	154	10	164	2.37387	0	0.704871	0.698645	0.00465872
18S	21	U	138	26	164	0.0855892	0	0	3577	593	4170	0.0789339	0	0	377	86	463	0.202155	0	0.168463	0.0561542	0.0794141
18S	22	A	79	9	88	1.07778	0	0.521537	2579	249	2828	0.729744	0	0.421966	282	45	327	0.931335	0	0.482986	0.475496	0.0409932
18S	23	G	37	72	109	1.02212	0	0.507753	1073	358	1431	2.90532	0	0.744072	147	49	196	2.53959	0	0.718512	0.656779	0.105893
18S	24	C	356	94	450	0.542178	0	0	5451	1821	7272	0.252914	0	0	724	625	1349	0.554362	0	0	0	0
18S	25	A	87	21	108	1.40887	0	0.587103	1765	855	2620	1.43243	0	0.58898	254	177	431	0.648971	0	0.394115	0.523399	0.0914214
18S	26	U	734	124	858	0.786548	0	0	11393	16073	27466	0.86538	0	0	1967	713	2680	0.829094	0	0	0	0
18S	27	A	1	3	4	55.1511	0.781262	0.985702	60	403	463	13.4994	0.390962	0.93117	15	59	74	8.95644	0.366294	0.900769	0.939214	0.0351371	1	0.985702	0.93117	0.900769	0.939214	0.0351371
18S	28	U	83	143	226	0.0641703	0	0.0605515	1176	9626	10802	0.529882	0	0	267	394	661	0.0413394	0	0	0.0201838	0.0285442
18S	29	G	102	382	484	0.591226	0	0	690	2060	2750	1.01418	0	0.50361	102	251	353	0.785311	0	0.440571	0.314727	0.224029
18S	30	C	109	82	191	0.107986	0	0.0979219	769	3023	3792	0.302724	0	0.232425	112	390	502	0.14345	0	0.125672	0.152006	0.057982
18S	31	U	60	72	132	0.436675	0	0.305547	572	2133	2705	0.649027	0	0.39367	107	243	350	0.527572	0	0.346012	0.34841	0.0360158
18S	32	U	40	62	102	0.696872	0	0.413043	279	2186	2465	0.609737	0	0.378876	83	340	423	0.150105	0	0.130782	0.307567	0.125782
18S	33	G	20	27	47	1.67083	0	0.630503	342	523	865	1.92197	0	0.658025	94	147	241	0.539945	0	0.35157	0.546699	0.138434
18S	34	U	13	21	34	2.56286	0	0.725141	165	808	973	1.45704	0	0.593254	41	201	242	0.580476	0	0.368238	0.562211	0.147349
18S	35	C	15	14	29	2.71481	0	0.737425	250	486	736	1.53829	0.0728802	0.606359	58	200	258	0.446332	0	0.309422	0.551068	0.179052
18S	36	U	12	32	44	0.92321	0	0.485647	424	471	895	1.02909	0	0.507448	84	123	207	0.939049	0.0711746	0.485487	0.492861	0.0103148
18S	37	C	198	29	227	0.736404	0	0	3139	971	4110	0.669472	0	0	703	206	909	0.642564	0	0	0	0
18S	38	A	31	0	31	2.44618	0	0.716319	569	242	811	1.91979	0	0.657787	168	18	186	2.14545	0	0.683243	0.685783	0.0239633
18S	39	A	42	2	44	1.49235	0	0.604158	824	134	958	1.58734	0	0.613749	250	24	274	1.23588	0	0.553649	0.590519	0.0263634
18S	40	A	61	6	67	0.721732	0	0.422801	994	215	1209	1.21838	0	0.549426	340	32	372	0.735567	0	0.424475	0.465567	0.059301
18S	41	G	80	6	86	0.41622	0	0.2963	1591	252	1843	0.519408	0	0.341971	461	46	507	0.33189	0	0.249556	0.295942	0.0377292
18S	42	A	62	14	76	0.789755	0	0.44449	2365	129	2494	0.182204	0	0.154175	600	70	670	0.0657394	0	0.0617707	0.220145	0.163059
18S	43	U	47	42	89	0.883827	0	0.471949	1474	567	2041	0.599489	0	0.374915	247	155	402	1.09046	0	0.522256	0.456374	0.0611519
18S	44	U	529	93	622	0.820617	0	0	11337	2465	13802	0.864057	0	0	2138	1328	3466	0.853809	0	0	0	0
18S	45	A	37	13	50	2.92636	0	0.749052	1435	549	1984	0.713361	0	0.416474	153	214	367	1.50867	0	0.602034	0.589187	0.136078
18S	46	A	43	27	70	2.00751	0.00312649	0.67064	1560	533	2093	0.611	0	0.37938	142	158	300	2.10491	0.0233383	0.678656	0.576225	0.139229
18S	47	G	10	66	76	2.11717	0.164043	0.682038	662	714	1376	1.6513	0	0.622996	191	173	364	1.81005	0.00706344	0.644763	0.649932	0.0243792
18S	48	C	44	129	173	0.390421	0	0.281959	718	1318	2036	0.758676	0	0.431511	307	380	687	0.476712	0	0.323138	0.345536	0.063075
18S	49	C	371	163	534	0.588951	0	0	1079	2136	3215	0.13087	0	0.115757	662	714	1376	0.276358	0	0	0.0385856	0.0545683
18S	50	A	66	67	133	1.0325	0	0.509868	809	1130	1939	0.987864	0	0.497076	506	273	779	0.401453	0	0.286717	0.431221	0.102313
18S	51	U	183	172	355	0.348502	0	0	1356	2839	4195	0.174921	0	0	919	307	1226	0.19847	0	0	0	0
18S	52	G	29	228	257	0.0257967	0	0	950	1455	2405	0.620449	0	0.382985	361	181	542	1.09965	0.0454642	0.52419	0.302392	0.221458
18S	53	C	239	211	450	0.361197	0	0	3025	3418	6443	0.351609	0	0	1692	608	2300	0.334864	0	0	0	0
18S	54	A	87	63	150	1.20162	0	0.547435	1431	1344	2775	0.741298	0	0.425804	631	144	775	1.45478	0	0.592943	0.522061	0.0705539
18S	55	U	160	154	314	0.0231746	0	0.0227202	2225	4315	6540	0.298284	0	0	1235	317	1552	0.321915	0	0.24364	0.0887868	0.10989
18S	56	G	38	86	124	1.60453	0	0.617952	1096	2132	3228	0.539159	0	0.350365	560	146	706	2.22037	0	0.689779	0.552699	0.146046
18S	57	U	94	166	260	0.241379	0	0.195046	2553	6524	9077	0.509891	0	0	1533	297	1830	0.360289	0	0.264968	0.153338	0.112121
18S	58	C	70	71	141	1.33584	0	0.573617	1014	1771	2785	0.794006	0	0.442677	831	256	1087	1.53734	0	0.606106	0.5408	0.0706398
18S	59	U	933	241	1174	0.820539	0	0	8891	3979	12870	0.716033	0	0	10008	531	10539	0.822942	0	0	0	0
18S	60	A	101	61	162	0.87546	0	0.46833	1184	515	1699	1.62806	0	0.61963	1744	89	1833	0.556077	0	0.357483	0.481814	0.107445
18S	61	A	211	81	292	0.00489192	0	0	1971	912	2883	0.406403	0	0.289038	2870	81	2951	0.0594813	0	0	0.0963459	0.136254
18S	62	G	46	30	76	2.8938	0	0.745668	593	527	1120	2.33971	0	0.70076	1078	112	1190	1.42582	0	0.587972	0.678133	0.0663373
18S	63	U	258	55	313	0.145011	0	0	2608	1856	4464	0.317454	0	0	4203	433	4636	0.477792	0	0	0	0
18S	64	A	52	59	111	1.48849	0	0.600304	616	546	1162	1.50328	0	0.60073	1274	270	1544	0.703215	0	0.413032	0.538022	0.0883815
18S	65	C	97	120	217	0.192049	0	0.161731	902	843	1745	0.573037	0	0.36442	1904	444	2348	0.00277187	0	0.00276538	0.176305	0.148004
18S	66	G	35	94	129	0.763419	0.0293268	0.434816	544	793	1337	0.790708	0	0.441746	915	407	1322	0.400999	0	0.286378	0.387647	0.0716635
18S	67	C	265	124	389	0.350712	0	0	1492	1176	2668	0.018055	0	0.0177414	1668	884	2552	0.375654	0	0	0.00591379	0.00836336
18S	68	A	24	147	171	0.706912	0	0.415562	594	456	1050	2	0.180608	0.666878	439	339	778	1.05463	0.048865	0.513615	0.532018	0.103421
18S	69	C	102	134	236	0.279419	0	0.219118	863	791	1654	0.987996	0	0.497132	444	675	1119	0.28003	0	0.218921	0.311723	0.131104
18S	70	G	98	83	181	0.964042	0	0.492223	1561	1040	2601	0.417807	0	0.294765	498	824	1322	0.053078	0	0	0.262329	0.202254
18S	71	G	126	70	196	0.975014	0	0.494947	2118	1612	3730	0.0426129	0	0.0408818	251	288	539	1.33399	0.050687	0.572003	0.369277	0.234332
18S	72	C	271	132	403	0.229455	0	0.187008	2662	3007	5669	0.201452	0	0	382	238	620	1.15611	0	0.536603	0.241204	0.222394
18S	73	C	929	149	1078	0.574843	0	0	6619	2858	9477	0.532564	0	0	1096	183	1279	0.0171701	0	0.0168933	0.00563109	0.00796357
18S	74	G	278	55	333	0.665702	0	0.400372	2970	1861	4831	0.0542885	0	0.0515032	641	113	754	0.730434	0	0.422434	0.291436	0.169897
18S	75	G	133	40	173	2.40172	0	0.707226	1022	788	1810	2.12834	0	0.680462	302	143	445	2.19606	0.132215	0.687598	0.691762	0.0113164
18S	76	U	794	152	946	0.463827	0	0	5541	4488	10029	0.527428	0	0	1791	977	2768	0.571281	0	0	0	0
18S	77	A	140	212	352	0.635757	0	0.389337	1280	1083	2363	1.35569	0	0.575599	476	89	565	1.61451	0	0.617936	0.527624	0.0992998
18S	78	C	1976	237	2213	0.841634	0	0	9490	3773	13263	0.691048	0	0	2815	1366	4181	0.717381	0	0	0	0
18S	79	A	97	130	227	1.46516	0	0.595405	844	2237	3081	0.587238	0	0.37005	200	1294	1494	0.0310442	0	0.030129	0.331862	0.232348
18S	80	G	71	40	111	3.5119	0	0.779907	921	1238	2159	1.06388	0	0.515591	169	399	568	2.00025	0.0825978	0.667086	0.654195	0.108291
18S	81	U	87	53	140	2.45768	0	0.71225	914	2821	3735	0.115971	0	0.103944	182	1180	1362	0.255124	0	0.203385	0.33986	0.266431
18S	82	G	69	28	97	3.80181	0.112113	0.793431	978	796	1774	1.40004	0	0.583477	175	569	744	1.43826	0.0832006	0.590196	0.655701	0.0974286
18S	83	A	80	46	126	2.3063	0.283209	0.699212	1219	1272	2491	0.504927	0	0.335605	143	1099	1242	0.609958	0	0.379055	0.471291	0.162138
18S	84	A	74	208	282	0.34574	0	0.257591	1028	1741	2769	0.298247	0	0.229795	186	2314	2500	0.211693	0	0	0.162462	0.115437
18S	85	A	75	587	662	0.645819	0	0	590	2122	2712	0.1089	0	0.0982377	150	1446	1596	0.287233	0	0.223248	0.107162	0.091359
18S	86	C	115	252	367	0.280072	0	0	705	2881	3586	0.209036	0	0	239	2425	2664	0.242114	0	0	0	0
18S	87	U	133	413	546	0.565976	0	0	912	5317	6229	0.604198	0	0	319	2229	2548	0.14692	0	0	0	0
18S	88	G	30	125	155	0.734544	0	0.42505	520	1624	2144	0.29252	0	0.226399	144	774	918	1.71579	0.0704351	0.632036	0.427829	0.165612
18S	89	C	131	167	298	0.0709402	0	0	868	2851	3719	0.341117	0	0	213	6464	6677	0.719364	0	0	0	0
18S	90	G	27	86	113	1.54727	0.0349464	0.609522	186	1083	1269	1.0183	0.154985	0.504731	44	1293	1337	0.824107	0	0.451972	0.522075	0.0654783
18S	91	A	46	143	189	0.592456	0	0.373273	502	1327	1829	0.309114	0	0.236223	118	2023	2141	0.026953	0	0.0262575	0.211918	0.142707
18S	92	A	10	60	70	3.44945	0.235773	0.777715	491	803	1294	1.24122	0	0.554005	77	1465	1542	0.465262	0	0.317669	0.549796	0.187837
18S	93	U	10	60	70	3.35415	0.0256388	0.772834	251	1155	1406	0.966517	0	0.491664	23	2064	2087	0.0415177	0	0	0.421499	0.319385
18S	94	G	22	92	114	1.60512	0	0.618204	508	1339	1847	0.374507	0	0.272574	71	2807	2878	0.401428	0	0	0.296926	0.252968
18S	95	G	9	789	798	0.610165	0	0	591	576	1167	1.77664	0	0.640049	74	1110	1184	0.628598	0	0.386175	0.342075	0.263153
18S	96	C	20	117	137	1.97415	0	0.665391	597	993	1590	1.06055	0	0.514849	134	705	839	0.890595	0	0.471363	0.550535	0.0831337
18S	97	U	39	782	821	0.573669	0	0	936	2154	3090	0.0683166	0	0.0639673	253	693	946	0.572768	0	0.364423	0.142797	0.158874
18S	98	C	38	534	572	0.333372	0	0	922	11410	12332	0.814079	0	0	198	2543	2741	0.585967	0	0	0	0
18S	99	A	5	12	17	24.2549	0.720189	0.962521	43	361	404	8.06082	0.340354	0.889877	6	82	88	13.8551	0.731525	0.933389	0.928596	0.0298498	1	0.962521	0.889877	0.933389	0.928596	0.0298498
18S	100	U	19	139	158	1.88435	0	0.654729	330	1033	1363	1.59069	0	0.614176	60	429	489	1.37789	0	0.579957	0.616287	0.0305619
18S	101	U	293	1251	1544	0.808508	0	0	2137	9449	11586	0.807452	0	0	435	2550	2985	0.758964	0	0	0	0
18S	102	A	39	207	246	0.600225	0	0.376039	445	528	973	2.34778	0	0.701509	97	285	382	1.42953	0	0.589031	0.555527	0.134968
18S	103	A	25	117	142	1.66876	0	0.626938	162	713	875	2.43044	0	0.708728	34	370	404	1.07284	0	0.518187	0.617951	0.0780471
18S	104	A	17	58	75	4.16272	0	0.808364	74	494	568	4.50785	0	0.818702	24	169	193	3.60876	0	0.783899	0.803655	0.0145934	1	0.808364	0.818702	0.783899	0.803655	0.0145934
18S	105	U	19	203	222	0.572596	0	0.36515	141	824	965	1.56047	0	0.609693	64	231	295	1.55499	0	0.609415	0.528086	0.115213
18S	106	C	239	228	467	0.2901	0	0	450	1439	1889	0.322063	0	0.243704	154	776	930	0.2446	0	0	0.0812347	0.114883
18S	107	A	94	101	195	0.814002	0	0.449998	456	1052	1508	0.720072	0	0.41879	169	402	571	0.286402	0	0.222941	0.36391	0.100491
18S	108	G	52	60	112	1.5764	0	0.613971	732	338	1070	1.03356	0	0.508485	213	101	314	0.989841	0	0.498242	0.540233	0.052308
18S	109	U	28	64	92	2.119	0	0.681734	178	1169	1347	0.681215	0	0.405371	40	194	234	1.71783	0	0.63305	0.573385	0.120455
18S	110	U	434	736	1170	0.863744	0	0	1963	6809	8772	0.837422	0	0	374	2001	2375	0.843509	0	0	0	0
18S	111	A	40	90	130	1.09474	0	0.524526	368	991	1359	0.688734	0	0.408018	77	372	449	0.293333	0	0.227194	0.386579	0.122328
18S	112	U	103	165	268	0.121231	0	0	567	2402	2969	0.305503	0	0	152	354	506	0.0700636	0	0.065597	0.0218657	0.0309227
18S	113	G	62	63	125	0.723369	0	0.421683	552	1683	2235	0.106574	0	0	117	316	433	0.0956477	0	0.0874819	0.169722	0.181708
18S	114	G	57	35	92	1.14241	0	0.535926	383	527	910	1.22311	0	0.550452	66	84	150	2.03348	0	0.671812	0.586064	0.0609228
18S	115	U	24	26	50	2.59216	0	0.725576	363	666	1029	0.779396	0	0.438251	58	74	132	2.0944	0	0.678484	0.614104	0.125824
18S	116	U	8	22	30	4.50538	0.348465	0.823183	42	63	105	15.9289	0.537538	0.941454	5	4	9	38.3167	0.83248	0.977051	0.913896	0.0657694	1	0.823183	0.941454	0.977051	0.913896	0.0657694
18S	117	C	72	95	167	0.450132	0	0	807	508	1315	0.100988	0	0	202	145	347	0.340837	0	0	0	0
18S	118	C	62	66	128	0.291301	0	0	1008	763	1771	0.385628	0	0	232	137	369	0.433183	0	0	0	0
18S	119	U	24	57	81	0.0226287	0	0.0223951	615	422	1037	0.0521516	0	0.049612	118	47	165	0.378715	0	0.275892	0.115966	0.113629
18S	120	U	41	29	70	0.173083	0	0.149338	962	444	1406	0.296517	0	0	172	90	262	0.212928	0	0	0.0497795	0.0703988
18S	121	U	0	1	1	44.1389	0.948346	0.988799	40	13	53	22.6426	0.848752	0.958454	4	6	10	22.702	0.851058	0.961497	0.969584	0.0136441	1	0.988799	0.958454	0.961497	0.969584	0.0136441
18S	122	G	73	21	94	0.0928655	0	0	682	260	942	0.442441	0	0.306957	104	105	209	0.378942	0	0.275759	0.194238	0.137937
18S	123	G	16	77	93	0.00921986	0	0.00923295	331	515	846	0.99512	0.0446622	0.499072	81	153	234	0.512719	0	0.339895	0.282733	0.20402
18S	124	U	28	52	80	0.22963	0	0.188641	542	622	1164	0.550424	0	0.355212	54	155	209	0.850212	0.00904536	0.460707	0.334853	0.112
18S	125	C	23	40	63	0.722569	0.0891965	0.423312	869	931	1800	0.0626504	0	0.0589875	110	362	472	0.105779	0	0	0.160766	0.187203
18S	126	G	33	87	120	0.0192837	0	0.0190736	693	503	1196	0.821591	0.0657255	0.451236	114	94	208	1.52531	0.246728	0.605155	0.358488	0.248092
18S	127	C	60	21	81	0.830623	0.100833	0.456781	1968	1262	3230	0.363011	0	0	407	144	551	0.0355274	0	0	0.15226	0.215329
18S	128	U	105	65	170	0.105393	0	0	3218	572	3790	0.447709	0	0	803	142	945	0.449025	0	0	0	0
18S	129	C	130	41	171	0.00297158	0	0	3888	839	4727	0.576944	0	0	892	107	999	0.471378	0	0	0	0
18S	130	G	64	116	180	0.00128913	0	0	1740	399	2139	0.0409398	0	0.0393473	361	99	460	0.273174	0	0.214928	0.0847583	0.0934349
18S	131	C	155	54	209	0.0940741	0	0	2458	362	2820	0.239608	0	0	977	81	1058	0.500409	0	0	0	0
18S	132	U	182	154	336	0.444642	0	0	1525	644	2169	0.00662058	0	0.00658005	675	231	906	0.335073	0	0	0.00219335	0.00310187
18S	133	C	143	184	327	0.436958	0	0	530	574	1104	0.995716	0.0966195	0.499153	240	144	384	0.717201	0	0.41829	0.305814	0.218749
18S	134	C	39	37	76	1.76075	0.235976	0.640794	100	312	412	4.66341	0.465672	0.82378	57	45	102	6.21683	0.530639	0.862595	0.775723	0.0967163	1	0.640794	0.82378	0.862595	0.775723	0.0967163
18S	135	U	64	227	291	0.395091	0	0	161	890	1051	0.985213	0	0.496514	85	118	203	2.42783	0.0236064	0.709285	0.401933	0.297187
18S	136	C	80	53	133	0.350166	0	0.260792	243	245	488	3.03736	0.147134	0.752694	91	61	152	3.45977	0.0279183	0.776912	0.596799	0.237799
18S	137	U	116	81	197	0.202581	0	0	2005	939	2944	0.433892	0	0	525	124	649	0.0234701	0	0	0	0
18S	138	C	19	182	201	0.313146	0	0	2664	358	3022	0.471033	0	0	1673	162	1835	0.743252	0	0	0	0
18S	139	C	13	27	40	2.20786	0.280248	0.693539	884	316	1200	0.447794	0	0.309472	344	79	423	0.427516	0	0.299978	0.434329	0.18333
18S	140	U	36	86	122	0.194399	0	0	4138	1503	5641	0.79059	0	0	1473	215	1688	0.743741	0	0	0	0
18S	141	A	6	53	59	0.650926	0	0.3983	350	141	491	2.48758	0.116838	0.713684	125	41	166	2.47838	0	0.713738	0.608574	0.148686
18S	142	C	10	24	34	1.62825	0.0761974	0.626328	473	142	615	1.72581	0	0.633514	141	81	222	1.49631	0	0.600488	0.62011	0.0141817
18S	143	U	27	23	50	0.610022	0	0.383562	515	326	841	0.863526	0	0.463678	122	139	261	0.968575	0	0.492974	0.446738	0.0462458
18S	144	U	19	25	44	0.717531	0	0.423245	503	534	1037	0.30532	0	0.234077	135	152	287	0.558719	0	0.359248	0.338857	0.078562
18S	145	G	14	13	27	1.57262	0.000429277	0.619897	340	175	515	1.4281	0	0.588625	72	193	265	0.279825	0	0.219287	0.475936	0.181927
18S	146	G	28	16	44	0.638519	0	0.39505	389	449	838	0.423666	0	0.297837	62	96	158	1.07044	0	0.518586	0.403825	0.0903337
18S	147	A	16	66	82	0.198126	0	0	271	432	703	0.384975	0	0.278251	64	73	137	0.849678	0.00660925	0.461172	0.246474	0.189609
18S	148	U	96	107	203	0.743954	0	0	849	1660	2509	0.665569	0	0	313	294	607	0.649214	0	0	0	0
18S	149	A	12	19	31	1.23646	0	0.560699	158	341	499	1.28213	0.0966393	0.562306	80	75	155	0.715456	0	0.418629	0.513878	0.0673546
18S	150	A	12	100	112	0.484366	0	0	196	466	662	0.681381	0	0.405615	75	25	100	1.6209	0.140636	0.620797	0.342137	0.257383
18S	151	C	25	14	39	0.672222	0	0.408094	209	648	857	0.423478	0	0.297739	99	60	159	0.896806	0	0.474361	0.393398	0.0728505
18S	152	U	28	45	73	0.147898	0	0	329	1144	1473	0.177725	0	0	138	162	300	0.00535253	0	0.00534168	0.00178056	0.00251809
18S	153	G	13	7	20	2.05397	0	0.68321	359	562	921	0.368065	0	0.269254	105	186	291	0.0527397	0	0.0502611	0.334242	0.262455
18S	154	U	11	17	28	1.07663	0	0.527205	358	1191	1549	0.208043	0	0	65	323	388	0.183091	0	0	0.175735	0.248527
18S	155	G	13	20	33	1.03007	0	0.514864	538	1181	1719	0.243114	0	0	123	147	270	0.27745	0	0.21782	0.244228	0.21102
18S	156	G	5	9	14	4.29704	0	0.821555	125	385	510	2.08445	0.173306	0.676222	19	89	108	2.67655	0.225124	0.729827	0.742535	0.0600083
18S	157	U	12	85	97	0.129025	0	0	339	2785	3124	0.483157	0	0	30	1066	1096	0.645741	0	0	0	0
18S	158	A	9	73	82	0.186881	0	0.15907	170	887	1057	0.892544	0	0.471846	22	310	332	0.573974	0	0.365363	0.332093	0.129839
18S	159	A	0	0	0	113.222	0.966299	1	10	66	76	27.5401	0.843212	0.965401	0	19	19	28.3928	0.819781	0.967624	0.977675	0.0158122	1	1	0.965401	0.967624	0.977675	0.0158122
18S	160	U	9	65	74	0.497926	0	0.335396	260	993	1253	0.679771	0	0.404873	24	393	417	0.31353	0	0.239128	0.326466	0.0679591
18S	161	U	59	314	373	0.759002	0	0	654	3211	3865	0.523622	0	0	54	635	689	0.233172	0	0	0	0
18S	162	C	13	97	110	0.12993	0	0.115914	232	2004	2236	0.0583867	0	0	23	527	550	0.0650534	0	0.0611842	0.0590326	0.047346
18S	163	U	99	196	295	0.626314	0	0	1041	5157	6198	0.705349	0	0	170	1568	1738	0.679624	0	0	0	0
18S	164	A	13	96	109	0.182929	0	0.155839	140	2061	2201	0.00795237	0	0	33	626	659	0.00345118	0	0.00344451	0.0530944	0.0726647
18S	165	G	5	33	38	2.38803	0	0.710219	126	1314	1440	0.53146	0	0.347185	23	418	441	0.572901	0	0.364757	0.474054	0.167148
18S	166	A	0	0	0	131.522	0.975944	1	5	33	38	57.8484	0.904806	0.983436	1	11	12	56.4744	0.867781	0.983918	0.989118	0.00769737	1	1	0.983436	0.983918	0.989118	0.00769737
18S	167	G	10	151	161	0.337929	0	0	163	719	882	1.36337	0	0.577152	52	206	258	1.76353	0	0.639037	0.405396	0.28777
18S	168	C	47	28	75	0.266228	0	0.212461	476	1802	2278	0.259978	0	0	169	635	804	0.218233	0	0	0.0708202	0.100155
18S	169	U	107	59	166	0.531337	0	0	714	3190	3904	0.65718	0	0	435	1590	2025	0.766601	0	0	0	0
18S	170	A	92	24	116	0.426876	0	0	723	839	1562	0.204123	0	0	231	293	524	0.0526561	0	0.0501128	0.0167043	0.0236234
18S	171	A	33	10	43	0.592424	0	0.377413	350	580	930	0.220444	0	0.180785	325	122	447	0.130506	0	0.115669	0.224622	0.111262
18S	172	U	10	1	11	5.05093	0.491446	0.846393	88	12	100	10.1107	0.573612	0.910808	75	20	95	4.32025	0.00498721	0.813632	0.856944	0.0403674	1	0.846393	0.910808	0.813632	0.856944	0.0403674
18S	173	A	33	11	44	0.523457	0	0.348684	419	207	626	0.616162	0	0.381627	324	56	380	0.224643	0	0.183829	0.304713	0.0865294
18S	174	C	21	16	37	0.643567	0	0.397939	167	282	449	1.12326	0	0.52958	104	107	211	1.13669	0	0.533163	0.486894	0.0629178		0.397939	0.52958	0.533163	0.486894	0.0629178
18S	175	A	34	5	39	0.514722	0	0.345516	388	258	646	0.233694	0	0.189664	327	139	466	0.227623	0	0	0.178393	0.141281
18S	176	U	22	13	35	0.584877	0.0311085	0.375619	118	508	626	0.034308	0	0.0332212	100	187	287	0.0489969	0	0	0.13628	0.169781
18S	177	G	2	70	72	0.30274	0	0	45	172	217	2.31279	0.307266	0.699108	8	86	94	1.93368	0.293183	0.661505	0.453538	0.321067
18S	178	C	40	38	78	0.318706	0	0	450	297	747	0.0295009	0	0	123	128	251	0.004806	0	0	0	0
18S	179	C	44	9	53	0.105556	0	0.0971039	290	215	505	0.665766	0.0622445	0.40015	124	213	337	0.282314	0	0	0.165751	0.17042
18S	180	G	45	19	64	0.0376068	0	0	454	239	693	0.380419	0	0.27587	92	75	167	0.503638	0	0.336277	0.204049	0.146377
18S	181	A	29	32	61	0.165233	0	0.143793	452	256	708	0.466353	0	0.318342	83	37	120	1.09238	0.154468	0.524145	0.32876	0.155453
18S	182	C	58	21	79	0.09875	0	0	855	474	1329	0.233091	0	0	138	104	242	0.0871513	0	0	0	0
18S	183	G	42	5	47	0.623148	0	0.388905	1263	561	1824	0.446533	0	0	192	129	321	0.362698	0	0	0.129635	0.183332
18S	184	G	52	28	80	0.109465	0	0	1095	440	1535	0.309274	0	0	235	74	309	0.352222	0	0	0	0
18S	185	G	23	23	46	0.596217	0	0.378565	630	386	1016	0.0648203	0	0.0609306	88	87	175	0.123232	0	0.11027	0.183255	0.139566
18S	186	C	88	19	107	0.375412	0	0	1233	1096	2329	0.622451	0	0	109	140	249	0.332844	0	0	0	0
18S	187	G	114	75	189	0.715673	0	0	481	409	890	0.0724779	0	0.0676506	114	41	155	0.0363248	0	0.0352697	0.0343068	0.0276266
18S	188	C	32	7	39	0.640278	0	0.396389	138	435	573	0.542954	0	0.35229	105	26	131	0.133418	0	0.118505	0.289061	0.121938
18S	189	U	26	23	49	0.145333	0	0.129147	142	601	743	0.0295848	0	0	98	38	136	0.0767234	0	0	0.043049	0.0608804
18S	190	G	6	9	15	2.47569	0.177917	0.725331	31	210	241	1.55675	0.166939	0.609864	24	21	45	1.43623	0.265881	0.594838	0.643344	0.0582968
18S	191	A	0	43	43	0.00782828	0	0.00794668	6	155	161	2.04774	0.0994088	0.673251	3	18	21	3.20505	0.478036	0.77052	0.483906	0.338889
18S	192	C	7	31	38	0.00854701	0	0.00869565	29	140	169	1.33765	0	0.573663	3	60	63	0.173611	0	0.149925	0.244095	0.240067
18S	193	C	5	7	12	1.64957	0	0.641196	17	69	86	1.97318	0.194451	0.666235	1	40	41	0.47619	0	0.327869	0.5451	0.153945
18S	194	C	6	4	10	1.11919	0.0926143	0.551793	36	106	142	0.345532	0	0.258141	2	51	53	0.062963	0	0	0.269978	0.225424
18S	195	C	12	7	19	0.00611111	0	0.00639163	24	58	82	0.937349	0	0.486859	2	31	33	0.314379	0	0.244659	0.24597	0.196152
18S	196	C	10	7	17	0.0339506	0	0	37	65	102	0.139266	0	0.123293	4	37	41	0.134921	0	0	0.0410976	0.0581208
18S	197	U	0	0	0	17.7444	0.90476	1	3	116	119	0.109722	0	0	0	32	32	0.115152	0	0.106145	0.368715	0.448484
18S	198	U	2	12	14	0.0718519	0	0.0714812	16	131	147	0.240616	0	0	1	48	49	0.0437778	0	0	0.0238271	0.0336966
18S	199	C	21	1	22	0.221739	0	0	32	37	69	1.09016	0	0.525157	7	18	25	2.37137	0.347073	0.711501	0.412219	0.301247
18S	200	G	3	4	7	2.97778	0.117419	0.772891	35	48	83	1.8623	0.0166494	0.653348	6	11	17	6.58457	0.062549	0.874559	0.766933	0.0904073	1
18S	201	C	5	14	19	1.03056	0	0.520337	23	37	60	4.34335	0.127704	0.815353	1	12	13	11.631	0.612268	0.926066	0.753919	0.17124	1
18S	202	G	1	6	7	5.16389	0.333856	0.855106	17	48	65	4.84411	0.350906	0.831042	1	18	19	9.50056	0.640027	0.909096	0.865081	0.0326366	1
18S	203	G	6	10	16	2.19346	0.00582401	0.69975	57	72	129	2.31248	0.0971811	0.699736	9	44	53	3.29527	0.24035	0.770508	0.723331	0.0333587
18S	204	G	11	17	28	1.06705	0	0.524976	108	244	352	0.300944	0	0.231832	21	253	274	0.153495	0	0	0.25227	0.214807
18S	205	G	28	55	83	0.272884	0	0	214	378	592	0.170433	0	0	34	663	697	0.709472	0	0	0	0
18S	206	G	127	87	214	0.758346	0	0	972	715	1687	0.750099	0	0	303	432	735	0.708982	0	0	0	0
18S	207	G	80	57	137	0.540177	0	0	536	638	1174	0.566856	0	0	140	311	451	0.449828	0	0	0	0
18S	208	G	57	11	68	0.0605475	0	0.0578818	241	244	485	0.282762	0	0.220786	102	131	233	0.134046	0	0.118648	0.132439	0.0672165
18S	209	A	28	3	31	1.41111	0	0.592938	160	116	276	1.40734	0.0342537	0.585482	31	22	53	4.04959	0.379641	0.804916	0.661112	0.10173
18S	210	U	21	12	33	1.21765	0.00634771	0.556452	141	181	322	1.16543	0.0600103	0.538968	35	45	80	2.24842	0.211313	0.694799	0.59674	0.0697048
18S	211	G	22	40	62	0.0994709	0	0.0917969	280	228	508	0.324645	0	0.245445	51	19	70	2.359	0.144824	0.705249	0.347497	0.26063
18S	212	C	13	56	69	0.105238	0	0	213	369	582	0.1085	0	0.0980318	59	145	204	0.131382	0	0	0.0326773	0.0462126
18S	213	G	7	31	38	0.460969	0	0.321159	251	179	430	0.453029	0	0.312281	47	106	153	0.0655844	0	0	0.211147	0.149347
18S	214	U	4	75	79	0.329028	0	0	125	759	884	0.260389	0	0	23	98	121	0.159199	0	0.138313	0.0461043	0.0652014
18S	215	G	2	42	44	0.246914	0	0.201613	130	540	670	0.0413313	0	0.0397478	36	71	107	0.261214	0	0.208645	0.150002	0.0780143
18S	216	C	2	34	36	0.575375	0	0.371606	182	869	1051	0.349546	0	0	35	247	282	0.581311	0	0	0.123869	0.175177
18S	217	A	3	26	29	1.0437	0	0.51916	176	214	390	1.00773	0	0.502565	27	44	71	1.05802	0	0.51759	0.513105	0.00748038
18S	218	U	0	29	29	1.01519	0	0.512241	66	274	340	1.31268	0	0.568321	16	25	41	2.57011	0.177073	0.72473	0.601764	0.0899136
18S	219	U	5	68	73	0.27012	0	0	86	823	909	0.193626	0	0	16	55	71	1.02485	0	0.509631	0.169877	0.240242
18S	220	U	10	160	170	0.754646	0	0	432	1922	2354	0.759967	0	0	80	276	356	0.673327	0	0	0	0
18S	221	A	0	21	21	1.55505	0	0.619642	60	207	267	1.85788	0.107074	0.65094	14	45	59	1.50944	0.000265395	0.605527	0.62537	0.0189769
18S	222	U	7	39	46	0.133333	0	0.119898	196	275	471	0.501789	0	0.3346	52	38	90	0.619902	0	0.385293	0.27993	0.115037
18S	223	C	39	25	64	0.241368	0	0	351	209	560	0.131531	0	0.116425	98	102	200	0.379104	0	0	0.0388083	0.0548833
18S	224	A	6	19	25	1.02051	0	0.514877	190	94	284	1.23649	0	0.55374	24	36	60	1.32186	0	0.573359	0.547325	0.024302
18S	225	G	16	5	21	1.32879	0	0.581951	524	107	631	0.0985056	0	0	161	22	183	0.295109	0	0	0.193984	0.274334
18S	226	A	20	3	23	0.981481	0	0.505967	421	90	511	0.0287109	0	0.0279627	181	23	204	0.398916	0	0	0.177976	0.232205
18S	227	U	15	29	44	0.0661728	0	0	188	314	502	0.164811	0	0	53	52	105	0.112683	0	0.102138	0.0340459	0.0481482
18S	228	C	51	22	73	0.4	0	0	203	359	562	0.265127	0	0	37	89	126	0.0746282	0	0	0	0
18S	229	A	16	12	28	0.729502	0	0.43038	132	118	250	0.712749	0.133616	0.417114	28	51	79	0.485278	0	0.329498	0.392331	0.044758
18S	230	A	13	26	39	0.202778	0	0.17217	109	153	262	0.528559	0.0271861	0.346652	14	64	78	0.361322	0	0.267911	0.262244	0.0713445
18S	231	A	15	16	31	0.575	0	0.37247	110	201	311	0.243625	0	0.196406	17	92	109	0.0944444	0	0	0.189625	0.152136
18S	232	A	3	30	33	0.546732	0	0.360327	94	210	304	0.224372	0	0.183747	8	42	50	0.914597	0.0463958	0.48264	0.342238	0.122691
18S	233	C	21	86	107	0.574486	0	0	145	377	522	0.323773	0	0	19	74	93	0.0742317	0	0	0	0
18S	234	C	51	59	110	0.605906	0	0	153	281	434	0.182886	0	0	39	120	159	0.533611	0	0	0	0
18S	235	A	7	24	31	0.503125	0	0.341826	121	148	269	0.338313	0	0.253492	15	57	72	0.0625571	0	0.059643	0.21832	0.117855
18S	236	A	7	17	24	0.857333	0	0.471753	72	140	212	0.754617	0.0929787	0.431229	2	32	34	1.2981	0.127152	0.571968	0.49165	0.059154
18S	237	C	8	19	27	0.640476	0	0.39911	114	159	273	0.558313	0	0.359121	10	27	37	1.5307	0	0.611208	0.45648	0.110621
18S	238	C	14	32	46	0.126241	0	0	270	160	430	0.0205208	0	0	41	28	69	0.353333	0	0.263869	0.0879564	0.124389
18S	239	C	38	9	47	0.213657	0	0	464	181	645	0.372601	0	0	56	68	124	0.268	0	0	0	0
18S	240	G	10	6	16	1.03791	0	0.524439	198	132	330	0.339107	0	0.253806	22	13	35	1.82716	0	0.652701	0.476982	0.16627
18S	241	G	6	3	9	2.10111	0.166949	0.700111	185	105	290	0.545475	0	0.353736	16	11	27	2.59722	0	0.729248	0.594365	0.170565
18S	242	U	3	16	19	0.631111	0	0.399157	79	253	332	0.35629	0	0.263277	8	86	94	0.0127485	0	0.0127203	0.225051	0.160061
18S	243	C	48	23	71	0.636883	0	0	349	956	1305	0.739153	0	0	36	358	394	0.840703	0	0	0	0
18S	244	A	4	6	10	2.03232	0	0.690934	60	246	306	0.430148	0	0.301458	4	90	94	0.00163743	0	0.00165211	0.331348	0.282191
18S	245	G	1	9	10	1.86061	0	0.671772	32	228	260	0.575011	0	0.365974	3	49	52	0.755136	0	0.434919	0.490888	0.130965
18S	246	C	3	10	13	1.11508	0	0.545631	22	378	400	0.129704	0	0	2	40	42	0.957106	0	0.494923	0.346851	0.246133
18S	247	C	2	39	41	0.373545	0	0	29	287	316	0.0328777	0	0.0319287	4	52	56	0.337622	0	0.255759	0.0958959	0.113789
18S	248	C	14	69	83	0.749735	0	0	13	235	248	0.233735	0	0.190072	4	53	57	0.203448	0	0.171512	0.120528	0.0855622
18S	249	C	1	8	9	1.75444	0	0.660946	2	246	248	0.109058	0	0.0986916	2	31	33	0.851307	0	0.467265	0.408967	0.233212
18S	250	U	0	31	31	0.362153	0	0	2	155	157	0.327707	0.0398518	0.248004	2	37	39	0.0155556	0	0	0.0826681	0.11691
18S	251	C	2	7	9	1.14111	0	0.559064	15	126	141	0.349844	0.0172217	0.260533	1	35	36	0.0732733	0	0	0.273199	0.228412
18S	252	U	0	10	10	0.80101	0	0.468399	3	95	98	0.819978	0.14234	0.453057	1	28	29	0.0781481	0	0.0747962	0.332084	0.182038
18S	253	C	1	7	8	1.03827	0	0.538757	5	89	94	0.668304	0.0872743	0.403132	0	14	14	1.1163	0.270191	0.544633	0.495508	0.0653631
18S	254	C	0	9	9	0.522222	0	0.367188	5	158	163	0.160637	0	0	0	18	18	0.5	0.0698979	0.345455	0.237547	0.168206
18S	255	G	0	4	4	1.27111	0.167569	0.613734	5	155	160	0.199931	0	0	2	21	23	0.0435185	0	0.0434381	0.219057	0.279641
18S	256	G	1	9	10	0.0484848	0	0	3	100	103	0.235684	0.0100237	0.192227	1	17	18	0.252632	0	0.210526	0.134251	0.0952234
18S	257	C	2	5	7	0.301389	0	0.256198	7	112	119	0.0972222	0	0.0892857	2	22	24	0.120889	0	0	0.115161	0.106181
18S	258	C	6	5	11	0.15	0	0	13	100	113	0.255361	0	0.204848	2	27	29	0.31037	0	0	0.0682825	0.0965661
18S	259	C	4	5	9	0.0588889	0	0.0614137	25	67	92	0.643489	0.082843	0.394117	2	21	23	0.134722	0	0	0.151843	0.173138
18S	260	C	2	5	7	0.405556	0	0.316703	19	121	140	0.0881797	0	0.0815657	5	16	21	0.0176768	0	0	0.132756	0.134265
18S	261	G	1	7	8	0.388889	0	0.304348	20	97	117	0.435028	0.0185827	0.30495	4	8	12	0.742735	0.157016	0.44587	0.351723	0.0665724
18S	262	G	2	8	10	0.322222	0	0.26169	15	128	143	0.279861	0	0.219858	3	3	6	2.69841	0.4189	0.758929	0.413492	0.244857
18S	263	C	4	19	23	0.322222	0	0	10	246	256	0.250022	0	0	0	24	24	0.116	0	0.107807	0.0359356	0.0508206
18S	264	C	0	10	10	0.885859	0.00721663	0.493528	2	307	309	0.361147	0	0	3	23	26	0.128807	0	0.11798	0.203836	0.21043
18S	265	G	1	8	9	1.36778	0.210148	0.603136	4	162	166	0.36161	0	0.266748	2	18	20	0.629101	0.015033	0.397792	0.422559	0.138442
18S	266	G	5	7	12	1.14103	0.224148	0.552795	22	112	134	0.933251	0.110858	0.484593	7	23	30	0.367025	0	0.274973	0.437454	0.118217
18S	267	G	12	17	29	0.0588889	0	0.0574215	83	236	319	0.131007	0	0	11	10	21	1.54444	0.146885	0.618027	0.22515	0.278794
18S	268	G	20	17	37	0.111404	0	0	152	206	358	0.201795	0	0	46	22	68	0.183414	0	0	0	0
18S	269	G	34	22	56	0.381676	0	0	249	91	340	0.0917237	0	0	70	9	79	0.215278	0	0	0	0
18S	270	G	26	16	42	0.109044	0	0	132	46	178	0.879392	0.0327865	0.469308	37	12	49	0.44	0	0.309859	0.259722	0.194847
18S	271	C	26	12	38	0.0945869	0	0.0884861	196	43	239	0.481944	0	0.326128	49	3	52	0.53543	0	0.353055	0.25589	0.118882
18S	272	G	49	12	61	0.216487	0	0	493	46	539	0.273786	0	0	152	2	154	0.437778	0	0	0	0
18S	273	G	63	14	77	0.304131	0	0	607	78	685	0.355134	0	0	180	5	185	0.437694	0	0	0	0
18S	274	G	14	4	18	2.42982	0.330422	0.719481	130	23	153	2.52886	0.31265	0.717943	29	1	30	3.4147	0.350765	0.779177	0.738867	0.0285105
18S	275	C	41	3	44	0.522963	0	0.34847	376	26	402	0.476978	0	0.323485	66	8	74	0.956593	0.0149785	0.492262	0.388072	0.0743758
18S	276	G	16	6	22	2.35942	0.404298	0.711538	223	43	266	1.64515	0.270947	0.622832	59	5	64	1.50615	0.221714	0.604694	0.646355	0.0466828
18S	277	C	60	5	65	0.199158	0	0.168207	570	62	632	0.224171	0	0.183357	136	7	143	0.240201	0	0.194769	0.182111	0.0108798
18S	278	C	150	1	151	0.484211	0	0	1199	62	1261	0.317538	0	0	276	2	278	0.296575	0	0	0	0
18S	279	G	124	3	127	0.314236	0	0	983	91	1074	0.0309561	0	0	334	8	342	0.377843	0	0	0	0
18S	280	G	70	2	72	0.341553	0	0.257221	650	28	678	0.8135	0.0857898	0.448945	187	5	192	0.30593	0	0.235195	0.313787	0.095993
18S	281	C	109	8	117	0.179755	0	0	1369	33	1402	0.0980756	0	0	224	10	234	0.142459	0	0.125161	0.0417203	0.0590014
18S	282	G	109	1	110	0.117818	0	0	1387	29	1416	0.0631067	0	0	199	7	206	0.370639	0	0.27137	0.0904565	0.127925
18S	283	G	89	5	94	0.034269	0	0.0334742	1370	13	1383	0.015912	0	0.0156739	336	2	338	0.18217	0	0	0.0163827	0.013675
18S	284	C	136	1	137	0.364815	0	0	2246	24	2270	0.417349	0	0	471	8	479	0.464259	0	0	0	0
18S	285	U	118	3	121	0.358197	0	0	2361	50	2411	0.478939	0	0	389	11	400	0.369271	0	0	0	0
18S	286	U	93	1	94	0.235906	0	0	2055	18	2073	0.413077	0	0	354	13	367	0.371377	0	0	0	0
18S	287	U	55	3	58	0.163277	0	0.142435	993	37	1030	0.212717	0	0.175546	223	9	232	0.024845	0	0	0.105993	0.0761579
18S	288	G	32	5	37	0.62193	0.0775923	0.389775	470	28	498	1.35362	0.21845	0.575612	128	5	133	0.593615	0.0493091	0.374249	0.446545	0.0914842
18S	289	G	9	4	13	2.91667	0.42168	0.758514	946	19	965	0.0166437	0	0.0163879	106	21	127	0.484115	0.00698154	0.327924	0.367609	0.304268
18S	290	U	9	2	11	3.07222	0.351823	0.770195	622	64	686	0.326104	0	0.246181	49	13	62	1.70053	0.246854	0.633425	0.549934	0.221924
18S	291	G	11	1	12	2.13932	0.165468	0.698577	391	97	488	0.593751	0	0.373028	107	15	122	0.0625113	0	0.0592872	0.376964	0.261004
18S	292	A	1	49	50	0.400218	0	0	259	124	383	0.675839	0	0.403912	31	11	42	1.69509	0.234647	0.634429	0.346114	0.262209
18S	293	C	10	10	20	0.456085	0	0.323817	250	109	359	0.481049	0	0.325413	75	7	82	0.12838	0	0.115002	0.254744	0.0988148
18S	294	U	9	30	39	0.0791667	0	0	171	136	307	0.925253	0	0.481399	38	23	61	0.757885	0	0.435127	0.305509	0.216852
18S	295	C	6	8	14	1.80074	0	0.658629	148	128	276	1.20004	0	0.546359	44	15	59	0.956481	0	0.493079	0.566022	0.069001
18S	296	U	28	17	45	0.0661836	0	0	451	389	840	0.366442	0	0	57	43	100	0.160726	0	0.139662	0.0465539	0.0658371
18S	297	A	9	16	25	1.31282	0	0.577227	258	208	466	0.28344	0	0.221213	50	22	72	0.808219	0	0.450382	0.416274	0.147329
18S	298	G	5	22	27	1.46429	0	0.602941	221	136	357	0.823495	0	0.452295	31	52	83	0.723016	0	0.422542	0.492593	0.0789679
18S	299	A	8	22	30	1.59319	0.104977	0.622113	195	128	323	1.32541	0.00408752	0.570726	49	58	107	0.533025	0	0.349808	0.514216	0.118132
18S	300	U	44	161	205	0.664401	0	0	1100	1054	2154	0.723501	0	0	129	350	479	0.692153	0	0	0	0
18S	301	A	6	29	35	1.67685	0	0.632995	275	205	480	0.827258	0	0.453248	12	187	199	0.0136111	0	0	0.362081	0.266339
18S	302	A	16	38	54	0.970707	0	0.497155	171	232	403	1.47638	0.0626175	0.59678	7	85	92	1.40872	0.0835547	0.587465	0.560467	0.0449295
18S	303	C	33	204	237	0.594258	0	0	272	483	755	0.403498	0	0.287766	38	115	153	0.462482	0	0.317641	0.201802	0.143216
18S	304	C	57	40	97	0.229252	0	0.188058	515	327	842	0.505602	0	0.336079	41	195	236	0.0731364	0	0.0684211	0.197519	0.109475
18S	305	U	69	95	164	0.29697	0	0	1015	634	1649	0.134997	0	0	87	221	308	0.0621	0	0	0	0
18S	306	C	41	39	80	0.566529	0	0.364519	365	443	808	1.09563	0.112294	0.523126	20	363	383	0.203096	0	0	0.295882	0.219011
18S	307	G	55	36	91	0.260507	0	0.208466	1159	456	1615	0.0202076	0	0.0198194	110	132	242	0.327115	0	0.247252	0.158513	0.099341
18S	308	G	44	157	201	0.479373	0	0	1231	773	2004	0.101917	0	0	122	108	230	0.472054	0	0.321623	0.107208	0.151614
18S	309	G	18	118	136	0.206407	0	0	878	1129	2007	0.0285857	0	0	61	91	152	1.43551	0.177791	0.590995	0.196998	0.278598
18S	310	C	33	78	111	0.103571	0	0	1343	2171	3514	0.476064	0	0	278	413	691	0.540189	0	0	0	0
18S	311	C	22	47	69	0.423016	0	0.300282	1409	2240	3649	0.493349	0	0	275	457	732	0.566667	0	0	0.100094	0.141554
18S	312	G	24	38	62	0.42575	0	0.301976	834	1002	1836	0.0673804	0	0.0631591	173	198	371	0.0787037	0	0	0.121712	0.130048
18S	313	A	21	11	32	1.62626	0.170654	0.626459	399	752	1151	0.708777	0	0.414997	104	152	256	0.286684	0	0.223484	0.421647	0.164581
18S	314	U	42	63	105	0.331132	0	0	663	1791	2454	0.319167	0	0	150	135	285	0.0653458	0	0.0615396	0.0205132	0.02901
18S	315	C	7	39	46	0.397872	0	0.289026	161	1560	1721	0.0751968	0	0	22	298	320	0.141675	0	0	0.0963421	0.136248
18S	316	G	29	72	101	0.504248	0	0	195	834	1029	0.428447	0	0.300143	49	89	138	0.947962	0.008369	0.488447	0.262863	0.201142
18S	317	C	46	18	64	0.271966	0	0	178	1050	1228	0.0416689	0	0	56	241	297	0.323415	0	0	0	0
18S	318	A	15	13	28	0.786207	0	0.448819	102	401	503	1.08816	0.146927	0.521605	26	92	118	0.59944	0	0.376761	0.449062	0.0591329
18S	319	C	2	14	16	2.06797	0.0888251	0.687228	36	712	748	0.226495	0	0.184869	10	104	114	0.508792	0	0.339173	0.403757	0.21011
18S	320	G	1	17	18	1.74211	0.0551101	0.64775	32	398	430	1.07476	0.0667742	0.518597	10	60	70	1.34429	0.0475754	0.576897	0.581081	0.0528093
18S	321	C	1	25	26	0.711111	0	0.424779	47	714	761	0.0590551	0	0	8	60	68	1.19002	0	0.547002	0.323927	0.234423
18S	322	C	6	13	19	1.305	0	0.578714	58	170	228	2.12271	0.320535	0.680717	15	21	36	2.83213	0.122118	0.744298	0.66791	0.0682033
18S	323	C	10	10	20	1.01587	0	0.516129	142	115	257	1.72196	0.259744	0.63352	39	37	76	0.766955	0	0.437269	0.528973	0.0806325
18S	324	C	108	19	127	0.779167	0	0	995	101	1096	0.485273	0	0	330	42	372	0.759011	0	0	0	0
18S	325	C	68	4	72	0.529224	0	0	835	45	880	0.329184	0	0	185	10	195	0.459921	0	0	0	0
18S	326	C	50	1	51	0.312607	0	0	768	50	818	0.299756	0	0	118	5	123	0.146057	0	0	0	0
18S	327	G	7	1	8	3.40617	0.254233	0.793044	283	33	316	0.955871	0.00722999	0.489508	41	1	42	1.50594	0	0.606578	0.62971	0.124993
18S	328	U	20	0	20	0.707407	0	0.426203	686	49	735	0.266787	0	0	65	9	74	0.278667	0	0.220232	0.215478	0.174029
18S	329	G	10	0	10	2.2	0.0979842	0.707602	382	439	821	0.360719	0	0	78	9	87	0.0563131	0	0.0538908	0.253831	0.321618
18S	330	G	7	7	14	1.28444	0	0.579158	205	44	249	1.37684	0.271881	0.580251	20	15	35	1.58364	0	0.619611	0.593007	0.0188175
18S	331	C	19	8	27	0.0166667	0	0.0169903	419	23	442	0.262127	0	0.208059	37	15	52	0.467715	0	0.322819	0.182623	0.126143
18S	332	G	10	15	25	0.0324786	0	0.0326741	150	201	351	0.570455	0	0.3639	26	11	37	0.897076	0	0.479525	0.292033	0.189372
18S	333	G	1	35	36	0.284084	0	0	83	305	388	0.376778	0	0.274178	23	11	34	0.999048	0	0.507008	0.260396	0.207215
18S	334	C	1	16	17	0.774074	0.084128	0.450431	78	280	358	0.596688	0.0198307	0.374357	13	17	30	1.33369	0.0549991	0.579505	0.468098	0.0846778
18S	335	G	4	15	19	0.740556	0.12239	0.438055	46	415	461	0.271284	0	0.213758	22	111	133	0.516086	0	0	0.217271	0.178852
18S	336	A	3	39	42	0.154522	0	0	44	675	719	0.136296	0	0	16	61	77	0.0888889	0	0.0826052	0.0275351	0.0389405
18S	337	C	3	50	53	0.320165	0	0	40	1069	1109	0.425285	0	0	6	168	174	0.513651	0	0	0	0
18S	338	G	0	26	26	0.520165	0	0.350721	21	544	565	0.397448	0	0.28477	3	42	45	1.52367	0	0.608998	0.41483	0.139913
18S	339	A	0	51	51	0.186538	0	0	19	433	452	1.01857	0.137353	0.505152	3	42	45	1.96449	0.186591	0.66757	0.390907	0.284255
18S	340	C	0	49	49	0.119111	0	0	41	751	792	0.203363	0	0.169173	9	30	39	3.07861	0.448445	0.759474	0.309549	0.325555
18S	341	C	0	54	54	0.193535	0	0	92	826	918	0.0713457	0	0.0666621	33	85	118	0.440243	0	0.307467	0.12471	0.132063
18S	342	C	18	43	61	0.294624	0	0	256	1293	1549	0.395606	0	0	58	232	290	0.43593	0	0	0	0
18S	343	A	3	16	19	1.42722	0.213952	0.600374	83	780	863	0.168737	0	0.144519	70	112	182	0.0297511	0	0.0290456	0.257979	0.246656
18S	344	U	6	26	32	0.432997	0	0.308689	112	1537	1649	0.456552	0	0	57	222	279	0.317579	0	0	0.102896	0.145518
18S	345	U	8	80	88	0.538577	0	0	135	1665	1800	0.528571	0	0	80	230	310	0.361486	0	0	0	0
18S	346	C	1	43	44	0.0688889	0	0.0658174	101	971	1072	0.167619	0	0	61	299	360	0.440936	0	0	0.0219391	0.0310266
18S	347	G	5	17	22	1.46184	0.0848513	0.604475	91	339	430	1.0974	0.200958	0.523798	64	83	147	0.551652	0.0188439	0.35708	0.495118	0.103014
18S	348	A	3	22	25	1.16667	0	0.548193	114	314	428	0.908987	0.102648	0.476744	69	98	167	0.306283	0	0.235542	0.42016	0.133763
18S	349	A	2	47	49	0.340889	0	0.258075	109	243	352	1.12269	0.0926747	0.529607	44	86	130	0.627735	0.0199523	0.387467	0.391716	0.110893
18S	350	C	10	49	59	0.765185	0	0.437619	321	363	684	0.127072	0	0.112892	82	218	300	0.257364	0	0	0.183504	0.185503
18S	351	G	15	18	33	3.52288	0.0934422	0.784	114	217	331	1.66135	0	0.624958	36	120	156	1.00099	0	0.501845	0.636934	0.1155
18S	352	U	49	46	95	0.731134	0	0.424901	135	364	499	0.913667	0	0.477942	57	148	205	0.860626	0	0.463756	0.455533	0.0224213
18S	353	C	143	14	157	0.367511	0	0.269994	404	196	600	1.56519	0	0.610561	65	93	158	2.57142	0	0.721269	0.533941	0.192034
18S	354	U	10	15	25	8.89103	0.530741	0.902407	181	96	277	5.45592	0	0.845574	41	28	69	8.28603	0.455508	0.893686	0.880556	0.0249906	1	0.902407	0.845574	0.893686	0.880556	0.0249906
18S	355	G	253	16	269	0.0281481	0	0	692	136	828	1.55696	0	0.609198	159	23	182	3.18179	0.268821	0.761863	0.457021	0.329117
18S	356	C	639	26	665	0.554771	0	0	1962	543	2505	0.0337412	0	0	752	54	806	0.0432466	0	0.0415032	0.0138344	0.0195648
18S	357	C	626	19	645	0.503474	0	0	2583	242	2825	0.0569671	0	0	1448	113	1561	0.466354	0	0	0	0
18S	358	C	113	10	123	2.17894	0	0.687173	2265	376	2641	0.132761	0	0.117241	1287	31	1318	0.297776	0	0	0.268138	0.300144
18S	359	U	737	21	758	0.563651	0	0	8433	1998	10431	0.779666	0	0	2976	5	2981	0.736471	0	0	0	0
18S	360	A	49	9	58	5.92674	0.209491	0.857731	943	9	952	2.66354	0	0.727248	270	0	270	3.0551	0	0.754083	0.779688	0.0562618	1
18S	361	U	188	48	236	0.648101	0	0.394251	3608	394	4002	0.212518	0	0	1225	45	1270	0.241254	0	0	0.131417	0.185851
18S	362	C	1155	10	1165	0.761883	0	0	4955	490	5445	0.4498	0	0	1401	54	1455	0.379678	0	0	0	0
18S	363	A	103	0	103	2.71816	0	0.732945	1482	39	1521	1.14644	0	0.534277	353	2	355	1.62659	0.116121	0.619941	0.629055	0.0813617
18S	364	A	88	1	89	2.89111	0	0.745132	2325	9	2334	0.250074	0	0.200116	349	7	356	1.23442	0	0.553151	0.499466	0.225717
18S	365	C	252	1	253	0.269423	0	0.212901	2108	31	2139	0.260877	0	0.206978	809	9	818	0.233442	0	0	0.13996	0.0989959
18S	366	U	125	3	128	1.31792	0	0.570486	1768	72	1840	0.162973	0	0.1402	302	6	308	0.621719	0	0.384137	0.364941	0.176187
18S	367	U	198	2	200	0.438972	0	0.306118	1448	16	1464	0.489367	0	0.328724	355	3	358	0.291829	0	0.226392	0.287078	0.0438928
18S	368	U	384	5	389	0.359202	0	0	2868	51	2919	0.380609	0	0	398	1	399	0.0676667	0	0	0	0
18S	369	C	655	1	656	0.75263	0	0	1532	25	1557	0.171124	0	0.1462	193	19	212	0.536359	0	0.350181	0.16546	0.143608
18S	370	G	102	1	103	1.0625	0	0.517564	891	7	898	1.10054	0.167681	0.52421	108	22	130	1.45115	0.163974	0.593877	0.545217	0.0345144
18S	371	A	119	1	120	0.624059	0	0.386224	991	23	1014	0.786875	0.0414332	0.440607	154	15	169	0.799346	0	0.4457	0.424177	0.026917
18S	372	U	123	0	123	0.399821	0	0.287278	1028	55	1083	0.664658	0.0011888	0.399497	133	35	168	0.622485	0.0256036	0.385066	0.35728	0.0498486
18S	373	G	115	2	117	0.333145	0	0.251493	2466	64	2530	0.348483	0	0	273	60	333	0.248104	0	0	0.0838309	0.118555
18S	374	G	29	1	30	3.73333	0	0.794145	1328	104	1432	0.236078	0	0.191098	114	59	173	0.494955	0	0.332361	0.439201	0.257523
18S	375	U	177	5	182	0.437341	0	0	3126	351	3477	0.571963	0	0	316	187	503	0.57888	0	0	0	0
18S	376	A	24	6	30	1.79928	0.267296	0.650259	1309	274	1583	0.113068	0	0.10164	143	116	259	0.0360256	0	0	0.250633	0.285609
18S	377	G	25	3	28	1.78008	0.199538	0.648339	929	255	1184	0.576746	0	0.365978	131	161	292	0.0998862	0	0	0.338106	0.265416
18S	378	U	44	20	64	0.185641	0	0.158633	1249	557	1806	0.105159	0	0.0952005	86	129	215	0.527109	0	0.346218	0.200017	0.106574
18S	379	C	39	11	50	0.773856	0	0.441133	1116	493	1609	0.294362	0	0.227528	61	127	188	0.871664	0	0.467036	0.378565	0.107322
18S	380	G	18	25	43	2.87904	0.266679	0.746578	603	429	1032	1.18026	0.157422	0.54158	51	73	124	2.61333	0.157474	0.724852	0.671004	0.091945
18S	381	C	40	46	86	1.54278	0	0.609485	694	1202	1896	0.155128	0	0.134356	43	141	184	1.90889	0.187996	0.657448	0.467097	0.236096
18S	382	C	56	49	105	1.88365	0	0.655361	1044	1550	2594	0.112207	0	0	63	346	409	0.855339	0	0.461622	0.372328	0.2749
18S	383	G	20	13	33	9.91013	0.575837	0.910797	329	1787	2116	0.140477	0	0.123225	34	443	477	0.750116	0	0.429122	0.487715	0.324184
18S	384	U	18	143	161	1.61488	0.044158	0.619035	301	4443	4744	0.527624	0	0	30	1186	1216	0.305606	0	0	0.206345	0.291816
18S	385	G	1	327	328	0.440122	0	0.306261	154	1664	1818	0.480673	0	0.324752	12	362	374	1.78468	0	0.641507	0.424173	0.153863
18S	386	C	27	1444	1471	0.738361	0	0	238	3430	3668	0.330653	0	0	38	1686	1724	0.451736	0	0	0	0
18S	387	C	14	663	677	0.259325	0	0	112	895	1007	1.72766	0.0736969	0.633615	21	1280	1301	0.203465	0	0	0.211205	0.298689
18S	388	U	43	1206	1249	0.651982	0	0	582	5089	5671	0.631083	0	0	80	4076	4156	0.83267	0	0	0	0
18S	389	A	18	320	338	0.534251	0	0.348887	158	583	741	2.45975	0.222368	0.711239	29	178	207	4.21346	0	0.808935	0.62302	0.197902
18S	390	C	27	462	489	0.0339229	0	0	537	1996	2533	0.0716347	0	0	27	568	595	0.584526	0	0.369288	0.123096	0.174084
18S	391	C	99	421	520	0.185007	0	0	858	2356	3214	0.348744	0	0	46	750	796	0.00987035	0	0	0	0
18S	392	A	30	141	171	1.38081	0.109957	0.581395	257	620	877	1.63384	0.101267	0.620595	10	176	186	3.08039	0	0.755916	0.652635	0.0747634
18S	393	U	36	115	151	1.04284	0	0.512134	304	718	1022	1.15206	0	0.535572	8	258	266	1.23575	0	0.55365	0.533785	0.0169958
18S	394	G	12	95	107	1.42233	0	0.589427	187	522	709	2.27311	0.290092	0.69478	10	167	177	1.75893	0.163871	0.638841	0.641016	0.0430377
18S	395	G	11	50	61	2.08333	0.221505	0.679229	254	2023	2277	0.14483	0	0	22	102	124	1.06089	0	0.516779	0.398669	0.289598
18S	396	U	5	64	69	1.41143	0	0.588796	154	3444	3598	0.469939	0	0	11	166	177	0.329775	0	0.249045	0.279281	0.241324
18S	397	G	1	45	46	2.07943	0.0549451	0.679963	152	2182	2334	0.129055	0	0	15	175	190	0.0803956	0	0.0747755	0.251579	0.304447
18S	398	A	4	112	116	0.0332384	0	0	76	1741	1817	0.118592	0	0.106071	8	86	94	0.96269	0.190195	0.49314	0.199737	0.211938
18S	399	C	9	215	224	0.584444	0	0	105	2342	2447	0.198457	0	0	9	144	153	0.135498	0	0.120015	0.0400051	0.0565758
18S	400	C	44	115	159	0.411458	0	0	337	2359	2696	0.291517	0	0	40	218	258	0.39468	0	0	0	0
18S	401	A	2	98	100	0.0630363	0	0	75	1066	1141	0.824869	0.156598	0.452232	7	76	83	1.07474	0.136569	0.521	0.324411	0.231105
18S	402	C	7	103	110	0.194194	0	0	67	2173	2240	0.179349	0	0	5	180	185	0.149701	0	0	0	0
18S	403	G	11	59	70	0.279343	0	0.220779	104	1720	1824	0.045516	0	0	10	220	230	0.366186	0	0	0.0735931	0.104076
18S	404	G	4	66	70	0.223474	0	0.184783	166	1640	1806	0.0899342	0	0	11	239	250	0.465693	0	0	0.0615942	0.0871074
18S	405	G	1	18	19	3.29333	0.479369	0.776119	58	840	898	0.844383	0.173285	0.458089	12	69	81	0.782656	0.0748629	0.442063	0.558757	0.153837
18S	406	U	1	38	39	0.832222	0.099736	0.460498	28	1132	1160	0.28396	0	0.221308	4	133	137	0.050161	0	0	0.227269	0.188045
18S	407	G	3	36	39	0.653611	0.0311742	0.40133	53	1573	1626	0.213488	0	0	6	107	113	0.0419103	0	0.040566	0.147299	0.180389
18S	408	A	4	59	63	0.0227431	0	0	39	1143	1182	0.0523997	0	0.0498307	2	48	50	1.28998	0.184811	0.56818	0.206003	0.256904
18S	409	C	4	93	97	0.410771	0	0	23	1747	1770	0.421758	0	0	3	82	85	0.14199	0	0.125614	0.0418715	0.0592152
18S	410	G	3	62	65	0.0914141	0	0.0849366	36	1249	1285	0.23926	0	0	1	69	70	0.199687	0	0.168427	0.0844544	0.0687607
18S	411	G	2	66	68	1.2525	0.248713	0.559649	79	832	911	0.164632	0	0.141493	5	59	64	0.185983	0	0.158879	0.286673	0.193153
18S	412	G	44	29	73	1.51607	0.154052	0.605808	139	405	544	0.990071	0.0253432	0.497965	15	103	118	0.436321	0	0	0.367924	0.263861
18S	413	G	22	9	31	5.80139	0.476293	0.856908	105	168	273	2.93483	0.196737	0.746552	17	60	77	0.185613	0	0	0.534487	0.380615
18S	414	A	71	7	78	2.0948	0	0.679657	93	165	258	3.06139	0.137576	0.754496	4	11	15	3.29931	0.389124	0.778725	0.737626	0.0421669
18S	415	A	71	5	76	2.54185	0	0.720303	88	160	248	3.21852	0.0940642	0.763677	8	6	14	3.74148	0.431058	0.800349	0.761443	0.0327168	1
18S	416	U	207	37	244	0.134785	0	0.119204	385	533	918	0.0639705	0	0.0601859	24	10	34	0.995556	0	0.506133	0.228508	0.197784
18S	417	C	1428	100	1528	0.901228	0	0	2470	976	3446	0.78651	0	0	92	42	134	0.517613	0	0	0	0
18S	418	A	240	12	252	0.203865	0	0.1699	764	180	944	0.130641	0	0.115654	33	12	45	0.73913	0	0.43038	0.238645	0.137374
18S	419	G	132	20	152	0.997894	0	0.501112	562	132	694	0.592614	0	0.372438	14	5	19	3.18389	0.397426	0.770192	0.547914	0.16572
18S	420	G	228	11	239	0.179398	0	0.152649	869	143	1012	0.0655369	0	0.061563	103	9	112	0.310914	0	0	0.0714041	0.0627061
18S	421	G	151	0	151	0.810088	0	0.449173	642	47	689	0.608132	0	0.378502	89	15	104	0.209947	0	0	0.275892	0.197207
18S	422	U	123	4	127	0.993403	0	0.500306	876	224	1100	0.0699667	0	0	74	14	88	0.0354557	0	0	0.166769	0.235847
18S	423	U	224	4	228	0.0672004	0	0	1259	287	1546	0.407513	0	0	148	21	169	0.553987	0	0	0	0
18S	424	C	159	42	201	0.356271	0	0	1122	211	1333	0.393078	0	0	92	15	107	0.28642	0	0	0	0
18S	425	G	88	7	95	0.301968	0	0.233802	561	67	628	0.414132	0	0.293182	57	14	71	0.11034	0	0.100633	0.209206	0.0805087
18S	426	A	70	3	73	0.565015	0.0529492	0.364173	446	72	518	0.782081	0.00974957	0.439333	81	18	99	0.165111	0	0	0.267835	0.191858
18S	427	U	65	0	65	0.532997	0.0055146	0.351154	334	47	381	1.72888	0.150211	0.634158	20	13	33	2.32157	0.226458	0.705182	0.563498	0.152924
18S	428	U	11	8	19	3.78333	0.502963	0.799296	37	13	50	22.2586	0.869891	0.957813	6	1	7	16.6903	0.695765	0.950186	0.902431	0.0729943	1	0.799296	0.957813	0.950186	0.902431	0.0729943
18S	429	C	52	20	72	0.103957	0	0.0953511	549	103	652	0.858891	0.0842734	0.462426	16	19	35	3.85	0.321417	0.798387	0.452055	0.287107
18S	430	C	61	28	89	0.287407	0	0	1233	304	1537	0.260815	0	0	33	24	57	2.2933	0.217825	0.700018	0.233339	0.329991
18S	431	G	61	4	65	0.157407	0	0	1081	271	1352	0.104607	0	0	65	12	77	1.77479	0.215894	0.642581	0.214194	0.302916
18S	432	G	69	1	70	0.307668	0	0	1373	80	1453	0.127472	0	0	203	10	213	0.0792835	0	0.0737788	0.0245929	0.0347797
18S	433	A	46	11	57	0.205747	0	0	2776	128	2904	0.6055	0	0	521	19	540	0.60762	0	0	0	0
18S	434	G	20	14	34	0.317143	0	0.24612	1934	126	2060	0.399725	0	0	478	11	489	0.53415	0	0	0.0820399	0.116022
18S	435	A	20	11	31	0.674653	0	0.410522	1594	228	1822	0.320711	0	0	549	11	560	0.603803	0	0	0.136841	0.193522
18S	436	G	4	1	5	10.3333	0.577557	0.925373	569	25	594	1.18545	0.192072	0.542846	192	4	196	0.300282	0	0.231841	0.566687	0.283635		0.925373	0.542846	0.231841	0.566687	0.283635
18S	437	G	11	14	25	2.8812	0	0.749778	805	180	985	0.165134	0	0.141853	232	22	254	0.0857952	0	0	0.29721	0.325211
18S	438	G	17	5	22	4.2	0	0.814503	729	85	814	0.300245	0	0.231133	212	31	243	0.132423	0	0	0.348545	0.342727
18S	439	A	21	9	30	3.44194	0.145975	0.780541	610	142	752	0.268836	0	0.212098	94	16	110	0.764164	0.0601554	0.435383	0.476007	0.233837
18S	440	G	15	45	60	1.59545	0.0288365	0.618617	231	118	349	1.484	0.200841	0.598111	12	12	24	5.496	0.558598	0.851301	0.689343	0.114827
18S	441	C	13	177	190	0.151891	0	0	223	253	476	0.632471	0	0.38793	44	16	60	1.0051	0	0.505404	0.297778	0.215953
18S	442	C	39	238	277	0.389329	0	0	152	346	498	0.496571	0.0437141	0.332251	39	15	54	0.642828	0	0.395673	0.242641	0.173516
18S	443	U	11	646	657	0.79284	0	0	178	754	932	0.208467	0	0	14	22	36	1.16637	0	0.545199	0.181733	0.257009
18S	444	G	25	167	192	0.0039148	0	0.00391976	335	236	571	0.449242	0.0320426	0.310359	8	4	12	4.54872	0.435483	0.831303	0.38186	0.341541
18S	445	A	7	160	167	0.156151	0	0.13576	184	376	560	0.591543	0.120986	0.372096	16	16	32	0.841414	0.093754	0.464584	0.324147	0.138458
18S	446	G	31	184	215	0.0868827	0	0	763	434	1197	0.25601	0	0	44	32	76	0.2886	0	0	0	0
18S	447	A	17	64	81	1.55908	0.029444	0.612152	521	402	923	0.102261	0	0.0928648	37	33	70	0.168075	0	0	0.235005	0.269364
18S	448	A	30	81	111	0.837103	0	0.45789	644	510	1154	0.0461279	0	0	25	68	93	0.343972	0	0	0.15263	0.215851
18S	449	A	18	57	75	1.63684	0	0.623872	659	448	1107	0.0444545	0	0.0425992	22	36	58	0.148023	0	0.130869	0.26578	0.25576
18S	450	C	38	77	115	0.479406	0	0.325952	665	816	1481	0.235065	0	0	32	62	94	0.310994	0	0	0.108651	0.153655
18S	451	G	12	92	104	0.715238	0.0408941	0.419319	586	785	1371	0.14472	0	0	36	21	57	0.348659	0	0.261871	0.227063	0.172946
18S	452	G	22	336	358	0.567781	0	0	654	702	1356	0.141136	0	0	47	6	53	0.487037	0	0.331652	0.110551	0.156342
18S	453	C	14	149	163	0.0922764	0	0.0849551	587	817	1404	0.164263	0	0	14	43	57	0.503448	0	0.338747	0.141234	0.143905
18S	454	U	35	280	315	0.491139	0	0	560	1284	1844	0.414899	0	0	19	112	131	0.394192	0	0	0	0
18S	455	A	17	143	160	0.0770186	0	0.0719258	254	495	749	0.608148	0.0549657	0.378481	13	47	60	0.485974	0	0.330689	0.260365	0.134668
18S	456	C	4	148	152	0.0872186	0	0.0807069	217	574	791	0.484273	0	0.326547	2	50	52	0.726205	0	0.425344	0.277533	0.144903
18S	457	C	37	186	223	0.34876	0	0	323	504	827	0.364506	0	0.267371	13	150	163	0.447222	0	0	0.0891236	0.12604
18S	458	A	14	129	143	0.0287037	0	0	114	322	436	1.73166	0.286176	0.634453	3	44	47	1.4294	0.00925139	0.593465	0.409306	0.289906
18S	459	C	36	119	155	0.290313	0	0	327	1401	1728	0.355633	0	0	7	185	192	0.362464	0	0	0	0
18S	460	A	5	36	41	1.53175	0.27484	0.610759	77	409	486	1.66302	0.25724	0.624968	2	54	56	2.36023	0	0.706088	0.647272	0.041992
18S	461	U	11	37	48	0.660091	0.0538608	0.402572	104	1629	1733	0.350474	0	0	7	98	105	0.995073	0	0.501135	0.301236	0.216773
18S	462	C	0	21	21	2.13535	0.259267	0.691076	4	1086	1090	0.0926978	0	0.0849051	0	23	23	8.85417	0.496154	0.902335	0.559439	0.346453		0.691076	0.0849051	0.902335	0.559439	0.346453
18S	463	C	18	9	27	0.988095	0	0.506098	75	905	980	0.23655	0	0.191456	1	287	288	0.227797	0	0	0.232518	0.208644
18S	464	A	3	4	7	4.70833	0.339236	0.843284	38	1727	1765	0.369202	0	0	2	228	230	0.0290524	0	0.0283515	0.290545	0.391017
18S	465	A	5	26	31	0.0944444	0	0.0888308	22	2397	2419	0.582057	0	0	2	409	411	0.451888	0	0	0.0296103	0.0418753
18S	466	G	13	15	28	0.0394636	0	0.039268	35	1507	1542	0.322971	0	0	8	889	897	0.815652	0	0	0.0130893	0.0185111
18S	467	G	6	17	23	0.239352	0	0.199845	47	567	614	0.786107	0.0444521	0.440524	3	318	321	0.316149	0	0	0.213456	0.180101
18S	468	A	3	0	3	6.96389	0.670315	0.902773	3	35	38	25.6536	0.875877	0.963408	0	19	19	10.6344	0.529404	0.917993	0.928058	0.0257571	1	0.902773	0.963408	0.917993	0.928058	0.0257571
18S	469	A	4	24	28	0.048659	0	0.0479788	64	650	714	0.270738	0	0.213291	8	71	79	1.59069	0	0.61698	0.29275	0.238992
18S	470	G	8	54	62	0.573545	0	0	98	545	643	0.343081	0	0.255739	15	33	48	2.65714	0	0.73064	0.328793	0.302722
18S	471	G	2	27	29	0.0448148	0	0.0443061	30	361	391	1.1201	0	0.52896	9	46	55	1.69782	0	0.633523	0.402263	0.256688
18S	472	C	14	47	61	0.57509	0	0	149	1154	1303	0.520424	0	0	13	102	115	0.0481801	0	0	0	0
18S	473	A	0	14	14	1.06222	0	0.532294	48	530	578	0.222779	0	0.182448	8	28	36	0.863964	0	0.470329	0.395024	0.152427
18S	474	G	3	27	30	0.0989247	0	0	29	324	353	1.10785	0.0491037	0.526288	13	16	29	0.745926	0	0.435554	0.320614	0.229714
18S	475	C	6	23	29	0.0807407	0	0	120	776	896	0.17862	0	0	8	50	58	0.157439	0	0	0	0
18S	476	A	0	17	17	0.624691	0	0.398112	99	525	624	0.227342	0	0.185473	11	27	38	0.217664	0	0.1826	0.255395	0.100923
18S	477	G	3	11	14	1.09778	0	0.540481	108	858	966	0.17039	0	0	4	24	28	0.611111	0	0.387606	0.309363	0.227481
18S	478	G	0	13	13	1.2254	0	0.568902	148	419	567	0.482512	0	0.325856	12	22	34	0.207302	0	0.175869	0.356876	0.161947
18S	479	C	3	22	25	0.102991	0	0.0967483	499	879	1378	0.495448	0	0	15	45	60	0.463388	0	0	0.0322494	0.0456076
18S	480	G	2	16	18	0.667836	0	0.413469	241	342	583	0.458581	0	0.314772	17	11	28	0.244828	0	0.202279	0.310173	0.086279
18S	481	C	5	11	16	0.997386	0	0.514498	384	473	857	0.0327894	0	0	33	25	58	0.486817	0	0	0.171499	0.242537
18S	482	G	2	54	56	0.370955	0	0	113	386	499	0.940667	0	0.485213	6	8	14	1.19926	0.0740758	0.562348	0.349187	0.248913
18S	483	C	36	67	103	0.694979	0	0	587	1300	1887	0.576554	0	0	12	22	34	0.212381	0	0	0	0
18S	484	A	6	2	8	3.81111	0	0.810875	17	3	20	46.3312	0.843337	0.979858	0	3	3	6.21111	0.535104	0.892259	0.89433	0.0690027	1	0.810875	0.979858	0.892259	0.89433	0.0690027
18S	485	A	9	12	21	0.929798	0	0.493433	144	62	206	3.70027	0	0.788056	4	2	6	2.82222	0.120947	0.767041	0.682843	0.134208
18S	486	A	25	9	34	0.343492	0	0.261226	1731	53	1784	0.559284	0	0	46	1	47	0.600463	0	0	0.0870755	0.123143
18S	487	U	10	32	42	0.158915	0	0.139932	400	113	513	0.815024	0	0.449525	6	1	7	1.78056	0	0.670502	0.419986	0.217609
18S	488	U	72	47	119	0.648889	0	0	2373	277	2650	0.749315	0	0	30	7	37	0.580117	0	0	0	0
18S	489	A	9	0	9	4.41778	0.12753	0.830756	144	16	160	4.89931	0.308882	0.831364	2	0	2	5.60741	0.517608	0.893743	0.851954	0.0295498	1
18S	490	C	11	2	13	2.52619	0	0.73122	429	18	447	0.849752	0	0.459942	8	0	8	1.12963	0	0.559633	0.583598	0.112038
18S	491	C	21	3	24	0.971556	0	0.502991	464	27	491	0.764905	0	0.433897	17	4	21	0.101515	0	0	0.312296	0.222621
18S	492	C	130	2	132	0.720718	0	0	1072	26	1098	0.220928	0	0	15	3	18	0.221053	0	0.189189	0.0630631	0.0891846
18S	493	A	59	7	66	0.364345	0	0	382	16	398	1.24848	0	0.555875	9	0	9	1.37444	0.0511096	0.604299	0.386725	0.274169
18S	494	C	27	0	27	0.536508	0	0.357483	648	13	661	0.29953	0	0.230759	10	4	14	0.648889	0	0.410112	0.332785	0.0752745
18S	495	U	41	1	42	0.223514	0	0	816	100	916	0.198182	0	0	12	7	19	0.200556	0	0.174312	0.058104	0.0821714
18S	496	C	9	2	11	1.87222	0	0.671315	559	44	603	0.326416	0	0.246397	17	21	38	0.398291	0	0	0.305904	0.277274
18S	497	C	16	2	18	0.625731	0	0.39777	1077	72	1149	0.3537	0	0	22	18	40	0.397832	0	0	0.13259	0.18751
18S	498	C	26	3	29	0.127778	0	0	1453	114	1567	0.557008	0	0	34	24	58	0.62467	0	0	0	0
18S	499	G	11	5	16	0.16732	0	0.150943	947	47	994	0.258872	0	0	12	8	20	0.240741	0	0.201774	0.117572	0.085687
18S	500	A	2	6	8	0.869136	0.0685543	0.494382	265	34	299	1.74752	0.293261	0.636808	5	12	17	0.47284	0	0.333624	0.488271	0.12385
18S	501	C	5	3	8	0.644444	0	0.42029	455	51	506	0.494762	0	0.331435	1	10	11	1.28056	0.187833	0.582807	0.444844	0.104081
18S	502	C	1	2	3	2.44444	0.353586	0.765217	319	117	436	0.681922	0	0.405995	0	15	15	0.655556	0.0291235	0.411508	0.527573	0.168055
18S	503	C	6	2	8	0.38642	0	0.303001	312	137	449	0.531728	0	0.347647	0	26	26	0.153086	0	0	0.216883	0.154439
18S	504	G	0	8	8	0.35679	0	0.286422	547	103	650	0.0530637	0	0	1	12	13	0.662698	0	0.416459	0.234294	0.173968
18S	505	G	11	7	18	0.252632	0	0	698	302	1000	0.395371	0	0	4	16	20	0.343386	0	0.265006	0.0883354	0.124925
18S	506	G	8	4	12	0.154701	0	0.143537	351	591	942	0.395923	0	0	7	21	28	0.0367816	0	0	0.0478456	0.0676639
18S	507	G	1	3	4	2.58	0	0.763314	12	218	230	1.88004	0.0622376	0.653765	5	27	32	0.0727273	0	0	0.47236	0.33699
18S	508	A	4	16	20	0.12381	0	0	12	621	633	0.0106029	0	0.010508	4	18	22	0.528502	0	0.355888	0.122132	0.165346
18S	509	G	1	0	1	10.3722	0.588661	0.954011	5	13	18	36.4023	0.839703	0.974635	1	0	1	19.0444	0.736548	0.974417	0.967688	0.00967127	1	0.954011	0.974635	0.974417	0.967688	0.00967127
18S	510	G	8	7	15	0.425	0	0.311927	169	267	436	0.537198	0	0.349987	23	2	25	0.523932	0	0.352704	0.338206	0.0186153
18S	511	U	34	49	83	0.815873	0	0	544	1606	2150	0.794896	0	0	143	14	157	0.842405	0	0	0	0
18S	512	A	1	0	1	12.1778	0.712776	0.960561	10	2	12	48.4667	0.785909	0.98131	0	0	0	41.9111	0.912208	1	0.980624	0.0161083	1	0.960561	0.98131	1	0.980624	0.0161083
18S	513	G	8	21	29	0.201111	0	0	249	306	555	0.00667466	0	0	47	2	49	0.247778	0	0	0	0
18S	514	U	5	28	33	0.276471	0	0	178	753	931	0.443371	0	0	40	7	47	0.194444	0	0	0	0
18S	515	G	1	20	21	0.177778	0	0.157003	165	137	302	0.948148	0	0.487518	28	2	30	0.34552	0	0.2631	0.30254	0.137784
18S	516	A	5	11	16	0.653595	0	0.409836	258	228	486	0.286562	0	0.223091	32	0	32	0.475084	0	0.328828	0.320585	0.076461
18S	517	C	2	1	3	6.77222	0.630826	0.900295	27	8	35	21.179	0.685512	0.95611	1	0	1	28.8333	0.844292	0.982955	0.946453	0.0344293	1	0.900295	0.95611	0.982955	0.946453	0.0344293
18S	518	G	3	37	40	0.0845528	0	0	174	174	348	2.98278	0.280926	0.749458	16	4	20	3.95979	0.375682	0.806118	0.518525	0.367382
18S	519	A	7	20	27	0.636905	0	0.39777	374	293	667	1.50299	0	0.600838	50	2	52	1.54382	0	0.611425	0.536677	0.0983177
18S	520	A	7	19	26	0.864609	0	0.473092	381	280	661	1.95393	0	0.661806	42	19	61	1.66756	0	0.628929	0.587942	0.0823133
18S	521	A	12	11	23	1.94167	0	0.66954	540	317	857	1.62152	0	0.618817	38	18	56	2.56238	0.0672158	0.722849	0.670402	0.0424749
18S	522	A	12	27	39	1.05139	0	0.518849	918	424	1342	0.920377	0	0.479455	127	21	148	0.578225	0	0.367942	0.455415	0.0639097
18S	523	A	18	27	45	0.959662	0	0.495201	1011	1632	2643	0.040427	0	0.0388703	113	37	150	0.793451	0	0.444056	0.326042	0.204132
18S	524	U	172	89	261	0.700551	0	0	8006	4641	12647	0.837671	0	0	878	56	934	0.753821	0	0	0	0
18S	525	A	50	16	66	0.569486	0	0.366332	2126	432	2558	0.296761	0	0.228917	373	5	378	0.173879	0	0	0.198416	0.151102
18S	526	A	32	12	44	1.85383	0	0.654691	1797	260	2057	0.662337	0	0.398554	308	2	310	0.0678457	0	0.063727	0.372324	0.241972
18S	527	C	286	36	322	0.688854	0	0	2026	703	2729	0.201425	0	0.167706	352	6	358	0.0848035	0	0	0.055902	0.0790573
18S	528	A	120	14	134	0.0883128	0	0	2876	245	3121	0.0028543	0	0	398	1	399	0.203861	0	0	0	0
18S	529	A	29	3	32	2.99596	0	0.755476	1750	322	2072	0.473554	0	0.321474	238	2	240	0.338128	0	0.253473	0.443475	0.222358
18S	530	U	112	24	136	0.147607	0	0	4280	1471	5751	0.595928	0	0	548	20	568	0.527729	0	0	0	0
18S	531	A	21	8	29	2.81889	0	0.744643	815	218	1033	1.01886	0	0.504913	115	4	119	1.22111	0.231941	0.551845	0.600467	0.103733
18S	532	C	304	46	350	0.79579	0	0	1809	393	2202	0.227684	0	0	187	4	191	0.227604	0	0.186195	0.062065	0.0877732
18S	533	A	19	11	30	2.29821	0.0513495	0.703687	406	231	637	1.60446	0.18277	0.616414	118	5	123	0.844265	0.0693697	0.459789	0.593297	0.100904
18S	534	G	27	2	29	1.76148	0	0.645669	307	242	549	1.60339	0.0807925	0.616316	87	5	92	1.43357	0.146988	0.591696	0.617894	0.0220628
18S	535	G	26	0	26	1.83992	0	0.656438	398	287	685	0.740168	0	0.4257	100	10	110	1.03003	0.0270705	0.509658	0.530599	0.0953553
18S	536	A	34	20	54	0.444444	0	0.311615	320	134	454	1.48266	0	0.597736	181	6	187	0.425296	0	0.299509	0.402953	0.137821
18S	537	C	29	0	29	1.55889	0	0.617246	413	139	552	0.46528	0	0.317929	168	25	193	0.404181	0	0.288902	0.408026	0.148415
18S	538	U	31	5	36	1.03003	0	0.514243	366	151	517	0.499142	0	0.333381	196	5	201	0.473377	0	0.32237	0.389998	0.0879692
18S	539	C	48	2	50	0.170806	0	0.148372	492	109	601	0.127575	0	0.113308	203	25	228	0.437894	0	0.305466	0.189049	0.083555
18S	540	U	66	2	68	0.132045	0	0	505	186	691	0.041201	0	0	337	36	373	0.048366	0	0	0	0
18S	541	U	83	2	85	0.313437	0	0	659	224	883	0.280166	0	0	366	63	429	0.0935917	0	0	0	0
18S	542	U	187	12	199	0.766611	0	0	1500	341	1841	0.720557	0	0	1015	80	1095	0.690683	0	0	0	0
18S	543	C	40	3	43	0.463636	0	0.321767	214	100	314	1.25386	0.00420232	0.557102	245	77	322	0.395218	0	0.283896	0.387588	0.120857
18S	544	G	18	4	22	1.92319	0.06889	0.667841	318	77	395	0.966414	0	0.492092	203	37	240	0.988797	0.0741012	0.498223	0.552719	0.0814422
18S	545	A	18	33	51	0.258333	0	0.208484	206	155	361	1.44257	0	0.591264	406	58	464	0.00131422	0	0.00131532	0.267021	0.244377
18S	546	G	10	14	24	1.69378	0.0752496	0.638252	154	180	334	1.9408	0.135559	0.660627	449	90	539	0.150432	0	0	0.432959	0.306285
18S	547	G	1	18	19	2.71611	0.157146	0.74087	236	121	357	2.49119	0.170134	0.714136	347	118	465	0.0525751	0	0.0500511	0.501686	0.31954
18S	548	C	10	37	47	0.483333	0	0.330484	379	244	623	1.23241	0.0480178	0.55245	295	64	359	0.382099	0	0.277019	0.386651	0.119252
18S	549	C	8	74	82	0.209906	0	0	987	162	1149	0.354425	0	0.261847	458	64	522	0.154111	0	0	0.0872825	0.123436
18S	550	C	39	42	81	0.0947154	0	0	2044	249	2293	0.208433	0	0	469	71	540	0.169624	0	0	0	0
18S	551	U	33	67	100	0.191969	0	0	1870	393	2263	0.00587456	0	0	384	23	407	0.178322	0	0.151651	0.0505504	0.0714891
18S	552	G	14	34	48	0.921315	0.0428861	0.484671	1275	577	1852	0.458152	0	0.314317	238	50	288	0.765359	0.132334	0.434395	0.411128	0.0714665
18S	553	U	59	133	192	0.553598	0	0	2047	2577	4624	0.409254	0	0	439	444	883	0.497574	0	0	0	0
18S	554	A	19	33	52	1.08679	0.183803	0.525547	1259	946	2205	0.505163	0	0.335721	142	206	348	0.474849	0.0123283	0.322591	0.39462	0.0927348
18S	555	A	16	89	105	0.0262055	0	0.0257732	1238	2322	3560	0.047184	0	0	123	218	341	0.525341	0.0454891	0.34507	0.123615	0.156946
18S	556	U	43	87	130	0.125785	0	0	1528	3236	4764	0.257808	0	0	153	288	441	0.201709	0	0.168169	0.0560562	0.0792755
18S	557	U	27	105	132	0.131161	0	0	962	4364	5326	0.342799	0	0	127	424	551	0.0526167	0	0	0	0
18S	558	G	28	73	101	0.17658	0	0.15134	731	3786	4517	0.205307	0	0	194	534	728	0.299253	0	0	0.0504466	0.0713422
18S	559	G	39	91	130	0.0946565	0	0	649	3036	3685	0.0181256	0	0	149	368	517	0.0518876	0	0.0494188	0.0164729	0.0232962
18S	560	A	52	79	131	0.160017	0	0	1074	2298	3372	0.0242382	0	0.0236715	205	368	573	0.108304	0	0	0.0078905	0.0111588
18S	561	A	37	59	96	0.255212	0	0.205006	1365	1378	2743	0.247166	0	0.19824	249	187	436	0.192677	0	0.161861	0.188369	0.0189463
18S	562	U	70	142	212	0.481742	0	0	2479	2381	4860	0.380598	0	0	546	279	825	0.409914	0	0	0	0
18S	563	G	31	38	69	0.773968	0.0686013	0.439834	1189	652	1841	0.68381	0.16345	0.40624	319	131	450	0.156393	0	0.135502	0.327192	0.136237
18S	564	A	49	47	96	0.20504	0	0.17162	1596	761	2357	0.182212	0	0.154183	360	83	443	0.150551	0	0.131108	0.152304	0.0165926
18S	565	G	42	40	82	0.39585	0	0.28606	1482	285	1767	0.500302	0.0801152	0.333593	400	46	446	0.111782	0	0.100746	0.240133	0.100454
18S	566	U	22	26	48	1.32948	0.0885461	0.575764	1856	543	2399	0.00498611	0	0	300	62	362	0.400796	0.025883	0.286684	0.287482	0.235055
18S	567	C	21	175	196	0.469205	0	0	1138	949	2087	0.163341	0	0.140464	201	52	253	1.86199	0.0269565	0.651488	0.263984	0.279943
18S	568	C	63	96	159	0.332778	0	0	2024	609	2633	0.12774	0	0	548	134	682	0.0604034	0	0.0570415	0.0190138	0.0268896
18S	569	A	37	57	94	0.109357	0	0.099521	1450	588	2038	0.0537464	0	0.0510288	385	44	429	0.785943	0	0.440646	0.197065	0.173371
18S	570	C	34	39	73	0.393844	0	0.285326	1584	774	2358	0.15118	0	0	429	97	526	0.473856	0	0.321922	0.202416	0.143907
18S	571	U	55	13	68	0.44686	0	0.311973	1268	634	1902	0.0332574	0	0.0322034	343	251	594	0.330514	0	0.248725	0.197634	0.119793
18S	572	U	20	14	34	1.88698	0	0.660151	665	354	1019	0.961046	0.0632157	0.490313	158	447	605	0.32952	0	0.248157	0.466207	0.169058
18S	573	U	184	96	280	0.757691	0	0	2411	1799	4210	0.640249	0	0	703	3537	4240	0.912424	0	0	0	0
18S	574	A	34	19	53	0.490741	0	0.333333	1215	592	1807	0.0699975	0	0	354	118	472	0.600799	0	0.375808	0.23638	0.168043
18S	575	A	36	18	54	0.246263	0	0.200526	515	305	820	1.02345	0.0791209	0.5061	139	70	209	2.32698	0	0.70043	0.469019	0.205762
18S	576	A	3	2	5	14.0722	0.706207	0.944092	48	98	146	13.0779	0.594494	0.929416	7	8	15	43.7736	0.861544	0.979032	0.950847	0.0208112	1	0.944092	0.929416	0.979032	0.950847	0.0208112
18S	577	U	39	18	57	0.435441	0	0.307038	718	662	1380	0.371526	0	0.271028	129	45	174	2.61924	0.227676	0.724843	0.434303	0.205968
18S	578	C	17	43	60	0.338069	0	0.255788	397	846	1243	0.516952	0	0.340964	35	114	149	2.78689	0.387959	0.737229	0.44466	0.209779
18S	579	C	14	5	19	3.34056	0.297002	0.778583	314	855	1169	0.640807	0	0.390747	35	73	108	3.69205	0.564632	0.788415	0.652582	0.185188
18S	580	U	5	7	12	4.95214	0.537827	0.842886	287	1030	1317	0.343509	0	0.255825	21	76	97	1.9873	0.0122978	0.66753	0.588747	0.246056
18S	581	U	16	9	25	2.04658	0.167952	0.680352	316	1234	1550	0.126606	0	0.112443	42	231	273	0.0341444	0	0	0.264265	0.297778
18S	582	U	371	86	457	0.935298	0	0	3635	5330	8965	0.903088	0	0	330	1157	1487	0.916465	0	0	0	0
18S	583	A	26	5	31	1.45868	0.105965	0.600915	388	384	772	1.27183	0	0.560145	53	98	151	0.901974	0	0.475876	0.545645	0.0520664
18S	584	A	19	2	21	2.28838	0.281027	0.705653	172	176	348	3.58058	0	0.782176	22	31	53	4.12695	0.130227	0.80787	0.765233	0.0434157	1
18S	585	C	22	4	26	1.64156	0.168672	0.630273	94	447	541	1.61773	0	0.618426	17	97	114	1.25952	0	0.559581	0.60276	0.0309129
18S	586	G	19	11	30	1.46308	0.105641	0.601887	192	276	468	1.86714	0	0.651705	29	41	70	2.83599	0.184658	0.742036	0.665209	0.0580068
18S	587	A	27	11	38	1.22108	0.0212543	0.55619	248	337	585	1.35398	0	0.575605	52	22	74	3.22252	0.158098	0.765592	0.632462	0.09447
18S	588	G	24	3	27	2.20675	0.212585	0.695908	175	171	346	2.8716	0.315397	0.742261	73	54	127	1.47543	0.0774628	0.597917	0.678696	0.0601719
18S	589	G	12	30	42	0.665375	0	0.405193	114	490	604	0.685675	0	0.407165	34	348	382	0.35689	0	0	0.270786	0.191476
18S	590	A	0	5	5	12.8778	0.744965	0.939222	4	33	37	33.7673	0.906691	0.971973	3	24	27	10.6218	0.640407	0.916772	0.942656	0.022666	1	0.939222	0.971973	0.916772	0.942656	0.022666
18S	591	U	24	108	132	0.421053	0	0	106	633	739	0.966441	0.104669	0.491805	18	234	252	0.425384	0	0.299265	0.26369	0.202348
18S	592	C	17	161	178	0.565301	0	0	70	1747	1817	0.158929	0	0	15	470	485	0.201852	0	0	0	0
18S	593	C	111	137	248	0.704061	0	0	174	3729	3903	0.609805	0	0	32	1032	1064	0.641335	0	0	0	0
18S	594	A	28	24	52	0.859748	0	0.467031	53	1170	1223	0.653068	0	0.39526	11	304	315	0.593495	0	0.37319	0.411827	0.0400616
18S	595	U	45	21	66	0.391376	0	0.284337	108	2547	2655	0.281836	0	0	9	382	391	0.269898	0	0.212963	0.165767	0.120782
18S	596	U	18	42	60	0.521494	0	0.346484	39	3413	3452	0.468253	0	0	9	442	451	0.0647493	0	0.0609384	0.135808	0.151034
18S	597	G	24	50	74	0.380296	0	0.278205	95	1968	2063	0.00646533	0	0	7	742	749	0.391793	0	0	0.0927351	0.131147
18S	598	G	32	29	61	0.626703	0	0.389118	183	1593	1776	0.136553	0	0.120207	35	578	613	0.2635	0	0	0.169775	0.162677
18S	599	A	27	55	82	0.147256	0	0.129717	145	2620	2765	0.355282	0	0	35	755	790	0.506377	0	0	0.043239	0.0611492
18S	600	G	29	73	102	0.159439	0	0	222	2170	2392	0.337749	0	0	44	376	420	0.149934	0	0	0	0
18S	601	G	2	2	4	20.8867	0.857979	0.963111	22	32	54	33.3832	0.913836	0.97143	4	9	13	25.6444	0.899508	0.965056	0.966532	0.00355295	1	0.963111	0.97143	0.965056	0.966532	0.00355295
18S	602	G	22	59	81	0.296477	0	0.23085	94	554	648	1.62191	0.117272	0.618963	30	86	116	1.7773	0.211013	0.641914	0.497242	0.188601
18S	603	C	246	49	295	0.706269	0	0	399	1262	1661	0.140152	0	0	63	219	282	0.0460542	0	0	0	0
18S	604	A	49	17	66	0.846103	0	0.462054	240	473	713	1.14451	0	0.534041	49	77	126	0.997988	0	0.501473	0.499189	0.0294329
18S	605	A	95	14	109	0.105859	0	0.0965187	593	513	1106	0.322062	0	0.243772	70	60	130	0.722392	0	0.421279	0.253857	0.132775
18S	606	G	55	29	84	0.502484	0	0.337075	462	519	981	0.487271	0	0.327852	71	37	108	0.856881	0	0.463754	0.376227	0.0620053
18S	607	U	81	128	209	0.47381	0	0	1829	1752	3581	0.690896	0	0	157	63	220	0.169281	0	0	0	0
18S	608	C	47	40	87	0.439015	0	0.307509	608	706	1314	0.0869117	0	0.080018	130	33	163	0.297493	0	0.230366	0.205964	0.0944619
18S	609	U	53	40	93	0.371277	0	0.272869	541	302	843	0.821235	0	0.451216	131	30	161	0.470508	0.0196572	0.321311	0.348465	0.0752987
18S	610	G	92	135	227	0.548343	0	0	1223	744	1967	0.303625	0	0	317	62	379	0.429006	0	0	0	0
18S	611	G	49	34	83	0.428175	0	0.302326	885	226	1111	0.318465	0	0.241707	179	54	233	0.0217474	0	0.0213739	0.188469	0.120718
18S	612	U	60	51	111	0.0888889	0	0.0823076	871	920	1791	0.202939	0	0	170	118	288	0.18093	0	0	0.0274359	0.0388002
18S	613	G	17	16	33	2.88235	0.390531	0.748092	344	320	664	1.3409	0.15668	0.573182	98	96	194	0.259943	0	0.207156	0.509477	0.225383
18S	614	C	42	26	68	0.787762	0	0.444243	649	415	1064	0.270506	0	0.213069	193	133	326	0.329256	0	0	0.219104	0.181411
18S	615	C	147	35	182	0.370917	0	0	1614	322	1936	0.370676	0	0	393	66	459	0.577778	0	0	0	0
18S	616	A	89	23	112	0.178761	0	0.152799	980	155	1135	0.163772	0	0.140831	142	43	185	0.177419	0	0.151376	0.148335	0.00533789
18S	617	G	41	58	99	0.311222	0	0.239177	779	191	970	0.298604	0	0.230125	79	19	98	1.04444	0.10749	0.513406	0.327569	0.131458
18S	618	C	204	38	242	0.498628	0	0	1885	484	2369	0.54414	0	0	125	26	151	0.20117	0	0.1684	0.0561335	0.0793847
18S	619	A	89	19	108	0.377064	0	0.275654	1232	74	1306	0.117632	0	0	57	12	69	1.55206	0.160115	0.611584	0.295746	0.250082
18S	620	G	58	37	95	0.629167	0	0.388674	453	125	578	1.1189	0.183657	0.528488	57	5	62	1.66473	0.126238	0.628471	0.515211	0.0983455
18S	621	C	77	68	145	0.0193303	0	0.019092	573	75	648	0.750231	0	0.429025	102	13	115	0.227778	0	0.186832	0.21165	0.168272
18S	622	C	138	107	245	0.451265	0	0	1159	82	1241	0.220406	0	0	225	19	244	0.564626	0	0	0	0
18S	623	G	48	44	92	0.617204	0	0.384203	564	58	622	0.577653	0	0.36652	68	10	78	0.492827	0	0.332953	0.361226	0.0212551
18S	624	C	120	46	166	0.173586	0	0	1020	78	1098	0.206329	0	0	142	17	159	0.355208	0	0	0	0
18S	625	G	258	44	302	0.635497	0	0	1196	97	1293	0.435308	0	0	150	24	174	0.466921	0	0	0	0
18S	626	G	55	16	71	0.812654	0	0.451784	836	211	1047	0.330746	0	0	61	15	76	0.294084	0	0.229556	0.227114	0.184448
18S	627	U	5	0	5	20.9815	0.870264	0.9618	44	6	50	14.9458	0.842271	0.938441	11	9	20	4.06349	0.494223	0.810127	0.903456	0.0666792	1	0.9618	0.938441	0.810127	0.903456	0.0666792
18S	628	A	69	68	137	0.226812	0	0	503	51	554	0.319379	0	0.242399	41	44	85	0.0760982	0	0.0714893	0.104629	0.101696
18S	629	A	52	33	85	0.210724	0	0.175735	461	65	526	0.301202	0	0.231818	44	8	52	0.662683	0	0.403137	0.27023	0.0967283
18S	630	U	21	50	71	0.400617	0	0.288894	324	141	465	0.481235	0	0.325359	30	11	41	1.23942	0.104515	0.559403	0.391219	0.119852
18S	631	U	16	65	81	0.139973	0	0.124114	328	234	562	0.189935	0	0.159856	27	35	62	0.548325	0	0.357809	0.213926	0.102781
18S	632	C	10	70	80	0.038546	0	0.0375618	411	281	692	0.0236492	0	0	47	20	67	0.61634	0	0.384819	0.140794	0.173232
18S	633	C	46	41	87	0.100631	0	0.0923844	665	353	1018	0.155883	0	0	84	79	163	0.0865176	0	0	0.0307948	0.0435504
18S	634	A	6	44	50	1.11351	0.0846982	0.531786	365	241	606	0.6419	0	0.391342	30	36	66	1.75207	0	0.640109	0.521079	0.10184
18S	635	G	10	138	148	0.342356	0	0	235	266	501	1.13041	0	0.531104	17	103	120	0.641506	0	0.392781	0.307962	0.224964
18S	636	C	16	36	52	1.78512	0	0.64532	346	368	714	0.773644	0	0.436533	32	138	170	0.509487	0	0.338836	0.473563	0.127832
18S	637	U	24	66	90	0.68254	0	0.408327	229	685	914	0.477037	0	0.323208	31	197	228	0.240757	0	0.194726	0.308754	0.0877994
18S	638	C	28	92	120	0.30202	0	0.233445	269	1182	1451	0.0770202	0	0	86	226	312	0.0644657	0	0	0.0778148	0.110047
18S	639	C	176	122	298	0.519918	0	0	841	3756	4597	0.778346	0	0	343	516	859	0.71031	0	0	0	0
18S	640	A	64	13	77	1.20128	0	0.548916	204	403	607	1.38476	0	0.581071	74	98	172	0.901863	0	0.475645	0.535211	0.0441175
18S	641	A	75	35	110	0.642643	0	0.393382	261	390	651	1.34881	0	0.574627	90	88	178	0.929733	0	0.483192	0.483734	0.0739939
18S	642	U	438	283	721	0.853616	0	0	1341	2212	3553	0.672951	0	0	366	587	953	0.739704	0	0	0	0
18S	643	A	29	41	70	1.50736	0	0.604569	189	680	869	0.682005	0	0.405749	83	143	226	0.411845	0	0.29262	0.434313	0.128944
18S	644	G	1	48	49	2.39244	0	0.70941	12	71	83	16.6487	0.607053	0.943975	19	7	26	10.8765	0.577686	0.918665	0.85735	0.105119	1	0.98857	0.943975	0.918665	0.950404	0.0288982
18S	645	C	9	55	64	1.4188	0	0.590327	144	660	804	0.626046	0	0.385305	53	160	213	0.267238	0	0.211663	0.395765	0.154766
18S	646	G	4	37	41	2.99497	0	0.75418	145	292	437	2.09389	0	0.677282	18	69	87	1.90429	0	0.658258	0.696573	0.0414681
18S	647	U	89	171	260	0.45398	0	0	527	2120	2647	0.559705	0	0	133	277	410	0.495377	0	0	0	0
18S	648	A	7	14	21	6.50707	0.166165	0.872073	119	231	350	3.22282	0	0.763707	61	17	78	1.95598	0	0.664548	0.766776	0.0847493	1
18S	649	U	61	43	104	0.17291	0	0.148627	613	931	1544	0.184862	0	0	152	50	202	0.169513	0	0	0.0495422	0.0700632
18S	650	A	29	35	64	1.04598	0	0.515111	353	349	702	0.991844	0	0.498309	104	24	128	0.29621	0	0.229895	0.414438	0.130672
18S	651	U	23	61	84	0.604837	0	0.379667	202	487	689	1.16011	0	0.537422	22	70	92	0.864158	0	0.466254	0.461114	0.0645056
18S	652	U	258	283	541	0.841738	0	0	1722	2938	4660	0.768757	0	0	213	242	455	0.726218	0	0	0	0
18S	653	A	43	57	100	0.388779	0	0.281953	529	695	1224	0.205596	0	0.170651	43	36	79	1.03139	0	0.51087	0.321158	0.141633
18S	654	A	21	29	50	1.57843	0	0.616858	564	572	1136	0.221968	0	0.181779	28	66	94	0.502807	0	0.336939	0.378525	0.180038
18S	655	A	11	49	60	1.11275	0	0.530802	304	912	1216	0.15268	0	0.132551	10	45	55	1.66429	0.0861379	0.62888	0.430744	0.214623
18S	656	G	25	62	87	0.367803	0	0.271153	459	341	800	0.723165	0	0.419977	41	20	61	1.29444	0	0.568159	0.419763	0.121252
18S	657	U	64	17	81	0.495393	0	0.334003	564	466	1030	0.315012	0	0.239728	75	39	114	0.224444	0	0.184614	0.252782	0.0616824
18S	658	U	70	19	89	0.301975	0	0.233933	715	658	1373	0.0627204	0	0	131	35	166	0.177379	0	0	0.0779776	0.110277
18S	659	G	27	146	173	0.530204	0	0	364	459	823	0.376753	0.0200655	0.273895	64	33	97	0.320295	0	0.244483	0.172793	0.122771
18S	660	C	56	11	67	0.444608	0	0.310936	819	618	1437	0.255169	0	0	127	50	177	0.252934	0	0	0.103645	0.146577
18S	661	U	46	27	73	0.931832	0	0.485755	822	601	1423	0.0664248	0	0	148	36	184	0.0588589	0	0.0558723	0.180542	0.21702
18S	662	G	29	47	76	0.947619	0	0.489819	492	279	771	0.823374	0	0.451887	65	46	111	0.949206	0	0.489212	0.476972	0.0177398
18S	663	C	148	16	164	0.107946	0	0	941	400	1341	0.0159215	0	0.0156835	101	115	216	0.0171019	0	0.0168909	0.0108581	0.00769366
18S	664	A	36	23	59	1.74296	0.128598	0.639315	618	182	800	0.789444	0	0.441475	65	61	126	0.892913	0	0.473684	0.518158	0.0866742
18S	665	G	49	10	59	1.80259	0.126496	0.647035	561	165	726	0.960339	0	0.490228	66	25	91	1.70906	0.075634	0.633409	0.590224	0.0709264
18S	666	U	45	127	172	0.0939627	0	0	905	505	1410	0.0422789	0	0	104	152	256	0.0799395	0	0	0	0
18S	667	U	226	633	859	0.907506	0	0	4057	1740	5797	0.865875	0	0	515	664	1179	0.893522	0	0	0	0
18S	668	A	28	1	29	4.67815	0.243729	0.828751	389	9	398	2.28694	0	0.696297	48	14	62	2.8545	0	0.743625	0.756224	0.0548035	1	0.828751	0.696297	0.743625	0.756224	0.0548035
18S	669	A	28	46	74	1.04341	0	0.513975	442	92	534	1.25684	0	0.557365	70	49	119	0.924352	0	0.482434	0.517925	0.0307177
18S	670	A	24	17	41	2.54233	0.204254	0.722556	508	92	600	0.842836	0	0.457771	43	51	94	1.3124	0	0.570144	0.583491	0.108509
18S	671	A	17	12	29	3.72519	0.397343	0.793969	381	108	489	1.16025	0	0.537598	35	35	70	1.92692	0.0312051	0.661527	0.664365	0.104682
18S	672	A	30	45	75	0.823392	0	0.454854	353	100	453	1.32014	0	0.569533	30	25	55	2.68591	0.255068	0.732244	0.585544	0.113809
18S	673	G	63	25	88	0.42397	0	0.300106	316	86	402	1.41679	0.165499	0.586831	76	18	94	0.949123	0.0891367	0.489593	0.458843	0.119057
18S	674	C	88	4	92	0.0543608	0	0	677	71	748	0.0416407	0	0	112	21	133	0.0822554	0	0	0	0
18S	675	U	31	25	56	0.69961	0	0.415923	422	224	646	0.189765	0	0.159705	38	257	295	0.645646	0	0	0.191876	0.171317
18S	676	C	175	10	185	0.548865	0	0	365	589	954	0.162339	0	0	55	122	177	0.352684	0	0	0	0
18S	677	G	18	30	48	1.03061	0	0.51269	206	622	828	0.0222624	0	0	20	35	55	1.17242	0	0.544157	0.352282	0.249432
18S	678	U	135	100	235	0.666478	0	0	666	927	1593	0.543197	0	0	36	191	227	0.581238	0	0	0	0
18S	679	A	23	45	68	0.356844	0	0.265835	235	254	489	0.736372	0	0.424586	8	71	79	0.310417	0	0.239165	0.309862	0.0818492
18S	680	G	5	95	100	0.116062	0	0	164	1307	1471	0.50317	0	0	3	48	51	0.868803	0	0.469732	0.156577	0.221434
18S	681	U	1	51	52	0.661426	0	0.40268	67	491	558	0.460405	0	0.315645	3	26	29	2.05074	0.113389	0.679637	0.465987	0.155195
18S	682	U	6	57	63	0.303472	0	0.235643	109	1135	1244	0.428264	0	0	10	60	70	0.0165884	0	0.016547	0.0840633	0.107396
18S	683	G	1	11	12	5.21282	0.416044	0.849561	3	12	15	50.8792	0.943485	0.981907	1	3	4	13.7711	0.745924	0.945097	0.925522	0.0557749	1	0.849561	0.981907	0.945097	0.925522	0.0557749
18S	684	G	7	62	69	0.0574603	0	0.0550822	103	318	421	0.777857	0	0.438109	8	39	47	0.618519	0	0.387134	0.293442	0.169826
18S	685	A	1	43	44	0.714568	0	0.422235	63	364	427	0.650493	0	0.394679	11	27	38	1.24957	0	0.561875	0.459597	0.0731918
18S	686	U	4	145	149	0.507333	0	0	48	588	636	0.127786	0	0.113465	5	35	40	1.64065	0.183507	0.627098	0.246854	0.272834
18S	687	C	3	22	25	2.87692	0.270422	0.749499	31	775	806	0.11308	0	0	5	109	114	0.0196135	0	0.0194017	0.2563	0.348834
18S	688	U	5	57	62	0.63933	0	0.393808	40	702	742	0.0844773	0	0.0779936	5	93	98	0.382043	0	0.278469	0.25009	0.130483
18S	689	U	7	59	66	0.612769	0	0.383498	19	987	1006	0.103564	0	0	1	95	96	0.585796	0	0.371819	0.251772	0.178094
18S	690	G	5	70	75	0.501754	0	0.337065	39	512	551	0.961333	0.101974	0.490596	4	220	224	0.316099	0	0	0.275887	0.204903
18S	691	G	12	213	225	0.560669	0	0	117	706	823	0.377994	0	0.274549	3	319	322	0.536705	0	0	0.0915163	0.129424
18S	692	G	19	169	188	0.448442	0	0	106	973	1079	0.0807613	0	0.0747904	21	301	322	0.53268	0	0	0.0249301	0.0352565
18S	693	A	18	243	261	0.664801	0	0	159	1297	1456	0.196774	0	0	11	175	186	0.133096	0	0	0	0
18S	694	G	15	60	75	0.390497	0	0.283516	154	1462	1616	0.281145	0	0	10	149	159	0.0345833	0	0	0.0945052	0.133651
18S	695	C	11	41	52	0.8826	0	0.473566	106	2767	2873	0.654303	0	0	5	173	178	0.213408	0	0	0.157855	0.223241
18S	696	G	29	20	49	0.822	0	0.45616	212	1169	1381	0.20357	0	0	18	77	95	0.477199	0.0124758	0.325337	0.260499	0.191787
18S	697	G	23	23	46	0.771395	0	0.440767	385	573	958	0.13141	0	0.116254	38	18	56	1.33821	0.172646	0.576648	0.37789	0.193142
18S	698	G	20	18	38	0.750997	0	0.435271	277	325	602	0.713451	0.0297847	0.416786	32	9	41	1.78757	0.217925	0.646789	0.499615	0.104341
18S	699	C	9	29	38	0.409687	0	0.296007	112	633	745	0.202204	0	0.168382	8	26	34	1.84571	0.205355	0.655172	0.373187	0.206089
18S	700	G	7	46	53	0.302881	0	0	134	378	512	0.531492	0	0.347484	26	28	54	0.598384	0	0.378676	0.242053	0.171631
18S	701	G	9	19	28	0.233716	0	0.194888	194	166	360	0.840505	0	0.457359	54	10	64	0.244444	0	0.198887	0.283712	0.122798
18S	702	G	22	6	28	0.107663	0	0.100321	349	71	420	0.11895	0	0.106531	136	5	141	0.546948	0	0	0.0689507	0.0488214
18S	703	C	33	18	51	0.489744	0	0	336	129	465	0.210825	0	0	145	14	159	0.641528	0	0	0	0
18S	704	G	13	12	25	0.0260684	0	0.0263955	260	99	359	0.122994	0	0	87	11	98	0.39798	0	0	0.0087985	0.012443
18S	705	G	5	3	8	2.10494	0.30646	0.703093	110	34	144	1.21149	0.124056	0.549531	19	6	25	1.43761	0.0909083	0.599216	0.61728	0.0639794
18S	706	U	3	0	3	5.61389	0.577504	0.882148	59	66	125	1.23457	0.0889565	0.554455	21	3	24	1.32489	0.06584	0.579848	0.67215	0.148852
18S	707	C	6	7	13	0.673016	0	0.420218	35	104	139	0.850952	0	0.461519	41	3	44	0.100988	0	0.0936141	0.325117	0.164563
18S	708	C	3	8	11	0.95463	0	0.510143	24	82	106	1.34008	0	0.574961	13	7	20	1.16667	0	0.550562	0.545222	0.0267297
18S	709	G	2	21	23	0.0986111	0	0	23	49	72	2.33105	0.15032	0.702684	6	7	13	1.57063	0	0.628453	0.443713	0.315212
18S	710	C	4	18	22	0.14058	0	0	70	150	220	0.040372	0	0	5	11	16	0.580392	0	0.381443	0.127148	0.179814
18S	711	C	8	44	52	0.71195	0	0	227	402	629	0.755273	0	0	12	18	30	0.355556	0	0	0	0
18S	712	G	7	7	14	0.268148	0	0.223181	55	138	193	0.0565865	0	0.0538185	3	13	16	0.20719	0	0.180421	0.152474	0.0719108
18S	713	C	5	17	22	0.248309	0	0	128	114	242	0.220805	0	0	8	10	18	0.00760234	0	0	0	0
18S	714	G	4	17	21	0.279293	0	0	80	88	168	0.0963182	0	0.0883328	9	5	14	0.132593	0	0.124392	0.0709083	0.0522561
18S	715	A	7	6	13	0.0984127	0	0.0958269	132	46	178	0.0384233	0	0	4	3	7	1.10972	0.133843	0.559132	0.21832	0.244146
18S	716	G	3	0	3	2.73611	0.298204	0.784861	70	24	94	0.894971	0	0.474926	15	11	26	0.466667	0	0	0.419929	0.322769
18S	717	G	0	1	1	5.78333	0.522462	0.920424	44	33	77	1.15427	0	0.539014	9	2	11	0.278704	0	0.233153	0.564197	0.281142
18S	718	C	0	2	2	2.75556	0.359861	0.805195	41	126	167	0.26541	0	0	13	2	15	0.18125	0	0	0.268398	0.379572
18S	719	G	3	1	4	1.38667	0.0252517	0.634146	20	18	38	2.40285	0.328671	0.71149	7	1	8	0.522222	0	0.370079	0.571905	0.146164
18S	720	A	1	4	5	1.11852	0.0442802	0.573055	16	35	51	1.60833	0.154921	0.621193	3	5	8	0.612346	0	0.407895	0.534048	0.0913428
18S	721	G	2	8	10	0.267677	0	0.227468	19	56	75	0.854971	0.0133036	0.464201	3	6	9	0.541111	0	0.375482	0.355717	0.0976511
18S	722	C	1	16	17	0.173457	0	0	50	205	255	0.484809	0	0	10	5	15	0.174306	0	0.156777	0.052259	0.0739054
18S	723	C	4	6	10	0.619192	0.00155361	0.405155	74	61	135	0.177696	0	0.151832	5	4	9	1.28	0.0790705	0.587156	0.381381	0.178513
18S	724	A	5	13	18	0.0222222	0	0	21	49	70	1.54804	0.221748	0.610919	2	2	4	4.44222	0.583126	0.847393	0.486104	0.357027
18S	725	C	5	25	30	0.419713	0	0	32	105	137	0.315942	0	0.241417	10	9	19	0.475	0.018687	0.333333	0.191584	0.140571
18S	726	C	3	26	29	0.370741	0	0	25	298	323	0.439952	0	0	6	30	36	0.106607	0	0	0	0
18S	727	G	4	33	37	0.522222	0	0	27	212	239	0.119491	0	0	10	19	29	0.347407	0	0.264374	0.0881248	0.124627
18S	728	C	3	19	22	0.135266	0	0	52	227	279	0.218492	0	0	14	60	74	0.405333	0	0	0	0
18S	729	C	6	13	19	0.00666667	0	0	58	177	235	0.0590866	0	0	6	58	64	0.202906	0	0	0	0
18S	730	C	3	8	11	0.687037	0.0743394	0.428406	32	163	195	0.195862	0	0.164485	4	43	47	0.214352	0	0.179597	0.257496	0.121009
18S	731	G	0	1	1	9.1	0.799086	0.947917	25	145	170	0.409032	0	0.291503	3	43	46	0.298818	0	0.233901	0.491107	0.323868
18S	732	U	1	11	12	0.35812	0	0.27952	12	289	301	0.26089	0	0	4	59	63	0.053125	0	0	0.0931732	0.131767
18S	733	C	3	9	12	0.269231	0	0.225806	30	289	319	0.342951	0	0	3	76	79	0.268611	0	0	0.0752688	0.106446
18S	734	C	4	17	21	0.35101	0	0	13	217	230	0.0797499	0	0	3	128	131	0.592003	0	0	0	0
18S	735	C	0	24	24	0.422222	0	0	14	149	163	0.361856	0	0.266903	3	68	71	0.161574	0	0	0.0889677	0.125819
18S	736	C	0	14	14	0.0214815	0	0.0224981	22	228	250	0.159363	0	0	7	39	46	0.329787	0	0.252033	0.0915102	0.113877
18S	737	G	1	7	8	0.781481	0	0.467849	13	115	128	0.71938	0.0683635	0.42029	0	18	18	2.37368	0.329112	0.714739	0.534293	0.129063
18S	738	C	2	12	14	0.0444444	0	0.0454545	22	94	116	0.866952	0.0837217	0.466503	5	21	26	1.2535	0.0686714	0.56554	0.359166	0.225482
18S	739	C	3	7	10	0.488889	0	0.349711	55	117	172	0.184971	0	0.156863	7	17	24	1.31956	0	0.578865	0.361813	0.172494
18S	740	C	8	6	14	0.062963	0	0.063197	79	94	173	0.115453	0	0.10404	58	13	71	0.314043	0	0	0.0557455	0.0427996
18S	741	C	23	7	30	0.566308	0	0	286	129	415	0.616346	0	0	70	24	94	0.568889	0	0	0	0
18S	742	U	8	3	11	0.212037	0	0.187859	132	97	229	0.243043	0	0	71	8	79	0.503611	0	0	0.0626196	0.0885575
18S	743	U	9	1	10	0.265657	0	0.226139	89	72	161	0.0329904	0	0.0321288	35	4	39	0.0402778	0	0.0396717	0.0993133	0.0897324
18S	744	G	3	5	8	0.519753	0	0.368975	40	68	108	0.601325	0	0.377681	17	3	20	1.09947	0.0569373	0.535843	0.4275	0.0766929
18S	745	C	4	14	18	0.350877	0	0	38	134	172	0.0472062	0	0	13	3	16	1.61176	0.199343	0.631336	0.210445	0.297615
18S	746	C	5	8	13	0.138889	0	0	33	52	85	0.957752	0.0579611	0.492133	26	1	27	0.489286	0	0.336609	0.276247	0.205396
18S	747	U	1	9	10	0.0323232	0	0.0343348	29	79	108	0.488685	0	0.330302	23	3	26	0.4893	0	0.336923	0.233853	0.141107
18S	748	C	5	1	6	0.474603	0	0.356377	45	48	93	0.623404	0.0591305	0.386544	25	5	30	0.183513	0	0.159402	0.300774	0.100721
18S	749	U	3	2	5	0.640741	0	0.434673	41	39	80	0.956927	0.203375	0.492099	18	5	23	0.489815	0	0.338235	0.421669	0.0634842
18S	750	C	2	3	5	0.577778	0	0.409449	195	70	265	0.448705	0	0	53	6	59	0.463148	0	0	0.136483	0.193016
18S	751	G	16	1	17	0.542593	0	0	127	46	173	0.000319285	0	0	47	5	52	0.335849	0	0	0	0
18S	752	G	1	0	1	4.20556	0.516247	0.893743	84	51	135	0.427042	0	0.3008	12	8	20	1.02328	0.128411	0.517943	0.570829	0.244939
18S	753	C	2	2	4	1.25556	0	0.610811	119	58	177	0.251935	0	0.202144	29	26	55	0.172421	0	0	0.270985	0.254069
18S	754	G	5	4	9	0.271111	0	0.231499	136	60	196	0.298139	0	0.230568	17	16	33	0.745425	0	0.434393	0.29882	0.0958656
18S	755	C	2	3	5	1.96481	0.0773528	0.702184	210	37	247	0.209364	0	0.173698	26	4	30	1.30789	0.115471	0.574736	0.483539	0.225184
18S	756	C	7	0	7	1.5625	0.125647	0.641026	221	24	245	0.391238	0.0279295	0.28204	29	4	33	1.34444	0.186892	0.580745	0.50127	0.156961
18S	757	C	14	1	15	0.502083	0	0.34877	307	16	323	0.143278	0	0.125662	45	5	50	0.711765	0.0855607	0.420626	0.298352	0.125585
18S	758	C	20	5	25	0.0764957	0	0.0736929	334	13	347	0.295466	0	0.228584	69	7	76	0.270851	0	0.215326	0.172534	0.0701008
18S	759	C	30	1	31	0.0274306	0	0.0275357	540	19	559	0.176151	0	0	159	1	160	0.409869	0	0	0.00917858	0.0129805
18S	760	U	32	4	36	0.0378378	0	0	533	10	543	0.103452	0	0	183	0	183	0.480676	0	0	0	0
18S	761	C	71	2	73	0.542342	0	0	744	9	753	0.362614	0	0	183	2	185	0.479032	0	0	0	0
18S	762	G	29	0	29	0.366667	0	0.275	520	2	522	0.00461016	0	0.00459775	87	2	89	0.214815	0	0.178462	0.152686	0.111886
18S	763	A	53	0	53	0.267078	0	0	563	6	569	0.0592008	0	0	128	1	129	0.190256	0	0	0	0
18S	764	U	68	1	69	0.0193651	0	0	1271	8	1279	0.145729	0	0	172	7	179	0.0012963	0	0	0	0
18S	765	G	33	24	57	0.295594	0.0291175	0.23123	243	10	253	4.3164	0.644894	0.812505	20	4	24	7.44267	0.758462	0.885751	0.643162	0.29281
18S	766	C	19	0	19	3.22722	0.518322	0.772576	212	4	216	5.7531	0.669303	0.852502	28	6	34	5.25968	0.620254	0.8441	0.823059	0.0358614	1
18S	767	U	12	11	23	2.8338	0.362062	0.747284	227	37	264	5.02369	0.574572	0.834512	34	6	40	4.84146	0.441397	0.832285	0.804693	0.0406051	1
18S	768	C	23	1	24	2.84578	0.288254	0.747752	460	19	479	2.51954	0.3194	0.716296	70	11	81	2.13659	0	0.683841	0.715963	0.0260927
18S	769	U	21	6	27	2.625	0.237646	0.731343	478	63	541	2.31046	0.286698	0.698316	60	39	99	1.84867	0	0.651245	0.693635	0.0328672
18S	770	U	565	14	579	0.933697	0	0	11501	466	11967	0.958197	0	0	1400	174	1574	0.921743	0	0	0	0
18S	771	A	28	0	28	2.37241	0.257971	0.710744	804	11	815	1.07179	0.146717	0.517631	97	16	113	1.51559	0.181358	0.604588	0.610988	0.0789678
18S	772	G	34	6	40	1.16775	0.094746	0.544822	460	16	476	2.36387	0.363106	0.703162	78	18	96	1.9134	0.229411	0.659091	0.635692	0.0667257
18S	773	C	90	5	95	0.20625	0	0	800	14	814	0.754274	0.0991954	0.430265	270	21	291	0.13946	0	0	0.143422	0.202829
18S	774	U	35	6	41	0.778571	0	0.443691	393	111	504	1.60409	0.292581	0.616458	216	26	242	0.000182899	0	0.000183621	0.353444	0.25956
18S	775	G	19	0	19	2.50722	0.325211	0.725213	111	24	135	7.75531	0.744424	0.886528	191	50	241	0.0738751	0	0	0.537247	0.385557
18S	776	A	10	6	16	2.75425	0.413369	0.745313	18	61	79	12.0122	0.854108	0.924037	30	15	45	4.02512	0.262408	0.80448	0.82461	0.0743391	1
18S	777	G	6	17	23	0.414815	0	0.30209	131	218	349	0.048381	0	0.0462744	40	33	73	1.08333	0	0.523395	0.290587	0.194953
18S	778	U	10	6	16	1	0	0.515152	105	239	344	0.0169082	0	0	38	64	102	0.450054	0	0.312463	0.275871	0.211895
18S	779	G	10	4	14	1.27259	0	0.576897	160	116	276	0.277898	0	0.218081	36	65	101	0.47963	0	0.326317	0.373765	0.150279
18S	780	U	7	3	10	1.96869	0.307016	0.6841	65	134	199	0.750278	0.0230685	0.42989	29	45	74	0.980444	0.00684536	0.498418	0.537469	0.107391
18S	781	C	24	12	36	0.096997	0	0	125	51	176	1.19209	0.175101	0.54522	73	21	94	0.69883	0	0.413924	0.319715	0.23234
18S	782	C	32	12	44	0.166667	0	0	236	144	380	0.17664	0	0.150458	191	17	208	0.191972	0	0	0.0501528	0.0709267
18S	783	C	69	7	76	0.479798	0	0	427	221	648	0.223267	0	0	307	18	325	0.457805	0	0	0	0
18S	784	G	19	2	21	1.52929	0.101695	0.615697	178	193	371	0.78874	0	0.441611	97	10	107	1.08447	0.0452669	0.522582	0.52663	0.0711282
18S	785	C	39	0	39	0.617778	0	0.387862	206	422	628	0.235418	0	0.190803	88	51	139	0.726032	0.00940639	0.422384	0.333683	0.10201
18S	786	G	20	21	41	0.805556	0.0910334	0.452116	210	221	431	1.27564	0.202467	0.561135	75	85	160	0.610835	0.021216	0.380672	0.464641	0.074204
18S	787	G	49	31	80	0.00754458	0	0	434	452	886	0.236302	0	0.191311	159	279	438	0.440015	0	0	0.0637702	0.0901847
18S	788	G	30	43	73	0.173423	0	0.149515	413	872	1285	0.0611457	0	0	149	300	449	0.420494	0	0	0.0498382	0.0704818
18S	789	G	32	63	95	0.0268519	0	0	485	683	1168	0.244901	0	0.196858	94	157	251	0.225661	0	0.184712	0.12719	0.0900736
18S	790	C	46	106	152	0.385621	0	0	891	1203	2094	0.254755	0	0	198	138	336	0.0733597	0	0	0	0
18S	791	C	59	104	163	0.417412	0	0	913	1118	2031	0.184914	0	0	247	50	297	0.0718121	0	0.0672111	0.0224037	0.0316836
18S	792	C	65	78	143	0.257948	0	0	1117	1335	2452	0.258935	0	0	194	75	269	0.275761	0	0.216784	0.0722612	0.102193
18S	793	G	44	44	88	0.244444	0	0.198218	1190	597	1787	0.0759135	0	0.0705939	151	90	241	0.413453	0	0.29337	0.187394	0.0912695
18S	794	A	23	31	54	1.03333	0	0.512782	1047	506	1553	0.305177	0	0.233936	138	156	294	0.133296	0	0.117971	0.288229	0.16569
18S	795	A	38	100	138	0.2498	0	0	1503	1715	3218	0.369521	0	0	252	372	624	0.488053	0	0	0	0
18S	796	G	27	107	134	0.225021	0	0	1567	1353	2920	0.296675	0	0	103	367	470	0.282637	0	0	0	0
18S	797	C	1	24	25	3.36838	0.425722	0.777931	148	300	448	4.11923	0.437729	0.805008	25	40	65	4.88805	0.470834	0.832306	0.805082	0.0221985	1	0.777931	0.805008	0.832306	0.805082	0.0221985
18S	798	G	78	125	203	0.558333	0	0	2168	1398	3566	0.469813	0	0	379	143	522	0.342894	0	0	0	0
18S	799	U	1	2	3	26.6278	0.895187	0.972606	67	92	159	13.3072	0.737129	0.930512	14	6	20	18.736	0.825752	0.951627	0.951581	0.0171848	1	0.972606	0.930512	0.951627	0.951581	0.0171848
18S	800	U	46	10	56	0.835088	0	0.459459	1352	691	2043	0.016895	0	0.0166223	336	49	385	0.0263385	0	0.0257275	0.16727	0.206643
18S	801	U	124	25	149	0.366296	0	0	3506	1211	4717	0.635031	0	0	749	88	837	0.576916	0	0	0	0
18S	802	A	26	100	126	0.263605	0	0	348	469	817	1.43139	0	0.589009	152	35	187	1.24651	0.114389	0.556183	0.381731	0.270257
18S	803	C	60	45	105	0.131447	0	0	450	1042	1492	0.163303	0	0.140459	336	58	394	0.0162025	0	0.015984	0.0521478	0.0627858
18S	804	U	65	55	120	0.250689	0	0	494	981	1475	0.139589	0	0.122564	351	66	417	0.00406699	0	0	0.0408545	0.057777
18S	805	U	62	25	87	0.0385101	0	0	618	2060	2678	0.508959	0	0	337	97	434	0.0777522	0	0	0	0
18S	806	U	44	37	81	0.0514905	0	0.0495437	357	1512	1869	0.29107	0	0	225	358	583	0.332667	0	0	0.0165146	0.0233551
18S	807	G	35	30	65	0.2633	0	0.210952	263	615	878	0.407193	0	0.289599	158	228	386	0.00410566	0	0.00409942	0.168217	0.120408
18S	808	A	26	31	57	0.302107	0	0.235127	209	163	372	1.65359	0.24816	0.623782	117	277	394	0.120113	0	0	0.286303	0.257216
18S	809	A	27	44	71	0.181944	0	0.155767	242	223	465	1.13183	0	0.531455	89	341	430	0.178732	0	0	0.229074	0.223072
18S	810	A	20	45	65	0.308418	0	0.23848	219	217	436	1.13023	0	0.531138	80	244	324	0.073094	0	0.0683111	0.27931	0.191141
18S	811	A	20	28	48	0.827211	0	0.457831	226	190	416	1.12894	0	0.53088	61	164	225	0.512979	0.027366	0.340047	0.442919	0.0786176
18S	812	A	31	39	70	0.350235	0	0.262122	212	108	320	1.86788	0	0.652018	74	130	204	0.595068	0.0174002	0.374212	0.429451	0.163897
18S	813	A	25	3	28	2.57739	0.159947	0.727479	193	104	297	2.12412	0.209567	0.680641	29	80	109	1.84545	0.297066	0.650641	0.686254	0.0316191
18S	814	U	22	17	39	1.68222	0	0.633075	217	319	536	0.910014	0.0780822	0.476909	50	209	259	0.101667	0	0.0926077	0.400864	0.227103
18S	815	U	323	45	368	0.80798	0	0	1673	673	2346	0.613592	0	0	291	302	593	0.610213	0	0	0	0
18S	816	A	66	21	87	0.14697	0	0.12942	651	329	980	0.156767	0	0.135642	129	124	253	0.0185039	0	0	0.0883537	0.0625271
18S	817	G	67	30	97	0.0102041	0	0	737	278	1015	0.221085	0	0.181202	90	168	258	0.0888889	0	0	0.0604007	0.0854195
18S	818	A	74	115	189	0.531462	0	0	1323	1523	2846	0.593237	0	0	136	116	252	0.0138779	0	0	0	0
18S	819	G	32	12	44	1.32469	0	0.575335	549	430	979	0.478776	0	0.323988	143	27	170	0.503769	0	0.336312	0.411878	0.115691
18S	820	U	24	32	56	0.778947	0	0.442231	770	1059	1829	0.209563	0	0	100	118	218	0.161745	0	0.139776	0.194002	0.184567
18S	821	G	6	15	21	3.66869	0.202133	0.793533	322	389	711	1.35751	0.202946	0.576166	58	44	102	1.61769	0.157808	0.620285	0.663328	0.093814
18S	822	U	11	8	19	3.26778	0.321941	0.774763	240	520	760	1.12992	0.124901	0.530826	29	65	94	1.74105	0.29228	0.637625	0.647738	0.0998434
18S	823	U	6	53	59	0.396667	0	0.28744	321	1448	1769	0.101927	0	0	105	100	205	0.364078	0	0.267857	0.185099	0.131129
18S	824	C	99	68	167	0.558598	0	0	493	1785	2278	0.323105	0	0	182	400	582	0.570421	0	0	0	0
18S	825	A	24	96	120	0.389348	0	0	212	1180	1392	0.1231	0	0.109677	47	185	232	0.302718	0	0.233142	0.114273	0.0952354
18S	826	A	20	53	73	0.0869369	0	0.0809903	174	1937	2111	0.312547	0	0	35	201	236	0.354243	0	0.262398	0.114463	0.109707
18S	827	A	11	51	62	0.304938	0	0.236558	225	2223	2448	0.457457	0	0	41	295	336	0.040488	0	0	0.0788526	0.111514
18S	828	G	11	39	50	0.667102	0	0.404919	189	747	936	0.555342	0	0.3573	30	293	323	0.0457476	0	0.0438758	0.268698	0.160158
18S	829	C	48	78	126	0.378828	0	0	447	1631	2078	0.385725	0	0	45	659	704	0.5655	0	0	0	0
18S	830	A	8	111	119	0.357593	0	0	123	697	820	0.559196	0.0371501	0.358924	11	252	263	0.30787	0	0.236082	0.198335	0.148941
18S	831	G	7	37	44	0.710864	0.0748568	0.420968	58	940	998	0.0978089	0	0.089176	3	290	293	0.0477324	0	0.0457062	0.185283	0.167596
18S	832	G	2	50	52	0.341509	0	0.258203	57	347	404	1.60143	0.229681	0.61618	2	346	348	0.185259	0	0	0.291461	0.252651
18S	833	C	8	57	65	0.0513468	0	0.0495532	73	547	620	0.45985	0	0.315346	22	296	318	0.154963	0	0	0.121633	0.138461
18S	834	C	11	43	54	0.277374	0	0.220279	111	570	681	0.140534	0	0.123377	13	226	239	0.0566667	0	0.0538401	0.132499	0.0682539
18S	835	C	39	51	90	0.29243	0	0	281	813	1094	0.386626	0	0	59	238	297	0.275093	0	0	0	0
18S	836	G	14	32	46	0.426714	0	0.303616	164	217	381	0.713933	0.0931328	0.417184	12	55	67	1.86716	0.398561	0.65458	0.45846	0.146223
18S	837	A	12	28	40	0.607859	0.0803767	0.383878	177	313	490	0.259176	0	0.206163	13	71	84	1.01268	0.134291	0.506108	0.365383	0.123148
18S	838	G	22	35	57	0.137931	0	0.123077	311	142	453	0.331302	0	0.249268	17	70	87	0.720707	0	0.421628	0.264658	0.122368
18S	839	C	34	57	91	0.297101	0	0	482	251	733	0.181759	0	0	30	109	139	0.121667	0	0	0	0
18S	840	C	44	25	69	0.0285714	0	0.028169	432	238	670	0.0748137	0	0	8	134	142	0.270319	0	0	0.00938967	0.013279
18S	841	G	18	19	37	1.11374	0.227064	0.533548	186	103	289	1.3733	0.269237	0.579487	11	33	44	1.24741	0.101308	0.560586	0.557874	0.0188522
18S	842	C	47	47	94	0.0740351	0	0	401	124	525	0.427229	0	0.299741	5	53	58	0.545386	0	0.356826	0.218856	0.156499
18S	843	C	70	8	78	0.238678	0	0.194677	483	124	607	0.300841	0	0.231559	17	55	72	0.196195	0	0.165916	0.197384	0.026867
18S	844	U	32	35	67	0.558007	0	0.361567	244	502	746	0.086271	0	0.0795174	9	99	108	0.258206	0	0	0.147028	0.155136
18S	845	G	38	48	86	0.231673	0	0.189868	365	616	981	0.144705	0	0	15	41	56	0.481481	0	0.328895	0.172921	0.134804
18S	846	G	77	61	138	0.263389	0	0	618	230	848	0.0400864	0	0.0385851	24	52	76	0.0030303	0	0	0.0128617	0.0181892
18S	847	A	56	56	112	0.0231072	0	0	412	610	1022	0.0833713	0	0	26	20	46	0.710165	0	0.420493	0.140164	0.198222
18S	848	U	186	120	306	0.702172	0	0	1076	1319	2395	0.638847	0	0	52	126	178	0.611546	0	0	0	0
18S	849	A	35	74	109	0.0129293	0	0.0128799	263	334	597	0.827815	0	0.453313	9	23	32	1.70067	0.21512	0.636868	0.367687	0.261839
18S	850	C	29	54	83	0.322751	0	0.246216	155	348	503	1.24852	0.122189	0.555754	10	46	56	0.653411	0	0.399428	0.400466	0.126371
18S	851	C	20	21	41	1.96032	0.113278	0.667568	264	663	927	0.390038	0	0.280813	6	55	61	0.90914	0	0.480261	0.476214	0.157918
18S	852	G	27	21	48	1.63968	0.0977717	0.626006	273	449	722	0.966359	0	0.491792	8	43	51	1.64274	0.0379879	0.626161	0.58132	0.0633057
18S	853	C	83	33	116	0.128205	0	0.114504	709	894	1603	0.0880299	0	0	30	109	139	0.0769841	0	0.0719585	0.0621541	0.0472573
18S	854	A	62	35	97	0.493424	0	0.332671	1152	451	1603	0.0171169	0	0	52	67	119	0.465185	0	0.319309	0.217326	0.15377
18S	855	G	34	45	79	0.910139	0.144939	0.479616	644	153	797	1.22439	0.119846	0.55075	42	63	105	0.919392	0.103264	0.481368	0.503911	0.0331275
18S	856	C	83	3	86	0.862452	0.122833	0.465949	1083	128	1211	0.557398	0	0.358093	99	111	210	0.0670353	0	0.0631041	0.295715	0.170273
18S	857	U	276	10	286	0.433449	0	0	3552	844	4396	0.612011	0	0	249	256	505	0.555534	0	0	0	0
18S	858	A	198	9	207	0.0940171	0	0	2006	87	2093	0.0486151	0	0.0463824	213	28	241	0.264004	0	0.209548	0.0853102	0.0898671
18S	859	G	295	6	301	0.381347	0	0	2342	77	2419	0.0595638	0	0	308	23	331	0.0298193	0	0	0	0
18S	860	G	243	15	258	0.25251	0	0	1830	85	1915	0.255695	0	0.203713	227	27	254	0.399303	0	0.28616	0.163291	0.12027
18S	861	A	229	9	238	0.200325	0	0	2678	142	2820	0.197058	0	0	396	11	407	0.146487	0	0	0	0
18S	862	A	104	4	108	0.847503	0	0.461018	1677	116	1793	0.32338	0	0.244462	362	8	370	0.0348907	0	0	0.23516	0.188325
18S	863	U	302	45	347	0.524808	0	0	2077	450	2527	0.107432	0	0	399	17	416	0.152198	0	0	0	0
18S	864	A	165	18	183	0.108756	0	0	3805	225	4030	0.543212	0	0	748	12	760	0.622368	0	0	0	0
18S	865	A	93	20	113	0.440838	0	0.307834	1931	189	2120	0.0502488	0	0	294	3	297	0.114318	0	0.1029	0.136911	0.127953
18S	866	U	51	54	105	0.37631	0	0.275307	2055	243	2298	0.206215	0	0	390	6	396	0.262133	0	0	0.0917689	0.129781
18S	867	G	27	6	33	3.15654	0.363501	0.764827	464	44	508	2.70319	0.406729	0.73035	100	1	101	1.95501	0.296233	0.663794	0.719657	0.0419338		0.764827	0.73035	0.663794	0.719657	0.0419338
18S	868	G	33	42	75	0.648392	0	0.396513	529	287	816	1.01312	0	0.503566	106	16	122	1.15754	0.0396489	0.538539	0.479539	0.0604196
18S	869	A	47	25	72	0.63379	0	0.391206	1098	236	1334	0.0764711	0	0.0710881	220	13	233	0.0544634	0	0	0.154098	0.170154
18S	870	A	36	40	76	0.327128	0	0.248929	349	374	723	0.847974	0	0.45921	82	11	93	1.17045	0	0.541922	0.416687	0.123335
18S	871	U	97	153	250	0.704604	0	0	943	1605	2548	0.646576	0	0	234	52	286	0.526055	0	0	0	0
18S	872	A	13	67	80	0.0825789	0	0.0771597	229	566	795	0.197543	0	0.16513	83	16	99	0.354778	0	0.263819	0.168703	0.0762452
18S	873	G	22	97	119	0.372222	0	0	232	598	830	0.0402728	0	0	83	17	100	0.0830583	0	0.0773962	0.0257987	0.0364849
18S	874	G	24	61	85	0.148579	0	0	147	273	420	0.869887	0	0.4658	69	17	86	0.19106	0	0.161975	0.209258	0.193079
18S	875	A	2	26	28	1.47931	0.0887761	0.605078	127	198	325	1.22515	0	0.551353	56	3	59	0.664444	0	0.403237	0.519889	0.0853519
18S	876	C	8	29	37	0.658772	0	0.403546	105	386	491	0.26617	0	0.210555	30	5	35	1.56204	0.1195	0.616368	0.410156	0.165739
18S	877	C	9	27	36	1.03153	0.0362925	0.514607	168	488	656	0.121326	0	0	50	26	76	0.116739	0	0.105765	0.206791	0.2219
18S	878	G	11	17	28	1.37318	0.102481	0.587156	88	60	148	2.76182	0.383306	0.735483	25	6	31	1.63542	0.317704	0.628	0.650213	0.0625583
18S	879	C	9	10	19	4.62444	0.371981	0.829579	215	128	343	3.27943	0.631446	0.766845	26	12	38	3.48462	0.532784	0.781484	0.792636	0.0267979	1
18S	880	G	2	6	8	13.4346	0.368184	0.937942	248	105	353	4.16073	0.535677	0.806671	61	27	88	1.38427	0	0.583333	0.775982	0.146386	1
18S	881	G	18	13	31	3.86493	0.0259909	0.799583	298	63	361	5.80918	0.159144	0.853486	81	28	109	1.56475	0	0.612268	0.755112	0.103375	1
18S	882	U	14	14	28	5.64866	0.45847	0.854023	380	133	513	5.09669	0	0.836243	98	14	112	2.25162	0	0.694351	0.794873	0.0714491	1
18S	883	U	53	329	382	0.503568	0	0	659	212	871	3.43152	0.187193	0.774544	96	17	113	3.07836	0.319676	0.756431	0.510325	0.36093
18S	884	C	34	62	96	1.7189	0.167493	0.634611	1037	277	1314	2.54164	0.244446	0.717799	131	19	150	2.62656	0.360104	0.725582	0.692664	0.0411727
18S	885	U	377	423	800	0.739908	0	0	15206	2250	17456	0.802407	0	0	1537	163	1700	0.743145	0	0	0	0
18S	886	A	116	70	186	0.608437	0	0.37954	2903	638	3541	0.597211	0.0854937	0.373975	465	27	492	0.324904	0	0.245604	0.33304	0.0618679
18S	887	U	173	153	326	0.0914373	0	0	5821	1753	7574	0.275578	0	0	836	85	921	0.292444	0	0	0	0
18S	888	U	152	206	358	0.157041	0	0	5061	1853	6914	0.164674	0	0	742	237	979	0.288129	0	0	0	0
18S	889	U	126	242	368	0.187955	0	0	3987	3383	7370	0.219233	0	0	568	444	1012	0.303631	0	0	0	0
18S	890	U	187	217	404	0.332757	0	0	4133	3455	7588	0.258674	0	0	392	301	693	0.0680596	0	0.0638087	0.0212696	0.0300797
18S	891	G	91	113	204	0.347642	0	0.2589	2759	1822	4581	0.2425	0	0.195205	233	178	411	0.837406	0.0479617	0.456357	0.303488	0.111179
18S	892	U	84	148	232	0.0539342	0	0	3244	2889	6133	0.282132	0	0	318	508	826	0.2596	0	0	0	0
18S	893	U	94	82	176	0.168362	0	0.144801	959	1989	2948	0.481044	0.0810231	0.324875	213	371	584	0.0253941	0	0.0248066	0.164828	0.123318
18S	894	G	115	101	216	0.201178	0	0	508	2746	3254	0.132234	0	0.116822	204	644	848	0.410745	0	0	0.0389407	0.0550705
18S	895	G	18	88	106	0.471651	0.0301185	0.322539	548	1745	2293	0.395137	0	0.283313	96	225	321	0.530504	0.0506871	0.347325	0.317726	0.0263535
18S	896	U	27	64	91	0.441908	0	0.308802	580	1921	2501	0.0333822	0	0.0323163	105	265	370	0.124349	0	0.110862	0.15066	0.11633
18S	897	U	21	27	48	1.29909	0.26997	0.570106	309	1346	1655	0.274363	0	0.215396	54	247	301	0.242826	0	0.195904	0.327135	0.171991
18S	898	U	14	38	52	0.934591	0.108657	0.487853	258	1154	1412	0.231438	0	0.188049	58	202	260	0.323755	0	0.245283	0.307062	0.129956
18S	899	U	21	37	58	0.573258	0	0.368345	178	931	1109	0.204965	0	0.170228	50	117	167	0.830886	0.105617	0.455297	0.33129	0.119292
18S	900	C	18	28	46	0.894326	0.0982691	0.477471	80	550	630	0.848635	0.118601	0.459454	13	144	157	0.804079	0.0354521	0.44727	0.461398	0.0124059
18S	901	G	25	45	70	0.0956182	0	0.0884098	180	345	525	0.774757	0.0528958	0.437011	60	185	245	0.0144535	0	0	0.17514	0.188655
18S	902	G	52	31	83	0.110582	0	0	162	390	552	0.401125	0	0.286658	49	145	194	0.26547	0	0.210633	0.165764	0.121252
18S	903	A	29	54	83	0.124868	0	0	93	246	339	0.95598	0.0751549	0.489483	20	176	196	0.246757	0.00621368	0.198728	0.229404	0.201005
18S	904	A	24	102	126	0.444969	0	0	27	197	224	1.79857	0.230188	0.643697	28	162	190	0.273357	0	0.21556	0.286419	0.267522
18S	905	C	37	78	115	0.360441	0	0	75	283	358	0.973197	0	0.493906	11	235	246	0.00152947	0	0	0.164635	0.232829
18S	906	U	12	79	91	0.137923	0	0	36	699	735	0.167271	0	0.143468	13	351	364	0.261492	0	0	0.0478225	0.0676313
18S	907	G	6	27	33	1.50327	0.280058	0.607662	56	147	203	4.33508	0.417497	0.813309	9	294	303	0.069883	0	0.0655198	0.495497	0.315418
18S	908	A	7	39	46	0.82766	0.101301	0.458186	34	546	580	1.27893	0.113801	0.561621	2	286	288	0.258554	0	0.206004	0.408604	0.149353
18S	909	G	5	37	42	0.990956	0.132559	0.503611	62	683	745	1.0354	0.115317	0.509032	24	277	301	0.24301	0	0.196023	0.402889	0.146293
18S	910	G	8	68	76	0.0421356	0	0.0409422	122	988	1110	0.545795	0.0150241	0.353289	41	109	150	1.67086	0.156411	0.627144	0.340458	0.239488
18S	911	C	0	107	107	0.259465	0	0	47	3006	3053	0.384199	0	0	2	342	344	0.153655	0	0.133526	0.0445085	0.0629445
18S	912	C	12	111	123	0.235932	0	0	144	3748	3892	0.283754	0	0	13	722	735	0.459375	0	0	0	0
18S	913	A	4	47	51	1.03397	0	0.513204	73	2143	2216	0.481837	0	0.325261	17	871	888	0.574941	0	0	0.279488	0.212
18S	914	U	6	124	130	0.211959	0	0	134	3626	3760	0.0787881	0	0	12	650	662	0.403754	0	0	0	0
18S	915	G	2	60	62	0.808642	0	0.451058	83	1863	1946	1.00115	0	0.500415	11	123	134	2.23111	0.0156384	0.692096	0.547856	0.103964
18S	916	A	5	37	42	1.74858	0	0.641604	98	1999	2097	0.936728	0	0.483784	5	117	122	2.36658	0	0.704664	0.610018	0.0928987
18S	917	U	10	157	167	0.381746	0	0	80	4711	4791	0.195989	0	0	3	272	275	0.366787	0	0.269071	0.0896902	0.126841
18S	918	U	25	355	380	0.800817	0	0	424	15663	16087	0.850498	0	0	22	869	891	0.693984	0	0	0	0
18S	919	A	2	48	50	1.06405	0	0.52046	46	1683	1729	1.15048	0	0.535132	8	162	170	0.756075	0	0.431987	0.49586	0.0455603
18S	920	A	9	75	84	0.11634	0	0.105325	77	2990	3067	0.0418043	0	0.0401394	3	207	210	0.0983149	0	0.0899022	0.0784557	0.0278157
18S	921	G	9	29	38	1.33903	0	0.578818	90	1279	1369	1.14165	0	0.533253	1	117	118	0.628478	0	0.387932	0.500001	0.0813989
18S	922	A	7	25	32	1.58923	0	0.621053	60	1391	1451	0.751905	0	0.429362	5	97	102	0.694067	0	0.412066	0.487493	0.0947042
18S	923	G	14	32	46	0.636643	0	0.394117	103	840	943	1.33684	0	0.572331	3	44	47	2.33542	0	0.704588	0.557012	0.127212
18S	924	G	10	51	61	0.0405018	0	0.0395381	88	570	658	1.61698	0.0283531	0.618238	4	74	78	0.650633	0	0.397218	0.351665	0.238439
18S	925	G	6	24	30	0.63405	0.0222887	0.395838	82	231	313	1.51203	0.151827	0.60268	22	68	90	0.144811	0	0	0.332839	0.250043
18S	926	A	1	46	47	0.0152778	0	0	51	197	248	1.55841	0.00553317	0.61009	12	52	64	0.0986325	0	0.0910525	0.233714	0.268721
18S	927	C	8	61	69	0.40873	0	0	25	227	252	0.709486	0	0.415991	5	32	37	0.728655	0.0972808	0.428032	0.281341	0.198999
18S	928	G	3	37	40	0.0636856	0	0.0612777	22	134	156	1.23355	0	0.553861	11	14	25	1.64274	0.233752	0.630784	0.415308	0.252299
18S	929	G	1	10	11	3.04444	0.449263	0.768583	16	68	84	2.51111	0.127234	0.717594	4	23	27	2.05675	0.00774196	0.680809	0.722329	0.0359898
18S	930	C	11	40	51	0.189316	0	0	18	68	86	2.09821	0.16464	0.679755	3	49	52	0.799161	0	0.448893	0.376216	0.282227
18S	931	C	9	66	75	0.445029	0	0	33	66	99	2.23244	0.0339399	0.69278	5	52	57	1.09808	0	0.527711	0.40683	0.29546
18S	932	G	19	7	26	0.838272	0	0.465387	134	96	230	0.586051	0	0.370515	27	47	74	0.757481	0	0.434299	0.4234	0.0394909
18S	933	G	17	6	23	1.36157	0.0188962	0.586909	147	62	209	1.15667	0.0856476	0.537508	59	34	93	0.553783	0	0.358866	0.494428	0.0979551
18S	934	G	23	3	26	1.31111	0.0793358	0.576547	195	90	285	0.876651	0.107732	0.468008	125	39	164	0.0617508	0	0	0.348185	0.25016
18S	935	G	67	6	73	0.0219219	0	0	613	55	668	0.068477	0	0	347	38	385	0.618048	0	0	0	0
18S	936	G	12	4	16	4.0719	0.427082	0.812256	377	77	454	0.659951	0.05329	0.3981	160	17	177	0.0260924	0	0.0255689	0.411975	0.321313
18S	937	C	109	7	116	0.245489	0	0	1335	157	1492	0.462559	0	0	417	15	432	0.614113	0	0	0	0
18S	938	A	58	1	59	0.680185	0	0.408883	829	66	895	0.0839782	0	0.077552	95	2	97	1.1305	0.00859393	0.53318	0.339872	0.192304
18S	939	U	157	2	159	0.393542	0	0	997	143	1140	0.0802707	0	0	145	2	147	0.386562	0	0.280157	0.0933856	0.132067
18S	940	U	130	4	134	0.207572	0	0	935	179	1114	0.0311709	0	0.030255	134	2	136	0.516869	0	0.342395	0.124217	0.154769
18S	941	C	253	1	254	0.629412	0	0	1465	136	1601	0.291434	0	0	171	26	197	0.0343434	0	0	0	0
18S	942	G	40	2	42	1.82765	0.0324951	0.651709	873	94	967	0.283402	0	0.220999	127	4	131	0.375926	0	0.274729	0.382479	0.191634
18S	943	U	197	6	203	0.481863	0	0	1950	215	2165	0.483826	0	0	285	10	295	0.463626	0	0	0	0
18S	944	A	57	4	61	1.00341	0	0.504915	852	64	916	0.327348	0	0.246821	131	4	135	0.268954	0	0.213185	0.32164	0.13032
18S	945	U	68	2	70	0.938341	0	0.487638	1288	108	1396	0.1548	0	0	175	6	181	0.105067	0	0.0955527	0.194397	0.21099
18S	946	U	81	3	84	0.610719	0	0.381949	1186	127	1313	0.116193	0	0	161	20	181	0.235409	0	0.191403	0.191117	0.15593
18S	947	G	32	2	34	3.17111	0.337068	0.765499	498	76	574	1.11372	0.20703	0.527334	46	4	50	4.12832	0.49416	0.808094	0.700309	0.123542
18S	948	C	101	42	143	0.0762346	0	0.0712946	922	154	1076	0.0621995	0	0.0586085	106	4	110	1.64224	0.235998	0.62366	0.251188	0.263429
18S	949	G	110	8	118	0.445565	0	0.310031	779	27	806	0.413562	0	0.292824	161	3	164	0.855488	0.0100807	0.462569	0.355141	0.076287
18S	950	C	196	9	205	0.179288	0	0	854	35	889	0.165356	0	0.14203	364	1	365	0.201184	0	0	0.0473433	0.0669535
18S	951	C	355	5	360	0.517882	0	0	1616	49	1665	0.450707	0	0	704	6	710	0.62888	0	0	0	0
18S	952	G	128	13	141	0.605477	0	0.378794	944	31	975	0.0329804	0	0	470	3	473	0.377192	0	0	0.126265	0.178565
18S	953	C	122	8	130	0.820017	0	0.452452	910	26	936	0.0517728	0	0	347	11	358	0.157196	0	0	0.150817	0.213288
18S	954	U	519	16	535	0.623176	0	0	1504	113	1617	0.507293	0	0	620	39	659	0.596818	0	0	0	0
18S	955	A	99	16	115	1.15508	0	0.538132	371	54	425	1.15506	0.164293	0.53656	118	8	126	1.59134	0.162038	0.615971	0.563554	0.0370696
18S	956	G	142	4	146	0.651172	0	0.396001	374	24	398	1.31849	0.18675	0.5693	105	10	115	1.76255	0.225855	0.640013	0.535105	0.10251
18S	957	A	294	43	337	0.357232	0	0	359	75	434	1.23267	0.1352	0.552675	85	18	103	1.9469	0.23426	0.662823	0.405166	0.290003
18S	958	G	445	22	467	0.600831	0	0	638	64	702	0.376071	0	0.273576	146	27	173	0.541507	0	0.352599	0.208725	0.151076
18S	959	G	87	15	102	1.13797	0.0459055	0.534695	472	54	526	0.979275	0.139534	0.495239	92	36	128	1.00637	0	0.503534	0.511156	0.0169856
18S	960	U	129	19	148	0.396197	0	0.285139	639	239	878	0.220579	0	0.180885	69	162	231	0.023228	0	0.0227967	0.16294	0.10785
18S	961	G	106	12	118	0.639402	0	0.392031	798	536	1334	0.186925	0	0	73	369	442	0.568247	0	0	0.130677	0.184805
18S	962	A	78	11	89	1.18716	0.0658066	0.545558	841	479	1320	0.0705526	0	0	77	207	284	0.265575	0	0	0.181853	0.257178
18S	963	A	188	12	200	0.102377	0	0	1540	423	1963	0.323552	0	0	152	151	303	0.32924	0	0	0	0
18S	964	A	102	52	154	0.0987097	0	0.0903721	1170	628	1798	0.206318	0	0	121	109	230	0.107023	0	0	0.030124	0.0426018
18S	965	U	54	69	123	0.25672	0	0.205597	730	559	1289	0.166348	0	0.142718	75	113	188	0.0636684	0	0.0601566	0.136157	0.0595569
18S	966	U	49	137	186	0.19287	0	0	658	693	1351	0.10941	0	0.0986857	57	67	124	0.575378	0.0827217	0.367096	0.155261	0.155114
18S	967	C	70	255	325	0.576585	0	0	935	773	1708	0.156862	0	0	60	94	154	0.222652	0	0.183072	0.061024	0.086301
18S	968	U	30	101	131	0.205051	0	0.171236	594	1331	1925	0.276087	0	0	41	44	85	1.1854	0.168058	0.545319	0.238852	0.227702
18S	969	U	23	100	123	0.247222	0	0.199508	461	2197	2658	0.52465	0	0	27	88	115	0.610824	0.0026956	0.38124	0.193583	0.155697
18S	970	G	37	33	70	1.2349	0.148305	0.556057	214	843	1057	0.274092	0	0.215287	30	88	118	0.586368	0.0427935	0.371598	0.38098	0.139277
18S	971	G	55	54	109	0.428384	0	0.301829	211	319	530	1.63982	0.233279	0.62163	15	138	153	0.359091	0	0.265482	0.396314	0.160012
18S	972	A	32	98	130	0.277693	0	0.218646	116	333	449	2.15062	0.317523	0.683084	11	88	99	1.39889	0.307153	0.585581	0.49577	0.199959
18S	973	C	34	184	218	0.225216	0	0	190	557	747	0.879976	0.0705913	0.468411	24	309	333	0.194245	0	0	0.156137	0.220811
18S	974	C	53	76	129	0.373675	0	0.273558	391	993	1384	0.0483193	0	0	30	308	338	0.105539	0	0	0.0911859	0.128956
18S	975	G	34	26	60	2.29563	0.405354	0.70005	558	671	1229	0.110533	0	0.0996044	73	243	316	0.103996	0	0.0944694	0.298041	0.284271
18S	976	G	17	204	221	0.115966	0	0	156	864	1020	0.355273	0	0.262331	12	240	252	0.544137	0	0.353293	0.205208	0.149781
18S	977	C	26	204	230	0.0726792	0	0	243	2289	2532	0.499417	0	0	21	514	535	0.296061	0	0	0	0
18S	978	G	35	310	345	0.360726	0	0	207	1566	1773	0.192196	0	0	47	348	395	0.0219136	0	0.0214968	0.0071656	0.0101337
18S	979	C	113	245	358	0.35277	0	0	465	1262	1727	0.135089	0	0	79	797	876	0.600051	0	0	0	0
18S	980	A	60	117	177	0.481898	0.000309076	0.326427	190	873	1063	0.524969	0.070567	0.344461	32	385	417	0.071026	0	0	0.223629	0.158301
18S	981	A	81	180	261	0.0657761	0	0.0619384	442	1500	1942	0.213296	0	0	72	479	551	0.371377	0	0	0.0206461	0.0291981
18S	982	G	95	121	216	0.498208	0.0263364	0.333562	645	941	1586	0.0375761	0	0.0362373	70	303	373	0.0898396	0	0	0.123266	0.149435
18S	983	A	76	193	269	0.431605	0	0.302265	637	610	1247	0.641097	0	0.390842	97	72	169	1.02667	0.162833	0.508054	0.400387	0.0842834
18S	984	C	106	254	360	0.170052	0	0.145682	663	773	1436	0.64323	0	0.391608	73	83	156	1.01727	0.0904138	0.505877	0.347723	0.150288
18S	985	G	166	106	272	0.666545	0	0.400837	989	403	1392	0.981192	0.0705219	0.495433	93	19	112	1.7529	0.203831	0.6388	0.51169	0.0978259
18S	986	G	265	78	343	0.351776	0	0.260794	1613	177	1790	0.84499	0.0853878	0.45813	133	53	186	0.578907	0	0.367896	0.362273	0.0806605
18S	987	A	212	314	526	0.119861	0	0	1375	241	1616	1.36706	0.274364	0.577686	82	56	138	1.27074	0.115924	0.561394	0.379693	0.268566
18S	988	C	361	347	708	0.365335	0	0	2383	386	2769	0.570489	0.137695	0.363339	122	62	184	0.802763	0.103375	0.446635	0.269991	0.193918
18S	989	C	995	270	1265	0.70251	0	0	7183	392	7575	0.446292	0	0	177	141	318	0.0520028	0	0.0495799	0.0165266	0.0233722
18S	990	A	491	215	706	0.41394	0	0	6844	294	7138	0.332225	0	0	271	72	343	0.144477	0	0.12656	0.0421866	0.0596608
18S	991	G	264	38	302	0.376018	0	0.273922	5964	229	6193	0.160864	0	0	407	42	449	0.0301975	0	0	0.0913074	0.129128
18S	992	A	212	24	236	0.606798	0	0.378639	8177	545	8722	0.422198	0	0	740	46	786	0.449979	0	0	0.126213	0.178492
18S	993	G	88	66	154	1.20272	0.0670715	0.547621	4417	756	5173	0.0349031	0	0.0337323	503	41	544	0.13525	0	0	0.193784	0.250579
18S	994	C	59	76	135	1.14346	0	0.535302	6097	2090	8187	0.412745	0	0	544	132	676	0.323191	0	0	0.178434	0.252344
18S	995	G	41	16	57	3.13161	0.0405382	0.76114	1496	1319	2815	0.79418	0.0618783	0.44273	219	52	271	0.818546	0	0.451022	0.551631	0.148184
18S	996	A	85	10	95	0.636343	0	0.391372	5278	980	6258	0.361882	0	0	829	46	875	0.545865	0	0	0.130457	0.184495
18S	997	A	60	26	86	0.327203	0	0.24869	3309	781	4090	0.127508	0	0	649	45	694	0.455012	0	0	0.0828965	0.117233
18S	998	A	61	33	94	0.0305263	0	0.0299278	1787	702	2489	0.248121	0	0.19886	298	46	344	0.058132	0	0.0550893	0.0946256	0.0744171
18S	999	G	27	51	78	0.176371	0	0.151559	332	310	642	3.02134	0.416114	0.751617	88	20	108	1.96351	0.30474	0.664619	0.522599	0.264758
18S	1000	C	107	44	151	0.383114	0	0	451	583	1034	1.02582	0	0.506614	85	39	124	1.22364	0	0.552275	0.352963	0.250278
18S	1001	A	37	13	50	2.26754	0.25473	0.698149	290	184	474	2.77219	0.100647	0.735312	72	17	89	1.93494	0	0.661783	0.698415	0.0300189
18S	1002	U	66	4	70	1.6097	0	0.620162	344	402	746	1.082	0	0.520027	56	15	71	2.42099	0	0.710572	0.61692	0.0778231
18S	1003	U	20	7	27	6.49643	0.289718	0.870752	129	171	300	3.30255	0	0.768173	24	12	36	4.72943	0	0.829375	0.822766	0.0421376	1
18S	1004	U	54	8	62	2.60653	0	0.72592	114	161	275	3.11006	0	0.757362	37	10	47	2.87454	0	0.745915	0.743066	0.0129936
18S	1005	G	51	97	148	0.595302	0	0.374736	243	126	369	1.91514	0	0.657572	60	36	96	0.843528	0	0.460135	0.497481	0.118449
18S	1006	C	207	130	337	0.309303	0	0	1020	470	1490	0.324763	0	0	183	86	269	0.365967	0	0	0	0
18S	1007	C	1113	85	1198	0.884089	0	0	3614	587	4201	0.829362	0	0	577	135	712	0.822222	0	0	0	0
18S	1008	A	171	8	179	0.438395	0	0.305962	574	103	677	0.674926	0	0.403314	103	8	111	0.767163	0	0.436326	0.381867	0.055339
18S	1009	A	142	17	159	0.561667	0	0.361104	845	181	1026	0.08177	0	0.0756572	204	8	212	0.104695	0	0	0.145587	0.155492
18S	1010	G	126	26	152	0.555773	0	0.35874	567	105	672	0.724104	0	0.420351	102	13	115	0.74818	0	0.430097	0.403063	0.0315925
18S	1011	A	103	22	125	0.788713	0	0.442904	672	27	699	0.691683	0	0.409218	110	5	115	0.748755	0	0.430286	0.427469	0.0138956
18S	1012	A	85	4	89	1.42914	0	0.591034	661	41	702	0.801296	0	0.445196	130	7	137	0.470531	0	0.321558	0.452596	0.110138
18S	1013	U	90	13	103	0.933547	0	0.485229	801	117	918	0.369653	0	0.270103	134	6	140	0.437983	0	0.306091	0.353807	0.0940832
18S	1014	G	19	155	174	0.229333	0	0	507	286	793	0.483809	0.0697268	0.326336	107	21	128	0.412834	0.0338849	0.293815	0.206717	0.146773
18S	1015	U	49	44	93	0.729314	0	0.424347	1219	352	1571	0.0699887	0	0	216	32	248	0.151896	0	0	0.141449	0.200039
18S	1016	U	6	62	68	3.23945	0.354388	0.766742	315	631	946	2.83999	0.451176	0.739786	99	54	153	1.82128	0.216238	0.647041	0.717856	0.051269
18S	1017	U	7	72	79	3.01542	0.244601	0.753305	168	1157	1325	2.15202	0.290691	0.682906	60	107	167	1.98274	0.116479	0.666067	0.700759	0.0377859
18S	1018	U	7	249	256	0.280285	0	0.219592	104	2252	2356	0.966582	0.0279291	0.49161	58	200	258	1.14569	0	0.534912	0.415371	0.139561
18S	1019	C	62	216	278	0.291119	0	0.226106	276	1566	1842	1.91598	0.0955597	0.657184	96	238	334	0.864046	0	0.464276	0.449189	0.17631
18S	1020	A	8	126	134	2.15967	0	0.685117	221	1427	1648	2.70505	0.0779133	0.730217	75	150	225	2.27006	0	0.695136	0.70349	0.0193365
18S	1021	U	12	466	478	0.145674	0	0	414	6108	6522	0.0706236	0	0	144	644	788	0.0569356	0	0	0	0
18S	1022	U	232	2100	2332	0.912516	0	0	2756	34179	36935	0.925191	0	0	917	2897	3814	0.887252	0	0	0	0
18S	1023	A	41	71	112	2.96932	0	0.749739	510	1772	2282	1.90006	0.0918346	0.655279	181	231	412	0.990826	0	0.498302	0.63444	0.103701
18S	1024	A	26	32	58	6.24463	0.27063	0.863988	468	1635	2103	1.95136	0.0766575	0.661279	173	154	327	1.45288	0	0.593053	0.706107	0.115061
18S	1025	U	46	129	175	1.12967	0	0.531863	823	3364	4187	0.292051	0	0.226079	331	249	580	0.247485	0	0.198661	0.318868	0.151026
18S	1026	C	444	68	512	0.413039	0	0	1264	3497	4761	0.0155024	0	0.0152689	449	542	991	0.365659	0	0	0.00508962	0.00719781
18S	1027	A	39	28	67	3.71961	0.282679	0.790581	485	759	1244	2.75612	0.159562	0.733925	212	140	352	0.833302	0	0.45524	0.659915	0.146564
18S	1028	A	66	21	87	2.04116	0.315561	0.673696	673	1047	1720	1.22304	0.15188	0.550309	238	106	344	0.636006	0	0.389445	0.537817	0.11638
18S	1029	G	76	17	93	0.547754	0	0.356352	443	571	1014	0.792556	0	0.442381	142	100	242	0.543987	0	0.353268	0.384	0.0413004
18S	1030	A	88	12	100	0.555666	0	0.359476	426	415	841	1.05288	0.00700616	0.513176	178	83	261	0.404368	0	0.288721	0.387124	0.0936956
18S	1031	A	0	38	38	3.46695	0.252822	0.780615	4	76	80	19.9558	0.837748	0.952842	4	1	5	63.2981	0.950276	0.987006	0.906821	0.0903246	1	1	0.952842	0.987006	0.979949	0.0198883
18S	1032	C	73	98	171	0.0600129	0	0.0569275	505	1048	1553	0.110489	0	0	185	124	309	0.107778	0	0.097576	0.0515012	0.0400196
18S	1033	G	25	109	134	0.447819	0	0.310897	275	833	1108	0.202505	0	0.168529	119	102	221	0.764715	0	0.434445	0.304623	0.10865
18S	1034	A	35	54	89	1.60333	0.284377	0.618517	517	782	1299	0.0861282	0	0.0793546	231	69	300	0.461573	0	0.316525	0.338132	0.220642
18S	1035	A	91	133	224	0.0932346	0	0.0856313	705	642	1347	0.147437	0	0.128575	380	137	517	0.0122909	0	0.0121648	0.0754571	0.0480658
18S	1036	A	75	309	384	0.355729	0	0	871	1154	2025	0.171383	0	0	329	239	568	0.174575	0	0.148851	0.0496171	0.0701691
18S	1037	G	17	211	228	0.231101	0	0.188387	395	745	1140	0.690272	0.0689624	0.408591	195	60	255	2.22253	0.305908	0.690521	0.429167	0.205511
18S	1038	U	56	491	547	0.539801	0	0	684	1309	1993	0.0166388	0	0	390	101	491	0.893948	0.151774	0.472509	0.157503	0.222743
18S	1039	C	103	354	457	0.446143	0	0	1014	1399	2413	0.205302	0	0	1169	331	1500	0.405618	0	0	0	0
18S	1040	G	49	357	406	0.4003	0	0	1168	1127	2295	0.153204	0	0	799	144	943	0.0824153	0	0.0762147	0.0254049	0.035928
18S	1041	G	119	151	270	0.106765	0	0	2376	812	3188	0.417229	0	0	1686	68	1754	0.428458	0	0	0	0
18S	1042	A	106	69	175	0.268497	0	0.212618	3013	504	3517	0.499223	0	0	2084	82	2166	0.554233	0	0	0.0708727	0.100229
18S	1043	G	107	51	158	0.181272	0	0.154276	1645	319	1964	0.0782414	0	0	1086	268	1354	0.238467	0	0	0.0514254	0.0727265
18S	1044	G	24	24	48	2.54558	0.376856	0.722115	1061	96	1157	0.575888	0.0729234	0.365637	1047	193	1240	0.182219	0	0	0.362584	0.29481
18S	1045	U	12	6	18	6.17251	0.58852	0.86694	495	94	589	1.99789	0.366576	0.666809	460	34	494	1.11421	0.185004	0.527514	0.687088	0.13931
18S	1046	U	6	14	20	4.15397	0.390295	0.813491	646	169	815	0.947522	0.0924281	0.486833	434	31	465	0.991035	0.0548133	0.498286	0.599537	0.151361
18S	1047	C	39	26	65	0.241246	0	0.19676	1131	585	1716	0.200013	0	0	700	407	1107	0.299639	0	0	0.0655865	0.0927534
18S	1048	G	22	16	38	0.810541	0	0.45411	635	354	989	0.304736	0	0.233743	350	143	493	0.459199	0	0.31513	0.334327	0.0909831
18S	1049	A	21	35	56	0.0534113	0	0.0515619	368	595	963	0.15476	0	0.13414	254	105	359	0.658025	0	0.397539	0.194413	0.147535
18S	1050	A	21	65	86	0.332184	0	0	513	925	1438	0.311713	0	0	359	149	508	0.0185331	0	0	0	0
18S	1051	G	31	22	53	0.997531	0.000467241	0.504055	680	658	1338	0.0836113	0	0	352	174	526	0.0265022	0	0	0.168018	0.237614
18S	1052	A	15	93	108	0.0784913	0	0.0734032	232	536	768	0.729403	0	0.422083	141	57	198	1.70302	0	0.631216	0.375568	0.230089
18S	1053	C	8	80	88	0.587016	0	0.372524	344	856	1200	0.162309	0	0.139744	140	339	479	0.0574074	0	0.0543979	0.188889	0.134443
18S	1054	G	5	13	18	7.51228	0.358748	0.888013	184	543	727	0.993803	0	0.49879	72	191	263	0.883965	0	0.47015	0.618984	0.190591
18S	1055	A	5	7	12	14.6274	0.607125	0.94064	139	267	406	3.39323	0.261339	0.772809	32	172	204	1.81675	0.00585876	0.6461	0.786516	0.120636	1
18S	1056	U	17	148	165	0.229183	0	0.18737	235	635	870	1.11559	0	0.527605	59	267	326	0.803704	0	0.446342	0.387106	0.145078
18S	1057	C	342	497	839	0.822778	0	0	3174	2262	5436	0.739951	0	0	655	1153	1808	0.753129	0	0	0	0
18S	1058	A	43	88	131	0.884091	0	0.471134	403	354	757	1.71588	0	0.632102	93	163	256	1.62192	0	0.619519	0.574252	0.0730957
18S	1059	G	193	40	233	0.0403134	0	0.038911	2254	263	2517	0.239754	0	0	404	104	508	0.340428	0	0.254342	0.0977511	0.11186
18S	1060	A	64	22	86	2.0599	0	0.67573	659	213	872	1.4669	0	0.594908	211	77	288	1.57416	0	0.612347	0.627662	0.0347269
18S	1061	U	423	136	559	0.611052	0	0	3703	1753	5456	0.693267	0	0	1183	410	1593	0.586073	0	0	0	0
18S	1062	A	46	33	79	2.35944	0.041575	0.704955	646	315	961	1.26751	0	0.559244	195	135	330	1.5148	0.0450845	0.603079	0.622426	0.061039
18S	1063	C	213	66	279	0.161468	0	0	1057	570	1627	0.342192	0	0.255067	444	189	633	0.403049	0	0.28759	0.180886	0.128593
18S	1064	C	189	76	265	0.283417	0	0	1184	909	2093	0.0873077	0	0	637	499	1136	0.283416	0	0	0	0
18S	1065	G	161	27	188	0.0119929	0	0	769	447	1216	0.648124	0	0.393446	519	155	674	0.441794	0	0.306735	0.233394	0.168788
18S	1066	U	119	44	163	0.0373306	0	0.0362	863	723	1586	0.183491	0	0.155125	465	382	847	0.240317	0	0.193939	0.128421	0.0671079
18S	1067	C	147	27	174	0.113714	0	0	956	804	1760	0.0537321	0	0.0510197	477	778	1255	0.15897	0	0	0.0170066	0.0240509
18S	1068	G	18	28	46	1.95319	0.256181	0.666183	261	724	985	0.777068	0.0275618	0.437525	84	429	513	1.18833	0.0987786	0.543513	0.549074	0.093432
18S	1069	U	84	72	156	0.252795	0	0	992	2757	3749	0.609493	0	0	340	1626	1966	0.496865	0	0	0	0
18S	1070	A	50	38	88	0.217728	0	0.180464	661	1030	1691	0.00861571	0	0	187	825	1012	0.106625	0	0.0964375	0.0923004	0.073732
18S	1071	G	13	16	29	2.43852	0.371618	0.716119	174	864	1038	0.604534	0.00529217	0.376992	81	1655	1736	0.431971	0	0	0.364371	0.292491
18S	1072	U	16	23	39	1.56	0.134741	0.615385	143	1175	1318	0.23554	0	0.190755	31	1737	1768	0.470975	0	0	0.268713	0.257206
18S	1073	U	7	33	40	1.80407	0.0917089	0.64902	215	1113	1328	0.234194	0	0.189871	34	626	660	0.509531	0	0.337881	0.392257	0.19135
18S	1074	C	54	80	134	0.218436	0	0	839	877	1716	0.100531	0	0	181	456	637	0.39697	0	0.284484	0.094828	0.134107
18S	1075	C	40	20	60	1.42186	0	0.591095	489	1058	1547	0.128697	0	0.114088	66	484	550	0.562331	0	0.360349	0.355177	0.194772
18S	1076	G	69	20	89	0.695432	0	0.412886	543	941	1484	0.109847	0	0.0990347	107	797	904	0.241314	0	0	0.17064	0.176
18S	1077	A	41	85	126	0.299475	0	0.231863	469	513	982	0.764033	0.00318724	0.433367	84	229	313	1.17962	0.0929057	0.541996	0.402409	0.12849
18S	1078	C	79	151	230	0.259067	0	0	840	805	1645	0.0435399	0	0.0417476	134	195	329	0.754343	0	0.43073	0.157493	0.193958
18S	1079	C	239	123	362	0.505051	0	0	988	1178	2166	0.182254	0	0	90	406	496	0.0195842	0	0	0	0
18S	1080	A	68	22	90	1.45067	0	0.594615	626	376	1002	0.94224	0.0337489	0.48538	78	94	172	1.92286	0.302474	0.659173	0.579723	0.0717282
18S	1081	U	338	211	549	0.691212	0	0	2659	2008	4667	0.67181	0	0	126	651	777	0.439075	0	0	0	0
18S	1082	A	59	37	96	1.32921	0	0.573207	697	468	1165	0.678978	0	0.404606	34	249	283	0.677934	0	0.404879	0.460897	0.0794149
18S	1083	A	123	58	181	0.183761	0	0.155959	728	766	1494	0.260208	0	0.20659	85	364	449	0.0595309	0	0	0.120849	0.0879179
18S	1084	A	17	147	164	0.300808	0	0.23233	573	876	1449	0.311885	0	0.237863	48	290	338	0.309243	0	0.236733	0.235642	0.00238722
18S	1085	C	137	193	330	0.443807	0	0	1129	1666	2795	0.398371	0	0	30	631	661	0.368429	0	0	0	0
18S	1086	G	38	102	140	0.33751	0	0.253687	447	882	1329	0.306834	0	0.234927	17	371	388	0.113996	0	0.102567	0.19706	0.0672542
18S	1087	A	14	72	86	1.16718	0.0844672	0.541442	273	1202	1475	0.108394	0	0.0978532	13	682	695	0.440294	0	0	0.213098	0.235586
18S	1088	U	13	150	163	0.0694444	0	0	188	1765	1953	0.318122	0	0	15	206	221	0.821471	0.0290345	0.452111	0.150704	0.213127
18S	1089	G	7	158	165	0.105957	0	0	98	1010	1108	0.236409	0	0.191346	6	227	233	0.667949	0	0.40149	0.197612	0.163967
18S	1090	C	28	138	166	0.17159	0	0	220	1397	1617	0.235442	0	0	20	414	434	0.211418	0	0	0	0
18S	1091	C	40	84	124	0.113422	0	0.102605	245	733	978	0.264794	0	0.209527	27	526	553	0.440493	0	0	0.104044	0.0855449
18S	1092	G	50	88	138	0.0961631	0	0	331	439	770	0.515002	0.0612023	0.340226	38	163	201	0.709076	0	0.416094	0.252107	0.180937
18S	1093	A	28	66	94	0.32386	0	0.246594	114	371	485	1.42524	0.294328	0.588169	5	166	171	0.973837	0	0.49483	0.443197	0.144148
18S	1094	C	50	51	101	0.195752	0	0.165059	335	478	813	0.382542	0.00302649	0.276941	24	177	201	0.542739	0	0.352935	0.264978	0.0771649
18S	1095	C	56	24	80	0.494513	0.0442393	0.333642	349	600	949	0.235778	0	0.190956	43	205	248	0.272021	0	0.214527	0.246375	0.0624529
18S	1096	G	42	29	71	0.644753	0.0858956	0.395344	468	631	1099	0.0599596	0	0.0566164	38	148	186	0.725371	0	0.421722	0.291228	0.166244
18S	1097	G	33	142	175	0.421149	0	0	373	728	1101	0.0495463	0	0.0472482	44	175	219	0.400404	0	0.286851	0.111367	0.125577
18S	1098	C	38	116	154	0.340143	0	0	691	1032	1723	0.342981	0	0	67	714	781	0.713967	0	0	0	0
18S	1099	G	23	56	79	0.424167	0	0.300472	609	630	1239	0.023181	0	0	65	260	325	0.186026	0	0	0.100157	0.141644
18S	1100	A	34	37	71	0.691975	0.0377393	0.41236	822	413	1235	0.0326771	0	0.0316679	108	122	230	0.13545	0	0.119748	0.187925	0.162722
18S	1101	U	30	102	132	0.117126	0	0	1382	1430	2812	0.59483	0	0	135	242	377	0.397472	0	0	0	0
18S	1102	G	6	96	102	0.215318	0	0.178597	293	281	574	1.37204	0.16276	0.578846	20	121	141	0.613928	0	0.382061	0.379835	0.163409
18S	1103	C	16	60	76	0.68759	0.0457823	0.410599	326	409	735	0.790066	0.00866074	0.441697	18	124	142	0.445144	0	0.309525	0.387274	0.0564233
18S	1104	G	23	71	94	0.284561	0	0.223354	972	324	1296	0.0800394	0	0	65	51	116	0.555081	0	0.358919	0.194091	0.147982
18S	1105	G	31	176	207	0.499199	0	0	434	341	775	0.534207	0	0.34849	27	16	43	2.15859	0.275681	0.688356	0.345615	0.281027
18S	1106	C	12	202	214	0.508217	0	0	822	726	1548	0.229553	0	0	36	53	89	0.244321	0	0.198118	0.0660393	0.0933937
18S	1107	G	30	87	117	0.0576271	0	0	1072	672	1744	0.35171	0	0	63	56	119	0.244907	0	0	0	0
18S	1108	G	5	123	128	0.229027	0	0	329	239	568	1.04698	0	0.511916	12	36	48	0.526984	0	0.349789	0.287235	0.213618
18S	1109	C	8	67	75	0.286696	0	0.225118	556	465	1021	0.168917	0	0.144628	25	61	86	0.305109	0	0	0.123249	0.093139
18S	1110	G	3	25	28	2.29119	0.262179	0.703529	167	204	371	2.56036	0.281252	0.719673	7	9	16	2.47451	0.344252	0.724455	0.715886	0.00895266
18S	1111	U	3	35	38	1.20997	0	0.553932	232	670	902	0.428165	0	0.300034	20	13	33	0.472222	0	0.327293	0.393753	0.113809
18S	1112	U	18	121	139	0.538492	0	0	1195	2051	3246	0.662078	0	0	47	25	72	0.387062	0	0	0	0
18S	1113	A	0	16	16	2.92876	0.350483	0.756798	258	267	525	1.65663	0.103165	0.62403	15	3	18	1.46491	0.115169	0.607273	0.6627	0.0668878
18S	1114	U	5	17	22	1.65507	0.104083	0.63374	348	487	835	0.607855	0	0.378335	8	4	12	2.33077	0.311751	0.716312	0.576129	0.143867
18S	1115	U	4	55	59	0.158704	0	0	713	1349	2062	0.417251	0	0	13	17	30	0.346595	0	0.263703	0.0879011	0.124311
18S	1116	C	6	31	37	0.344737	0	0.261477	732	712	1444	0.155417	0	0	22	5	27	0.422222	0	0.304522	0.188666	0.13456
18S	1117	C	16	25	41	0.201058	0	0.170787	628	612	1240	0.0339422	0	0	22	11	33	0.211765	0	0.179104	0.11663	0.08254
18S	1118	C	74	24	98	0.569697	0	0	953	876	1829	0.431342	0	0	46	27	73	0.484835	0	0	0	0
18S	1119	A	10	23	33	0.309804	0	0.24196	738	210	948	0.0124107	0	0	34	10	44	0.0479012	0	0	0.0806534	0.114061
18S	1120	U	10	44	54	0.241414	0	0	817	306	1123	0.250682	0	0	29	24	53	0.158848	0	0	0	0
18S	1121	G	7	11	18	1.42047	0.247225	0.599901	296	67	363	1.29695	0.271141	0.565316	15	40	55	0.141468	0	0	0.388406	0.275007
18S	1122	A	10	32	42	0.0576227	0	0	115	73	188	2.7311	0.439825	0.733022	11	13	24	1.22578	0.221999	0.560797	0.431273	0.312957
18S	1123	C	9	21	30	0.40681	0	0.295958	121	78	199	2.14517	0.246969	0.683138	13	23	36	0.733634	0.00521764	0.429879	0.469658	0.160549
18S	1124	C	19	11	30	0.413978	0	0.299611	157	133	290	1.05708	0	0.514735	16	31	47	0.603472	0	0.381308	0.398551	0.0886662
18S	1125	C	9	35	44	0.0844444	0	0	256	155	411	0.341532	0	0.255045	42	38	80	0.00315501	0	0	0.085015	0.120229
18S	1126	G	11	15	26	0.739095	0.0945845	0.434236	213	144	357	0.869801	0	0.46588	51	18	69	0.47	0	0.322866	0.40766	0.0613349
18S	1127	C	16	30	46	0.0293144	0	0.0290807	157	263	420	0.796833	0.00249457	0.444052	24	30	54	1.34727	0.180698	0.578454	0.350529	0.233827
18S	1128	C	9	17	26	1.05514	0.251911	0.522838	139	198	337	1.70158	0.293607	0.630536	51	42	93	0.562057	0.0403969	0.362286	0.50522	0.110219
18S	1129	G	27	56	83	0.384524	0	0	307	526	833	0.271236	0	0.213566	90	97	187	0.115366	0	0	0.0711886	0.100676
18S	1130	G	16	33	49	0.157556	0	0.138504	393	900	1293	0.0603812	0	0	133	106	239	0.18838	0	0	0.0461679	0.0652912
18S	1131	G	28	40	68	0.112721	0	0	362	799	1161	0.259027	0	0.205876	85	36	121	1.02377	0.177061	0.50793	0.237935	0.208597
18S	1132	C	48	33	81	0.179133	0	0	893	1671	2564	0.396604	0	0	215	110	325	0.23531	0	0	0	0
18S	1133	A	58	33	91	0.246618	0	0	996	873	1869	0.00584076	0	0	303	47	350	0.242102	0	0	0	0
18S	1134	G	30	36	66	0.0845771	0	0.0790698	1076	686	1762	0.140839	0	0.123514	234	25	259	0.106197	0	0.0963365	0.0996401	0.018294
18S	1135	C	33	19	52	0.402935	0	0.291124	1703	730	2433	0.173847	0	0	301	60	361	0.225445	0	0	0.0970413	0.137237
18S	1136	U	28	8	36	0.978979	0.000657646	0.501538	1653	673	2326	0.119486	0	0	393	45	438	0.368767	0	0	0.167179	0.236427
18S	1137	U	80	28	108	0.422222	0	0	1792	963	2755	0.283986	0	0	451	48	499	0.469356	0	0	0	0
18S	1138	C	120	35	155	0.659259	0	0	1628	1533	3161	0.412664	0	0	250	28	278	0.0174433	0	0.0172048	0.00573494	0.00811042
18S	1139	C	35	18	53	0.0880658	0	0.0823394	1262	1631	2893	0.413998	0	0	137	55	192	0.39217	0	0.282749	0.121696	0.118739
18S	1140	G	20	17	37	0.423684	0	0.303202	862	608	1470	0.151401	0	0.131571	83	17	100	1.49285	0.198649	0.601241	0.345338	0.194043
18S	1141	G	19	6	25	1.04231	0	0.520154	515	179	694	1.36873	0.290109	0.578184	88	22	110	1.06597	0.0165739	0.518225	0.538854	0.0278215
18S	1142	G	25	1	26	0.7893	0	0.450446	727	113	840	0.703528	0.046374	0.413271	276	29	305	0.416304	0	0	0.287906	0.204145
18S	1143	A	19	2	21	1.04141	0	0.521761	794	142	936	0.315688	0	0.240136	200	35	235	0.347222	0	0	0.253966	0.213232
18S	1144	A	11	7	18	1.00994	0	0.515984	551	155	706	0.525381	0	0.344746	151	20	171	0.26686	0	0	0.28691	0.214583
18S	1145	A	13	10	23	0.239352	0	0.199845	273	152	425	1.18761	0.0194243	0.543463	66	11	77	0.462821	0	0.319187	0.354165	0.142445
18S	1146	C	15	21	36	0.234835	0	0	360	391	751	0.125207	0	0.111406	17	32	49	1.09667	0	0.52809	0.213165	0.227282
18S	1147	C	56	24	80	0.729492	0	0	779	559	1338	0.452353	0	0	22	39	61	0.496774	0	0.335512	0.111837	0.158162
18S	1148	A	7	3	10	1.62424	0	0.641148	352	218	570	0.428138	0	0.300156	5	16	21	2.89343	0.164393	0.751936	0.564413	0.192254
18S	1149	A	3	4	7	2.45556	0	0.737281	106	251	357	1.33364	0.014577	0.57217	8	8	16	2.9451	0.0560711	0.75782	0.689091	0.0830992
18S	1150	A	6	3	9	1.73556	0	0.658516	168	472	640	0.245831	0	0.19757	6	14	20	1.67884	0	0.638045	0.498044	0.212631
18S	1151	G	4	13	17	0.441975	0	0.318789	96	501	597	0.369287	0	0.270022	20	9	29	0.633333	0	0.395833	0.328215	0.0517927
18S	1152	U	21	33	54	0.589899	0	0	655	1575	2230	0.706141	0	0	49	75	124	0.643644	0	0	0	0
18S	1153	C	6	7	13	0.922222	0	0.498285	147	307	454	0.853748	0	0.461099	10	35	45	0.277778	0	0.221154	0.393513	0.122818
18S	1154	U	5	10	15	0.578472	0	0.381585	210	303	513	0.584565	0	0.369366	5	17	22	2.0087	0.0499901	0.677419	0.476123	0.142425
18S	1155	U	10	2	12	1.40598	0	0.60367	289	429	718	0.136223	0	0.120038	3	28	31	1.70625	0.0363282	0.63785	0.453853	0.236455
18S	1156	U	13	18	31	0.177431	0	0.154802	261	433	694	0.234996	0	0.190503	9	65	74	0.442519	0	0.30963	0.218311	0.0661964
18S	1157	G	9	6	15	1.82153	0.179267	0.660206	366	385	751	0.17268	0	0.14742	7	37	44	2.49481	0.174668	0.71843	0.508685	0.256557
18S	1158	G	33	14	47	0.0291667	0	0.0289256	678	180	858	0.0844522	0	0.0779591	15	162	177	0.0387016	0	0	0.0356283	0.0321776
18S	1159	G	18	15	33	0.700327	0.0426322	0.419128	402	172	574	0.730628	0.123703	0.4226	27	80	107	0.966152	0.0131157	0.493717	0.445148	0.0343728
18S	1160	U	10	36	46	0.594563	0	0.377911	336	758	1094	0.0767631	0	0.0713511	3	155	158	0.52341	0	0.345002	0.264755	0.137415
18S	1161	U	21	77	98	0.061055	0	0	247	839	1086	0.41795	0	0.294948	14	273	287	0.0312886	0	0	0.0983159	0.13904
18S	1162	C	31	103	134	0.16716	0	0	170	898	1068	0.755046	0.0179414	0.430444	7	377	384	0.188716	0	0	0.143481	0.202913
18S	1163	C	11	51	62	1.11481	0	0.531132	101	1043	1144	0.824862	0.0534763	0.45223	6	665	671	0.5542	0	0	0.327787	0.234008
18S	1164	G	33	75	108	0.315291	0	0.241395	164	1470	1634	0.391981	0	0.281723	10	272	282	0.268316	0	0.212144	0.245087	0.0285254
18S	1165	G	76	29	105	0.428512	0	0.301965	710	1517	2227	0.0607271	0	0.0572747	28	385	413	0.1843	0	0	0.119747	0.130952
18S	1166	G	197	73	270	0.471997	0	0	2119	1961	4080	0.415124	0	0	57	290	347	0.0202427	0	0	0	0
18S	1167	G	270	65	335	0.593485	0	0	3351	2355	5706	0.607757	0	0	181	428	609	0.520474	0	0	0	0
18S	1168	G	242	51	293	0.542819	0	0	3097	1448	4545	0.487811	0	0	235	238	473	0.41955	0	0	0	0
18S	1169	G	69	18	87	0.652273	0	0.397507	1339	581	1920	0.308462	0	0.235838	85	63	148	0.805817	0.0668662	0.447899	0.360414	0.0904593
18S	1170	A	128	15	143	0.117207	0	0	1585	742	2327	0.0107245	0	0	131	28	159	0.326181	0	0.247119	0.0823732	0.116493
18S	1171	G	30	5	35	2.46204	0.22476	0.716905	584	311	895	1.50507	0.0987156	0.601078	16	15	31	5.03889	0.539247	0.838747	0.71891	0.0970384
18S	1172	U	114	10	124	0.198489	0	0	1794	1037	2831	0.379343	0	0	79	27	106	0.401454	0	0.288378	0.0961261	0.135943
18S	1173	A	13	11	24	2.55022	0.230547	0.726513	348	256	604	1.74586	0.198694	0.636198	31	3	34	2.73492	0	0.737901	0.700204	0.0454973
18S	1174	U	12	16	28	1.28429	0	0.570845	244	453	697	0.797564	0	0.444046	22	4	26	2.62593	0	0.731682	0.582191	0.117701
18S	1175	G	13	12	25	0.873504	0	0.476013	265	373	638	0.503269	0	0.335132	12	6	18	3.02573	0.371594	0.761554	0.524233	0.177394
18S	1176	G	15	5	20	1.04709	0	0.523684	535	139	674	0.1973	0	0.164992	46	5	51	0.313889	0	0.242449	0.310375	0.154111
18S	1177	U	16	5	21	0.568182	0	0.373134	279	45	324	1.14913	0	0.535462	32	4	36	0.848048	0.0635485	0.465699	0.458098	0.0664874
18S	1178	U	27	18	45	0.359662	0	0	304	160	464	0.32724	0	0.246957	88	10	98	0.325701	0	0	0.082319	0.116417
18S	1179	G	3	12	15	0.669444	0	0.416595	278	131	409	0.215745	0	0.177816	84	11	95	0.301273	0	0	0.198137	0.17068
18S	1180	C	31	18	49	0.563778	0	0	316	260	576	0.191431	0	0	100	26	126	0.485214	0	0	0	0
18S	1181	A	18	6	24	0.0902222	0	0	265	94	359	0.348488	0	0.258962	80	6	86	0.180587	0	0	0.0863206	0.122076
18S	1182	A	7	7	14	0.558519	0	0.374379	154	139	293	0.63545	0.08923	0.389357	44	6	50	0.457516	0	0.318182	0.360639	0.0306384
18S	1183	A	3	7	10	1.18788	0.0738849	0.566474	195	170	365	0.271433	0	0.213946	75	7	82	0.187149	0	0	0.26014	0.233557
18S	1184	G	7	7	14	0.799259	0	0.461308	230	170	400	0.171904	0	0.147	81	4	85	0.262274	0	0	0.20277	0.192413
18S	1185	C	3	13	16	0.673203	0	0.417004	181	592	773	0.433778	0	0	45	8	53	0.111728	0	0.102202	0.173069	0.177463
18S	1186	U	0	16	16	1.09935	0	0.538757	73	412	485	0.113123	0	0.101815	25	15	40	0.369648	0	0.274778	0.305117	0.179666
18S	1187	G	3	3	6	7.88571	0.332122	0.901961	70	572	642	0.445084	0	0.30833	14	36	50	0.240305	0	0.196859	0.46905	0.309478
18S	1188	A	2	32	34	0.974921	0	0.500897	76	303	379	1.8467	0.136298	0.649316	4	16	20	2.2127	0.185979	0.699097	0.616437	0.0841887
18S	1189	A	3	35	38	1.00285	0	0.507205	94	336	430	1.77499	0.0453601	0.640174	12	18	30	1.35842	0	0.583975	0.577118	0.0545007
18S	1190	A	3	86	89	0.0575309	0	0	100	255	355	2.74226	0.072022	0.733332	9	13	22	2.33961	0	0.709805	0.481046	0.340286
18S	1191	C	2	59	61	0.646057	0	0.396372	84	498	582	1.49209	0	0.599143	12	16	28	1.8272	0.00789685	0.654274	0.549929	0.11089
18S	1192	U	2	120	122	0.132791	0	0	68	1535	1603	0.0894361	0	0	9	46	55	0.57381	0	0.368783	0.122928	0.173846
18S	1193	U	18	435	453	0.830739	0	0	411	7235	7646	0.885736	0	0	30	284	314	0.789559	0	0	0	0
18S	1194	A	0	66	66	0.853068	0	0.464092	84	835	919	0.845543	0	0.458424	11	63	74	0.311704	0	0.240073	0.38753	0.104293
18S	1195	A	3	35	38	2.29858	0.0443401	0.702298	82	682	764	1.37253	0.00109287	0.578829	1	134	135	0.27982	0	0	0.427042	0.306143
18S	1196	A	2	100	102	0.20712	0	0.172973	125	775	900	1.15573	0	0.536396	3	58	61	0.853943	0	0.464651	0.39134	0.157162
18S	1197	G	29	105	134	0.0699588	0	0	321	880	1201	0.785774	0	0.440224	28	73	101	0.229085	0	0.187885	0.20937	0.180362
18S	1198	G	26	73	99	0.353889	0	0.263332	493	632	1125	1.10305	0	0.524722	29	84	113	0.221735	0	0.182804	0.323619	0.145952
18S	1199	A	56	43	99	0.397333	0	0.286401	1043	462	1505	0.635532	0	0.388736	67	31	98	0.569809	0	0.365331	0.346822	0.04378
18S	1200	A	30	28	58	1.25141	0.252447	0.560051	1101	492	1593	0.525512	0.104967	0.344624	51	26	77	1.12236	0.239309	0.532041	0.478905	0.0956372
18S	1201	U	79	34	113	0.19347	0	0.163307	2038	997	3035	0.14249	0	0	106	28	134	0.36428	0.056328	0.26847	0.143926	0.110456
18S	1202	U	124	22	146	0.0569917	0	0	2728	795	3523	0.174641	0	0	134	48	182	0.108257	0	0.0981666	0.0327222	0.0462762
18S	1203	G	175	45	220	0.417848	0	0	3983	796	4779	0.400058	0	0	270	20	290	0.284002	0	0	0	0
18S	1204	A	170	27	197	0.361953	0	0	3515	382	3897	0.230939	0	0	264	10	274	0.192	0	0	0	0
18S	1205	C	198	14	212	0.426239	0	0	2524	471	2995	0.0659101	0	0.0618539	217	44	261	0.0781595	0	0	0.020618	0.0291582
18S	1206	G	141	16	157	0.23256	0	0	4351	241	4592	0.352287	0	0	301	22	323	0.246296	0	0	0	0
18S	1207	G	128	14	142	0.187723	0	0	3798	238	4036	0.270803	0	0	281	78	359	0.30284	0	0	0	0
18S	1208	A	54	9	63	0.789931	0.159279	0.445205	4326	112	4438	0.410643	0	0	253	102	355	0.292385	0	0	0.148402	0.209872
18S	1209	A	11	6	17	4.86975	0.600374	0.837562	219	158	377	6.29171	0.680131	0.863171	63	104	167	0.552447	0.061999	0.357225	0.685986	0.232704
18S	1210	G	17	14	31	1.81181	0.213449	0.651598	504	143	647	2.62214	0.28796	0.724228	40	106	146	0.666138	0.0259221	0.401449	0.592425	0.138258
18S	1211	G	82	18	100	0.30264	0	0	2707	205	2912	0.396056	0	0	190	131	321	0.354796	0	0	0	0
18S	1212	G	46	2	48	0.478231	0	0.328045	1578	71	1649	0.00795286	0	0	155	37	192	0.0976396	0	0.0893761	0.13914	0.13847
18S	1213	C	62	0	62	0.47425	0	0.32519	1351	210	1561	0.141628	0	0	237	26	263	0.17399	0	0	0.108397	0.153296
18S	1214	A	58	3	61	0.839964	0	0.460548	385	85	470	1.59939	0	0.615797	187	4	191	0.269965	0	0.213452	0.429932	0.165677
18S	1215	C	19	0	19	7.13833	0.470297	0.882547	372	163	535	0.934867	0	0.483635	41	4	45	5.59203	0.48915	0.851108	0.739097	0.181094
18S	1216	C	62	0	62	2.33316	0.255996	0.703334	383	138	521	1.15275	0	0.535954	63	11	74	4.20163	0.391959	0.809828	0.683039	0.112726
18S	1217	A	51	0	51	4.22137	0.568547	0.811468	129	57	186	5.97617	0.524274	0.857312	72	23	95	4.0934	0.494816	0.805315	0.824698	0.0231979	1
18S	1218	C	171	4	175	0.665657	0.048256	0.401004	289	140	429	1.90116	0.230155	0.655836	204	9	213	1.47871	0.192811	0.597692	0.551511	0.109039
18S	1219	C	547	3	550	0.479068	0	0	970	170	1140	0.119573	0	0.106886	695	28	723	0.268278	0	0	0.0356288	0.0503867
18S	1220	A	400	2	402	0.167439	0	0	1093	107	1200	0.128375	0	0.113853	667	18	685	0.149676	0	0	0.0379511	0.053671
18S	1221	G	648	11	659	0.500791	0	0	1791	141	1932	0.28225	0	0	979	13	992	0.411559	0	0	0	0
18S	1222	G	644	2	646	0.461686	0	0	2171	208	2379	0.396788	0	0	1458	12	1470	0.626988	0	0	0	0
18S	1223	A	686	2	688	0.496726	0	0	2888	353	3241	0.569532	0	0	1339	14	1353	0.592065	0	0	0	0
18S	1224	G	179	20	199	1.05061	0.146397	0.513593	904	436	1340	0.274339	0	0.215406	403	9	412	0.543799	0	0.352801	0.3606	0.121859
18S	1225	U	212	8	220	0.849372	0.124508	0.460402	737	1509	2246	0.280404	0	0	326	25	351	0.711711	0.0240374	0.41648	0.292294	0.20746
18S	1226	G	210	20	230	0.681289	0.052035	0.406264	935	346	1281	0.296741	0	0.228974	349	10	359	0.470679	0	0.320648	0.318629	0.0723926
18S	1227	G	239	2	241	0.579706	0.0223962	0.367933	639	340	979	0.664558	0.0592495	0.399485	255	9	264	0.809308	0	0.448237	0.405218	0.0330338
18S	1228	A	248	16	264	0.480503	0	0.325383	691	484	1175	0.322354	0	0.24393	150	20	170	1.49272	0.0461652	0.60024	0.389851	0.152439
18S	1229	G	170	85	255	0.533594	0	0.348825	628	469	1097	0.353117	0	0.261141	131	5	136	1.60487	0.0780794	0.617834	0.409267	0.151762
18S	1230	C	396	62	458	0.210482	0	0	679	1405	2084	0.388511	0	0	301	7	308	0.122078	0	0	0	0
18S	1231	C	467	24	491	0.244354	0	0	716	525	1241	0.0948112	0	0.0866643	242	15	257	0.0393626	0	0.0380136	0.0415593	0.0354693
18S	1232	U	374	7	381	0.0221931	0	0.021767	482	250	732	0.927406	0.180274	0.481509	173	6	179	0.486543	0	0.328526	0.277267	0.191157
18S	1233	G	384	43	427	0.0692108	0	0.0648725	598	399	997	1.49431	0.223004	0.599328	185	116	301	0.114606	0	0.103129	0.255777	0.243429
18S	1234	C	837	43	880	0.526536	0	0	657	1163	1820	0.484221	0	0.326367	197	202	399	0.135778	0	0	0.108789	0.153851
18S	1235	G	388	33	421	0.105424	0	0.0955745	892	525	1417	1.13829	0.0229372	0.532511	320	92	412	0.119101	0	0	0.209362	0.231808
18S	1236	G	158	103	261	0.817048	0	0.450603	594	990	1584	1.0909	0	0.521895	92	66	158	1.63347	0	0.621758	0.531419	0.0701974
18S	1237	C	148	54	202	1.2653	0	0.559774	273	953	1226	1.90979	0.078325	0.656516	74	146	220	0.920865	0	0.480533	0.565608	0.0719632
18S	1238	U	109	79	188	1.31176	0	0.56873	161	1936	2097	0.763505	0	0.433064	46	88	134	2.31407	0	0.699821	0.567205	0.108908
18S	1239	U	815	667	1482	0.824717	0	0	2063	18812	20875	0.922156	0	0	411	1397	1808	0.851434	0	0	0	0
18S	1240	A	204	73	277	0.31235	0	0.238662	549	1744	2293	0.593297	0	0.372472	78	209	287	0.504128	0	0.335939	0.315691	0.0564727
18S	1241	A	78	77	155	1.01467	0	0.505249	459	1453	1912	0.78164	0	0.438848	70	167	237	0.778058	0	0.438625	0.460907	0.0313543
18S	1242	U	65	109	174	0.609651	0	0.380097	367	1834	2201	0.3912	0	0.281288	57	311	368	0.0316772	0	0.0307854	0.230723	0.14702
18S	1243	U	41	72	113	1.68957	0	0.630249	275	1071	1346	1.26595	0	0.558867	70	209	279	0.776429	0	0.437953	0.542356	0.0793678
18S	1244	U	7	77	84	2.52601	0	0.718792	165	734	899	2.19554	0.0421719	0.687303	20	171	191	1.84491	0	0.649684	0.68526	0.0282501
18S	1245	G	3	58	61	4.10215	0.226807	0.806554	182	439	621	3.24098	0.321403	0.764495	27	310	337	0.656903	0	0.397174	0.656074	0.183874
18S	1246	A	2	176	178	0.52036	0	0.343523	159	446	605	1.83581	0.105356	0.647744	28	173	201	1.99345	0.0192584	0.667041	0.552769	0.148169
18S	1247	C	2	113	115	1.7	0.195235	0.631646	153	769	922	0.838474	0	0.456339	28	362	390	0.627082	0	0.386009	0.491332	0.103288
18S	1248	U	7	237	244	0.335828	0	0.252171	164	360	524	2.44737	0.219631	0.710316	23	128	151	3.90804	0.339672	0.797321	0.586603	0.239132
18S	1249	C	33	879	912	0.69613	0	0	904	3735	4639	0.705893	0	0	177	2187	2364	0.770439	0	0	0	0
18S	1250	A	18	155	173	1.16865	0	0.540315	704	869	1573	0.127891	0	0.113453	192	609	801	0.0401773	0	0	0.217923	0.232623
18S	1251	A	8	549	557	0.389148	0	0	391	937	1328	0.391012	0	0.281251	103	386	489	0.682971	0	0.406305	0.229186	0.16991
18S	1252	C	187	494	681	0.520055	0	0	2128	2099	4227	0.635134	0	0	670	1103	1773	0.625648	0	0	0	0
18S	1253	A	22	472	494	0.330774	0	0	715	761	1476	0.243609	0	0.195996	137	262	399	1.00456	0	0.501762	0.232586	0.206471
18S	1254	C	72	153	225	0.588791	0	0.371625	846	789	1635	0.0644866	0	0.0606148	427	419	846	0.177201	0	0	0.14408	0.162791
18S	1255	G	33	264	297	0.351454	0	0.260704	437	811	1248	0.3884	0	0.279908	157	399	556	0.228925	0	0.186553	0.242388	0.0402522
18S	1256	G	36	83	119	2.34796	0.0293518	0.703061	336	1001	1337	0.0960389	0	0.0876834	108	570	678	0.233857	0	0	0.263581	0.312814
18S	1257	G	23	111	134	2.29679	0.053165	0.698244	366	841	1207	0.174614	0	0.148761	95	298	393	0.225606	0	0.184459	0.343821	0.251038
18S	1258	A	18	118	136	2.39635	0.114535	0.707086	325	858	1183	0.17789	0	0.151133	91	131	222	1.06163	0	0.51607	0.458096	0.230639
18S	1259	A	4	89	93	4.09125	0.357001	0.805267	214	659	873	0.413399	0.0756698	0.292723	30	202	232	0.489223	0	0.329458	0.475816	0.233439
18S	1260	A	6	429	435	0.0547655	0	0.0520352	178	635	813	0.50774	0.100224	0.33703	39	56	95	2.43762	0.326391	0.711256	0.366774	0.269946
18S	1261	C	33	1521	1554	0.770118	0	0	423	760	1183	7.50751e-05	0	0	68	121	189	0.430292	0	0.301953	0.100651	0.142342
18S	1262	C	31	463	494	0.0206061	0	0	476	520	996	0.3444	0	0.256365	100	186	286	0.185056	0	0	0.085455	0.120852
18S	1263	U	28	863	891	0.51156	0	0	583	847	1430	0.0461216	0	0	73	94	167	0.30291	0	0.233554	0.0778514	0.110099
18S	1264	C	88	507	595	0.244128	0	0	1191	577	1768	0.219082	0	0	125	262	387	0.545704	0	0	0	0
18S	1265	A	29	265	294	0.53774	0	0.350468	617	265	882	0.795973	0.0808614	0.443479	35	78	113	0.737037	0.0367411	0.426461	0.406802	0.0404359
18S	1266	C	63	195	258	0.627027	0	0.386299	933	349	1282	0.256551	0	0.204298	46	84	130	0.391603	0	0.282956	0.291184	0.074529
18S	1267	C	68	201	269	0.352263	0	0.261215	931	561	1492	0.13736	0	0.120842	48	137	185	0.0441458	0	0	0.127352	0.10674
18S	1268	C	77	114	191	0.409259	0	0.291485	2461	941	3402	0.527828	0	0	43	153	196	0.127975	0	0	0.0971615	0.137407
18S	1269	G	36	142	178	0.257232	0	0.205515	1090	845	1935	0.038688	0	0	12	182	194	0.165071	0	0	0.0685049	0.0968806
18S	1270	G	34	79	113	0.498441	0	0.334598	882	508	1390	0.400032	0	0.285877	27	80	107	0.543519	0	0.354255	0.32491	0.0287432
18S	1271	C	30	52	82	0.614458	0.0648729	0.383459	1726	523	2249	0.153472	0	0	34	63	97	0.742744	0	0.428702	0.27072	0.192317
18S	1272	C	39	29	68	0.639452	0.0105658	0.393519	1147	144	1291	0.579403	0.0169451	0.367029	28	24	52	2.37631	0.322924	0.707774	0.489441	0.154763		0.393519	0.367029	0.707774	0.489441	0.154763
18S	1273	C	49	34	83	0.0939153	0	0.0867971	1666	312	1978	0.00920779	0	0	141	82	223	0.237897	0	0	0.0289324	0.0409165
18S	1274	G	73	25	98	0.279798	0	0	2482	381	2863	0.367547	0	0	138	47	185	0.0353644	0	0	0	0
18S	1275	G	10	11	21	1.98889	0.330797	0.675704	1690	366	2056	0.153433	0	0	74	110	184	0.115375	0	0.103945	0.259883	0.297076
18S	1276	A	8	28	36	0.497598	0	0.33837	1251	321	1572	0.0900261	0	0.082639	64	53	117	0.910264	0	0.478635	0.299882	0.16394
18S	1277	C	12	35	47	0.115509	0	0.105519	1777	786	2563	0.377054	0	0	69	383	452	0.544935	0	0	0.035173	0.0497422
18S	1278	A	5	30	35	0.584568	0	0.375496	750	356	1106	0.548148	0.0319943	0.354274	36	64	100	1.61243	0.105988	0.619563	0.449777	0.120369
18S	1279	C	4	21	25	1.26581	0.00978437	0.568304	552	729	1281	0.303371	0	0.232898	10	262	272	0.0363858	0	0	0.267067	0.233264
18S	1280	G	9	13	22	1.57198	0.0686013	0.621704	460	450	910	0.786864	0.0845636	0.440631	14	156	170	0.636452	0	0.390317	0.484217	0.0993642
18S	1281	G	5	4	9	5.26667	0.609847	0.854054	435	376	811	0.881089	0.0943022	0.4687	34	557	591	0.604523	0	0	0.440918	0.349219
18S	1282	A	3	80	83	0.32619	0	0	521	584	1105	0.260458	0	0.206786	50	169	219	0.216566	0	0.178682	0.128489	0.0915772
18S	1283	C	64	73	137	0.598148	0	0	1058	1246	2304	0.461446	0	0	83	225	308	0.175117	0	0	0	0
18S	1284	A	89	38	127	0.534896	0	0	1347	756	2103	0.4437	0	0	153	119	272	0.10989	0	0	0	0
18S	1285	G	51	12	63	0.09375	0	0.0869565	958	671	1629	0.268821	0	0	212	90	302	0.22985	0	0	0.0289855	0.0409917
18S	1286	G	30	15	45	0.942512	0	0.490694	513	389	902	0.458226	0	0.314474	122	68	190	0.263002	0	0.209102	0.33809	0.116166
18S	1287	A	57	20	77	0.178917	0	0.153433	664	301	965	0.332655	0	0.249812	125	46	171	0.35168	0	0.261304	0.221516	0.0483703
18S	1288	U	2	1	3	25.5028	0.850092	0.971432	60	89	149	8.21252	0.694125	0.892098	17	0	17	11.8296	0.810101	0.926066	0.929865	0.0324992	1	0.971432	0.892098	0.926066	0.929865	0.0324992
18S	1289	U	47	41	88	0.112235	0	0.101939	814	592	1406	0.114989	0	0	136	56	192	0.10806	0	0.0979799	0.0666396	0.047149
18S	1290	G	53	27	80	0.228669	0	0.188	649	268	917	0.369717	0	0.270137	136	126	262	0.237812	0	0	0.152712	0.113071
18S	1291	A	17	75	92	0.0806452	0	0.0753769	652	305	957	0.311517	0	0.237713	120	12	132	0.5868	0	0.371562	0.228217	0.121103
18S	1292	C	238	107	345	0.786416	0	0	1446	1198	2644	0.601067	0	0	275	72	347	0.479885	0	0	0	0
18S	1293	A	39	56	95	0.0671296	0	0.0635268	443	439	882	0.462665	0	0.316562	105	18	123	0.65	0	0.395874	0.258654	0.141724
18S	1294	G	53	12	65	1.08737	0	0.524738	910	218	1128	0.802992	0	0.445585	289	13	302	0.324349	0	0	0.323441	0.230979
18S	1295	A	75	6	81	0.757182	0	0.433918	1094	340	1434	0.541696	0	0.351522	262	15	277	0.246003	0	0	0.261814	0.188161
18S	1296	U	38	20	58	1.56968	0	0.614902	457	829	1286	0.837244	0	0.455899	109	52	161	0.327229	0	0.247703	0.439501	0.150356
18S	1297	U	61	34	95	0.615856	0	0.383606	535	1166	1701	0.475976	0	0.322611	79	56	135	0.522222	0	0.344731	0.350316	0.0252125
18S	1298	G	55	15	70	1.32833	0	0.573979	475	487	962	1.96062	0.00629702	0.662465	73	85	158	0.254857	0	0.204119	0.480188	0.198524
18S	1299	A	36	17	53	2.10185	0	0.681682	377	832	1209	1.50007	0	0.60021	35	80	115	0.709962	0	0.417295	0.566396	0.110552
18S	1300	U	510	193	703	0.858333	0	0	4360	10386	14746	0.885284	0	0	305	247	552	0.739602	0	0	0	0
18S	1301	A	72	21	93	0.858156	0	0.464491	748	575	1323	1.50411	0.0915802	0.600838	22	20	42	3.29897	0.234758	0.77156	0.612296	0.125622
18S	1302	G	99	11	110	0.54985	0	0.356851	852	315	1167	1.86151	0.235126	0.650729	60	30	90	0.796337	0	0.44604	0.48454	0.123025
18S	1303	C	141	6	147	0.127628	0	0.113865	1572	359	1931	0.66432	0	0.399278	91	20	111	0.410813	0	0.293044	0.268729	0.117781
18S	1304	U	118	15	133	0.245357	0	0.198205	2131	849	2980	0.0342279	0	0.0331058	92	11	103	0.570085	0	0.365329	0.19888	0.135631
18S	1305	C	187	5	192	0.192573	0	0	2996	131	3127	0.0289926	0	0	249	11	260	0.383951	0	0	0	0
18S	1306	U	110	4	114	0.366763	0	0.270063	2216	936	3152	0.0632273	0	0	100	4	104	0.767619	0	0.43662	0.235561	0.179911
18S	1307	U	86	40	126	0.0713911	0	0	1698	658	2356	0.0226088	0	0	40	13	53	2.24753	0.190986	0.696043	0.232014	0.328118
18S	1308	U	80	41	121	0.057286	0	0	1541	1335	2876	0.213799	0	0	48	38	86	1.13167	0.0399839	0.533763	0.177921	0.251618
18S	1309	C	76	29	105	0.0697065	0	0.0657439	1230	392	1622	0.491531	0.0968426	0.329684	72	112	184	0.038979	0	0.0377128	0.14438	0.131528
18S	1310	U	72	69	141	0.250939	0	0	1833	837	2670	0.170036	0	0	107	161	268	0.239364	0	0	0	0
18S	1311	C	68	21	89	0.206049	0	0.172435	1124	849	1973	0.115417	0	0.103521	83	387	470	0.565629	0	0	0.0919855	0.0708674
18S	1312	G	25	17	42	1.5323	0.348526	0.610711	1187	696	1883	0.108976	0	0.0983144	59	158	217	0.108053	0	0.0979215	0.268982	0.241639
18S	1313	A	44	12	56	0.882651	0.194116	0.473244	733	623	1356	0.53737	0.11086	0.349706	94	48	142	0.84258	0.0166178	0.459025	0.427325	0.055191
18S	1314	U	37	46	83	0.252778	0	0.20371	786	1395	2181	0.11159	0	0	97	70	167	0.662434	0.0532335	0.399904	0.201205	0.16327
18S	1315	U	30	79	109	0.0611111	0	0	1008	1207	2215	0.142624	0	0	120	161	281	0.0442474	0	0.0425169	0.0141723	0.0200427
18S	1316	C	54	100	154	0.35147	0	0	584	749	1333	0.499584	0.100311	0.333315	94	274	368	0.18365	0	0	0.111105	0.157126
18S	1317	C	56	55	111	0.0296627	0	0.0290602	633	1516	2149	0.116512	0	0	131	278	409	0.247751	0	0	0.00968672	0.0136991
18S	1318	G	27	96	123	0.0507168	0	0.0486421	580	1030	1610	0.332782	0	0.249806	159	126	285	0.184421	0	0.156167	0.151538	0.0821899
18S	1319	U	10	104	114	0.234783	0	0.191489	533	1911	2444	0.11327	0	0	103	156	259	0.376838	0	0.274465	0.155318	0.114932
18S	1320	G	15	105	120	0.182369	0	0.155326	910	692	1602	0.40402	0	0.287887	115	197	312	0.12776	0	0.113608	0.185607	0.0743012
18S	1321	G	38	62	100	0.561056	0	0.361702	1712	611	2323	0.0305508	0	0	194	323	517	0.349614	0	0	0.120567	0.170508
18S	1322	G	47	67	114	0.345024	0	0.258188	1343	311	1654	0.369285	0	0.269811	270	106	376	0.105069	0	0	0.176	0.124541
18S	1323	U	62	221	283	0.48975	0	0	1346	1134	2480	0.0320391	0	0	227	158	385	0.16943	0	0	0	0
18S	1324	G	132	193	325	0.560089	0	0	3814	1231	5045	0.568629	0	0	488	145	633	0.576183	0	0	0	0
18S	1325	G	78	71	149	0.241556	0	0.195609	2505	649	3154	0.0570946	0	0	213	127	340	0.132421	0	0	0.065203	0.092211
18S	1326	U	5	4	9	20.2889	0.806519	0.957525	74	51	125	27.4437	0.825938	0.965112	9	1	10	27.8707	0.900748	0.968412	0.963683	0.00455814	1	0.957525	0.965112	0.968412	0.963683	0.00455814
18S	1327	G	107	145	252	0.23083	0	0	2649	475	3124	0.149668	0	0.13022	179	80	259	0.0673504	0	0.0633288	0.0645161	0.0531686
18S	1328	G	2	2	4	44.8644	0.914081	0.982481	115	41	156	25.7561	0.850603	0.962854	9	0	9	27.6322	0.889207	0.968457	0.971264	0.00825469	1	0.982481	0.962854	0.968457	0.971264	0.00825469
18S	1329	U	133	149	282	0.290813	0	0	3971	1155	5126	0.2498	0	0	134	56	190	0.311227	0	0.238307	0.0794358	0.112339
18S	1330	G	34	109	143	0.505324	0	0.337247	1792	1030	2822	0.53366	0	0.348045	97	62	159	0.522153	0	0.34445	0.343247	0.00448968
18S	1331	C	302	248	550	0.700524	0	0	7174	4851	12025	0.724769	0	0	332	100	432	0.55399	0	0	0	0
18S	1332	A	104	152	256	0.239645	0	0	3655	1664	5319	0.240599	0	0	185	40	225	0.0517699	0	0	0	0
18S	1333	U	106	118	224	0.113877	0	0	2451	3149	5600	0.287504	0	0	285	51	336	0.352588	0	0	0	0
18S	1334	G	78	36	114	0.769855	0	0.43713	743	2901	3644	0.0907514	0	0.0832217	204	52	256	0.0361868	0	0	0.17345	0.18952
18S	1335	G	43	58	101	0.988998	0.0429128	0.499697	273	1845	2118	0.890252	0	0.471088	118	18	136	1.14736	0.115111	0.536135	0.502307	0.0266196
18S	1336	C	62	131	193	0.0860252	0	0	1613	1537	3150	0.106478	0	0.0962588	103	69	172	0.918176	0.0530963	0.480118	0.192126	0.207399
18S	1337	C	148	21	169	0.221438	0	0.18217	2285	1184	3469	0.0202305	0	0.019835	160	48	208	1.85412	0.127064	0.65072	0.284242	0.26748
18S	1338	G	56	30	86	1.3069	0	0.569354	984	574	1558	1.02182	0	0.505556	155	56	211	2.38056	0	0.705175	0.593361	0.0832434
18S	1339	U	97	33	130	0.514928	0	0.341624	900	762	1662	0.756291	0	0.430766	262	53	315	1.61051	0	0.617682	0.463357	0.115033
18S	1340	U	141	77	218	0.121563	0	0	982	660	1642	0.643626	0	0.391734	560	65	625	0.447178	0	0.309341	0.233692	0.168634
18S	1341	C	63	35	98	1.16083	0	0.539738	774	746	1520	0.719665	0	0.418652	447	121	568	0.789924	0	0.441751	0.466713	0.0524902
18S	1342	U	85	38	123	0.829749	0	0.455485	917	844	1761	0.494091	0	0.330823	691	145	836	0.320483	0	0.242921	0.343076	0.0872101
18S	1343	U	639	120	759	0.79864	0	0	6639	1900	8539	0.79443	0	0	4458	303	4761	0.850161	0	0	0	0
18S	1344	A	153	18	171	0.299871	0	0.231729	1887	270	2157	0.0942025	0	0.0861288	1352	53	1405	0.206219	0	0	0.105953	0.0956359
18S	1345	G	154	36	190	0.189761	0	0.1602	1228	608	1836	0.271814	0	0.213813	896	68	964	0.179044	0	0.151989	0.175334	0.0274144
18S	1346	U	133	22	155	0.534473	0	0.349772	716	505	1221	0.961493	0	0.490389	721	183	904	0.213714	0	0.176243	0.338801	0.128484
18S	1347	U	99	19	118	1.11531	0	0.52936	603	558	1161	1.12934	0	0.530585	366	236	602	0.772913	0	0.436365	0.49877	0.0441297
18S	1348	G	218	47	265	0.103676	0	0	979	1240	2219	0.0492242	0	0.046935	432	381	813	0.175293	0	0.149305	0.0654133	0.0623381
18S	1349	G	76	20	96	1.72589	0.144502	0.635551	599	572	1171	1.20454	0	0.546602	191	228	419	1.16825	0	0.539392	0.573848	0.0437294
18S	1350	U	129	100	229	0.0457005	0	0	425	1290	1715	0.330271	0	0.248382	152	360	512	0.20862	0	0.172889	0.140424	0.103968
18S	1351	G	221	62	283	0.239554	0	0	1487	507	1994	0.227686	0	0.185535	316	175	491	0.100226	0	0.0912643	0.0922665	0.0757477
18S	1352	G	317	37	354	0.393271	0	0	2403	592	2995	0.103898	0	0	472	86	558	0.118704	0	0	0	0
18S	1353	A	335	54	389	0.439801	0	0	2811	1247	4058	0.260425	0	0	534	107	641	0.291243	0	0	0	0
18S	1354	G	35	127	162	0.55726	0	0.359262	778	964	1742	1.10223	0.186835	0.524458	100	117	217	1.27844	0.25003	0.562235	0.481985	0.0881383
18S	1355	C	105	143	248	0.0335564	0	0	1074	3653	4727	0.268589	0	0	160	303	463	0.0672174	0	0	0	0
18S	1356	G	75	34	109	1.46778	0.290672	0.596976	935	1890	2825	0.383133	0	0.277075	125	54	179	1.52222	0.250134	0.604857	0.492969	0.152694
18S	1357	A	85	43	128	1.13497	0.242917	0.533547	1429	2535	3964	0.00663304	0	0.00659098	193	82	275	0.573349	0	0.365254	0.301797	0.219758
18S	1358	U	211	76	287	0.0754244	0	0	2439	3672	6111	0.362558	0	0	369	148	517	0.236701	0	0	0	0
18S	1359	U	231	61	292	0.0589685	0	0	2113	4722	6835	0.426234	0	0	361	269	630	0.416499	0	0	0	0
18S	1360	U	258	75	333	0.206321	0	0	1736	3840	5576	0.305839	0	0	389	261	650	0.483188	0	0	0	0
18S	1361	G	105	135	240	0.149147	0	0.13026	754	1050	1804	1.30558	0.177369	0.566406	151	78	229	0.635217	0.0210967	0.389496	0.362054	0.17911
18S	1362	U	207	193	400	0.314325	0	0	1316	1805	3121	0.31436	0	0.239232	158	98	256	0.902681	0	0.475398	0.23821	0.194082
18S	1363	C	226	89	315	0.0867089	0	0	1291	2602	3893	0.00206871	0	0	223	143	366	0.414139	0	0.293421	0.097807	0.13832
18S	1364	U	238	135	373	0.24596	0	0	1174	2423	3597	0.0296337	0	0.0287886	135	126	261	1.17595	0	0.541381	0.190057	0.248702
18S	1365	G	232	177	409	0.344553	0	0	1432	3348	4780	0.32162	0	0	183	114	297	1.10615	0	0.526039	0.175346	0.247977
18S	1366	G	58	61	119	1.45287	0.240095	0.594334	450	608	1058	2.19225	0.139344	0.686944	95	63	158	3.56702	0.249176	0.782116	0.687798	0.0766641
18S	1367	U	28	51	79	2.72125	0.401613	0.733738	193	832	1025	2.14782	0.0893207	0.682531	56	178	234	2.90416	0.281322	0.744675	0.720315	0.0270873
18S	1368	U	174	329	503	0.505379	0	0	1148	7358	8506	0.72376	0	0	197	2539	2736	0.724747	0	0	0	0
18S	1369	A	54	90	144	0.945594	0.103974	0.487747	543	976	1519	0.984569	0	0.496277	87	575	662	0.604542	0	0.377124	0.453716	0.0542707
18S	1370	A	65	120	185	0.499821	0	0.334453	619	801	1420	1.02053	0	0.505257	120	504	624	0.786347	0	0.440593	0.426768	0.0704126
18S	1371	U	40	190	230	0.820106	0	0.451656	594	1120	1714	1.18712	0	0.542922	90	1078	1168	0.204401	0	0.169832	0.388137	0.158798
18S	1372	U	82	195	277	0.611791	0	0.380421	1288	1335	2623	0.445482	0	0.30827	166	1227	1393	0.0758568	0	0.0705554	0.253082	0.132384
18S	1373	C	204	189	393	0.223322	0	0.182933	1809	1267	3076	0.309172	0	0.236217	447	2764	3211	0.568839	0	0	0.139717	0.101161
18S	1374	C	166	128	294	0.892015	0	0.472309	1452	699	2151	1.10479	0	0.525009	263	872	1135	0.500841	0	0.333903	0.44374	0.0805918
18S	1375	G	178	78	256	1.30821	0	0.567722	1480	339	1819	1.48475	0	0.597677	278	175	453	2.74097	0	0.733121	0.63284	0.0719563
18S	1376	A	225	122	347	0.809642	0	0.448116	1911	684	2595	0.849953	0	0.459541	410	93	503	2.43821	0	0.70956	0.539073	0.120643
18S	1377	U	2149	798	2947	0.883085	0	0	15567	5378	20945	0.867919	0	0	4722	1352	6074	0.826742	0	0	0	0
18S	1378	A	310	49	359	0.877963	0	0.468201	2957	986	3943	0.214762	0	0.176831	837	170	1007	0.550408	0	0.355236	0.333422	0.119947
18S	1379	A	263	86	349	0.857079	0	0.462231	2141	606	2747	0.705762	0	0.41384	875	102	977	0.457135	0	0.313942	0.396671	0.0617441
18S	1380	C	585	83	668	0.143913	0	0	3449	1494	4943	0.160232	0	0	1010	347	1357	0.13425	0	0	0	0
18S	1381	G	191	179	370	0.524169	0	0.344514	1740	1007	2747	0.492443	0	0.330038	567	115	682	0.678917	0	0.404731	0.359761	0.0323429
18S	1382	A	219	102	321	0.662491	0	0.399239	2080	1167	3247	0.135615	0	0.119452	695	174	869	0.183244	0	0.155016	0.224569	0.124361
18S	1383	A	3	127	130	2.87303	0	0.743269	49	176	225	15.1541	0.270826	0.938353	9	5	14	67.6548	0.848008	0.986392	0.889338	0.105132	1	0.991554	0.938353	0.986392	0.9721	0.0239552
18S	1384	C	794	171	965	0.733874	0	0	1126	2695	3821	0.457468	0	0	437	341	778	0.246798	0	0	0	0
18S	1385	G	69	75	144	1.21379	0	0.55	396	1091	1487	0.393713	0	0.282628	245	144	389	0.419715	0	0.296168	0.376265	0.122973
18S	1386	A	19	76	95	2.33819	0.00147565	0.702629	158	1654	1812	0.0426978	0	0.040971	190	580	770	0.432252	0	0	0.247867	0.322
18S	1387	G	14	74	88	2.21735	0	0.691601	329	811	1140	0.48625	0	0.327359	151	351	502	0.249105	0	0	0.339653	0.282479
18S	1388	A	6	259	265	0.0596909	0	0	103	624	727	1.16566	0	0.538588	38	171	209	0.698942	0	0.412555	0.317048	0.230015
18S	1389	C	17	72	89	1.88519	0	0.655928	169	972	1141	0.236291	0	0.191264	48	242	290	0.0300115	0	0.0292345	0.292142	0.265604
18S	1390	U	24	365	389	0.441197	0	0	208	1802	2010	0.350577	0	0	73	100	173	0.719285	0	0.419766	0.139922	0.19788
18S	1391	C	0	50	50	3.12593	0	0.761248	240	456	696	0.886004	0.0886206	0.470136	19	6	25	9.34359	0.694097	0.906693	0.712692	0.181501
18S	1392	U	9	547	556	0.709296	0	0	192	1757	1949	0.419635	0	0	34	118	152	0.502905	0	0.336083	0.112028	0.158431
18S	1393	G	6	150	156	0.312243	0	0.239107	196	901	1097	0.0915301	0	0.0839248	42	75	117	0.875612	0	0.46896	0.263997	0.158172
18S	1394	G	1	154	155	0.395442	0	0.284689	145	370	515	1.79053	0.104759	0.64209	38	94	132	1.33467	0	0.573521	0.5001	0.15487
18S	1395	C	31	133	164	0.233468	0	0.190212	322	1231	1553	0.125411	0	0	86	289	375	0.124675	0	0	0.0634041	0.0896669
18S	1396	A	20	54	74	2.76696	0	0.737143	190	503	693	1.19462	0	0.544698	39	100	139	1.78976	0	0.643193	0.641678	0.0785728
18S	1397	U	17	50	67	3.34085	0	0.772247	217	1230	1447	0.096969	0	0.0884529	60	127	187	1.41814	0	0.587753	0.482817	0.288851
18S	1398	G	10	335	345	0.075273	0	0.0701922	245	762	1007	1.58539	0	0.613447	55	85	140	3.5721	0.184938	0.782496	0.488712	0.303879
18S	1399	C	17	87	104	2.95503	0	0.748961	266	1144	1410	1.01018	0	0.50271	55	535	590	0.138485	0	0.121821	0.45783	0.257988
18S	1400	U	42	373	415	0.0059562	0	0	941	3463	4404	0.356938	0	0	129	1892	2021	0.704011	0	0	0	0
18S	1401	A	9	66	75	5.37266	0	0.844824	375	560	935	2.8352	0	0.739463	35	531	566	0.478287	0	0.323928	0.636072	0.224871
18S	1402	A	8	1383	1391	0.735321	0	0	341	1444	1785	1.25719	0	0.557109	11	332	343	1.80245	0	0.643838	0.400315	0.285272
18S	1403	C	14	339	353	0.431325	0	0.301942	542	3406	3948	0.0363355	0	0.0350701	48	802	850	0.118488	0	0.106047	0.147687	0.112859
18S	1404	U	131	1612	1743	0.803976	0	0	4430	12369	16799	0.835929	0	0	168	2493	2661	0.712029	0	0	0	0
18S	1405	A	20	160	180	1.73051	0	0.635053	756	1631	2387	0.857891	0	0.461859	19	442	461	1.18235	0	0.542316	0.546409	0.0707652
18S	1406	G	36	123	159	1.91486	0	0.658342	767	2124	2891	0.470874	0	0.320207	122	737	859	0.0640181	0	0.0602322	0.346261	0.244871
18S	1407	U	30	105	135	2.0732	0	0.676224	847	2017	2864	0.363452	0	0.266636	50	738	788	0.00566117	0	0.00563641	0.316165	0.275998
18S	1408	U	164	233	397	0.116946	0	0	2948	4268	7216	0.562861	0	0	200	1486	1686	0.630284	0	0	0	0
18S	1409	A	26	139	165	0.678916	0	0.405834	536	993	1529	1.25131	0	0.555975	44	299	343	1.05672	0	0.514516	0.492108	0.0633097
18S	1410	C	40	99	139	0.712698	0	0.417869	116	1514	1630	0.791185	0	0.441862	62	317	379	0.570058	0	0.363691	0.407807	0.0326966
18S	1411	G	7	223	230	0.453632	0	0	38	1660	1698	0.0931594	0	0.0852662	6	147	153	1.86876	0.0375574	0.652895	0.246054	0.289779
18S	1412	C	10	133	143	0.1625	0	0	165	1548	1713	0.0424413	0	0	14	313	327	0.150068	0	0.130833	0.0436109	0.0616752
18S	1413	G	5	24	29	2.92556	0.379961	0.751641	94	415	509	1.9756	0	0.664371	4	85	89	2.72099	0	0.733444	0.716486	0.0375919
18S	1414	A	2	24	26	2.83333	0.301083	0.746341	44	215	259	4.00974	0	0.801004	7	76	83	2.29616	0	0.699142	0.748829	0.0416221
18S	1415	C	3	15	18	3.19825	0.392436	0.771477	82	159	241	2.69077	0.32981	0.729871	11	72	83	1.17976	0	0.544206	0.681852	0.0988007
18S	1416	C	17	17	34	0.948889	0	0.494131	127	155	282	1.85489	0.128582	0.650529	18	52	70	1.38717	0	0.584542	0.576401	0.064108
18S	1417	C	21	17	38	0.633333	0	0.393939	355	202	557	0.364855	0	0.267673	60	59	119	0.352778	0	0.262397	0.308003	0.0608044
18S	1418	C	62	13	75	0.31886	0	0	1024	361	1385	0.549447	0	0	205	164	369	0.622402	0	0	0	0
18S	1419	C	39	16	55	0.0873016	0	0	503	196	699	0.0449524	0	0	97	49	146	0.0834467	0	0.0775063	0.0258354	0.0365368
18S	1420	G	40	3	43	0.388384	0	0.284393	496	122	618	0.172447	0	0.147286	118	34	152	0.071024	0	0.0667212	0.166133	0.0898582
18S	1421	A	30	16	46	0.611584	0	0.38457	240	279	519	0.596325	0	0.374012	41	44	85	1.07661	0.0133437	0.521366	0.426649	0.0671137
18S	1422	G	24	27	51	0.823932	0.00524074	0.456547	358	125	483	1.01074	0.0746728	0.503189	37	67	104	0.735767	0	0.426224	0.461987	0.031655
18S	1423	C	81	20	101	0.0107843	0	0.0107738	1261	228	1489	0.369374	0	0	196	128	324	0.511863	0	0	0.00359125	0.00507879
18S	1424	G	64	16	80	0.434294	0	0.305422	440	285	725	0.498301	0	0.332883	92	122	214	0.217416	0	0	0.212768	0.150867
18S	1425	G	43	13	56	1.25867	0.156943	0.561625	589	148	737	0.509982	0	0.338044	87	59	146	0.0774754	0	0.0723615	0.32401	0.199987
18S	1426	U	148	8	156	0.18535	0	0	931	200	1131	0.0359737	0	0.0347542	116	38	154	0.0403584	0	0	0.0115847	0.0163833
18S	1427	C	227	24	251	0.501367	0	0	1286	373	1659	0.259732	0	0	122	61	183	0.253925	0	0	0	0
18S	1428	G	270	22	292	0.556124	0	0	1714	591	2305	0.44005	0	0	108	46	154	0.121147	0	0	0	0
18S	1429	G	148	19	167	0.0443783	0	0	1001	133	1134	0.475174	0	0.322306	64	25	89	0.629506	0	0.388969	0.237092	0.169844
18S	1430	C	89	12	101	0.934858	0	0.485627	789	254	1043	0.893997	0	0.472255	48	50	98	0.442312	0	0.308832	0.422238	0.0803759
18S	1431	G	116	3	119	0.8925	0	0.473684	916	279	1195	0.913722	0.0862711	0.477667	63	19	82	0.776037	0.0489232	0.439933	0.463761	0.0169273
18S	1432	U	91	27	118	1.04846	0.0209854	0.513937	718	1119	1837	0.298972	0	0.230257	25	18	43	2.51616	0.382014	0.720254	0.488149	0.20087
18S	1433	C	70	30	100	1.53465	0.114989	0.607843	966	1006	1972	0.264499	0	0.209257	45	40	85	0.756977	0	0.433711	0.416937	0.163154
18S	1434	C	149	26	175	0.404987	0	0.28942	1583	828	2411	0.0344021	0	0.0332713	85	32	117	0.236252	0	0.192423	0.171705	0.105594
18S	1435	C	327	29	356	0.358699	0	0	3713	780	4493	0.494088	0	0	255	26	281	0.520331	0	0	0	0
18S	1436	C	584	41	625	0.682677	0	0	4492	1199	5691	0.631655	0	0	303	18	321	0.596963	0	0	0	0
18S	1437	C	520	41	561	0.641538	0	0	2840	1908	4748	0.552767	0	0	204	37	241	0.424059	0	0	0	0
18S	1438	A	153	31	184	0.23952	0	0.194082	730	659	1389	0.691023	0	0.408816	94	32	126	0.185214	0	0.157316	0.253405	0.110913
18S	1439	A	85	61	146	0.5226	0	0.344769	605	449	1054	1.10731	0.0519604	0.525698	44	33	77	1.22023	0	0.552788	0.474418	0.0923404
18S	1440	C	19	10	29	6.31481	0.527343	0.867243	175	392	567	2.63024	0.291304	0.724888	13	24	37	3.70409	0.32705	0.791849	0.79466	0.0581503	1
18S	1441	U	88	48	136	0.340795	0	0.255565	366	864	1230	0.407898	0	0.289888	48	162	210	0.264192	0	0	0.181818	0.129326
18S	1442	U	5	66	71	1.30123	0	0.568884	27	212	239	5.51301	0.351169	0.847003	4	13	17	8.88272	0.606746	0.903894	0.773261	0.14637	1	0.961839	0.847003	0.903894	0.904245	0.0468821
18S	1443	C	53	31	84	0.591503	0	0.374431	235	899	1134	0.0514537	0	0.0489769	21	118	139	0.280238	0	0.220123	0.21451	0.132925
18S	1444	U	35	13	48	1.3966	0.0755345	0.587747	195	797	992	0.0378762	0	0.0365294	30	96	126	0.630709	0	0.388646	0.337641	0.227905
18S	1445	U	161	72	233	0.586135	0	0	435	1471	1906	0.516011	0	0	95	361	456	0.53788	0	0	0	0
18S	1446	A	38	15	53	1.33148	0.0358149	0.575661	172	570	742	0.436818	0	0.304303	32	101	133	1.03275	0	0.509928	0.463297	0.115584
18S	1447	G	16	6	22	7.31498	0.0260552	0.884359	196	94	290	3.07381	0.47026	0.755166	29	46	75	3.15278	0.385549	0.76161	0.800379	0.0594415	1
18S	1448	A	91	32	123	0.583781	0	0.370486	437	691	1128	0.0447003	0	0	150	127	277	0.10032	0	0.0914723	0.153986	0.157577
18S	1449	G	195	24	219	0.0681818	0	0	1031	581	1612	0.329979	0	0	423	91	514	0.420324	0	0	0	0
18S	1450	G	120	31	151	0.592251	0	0.373502	811	483	1294	0.130794	0	0	391	128	519	0.408974	0	0	0.124501	0.17607
18S	1451	G	155	8	163	0.644783	0	0.393476	728	383	1111	0.061271	0	0.0577826	560	92	652	0.556338	0	0	0.150419	0.173478
18S	1452	A	174	73	247	0.147715	0	0.129157	508	566	1074	0.0996486	0	0.0906953	202	29	231	0.344444	0	0.257022	0.158958	0.0710973
18S	1453	C	971	106	1077	0.806122	0	0	774	868	1642	0.305167	0	0	359	91	450	0.401084	0	0	0	0
18S	1454	A	115	42	157	1.10696	0	0.526966	211	426	637	1.11405	0.256848	0.527366	90	50	140	1.04838	0.155666	0.513589	0.52264	0.00640257
18S	1455	A	71	76	147	1.23303	0	0.553854	440	668	1108	0.146599	0	0.127956	106	40	146	0.761678	0.0492885	0.434035	0.371949	0.179329
18S	1456	G	329	23	352	0.132987	0	0	791	412	1203	0.0819121	0	0.0757687	167	30	197	0.0858025	0	0.0793915	0.0517201	0.0366015
18S	1457	U	241	64	305	0.116267	0	0.104463	387	1223	1610	0.0376164	0	0	101	32	133	0.437811	0	0.306087	0.13685	0.127041
18S	1458	G	344	31	375	0.0181147	0	0.017839	995	646	1641	0.137481	0	0.120929	65	39	104	0.591429	0	0.373871	0.17088	0.149579
18S	1459	G	83	137	220	0.801508	0	0.44603	378	618	996	1.03738	0	0.509424	24	58	82	0.881258	0	0.47146	0.475638	0.0260486
18S	1460	C	83	230	313	0.102442	0	0.0931917	653	1288	1941	0.00708891	0	0.00704261	22	76	98	0.335354	0	0.253049	0.117761	0.101923
18S	1461	G	33	85	118	2.23053	0.0763254	0.692254	130	419	549	3.07828	0.144744	0.755135	12	90	102	0.249622	0	0.201322	0.549571	0.247583
18S	1462	U	25	257	282	0.361327	0	0.266113	155	2010	2165	0.013994	0	0	14	105	119	0.128889	0	0.115022	0.127045	0.108972
18S	1463	U	167	626	793	0.587839	0	0	583	5641	6224	0.730806	0	0	54	158	212	0.44001	0	0	0	0
18S	1464	C	607	489	1096	0.737051	0	0	780	4863	5643	0.707755	0	0	53	191	244	0.539501	0	0	0	0
18S	1465	A	30	70	100	2.8725	0.197363	0.74367	144	519	663	2.10591	0	0.678362	20	28	48	1.71043	0.0271751	0.635843	0.685958	0.0443469
18S	1466	G	36	81	117	2.24915	0.16455	0.694038	147	217	364	4.37309	0.254683	0.814303	7	43	50	1.66732	0.0542612	0.629721	0.712687	0.0765003
18S	1467	C	78	180	258	0.360532	0	0.265748	192	1132	1324	0.252344	0	0.201619	33	50	83	0.606614	0	0.380392	0.282586	0.0739485
18S	1468	C	242	88	330	0.0191675	0	0.0188629	372	670	1042	0.517482	0	0.341229	90	207	297	0.615362	0	0	0.120031	0.1566
18S	1469	A	70	146	216	0.510855	0	0.339158	130	452	582	1.45792	0	0.593566	12	39	51	1.8485	0.198129	0.653349	0.528691	0.136225
18S	1470	C	115	155	270	0.0100041	0	0.00994133	231	407	638	0.67776	0	0.404344	48	28	76	0.966955	0	0.494867	0.303051	0.210529
18S	1471	C	134	204	338	0.384005	0	0	75	623	698	0.20639	0	0.171284	15	68	83	0.98836	0	0.500067	0.223784	0.207499
18S	1472	C	117	236	353	0.430257	0	0	169	856	1025	0.152263	0	0	66	115	181	0.0802198	0	0.0746421	0.0248807	0.0351866
18S	1473	G	103	110	213	0.05	0	0	256	424	680	0.389411	0	0.280567	86	66	152	0.4687	0	0.320552	0.200373	0.142622
18S	1474	A	103	88	191	0.0511574	0	0	339	554	893	0.0224708	0	0.022001	137	53	190	0.31687	0	0.241584	0.0878618	0.109069
18S	1475	G	15	68	83	1.0127	0.206339	0.506148	354	252	606	0.544463	0	0.352902	117	104	221	0.176126	0	0.150327	0.336459	0.145728
18S	1476	A	20	51	71	1.13395	0.178905	0.534867	521	346	867	0.103674	0	0.0940334	155	146	301	0.0373804	0	0	0.209633	0.233157
18S	1477	U	30	56	86	0.529119	0	0.348649	805	820	1625	0.460189	0	0	149	286	435	0.271126	0	0	0.116216	0.164355
18S	1478	U	49	62	111	0.0165675	0	0	752	898	1650	0.480167	0	0	120	508	628	0.500707	0	0	0	0
18S	1479	G	23	17	40	4.36396	0.683116	0.817287	517	261	778	0.53921	0	0.350608	76	185	261	0.576463	0	0.366556	0.511484	0.216333
18S	1480	A	24	33	57	3.12452	0.535247	0.760728	645	219	864	0.385536	0	0.27849	140	270	410	0.00632603	0	0	0.346406	0.314257
18S	1481	G	14	69	83	2.31601	0.278607	0.700949	266	191	457	1.70199	0.128267	0.630412	86	147	233	0.835755	0	0.456327	0.595896	0.102805
18S	1482	C	38	74	112	2.05379	0	0.674492	438	747	1185	0.00358816	0	0.00357834	128	359	487	0.175592	0	0	0.226024	0.317119
18S	1483	A	14	70	84	3.65046	0	0.786958	352	151	503	1.50631	0.115647	0.601482	487	106	593	0.364272	0	0	0.462814	0.335904
18S	1484	A	9	74	83	4.12209	0	0.806642	179	275	454	1.65509	0.147791	0.623882	134	80	214	0.824393	0	0.453027	0.62785	0.14439
18S	1485	U	181	2051	2232	0.908638	0	0	1806	3851	5657	0.904578	0	0	611	490	1101	0.775761	0	0	0	0
18S	1486	A	36	148	184	1.4415	0.0171224	0.591726	191	128	319	2.52722	0	0.717126	141	55	196	0.65471	0	0.396882	0.568578	0.13176
18S	1487	A	7	483	490	0.174315	0	0	93	170	263	3.0359	0.149331	0.75293	52	16	68	3.34026	0.175481	0.772177	0.508369	0.359557
18S	1488	C	358	439	797	0.562657	0	0	557	372	929	0.0356989	0	0.0345043	160	51	211	0.186321	0	0.157685	0.064063	0.0676826
18S	1489	A	23	214	237	0.593511	0	0.373439	224	142	366	1.54205	0.0391034	0.607268	86	18	104	1.08233	0	0.522156	0.500955	0.0966302
18S	1490	G	6	0	6	51.5302	0.814764	0.983638	11	4	15	57.1806	0.940907	0.983869	6	2	8	19.558	0.665898	0.956527	0.974678	0.0128351	1
18S	1491	G	17	52	69	3.57032	0.00223899	0.783646	218	190	408	1.0282	0.124153	0.507564	66	3	69	1.21222	0	0.551527	0.614246	0.121121
18S	1492	U	65	101	166	0.028809	0	0.0281663	565	432	997	0.527099	0	0	142	24	166	0.504325	0	0	0.00938876	0.0132777
18S	1493	C	44	56	100	0.569967	0	0.365348	329	393	722	0.298755	0	0	84	7	91	0.0137681	0	0	0.121783	0.172227
18S	1494	U	40	65	105	0.152621	0	0.133504	385	685	1070	0.577394	0	0	55	31	86	0.0841635	0	0.0784617	0.0706554	0.0547818
18S	1495	G	14	48	62	0.296649	0	0.231617	144	167	311	0.607443	0	0.378649	23	9	32	2.72424	0	0.73749	0.449252	0.21247
18S	1496	U	21	50	71	0.0237654	0	0	194	393	587	0.235714	0	0	53	12	65	1.2271	0	0.554761	0.18492	0.261517
18S	1497	G	15	21	36	1.0018	0.133902	0.507299	126	59	185	1.65532	0.255762	0.624662	26	15	41	3.18148	0.294376	0.765207	0.63239	0.105432
18S	1498	A	0	28	28	1.55862	0.251584	0.617486	88	114	202	1.43536	0.154427	0.590577	28	24	52	2.60147	0.225738	0.72614	0.644734	0.058601
18S	1499	U	3	70	73	0.19024	0	0.161669	66	259	325	0.80184	0	0.445771	6	220	226	0.130103	0	0	0.20248	0.184259
18S	1500	G	4	42	46	1.08794	0	0.526424	38	163	201	1.99642	0	0.667372	12	139	151	0.456433	0	0.314813	0.50287	0.144892
18S	1501	C	4	43	47	1.12037	0	0.533627	53	440	493	0.12834	0	0.113947	17	581	598	0.700241	0	0	0.215858	0.229462
18S	1502	C	20	73	93	0.0847518	0	0.0789039	57	284	341	0.758382	0	0.432014	18	456	474	0.585942	0	0	0.170306	0.187838
18S	1503	C	16	31	47	1.39282	0	0.587196	57	344	401	0.567275	0	0.362525	27	237	264	0.180881	0	0	0.316574	0.241914
18S	1504	U	16	79	95	0.192245	0	0.162668	92	744	836	0.269985	0	0	21	90	111	1.03145	0	0.509982	0.224217	0.212699
18S	1505	U	159	356	515	0.863953	0	0	460	2578	3038	0.87203	0	0	131	245	376	0.511052	0	0	0	0
18S	1506	A	16	112	128	0.101895	0	0	98	147	245	1.8285	0	0.647386	31	31	62	2.33245	0.170985	0.70327	0.450219	0.319169
18S	1507	G	8	43	51	1.30962	0	0.571788	45	97	142	3.80295	0.0229505	0.792949	15	38	53	2.63868	0.201874	0.728885	0.697874	0.0929131
18S	1508	A	8	33	41	1.73466	0	0.639895	64	102	166	2.84059	0.10779	0.740778	12	14	26	5.04362	0.350829	0.839682	0.740118	0.0815642
18S	1509	U	16	75	91	0.157729	0	0.137532	81	538	619	0.0909677	0	0	17	83	100	0.30165	0	0.233521	0.123684	0.0958359
18S	1510	G	5	12	17	5.56296	0.277185	0.854866	37	146	183	2.32621	0.113733	0.700502	8	92	100	0.278328	0	0.219428	0.591599	0.270605
18S	1511	U	14	53	67	0.586765	0	0.373246	84	605	689	0.251965	0	0	11	68	79	0.706806	0	0.417165	0.26347	0.187163
18S	1512	C	25	108	133	0.42131	0	0	118	240	358	0.215877	0	0.177956	26	281	307	0.654473	0	0	0.0593188	0.0838894
18S	1513	C	20	38	58	0.445009	0	0.311618	111	341	452	0.0242826	0	0.0237581	18	115	133	0.0176617	0	0.0174834	0.11762	0.137201
18S	1514	G	10	25	35	1.46451	0.00720212	0.601013	105	130	235	1.20188	0.167513	0.546896	38	20	58	1.5339	0.0979802	0.609428	0.585779	0.0277083
18S	1515	G	45	103	148	0.464057	0	0	244	152	396	0.370445	0	0.270808	46	43	89	0.798642	0.00202888	0.446785	0.239198	0.183764
18S	1516	G	92	94	186	0.610458	0	0	632	228	860	0.427462	0	0	111	103	214	0.307132	0	0	0	0
18S	1517	G	31	33	64	0.358462	0	0.266896	300	204	504	0.128515	0	0.11408	43	123	166	0.0481703	0	0	0.126992	0.109342
18S	1518	C	54	14	68	0.219002	0	0.181818	413	311	724	0.255096	0	0	108	118	226	0.33534	0	0	0.0606061	0.0857099
18S	1519	U	54	16	70	0.0807512	0	0.0757042	359	385	744	0.251335	0	0	95	79	174	0.169778	0	0	0.0252347	0.0356873
18S	1520	G	22	8	30	1.50036	0.10512	0.6079	188	279	467	0.252208	0	0.201755	50	38	88	0.670037	0	0.403929	0.404528	0.165809
18S	1521	C	75	22	97	0.312925	0	0	430	298	728	0.232937	0	0	112	169	281	0.560284	0	0	0	0
18S	1522	A	21	16	37	0.77924	0	0.444537	221	156	377	0.558319	0.0853906	0.358892	31	35	66	1.1257	0.162434	0.533312	0.44558	0.0712106
18S	1523	C	59	20	79	0.330972	0	0	397	277	674	0.22963	0	0	107	43	150	0.208315	0	0	0	0
18S	1524	G	17	32	49	0.199333	0	0.169022	243	211	454	0.298242	0	0.230117	47	15	62	1.08571	0	0.52454	0.307893	0.15521
18S	1525	C	16	28	44	0.309383	0	0.240361	339	327	666	0.188956	0	0	56	49	105	0.0781971	0	0.0731659	0.104509	0.100599
18S	1526	G	1	30	31	1.21806	0	0.557002	170	201	371	0.638769	0	0.390426	26	13	39	2.18444	0.0725916	0.691401	0.546277	0.123106
18S	1527	C	9	36	45	0.596377	0	0.378739	191	220	411	0.502589	0	0.335023	25	65	90	0.370085	0	0.272303	0.328688	0.0436828
18S	1528	G	22	45	67	0.115359	0	0.10481	248	128	376	0.780666	0	0.439066	56	19	75	0.67076	0	0.404657	0.316178	0.150118
18S	1529	C	19	16	35	1.51944	0.152115	0.60981	280	109	389	0.98755	0.0902688	0.49751	74	9	83	0.722222	0	0.422274	0.509865	0.0770584
18S	1530	U	73	63	136	0.349716	0	0	1256	246	1502	0.535359	0	0	248	44	292	0.510656	0	0	0	0
18S	1531	A	19	20	39	1.66056	0.0870576	0.630059	185	56	241	2.59477	0.202205	0.722648	34	6	40	3.58509	0.391443	0.786084	0.71293	0.0640663
18S	1532	C	236	19	255	0.658333	0	0	1180	166	1346	0.432071	0	0	239	52	291	0.41016	0	0	0	0
18S	1533	A	35	22	57	0.94023	0	0.488942	494	32	526	0.672317	0	0.402484	114	4	118	0.748646	0	0.430196	0.440541	0.0360463
18S	1534	C	125	3	128	0.182946	0	0	1242	64	1306	0.387877	0	0	196	16	212	0.0372457	0	0	0	0
18S	1535	U	164	3	167	0.376257	0	0	1625	178	1803	0.595689	0	0	274	25	299	0.333333	0	0	0	0
18S	1536	G	141	29	170	0.381676	0	0	849	80	929	0.111864	0	0	398	29	427	0.551168	0	0	0	0
18S	1537	A	41	15	56	1.17875	0	0.545414	216	65	281	2.14567	0.155036	0.682872	148	22	170	0.312995	0	0.239449	0.489245	0.185332
18S	1538	C	76	6	82	1.18501	0	0.545343	546	82	628	0.699187	0	0.411869	137	57	194	0.411624	0	0.292659	0.416624	0.103212
18S	1539	U	23	7	30	5.58566	0.172667	0.85233	137	282	419	1.71458	0	0.632173	82	112	194	0.428034	0	0.300817	0.595107	0.226675
18S	1540	G	58	6	64	2.5535	0	0.721712	205	262	467	1.65563	0	0.623943	41	82	123	1.45959	0	0.59538	0.647012	0.054093
18S	1541	G	20	138	158	0.546261	0	0.354722	216	138	354	2.88989	0.25739	0.743462	41	60	101	2.25904	0.180116	0.695253	0.597812	0.173014
18S	1542	C	76	27	103	1.61635	0	0.620066	565	369	934	0.506072	0	0.33626	159	72	231	0.440805	0	0.306861	0.421063	0.141228
18S	1543	U	182	100	282	0.0266981	0	0	1381	409	1790	0.154247	0	0	304	81	385	0.128987	0	0	0	0
18S	1544	C	1054	94	1148	0.835229	0	0	4069	526	4595	0.712941	0	0	856	208	1064	0.742598	0	0	0	0
18S	1545	A	299	27	326	0.134115	0	0	1339	214	1553	0.106771	0	0.0965269	169	44	213	0.777259	0	0.438489	0.178338	0.188127
18S	1546	G	270	55	325	0.162747	0	0	1417	198	1615	0.0845366	0	0.0779917	261	54	315	0.172504	0	0.147522	0.0751713	0.0602587
18S	1547	C	221	27	248	0.101473	0	0.0924616	1876	404	2280	0.238799	0	0	407	70	477	0.220781	0	0	0.0308205	0.0435868
18S	1548	G	115	29	144	0.83954	0	0.458103	1378	254	1632	0.123978	0	0.110363	246	77	323	0.275069	0	0.216252	0.261573	0.145537
18S	1549	U	171	57	228	0.0548763	0	0.0522378	1940	714	2654	0.33638	0	0	345	103	448	0.0110121	0	0	0.0174126	0.0246251
18S	1550	G	59	12	71	2.18241	0	0.688778	717	270	987	0.879105	0.0311054	0.468084	206	18	224	1.08494	0	0.521481	0.559448	0.0940129
18S	1551	U	50	1	51	2.20577	0.303764	0.692215	617	97	714	1.35068	0.207212	0.574933	232	21	253	0.725941	0	0.421567	0.562905	0.110818
18S	1552	G	32	15	47	2.22639	0.284428	0.694541	1020	86	1106	0.432681	0	0.302198	247	10	257	0.752498	0	0.430338	0.475692	0.163352
18S	1553	C	152	77	229	0.48256	0	0	1776	154	1930	0.259175	0	0	578	2	580	0.277434	0	0	0	0
18S	1554	C	87	39	126	0.00892388	0	0	1323	139	1462	0.0345257	0	0	598	16	614	0.322096	0	0	0	0
18S	1555	U	111	68	179	0.366728	0	0	2192	589	2781	0.580282	0	0	1074	69	1143	0.699621	0	0	0	0
18S	1556	A	46	10	56	1.08012	0	0.523675	550	346	896	0.383624	0	0.277484	264	33	297	0.406189	0	0.289549	0.363569	0.113319
18S	1557	C	70	41	111	0.0210317	0	0	822	374	1196	0.0360438	0	0	274	72	346	0.120045	0	0.107455	0.0358184	0.0506548
18S	1558	C	84	84	168	0.392242	0	0	458	354	812	0.405494	0	0.288759	98	132	230	0.654305	0	0.396554	0.228438	0.167417
18S	1559	C	39	25	64	0.704957	0	0.41724	283	406	689	0.578003	0	0.366624	78	120	198	0.830486	0	0.454946	0.412937	0.0361852
18S	1560	U	85	73	158	0.45905	0	0	522	641	1163	0.210071	0	0	100	251	351	0.138794	0	0	0	0
18S	1561	A	11	39	50	0.830065	0.0621545	0.458484	132	258	390	1.40583	0.194406	0.584964	29	101	130	1.17074	0	0.54123	0.528226	0.0524478
18S	1562	C	18	41	59	0.466111	0	0.321579	205	391	596	0.388777	0	0.28028	35	213	248	0.108166	0	0	0.20062	0.142858
18S	1563	G	9	38	47	0.986111	0.0456778	0.501767	106	779	885	0.073238	0	0	12	101	113	0.99961	0.103967	0.502105	0.334624	0.236615
18S	1564	C	15	77	92	0.0127838	0	0	110	525	635	0.332704	0	0.249941	12	262	274	0.279515	0	0	0.0833136	0.117823
18S	1565	C	12	32	44	1.29284	0.148888	0.569378	238	572	810	0.0620359	0	0.0584801	17	227	244	0.202812	0	0	0.209286	0.25574
18S	1566	G	12	28	40	2.1832	0.213639	0.691146	243	353	596	0.659669	0.0657655	0.397872	26	84	110	1.07558	0.00465387	0.520465	0.536494	0.120264
18S	1567	G	8	93	101	0.355991	0	0.264444	215	653	868	0.161207	0	0.138965	29	50	79	1.86972	0.175921	0.654385	0.352598	0.219458
18S	1568	C	46	101	147	0.0448949	0	0.0432456	538	839	1377	0.235825	0	0	111	267	378	0.446174	0	0	0.0144152	0.0203862
18S	1569	A	23	167	190	0.129436	0	0	368	955	1323	0.127308	0	0	71	96	167	0.398214	0	0.28602	0.0953399	0.134831
18S	1570	G	18	115	133	0.406716	0	0.290667	203	705	908	0.404718	0.0108146	0.288339	53	114	167	0.446825	0	0.310107	0.296371	0.00975939
18S	1571	G	22	208	230	0.201203	0	0	226	913	1139	0.14348	0	0.125573	50	97	147	0.657432	0	0.398281	0.174618	0.166255
18S	1572	C	49	420	469	0.642719	0	0	473	1730	2203	0.387024	0	0	126	471	597	0.615812	0	0	0	0
18S	1573	G	28	217	245	0.184824	0	0	430	879	1309	0.215233	0	0.177224	111	74	185	0.656033	0	0.397438	0.191554	0.162569
18S	1574	C	43	196	239	0.15125	0	0	464	1063	1527	0.105876	0	0.0957958	61	258	319	0.0288194	0	0	0.0319319	0.0451586
18S	1575	G	14	142	156	0.395471	0	0.284695	437	1236	1673	0.117981	0	0.105587	85	72	157	1.18734	0	0.544399	0.31156	0.180149
18S	1576	G	23	127	150	0.459455	0	0.316248	516	1012	1528	0.36065	0	0.265184	142	54	196	0.847772	0	0.460072	0.347168	0.0825118
18S	1577	G	12	55	67	2.39837	0.397715	0.708808	518	406	924	1.55187	0.346861	0.608388	119	60	179	1.1942	0.111042	0.545634	0.620943	0.0672046
18S	1578	U	68	106	174	0.214603	0	0.177521	1459	1955	3414	0.341835	0	0	232	605	837	0.596155	0	0	0.0591737	0.0836842
18S	1579	A	40	142	182	0.0689739	0	0.064855	1482	973	2455	0.0183858	0	0.0180611	179	366	545	0.315059	0	0	0.0276387	0.0273294
18S	1580	A	53	181	234	0.187707	0	0	1326	1130	2456	0.101619	0	0.0922792	149	156	305	0.456427	0	0.314093	0.135457	0.131813
18S	1581	C	112	238	350	0.503989	0	0	2917	1244	4161	0.366651	0	0	366	155	521	0.133589	0	0	0	0
18S	1582	C	71	192	263	0.31835	0	0	2393	1136	3529	0.221061	0	0	205	177	382	0.329243	0	0.248179	0.0827265	0.116993
18S	1583	C	79	108	187	0.0230496	0	0	1524	1584	3108	0.115339	0	0	157	296	453	0.124816	0	0.111184	0.0370613	0.0524125
18S	1584	G	39	80	119	0.546667	0.0282342	0.355363	1583	1011	2594	0.0591479	0	0.0558652	112	183	295	0.816967	0.034113	0.45047	0.287233	0.168146
18S	1585	U	44	77	121	0.415938	0	0.295465	1245	1826	3071	0.196278	0	0	96	373	469	0.0434279	0	0.0417055	0.11239	0.130568
18S	1586	U	73	140	213	0.306231	0	0	1180	2351	3531	0.374468	0	0	74	835	909	0.540037	0	0	0	0
18S	1587	G	30	104	134	0.0331687	0	0.0323357	1011	1486	2497	0.163429	0	0	56	695	751	0.44604	0	0	0.0107786	0.0152432
18S	1588	A	14	80	94	0.273216	0	0.216376	862	788	1650	0.114914	0	0.103125	27	712	739	0.496261	0	0	0.106501	0.0883675
18S	1589	A	2	128	130	0.250806	0	0	226	487	713	1.32451	0.308116	0.570145	4	207	211	0.833805	0.0126475	0.455858	0.342001	0.246291
18S	1590	C	5	63	68	0.377456	0	0.276938	296	476	772	0.897485	0.0729477	0.473309	4	250	254	0.335948	0	0.252208	0.334152	0.0989158
18S	1591	C	6	56	62	0.356966	0	0.266176	140	507	647	0.971999	0	0.493286	20	180	200	0.520287	0	0.343353	0.367605	0.0942901
18S	1592	C	3	59	62	0.184303	0	0.157736	142	473	615	0.72987	0	0.422318	9	83	92	1.86583	0.127413	0.653513	0.411189	0.202553
18S	1593	C	7	32	39	0.590556	0	0.377218	274	374	648	0.312446	0	0.238344	7	71	78	1.54754	0	0.610498	0.408687	0.153552
18S	1594	A	1	44	45	0.190097	0	0.162704	273	199	472	0.562626	0	0.36054	3	40	43	2.47449	0	0.716878	0.413374	0.229304
18S	1595	U	10	14	24	1.05022	0	0.522441	316	410	726	0.128871	0	0	4	52	56	0.88577	0	0.474124	0.332188	0.235719
18S	1596	U	60	37	97	0.618367	0	0	988	812	1800	0.73065	0	0	33	179	212	0.641836	0	0	0	0
18S	1597	C	12	8	20	1.10423	0.0974279	0.536918	192	192	384	0.627417	0	0.386146	9	66	75	0.0353801	0	0.034611	0.319225	0.210455
18S	1598	G	8	0	8	3.89136	0.498894	0.81405	145	68	213	2.00935	0.144037	0.66874	4	26	30	1.47455	0.0456097	0.603757	0.695516	0.0879145
18S	1599	U	23	5	28	0.375479	0	0.28	124	161	285	1.26309	0	0.55899	10	44	54	0.371919	0	0.274735	0.371242	0.132776
18S	1600	G	26	8	34	0.129841	0	0.117901	193	122	315	1.05165	0	0.51338	6	18	24	2.43556	0.151771	0.717277	0.44952	0.248826
18S	1601	A	20	4	24	0.683111	0	0.415742	217	116	333	1.02911	0.0345294	0.507922	9	27	36	1.57027	0.101186	0.617428	0.513698	0.0824391
18S	1602	U	26	33	59	0.28037	0	0	296	222	518	0.379383	0	0.275423	11	40	51	1.00897	0.0703054	0.507088	0.260837	0.207274
18S	1603	G	38	14	52	0.194759	0	0	671	104	775	0.116452	0	0	48	30	78	0.399015	0.0461665	0.287816	0.0959386	0.135678
18S	1604	G	36	13	49	0.0937778	0	0	844	182	1026	0.274857	0	0	75	47	122	0.104065	0	0.0949555	0.0316518	0.0447624
18S	1605	G	23	6	29	0.764444	0.0464449	0.441592	747	283	1030	0.149725	0	0	73	75	148	0.0344519	0	0.033522	0.158371	0.200734
18S	1606	G	28	13	41	0.317725	0	0.245553	541	169	710	0.440835	0	0.306257	100	102	202	0.171921	0	0	0.183937	0.132403
18S	1607	A	15	45	60	0.0945355	0	0	515	392	907	0.186099	0	0.157046	120	78	198	0.0764377	0	0	0.0523486	0.0740321
18S	1608	U	8	97	105	0.517505	0	0	576	917	1493	0.271598	0	0	77	107	184	0.0493093	0	0.0472355	0.0157452	0.022267
18S	1609	C	4	36	40	0.442818	0	0.31219	244	798	1042	0.180548	0	0.15306	28	220	248	0.216867	0	0	0.155083	0.127459
18S	1610	G	11	26	37	0.565789	0	0.367521	320	926	1246	0.040515	0	0.0389675	58	403	461	0.628956	0	0	0.135496	0.164836
18S	1611	G	1	87	88	0.382522	0	0	116	1845	1961	0.367935	0	0	18	184	202	0.0538588	0	0	0	0
18S	1612	G	7	66	73	0.0896396	0	0	55	1514	1569	0.0527884	0	0.0501719	11	206	217	0.0867482	0	0	0.016724	0.0236512
18S	1613	G	8	36	44	0.56321	0	0.365486	56	873	929	0.91147	0	0.477111	3	120	123	0.575	0	0.366958	0.403185	0.0522767
18S	1614	A	4	26	30	1.25627	0	0.564867	87	1083	1170	0.517943	0	0.341406	20	44	64	1.89316	0.0554429	0.657856	0.521376	0.1328
18S	1615	U	8	57	65	0.0575758	0	0	113	1593	1706	0.00863113	0	0.00856224	8	123	131	0.278367	0	0.21905	0.0758708	0.101303
18S	1616	U	7	42	49	0.373333	0	0.275862	76	1865	1941	0.0418068	0	0	8	95	103	1.00726	0	0.504225	0.260029	0.206153
18S	1617	G	8	64	72	0.100761	0	0	53	943	996	0.970679	0	0.492811	11	33	44	3.53037	0.257822	0.783109	0.425307	0.323247
18S	1618	C	92	135	227	0.812329	0	0	1254	6153	7407	0.847581	0	0	193	277	470	0.672494	0	0	0	0
18S	1619	A	10	4	14	3.08296	0	0.767613	167	195	362	3.98133	0	0.799693	30	12	42	3.61886	0.294979	0.787461	0.784922	0.0132187	1
18S	1620	A	6	2	8	5.2679	0.089122	0.855625	196	170	366	3.54248	0	0.780324	46	8	54	2.5497	0.196737	0.721984	0.785977	0.0547049	1
18S	1621	U	14	4	18	1.70117	0	0.642305	294	402	696	1.14722	0	0.534638	72	6	78	1.47496	0.0431596	0.599018	0.591987	0.044235
18S	1622	U	101	10	111	0.67619	0	0	2359	1066	3425	0.704213	0	0	969	19	988	0.915818	0	0	0	0
18S	1623	A	12	1	13	2.31984	0	0.714146	119	124	243	3.96758	0	0.799354	72	4	76	1.32309	0	0.57274	0.695414	0.0934581
18S	1624	U	6	0	6	5.11429	0.165994	0.856459	115	71	186	4.72234	0.286004	0.826018	40	1	41	2.98783	0	0.753737	0.812072	0.04308	1
18S	1625	U	0	0	0	36.7333	0.911641	1	23	45	68	9.2372	0.568394	0.903596	5	0	5	22.7889	0.868537	0.964722	0.956106	0.0398255	1
18S	1626	C	0	4	4	6.99333	0.584711	0.897348	61	56	117	4.79906	0.477058	0.828769	9	2	11	10.3065	0.780982	0.918324	0.88148	0.0382433	1
18S	1627	C	11	6	17	1.45741	0.172352	0.606785	192	244	436	0.492957	0	0.330695	49	2	51	1.54893	0.326282	0.612298	0.516593	0.131469
18S	1628	C	7	39	46	0.0333333	0	0	181	289	470	0.347275	0	0.258168	24	12	36	2.52402	0.518162	0.721769	0.326646	0.298613
18S	1629	C	48	42	90	0.499389	0	0	379	485	864	0.439602	0	0	86	23	109	0.199899	0	0	0	0
18S	1630	A	12	24	36	0.618018	0	0.388448	147	239	386	0.548866	0	0.354959	48	5	53	1.00844	0.0483605	0.506773	0.416727	0.0651237
18S	1631	U	39	79	118	0.489169	0	0	317	871	1188	0.507588	0	0	105	43	148	0.195078	0	0	0	0
18S	1632	G	13	19	32	1.31279	0.00779242	0.575159	130	247	377	0.927748	0.035297	0.481921	41	54	95	0.481366	0	0.327248	0.461443	0.10224
18S	1633	A	57	19	76	0.0565657	0	0.0542035	355	342	697	0.0448106	0	0.0429476	168	59	227	0.357407	0	0	0.0323837	0.0233553
18S	1634	A	30	24	54	0.694949	0.0324795	0.414458	211	337	548	0.414855	0	0.293592	54	53	107	0.659156	0.0191509	0.399514	0.369188	0.0538014
18S	1635	C	111	35	146	0.395011	0	0	360	727	1087	0.320384	0	0	189	93	282	0.377464	0	0	0	0
18S	1636	G	86	6	92	0.0290323	0	0.0285111	322	505	827	0.081562	0	0	112	77	189	0.0218713	0	0.021514	0.016675	0.0121321
18S	1637	A	105	33	138	0.334932	0	0	397	826	1223	0.415841	0	0	191	109	300	0.381728	0	0	0	0
18S	1638	G	38	7	45	1.21836	0.0931078	0.554651	184	418	602	0.25504	0	0.203481	64	67	131	0.560522	0	0.360941	0.373025	0.143619
18S	1639	G	147	2	149	0.385037	0	0	465	114	579	0.36569	0	0.268108	219	11	230	0.113612	0	0	0.0893692	0.126387
18S	1640	A	132	5	137	0.293398	0	0	657	129	786	0.0657066	0	0.0617291	230	31	261	0.223494	0	0	0.0205764	0.0290994
18S	1641	A	104	7	111	0.12004	0	0	647	128	775	0.125916	0	0.111963	215	21	236	0.123488	0	0	0.0373209	0.0527797
18S	1642	U	45	6	51	0.885684	0.0546219	0.474528	423	146	569	0.594113	0.0184492	0.373103	130	11	141	0.493349	0.0272993	0.331929	0.393187	0.0599227
18S	1643	U	35	21	56	0.907018	0	0.480037	341	136	477	1.62292	0	0.619239	89	13	102	1.65264	0	0.625306	0.574861	0.0670962
18S	1644	C	45	39	84	0.214379	0	0.178261	460	308	768	0.678211	0	0.404441	132	22	154	0.780215	0	0.439864	0.340855	0.115878
18S	1645	C	38	39	77	0.436752	0	0.306723	661	507	1168	0.169927	0	0.145352	274	39	313	0.114897	0	0	0.150692	0.125276
18S	1646	C	133	33	166	0.390685	0	0	948	1108	2056	0.347831	0	0	213	65	278	0.0435683	0	0.0418932	0.0139644	0.0197487
18S	1647	A	38	10	48	1.47687	0.04064	0.601218	582	430	1012	0.495832	0	0.331695	118	45	163	0.896341	0	0.474194	0.469036	0.110093
18S	1648	G	25	18	43	1.78182	0.0243834	0.645799	699	312	1011	0.515558	0	0.340399	66	124	190	0.627051	0	0.386635	0.457611	0.134401
18S	1649	U	307	19	326	0.708665	0	0	4573	1872	6445	0.859527	0	0	377	847	1224	0.839565	0	0	0	0
18S	1650	A	50	12	62	0.990653	0	0.501652	631	160	791	0.885045	0	0.469823	72	147	219	0.381667	0	0.277148	0.416208	0.0991849
18S	1651	A	146	16	162	0.324404	0	0	954	210	1164	0.139027	0	0.12215	86	178	264	0.0441509	0	0.0424374	0.0548624	0.0506355
18S	1652	G	89	12	101	0.0954248	0	0.0878989	382	93	475	1.64526	0	0.62246	48	117	165	0.540027	0	0.352038	0.354132	0.218239
18S	1653	U	103	88	191	0.53015	0	0	315	285	600	0.766167	0	0.434211	62	103	165	0.353614	0	0.262405	0.232205	0.178548
18S	1654	G	21	17	38	1.7641	0	0.644195	147	71	218	3.50715	0.253806	0.77892	31	45	76	1.78254	0	0.64362	0.688911	0.0636458
18S	1655	C	88	16	104	0.111111	0	0	355	220	575	0.421508	0	0.296885	101	76	177	0.00742822	0	0	0.0989615	0.139953
18S	1656	G	20	15	35	1.45988	0.028791	0.600254	239	101	340	0.59117	0	0.372218	51	25	76	0.66075	0	0.400998	0.457823	0.101397
18S	1657	G	28	19	47	0.72037	0	0.423863	317	106	423	0.165933	0	0.142606	26	29	55	1.08234	0	0.524267	0.363579	0.161538
18S	1658	G	10	20	30	1.45699	0	0.600887	234	167	401	0.0971531	0	0.0887514	28	13	41	1.50556	0.0369836	0.606652	0.432097	0.242793
18S	1659	U	6	30	36	0.973273	0	0.500077	124	317	441	0.0138763	0	0	34	14	48	1.12177	0	0.53383	0.344636	0.244083
18S	1660	C	90	57	147	0.628754	0	0	211	239	450	0.0429416	0	0	45	85	130	0.164461	0	0	0	0
18S	1661	A	2	22	24	1.82978	0	0.655887	97	83	180	1.70737	0.166632	0.631927	38	15	53	1.62037	0.0193257	0.622776	0.636863	0.0139608
18S	1662	U	66	90	156	0.642463	0	0	612	662	1274	0.694876	0	0	195	61	256	0.43035	0	0	0	0
18S	1663	A	5	14	19	3.17389	0.0964512	0.769635	97	49	146	3.10333	0.158357	0.757551	29	9	38	4.09772	0.391922	0.807898	0.778361	0.0214601	1
18S	1664	A	5	25	30	2.00932	0.042128	0.674934	42	62	104	5.68106	0.470332	0.851537	49	9	58	4.22429	0	0.811218	0.77923	0.0755629	1
18S	1665	G	13	51	64	0.537436	0	0.3531	230	232	462	0.57869	0	0.367065	135	24	159	1.13875	0	0.533998	0.418054	0.0821824
18S	1666	C	29	51	80	0.288203	0	0.22589	354	146	500	0.556398	0	0.35795	312	88	400	0.0964256	0	0	0.194613	0.147797
18S	1667	U	17	40	57	0.843103	0	0.461756	476	192	668	0.218768	0	0.179719	272	124	396	0.00128743	0	0	0.213825	0.190048
18S	1668	U	43	71	114	0.08657	0	0	671	309	980	0.134262	0	0	429	102	531	0.2217	0	0	0	0
18S	1669	G	12	229	241	0.635445	0	0	453	1322	1775	0.575719	0	0	234	106	340	0.342457	0	0.255656	0.0852185	0.120517
18S	1670	C	8	205	213	0.544496	0	0	215	1566	1781	0.539456	0	0	171	1634	1805	0.834305	0	0	0	0
18S	1671	G	8	145	153	0.0800866	0	0	115	889	1004	0.192957	0	0.161882	173	92	265	0.894904	0	0.473208	0.211697	0.196371
18S	1672	U	12	55	67	1.22582	0.115956	0.55439	176	409	585	1.14111	0	0.533377	256	76	332	0.409009	0	0.290901	0.459556	0.119565
18S	1673	U	5	43	48	2.14467	0.259128	0.686457	127	508	635	1.01611	0	0.504388	148	47	195	1.27307	0	0.561327	0.584057	0.0760471
18S	1674	G	14	16	30	4.04014	0.458548	0.806756	218	538	756	0.668237	0	0.400882	213	21	234	0.703168	0	0.413893	0.540511	0.188339
18S	1675	A	17	38	55	1.69762	0.139213	0.633496	197	367	564	1.25467	0.00202776	0.556913	290	15	305	0.125599	0	0.111909	0.434106	0.229963
18S	1676	U	4	124	128	0.0410853	0	0.0397599	64	1137	1201	0.0535312	0	0	108	49	157	1.06646	0	0.517665	0.185808	0.235219
18S	1677	U	45	706	751	0.932004	0	0	292	5195	5487	0.899761	0	0	332	453	785	0.812327	0	0	0	0
18S	1678	A	3	2	5	19.6407	0.773023	0.959298	9	31	40	25.668	0.64427	0.963383	19	6	25	7.06026	0.526635	0.880134	0.934272	0.0383173	1
18S	1679	A	0	53	53	0.941152	0	0.489512	54	674	728	0.267566	0	0.211315	40	26	66	1.60348	0	0.61945	0.440092	0.170246
18S	1680	G	0	19	19	3.85722	0.445207	0.802381	11	171	182	3.86752	0.213048	0.795449	27	19	46	2.3208	0	0.703375	0.767068	0.045127	1
18S	1681	U	0	24	24	2.44311	0.360651	0.717905	13	410	423	0.811347	0	0.448509	7	33	40	2.40921	0.00203584	0.711769	0.626061	0.125574
18S	1682	C	0	17	17	3.15494	0.522008	0.769613	11	166	177	2.96667	0.355414	0.74896	5	90	95	0.228472	0	0.187571	0.568715	0.269641
18S	1683	C	1	8	9	5.03778	0.753112	0.848428	1	175	176	2.35612	0.475389	0.703221	5	46	51	1.25962	0.201074	0.562232	0.704627	0.116843
18S	1684	C	0	11	11	0.566667	0	0.382022	26	274	300	0.0262828	0	0	14	33	47	0.736806	0.0524523	0.429381	0.270468	0.192224
18S	1685	U	2	5	7	1.325	0	0.602273	29	361	390	0.272293	0	0	19	42	61	0.413799	0	0.296064	0.299445	0.245888
18S	1686	G	1	21	22	0.378261	0	0	70	190	260	0.0267348	0	0.0261362	35	32	67	0.31732	0	0.243603	0.0899129	0.109198
18S	1687	C	1	25	26	0.475309	0	0	51	321	372	0.333006	0	0	21	111	132	0.347368	0	0	0	0
18S	1688	C	1	13	14	0.137037	0	0.128028	68	117	185	0.815293	0	0.450459	46	120	166	0.306919	0	0	0.192829	0.189522
18S	1689	C	0	7	7	1.65556	0	0.654226	105	148	253	0.370604	0	0.271173	33	126	159	0.233681	0	0	0.308467	0.268385
18S	1690	U	15	0	15	0.518056	0	0.355916	89	247	336	0.15671	0	0.135827	23	77	100	0.672277	0	0.404407	0.298717	0.116869
18S	1691	U	1	0	1	13.3667	0.821965	0.963942	41	81	122	2.53062	0.0286765	0.718418	29	36	65	1.86751	0	0.654725	0.779028	0.133314	1
18S	1692	U	5	4	9	2.15222	0.349145	0.705133	74	94	168	1.8524	0.0275417	0.650768	18	26	44	3.8842	0.303033	0.798893	0.718265	0.0611805
18S	1693	G	1	28	29	0.0259259	0	0.0261194	50	91	141	2.63818	0.133157	0.726544	6	72	78	1.99887	0.0985237	0.669367	0.47401	0.317566
18S	1694	U	21	32	53	0.459671	0	0	647	1058	1705	0.787638	0	0	142	462	604	0.669568	0	0	0	0
18S	1695	A	5	67	72	0.620852	0	0	84	223	307	0.815043	0	0.449854	33	65	98	1.95544	0.0382249	0.66391	0.371255	0.27668
18S	1696	C	37	26	63	0.553299	0	0	470	435	905	0.442715	0	0	68	615	683	0.663694	0	0	0	0
18S	1697	A	13	20	33	0.112092	0	0	90	229	319	0.735521	0	0.424569	6	153	159	0.812569	0	0.449848	0.291472	0.20636
18S	1698	C	25	15	40	0.322222	0	0	536	412	948	0.437782	0	0	37	332	369	0.283183	0	0	0	0
18S	1699	A	2	7	9	1.88	0.334044	0.676259	127	118	245	2.00668	0	0.668311	6	179	185	0.530765	0	0.347954	0.564175	0.152926
18S	1700	C	3	8	11	1.10556	0.120415	0.546703	214	176	390	1.05669	0	0.514422	12	314	326	0.217635	0	0	0.353708	0.250457
18S	1701	C	1	5	6	2.06984	0.212848	0.707158	357	216	573	0.403697	0	0.287953	9	558	567	0.674433	0	0	0.331704	0.290349
18S	1702	G	6	1	7	1.10139	0	0.557273	383	91	474	0.964234	0	0.491422	17	43	60	2.67377	0.281064	0.731062	0.593253	0.101086
18S	1703	C	0	2	2	3.82963	0.462843	0.85173	25	10	35	28.6	0.90396	0.967124	0	8	8	19.1531	0.797638	0.955649	0.924834	0.0519044	1
18S	1704	C	9	1	10	0.208081	0	0.186257	1205	84	1289	0.197046	0	0	30	81	111	0.363492	0	0.268346	0.151534	0.11227
18S	1705	C	7	1	8	0.817284	0	0.479016	2511	84	2595	0.611133	0	0	50	87	137	0.0800322	0	0	0.159672	0.22581
18S	1706	G	13	2	15	0.144444	0	0.133504	1389	47	1436	0.133001	0	0	32	14	46	1.61726	0	0.622985	0.252163	0.267815
18S	1707	U	10	0	10	1.05253	0	0.53656	1428	50	1478	0.110788	0	0	16	20	36	1.8024	0.0779237	0.649427	0.395329	0.283312
18S	1708	C	11	1	12	1.5547	0	0.627458	1517	78	1595	0.128161	0	0	27	39	66	0.0981758	0	0.0906307	0.239363	0.276908
18S	1709	G	16	4	20	0.798942	0	0.456193	1203	27	1230	0.158372	0	0.136815	32	20	52	0.396855	0	0.287996	0.293668	0.130447
18S	1710	C	29	0	29	0.468148	0	0.326278	1119	31	1150	0.259398	0	0.206112	44	39	83	0.14127	0	0	0.177463	0.134734
18S	1711	U	70	11	81	0.446341	0	0	1976	76	2052	0.386183	0	0	60	70	130	0.52307	0	0	0	0
18S	1712	A	15	20	35	0.589815	0	0.377593	1217	16	1233	0.0372501	0	0	61	12	73	0.161562	0	0	0.125864	0.177999
18S	1713	C	49	0	49	0.238	0	0.195402	1246	16	1262	0.152556	0	0	35	19	54	0.139394	0	0.124324	0.106576	0.0807539
18S	1714	U	162	5	167	0.681085	0	0	1867	94	1961	0.559865	0	0	53	26	79	0.243056	0	0	0	0
18S	1715	A	36	6	42	0.69509	0	0.415765	189	11	200	3.70835	0.527438	0.788444	18	6	24	1.78	0.233975	0.649635	0.617948	0.153787
18S	1716	C	69	0	69	0.0292063	0	0.028777	610	27	637	0.23652	0	0.191522	25	18	43	0.579545	0	0.372263	0.197521	0.140292
18S	1717	C	79	0	79	0.0688889	0	0	277	15	292	1.53034	0.145876	0.605613	29	15	44	0.667407	0	0.405673	0.337095	0.251951
18S	1718	G	65	0	65	0.196128	0	0.166073	151	15	166	2.82735	0.30723	0.73988	17	6	23	2.46481	0.411279	0.720043	0.541999	0.265943
18S	1719	A	69	4	73	0.176276	0	0.151601	180	45	225	1.63771	0.0424443	0.621926	29	21	50	0.879085	0.119496	0.472759	0.415429	0.196242
18S	1720	U	60	6	66	0.446434	0	0.311863	203	99	302	0.851815	0	0.460811	59	33	92	0.145281	0	0.128054	0.300242	0.136096
18S	1721	U	75	7	82	0.139491	0	0.123724	251	374	625	0.261803	0	0	69	76	145	0.223668	0	0	0.0412412	0.0583239
18S	1722	G	56	2	58	0.755179	0.137103	0.434453	285	194	479	0.0979167	0	0.0893536	67	36	103	0.263996	0	0.210459	0.244755	0.142958
18S	1723	G	98	1	99	0.0381111	0	0.0370691	523	64	587	0.0561036	0	0	111	63	174	0.235492	0	0	0.0123564	0.0174745
18S	1724	A	127	3	130	0.114589	0	0	490	85	575	0.300656	0	0.231466	148	28	176	0.138795	0	0	0.0771554	0.109114
18S	1725	U	186	5	191	0.398148	0	0	738	195	933	0.095408	0	0	243	23	266	0.424303	0	0	0	0
18S	1726	G	182	3	185	0.366607	0	0	657	140	797	0.205361	0	0.17055	174	26	200	0.181647	0	0	0.05685	0.0803981
18S	1727	G	88	2	90	0.420024	0	0.298094	346	109	455	1.57407	0.187366	0.612032	142	19	161	0.0475995	0	0.045706	0.318611	0.231656
18S	1728	U	79	8	87	0.439773	0	0.307876	334	397	731	0.701563	0	0.412636	94	27	121	0.394809	0	0.284729	0.33508	0.0556486
18S	1729	U	76	16	92	0.346714	0	0.259524	275	706	981	0.443064	0	0.307247	93	20	113	0.486062	0	0.329023	0.298598	0.0290243
18S	1730	U	254	46	300	0.685825	0	0	963	2380	3343	0.620395	0	0	250	44	294	0.524896	0	0	0	0
18S	1731	A	85	19	104	0.0245503	0	0.0241868	568	1219	1787	0.152281	0	0	149	12	161	0.113512	0	0	0.00806227	0.0114018
18S	1732	G	51	3	54	0.810909	0	0.452333	413	700	1113	0.485847	0	0.327181	59	21	80	0.704664	0.0580308	0.41639	0.398634	0.052613
18S	1733	U	55	11	66	0.328856	0	0.250284	458	2023	2481	0.381476	0	0	96	31	127	0.0351562	0	0	0.083428	0.117985
18S	1734	G	32	8	40	1.12846	0	0.536321	513	689	1202	0.441544	0	0.306476	70	32	102	0.193959	0	0.163782	0.335527	0.15347
18S	1735	A	46	22	68	0.183736	0	0.157141	482	2269	2751	0.416933	0	0	89	27	116	0.01434	0	0.0142574	0.0571328	0.0709556
18S	1736	G	28	5	33	1.48562	0.0363634	0.604843	556	928	1484	0.171665	0	0.146598	67	10	77	0.55641	0	0.360465	0.370635	0.187216
18S	1737	G	31	18	49	0.500889	0.0337327	0.338235	391	479	870	0.900332	0.132692	0.474062	38	6	44	1.67358	0.34968	0.631216	0.481171	0.119715
18S	1738	C	22	25	47	0.67037	0.152221	0.406399	529	1071	1600	0.0726074	0	0	61	28	89	0.285185	0	0.223837	0.210079	0.166197
18S	1739	C	44	62	106	0.24351	0	0	428	822	1250	0.169837	0	0.14528	90	26	116	0.00303894	0	0.00305577	0.0494451	0.0677767
18S	1740	C	40	33	73	0.252102	0	0.20354	607	872	1479	0.117432	0	0	145	22	167	0.305291	0	0	0.0678466	0.0959496
18S	1741	U	42	62	104	0.106032	0	0	499	1602	2101	0.43938	0	0	111	17	128	0.0654608	0	0.0618893	0.0206297	0.0291749
18S	1742	C	57	53	110	0.144945	0	0	347	1061	1408	0.203036	0	0	78	50	128	0.116107	0	0.104756	0.0349187	0.0493824
18S	1743	G	19	121	140	0.291017	0	0	273	616	889	0.212747	0	0.175588	145	55	200	0.29298	0	0	0.0585294	0.082773
18S	1744	G	12	126	138	0.213509	0	0	154	406	560	0.875243	0.157573	0.46718	91	29	120	0.313407	0	0.240132	0.235771	0.19075
18S	1745	A	4	120	124	0.0722667	0	0	157	343	500	0.904524	0.102305	0.475433	68	41	109	0.495152	0	0.333197	0.269543	0.199245
18S	1746	U	13	122	135	0.154003	0	0	129	469	598	0.455871	0	0.313485	47	119	166	0.0659348	0	0	0.104495	0.147778
18S	1747	C	15	40	55	1.20734	0.224288	0.551427	433	513	946	0.201525	0	0	60	281	341	0.623977	0	0	0.183809	0.259945
18S	1748	G	2	40	42	1.82041	0.270867	0.650808	128	876	1004	0.373709	0	0	18	127	145	0.0296804	0	0	0.216936	0.306794
18S	1749	G	2	159	161	0.361934	0	0	59	341	400	0.536935	0.00243117	0.349922	5	115	120	0.0915519	0	0.084513	0.144812	0.149082
18S	1750	C	9	189	198	0.533557	0	0	75	523	598	0.0987201	0	0	15	121	136	0.165937	0	0	0	0
18S	1751	C	1	126	127	0.267882	0	0	19	416	435	0.220617	0	0.181082	8	125	133	0.238143	0	0	0.0603608	0.085363
18S	1752	C	3	105	108	0.113252	0	0	30	549	579	0.0663218	0	0	2	49	51	0.943803	0.0605196	0.490396	0.163465	0.231175
18S	1753	C	1	62	63	0.610764	0	0.382891	35	542	577	0.00372933	0	0.00372189	3	41	44	1.04889	0	0.517544	0.301385	0.21754
18S	1754	G	2	32	34	2.03333	0.161882	0.676704	53	156	209	1.91852	0.188046	0.658435	12	7	19	2.87778	0.395016	0.751814	0.695651	0.0404078
18S	1755	C	5	33	38	1.79829	0.185255	0.648582	31	152	183	2.32204	0.287425	0.700126	4	12	16	3.27908	0.413461	0.776986	0.708565	0.0527593
18S	1756	C	35	14	49	1.14222	0.0484993	0.53822	134	100	234	1.80695	0.25081	0.644719	9	26	35	0.930864	0.0223627	0.489134	0.557358	0.0649428
18S	1757	G	48	9	57	0.837739	0.0572916	0.46017	282	147	429	0.582248	0	0.36853	9	29	38	0.917949	0.0110285	0.485095	0.437932	0.0501185
18S	1758	G	174	35	209	0.531481	0	0	1075	264	1339	0.52874	0	0	38	40	78	0.0893108	0	0	0	0
18S	1759	G	162	38	200	0.456274	0	0	1094	393	1487	0.534438	0	0	26	104	130	0.383885	0	0	0	0
18S	1760	G	47	22	69	0.92381	0.0249189	0.483791	347	321	668	0.263976	0	0.209093	22	63	85	0.128036	0	0.114686	0.26919	0.156564
18S	1761	U	71	47	118	0.288235	0	0.225213	313	296	609	0.654554	0	0.396	13	63	76	0.735065	0	0.426848	0.349354	0.0886792
18S	1762	C	109	13	122	0.301174	0	0.232919	748	198	946	0.0678165	0	0.0635724	15	80	95	0.48912	0	0.330776	0.209089	0.110379
18S	1763	G	41	94	135	0.207843	0	0.173132	286	462	748	0.420946	0	0.296522	14	183	197	0.286476	0	0	0.156551	0.121621
18S	1764	G	27	186	213	0.267082	0	0	303	537	840	0.264936	0	0.209643	10	68	78	1.0616	0	0.518122	0.242588	0.212801
18S	1765	C	60	143	203	0.267484	0	0	506	1036	1542	0.393786	0	0	25	212	237	0.384407	0	0	0	0
18S	1766	C	106	71	177	0.194694	0	0	699	533	1232	0.251023	0	0	65	83	148	0.0641312	0	0.0606488	0.0202163	0.0285901
18S	1767	C	338	70	408	0.727547	0	0	1809	901	2710	0.736178	0	0	350	218	568	0.807264	0	0	0	0
18S	1768	A	31	26	57	1.41303	0.145194	0.589797	155	154	309	2.0448	0.239321	0.672284	23	27	50	2.29978	0.0446594	0.701116	0.654399	0.0471726
18S	1769	C	56	14	70	0.753521	0	0.433198	85	288	373	1.31729	0.0543859	0.569118	30	44	74	1.14963	0	0.538141	0.513486	0.0581634
18S	1770	G	26	14	40	1.7878	0.168642	0.646955	97	284	381	1.10209	0	0.524938	7	59	66	1.32206	0	0.57303	0.581641	0.0501841
18S	1771	G	17	17	34	1.79746	0.0399383	0.649163	50	272	322	1.27902	0	0.561978	11	26	37	3.09883	0.218085	0.760913	0.657351	0.0814213
18S	1772	C	14	34	48	0.695692	0	0.415268	58	538	596	0.0219989	0	0.0215607	33	83	116	0.201899	0	0.169187	0.202005	0.162397
18S	1773	C	27	38	65	0.0826599	0	0.0774326	61	355	416	0.371809	0	0.27151	25	88	113	0.313255	0	0.240137	0.19636	0.0850642
18S	1774	C	17	31	48	0.242404	0	0.198367	75	492	567	0.212207	0	0	26	139	165	0.165194	0	0	0.0661223	0.0935111
18S	1775	U	28	22	50	0.389325	0	0.284237	65	577	642	0.262278	0	0	14	148	162	0.0350375	0	0.0340533	0.106097	0.126729
18S	1776	G	35	19	54	0.42	0	0.299611	123	313	436	0.190745	0	0.160498	27	150	177	0.117665	0	0.10581	0.18864	0.081583
18S	1777	G	26	10	36	1.91832	0.145774	0.663482	126	94	220	1.80885	0.288087	0.645021	43	49	92	1.93978	0.200589	0.662261	0.656921	0.00842935
18S	1778	C	55	9	64	0.867521	0	0.468389	256	111	367	0.785779	0.0979371	0.440691	134	28	162	0.873483	0.0639387	0.467767	0.458949	0.0129129
18S	1779	G	68	5	73	0.858559	0.042208	0.465332	529	30	559	0.217341	0	0.1788	300	13	313	0.00166313	0	0	0.214711	0.191661
18S	1780	G	177	1	178	0.174178	0	0	693	28	721	0.0400431	0	0.0385527	352	7	359	0.0625926	0	0	0.0128509	0.0181739
18S	1781	A	205	6	211	0.24434	0	0	800	100	900	0.0992108	0	0	440	7	447	0.233532	0	0	0	0
18S	1782	G	135	8	143	0.291898	0	0.227166	598	94	692	0.354321	0	0.261902	466	7	473	0.240741	0	0	0.163023	0.116143
18S	1783	C	451	6	457	0.636997	0	0	1493	124	1617	0.406496	0	0	992	12	1004	0.697667	0	0	0	0
18S	1784	G	154	18	172	0.217084	0	0.179215	847	58	905	0.279703	0	0.218757	373	7	380	0.00662001	0	0	0.132658	0.095182
18S	1785	C	170	5	175	0.22822	0	0.186677	775	136	911	0.373392	0.0195899	0.272093	162	11	173	1.24834	0.148509	0.55665	0.338473	0.158166
18S	1786	U	247	32	279	0.238611	0	0	1260	167	1427	0.0625661	0	0	279	14	293	0.239872	0	0.193997	0.0646657	0.0914511
18S	1787	G	67	80	147	0.56967	0.0417006	0.364492	708	644	1352	0.110183	0	0.0993138	149	15	164	1.21111	0.154246	0.549244	0.337683	0.184659
18S	1788	A	147	67	214	0.0491473	0	0.0470536	1443	286	1729	0.0677007	0	0	285	44	329	0.0392256	0	0.0378554	0.028303	0.0203625
18S	1789	G	127	114	241	0.00298439	0	0.00298782	1416	550	1966	0.0618087	0	0	212	25	237	0.439916	0	0.306409	0.103132	0.143744
18S	1790	A	140	46	186	0.277778	0	0.218305	1272	279	1551	0.291144	0	0.225606	274	25	299	0.00525926	0	0	0.14797	0.104673
18S	1791	A	111	59	170	0.447823	0	0.310562	951	397	1348	0.617742	0.0871102	0.382029	176	56	232	0.303958	0	0.233874	0.308822	0.0604967
18S	1792	G	183	85	268	0.088228	0	0	1652	867	2519	0.119378	0	0	282	71	353	0.146485	0	0	0	0
18S	1793	A	201	73	274	0.0847273	0	0	2342	353	2695	0.152057	0	0	287	25	312	0.0352858	0	0	0	0
18S	1794	C	171	70	241	0.0852158	0	0.0788244	2284	459	2743	0.141282	0	0	401	160	561	0.516726	0	0	0.0262748	0.0371582
18S	1795	G	181	343	524	0.56982	0	0	2210	2213	4423	0.516787	0	0	249	87	336	0.175371	0	0	0	0
18S	1796	G	128	53	181	0.4163	0	0.29508	1669	489	2158	0.0837167	0	0.0772827	178	62	240	0.129829	0	0.115334	0.162566	0.0949807
18S	1797	U	151	58	209	0.166614	0	0.143404	1838	443	2281	0.00806797	0	0	180	42	222	0.139512	0	0.122915	0.0887728	0.0633267
18S	1798	C	202	55	257	0.133549	0	0	2203	458	2661	0.22193	0	0	182	133	315	0.310513	0	0	0	0
18S	1799	G	129	187	316	0.384998	0	0	1316	403	1719	0.147655	0	0.128723	97	28	125	0.695238	0.0406153	0.412041	0.180255	0.172117
18S	1800	A	152	44	196	0.0284828	0	0	1678	209	1887	0.083963	0	0	114	44	158	0.167785	0	0.144456	0.0481519	0.0680971
18S	1801	A	92	22	114	0.578357	0	0.36846	947	82	1029	0.559105	0	0.35883	53	14	67	1.42892	0.238481	0.591878	0.439723	0.107662
18S	1802	C	128	11	139	0.097619	0	0.0895197	1162	166	1328	0.0278238	0	0.0270904	83	35	118	0.436415	0	0.30561	0.14074	0.119334
18S	1803	U	97	6	103	0.395513	0	0.285384	1275	172	1447	0.170511	0	0	105	33	138	0.22518	0	0.184879	0.156754	0.118193
18S	1804	U	3	1	4	29.2333	0.904049	0.973363	53	18	71	16.0287	0.82249	0.942044	2	3	5	32.3685	0.878088	0.974901	0.963436	0.0151395	1
18S	1805	G	39	7	46	1.89102	0.17895	0.65895	432	160	592	0.724133	0	0.42041	38	95	133	0.595688	0	0.375065	0.484808	0.124521
18S	1806	A	41	130	171	0.206977	0	0	426	164	590	0.76881	0	0.435064	60	58	118	1.45509	0.0276702	0.594718	0.343261	0.251321
18S	1807	C	15	89	104	0.519577	0	0.344078	229	416	645	0.623684	0	0.384483	23	132	155	1.24217	0.112732	0.555591	0.428051	0.0916806
18S	1808	U	45	174	219	0.283939	0	0	333	1842	2175	0.57884	0	0	63	581	644	0.471852	0	0	0	0
18S	1809	A	13	52	65	1.84646	0.029532	0.652158	156	373	529	1.20382	0	0.54671	36	199	235	0.845857	0	0.459301	0.552723	0.0788486
18S	1810	U	12	191	203	0.107244	0	0	177	620	797	0.524728	0	0.344429	35	359	394	0.158143	0	0.136848	0.160426	0.141597
18S	1811	C	6	81	87	1.35934	0	0.578942	134	438	572	1.3656	0.178467	0.5777	15	613	628	0.252924	0	0	0.385547	0.272624
18S	1812	U	33	518	551	0.712279	0	0	315	2022	2337	0.471861	0	0	57	1134	1191	0.645656	0	0	0	0
18S	1813	A	8	327	335	0.463228	0	0	159	1513	1672	0.156054	0	0	25	718	743	0.360618	0	0	0	0
18S	1814	G	8	144	152	0.268991	0	0.213069	267	1062	1329	0.129908	0	0.115049	21	324	345	0.448234	0	0.310123	0.212747	0.0796389
18S	1815	A	11	186	197	0.0290123	0	0	349	1543	1892	0.148377	0	0	46	413	459	0.00458937	0	0.00457831	0.0015261	0.00215824
18S	1816	G	26	94	120	0.633884	0	0.389934	685	1429	2114	0.212351	0	0	125	262	387	0.147079	0	0.128509	0.172814	0.162243
18S	1817	G	10	71	81	1.33631	0	0.574977	410	746	1156	0.583117	0	0.368536	68	261	329	0.264242	0	0.209515	0.384342	0.149617
18S	1818	A	18	53	71	1.69352	0.00878624	0.631997	577	687	1264	0.512332	0	0.338947	117	143	260	0.462835	0	0.317227	0.42939	0.143539
18S	1819	A	30	108	138	0.229656	0	0.187864	892	949	1841	0.0305224	0	0.029634	144	93	237	0.343324	0	0.25638	0.157959	0.0949531
18S	1820	G	8	82	90	0.897436	0.0308746	0.475728	491	732	1223	0.740251	0.0228434	0.42557	50	50	100	2.28933	0.319226	0.698088	0.533129	0.118428
18S	1821	U	37	386	423	0.654743	0	0	1240	3691	4931	0.623614	0	0	240	306	546	0.480256	0	0	0	0
18S	1822	A	10	104	114	0.730145	0	0.424145	533	666	1199	0.991787	0.0489926	0.498147	101	49	150	1.17579	0.0601593	0.542047	0.488113	0.0486531
18S	1823	A	27	85	112	0.79115	0	0.443893	516	818	1334	0.773691	0	0.436388	112	79	191	0.658044	0	0.39813	0.426137	0.0200394
18S	1824	A	31	174	205	0.0259439	0	0.0254081	811	1206	2017	0.272778	0	0.214401	154	79	233	0.433713	0	0.303415	0.181075	0.115916
18S	1825	A	71	188	259	0.17312	0	0	1182	1533	2715	0.0303265	0	0	186	50	236	0.483169	0	0.326698	0.108899	0.154007
18S	1826	G	92	80	172	0.336352	0	0.252788	2992	729	3721	0.294089	0	0	745	34	779	0.611937	0	0	0.0842625	0.119165
18S	1827	U	167	127	294	0.00233522	0	0	1497	1777	3274	0.0139474	0	0.0137597	315	76	391	0.0738946	0	0.0689737	0.0275778	0.0298055
18S	1828	C	125	292	417	0.315683	0	0	1329	1615	2944	0.191439	0	0.160725	257	103	360	0.237027	0	0.19204	0.117588	0.0841246
18S	1829	G	31	38	69	3.97127	0.0698509	0.801146	717	415	1132	2.72362	0.333362	0.731618	102	78	180	1.98392	0.179616	0.666103	0.732956	0.0551392
18S	1830	U	258	95	353	0.052511	0	0	2779	2688	5467	0.210451	0	0	342	249	591	0.0288288	0	0.0280671	0.0093557	0.013231
18S	1831	A	111	48	159	1.30125	0	0.566993	1734	897	2631	0.931645	0.0554291	0.482401	263	76	339	1.23454	0.121194	0.553209	0.534201	0.0370579
18S	1832	A	112	74	186	0.959061	0	0.490891	2069	723	2792	0.940948	0.0781533	0.484877	284	32	316	1.77567	0.327344	0.640455	0.538741	0.0719645
18S	1833	C	1272	184	1456	0.853176	0	0	9725	2529	12254	0.632288	0	0	1254	113	1367	0.415481	0	0	0	0
18S	1834	A	207	41	248	0.323606	0	0.245232	4500	499	4999	0.07534	0	0.0700746	669	35	704	0.300693	0	0.231432	0.182246	0.0795171
18S	1835	A	245	16	261	0.106531	0	0.096608	6760	580	7340	0.317686	0	0	1154	22	1176	0.246833	0	0	0.0322027	0.0455414
18S	1836	G	221	40	261	0.021162	0	0.0208012	8439	267	8706	0.453922	0	0	1785	89	1874	0.563876	0	0	0.00693373	0.00980578
18S	1837	G	97	70	167	0.416402	0	0.295226	5366	321	5687	0.183691	0	0	1710	33	1743	0.541565	0	0	0.0984088	0.139171
18S	1838	U	50	12	62	2.49295	0	0.716967	4340	273	4613	0.0482541	0	0	1418	22	1440	0.44978	0	0	0.238989	0.337981
18S	1839	U	23	4	27	5.90516	0.33101	0.859627	2858	142	3000	0.378115	0	0.274437	379	42	421	0.997314	0.167165	0.499921	0.544662	0.240988
18S	1840	U	38	3	41	1.49947	0.173315	0.605685	1237	318	1555	1.18632	0.225696	0.54277	172	32	204	2.63106	0.373172	0.725573	0.624676	0.0758276
18S	1841	C	43	19	62	0.345326	0	0.259751	807	341	1148	1.57515	0.224828	0.61188	150	27	177	2.71074	0.330715	0.731619	0.534416	0.200276
18S	1842	C	59	16	75	0.131433	0	0	1336	381	1717	0.380565	0	0.275775	137	68	205	1.76775	0.0699529	0.639817	0.305198	0.262032
18S	1843	G	19	22	41	0.306614	0	0.239018	444	574	1018	0.891495	0.0499535	0.471562	58	234	292	0.515624	0	0.340973	0.350518	0.0951753
18S	1844	U	24	36	60	0.285246	0	0	455	1026	1481	0.0249738	0	0.0243813	67	374	441	0.262092	0	0	0.00812711	0.0114935
18S	1845	A	15	43	58	0.279661	0	0	331	1047	1378	0.0845137	0	0	61	226	287	0.0719907	0	0	0	0
18S	1846	G	5	29	34	0.465397	0	0.323906	102	974	1076	0.0696791	0	0.0651968	31	236	267	0.0818408	0	0	0.129701	0.13988
18S	1847	G	4	24	28	0.794636	0	0.451458	94	651	745	0.515073	0.0361885	0.340267	10	163	173	0.401341	0	0.287577	0.359767	0.0683104
18S	1848	U	1	16	17	1.93333	0.141181	0.671815	52	1432	1484	0.302462	0	0	4	446	450	0.556295	0	0	0.223938	0.316696
18S	1849	G	0	25	25	0.951282	0	0.497319	13	1264	1277	0.238776	0	0	1	251	252	0.200307	0	0	0.165773	0.234438
18S	1850	A	1	22	23	1.13981	0	0.543248	6	470	476	1.16126	0.219866	0.537829	0	122	122	0.588979	0.0287465	0.372571	0.48455	0.0792114
18S	1851	A	0	62	62	0.262787	0	0	55	410	465	1.07394	0.151046	0.518362	5	74	79	1.21917	0.125512	0.552492	0.356952	0.252787
18S	1852	C	2	160	162	0.768371	0	0	13	890	903	0.0300025	0	0	0	48	48	2.46168	0.294739	0.71534	0.238447	0.337215
18S	1853	C	1	43	44	0.244198	0	0.199838	101	827	928	0.0926325	0	0	19	47	66	1.52488	0.0538485	0.607532	0.269124	0.252816
18S	1854	U	0	44	44	0.520247	0	0.347289	0	1451	1451	0.447475	0	0	0	129	129	0.37906	0	0.27641	0.2079	0.149828
18S	1855	G	0	31	31	1.63889	0	0.628495	0	464	464	0.980335	0.0921762	0.495573	0	52	52	2.44507	0.326543	0.713639	0.612569	0.0897345
18S	1856	C	0	19	19	3.89	0.355683	0.803719	0	852	852	0.016569	0	0	0	157	157	0.11301	0	0.102116	0.301945	0.357249
18S	1857	G	0	22	22	3.85362	0.482029	0.801145	0	571	571	0.609771	0	0.379205	0	228	228	0.224988	0	0	0.39345	0.327221
18S	1858	G	0	95	95	0.559954	0	0.361368	0	800	800	0.590692	0	0.371635	0	209	209	0.0239153	0	0	0.244334	0.172821
18S	1859	A	0	115	115	0.611494	0	0.381499	0	577	577	2.12664	0	0.680545	0	355	355	0.106117	0	0	0.354015	0.27851
18S	1860	A	0	253	253	0.251969	0	0	0	1327	1327	0.41988	0	0.295872	0	471	471	0.277919	0	0	0.0986239	0.139475
18S	1861	G	0	242	242	0.141289	0	0	0	1629	1629	0.347471	0	0.257986	0	185	185	1.43321	0	0.590325	0.282771	0.241636
18S	1862	G	0	163	163	0.517344	0	0.342329	0	441	441	8.01755	0.107506	0.889328	0	140	140	4.16407	0	0.807463	0.679707	0.240892
18S	1863	A	0	173	173	0.489655	0	0.329977	0	1276	1276	2.39051	0	0.705222	0	96	96	7.28408	0.163186	0.880382	0.638527	0.229598
18S	1864	U	0	765	765	0	0	0	0	7153	7153	0	0	0	0	377	377	0	0	0	0	0
18S	1865	C	0	584	584	0	0	0	0	8540	8540	0	0	0	0	2251	2251	0	0	0	0	0
18S	1866	A	0	32	32	0	0	0	0	859	859	0	0	0	0	250	250	0	0	0	0	0
18S	1867	U	0	71	71	0	0	0	0	4648	4648	0	0	0	0	1146	1146	0	0	0	0	0
18S	1868	U	0	372	372	0	0	0	0	26627	26627	0	0	0	0	4382	4382	0	0	0	0	0
18S	1869	A	0	6	6	0	0	0	0	128	128	0	0	0	0	35	35	0	0	0	0	0
28S	1	C	127	0	127	0	0	0	3254	0	3254	0	0	0	824	0	824	0	0	0	0	0
28S	2	G	28	0	28	0	0	0	579	0	579	0	0	0	111	0	111	0	0	0	0	0
28S	3	C	41	0	41	0	0	0	611	0	611	0	0	0	110	0	110	0	0	0	0	0
28S	4	G	32	0	32	0	0	0	611	0	611	0	0	0	133	0	133	0	0	0	0	0
28S	5	A	26	0	26	0	0	0	468	0	468	0	0	0	110	0	110	0	0	0	0	0
28S	6	C	27	0	27	0	0	0	582	0	582	0	0	0	226	0	226	0	0	0	0	0
28S	7	C	37	0	37	1.49386	0.027998	0.605403	727	0	727	0.524802	0	0.344487	199	0	199	0.481778	0	0.326236	0.425376	0.127517
28S	8	U	41	0	41	4.6836	0.598884	0.827522	934	0	934	0.12858	0	0.114039	168	0	168	1.0025	0.0526912	0.502107	0.481223	0.291652
28S	9	C	139	0	139	1.11016	0	0.527889	1575	0	1575	0.32873	0	0	264	0	264	0.431572	0	0.302264	0.276718	0.216265
28S	10	A	117	0	117	2.04115	0	0.673052	1355	0	1355	0.162815	0	0	279	0	279	0.556905	0.0249573	0.358522	0.343858	0.274968
28S	11	G	192	0	192	1.0844	0	0.521542	1647	0	1647	0.322371	0	0	518	0	518	0.141511	0	0	0.173847	0.245857
28S	12	A	143	0	143	2.18017	0	0.687052	1245	0	1245	0.057883	0	0	573	0	573	0.173655	0	0	0.229017	0.323879
28S	13	U	358	0	358	0.319777	0	0.242809	1504	0	1504	0.226261	0	0	672	0	672	0.285372	0	0	0.0809363	0.114461
28S	14	C	2567	0	2567	0.906957	0	0	1786	0	1786	0.383007	0	0	1196	0	1196	0.644537	0	0	0	0
28S	15	A	600	2	602	0.241975	0	0	986	16	1002	0.136557	0	0.120255	544	4	548	0.0955272	0	0	0.0400851	0.0566888
28S	16	G	393	6	399	0.109083	0	0.0985767	755	35	790	0.35276	0.0227455	0.261015	597	27	624	0.266596	0	0	0.119864	0.107617
28S	17	A	191	13	204	1.07794	0	0.519975	402	52	454	1.2935	0.26562	0.564527	223	32	255	0.821615	0.0874001	0.452006	0.512169	0.046267
28S	18	C	154	22	176	1.15895	0	0.538219	441	179	620	0.578511	0.0403398	0.366866	252	54	306	0.392581	0	0.28257	0.395885	0.106367
28S	19	G	44	14	58	5.05217	0.165774	0.837114	1138	110	1248	0.0753759	0	0	202	41	243	0.637341	0	0.39023	0.409115	0.342011
28S	20	U	22	44	66	3.70182	0.29396	0.789824	366	339	705	1.41799	0	0.586777	65	149	214	0.921292	0	0.480681	0.619094	0.128259
28S	21	G	21	26	47	2.94306	0.150356	0.750354	417	324	741	2.12405	0	0.680196	80	204	284	0.721053	0	0.419816	0.616789	0.142195
28S	22	G	29	27	56	2.10253	0.177108	0.681537	401	245	646	4.23634	0.327131	0.809266	80	36	116	4.66971	0.22818	0.824867	0.77189	0.0642061	1
28S	23	C	13	88	101	0.791285	0.044476	0.444173	455	396	851	3.81621	0.426536	0.792561	83	70	153	3.7267	0.256362	0.78952	0.675418	0.16352
28S	24	G	12	83	95	1.15243	0.241235	0.538013	537	730	1267	2.9922	0.469497	0.74966	64	378	442	0.873363	0	0.466763	0.584812	0.120139
28S	25	A	10	199	209	0.122963	0	0.109965	426	5483	5909	0.0413555	0	0	62	298	360	2.12662	0.207187	0.680769	0.263578	0.298395
28S	26	C	11	294	305	0.183987	0	0	322	9084	9406	0.352359	0	0	48	1125	1173	0.0656918	0	0.0616917	0.0205639	0.0290818
28S	27	C	27	373	400	0.346578	0	0	495	9567	10062	0.344537	0	0	68	2608	2676	0.528797	0	0	0	0
28S	28	C	17	338	355	0.193196	0	0	721	14613	15334	0.586639	0	0	168	2523	2691	0.491229	0	0	0	0
28S	29	G	5	427	432	0.297793	0	0	229	6208	6437	0.18271	0	0.154505	75	577	652	1.61419	0	0.617834	0.257446	0.262523
28S	30	C	26	337	363	0.0978022	0	0	126	9779	9905	0.266497	0	0	14	1377	1391	0.21175	0	0.174851	0.0582836	0.0824254
28S	31	U	0	624	624	0.386844	0	0	62	11314	11376	0.343522	0	0	14	3992	4006	0.613695	0	0	0	0
28S	32	G	1	137	138	2.17506	0.133894	0.686601	36	6107	6143	0.218508	0	0.179348	8	2023	2031	0.14024	0	0	0.28865	0.290764
28S	33	A	0	197	197	1.17755	0	0.542026	76	3049	3125	1.24262	0.0405574	0.554172	18	1504	1522	0.11114	0	0.100083	0.39876	0.211255
28S	34	A	4	209	213	1.09403	0	0.52362	38	2839	2877	1.15626	0	0.53632	16	774	790	0.991544	0	0.498193	0.519378	0.0158517
28S	35	U	3	425	428	0.0589226	0	0.0557666	78	4545	4623	0.102451	0	0.0929484	16	1109	1125	0.231932	0	0.188403	0.112373	0.0558633
28S	36	U	3	351	354	0.305665	0	0.234613	80	4206	4286	0.0747531	0	0.0695689	12	827	839	0.589643	0	0.371206	0.225129	0.123325
28S	37	U	15	1663	1678	0.798948	0	0	190	12886	13076	0.7715	0	0	32	3390	3422	0.732054	0	0	0	0
28S	38	A	11	69	80	5.15295	0	0.83916	23	371	394	8.15671	0.486886	0.891037	0	171	171	4.88779	0.362817	0.830978	0.853725	0.0265942	1
28S	39	A	19	105	124	2.90409	0	0.745386	35	337	372	7.20876	0.0500192	0.878466	6	177	183	3.55785	0	0.78153	0.801794	0.0561874	1
28S	40	G	15	572	587	0.202286	0	0	31	339	370	6.37817	0	0.864781	2	111	113	5.3308	0	0.84321	0.56933	0.402674
28S	41	C	99	583	682	0.347422	0	0	203	2377	2580	0.169047	0	0	25	924	949	0.435591	0	0	0	0
28S	42	A	20	107	127	2.7263	0	0.733175	47	218	265	6.52527	0.400863	0.867548	3	124	127	3.11267	0	0.75829	0.786337	0.0583327	1
28S	43	U	291	453	744	0.503207	0	0	901	2268	3169	0.593947	0	0	61	556	617	0.38817	0	0	0	0
28S	44	A	61	75	136	1.49376	0	0.600757	59	131	190	3.61757	0	0.784325	15	72	87	1.70934	0	0.633564	0.672882	0.0799323
28S	45	U	56	102	158	1.03473	0	0.510111	83	308	391	1.02735	0	0.507384	14	69	83	1.53651	0	0.608614	0.542036	0.0470904
28S	46	U	804	159	963	0.786215	0	0	487	524	1011	0.339603	0	0	38	136	174	0.00152381	0	0.00153022	0.000510074	0.000721354
28S	47	A	34	56	90	1.77497	0	0.642179	77	98	175	3.11793	0	0.758206	8	45	53	2.21296	0	0.692754	0.697713	0.0474974
28S	48	G	2	25	27	6.17778	0	0.864985	75	57	132	3.49916	0.199434	0.779038	2	46	48	1.48299	0	0.60221	0.748744	0.109395
28S	49	U	10	10	20	7.30952	0	0.884726	44	167	211	1.74864	0.10443	0.637277	2	26	28	3.02299	0.0211045	0.757925	0.759976	0.101031	1
28S	50	C	10	8	18	5.4848	0.527852	0.852714	108	128	236	1.03066	0	0.508606	11	68	79	0.0422222	0	0.0410035	0.467441	0.332655
28S	51	A	3	24	27	2.71627	0.456556	0.738005	63	161	224	1.47664	0.171148	0.597299	1	27	28	2.27816	0.273087	0.702339	0.679215	0.0597249
28S	52	G	27	12	39	1.10889	0.370035	0.532125	112	344	456	0.242256	0	0.195357	9	7	16	4.98039	0.594238	0.84106	0.522847	0.263689
28S	53	C	11	9	20	0.583598	0	0.379952	168	613	781	0.304149	0	0	0	172	172	0.517983	0	0	0.126651	0.179111
28S	54	G	6	23	29	0.0759259	0	0	242	601	843	0.315719	0	0	9	150	159	0.445694	0	0	0	0
28S	55	G	14	14	28	0.0681992	0	0	255	365	620	0.0146359	0	0.0144477	17	92	109	0.124747	0	0	0.0048159	0.00681071
28S	56	A	3	60	63	0.650174	0	0	362	826	1188	0.520054	0	0	21	91	112	0.143265	0	0	0	0
28S	57	G	11	14	25	0.00299145	0	0.00310146	478	662	1140	0.50742	0	0	18	141	159	0.451181	0	0	0.00103382	0.00146204
28S	58	G	3	15	18	0.329825	0	0.258242	213	269	482	0.259397	0	0.206309	18	94	112	0.205113	0	0	0.15485	0.111529
28S	59	A	3	6	9	1.62889	0.108061	0.644112	289	289	578	0.0588371	0	0	27	47	74	0.217037	0	0.180308	0.274807	0.271315
28S	60	G	3	3	6	3.28571	0.274849	0.793103	178	172	350	0.429661	0.00891934	0.301134	19	30	49	0.651556	0.131554	0.399346	0.497861	0.212583
28S	61	A	3	10	13	1.44286	0	0.608434	163	103	266	0.664752	0.0481153	0.40021	28	20	48	0.552154	0.0233712	0.360474	0.456373	0.10874
28S	62	A	3	16	19	1.42778	0	0.600467	104	118	222	1.0721	0	0.518519	28	18	46	1.04799	0	0.517089	0.545358	0.0389722
28S	63	G	4	20	24	1.27867	0	0.571173	109	81	190	1.16213	0	0.538798	38	4	42	1.38605	0	0.586614	0.565528	0.0199249
28S	64	A	1	19	20	2.16243	0.187358	0.694242	94	103	197	0.85881	0	0.46328	27	5	32	2.21044	0	0.695077	0.617533	0.109074
28S	65	A	17	39	56	0.537232	0	0.353515	122	55	177	1.15331	0	0.536999	40	25	65	0.777609	0	0.441207	0.443907	0.0749317
28S	66	A	7	80	87	0.580303	0	0.36987	119	74	193	1.41804	0	0.587695	41	8	49	2.61311	0	0.727256	0.561607	0.147064
28S	67	C	13	93	106	0.558982	0	0.360718	108	141	249	1.186	0.0262502	0.543538	91	15	106	1.1812	0	0.543868	0.482708	0.0862599
28S	68	U	110	154	264	0.337862	0	0	571	824	1395	0.623241	0	0	466	45	511	0.521246	0	0	0	0
28S	69	A	47	85	132	0.582122	0	0.369694	297	64	361	1.08766	0	0.521685	145	9	154	1.16509	0	0.539734	0.477038	0.07626
28S	70	A	24	47	71	2.23025	0	0.693408	179	71	250	2.54462	0.307991	0.71869	82	6	88	3.29139	0.277557	0.768988	0.727029	0.0314141
28S	71	C	66	288	354	0.406041	0	0	387	161	548	0.791783	0.0873665	0.442346	240	13	253	0.562467	0	0.360896	0.267747	0.192224
28S	72	C	578	250	828	0.810937	0	0	1638	201	1839	0.500254	0	0	966	37	1003	0.673949	0	0	0	0
28S	73	A	210	30	240	0.115906	0	0	1078	109	1187	0.122185	0	0	750	7	757	0.52662	0	0	0	0
28S	74	G	195	6	201	0.00847085	0	0	1476	71	1547	0.346253	0	0	659	6	665	0.470737	0	0	0	0
28S	75	G	101	3	104	0.766878	0	0.436382	1267	150	1417	0.319182	0	0	459	7	466	0.298858	0	0	0.145461	0.205713
28S	76	A	57	5	62	1.70547	0	0.634098	1387	127	1514	0.383058	0	0	263	5	268	0.166873	0	0.143466	0.259188	0.271495
28S	77	U	33	4	37	3.31667	0	0.773053	1288	171	1459	0.367215	0	0	174	2	176	0.632015	0	0.388606	0.387219	0.315599
28S	78	U	22	11	33	3.02451	0	0.757055	496	173	669	0.413499	0.068105	0.292845	25	4	29	7.63148	0.652525	0.887573	0.645824	0.255218
28S	79	C	14	9	23	2.82176	0.161034	0.746479	190	158	348	1.41901	0.272683	0.587303	21	4	25	5.96795	0.477567	0.86124	0.731674	0.112323
28S	80	C	7	69	76	0.0477633	0	0.0461581	53	158	211	2.78532	0.399434	0.73674	10	7	17	6.09012	0.224827	0.865742	0.549547	0.359825
28S	81	C	6	77	83	0.124206	0	0	146	147	293	1.36803	0.0715141	0.578539	3	7	10	7.11616	0.0364171	0.886721	0.48842	0.367568
28S	82	U	11	54	65	0.141246	0	0.12543	152	328	480	0.233356	0	0.189524	6	10	16	2.63007	0.0478275	0.736457	0.35047	0.274185
28S	83	C	63	132	195	0.679252	0	0	351	502	853	0.422769	0	0	26	37	63	0.240972	0	0	0	0
28S	84	A	36	19	55	0.491468	0	0.333513	264	185	449	0.0792593	0	0.0735901	13	13	26	0.906584	0	0.484922	0.297342	0.169862
28S	85	G	30	0	30	1.83082	0.103949	0.654201	122	192	314	0.517249	0	0.341627	8	27	35	0.538889	0	0.356618	0.450815	0.143946
28S	86	U	139	10	149	0.49163	0	0	376	629	1005	0.605688	0	0	13	55	68	0.101771	0	0	0	0
28S	87	A	36	4	40	1.0645	0	0.521785	177	82	259	0.819017	0	0.451207	9	103	112	0.359685	0	0	0.324331	0.231139
28S	88	A	23	29	52	0.502516	0	0.338703	100	102	202	1.29934	0.107711	0.566306	6	18	24	3.13956	0.347569	0.765828	0.556946	0.174499
28S	89	C	28	55	83	0.103439	0	0	272	333	605	0.355592	0	0	18	106	124	0.104533	0	0	0	0
28S	90	G	56	58	114	0.424348	0	0	245	198	443	0.173524	0	0	6	95	101	0.64183	0	0.393272	0.131091	0.18539
28S	91	G	8	52	60	0.298179	0	0.232628	126	68	194	0.930484	0.030072	0.483279	10	48	58	2.50716	0.176852	0.71834	0.478082	0.198325
28S	92	C	19	60	79	0.00763889	0	0.0076762	128	256	384	0.125455	0	0	5	147	152	0.583951	0	0.370195	0.125957	0.172731
28S	93	G	4	13	17	3.8858	0.517758	0.804473	103	101	204	0.520325	0.00872033	0.343348	9	221	230	0.107552	0	0.0974887	0.415103	0.293051
28S	94	A	5	40	45	1.09203	0.152188	0.527476	80	242	322	0.000928793	0	0	8	295	303	0.0894737	0	0	0.175825	0.248655
28S	95	G	3	77	80	0.212209	0	0.176861	53	127	180	1.01915	0.079877	0.506128	12	248	260	0.175862	0	0.150049	0.277679	0.161908
28S	96	U	2	100	102	0.0297735	0	0	40	254	294	0.205951	0	0.17126	14	855	869	0.72014	0	0	0.0570868	0.0807329
28S	97	G	1	186	187	0.514775	0	0	19	303	322	0.114241	0	0.102814	22	338	360	0.164635	0	0	0.0342714	0.0484671
28S	98	A	6	89	95	0.0693287	0	0.0654716	54	163	217	0.806473	0.0812862	0.447572	21	521	542	0.502087	0	0	0.171014	0.197374
28S	99	A	5	120	125	0.22672	0	0	73	195	268	0.528996	0.0284499	0.346819	11	73	84	2.58288	0.220218	0.72327	0.356696	0.295356
28S	100	C	59	146	205	0.560518	0	0	294	509	803	0.442924	0	0	51	253	304	0.159417	0	0	0	0
28S	101	A	6	79	85	0.168734	0	0.145824	184	489	673	0.184009	0	0	27	154	181	0.360806	0	0.266216	0.137347	0.108847
28S	102	G	0	82	82	0.129451	0	0.11585	39	472	511	0.304536	0	0.233794	6	69	75	2.11433	0.185838	0.681784	0.343809	0.243787
28S	103	G	5	60	65	0.331818	0	0.252014	19	317	336	1.21586	0.0638361	0.549444	7	85	92	0.955795	0	0.4914	0.430953	0.128729
28S	104	G	1	33	34	1.28857	0.169781	0.570164	29	324	353	1.28763	0.131473	0.563563	6	70	76	1.12468	0	0.532595	0.555441	0.0163775
28S	105	A	7	30	37	0.932749	0.0278706	0.489264	27	503	530	0.60634	0	0.37791	7	103	110	0.225425	0	0.185319	0.350831	0.125553
28S	106	A	0	94	94	0.367135	0	0	15	1704	1719	0.549929	0	0	10	153	163	0.209553	0	0	0	0
28S	107	G	0	40	40	0.376423	0.0217664	0.278413	16	1450	1466	0.45273	0	0	7	213	220	0.504726	0	0	0.0928042	0.131245
28S	108	A	2	39	41	0.352381	0	0.265233	18	1461	1479	0.471044	0	0	3	147	150	0.285136	0	0	0.088411	0.125032
28S	109	G	2	51	53	0.0592593	0	0.0569395	36	674	710	0.180184	0	0.152857	2	65	67	0.651634	0	0.398083	0.202627	0.143649
28S	110	C	3	47	50	0.159477	0	0.139908	81	724	805	0.0257375	0	0	22	72	94	0.0619883	0	0.0589544	0.0662876	0.0573522
28S	111	C	7	31	38	0.578917	0	0.372707	73	557	630	0.19234	0	0.161528	35	87	122	0.274616	0	0	0.178078	0.152606
28S	112	C	10	39	49	0.206667	0	0.174157	92	652	744	0.104638	0	0	46	44	90	0.108913	0	0	0.0580524	0.0820985
28S	113	A	12	33	45	0.244686	0	0.200079	143	278	421	0.345945	0	0.257481	43	14	57	0.209004	0	0.175374	0.210978	0.0343947
28S	114	G	2	107	109	0.558081	0	0	77	290	367	0.244112	0	0.196644	19	12	31	0.788542	0.0735901	0.448726	0.215123	0.183657
28S	115	C	15	94	109	0.583838	0	0	119	154	273	0.31253	0	0.238777	29	12	41	0.0611111	0	0.0589135	0.0992301	0.101563
28S	116	G	3	70	73	0.393393	0	0	43	136	179	0.705926	0.0379125	0.41516	12	4	16	1.42157	0.204824	0.60166	0.33894	0.25147
28S	117	C	12	18	30	0.41362	0	0.299429	41	154	195	0.224773	0	0.18429	10	7	17	0.855556	0	0.475309	0.319676	0.119667
28S	118	C	9	10	19	0.957222	0.0450159	0.501893	28	143	171	0.115181	0	0.103826	4	2	6	2.84444	0.351688	0.768439	0.458053	0.273092
28S	119	G	3	4	7	3.29861	0.369778	0.790349	22	49	71	1.10694	0.20004	0.528865	4	4	8	1.45432	0.181619	0.620653	0.646623	0.108318
28S	120	A	3	8	11	1.37315	0	0.599677	21	50	71	0.687963	0.0600447	0.410951	3	20	23	0.215278	0	0	0.336876	0.250358
28S	121	A	3	6	9	1.07556	0	0.544432	6	42	48	1.04331	0.162428	0.515749	0	14	14	0.251852	0	0.2125	0.424227	0.150171
28S	122	U	1	7	8	0.550617	0	0.382504	3	55	58	0.423352	0	0.301018	0	21	21	0.254545	0	0	0.227841	0.164506
28S	123	C	0	4	4	1.04667	0.0820067	0.566787	1	33	34	1.25175	0.183086	0.563044	0	10	10	0.648485	0	0.416342	0.515391	0.0700548
28S	124	C	0	1	1	3.52222	0.602322	0.875691	10	44	54	0.285051	0	0.225004	1	14	15	0.131944	0	0.123377	0.408024	0.333283
28S	125	C	0	6	6	0.106349	0	0.110379	3	53	56	0.217739	0	0.18142	0	23	23	0.264815	0	0	0.0972661	0.0746423
28S	126	C	1	8	9	0.268889	0	0	3	62	65	0.0957912	0	0.0886431	1	33	34	0.542857	0	0	0.0295477	0.0417868
28S	127	G	0	8	8	0.153086	0	0	3	57	60	0.271038	0.0380143	0.216028	2	7	9	0.806667	0	0.472656	0.229561	0.193198
28S	128	C	0	7	7	0.0402778	0	0	1	85	86	0.103704	0	0	0	8	8	0.954321	0.0229514	0.517749	0.172583	0.244069
28S	129	C	3	4	7	0.0763889	0	0	11	74	85	0.0739018	0	0	3	18	21	0.292424	0	0	0	0
[truncated: 5,214 more rows]
