# Supplementary material for: Profiling of ribose methylations in ribosomal RNA from diffuse large B-cell lymphoma patients for evaluation of ribosomes as drug targets
Source: NAR Cancer. 2020 Dec 22;2(4):zcaa035. doi: 10.1093/narcan/zcaa035 (PMC8210301; doi:10.1093/narcan/zcaa035)
Supplement: zcaa035_Supplemental_Files [file zcaa035_supplemental_files.zip › Data_S1_DLBCL_0932283.xls]

## Sheet: DLBCL_0932283
Data_handling_v3			ACTAGA_DLBCL_09-32283_1						AGCTTG_DLBCL_09-32283_2						CGCAAT_DLBCL_09-32283_3						Average
RNA	Position	Nucl	5'_reads	3'_reads	5'+3'	v5_score	v6_score	Meth%	5'_reads	3'_reads	5'+3'	v5_score	v6_score	Meth%	5'_reads	3'_reads	5'+3'	v5_score	v6_score	Meth%	Av.Meth%	Std.dev.	>=0.75
18S	1	U	5404	0	5404	0	0	0	12992	0	12992	0	0	0	53167	0	53167	0	0	0	0	0
18S	2	A	554	0	554	0	0	0	842	0	842	0	0	0	5418	0	5418	0	0	0	0	0
18S	3	C	1017	0	1017	0	0	0	1105	0	1105	0	0	0	8502	0	8502	0	0	0	0	0
18S	4	C	1840	0	1840	0	0	0	1526	0	1526	0	0	0	9253	0	9253	0	0	0	0	0
18S	5	U	1635	0	1635	0	0	0	1214	0	1214	0	0	0	6043	0	6043	0	0	0	0	0
18S	6	G	1083	0	1083	0	0	0	619	0	619	0	0	0	3160	0	3160	0	0	0	0	0
18S	7	G	530	0	530	0.864825	0	0.464226	619	0	619	1.16419	0.100603	0.538335	5118	0	5118	0.265753	0	0.209989	0.404183	0.14061
18S	8	U	407	0	407	0.761002	0	0.432744	566	0	566	0.0792671	0	0.0735655	3441	0	3441	0.0106818	0	0.0105719	0.172294	0.185953
18S	9	U	301	0	301	1.42491	0	0.588417	382	0	382	0.543429	0	0.352689	1563	0	1563	1.06415	0.111033	0.515699	0.485602	0.0985608
18S	10	G	199	0	199	2.55167	0.122505	0.719455	248	0	248	1.18215	0.040473	0.542735	980	0	980	1.70671	0.149786	0.630785	0.630992	0.0721456
18S	11	A	99	0	99	6.32922	0.455829	0.86474	60	0	60	7.78616	0.631996	0.887841	284	0	284	6.75731	0.604093	0.871484	0.874688	0.00969952	1
18S	12	U	118	0	118	5.89477	0.54007	0.856006	129	0	129	3.4935	0.351742	0.77879	592	0	592	2.17725	0.211912	0.685627	0.773474	0.0696585	1
18S	13	C	306	0	306	2.16236	0.342338	0.684485	265	0	265	1.59307	0.138944	0.615248	666	0	666	1.68869	0.127363	0.628422	0.642719	0.0300194
18S	14	C	1288	0	1288	0.173951	0	0	593	0	593	0.264796	0	0.209638	1460	0	1460	0.0673587	0	0.0631484	0.0909287	0.0878097
18S	15	U	1408	2	1410	0.0972439	0	0.0886829	857	0	857	0.249106	0	0.199614	2761	12	2773	0.425999	0	0	0.0960989	0.0816606
18S	16	G	867	5	872	1.27377	0.000325211	0.560484	505	0	505	1.79789	0.0827218	0.643042	1258	11	1269	0.575862	0	0.365609	0.523045	0.116314
18S	17	C	2030	9	2039	0.0292102	0	0.0283947	1222	5	1227	0.232302	0	0.188635	2369	5	2374	0.161867	0	0	0.0723433	0.0830438
18S	18	C	2563	7	2570	0.00742469	0	0.00737282	2015	2	2017	0.109591	0	0	1905	17	1922	0.343624	0	0.255843	0.0877387	0.118906
18S	19	A	2836	1	2837	0.0397267	0	0.0382218	2126	1	2127	0.0239766	0	0	1985	7	1992	0.486698	0	0.327479	0.1219	0.146201
18S	20	G	2440	24	2464	0.620248	0	0.382906	1309	4	1313	1.5106	0	0.601872	1757	44	1801	2.19977	0.217978	0.687596	0.557458	0.128292
18S	21	U	7172	229	7401	0.508996	0	0	5602	39	5641	0.459459	0	0	4682	922	5604	0.0542512	0	0.0514681	0.017156	0.0242623
18S	22	A	3902	125	4027	0.0565017	0	0.0534926	3641	23	3664	0.00332879	0	0.00331864	3695	281	3976	1.08715	0	0.520941	0.192584	0.233085
18S	23	G	1319	61	1380	2.56278	0	0.719467	796	80	876	3.84596	0.0104293	0.79383	899	193	1092	8.28475	0.0818451	0.892384	0.801894	0.0708233	1
18S	24	C	5878	1289	7167	0.374106	0	0	3407	1083	4490	0.107019	0	0	4302	4215	8517	0.300399	0	0.231026	0.0770087	0.108907
18S	25	A	2634	1205	3839	0.288174	0	0.223753	1699	1185	2884	0.482253	0	0.325427	1767	3301	5068	1.73914	0	0.634967	0.394716	0.174881
18S	26	U	12676	2534	15210	0.76688	0	0	8543	9618	18161	0.865568	0	0	11400	36446	47846	0.770457	0	0	0	0
18S	27	A	67	245	312	15.205	0.715611	0.938476	31	64	95	44.2569	0.664506	0.978129	120	288	408	41.4493	0.892332	0.976499	0.964368	0.0183206	1	0.938476	0.978129	0.976499	0.964368	0.0183206
18S	28	U	1130	1288	2418	0.784461	0	0.439709	666	3668	4334	0.224721	0	0	1145	30705	31850	0.557958	0	0	0.14657	0.207281
18S	29	G	3022	2192	5214	0.299642	0	0	679	1031	1710	0.901507	0	0.474247	2895	9864	12759	0.314181	0	0.239084	0.237777	0.193613
18S	30	C	2599	1667	4266	0.172557	0	0	581	1078	1659	0.785884	0	0.440202	1988	15423	17411	0.0639093	0	0	0.146734	0.207513
18S	31	U	1045	1290	2335	0.476189	0	0.322674	297	827	1124	1.36529	0	0.577437	1130	25274	26404	0.420245	0	0	0.300037	0.23628
18S	32	U	556	1391	1947	0.634092	0	0.388161	117	951	1068	1.16533	0	0.538408	355	21393	21748	0.311183	0	0	0.308857	0.226845
18S	33	G	628	1038	1666	0.454936	0	0.312813	140	829	969	0.368855	0	0.269665	862	3699	4561	2.04788	0.0869885	0.671952	0.418143	0.180332
18S	34	U	650	602	1252	1.0252	0	0.506422	123	996	1119	0.194851	0	0.163198	1103	5027	6130	1.14515	0	0.533874	0.401164	0.168641
18S	35	C	683	268	951	1.7384	0.146121	0.635067	171	426	597	1.11583	0.145764	0.527789	1110	10430	11540	0.0942832	0	0	0.387619	0.277565
18S	36	U	1242	211	1453	0.725623	0	0.420667	368	223	591	1.22282	0.181437	0.55054	3583	3019	6602	0.511554	0	0.338463	0.436557	0.0873061
18S	37	C	5157	611	5768	0.651261	0	0	2357	166	2523	0.545541	0	0	11446	6693	18139	0.595945	0	0	0	0
18S	38	A	1363	193	1556	1.14252	0	0.533419	488	84	572	2.24898	0	0.692583	1820	704	2524	2.24317	0.0549543	0.691744	0.639249	0.0748337
18S	39	A	1520	200	1720	1.05831	0	0.514309	696	206	902	1.20696	0	0.547163	1986	886	2872	1.39269	0	0.582144	0.547872	0.0276983
18S	40	A	2195	255	2450	0.509855	0	0.337776	1335	190	1525	0.347495	0	0.258008	2883	817	3700	0.752226	0	0.429364	0.341716	0.0700111
18S	41	G	3252	309	3561	0.0576861	0	0.0545544	1783	277	2060	0.0242547	0	0.0236915	2611	1285	3896	0.559784	0	0.358945	0.14573	0.151291
18S	42	A	3465	273	3738	0.0642091	0	0.0603502	1710	571	2281	0.0240773	0	0	2692	718	3410	0.659992	0	0.397658	0.152669	0.174976
18S	43	U	2259	713	2972	0.463565	0	0.31681	1511	480	1991	0.231465	0	0.188036	2007	1552	3559	0.536976	0	0.349435	0.28476	0.0696795
18S	44	U	12421	3888	16309	0.829764	0	0	8101	1101	9202	0.822213	0	0	13044	4229	17273	0.82089	0	0	0	0
18S	45	A	1504	899	2403	0.911435	0	0.476937	1298	540	1838	0.407238	0	0.2895	1137	667	1804	1.76116	0	0.637962	0.468133	0.142395
18S	46	A	1137	1238	2375	0.945277	0	0.48604	584	378	962	1.75226	0	0.636902	1479	731	2210	1.18262	0	0.541948	0.554963	0.0622732
18S	47	G	730	677	1407	2.58539	0.0670566	0.721233	316	640	956	1.83264	0	0.647211	1179	710	1889	1.69111	0	0.628529	0.665658	0.0400309
18S	48	C	1400	1210	2610	0.971978	0	0.492991	519	842	1361	0.941769	0	0.485189	1879	2617	4496	0.0916142	0	0.0839425	0.354041	0.191015
18S	49	C	2291	2318	4609	0.166086	0	0.142457	840	1892	2732	0.0387242	0	0	3127	1034	4161	0.293238	0	0.226789	0.123082	0.0935944
18S	50	A	1391	2632	4023	0.413254	0	0.292464	476	1663	2139	0.26661	0	0.210568	2222	915	3137	0.796017	0	0.443291	0.315441	0.0963877
18S	51	U	2349	4012	6361	0.152504	0	0	595	2502	3097	0.194782	0	0	3732	2182	5914	0.102848	0	0	0	0
18S	52	G	2116	2036	4152	0.447577	0	0.309242	354	1276	1630	0.749445	0.0103809	0.42854	2465	821	3286	0.890822	0.0945055	0.471205	0.402996	0.068544
18S	53	C	4247	5385	9632	0.295519	0	0	733	3150	3883	0.238191	0	0	6185	3350	9535	0.158717	0	0	0	0
18S	54	A	3250	4332	7582	0.0074582	0	0	493	1745	2238	0.460771	0	0.315527	4618	1747	6365	0.4591	0	0.31468	0.210069	0.148542
18S	55	U	4347	6215	10562	0.279444	0	0	721	4379	5100	0.409247	0	0	6589	4373	10962	0.129902	0	0	0	0
18S	56	G	1397	3369	4766	0.746204	0	0.427381	187	1793	1980	0.665584	0	0.399731	2493	1902	4395	1.47022	0	0.595233	0.474115	0.0863839
18S	57	U	3360	7654	11014	0.293836	0	0	624	5210	5834	0.517227	0	0	8200	4704	12904	0.166124	0	0	0	0
18S	58	C	2083	1356	3439	1.46288	0	0.594042	392	2793	3185	0.0786148	0	0	4633	2614	7247	0.613559	0	0.380285	0.324776	0.245672
18S	59	U	19381	4224	23605	0.749161	0	0	3197	2560	5757	0.566721	0	0	34173	8612	42785	0.818501	0	0	0	0
18S	60	A	2694	1610	4304	0.734423	0	0.423496	550	549	1099	1.46282	0.176592	0.59418	4979	1901	6880	0.648409	0	0.393389	0.470355	0.0884162
18S	61	A	4890	1536	6426	0.0405788	0	0.0390022	678	902	1580	0.59423	0	0.372886	5865	2694	8559	0.255249	0	0.203364	0.205084	0.136313
18S	62	G	1053	1389	2442	1.6189	0	0.618257	226	522	748	2.06771	0.166305	0.674317	1932	2831	4763	1.1685	0	0.538903	0.610493	0.0555543
18S	63	U	3715	2595	6310	0.113933	0	0	1130	747	1877	0.108662	0	0.0980587	6597	4961	11558	0.211385	0	0	0.0326862	0.0462253
18S	64	A	847	1576	2423	1.24164	0	0.554	317	370	687	1.83724	0.12586	0.647877	1593	1817	3410	1.70338	0	0.630161	0.610679	0.0407257
18S	65	C	1614	1282	2896	0.803483	0	0.445603	999	451	1450	0.207183	0	0.171723	2425	3005	5430	0.54355	0	0.352185	0.32317	0.113678
18S	66	G	746	1474	2220	1.00537	0.155627	0.501451	330	493	823	0.99586	0.142355	0.499267	1622	2121	3743	0.766824	0.0958934	0.434078	0.478265	0.0312576
18S	67	C	3315	1910	5225	0.0276353	0	0	2473	586	3059	0.470359	0	0	4707	4134	8841	0.247085	0	0	0	0
18S	68	A	1218	1770	2988	1.14035	0	0.53287	1059	359	1418	0.484598	0	0.326572	1927	2233	4160	0.882929	0.00673345	0.468972	0.442805	0.0862293
18S	69	C	1950	2651	4601	0.517664	0	0.341141	1865	495	2360	0.0684173	0	0	1965	4706	6671	0.218212	0	0.179147	0.173429	0.139329
18S	70	G	2670	2179	4849	0.831794	0	0.454138	1146	619	1765	0.633944	0	0.388118	2818	3969	6787	0.460375	0	0.315276	0.385844	0.0567131
18S	71	G	3566	1697	5263	0.902501	0	0.474424	512	919	1431	1.27611	0.00962396	0.560826	2520	2548	5068	1.20348	0.056825	0.546221	0.527157	0.0377618
18S	72	C	6375	1800	8175	0.479708	0	0.324218	1303	465	1768	1.24424	0.075421	0.554555	6004	2311	8315	0.547038	0	0.353631	0.410801	0.102356
18S	73	C	16951	3585	20536	0.41985	0	0	3336	1325	4661	0.138589	0	0	15522	2859	18381	0.309679	0	0	0	0
18S	74	G	15243	4969	20212	0.37995	0	0	3346	2419	5765	0.302679	0	0	13609	3521	17130	0.22311	0	0	0	0
18S	75	G	6360	1878	8238	0.757787	0	0.431133	1378	1426	2804	0.625593	0	0.384924	8466	2054	10520	0.41907	0	0.295333	0.370463	0.0563752
18S	76	U	27596	4074	31670	0.627412	0	0	6152	5086	11238	0.680405	0	0	30894	6262	37156	0.672876	0	0	0	0
18S	77	A	8076	1345	9421	0.500903	0	0.333758	1897	1426	3323	0.339116	0	0.253296	8721	1335	10056	0.522446	0	0.343185	0.31008	0.0403363
18S	78	C	29171	3010	32181	0.658743	0	0	7421	3822	11243	0.702555	0	0	26072	3767	29839	0.57151	0	0	0	0
18S	79	A	2745	5134	7879	0.622448	0	0.383677	736	1830	2566	0.566325	0	0.361653	3639	2439	6078	1.48815	0.181274	0.598134	0.447821	0.106667
18S	80	G	941	2067	3008	2.83804	0.311525	0.739514	277	591	868	3.24978	0.312264	0.764901	2090	2869	4959	1.88402	0.238559	0.653308	0.719241	0.0477599
18S	81	U	1909	4072	5981	0.611388	0	0.379456	584	1164	1748	0.740105	0	0.425462	3707	7840	11547	0.109341	0	0.0985714	0.301163	0.14448
18S	82	G	1566	1733	3299	1.74118	0.0137027	0.635263	398	537	935	1.94486	0	0.660665	2418	6214	8632	0.449441	0	0.310104	0.535344	0.159606
18S	83	A	1207	3302	4509	0.580103	0	0.367182	394	822	1216	0.64334	0	0.391679	2056	7016	9072	0.219124	0	0.179755	0.312872	0.0946576
18S	84	A	1185	5564	6749	0.0919572	0	0	388	742	1130	0.509529	0	0.33774	1576	7849	9425	0.127038	0	0.112729	0.150156	0.140399
18S	85	A	739	4584	5323	0.13926	0	0	173	793	966	0.143353	0	0.125493	1275	11547	12822	0.30774	0	0	0.041831	0.0591579
18S	86	C	1490	2224	3714	0.191422	0	0.160703	514	528	1042	0.0782678	0	0	1836	10175	12011	0.277997	0	0	0.0535678	0.0757562
18S	87	U	1734	3215	4949	0.158137	0	0	551	458	1009	0.0786469	0	0	2057	9693	11750	0.297183	0	0	0	0
18S	88	G	1171	2804	3975	0.0101833	0	0	398	388	786	0.116038	0	0.104092	1949	3985	5934	0.363156	0	0.266441	0.123511	0.109638
18S	89	C	1523	4766	6289	0.458244	0	0	475	672	1147	0.315176	0	0	1999	12010	14009	0.545934	0	0	0	0
18S	90	G	221	1354	1575	1.36531	0.28171	0.577377	75	290	365	1.29791	0.315948	0.565493	426	3364	3790	0.805006	0.124492	0.44605	0.52964	0.0593056
18S	91	A	468	1855	2323	0.580173	0	0.367258	150	532	682	0.228014	0	0.185898	598	3155	3753	0.677038	0	0.403775	0.318977	0.0952743
18S	92	A	395	2337	2732	0.879575	0	0.468056	206	297	503	1.31151	0	0.567869	485	1176	1661	2.85635	0.217081	0.740803	0.592243	0.112674
18S	93	U	168	2443	2611	1.03141	0	0.507828	114	636	750	0.543808	0	0.352555	197	1260	1457	2.92747	0	0.745513	0.535299	0.161596
18S	94	G	233	1242	1475	2.98799	0.0987448	0.749375	111	619	730	0.767685	0	0.434625	341	2000	2341	1.26128	0	0.557877	0.580626	0.129499
18S	95	G	433	898	1331	5.1469	0	0.837419	182	283	465	3.66261	0.0622694	0.78589	352	1726	2078	2.42053	0	0.707747	0.777018	0.0533086	1
18S	96	C	615	3075	3690	1.36342	0	0.576951	412	588	1000	1.37945	0	0.579979	675	4753	5428	0.265602	0	0.209893	0.455608	0.173751
18S	97	U	1432	8298	9730	0.0680232	0	0	853	1170	2023	0.265146	0	0.209659	1456	6758	8214	0.11707	0	0	0.0698864	0.0988343
18S	98	C	1206	31630	32836	0.786562	0	0	516	5841	6357	0.64353	0	0	1460	14819	16279	0.584851	0	0	0	0
18S	99	A	21	506	527	19.8809	0.644656	0.952196	11	107	118	25.484	0.736017	0.962547	27	261	288	30.3201	0.636154	0.968179	0.960974	0.00661916	1	0.952196	0.962547	0.968179	0.960974	0.00661916
18S	100	U	511	6366	6877	0.549488	0	0.354659	307	1756	2063	0.492076	0	0.3299	680	4464	5144	0.772457	0	0.435859	0.373473	0.0452571
18S	101	U	5190	32296	37486	0.806988	0	0	1906	12578	14484	0.882728	0	0	3697	32251	35948	0.837031	0	0	0	0
18S	102	A	608	4694	5302	0.989943	0	0.49752	201	1376	1577	0.95745	0	0.48929	465	5344	5809	0.581346	0	0.367667	0.451492	0.0593683
18S	103	A	348	5018	5366	0.840364	0	0.456675	60	1276	1336	1.15865	0	0.536933	278	5530	5808	0.4925	0	0.330021	0.44121	0.0851762
18S	104	A	114	2590	2704	2.69577	0	0.729493	27	801	828	2.50288	0	0.714767	101	2872	2973	2.22801	0	0.690284	0.711515	0.0161715		0.729493	0.714767	0.690284	0.711515	0.0161715
18S	105	U	192	2438	2630	2.14965	0	0.682587	87	807	894	1.80097	0.0364464	0.643237	206	3512	3718	1.39383	0	0.582325	0.63605	0.041246
18S	106	C	696	7111	7807	0.00882144	0	0.00874541	213	1423	1636	0.474425	0	0.321903	862	7544	8406	0.0341765	0	0.0330509	0.121233	0.142241
18S	107	A	803	5156	5959	0.317051	0	0.240758	295	1158	1453	0.581446	0	0.367827	864	5507	6371	0.394622	0	0.282992	0.297192	0.0528385
18S	108	G	1233	1279	2512	1.62167	0.0790084	0.618657	414	343	757	1.21117	0	0.548078	936	2402	3338	1.31504	0	0.568116	0.578284	0.0296972
18S	109	U	512	4317	4829	0.324596	0	0.245091	152	612	764	1.20671	0	0.547161	178	4143	4321	0.804	0	0.445734	0.412662	0.125517
18S	110	U	5472	12949	18421	0.747885	0	0	1658	3488	5146	0.77819	0	0	1472	25278	26750	0.812233	0	0	0	0
18S	111	A	1057	4051	5108	0.203451	0	0.169084	343	964	1307	0.200442	0	0.16708	276	5701	5977	0.219897	0	0.180283	0.172149	0.00580975
18S	112	U	1365	6320	7685	0.267671	0	0	425	1671	2096	0.323303	0	0	447	7252	7699	0.139014	0	0	0	0
18S	113	G	1331	4346	5677	0.0721518	0	0	469	982	1451	0.0640725	0	0	458	5310	5768	0.0475954	0	0.0454405	0.0151468	0.0214209
18S	114	G	1071	3234	4305	0.143273	0	0.125344	259	714	973	0.32277	0	0.2442	221	4082	4303	0.270789	0	0.213127	0.194223	0.0503303
18S	115	U	699	2463	3162	0.446008	0	0.308508	233	610	843	0.390561	0	0.281105	162	4174	4336	0.10474	0	0.0948291	0.228147	0.0949318
18S	116	U	20	105	125	33.9064	0.856184	0.971573	4	39	43	25.2356	0.790187	0.962718	13	67	80	55.7252	0.800182	0.982585	0.972292	0.00812666	1	0.971573	0.962718	0.982585	0.972292	0.00812666
18S	117	C	1859	1847	3706	0.22911	0	0	547	336	883	0.159351	0	0	525	2548	3073	0.170307	0	0	0	0
18S	118	C	2332	607	2939	0.122082	0	0	509	355	864	0.237354	0	0	666	888	1554	0.437078	0	0.304279	0.101426	0.143439
18S	119	U	1394	429	1823	0.277778	0	0.217485	327	102	429	0.449199	0	0.310462	407	271	678	1.70011	0.117657	0.629989	0.385978	0.176667
18S	120	U	1957	401	2358	0.169257	0	0	483	145	628	0.124713	0	0	415	365	780	0.881078	0	0.468709	0.156236	0.220952
18S	121	U	36	58	94	20.9829	0.854529	0.954967	12	3	15	39.0278	0.912439	0.976542	17	49	66	19.4794	0.78782	0.951864	0.961125	0.0109752	1	0.954967	0.976542	0.951864	0.961125	0.0109752
18S	122	G	1085	566	1651	0.196012	0	0.163971	313	135	448	0.495224	0	0.331698	295	846	1141	0.0110625	0	0.0109509	0.168873	0.13099
18S	123	G	693	575	1268	0.809544	0.0124432	0.447569	178	103	281	1.95823	0.259503	0.662755	128	584	712	1.01633	0	0.504401	0.538242	0.0910499
18S	124	U	710	637	1347	0.728215	0.0384729	0.421549	195	293	488	0.807248	0.0693778	0.447179	169	847	1016	0.413984	0	0.292982	0.387237	0.0674642
18S	125	C	1220	1777	2997	0.216674	0	0	547	488	1035	0.105738	0	0	360	1133	1493	0.10508	0	0.0951454	0.0317151	0.044852
18S	126	G	885	561	1446	0.898096	0.119678	0.473329	381	429	810	0.317139	0	0.241004	253	946	1199	0.622444	0.0337374	0.383843	0.366059	0.0956759
18S	127	C	1847	855	2702	0.010548	0	0.0104417	738	627	1365	0.209419	0	0	1072	889	1961	0.0430173	0	0.0412633	0.017235	0.0175172
18S	128	U	3056	1432	4488	0.406035	0	0	1387	652	2039	0.478431	0	0	1566	962	2528	0.153455	0	0	0	0
18S	129	C	3776	940	4716	0.432116	0	0	1545	512	2057	0.473005	0	0	2046	1861	3907	0.475256	0	0	0	0
18S	130	G	2316	651	2967	0.010748	0	0	835	369	1204	0.0161734	0	0	1197	1117	2314	0.00200144	0	0	0	0
18S	131	C	4139	613	4752	0.416469	0	0	1331	261	1592	0.264177	0	0	3673	962	4635	0.560023	0	0	0	0
18S	132	U	2669	637	3306	0.132255	0	0	844	407	1251	0.0714767	0	0	2327	764	3091	0.314061	0	0	0	0
18S	133	C	838	1187	2025	0.446528	0.0168108	0.308795	410	364	774	0.486151	0	0.327405	1183	502	1685	0.281086	0	0.219514	0.285238	0.0470908
18S	134	C	164	517	681	3.5296	0.531126	0.779482	138	175	313	2.75301	0.41283	0.73417	377	510	887	1.39283	0.255206	0.582359	0.69867	0.0842994		0.779482	0.73417	0.582359	0.69867	0.0842994
18S	135	U	133	1403	1536	0.787638	0	0.440763	190	433	623	0.645121	0	0.392524	328	701	1029	0.838684	0.0349465	0.456374	0.429887	0.0271772
18S	136	C	691	1848	2539	0.0283771	0	0	410	219	629	0.490106	0	0.329257	1253	321	1574	0.00476191	0	0	0.109752	0.155213
18S	137	U	1887	1356	3243	0.278679	0	0	615	1152	1767	0.560564	0	0	941	410	1351	0.0504356	0	0.0480478	0.0160159	0.0226499
18S	138	C	1714	1380	3094	0.278295	0	0	491	362	853	0.0236144	0	0	459	484	943	0.268856	0	0.212066	0.0706885	0.0999686
18S	139	C	754	935	1689	0.36789	0	0.269063	222	255	477	0.796048	0	0.443739	673	328	1001	0.0308938	0	0.029997	0.2476	0.16959
18S	140	U	2700	1793	4493	0.566358	0	0	710	972	1682	0.565624	0	0	1035	814	1849	0.538505	0	0	0	0
18S	141	A	209	382	591	3.10696	0.484797	0.756822	115	104	219	3.18348	0.439122	0.761793	282	155	437	1.19477	0.256735	0.544939	0.687851	0.101075
18S	142	C	682	1130	1812	0.476056	0	0.322639	335	181	516	1.03069	0	0.50804	317	212	529	0.818658	0.01254	0.450612	0.427097	0.0774945
18S	143	U	861	1335	2196	0.226278	0	0.184593	484	244	728	0.490261	0	0.32928	366	164	530	0.706466	0	0.414451	0.309441	0.0948818
18S	144	U	1064	1338	2402	0.115832	0	0.103847	552	230	782	0.391245	0	0.281477	427	173	600	0.426253	0	0.299211	0.228178	0.0882134
18S	145	G	1022	585	1607	0.793408	0	0.442556	823	156	979	0.208719	0	0.172824	630	126	756	0.133862	0	0.118196	0.244525	0.141794
18S	146	G	941	656	1597	0.991051	0	0.497909	899	183	1082	0.232174	0	0.188568	447	295	742	0.269523	0	0.212528	0.299668	0.140518
18S	147	A	910	1150	2060	0.543215	0	0.352113	604	243	847	0.631001	0	0.38716	484	63	547	0.818654	0.0777089	0.450595	0.396622	0.0407581
18S	148	U	4383	5040	9423	0.714774	0	0	2846	900	3746	0.690375	0	0	1035	933	1968	0.475205	0	0	0	0
18S	149	A	1500	1336	2836	0.270838	0	0.213177	948	275	1223	0.245543	0	0.197267	355	375	730	0.944688	0	0.486121	0.298855	0.132576
18S	150	A	1203	1053	2256	0.632487	0	0.387543	830	272	1102	0.397361	0	0.28455	296	317	613	1.54488	0.151223	0.607443	0.426512	0.13467
18S	151	C	2058	1612	3670	0.00639547	0	0.00635655	1525	560	2085	0.286748	0	0	824	401	1225	0.417301	0	0.294603	0.10032	0.137404
18S	152	U	2641	2640	5281	0.339072	0	0	1692	674	2366	0.403521	0	0	1447	827	2274	0.229441	0	0	0	0
18S	153	G	1456	971	2427	0.518342	0	0.341479	325	303	628	1.40551	0	0.584674	973	655	1628	0.151477	0	0.13162	0.352591	0.185125
18S	154	U	2348	2731	5079	0.364434	0	0	498	843	1341	0.00296407	0	0.0029575	1297	1980	3277	0.451305	0	0	0.000985835	0.00139418
18S	155	G	2280	1101	3381	0.120695	0	0	788	620	1408	0.165555	0	0	2602	1271	3873	0.483852	0	0	0	0
18S	156	G	604	1307	1911	0.57883	0	0.366741	296	413	709	0.708795	0	0.415134	453	848	1301	0.949932	0	0.487353	0.423076	0.0495591
18S	157	U	1600	3698	5298	0.467218	0	0	600	1471	2071	0.480094	0	0	1593	1860	3453	0.0446632	0	0.0427655	0.0142552	0.0201599
18S	158	A	644	538	1182	1.75831	0.137917	0.637654	224	318	542	1.17901	0.0241365	0.541533	867	478	1345	2.26695	0	0.694062	0.624416	0.0629693
18S	159	A	5	82	87	36.4024	0.898019	0.97356	0	14	14	76.5052	0.954039	0.987947	14	12	26	183.247	0.947135	0.994772	0.985426	0.00884171	1	0.97356	0.987947	0.994772	0.985426	0.00884171
18S	160	U	463	981	1444	1.10966	0	0.526162	130	291	421	1.58828	0	0.614206	1300	519	1819	1.77416	0	0.639657	0.593342	0.0486262
18S	161	U	1070	1679	2749	0.0270626	0	0.0263589	464	1081	1545	0.398297	0	0	4745	1737	6482	0.257467	0	0	0.00878629	0.0124257
18S	162	C	1038	1257	2295	0.308033	0	0.235572	208	878	1086	0.0971277	0	0	3276	1195	4471	0.221534	0	0.18139	0.138987	0.100737
18S	163	U	5365	2562	7927	0.663056	0	0	1066	1156	2222	0.554236	0	0	21287	2507	23794	0.837995	0	0	0	0
18S	164	A	2065	2006	4071	0.229049	0	0	485	682	1167	0.0419711	0	0	4700	1664	6364	0.0234389	0	0.0229057	0.00763522	0.0107978
18S	165	G	1370	2153	3523	0.052267	0	0	558	324	882	0.395722	0	0.283755	2714	1435	4149	0.645427	0	0.392312	0.225356	0.165399
18S	166	A	13	12	25	143.252	0.967213	0.993333	4	6	10	122.171	0.961025	0.992614	65	84	149	47.0562	0.701229	0.979327	0.988424	0.00643961	1	0.993333	0.992614	0.979327	0.988424	0.00643961
18S	167	G	1281	1179	2460	0.431618	0	0.301575	350	198	548	1.51817	0.0275864	0.603323	1929	656	2585	1.64698	0	0.622302	0.509067	0.146923
18S	168	C	2124	1951	4075	0.217086	0	0	775	422	1197	0.0560471	0	0.0531145	4960	751	5711	0.0598876	0	0.056513	0.0365425	0.0258767
18S	169	U	4855	1666	6521	0.555724	0	0	1931	1379	3310	0.668727	0	0	8336	1504	9840	0.46151	0	0	0	0
18S	170	A	3075	1166	4241	0.339897	0	0	1048	750	1798	0.271842	0	0	14282	520	14802	0.771179	0	0	0	0
18S	171	A	1992	1139	3131	0.154832	0	0	703	996	1699	0.219961	0	0	2869	405	3274	0.277252	0	0.217121	0.0723737	0.102352
18S	172	U	81	15	96	30.6274	0.827033	0.968698	26	26	52	28.9256	0.836969	0.967194	181	27	208	18.7431	0.631041	0.94958	0.961824	0.00867957	1	0.968698	0.967194	0.94958	0.961824	0.00867957
18S	173	A	1881	841	2722	0.123532	0	0.109986	655	1108	1763	0.148022	0	0	2198	238	2436	0.509064	0	0.337429	0.149138	0.140509
18S	174	C	99	129	228	13.5573	0.730279	0.931585	33	47	80	20.9813	0.862565	0.955043	105	64	169	20.7194	0.752267	0.954217	0.946948	0.0108686	1	0.931585	0.955043	0.954217	0.946948	0.0108686
18S	175	A	2147	1273	3420	0.156582	0	0	515	1655	2170	0.266083	0	0	2037	336	2373	0.307348	0	0.235169	0.0783895	0.11086
18S	176	U	617	1908	2525	0.163407	0	0.140504	141	2501	2642	0.420116	0	0	576	825	1401	0.970241	0	0.492626	0.211043	0.207207
18S	177	G	136	482	618	4.20598	0.401963	0.808164	103	1004	1107	0.670758	0	0.401686	71	730	801	1.94873	0.281219	0.66115	0.623667	0.168047
18S	178	C	1254	5335	6589	0.600088	0	0	871	1217	2088	0.103149	0	0	1205	973	2178	0.130121	0	0.115186	0.0383952	0.054299
18S	179	C	1111	5423	6534	0.568391	0	0	1083	945	2028	0.0077378	0	0.00768214	1795	591	2386	0.169785	0	0.145194	0.0509588	0.0667083
18S	180	G	1423	661	2084	0.695811	0	0.410428	1263	520	1783	0.210507	0	0.17398	2788	467	3255	0.0827805	0	0	0.194803	0.168202
18S	181	A	1665	397	2062	0.772074	0	0.435809	1579	224	1803	0.245602	0	0.197263	2565	1066	3631	0.085949	0	0	0.211024	0.178184
18S	182	C	1714	2485	4199	0.174841	0	0	2162	316	2478	0.141966	0	0	2859	620	3479	0.0864144	0	0.079562	0.0265207	0.0375059
18S	183	G	2385	775	3160	0.183845	0	0.155336	3074	505	3579	0.461505	0	0	4608	547	5155	0.133887	0	0	0.0517787	0.0732262
18S	184	G	2336	360	2696	0.40124	0	0.286422	1937	1133	3070	0.37599	0	0	5018	504	5522	0.0860241	0	0	0.0954741	0.135021
18S	185	G	1757	624	2381	0.464633	0	0.317326	1424	599	2023	0.0777503	0	0	3463	324	3787	0.529309	0	0.34617	0.221165	0.15683
18S	186	C	2080	4392	6472	0.582493	0	0	1828	539	2367	0.30991	0	0	3585	1154	4739	0.304876	0	0.233681	0.0778938	0.110158
18S	187	G	879	1621	2500	0.20554	0	0.170553	569	430	999	0.594556	0.0425073	0.3731	1962	2251	4213	0.570261	0.0423534	0.363218	0.30229	0.0932398
18S	188	C	263	4237	4500	0.431107	0	0	214	668	882	0.590789	0.00341301	0.371646	955	6731	7686	0.159165	0	0	0.123882	0.175195
18S	189	U	200	5091	5291	0.606853	0	0	165	986	1151	0.012934	0	0	841	13502	14343	0.594663	0	0	0	0
18S	190	G	49	372	421	4.37372	0.499705	0.814268	36	398	434	1.15183	0.130033	0.535851	372	7675	8047	0.209047	0	0	0.45004	0.337916
18S	191	A	22	481	503	2.76739	0.23269	0.734952	3	264	267	1.69005	0.177037	0.629132	54	7842	7896	0.240955	0	0	0.454695	0.324407
18S	192	C	50	711	761	1.02432	0	0.506336	7	320	327	0.687974	0	0.408311	100	7019	7119	0.204654	0	0	0.304882	0.219267
18S	193	C	44	326	370	1.96721	0	0.663585	20	293	313	0.253503	0	0.202751	55	5220	5275	0.00161949	0	0.00161718	0.289318	0.277093
18S	194	C	35	159	194	3.46689	0	0.777023	15	341	356	0.137068	0	0	72	3741	3813	0.265793	0	0.210025	0.329016	0.328187
18S	195	C	7	125	132	3.26717	0.435221	0.767004	9	259	268	0.069682	0	0	7	3351	3358	0.206315	0	0.171071	0.312692	0.328751
18S	196	C	4	103	107	1.51224	0.20808	0.604176	1	87	88	1.25106	0.276262	0.558553	3	2183	2186	0.423889	0.00569971	0.297794	0.486841	0.134968
18S	197	U	0	135	135	1.12655	0	0.531593	2	76	78	1.20914	0.186668	0.55049	9	1129	1138	1.24633	0.183214	0.555046	0.54571	0.0101536
18S	198	U	1	133	134	1.91473	0	0.658589	0	78	78	1.22152	0	0.553009	6	915	921	1.25932	0.0371209	0.557656	0.589751	0.0487127
18S	199	C	15	227	242	1.51564	0	0.603474	7	24	31	5.89167	0.223905	0.858791	72	323	395	3.70264	0.28161	0.787776	0.750014	0.107599	1
18S	200	G	63	94	157	5.83861	0	0.854562	17	32	49	6.15089	0.227906	0.86257	87	398	485	3.12492	0	0.757949	0.825027	0.0475438	1
18S	201	C	44	183	227	5.47734	0.377571	0.846189	19	80	99	3.77522	0	0.792245	50	274	324	5.92007	0.384967	0.855873	0.831436	0.0279927	1
18S	202	G	35	145	180	8.96311	0.648292	0.900129	6	159	165	2.43815	0.0943986	0.710391	27	866	893	1.72917	0.126189	0.633848	0.748123	0.111935
18S	203	G	203	800	1003	0.963734	0	0.491015	38	133	171	2.84884	0.173282	0.741301	135	706	841	2.18079	0.252426	0.685868	0.639395	0.107333
18S	204	G	485	1844	2329	0.110939	0	0	145	307	452	0.588423	0	0.37096	412	2254	2666	0.0168729	0	0.016599	0.129186	0.171094
18S	205	G	947	3359	4306	0.504726	0	0	318	759	1077	0.300309	0	0	1347	2857	4204	0.337595	0	0	0	0
18S	206	G	2476	4701	7177	0.709147	0	0	964	1632	2596	0.743922	0	0	4378	4139	8517	0.704972	0	0	0	0
18S	207	G	1875	2744	4619	0.454726	0	0	725	1107	1832	0.558508	0	0	2418	3646	6064	0.528922	0	0	0	0
18S	208	G	1278	905	2183	0.312531	0	0.238196	400	517	917	0.0524933	0	0.0499269	1912	2586	4498	0.312761	0	0	0.096041	0.102565
18S	209	A	610	228	838	2.55226	0.248948	0.71873	240	195	435	1.39967	0.0347665	0.583834	979	856	1835	0.834538	0	0.455039	0.585868	0.107661
18S	210	U	508	441	949	2.09538	0.240828	0.677168	148	241	389	1.86068	0.208922	0.651017	522	454	976	2.61217	0.33791	0.723363	0.683849	0.0299107
18S	211	G	1628	778	2406	0.0889351	0	0.0817028	397	425	822	0.29032	0	0.225211	982	546	1528	1.14254	0.031566	0.533427	0.280113	0.188458
18S	212	C	2280	1467	3747	0.409593	0	0	416	355	771	0.341206	0	0.254648	931	1249	2180	0.348851	0	0.258716	0.171122	0.121013
18S	213	G	504	1887	2391	0.147204	0	0	145	698	843	0.209795	0	0.173583	406	948	1354	0.970406	0	0.492675	0.222086	0.204037
18S	214	U	478	2063	2541	0.240974	0	0	87	1247	1334	0.139284	0	0	286	2982	3268	0.192437	0	0	0	0
18S	215	G	310	708	1018	0.977309	0	0.494508	76	960	1036	0.21109	0	0.174436	305	2833	3138	0.168497	0	0	0.222981	0.204779
18S	216	C	503	1709	2212	0.167661	0	0	85	1657	1742	0.27795	0	0	406	4509	4915	0.496445	0	0	0	0
18S	217	A	282	652	934	1.10934	0.0947538	0.526185	64	513	577	1.54398	0	0.607329	357	909	1266	1.41255	0	0.585692	0.573069	0.0343083
18S	218	U	184	790	974	0.899658	0	0.473845	31	594	625	1.38067	0	0.58034	128	956	1084	1.8848	0	0.653565	0.56925	0.073788
18S	219	U	149	1866	2015	0.22522	0	0	38	2260	2298	0.433696	0	0	230	1986	2216	0.389691	0	0.280507	0.0935022	0.132232
18S	220	U	430	3095	3525	0.637811	0	0	105	4424	4529	0.779063	0	0	817	8215	9032	0.737404	0	0	0	0
18S	221	A	89	720	809	0.803224	0	0.445743	29	913	942	0.38143	0	0.276325	244	1329	1573	0.97237	0	0.493155	0.405074	0.0930744
18S	222	U	316	553	869	0.618978	0	0.382598	100	832	932	0.272431	0	0.214283	551	1242	1793	0.641979	0	0.391112	0.329331	0.0814254
18S	223	C	914	606	1520	0.202316	0	0	176	793	969	0.047457	0	0.0453515	1928	1366	3294	0.23422	0	0	0.0151172	0.0213789
18S	224	A	507	452	959	0.282199	0	0.220269	91	396	487	0.98026	0	0.495528	940	933	1873	0.407216	0	0.289487	0.335095	0.11691
18S	225	G	679	209	888	0.352018	0	0.260582	141	120	261	2.38876	0.00138521	0.705702	1995	841	2836	0.13056	0	0	0.322095	0.291366
18S	226	A	664	146	810	0.393807	0	0.282791	115	115	230	2.11313	0	0.679725	2373	313	2686	0.130232	0	0	0.320839	0.278798
18S	227	U	423	411	834	0.217778	0	0.179008	78	195	273	0.731914	0.0378909	0.423497	994	568	1562	0.313677	0	0.238894	0.280466	0.104051
18S	228	C	679	451	1130	0.0913253	0	0	153	294	447	0.0590774	0	0	1417	555	1972	0.00879653	0	0.00872421	0.00290807	0.00411263
18S	229	A	422	305	727	0.500549	0.090365	0.333883	65	125	190	1.17563	0.150694	0.541666	879	282	1161	0.757755	0.171577	0.431304	0.435617	0.0848817
18S	230	A	479	411	890	0.175284	0	0.149284	58	246	304	0.218434	0	0.179758	1098	472	1570	0.187962	0	0.158307	0.16245	0.012781
18S	231	A	546	634	1180	0.115627	0	0	73	332	405	0.100848	0	0	1021	711	1732	0.0421107	0	0.0404314	0.0134771	0.0190595
18S	232	A	342	813	1155	0.0633026	0	0	64	383	447	0.140104	0	0	513	985	1498	0.182166	0	0.154182	0.051394	0.0726821
18S	233	C	578	944	1522	0.268009	0	0	139	433	572	0.287609	0	0	734	1629	2363	0.29648	0	0	0	0
18S	234	C	625	886	1511	0.223552	0	0	216	312	528	0.178723	0	0	610	1482	2092	0.187477	0	0	0	0
18S	235	A	281	697	978	0.291556	0	0.225919	76	227	303	0.520102	0.00286345	0.342892	220	1489	1709	0.015666	0	0	0.189603	0.142321
18S	236	A	143	544	687	1.02762	0.232688	0.507174	50	245	295	0.654467	0.105922	0.396385	109	1138	1247	0.399377	0.0343472	0.28556	0.396373	0.0904735
18S	237	C	237	960	1197	0.343888	0	0.256049	81	341	422	0.30943	0	0.236736	184	1189	1373	0.374009	0	0.272347	0.255044	0.0145554
18S	238	C	561	667	1228	0.369632	0	0.270037	321	252	573	0.0470964	0	0	833	958	1791	0.0170077	0	0.0167324	0.0955899	0.123542
18S	239	C	1111	841	1952	0.170547	0	0	494	299	793	0.348741	0	0	1353	1059	2412	0.287397	0	0	0	0
18S	240	G	878	807	1685	0.0280414	0	0	425	114	539	0.0224897	0	0	1061	514	1575	0.0984208	0	0.0896538	0.0298846	0.0422632
18S	241	G	594	843	1437	0.154142	0	0.133636	269	85	354	0.513177	0	0.339771	470	408	878	1.00187	0	0.500752	0.32472	0.150252
18S	242	U	793	1454	2247	0.292754	0	0	366	220	586	0.14435	0	0	936	684	1620	0.0599973	0	0.0566343	0.0188781	0.0266977
18S	243	C	2958	2381	5339	0.775416	0	0	1227	368	1595	0.773559	0	0	2731	1861	4592	0.694487	0	0	0	0
18S	244	A	174	1026	1200	0.301786	0	0.231973	59	179	238	0.96927	0	0.493246	343	614	957	0.944723	0	0.486049	0.403756	0.121504
18S	245	G	115	145	260	4.79655	0.413632	0.828031	66	45	111	2.76875	0.161266	0.736405	369	350	719	1.52444	0.0722706	0.604206	0.72288	0.0918753
18S	246	C	74	276	350	2.74676	0.0359531	0.73366	27	78	105	2.32652	0	0.701375	308	479	787	1.23089	0	0.552063	0.662366	0.0791017
18S	247	C	150	571	721	0.527516	0	0.345656	90	186	276	0.00730044	0	0.0072736	287	896	1183	0.406597	0	0.289238	0.214056	0.14802
18S	248	C	63	1055	1118	0.192275	0	0	24	174	198	0.230374	0	0.188007	132	2348	2480	0.404967	0	0	0.062669	0.0886273
18S	249	C	11	599	610	0.262757	0	0.208352	13	115	128	0.532558	0	0.349263	31	1870	1901	0.246717	0	0	0.185872	0.143469
18S	250	U	8	564	572	0.20636	0	0	5	75	80	0.320027	0	0.244729	9	2612	2621	0.5898	0	0	0.0815763	0.115366
18S	251	C	14	282	296	0.38223	0	0.277207	15	46	61	0.46595	0	0.321384	19	899	918	0.267827	0	0.211431	0.270007	0.0451762
18S	252	U	5	285	290	0.32604	0	0.246514	1	43	44	0.802716	0	0.450839	4	1574	1578	0.388044	0	0	0.232451	0.184323
18S	253	C	13	113	126	1.8881	0.252851	0.655539	3	28	31	1.27083	0.0269891	0.567442	19	536	555	0.699261	0.0287432	0.411945	0.544975	0.100708
18S	254	C	1	148	149	1.05867	0	0.515919	0	41	41	0.287566	0	0.227549	11	277	288	1.80258	0.24261	0.64398	0.462483	0.174156
18S	255	G	6	131	137	0.754831	0	0.431928	5	6	11	2.86019	0.410579	0.757293	5	129	134	3.55185	0.327872	0.781581	0.656934	0.159412
18S	256	G	2	89	91	1.32609	0.00842802	0.57277	2	11	13	1.90317	0.349167	0.672085	1	132	133	2.34577	0	0.702683	0.649179	0.0554547
18S	257	C	9	296	305	0.4122	0	0	23	24	47	0.258796	0	0	4	36	40	6.01572	0.147645	0.860454	0.286818	0.405622
18S	258	C	8	309	317	0.40028	0	0	6	24	30	0.373118	0	0.278268	5	19	24	8.544	0.227566	0.89899	0.392419	0.375782
18S	259	C	31	111	142	0.580264	0	0.368827	14	33	47	0.00625	0	0	6	45	51	2.27051	0	0.698344	0.355723	0.285248
18S	260	C	19	83	102	1.48058	0.137561	0.599214	8	26	34	0.831746	0	0.461268	8	37	45	3.01208	0.135297	0.754843	0.605108	0.119924
18S	261	G	23	59	82	2.67282	0.364595	0.730125	12	21	33	1.45915	0.0755715	0.600538	32	78	110	0.953253	0	0.490295	0.606986	0.0980163
18S	262	G	8	100	108	2.5262	0.331567	0.718277	6	37	43	1.56793	0.157485	0.616033	11	35	46	5.99054	0.482889	0.859566	0.731292	0.0998467
18S	263	C	13	422	435	0.0116718	0	0.0115633	7	50	57	1.58333	0.241888	0.617021	5	177	182	1.3289	0.116362	0.571955	0.40018	0.275409
18S	264	C	8	492	500	0.0499667	0	0.0476795	6	132	138	0.24956	0	0.200875	2	452	454	0.142222	0	0.124754	0.124436	0.0625422
18S	265	G	12	479	491	0.252913	0	0.202188	4	134	138	0.509672	0.0486359	0.339221	12	449	461	0.343098	0	0.255865	0.265758	0.0563792
18S	266	G	50	404	454	0.73602	0.0284641	0.424507	27	220	247	0.0866039	0	0.0799983	33	644	677	0.116781	0	0.104708	0.203071	0.156903
18S	267	G	115	683	798	0.206077	0	0.171043	75	220	295	0.167417	0	0.143825	83	628	711	0.301826	0	0.232098	0.182322	0.0369096
18S	268	G	270	1006	1276	0.201949	0	0	159	260	419	0.112937	0	0	153	1426	1579	0.418214	0	0	0	0
18S	269	G	565	687	1252	0.0766516	0	0	212	283	495	0.188038	0	0	250	1190	1440	0.281841	0	0	0	0
18S	270	G	411	849	1260	0.0185303	0	0.0182073	123	234	357	0.278895	0	0.218552	118	1231	1349	0.181457	0	0	0.0789199	0.0990145
18S	271	C	629	463	1092	0.380573	0	0.275846	257	104	361	0.467587	0	0.31921	252	536	788	0.594789	0	0.373255	0.32277	0.0398465
18S	272	G	1114	1186	2300	0.273393	0	0	425	589	1014	0.428155	0	0	592	1345	1937	0.377921	0	0	0	0
18S	273	G	1143	1662	2805	0.32556	0	0	310	742	1052	0.33996	0	0	521	1479	2000	0.381298	0	0	0	0
18S	274	G	577	115	692	2.38942	0.35615	0.705264	183	53	236	2.73544	0.295505	0.733122	229	340	569	1.4785	0.281803	0.596953	0.678446	0.0587364
18S	275	C	1068	379	1447	0.714587	0.0696196	0.416937	270	39	309	2.20065	0.309968	0.688257	371	647	1018	0.316748	0	0.240733	0.448642	0.184071
18S	276	G	1577	204	1781	0.521967	0.0680324	0.343082	306	120	426	1.51645	0.25764	0.603175	313	464	777	0.770566	0.114186	0.435525	0.460594	0.107652
18S	277	C	2860	396	3256	0.151185	0	0	929	250	1179	0.0772881	0	0	931	873	1804	0.281681	0	0	0	0
18S	278	C	4707	145	4852	0.402535	0	0	1898	153	2051	0.461127	0	0	1288	440	1728	0.173993	0	0	0	0
18S	279	G	3769	395	4164	0.206365	0	0	1775	156	1931	0.366138	0	0	925	456	1381	0.136847	0	0.120451	0.0401502	0.056781
18S	280	G	2746	377	3123	0.176551	0	0.150099	1298	140	1438	0.0517489	0	0	837	234	1071	0.606074	0.0281505	0.377583	0.175894	0.155223
18S	281	C	3428	74	3502	0.0708409	0	0.0661721	1560	180	1740	0.218221	0	0	1012	338	1350	0.323851	0	0.244765	0.103646	0.103378
18S	282	G	3827	73	3900	0.051041	0	0	1117	30	1147	0.238715	0	0.192847	1320	143	1463	0.237978	0	0.192337	0.128395	0.0907891
18S	283	G	2811	102	2913	0.290658	0	0.225261	1034	19	1053	0.353753	0	0.261496	1780	30	1810	0.00325173	0	0.00324298	0.163333	0.114164
18S	284	C	4893	104	4997	0.334834	0	0	1529	27	1556	0.164033	0	0	2825	25	2850	0.420718	0	0	0	0
18S	285	U	6437	104	6541	0.568858	0	0	2139	28	2167	0.49528	0	0	3319	22	3341	0.546542	0	0	0	0
18S	286	U	5380	39	5419	0.523016	0	0	1841	51	1892	0.485432	0	0	3078	29	3107	0.538317	0	0	0	0
18S	287	U	1105	52	1157	1.33517	0.242512	0.571976	359	35	394	1.55786	0.263386	0.609652	1106	51	1157	0.34028	0	0.254051	0.47856	0.159495
18S	288	G	563	23	586	3.02731	0.41077	0.752014	194	19	213	3.12456	0.380131	0.758409	513	60	573	1.66136	0.227811	0.624662	0.711695	0.0615971
18S	289	G	881	29	910	1.12924	0	0.530621	734	14	748	0.0439697	0	0	778	35	813	0.744936	0	0.427214	0.319278	0.229677
18S	290	U	505	48	553	2.14641	0	0.682569	472	37	509	0.311133	0	0.237656	460	48	508	1.99212	0.0346142	0.666226	0.528817	0.20599
18S	291	G	643	21	664	1.11763	0	0.528148	205	46	251	1.39524	0	0.583472	374	70	444	2.44165	0.107844	0.709905	0.607175	0.0760713
18S	292	A	516	82	598	0.767038	0	0.434492	116	66	182	1.65191	0	0.6242	407	66	473	2.10764	0.0955159	0.678673	0.579122	0.104659
18S	293	C	202	245	447	0.879018	0.0763747	0.468363	156	91	247	0.55793	0	0.359052	806	74	880	0.584664	0	0.369216	0.398877	0.0493092
18S	294	U	143	215	358	2.00727	0.0645454	0.668092	153	102	255	0.6727	0	0.403105	1481	152	1633	0.0892493	0	0	0.357066	0.274683
18S	295	C	380	212	592	1.05355	0	0.51346	232	110	342	0.283447	0	0.221351	1613	65	1678	0.0556614	0	0	0.244937	0.210282
18S	296	U	1601	267	1868	0.36096	0	0	593	118	711	0.441635	0	0	4060	171	4231	0.684533	0	0	0	0
18S	297	A	1170	171	1341	0.0806425	0	0.0746761	512	92	604	0.262792	0	0	2776	119	2895	0.472122	0	0	0.024892	0.0352026
18S	298	G	715	202	917	0.887473	0	0.470463	181	38	219	1.52247	0.119842	0.604653	1131	183	1314	0.337161	0	0.25229	0.442469	0.145207
18S	299	A	686	290	976	1.10921	0.0887941	0.526145	156	82	238	1.92078	0.141287	0.658569	755	130	885	1.22913	0	0.551674	0.578796	0.057363
18S	300	U	1988	2795	4783	0.60795	0	0	582	539	1121	0.394959	0	0	2005	677	2682	0.328604	0	0	0	0
18S	301	A	308	1890	2198	0.12679	0	0.112569	126	286	412	1.18588	0.040067	0.543119	331	307	638	2.34443	0.240844	0.701323	0.452337	0.248782
18S	302	A	316	1206	1522	0.929124	0.0625479	0.481794	136	352	488	1.14749	0.127216	0.534849	262	253	515	3.2918	0.392457	0.767344	0.594662	0.12401
18S	303	C	552	2005	2557	0.182782	0	0.154587	279	648	927	0.227502	0	0.1855	785	352	1137	0.820846	0	0.451022	0.263703	0.133055
18S	304	C	1204	2062	3266	0.0483522	0	0.0461356	704	448	1152	0.149417	0	0.130092	1406	617	2023	0.0299078	0	0.0290532	0.0684269	0.0441579
18S	305	U	2431	2245	4676	0.1937	0	0	1651	757	2408	0.373082	0	0	2747	1632	4379	0.512656	0	0	0	0
18S	306	C	769	2131	2900	0.494975	0.00670546	0.331169	378	638	1016	0.88772	0.0610972	0.470505	995	965	1960	0.349085	0	0.258855	0.35351	0.0878383
18S	307	G	2513	1670	4183	0.0339043	0	0.0328001	1592	500	2092	0.0548654	0	0	2287	1499	3786	0.331702	0	0	0.0109334	0.0154621
18S	308	G	3559	2426	5985	0.223898	0	0	1553	653	2206	0.022479	0	0.0219945	1218	1353	2571	0.130893	0	0.115782	0.0459257	0.0502057
18S	309	G	1999	1355	3354	0.58309	0.0434906	0.368393	1453	482	1935	0.282742	0	0.220509	960	690	1650	0.8894	0.0499513	0.470883	0.353262	0.102773
18S	310	C	3219	4589	7808	0.372325	0	0	2117	852	2969	0.172013	0	0	2028	1200	3228	0.0897698	0	0	0	0
18S	311	C	3498	4030	7528	0.336009	0	0	2824	1830	4654	0.497678	0	0	3046	2413	5459	0.518128	0	0	0	0
18S	312	G	2290	2413	4703	0.101162	0	0.0918863	1601	1274	2875	0.144456	0	0	1878	1427	3305	0.199973	0	0	0.0306288	0.0433156
18S	313	A	1304	2814	4118	0.25227	0	0.201489	1077	1396	2473	0.011412	0	0	1587	1178	2765	0.0354624	0	0	0.0671631	0.0949829
18S	314	U	3816	5226	9042	0.525959	0	0	1441	2428	3869	0.455432	0	0	2568	1162	3730	0.359025	0	0	0	0
18S	315	C	1211	3905	5116	0.161946	0	0	519	1660	2179	0.0453211	0	0	462	964	1426	0.786997	0.0537967	0.440575	0.146858	0.207689
18S	316	G	1051	1139	2190	0.93876	0.126924	0.48432	255	868	1123	0.750217	0.0650525	0.42886	332	323	655	2.91333	0.454273	0.744753	0.552645	0.137715
18S	317	C	1683	1967	3650	0.0356493	0	0	420	1355	1775	0.0995683	0	0	699	733	1432	0.603799	0	0.376644	0.125548	0.177552
18S	318	A	452	1849	2301	0.458567	0	0.314489	99	711	810	0.698274	0.0550797	0.411466	249	709	958	1.20452	0.135472	0.546645	0.4242	0.0952038
18S	319	C	661	1989	2650	0.182254	0	0.154207	108	658	766	0.510995	0	0.338477	168	2825	2993	0.414392	0	0	0.164228	0.138364
18S	320	G	340	701	1041	2.15317	0.212298	0.683066	50	342	392	1.6827	0.102844	0.627836	86	2404	2490	0.30951	0	0	0.436968	0.309804
18S	321	C	655	642	1297	1.18847	0.0629115	0.543251	81	280	361	1.27234	0.0609761	0.560607	89	2304	2393	0.356173	0	0	0.367953	0.260278
18S	322	C	806	419	1225	1.24986	0.110393	0.55573	105	214	319	1.26392	0.0639142	0.559061	134	1926	2060	0.27278	0	0	0.371597	0.262762
18S	323	C	1721	320	2041	0.327816	0	0.246975	193	135	328	1.07768	0	0.519453	186	914	1100	0.398961	0	0.285369	0.350599	0.120422
18S	324	C	5001	274	5275	0.573541	0	0	686	115	801	0.307135	0	0	791	575	1366	0.0080143	0	0.00795636	0.00265212	0.00375066
18S	325	C	3867	159	4026	0.398819	0	0	641	59	700	0.213314	0	0	729	271	1000	0.376013	0	0.273461	0.0911537	0.128911
18S	326	C	5205	108	5313	0.580149	0	0	1257	34	1291	0.638528	0	0	1055	161	1216	0.0630695	0	0.0593736	0.0197912	0.027989
18S	327	G	1086	64	1150	1.29395	0.0349013	0.564284	254	25	279	1.04389	0.0292316	0.511631	377	87	464	1.79921	0.209565	0.643251	0.573055	0.0540904
18S	328	U	2184	112	2296	0.0439462	0	0.0421138	560	62	622	0.167933	0	0	581	90	671	0.874107	0.0147277	0.466783	0.169632	0.21082
18S	329	G	1489	64	1553	0.533012	0	0.347835	341	146	487	0.0781193	0	0.0725969	419	172	591	1.18953	0.160644	0.5437	0.321377	0.193235
18S	330	G	569	79	648	2.70716	0.366726	0.730555	207	66	273	0.963585	0.148354	0.491641	243	190	433	2.19631	0.373698	0.687635	0.636611	0.103996
18S	331	C	2212	127	2339	0.117236	0	0	303	72	375	0.398818	0	0.285654	530	1218	1748	0.22167	0	0	0.0952179	0.134658
18S	332	G	1095	1290	2385	0.169996	0	0	187	274	461	0.123785	0	0.110363	423	2597	3020	0.570378	0	0	0.0367877	0.0520256
18S	333	G	475	535	1010	0.975008	0.116219	0.49392	71	250	321	0.657867	0.0588853	0.39756	166	1253	1419	0.0616119	0	0.0580747	0.316518	0.186933
18S	334	C	613	602	1215	0.688222	0.05971	0.407859	108	273	381	0.693775	0	0.410237	218	1735	1953	0.223445	0	0	0.272699	0.19283
18S	335	G	482	1017	1499	0.401985	0	0.286862	93	413	506	0.498817	0	0.333245	105	1772	1877	0.154964	0	0	0.206703	0.147382
18S	336	A	497	2082	2579	0.162705	0	0	52	392	444	1.11149	0.170828	0.526961	45	1317	1362	0.306742	0	0.23487	0.253943	0.215553
18S	337	C	324	3338	3662	0.386283	0	0	59	982	1041	0.0228194	0	0	61	2331	2392	0.274551	0	0	0	0
18S	338	G	179	2603	2782	0.102767	0	0	33	769	802	0.530428	0.0399192	0.34687	54	1223	1277	0.499444	0.0137196	0.33326	0.22671	0.160404
18S	339	A	131	1976	2107	0.282363	0	0.220271	20	1027	1047	0.327311	0.0205879	0.246775	29	767	796	1.50687	0.30992	0.601398	0.356148	0.173755
18S	340	C	218	1671	1889	0.542881	0.0926728	0.351982	63	2049	2112	0.322674	0	0	99	1363	1462	0.364806	0.00596353	0.267429	0.20647	0.150022
18S	341	C	786	1963	2749	0.0752889	0	0.070041	86	2112	2198	0.312971	0	0	326	1430	1756	0.153317	0	0.133001	0.0676808	0.0543232
18S	342	C	1234	2391	3625	0.166406	0	0	198	2322	2520	0.398748	0	0	537	2696	3233	0.418982	0	0	0	0
18S	343	A	789	2665	3454	0.0842161	0	0	107	1448	1555	0.0502071	0	0.0478361	315	1665	1980	0.0250435	0	0.0244437	0.0240933	0.0195306
18S	344	U	939	3094	4033	0.18397	0	0	159	2067	2226	0.31644	0	0	361	2483	2844	0.329908	0	0	0	0
18S	345	U	1039	2551	3590	0.0391627	0	0	146	2139	2285	0.356518	0	0	629	2445	3074	0.401077	0	0	0	0
18S	346	C	652	2610	3262	0.147465	0	0.128548	233	1419	1652	0.0879008	0	0	427	1496	1923	0.017429	0	0.0171392	0.0485624	0.0569895
18S	347	G	831	1775	2606	0.543226	0.118401	0.352094	257	449	706	1.18296	0.245156	0.542259	477	1528	2005	0.0613659	0	0	0.298118	0.224642
18S	348	A	825	2821	3646	0.0572982	0	0.0542071	189	455	644	1.16667	0.130432	0.538847	430	841	1271	0.42231	0.00630459	0.297082	0.296712	0.197854
18S	349	A	639	3354	3993	0.0321733	0	0	133	449	582	1.23713	0.114789	0.553422	398	500	898	0.846311	0.10375	0.458656	0.337359	0.241666
18S	350	C	1056	5276	6332	0.400449	0	0	398	534	932	0.41254	0	0.292277	851	904	1755	0.124127	0	0	0.0974258	0.137781
18S	351	G	993	2553	3546	0.241375	0	0.194486	616	364	980	0.386148	0	0.278781	340	507	847	1.03003	0	0.507692	0.326986	0.132331
18S	352	U	1322	4543	5865	0.267144	0	0	930	865	1795	0.291704	0	0	424	1055	1479	0.18253	0	0.154444	0.0514813	0.0728055
18S	353	C	2752	1661	4413	0.168831	0	0.144473	1589	443	2032	0.307318	0	0	1146	464	1610	0.590013	0	0.371219	0.171897	0.152785
18S	354	U	241	341	582	8.82567	0.688731	0.898383	180	52	232	6.15684	0.534845	0.86079	180	74	254	10.5931	0.388203	0.914051	0.891074	0.0223494	1	0.898383	0.86079	0.914051	0.891074	0.0223494
18S	355	G	1949	1783	3732	0.527437	0	0.345369	997	211	1208	0.378375	0	0.274673	605	370	975	2.54496	0.0537372	0.718117	0.446053	0.194531
18S	356	C	4817	1881	6698	0.133123	0	0	2269	485	2754	0.397225	0	0	2157	535	2692	0.505438	0	0.335824	0.111941	0.158309
18S	357	C	7552	982	8534	0.344196	0	0	2357	289	2646	0.349343	0	0	4287	475	4762	0.10869	0	0	0	0
18S	358	C	3936	1592	5528	0.08201	0	0.0758068	1020	445	1465	0.270729	0	0.213165	3952	414	4366	0.069613	0	0.0650964	0.118023	0.0674175
18S	359	U	11526	3327	14853	0.675799	0	0	2794	890	3684	0.570677	0	0	14104	1431	15535	0.764701	0	0	0	0
18S	360	A	1478	518	1996	2.08015	0.0305243	0.67545	400	9	409	3.62274	0.360515	0.784092	1925	57	1982	1.68197	0	0.627258	0.6956	0.0655934
18S	361	U	5825	953	6778	0.1828	0	0	1632	17	1649	0.0665253	0	0.0624112	7212	17	7229	0.346161	0	0	0.0208037	0.0294209
18S	362	C	7373	1057	8430	0.391187	0	0	2272	521	2793	0.411855	0	0	9140	303	9443	0.53493	0	0	0	0
18S	363	A	2071	265	2336	1.31595	0.151303	0.568316	753	322	1075	0.604884	0	0.377121	2652	6	2658	0.830805	0	0.453885	0.466441	0.0785585
18S	364	A	1844	2	1846	1.6368	0.127604	0.620881	761	70	831	0.965865	0.0179875	0.491619	1698	52	1750	1.55691	0.0458963	0.609039	0.573846	0.0583441
18S	365	C	3904	124	4028	0.0648989	0	0.060958	1459	142	1601	0.0372798	0	0	2944	42	2986	0.300279	0	0.230994	0.0973172	0.0977447
18S	366	U	2704	363	3067	0.215146	0	0.177101	1135	57	1192	0.283496	0	0.221023	2130	100	2230	0.388052	0	0.279656	0.225927	0.0420114
18S	367	U	2342	729	3071	0.232223	0	0.188508	1098	27	1125	0.498628	0	0.33292	1778	183	1961	0.571067	0	0.363608	0.295012	0.0763445
18S	368	U	3566	798	4364	0.210403	0	0	2348	78	2426	0.331237	0	0	2834	87	2921	0.0949692	0	0	0	0
18S	369	C	2260	1543	3803	0.0705135	0	0	1212	146	1358	0.450576	0	0.310777	1959	136	2095	0.222307	0	0.181946	0.164241	0.12749
18S	370	G	1485	160	1645	1.37355	0.225928	0.578837	927	48	975	1.24151	0.149232	0.554125	999	182	1181	1.33179	0.228112	0.571353	0.568105	0.0103469
18S	371	A	2329	817	3146	0.213911	0	0.176262	1706	126	1832	0.207771	0	0.172106	1335	117	1452	0.943917	0.131765	0.485747	0.278038	0.146882
18S	372	U	3269	610	3879	0.0414891	0	0	2375	100	2475	0.100372	0	0	2406	138	2544	0.0707095	0	0.0660641	0.0220214	0.0311429
18S	373	G	4030	322	4352	0.165587	0	0	2719	145	2864	0.215908	0	0	3843	118	3961	0.341219	0	0	0	0
18S	374	G	3298	544	3842	0.0493451	0	0	2489	201	2690	0.143197	0	0	2670	163	2833	0.0164353	0	0	0	0
18S	375	U	6952	1458	8410	0.638779	0	0	5652	271	5923	0.678794	0	0	5560	668	6228	0.614909	0	0	0	0
18S	376	A	2724	525	3249	0.107385	0	0.0969983	2309	173	2482	0.0696335	0	0	3155	137	3292	0.142713	0	0	0.0323328	0.0457255
18S	377	G	1776	432	2208	0.687873	0.0292391	0.407648	1100	169	1269	0.87671	0.0532152	0.467349	1159	1030	2189	0.347453	0	0.257947	0.377648	0.0880808
18S	378	U	1872	579	2451	0.518013	0	0.341336	1290	212	1502	0.523804	0	0.343898	822	933	1755	0.788497	0.0498197	0.441012	0.375415	0.0463956
18S	379	C	1043	581	1624	1.27836	0.168247	0.561239	688	393	1081	1.03337	0.0695137	0.508438	723	936	1659	0.898996	0.0921423	0.473556	0.514411	0.0360448
18S	380	G	498	1713	2211	0.804707	0	0.446005	229	976	1205	0.750654	0	0.428988	499	1412	1911	0.72994	0.00531575	0.422073	0.432355	0.0100563
18S	381	C	854	2590	3444	0.195872	0	0.16383	311	1723	2034	0.0664865	0	0	477	2323	2800	0.170082	0	0.145403	0.103078	0.0732741
18S	382	C	1017	3543	4560	0.0128505	0	0	326	2230	2556	0.318051	0	0	372	3820	4192	0.159369	0	0	0	0
18S	383	G	438	3324	3762	0.275171	0	0.215836	269	1081	1350	0.336491	0	0.251912	272	1945	2217	0.72885	0	0.421691	0.29648	0.0897543
18S	384	U	474	4670	5144	0.0142857	0	0	224	2039	2263	0.24975	0	0	262	4952	5214	0.290883	0	0	0	0
18S	385	G	154	2302	2456	1.32806	0.0278705	0.570557	87	1087	1174	0.539262	0	0.350532	148	2849	2997	0.392454	0	0.281911	0.401	0.123124
18S	386	C	587	10312	10899	0.549694	0	0	320	2091	2411	0.329574	0	0	527	6509	7036	0.468002	0	0	0	0
18S	387	C	301	6531	6832	0.202231	0	0	151	889	1040	0.636343	0	0.38911	233	2527	2760	0.529434	0	0.346245	0.245118	0.174206
18S	388	U	1283	12776	14059	0.68687	0	0	536	3484	4020	0.698209	0	0	687	10894	11581	0.735385	0	0	0	0
18S	389	A	233	1259	1492	2.66175	0.171325	0.72704	82	338	420	2.46672	0.260495	0.712031	127	937	1064	2.73431	0.198411	0.732397	0.723823	0.00862025
18S	390	C	953	4644	5597	0.181422	0	0	318	713	1031	0.239072	0	0.193095	307	2794	3101	0.161176	0	0.138842	0.110646	0.0813131
18S	391	C	1684	2409	4093	0.0270477	0	0.0263417	501	665	1166	0.0273636	0	0	571	2775	3346	0.0204794	0	0	0.00878056	0.0124176
18S	392	A	519	790	1309	2.14715	0.216703	0.682418	177	276	453	1.53691	0.0401969	0.606346	116	761	877	2.77215	0.196161	0.735121	0.674628	0.0528601
18S	393	U	628	1783	2411	0.399194	0	0.285387	188	287	475	1.27682	0	0.561309	234	1239	1473	0.964096	0	0.49103	0.445909	0.117076
18S	394	G	513	895	1408	1.25894	0	0.557489	175	242	417	1.83073	0	0.647281	134	1823	1957	0.475292	0	0.32228	0.509017	0.137037
18S	395	G	214	1226	1440	0.780492	0	0.438528	173	550	723	0.481522	0	0.325322	152	1321	1473	0.68855	0	0.40794	0.390597	0.0478157
18S	396	U	108	1687	1795	0.493009	0	0.330335	73	780	853	0.692428	0	0.409416	63	3569	3632	0.326795	0	0	0.246584	0.177325
18S	397	G	98	715	813	2.44982	0.403257	0.710383	74	1102	1176	0.384641	0	0.277962	61	3025	3086	0.120671	0	0	0.329448	0.292289
18S	398	A	70	1545	1615	0.817499	0.199407	0.449946	66	1038	1104	0.721679	0	0.419392	37	1409	1446	1.10019	0.137746	0.524025	0.464455	0.043931
18S	399	C	115	4526	4641	0.403021	0	0	201	1711	1912	0.0561131	0	0.0531581	105	2671	2776	0.0903613	0	0.0829002	0.0453527	0.0342909
18S	400	C	397	4222	4619	0.386813	0	0	730	2249	2979	0.305324	0	0	222	4901	5123	0.455131	0	0	0	0
18S	401	A	81	3217	3298	0.0707016	0	0	137	1608	1745	0.363644	0	0.266783	49	2129	2178	0.426409	0	0.299035	0.188606	0.134013
18S	402	C	64	4188	4252	0.304454	0	0	81	6233	6314	0.694463	0	0	22	3812	3834	0.258369	0	0	0	0
18S	403	G	84	4277	4361	0.315824	0	0	149	2683	2832	0.157317	0	0	79	5521	5600	0.569367	0	0	0	0
18S	404	G	134	5322	5456	0.487899	0	0	282	3077	3359	0.323876	0	0	73	3814	3887	0.389072	0	0	0	0
18S	405	G	81	1470	1551	0.978773	0.209247	0.494797	93	1381	1474	0.611254	0	0.379525	20	1518	1538	0.584521	0.0514068	0.369046	0.414456	0.0569707
18S	406	U	73	1036	1109	1.53634	0.2612	0.605946	59	1156	1215	0.82299	0	0.451654	18	812	830	1.69196	0.282798	0.628805	0.562135	0.0786771
18S	407	G	56	1616	1672	0.447493	0	0.309278	83	1575	1658	0.150693	0	0.131027	45	1059	1104	0.642574	0	0.391415	0.27724	0.10869
18S	408	A	46	1232	1278	0.740344	0	0.425592	31	1201	1232	0.430513	0	0.301121	19	635	654	1.50782	0.105206	0.601614	0.442775	0.123276
18S	409	C	41	3228	3269	0.471916	0	0	60	2066	2126	0.414235	0	0	29	675	704	0.906493	0	0.475831	0.15861	0.224309
18S	410	G	92	1403	1495	0.167484	0	0.143539	75	1345	1420	0.201439	0	0	70	1035	1105	0.112347	0	0	0.0478464	0.067665
18S	411	G	124	1128	1252	0.509914	0	0.337889	79	768	847	0.345624	0	0.257075	67	843	910	0.00824491	0	0.0081864	0.20105	0.140309
18S	412	G	332	1426	1758	0.103285	0	0.0936639	201	305	506	1.2153	0.0652822	0.549082	287	674	961	0.0516632	0	0	0.214249	0.239831
18S	413	G	342	290	632	2.41741	0.0253034	0.707708	129	115	244	3.5312	0.230267	0.780011	223	393	616	0.58752	0	0.370465	0.619395	0.178478
18S	414	A	429	222	651	2.52582	0.0919745	0.71669	201	89	290	2.78946	0.0946234	0.736778	267	186	453	1.38392	0.169931	0.58106	0.678176	0.0691595
18S	415	A	530	393	923	1.60417	0	0.616257	163	63	226	3.97763	0.2421	0.799809	239	104	343	2.46347	0.393325	0.71187	0.709312	0.0749566
18S	416	U	1876	462	2338	0.00784286	0	0	576	208	784	0.37189	0	0.27133	632	194	826	0.501451	0.0122357	0.334247	0.201859	0.145029
18S	417	C	6507	1595	8102	0.773139	0	0	3134	324	3458	0.746934	0	0	2342	343	2685	0.562005	0	0	0	0
18S	418	A	2127	549	2676	0.0293612	0	0	922	77	999	0.239678	0	0.193495	1327	96	1423	0.00366729	0	0	0.0644983	0.0912143
18S	419	G	1584	134	1718	0.569789	0	0.363106	656	106	762	0.702388	0	0.412908	976	123	1099	0.347818	0	0.258234	0.344749	0.0644655
18S	420	G	2680	130	2810	0.0860666	0	0	1516	81	1597	0.227826	0	0	2086	134	2220	0.378938	0	0	0	0
18S	421	G	1771	137	1908	0.386182	0	0.2787	1039	63	1102	0.187569	0	0.158065	1491	116	1607	0.089725	0	0	0.145588	0.11412
18S	422	U	1990	283	2273	0.0862943	0	0.0794714	1141	225	1366	0.0875396	0	0	1397	180	1577	0.097444	0	0	0.0264905	0.0374632
18S	423	U	2736	370	3106	0.286715	0	0	1598	799	2397	0.552233	0	0	2392	328	2720	0.545551	0	0	0	0
18S	424	C	2371	609	2980	0.38729	0	0	907	545	1452	0.31326	0	0	1238	305	1543	0.193444	0	0	0	0
18S	425	G	1133	424	1557	0.184225	0	0.15565	338	178	516	1.06015	0.0955736	0.515083	392	121	513	1.52655	0.216366	0.604668	0.425134	0.194032
18S	426	A	952	108	1060	0.770625	0.0867483	0.43546	341	188	529	1.00841	0.0594729	0.502565	453	101	554	1.35916	0.124066	0.576561	0.504862	0.0576271
18S	427	U	916	276	1192	0.615768	0	0.381297	370	291	661	0.737445	0	0.424812	537	102	639	1.19122	0	0.54402	0.450043	0.0687855
18S	428	U	23	12	35	60.3068	0.948276	0.984134	19	18	37	35.2687	0.881528	0.973134	28	1	29	54.8181	0.927322	0.982672	0.97998	0.00487751	1	0.984134	0.973134	0.982672	0.97998	0.00487751
18S	429	C	1318	191	1509	0.455857	0	0.313262	387	279	666	1.19435	0.0120397	0.544657	853	32	885	1.03488	0.0232403	0.508852	0.45559	0.101697
18S	430	C	1380	662	2042	0.0568717	0	0.0538363	591	294	885	0.642313	0	0.391371	1482	68	1550	0.157705	0	0.136298	0.193835	0.143679
18S	431	G	1046	313	1359	0.722124	0.00174703	0.419501	930	297	1227	0.234066	0	0.189796	1359	77	1436	0.391085	0	0.281277	0.296858	0.0944216
18S	432	G	2596	121	2717	0.138161	0	0	1625	39	1664	0.0432633	0	0	2299	100	2399	0.116972	0	0	0	0
18S	433	A	4629	159	4788	0.533143	0	0	3792	83	3875	0.63272	0	0	4316	81	4397	0.533662	0	0	0	0
18S	434	G	4147	189	4336	0.470919	0	0	3490	57	3547	0.588187	0	0	4455	79	4534	0.540532	0	0	0	0
18S	435	A	3688	307	3995	0.416494	0	0	2872	161	3033	0.51106	0	0	3841	89	3930	0.449569	0	0	0	0
18S	436	G	1184	209	1393	0.807126	0	0.446812	607	44	651	1.53023	0.0831258	0.605146	1069	166	1235	0.935743	0.00970646	0.483605	0.511854	0.0676556		0.446812	0.605146	0.483605	0.511854	0.0676556
18S	437	G	2373	158	2531	0.101562	0	0	956	194	1150	0.286225	0	0.222681	2074	127	2201	0.0155112	0	0	0.0742271	0.104973
18S	438	G	1916	123	2039	0.0778268	0	0.07224	829	61	890	0.528208	0	0.345893	1767	309	2076	0.0179693	0	0	0.139378	0.148977
18S	439	A	1204	446	1650	0.248031	0	0.198835	570	173	743	0.659603	0	0.397768	935	498	1433	0.350496	0	0.259665	0.285423	0.0832315
18S	440	G	324	234	558	2.43313	0.391895	0.70909	112	171	283	2.7784	0.246136	0.736024	293	294	587	2.00516	0.32479	0.667617	0.704244	0.0281366
18S	441	C	368	501	869	0.923346	0.103206	0.48036	114	217	331	1.71185	0.113654	0.63195	501	388	889	0.673583	0.028992	0.40275	0.50502	0.0951812
18S	442	C	448	750	1198	0.242665	0	0.195409	175	280	455	0.740229	0.115279	0.4259	717	323	1040	0.25119	0	0.200915	0.274075	0.10738
18S	443	U	673	1424	2097	0.328699	0	0	277	688	965	0.205625	0	0	913	658	1571	0.234832	0	0	0	0
18S	444	G	579	598	1177	0.268232	0	0.211643	281	286	567	0.492567	0.0659922	0.330403	712	362	1074	0.110656	0	0.099715	0.21392	0.0941917
18S	445	A	964	715	1679	0.15004	0	0	519	498	1017	0.184097	0	0	1038	447	1485	0.24505	0	0	0	0
18S	446	G	919	595	1514	0.0427136	0	0	665	567	1232	0.326818	0	0	925	311	1236	0.0656157	0	0	0	0
18S	447	A	910	412	1322	0.340632	0	0.254226	603	377	980	0.0591233	0	0	725	311	1036	0.21064	0	0.174129	0.142785	0.106128
18S	448	A	1000	429	1429	0.438026	0	0.304751	642	508	1150	0.143189	0	0	866	226	1092	0.260445	0	0.20678	0.17051	0.12703
18S	449	A	909	919	1828	0.177547	0	0.150847	491	399	890	0.211286	0	0.174593	583	173	756	0.966226	0.200567	0.491742	0.272394	0.155405
18S	450	C	750	1190	1940	0.160719	0	0.138527	452	836	1288	0.183829	0	0	953	178	1131	0.306135	0	0.234541	0.124356	0.0962738
18S	451	G	911	611	1522	0.623557	0	0.384224	366	562	928	0.191628	0	0.160957	1397	257	1654	0.0323531	0	0	0.181727	0.157545
18S	452	G	682	612	1294	0.99885	0.0604128	0.499906	159	477	636	0.760108	0.128853	0.432239	1246	199	1445	0.174074	0	0.148352	0.360166	0.152301
18S	453	C	361	5435	5796	0.59884	0	0	136	1005	1141	0.00333723	0	0.00332903	736	1240	1976	0.0123644	0	0	0.00110968	0.00156932
18S	454	U	343	4886	5229	0.52751	0	0	157	1522	1679	0.333803	0	0	1016	2074	3090	0.367583	0	0	0	0
18S	455	A	182	1968	2150	0.331727	0	0.249182	31	1397	1428	0.13698	0	0	442	1341	1783	0.281745	0	0.21991	0.156364	0.11121
18S	456	C	153	2180	2333	0.169918	0	0.145293	26	1072	1098	0.172996	0	0.147596	481	857	1338	0.809875	0	0.44766	0.24685	0.141998
18S	457	C	277	2213	2490	0.0749989	0	0.0697925	45	649	694	0.978321	0.0787503	0.494881	819	2708	3527	0.35462	0	0	0.188224	0.218703
18S	458	A	74	1241	1315	1.13267	0.00131024	0.531295	15	573	588	1.51102	0.240565	0.602162	414	1093	1507	0.727785	0	0.421386	0.518281	0.074373
18S	459	C	228	4461	4689	0.479375	0	0	76	2559	2635	0.472285	0	0	1080	4690	5770	0.614532	0	0	0	0
18S	460	A	49	1767	1816	0.420785	0	0.296279	13	1254	1267	0.25765	0	0.204995	516	1219	1735	0.641289	0	0.39086	0.297378	0.0758832
18S	461	U	81	2219	2300	0.00590082	0	0.00586874	18	2403	2421	0.401858	0	0	1113	1955	3068	0.126281	0	0	0.00195625	0.00276655
18S	462	C	2	415	417	4.76996	0.504917	0.827032	0	849	849	0.85183	0	0.460286	12	1054	1066	1.66037	0.0899461	0.624332	0.637217	0.15		0.827032	0.460286	0.624332	0.637217	0.15
18S	463	C	68	2327	2395	0.121281	0	0	17	1618	1635	0.103695	0	0	683	1549	2232	0.194989	0	0.163234	0.0544112	0.0769491
18S	464	A	23	2504	2527	0.204395	0	0	10	2014	2024	0.311528	0	0	349	2332	2681	0.0772848	0	0	0	0
18S	465	A	17	3166	3183	0.409024	0	0	10	2706	2716	0.537382	0	0	163	3137	3300	0.282803	0	0	0	0
18S	466	G	26	3080	3106	0.43377	0	0	14	1225	1239	0.0253853	0	0.0247763	283	4648	4931	0.599831	0	0	0.00825878	0.0116797
18S	467	G	79	1582	1661	0.109941	0	0.0991051	20	935	955	0.237111	0	0.191827	249	2429	2678	0.206022	0	0	0.0969774	0.0783275
18S	468	A	8	81	89	19.9354	0.828248	0.95274	4	79	83	12.1392	0.76969	0.924729	30	189	219	8.96192	0.683427	0.900028	0.925833	0.0215334	1	0.95274	0.924729	0.900028	0.925833	0.0215334
18S	469	A	115	1067	1182	0.474979	0	0.322209	25	824	849	0.109229	0	0.0985773	154	812	966	1.10611	0.0346336	0.52545	0.315412	0.174336
18S	470	G	201	1122	1323	0.226578	0	0.184837	65	491	556	0.567026	0	0.362263	147	1002	1149	0.654657	0	0.395853	0.314318	0.0925779
18S	471	G	54	1091	1145	0.331927	0	0.249372	17	510	527	0.424684	0	0.298487	40	1560	1600	0.0767576	0	0.0713272	0.206395	0.0975897
18S	472	C	333	2810	3143	0.639352	0	0	74	914	988	0.442636	0	0	133	2644	2777	0.49758	0	0	0	0
18S	473	A	75	1177	1252	0.0209719	0	0	19	410	429	0.311938	0	0.238191	85	1033	1118	0.200308	0	0.167005	0.135065	0.0998293
18S	474	G	63	520	583	1.10464	0	0.525287	11	267	278	0.969693	0.072384	0.493204	107	525	632	1.01804	0	0.504866	0.507786	0.0132596
18S	475	C	133	1048	1181	0.0107257	0	0.0106208	36	608	644	0.162343	0	0	490	989	1479	0.171224	0	0	0.00354026	0.00500668
18S	476	A	86	1067	1153	0.0217601	0	0	27	592	619	0.168011	0	0	431	1000	1431	0.174325	0	0	0	0
18S	477	G	120	676	796	0.478949	0	0.324119	35	337	372	0.624129	0	0.384921	342	951	1293	0.0256311	0	0.0250094	0.244683	0.157303
18S	478	G	104	489	593	0.890797	0	0.471542	48	240	288	1.07305	0	0.518484	120	425	545	1.44294	0	0.5911	0.527042	0.049183
18S	479	C	322	892	1214	0.265926	0	0	175	332	507	0.0767279	0	0.0713908	81	832	913	0.309178	0	0.23636	0.102583	0.0989822
18S	480	G	206	549	755	0.218871	0	0.179764	251	254	505	0.154699	0	0.134203	503	230	733	0.660551	0	0.398117	0.237361	0.115183
18S	481	C	395	977	1372	0.393939	0	0	503	357	860	0.354007	0	0	1064	473	1537	0.241858	0	0	0	0
18S	482	G	164	321	485	0.891267	0	0.471767	179	229	408	0.542516	0	0.352267	203	322	525	1.69875	0	0.629902	0.484645	0.113709
18S	483	C	876	1207	2083	0.681755	0	0	1131	610	1741	0.740962	0	0	1074	3076	4150	0.76452	0	0	0	0
18S	484	A	13	6	19	42.0611	0.902603	0.977913	24	2	26	22.4741	0.740031	0.958913	16	124	140	9.12892	0.103495	0.901904	0.946243	0.0322976	1	0.977913	0.958913	0.901904	0.946243	0.0322976
18S	485	A	206	67	273	2.01614	0.101182	0.66926	213	35	248	1.36247	0	0.577697	186	630	816	0.659513	0	0.397707	0.548221	0.112803
18S	486	A	823	58	881	0.149748	0	0	847	33	880	0.441859	0	0	533	268	801	0.670366	0	0.401629	0.133876	0.18933
18S	487	U	338	110	448	0.77753	0	0.43797	280	28	308	0.685581	0	0.407515	238	897	1135	0.116813	0	0.104678	0.316721	0.150452
18S	488	U	927	208	1135	0.362334	0	0	829	73	902	0.56786	0	0	726	2867	3593	0.747678	0	0	0	0
18S	489	A	121	16	137	5.45692	0.518137	0.846077	76	9	85	4.19457	0.207143	0.809303	83	348	431	1.79324	0	0.642525	0.765968	0.0885694	1
18S	490	C	520	21	541	0.452153	0	0.311763	240	17	257	0.24466	0	0.197182	324	557	881	0.0160998	0	0.0158624	0.174936	0.121821
18S	491	C	1008	20	1028	0.230742	0	0	216	14	230	0.343482	0	0.256492	352	446	798	0.099402	0	0.0905177	0.11567	0.106212
18S	492	C	1306	32	1338	0.412248	0	0	370	15	385	0.321733	0	0	304	337	641	0.299862	0	0.230964	0.076988	0.108878
18S	493	A	751	16	767	0.0811487	0	0.0751484	159	11	170	0.317544	0	0.242086	128	161	289	1.78042	0	0.641137	0.319457	0.237453
18S	494	C	1276	129	1405	0.479911	0	0	123	9	132	0.486466	0	0.328927	470	148	618	0.0905762	0	0.0831767	0.137368	0.139644
18S	495	U	1170	44	1214	0.431715	0	0	142	55	197	0.328844	0	0	314	47	361	0.408564	0	0.290627	0.0968756	0.137003
18S	496	C	321	99	420	0.783716	0.0633369	0.439959	44	30	74	0.776444	0.0847418	0.440383	186	31	217	1.2656	0.121816	0.559748	0.48003	0.0563697
18S	497	C	470	150	620	0.067615	0	0.0634284	47	24	71	0.536574	0	0.352387	563	21	584	0.322792	0	0	0.138605	0.153368
18S	498	C	383	171	554	0.0383383	0	0.036987	20	22	42	1.19302	0.0468373	0.549839	617	49	666	0.495336	0	0	0.195609	0.250934
18S	499	G	232	102	334	0.506434	0	0.336848	18	28	46	0.57565	0	0.370342	424	44	468	0.317342	0	0	0.23573	0.167246
18S	500	A	84	64	148	2.12394	0.271129	0.681355	10	11	21	2.43182	0.116529	0.718121	212	28	240	0.354818	0	0.262698	0.554058	0.206569
18S	501	C	133	233	366	0.016046	0	0.0158351	6	34	40	1.02764	0	0.512987	207	72	279	0.0543254	0	0.0517013	0.193508	0.22638
18S	502	C	22	227	249	0.447778	0	0.310143	11	25	36	1.97387	0	0.669826	15	38	53	4.93683	0.513307	0.834162	0.60471	0.218829
18S	503	C	27	151	178	0.992241	0	0.499453	1	29	30	2.83799	0	0.745715	8	48	56	4.37368	0.423963	0.816574	0.687247	0.135905
18S	504	G	26	83	109	2.42606	0.283064	0.710004	4	31	35	3.34414	0.238326	0.774759	7	89	96	1.96586	0.122965	0.665142	0.716635	0.0449957
18S	505	G	60	224	284	0.66768	0	0.401209	28	97	125	1.0224	0	0.507529	34	184	218	0.548656	0	0.355326	0.421355	0.0637487
18S	506	G	110	185	295	0.684347	0	0.407115	24	172	196	0.413198	0	0.293439	44	252	296	0.123345	0	0.110131	0.270228	0.122349
18S	507	G	176	404	580	0.0761905	0	0	46	263	309	0.0462007	0	0.0442971	46	402	448	0.117025	0	0	0.0147657	0.0208818
18S	508	A	223	686	909	0.343822	0	0	61	524	585	0.383466	0	0	68	510	578	0.0279217	0	0	0	0
18S	509	G	54	97	151	4.04686	0.208433	0.802904	2	15	17	25.4747	0.658148	0.964252	8	78	86	7.81584	0.457982	0.887725	0.88496	0.0658991	1	0.802904	0.964252	0.887725	0.88496	0.0658991
18S	510	G	550	183	733	0.0810627	0	0.0750789	121	424	545	0.152361	0	0	231	114	345	1.58276	0.0726582	0.613503	0.229527	0.273236
18S	511	U	1881	516	2397	0.736206	0	0	277	1421	1698	0.7962	0	0	753	952	1705	0.524632	0	0	0	0
18S	512	A	30	1	31	29.0837	0.813152	0.967765	8	6	14	36.5037	0.79366	0.975069	27	10	37	28.8895	0.819507	0.967395	0.970076	0.00353374	1	0.967765	0.975069	0.967395	0.970076	0.00353373
18S	513	G	597	201	798	0.185259	0	0.156468	216	339	555	0.0772782	0	0	580	685	1265	0.0791469	0	0	0.052156	0.0737597
18S	514	U	1123	389	1512	0.371631	0	0	298	478	776	0.356757	0	0	1386	1604	2990	0.613214	0	0	0	0
18S	515	G	648	340	988	0.106381	0	0.0962404	160	236	396	0.387573	0	0.279825	892	806	1698	0.0943823	0	0	0.125355	0.116078
18S	516	A	904	203	1107	0.156468	0	0.135404	217	184	401	0.566998	0	0.362413	1215	427	1642	0.159119	0	0.137348	0.211722	0.106558
18S	517	C	97	0	97	15.8112	0.795475	0.941087	35	26	61	10.9319	0.676348	0.917431	103	24	127	18.0301	0.831127	0.947841	0.935453	0.0130383	1	0.941087	0.917431	0.947841	0.935453	0.0130383
18S	518	G	518	609	1127	1.21944	0	0.549656	154	389	543	1.09553	0	0.523252	1375	160	1535	1.43537	0	0.589542	0.55415	0.0272485
18S	519	A	1033	502	1535	0.966732	0	0.491705	395	187	582	1.40233	0	0.584154	2157	169	2326	0.887466	0	0.470296	0.515385	0.0494061
18S	520	A	1286	662	1948	0.787532	0	0.440696	553	135	688	1.36281	0	0.57713	2664	158	2822	0.767521	0	0.434323	0.48405	0.0658692
18S	521	A	1685	418	2103	0.915088	0	0.477949	721	134	855	1.25308	0	0.556451	3567	296	3863	0.414878	0	0.293279	0.44256	0.110315
18S	522	A	3033	457	3490	0.281435	0	0.219674	1528	94	1622	0.324187	0	0.244934	5312	380	5692	0.0378008	0	0.0364301	0.167013	0.0929098
18S	523	A	2999	1409	4408	0.105877	0	0.0957598	1485	187	1672	0.445314	0	0.308237	4646	526	5172	0.258919	0	0.205699	0.203232	0.0867608
18S	524	U	17051	1005	18056	0.775542	0	0	8955	255	9210	0.788651	0	0	24437	1123	25560	0.805077	0	0	0	0
18S	525	A	4628	431	5059	0.14679	0	0.128023	2366	45	2411	0.197365	0	0.16489	6141	126	6267	0.169751	0	0.145137	0.146017	0.0150639
18S	526	A	4127	174	4301	0.441172	0	0.30617	2102	40	2142	0.471701	0	0.320616	5141	160	5301	0.424645	0	0.29811	0.308299	0.00931044
18S	527	C	4890	658	5548	0.0767365	0	0.0712796	3392	115	3507	0.143244	0	0	5262	270	5532	0.320525	0	0.242759	0.104679	0.101881
18S	528	A	5206	239	5445	0.065667	0	0.0616311	2526	40	2566	0.193957	0	0.162502	5307	113	5420	0.290932	0	0.225398	0.149844	0.0674542
18S	529	A	3422	443	3865	0.477137	0	0.323071	1865	54	1919	0.567558	0	0.362185	3908	88	3996	0.682003	0	0.405531	0.363596	0.0336789
18S	530	U	8934	846	9780	0.529288	0	0	4940	63	5003	0.504996	0	0	11005	303	11308	0.523541	0	0	0	0
18S	531	A	3292	245	3537	0.191539	0	0.160788	1900	45	1945	0.162316	0	0.13971	2839	66	2905	0.676344	0	0.403547	0.234682	0.119715
18S	532	C	7092	442	7534	0.564091	0	0	4544	106	4650	0.63137	0	0	7073	97	7170	0.45698	0	0	0	0
18S	533	A	773	208	981	2.66024	0.407114	0.726996	652	33	685	1.79819	0.276736	0.642961	1891	98	1989	1.03389	0.103892	0.508456	0.626138	0.0900082
18S	534	G	586	153	739	3.23928	0.388122	0.764354	584	29	613	1.61556	0.141583	0.618058	2008	206	2214	0.614452	0	0.380701	0.587705	0.15809
18S	535	G	1512	104	1616	0.617344	0	0.381848	501	43	544	1.51127	0.0049311	0.602236	2199	141	2340	0.343163	0	0.25557	0.413218	0.143254
18S	536	A	1069	51	1120	1.19398	0	0.544429	495	36	531	1.2982	0	0.56534	1997	67	2064	0.431396	0	0.301483	0.470418	0.119759
18S	537	C	895	130	1025	0.881276	0	0.468689	269	57	326	1.83965	0	0.648543	1538	61	1599	0.468972	0	0.319388	0.478873	0.13457
18S	538	U	714	271	985	0.779367	0	0.438252	322	134	456	0.702164	0	0.413043	1398	75	1473	0.4718	0	0.320708	0.390668	0.0505284
18S	539	C	925	384	1309	0.0734351	0	0.06846	337	60	397	0.378141	0	0.274886	1480	115	1595	0.108577	0	0.0979981	0.147115	0.0911491
18S	540	U	1330	324	1654	0.125277	0	0	435	49	484	0.0728751	0	0.0680559	1766	76	1842	0.10911	0	0	0.0226853	0.0320819
18S	541	U	1450	277	1727	0.147197	0	0	491	67	558	0.0957265	0	0	1576	85	1661	0.0691336	0	0	0	0
18S	542	U	2854	389	3243	0.607323	0	0	1273	127	1400	0.710984	0	0	3268	266	3534	0.63857	0	0	0	0
18S	543	C	581	580	1161	0.327845	0	0.24706	268	60	328	0.661668	0	0.398925	677	105	782	1.01581	0.022296	0.504241	0.383408	0.105565
18S	544	G	361	512	873	0.912853	0.0349972	0.477506	227	37	264	1.37136	0	0.579223	482	187	669	1.5605	0.0399385	0.609806	0.555512	0.0565538
18S	545	A	345	933	1278	0.366667	0	0.268446	247	89	336	1.10702	0	0.526138	425	130	555	2.73161	0.125316	0.732372	0.508985	0.189785
18S	546	G	298	1560	1858	0.0102026	0	0.010105	146	123	269	2.04449	0.197089	0.672355	323	365	688	2.43543	0.203008	0.709215	0.463892	0.321228
18S	547	G	158	723	881	1.69557	0.1541	0.629285	160	265	425	1.24577	0.117053	0.5553	134	580	714	3.37103	0.282923	0.771468	0.652018	0.0897023
18S	548	C	380	680	1060	1.51374	0.1953	0.602412	149	383	532	1.08357	0.173819	0.520524	238	2031	2269	0.548904	0	0.354483	0.492473	0.103142
18S	549	C	972	978	1950	0.508788	0.0370236	0.337331	696	322	1018	0.247727	0	0.198699	728	1900	2628	0.562309	0	0.36001	0.29868	0.0713009
18S	550	C	2011	1136	3147	0.0852711	0	0.0785942	1456	356	1812	0.143605	0	0	1759	2733	4492	0.0715953	0	0.0668258	0.0484733	0.0346109
18S	551	U	2105	1100	3205	0.259576	0	0.206133	1373	519	1892	0.0437636	0	0.0419499	2272	5164	7436	0.26882	0	0	0.0826943	0.0889486
18S	552	G	1439	3053	4492	0.0335361	0	0.0324549	1247	502	1749	0.354597	0	0.261883	1506	3805	5311	0.28959	0	0.224592	0.172977	0.100524
18S	553	U	2300	5277	7577	0.346864	0	0	1429	968	2397	0.121708	0	0.108543	2272	10284	12556	0.446503	0	0	0.0361809	0.0511675
18S	554	A	1252	3654	4906	0.209322	0	0.17312	873	1414	2287	0.351418	0.0258199	0.260121	1483	5082	6565	0.288072	0	0.223672	0.218971	0.0356732
18S	555	A	1166	5380	6546	0.0334674	0	0	582	2983	3565	0.0791301	0	0	1167	7138	8305	0.0578123	0	0.0546589	0.0182196	0.0257665
18S	556	U	2366	5544	7910	0.135276	0	0	731	4234	4965	0.290652	0	0	1536	8651	10187	0.0969605	0	0	0	0
18S	557	U	2070	5230	7300	0.00116118	0	0.00115999	790	4775	5565	0.355278	0	0	1847	8712	10559	0.110566	0	0	0.000386664	0.000546826
18S	558	G	2717	6965	9682	0.236627	0	0	832	3378	4210	0.0812396	0	0	2783	11471	14254	0.371977	0	0	0	0
18S	559	G	1896	6416	8312	0.0735688	0	0	623	3707	4330	0.102335	0	0	2657	7854	10511	0.122295	0	0	0	0
18S	560	A	2339	5745	8084	0.0424765	0	0	716	3602	4318	0.0958221	0	0	3121	6405	9526	0.0852781	0	0	0	0
18S	561	A	2404	4840	7244	0.0816103	0	0.0754622	732	2904	3636	0.0947056	0	0.0865342	2741	4402	7143	0.204983	0	0.170133	0.11071	0.0422608
18S	562	U	4145	6307	10452	0.285022	0	0	1171	4561	5732	0.341772	0	0	4255	6462	10717	0.264526	0	0	0	0
18S	563	G	3254	3699	6953	0.101061	0	0.091797	1051	1080	2131	0.910861	0.207153	0.476793	3100	3201	6301	0.280036	0	0.218799	0.262463	0.160178
18S	564	A	4252	3275	7527	0.00710237	0	0	1453	1739	3192	0.224178	0	0.183172	3465	3187	6652	0.157054	0	0.135753	0.106309	0.0776241
18S	565	G	4149	1973	6122	0.191912	0	0.161034	1758	525	2283	0.75487	0.147474	0.430264	2792	1531	4323	0.688699	0.114122	0.407884	0.333061	0.121984
18S	566	U	5449	2004	7453	0.08864	0	0	2825	584	3409	0.117765	0	0.105385	3259	1060	4319	0.580162	0.0250244	0.367207	0.157531	0.15438
18S	567	C	3838	1341	5179	0.395478	0.00245068	0.283439	2549	925	3474	0.128326	0	0.11376	3461	728	4189	0.637279	0.0387343	0.389287	0.262162	0.113485
18S	568	C	6647	1399	8046	0.173656	0	0	5139	657	5796	0.369475	0	0	6974	1269	8243	0.243214	0	0	0	0
18S	569	A	4696	771	5467	0.18948	0	0.159321	3532	418	3950	0.0719593	0	0	4505	5015	9520	0.40394	0	0	0.053107	0.0751047
18S	570	C	5549	1920	7469	0.218123	0	0	4507	870	5377	0.374125	0	0	5107	3825	8932	0.401417	0	0	0	0
18S	571	U	4136	1046	5182	0.0952473	0	0.0869795	3210	598	3808	0.122604	0	0	3636	632	4268	0.281003	0	0.219402	0.102127	0.0902085
18S	572	U	2592	1079	3671	0.498768	0	0.332846	2053	312	2365	0.401883	0	0.28676	2388	591	2979	0.784057	0	0.439562	0.353056	0.0639972
18S	573	U	10905	2159	13064	0.699288	0	0	4406	1146	5552	0.521368	0	0	8009	2106	10115	0.586855	0	0	0	0
18S	574	A	2880	407	3287	0.40616	0	0.288906	1657	978	2635	0.0139521	0	0.0137653	2626	742	3368	0.371746	0	0.271061	0.191244	0.125708
18S	575	A	2217	570	2787	0.473725	0	0.321525	809	389	1198	0.992003	0.158917	0.498201	2024	322	2346	0.779932	0.00495218	0.438286	0.419337	0.0733615
18S	576	A	103	179	282	15.4593	0.64212	0.939446	28	63	91	25.4579	0.844804	0.962599	116	36	152	32.6275	0.865053	0.970451	0.957499	0.0131617	1	0.939446	0.962599	0.970451	0.957499	0.0131617
18S	577	U	1424	413	1837	1.23305	0	0.552316	695	342	1037	0.928527	0	0.48171	1595	242	1837	1.59415	0	0.614647	0.549558	0.0543062
18S	578	C	1514	940	2454	0.541702	0	0.351459	584	659	1243	0.412853	0	0.292379	1767	717	2484	0.90926	0	0.476337	0.373392	0.0766854
18S	579	C	1332	702	2034	0.80487	0	0.446065	495	666	1161	0.405269	0	0.288569	2017	1099	3116	0.5266	0	0.345022	0.359885	0.0651508
18S	580	U	1285	932	2217	0.3866	0	0.278902	465	757	1222	0.104615	0	0.0947776	2191	1262	3453	0.300817	0	0.231304	0.201661	0.0780362
18S	581	U	1015	1972	2987	0.0018407	0	0	325	738	1063	0.200418	0	0.167087	1992	1171	3163	0.479197	0	0.324027	0.163705	0.132305
18S	582	U	11614	2958	14572	0.892324	0	0	3192	2169	5361	0.863645	0	0	22045	3624	25669	0.915137	0	0	0	0
18S	583	A	1113	246	1359	1.25994	0	0.557692	280	309	589	1.12832	0	0.530569	2308	247	2555	0.917788	0	0.478664	0.522308	0.0327879
18S	584	A	499	151	650	3.40695	0	0.773355	140	173	313	2.65255	0	0.726852	1193	146	1339	2.47488	0	0.712374	0.737527	0.0260147
18S	585	C	116	594	710	2.72865	0.0241994	0.732082	36	314	350	1.92915	0	0.659246	425	396	821	4.36177	0.292833	0.813679	0.735002	0.063081
18S	586	G	330	420	750	2.57028	0.0535726	0.720178	120	184	304	2.28758	0	0.696519	724	616	1340	2.10791	0.184459	0.678403	0.698367	0.0171045
18S	587	A	664	760	1424	0.989645	0	0.497573	144	409	553	0.970197	0	0.492888	1386	413	1799	1.32935	0.104541	0.570831	0.520431	0.0356897
18S	588	G	526	777	1303	1.21189	0.0580351	0.548087	135	358	493	1.27083	0	0.560131	1116	1848	2964	0.332239	0	0.249447	0.452555	0.143703
18S	589	G	284	1989	2273	0.072789	0	0.0678781	44	688	732	0.41005	0	0.291087	429	3675	4104	0.30923	0	0	0.119655	0.124348
18S	590	A	10	287	297	9.52025	0.732422	0.905234	3	47	50	27.1549	0.871419	0.965154	11	346	357	9.02346	0.69724	0.900485	0.923624	0.02943	1	0.905234	0.965154	0.900485	0.923624	0.02943
18S	591	U	545	1532	2077	0.772463	0.0847549	0.435932	112	520	632	1.67653	0.257557	0.626752	794	1651	2445	0.567884	0	0.362292	0.474992	0.111442
18S	592	C	308	5232	5540	0.28637	0	0	112	1717	1829	0.0371524	0	0.0358404	384	4358	4742	0.13044	0	0	0.0119468	0.0168953
18S	593	C	599	7495	8094	0.458302	0	0	216	3890	4106	0.501821	0	0	629	7981	8610	0.519168	0	0	0	0
18S	594	A	167	3413	3580	0.558339	0	0.358355	74	1328	1402	0.931623	0.0890613	0.482479	252	3165	3417	0.512346	0.00836612	0.338841	0.393225	0.0636126
18S	595	U	284	5283	5567	0.00459371	0	0	99	2970	3069	0.136363	0	0	258	5287	5545	0.115803	0	0	0	0
18S	596	U	188	5734	5922	0.0322172	0	0	65	4597	4662	0.430538	0	0	191	5121	5312	0.0720999	0	0	0	0
18S	597	G	360	9268	9628	0.402958	0	0	150	3450	3600	0.153294	0	0	285	6350	6635	0.244033	0	0	0	0
18S	598	G	565	6601	7166	0.155497	0	0	503	2967	3470	0.0964564	0	0	1320	5511	6831	0.27291	0	0	0	0
18S	599	A	488	8227	8715	0.347323	0	0	235	4539	4774	0.366318	0	0	395	5757	6152	0.191794	0	0	0	0
18S	600	G	566	8245	8811	0.404191	0	0	280	3650	3930	0.256469	0	0	688	6070	6758	0.32422	0	0	0	0
18S	601	G	14	187	201	29.7021	0.913423	0.967585	5	148	153	20.5698	0.882955	0.953926	23	133	156	34.9536	0.926979	0.972359	0.964623	0.00781109	1	0.967585	0.953926	0.972359	0.964623	0.00781109
18S	602	G	271	3141	3412	0.605577	0	0.37724	188	2221	2409	0.198027	0	0.165351	621	2096	2717	0.991746	0.0926427	0.49802	0.34687	0.137499
18S	603	C	738	6583	7321	0.36682	0	0	601	3670	4271	0.439638	0	0	1557	3435	4992	0.0467276	0	0.0446502	0.0148834	0.0210483
18S	604	A	380	2287	2667	0.77879	0	0.437912	360	1488	1848	0.331879	0	0.249282	1055	2268	3323	0.657066	0.00109603	0.396596	0.361264	0.0809592
18S	605	A	571	3594	4165	0.0141889	0	0.0139937	504	2792	3296	0.370286	0	0	1427	4369	5796	0.096778	0	0	0.00466458	0.00659671
18S	606	G	442	2771	3213	0.230371	0	0.187284	277	1132	1409	0.426422	0	0.299094	746	3932	4678	0.152934	0	0.132672	0.20635	0.0692661
18S	607	U	1149	5583	6732	0.542484	0	0	591	1706	2297	0.283227	0	0	1347	10048	11395	0.610526	0	0	0	0
18S	608	C	798	1424	2222	0.616579	0	0.381516	401	822	1223	0.397939	0	0.284828	760	6047	6807	0.255263	0	0	0.222115	0.161943
18S	609	U	687	971	1658	1.13099	0.102974	0.530885	274	402	676	1.43437	0.195131	0.589573	696	4702	5398	0.0370418	0	0	0.373486	0.265179
18S	610	G	1755	2602	4357	0.336908	0	0	695	464	1159	0.170374	0	0.145679	1423	4654	6077	0.207177	0	0	0.0485598	0.0686739
18S	611	G	1421	1424	2845	0.0233739	0	0.0228479	786	378	1164	0.074001	0	0.0689572	1340	2823	4163	0.140434	0	0.123167	0.0716573	0.0409994
18S	612	U	1417	1441	2858	0.0363725	0	0	594	456	1050	0.0884977	0	0.0813738	1422	2170	3592	0.273937	0	0.215079	0.0988175	0.0886677
18S	613	G	554	329	883	2.2	0.310339	0.687743	339	154	493	1.35371	0.187453	0.575634	753	418	1171	2.94046	0.437401	0.746384	0.669921	0.0708385
18S	614	C	1477	577	2054	0.144672	0	0.126441	720	174	894	0.134624	0	0.118768	1927	645	2572	0.518124	0	0.34138	0.195529	0.103179
18S	615	C	2743	711	3454	0.380248	0	0	1720	133	1853	0.527011	0	0	4296	444	4740	0.264911	0	0	0	0
18S	616	A	1288	1192	2480	0.0822742	0	0	819	114	933	0.083833	0	0.0774251	2354	304	2658	0.476457	0	0.322785	0.133403	0.137593
18S	617	G	837	468	1305	0.709044	0.0450148	0.415063	588	90	678	0.489363	0	0.328897	1611	492	2103	0.955392	0.112808	0.488712	0.410891	0.0653108
18S	618	C	1965	992	2957	0.327357	0	0	1197	324	1521	0.403548	0	0	3555	2234	5789	0.262134	0	0	0	0
18S	619	A	1004	700	1704	0.304627	0	0.233602	601	159	760	0.355906	0	0.26274	2568	1201	3769	0.398936	0	0.285225	0.260523	0.0211332
18S	620	G	616	289	905	1.59785	0.236771	0.615328	287	67	354	2.04532	0.298104	0.672249	1914	861	2775	1.08983	0.0849096	0.521582	0.603053	0.062119
18S	621	C	1330	543	1873	0.145103	0	0.126775	598	108	706	0.405296	0	0.288697	3709	516	4225	0.368081	0	0.269096	0.228189	0.0721558
18S	622	C	2650	352	3002	0.364006	0	0	1091	330	1421	0.408087	0	0	6925	2027	8952	0.392444	0	0	0	0
18S	623	G	1054	476	1530	0.305748	0	0.234273	605	164	769	0.149351	0	0.13009	6141	360	6501	0.073145	0	0	0.121454	0.0958361
18S	624	C	1674	656	2330	0.205963	0	0	852	378	1230	0.351999	0	0	11449	634	12083	0.544076	0	0	0	0
18S	625	G	4157	527	4684	0.703095	0	0	1643	192	1835	0.655217	0	0	13031	294	13325	0.606871	0	0	0	0
18S	626	G	1019	359	1378	0.176215	0	0.149907	398	153	551	0.311856	0	0.23805	2973	258	3231	0.941577	0	0.485032	0.290996	0.141844
18S	627	U	26	20	46	34.065	0.898878	0.972071	6	4	10	67.002	0.955554	0.986614	81	27	108	58.8587	0.950648	0.983445	0.98071	0.00624383	1	0.972071	0.986614	0.983445	0.98071	0.00624383
18S	628	A	945	395	1340	0.00956169	0	0	327	193	520	0.210066	0	0.173875	4065	341	4406	0.284131	0	0.221303	0.131726	0.0951354
18S	629	A	749	186	935	0.24683	0	0.198136	243	140	383	0.446238	0	0.309108	5231	192	5423	0.090288	0	0	0.169081	0.127854
18S	630	U	460	189	649	0.728632	0	0.421884	151	170	321	0.643858	0	0.392416	3409	355	3764	0.253761	0	0.202443	0.338914	0.0972468
18S	631	U	194	126	320	2.41305	0	0.707653	78	134	212	1.43579	0	0.590593	3583	1678	5261	0.26329	0	0	0.432749	0.309709
18S	632	C	359	161	520	0.7582	0	0.431708	215	224	439	0.110859	0	0.1	3680	1670	5350	0.405687	0	0	0.177236	0.184512
18S	633	C	388	253	641	0.67776	0	0.404343	266	253	519	0.38391	0	0.277796	3190	2005	5195	0.384914	0	0	0.22738	0.168878
18S	634	A	259	416	675	0.772502	0	0.43619	144	252	396	1.17193	0	0.540206	449	614	1063	2.37181	0.418035	0.70362	0.560005	0.110072
18S	635	G	165	559	724	0.77718	0.0214191	0.43765	83	214	297	2.33878	0.0931285	0.701194	226	635	861	2.81463	0.365207	0.738076	0.62564	0.133779
18S	636	C	380	1176	1556	0.0732605	0	0.0683007	332	301	633	1.33032	0	0.571261	1654	764	2418	0.237527	0	0.192001	0.277187	0.213986
18S	637	U	379	1642	2021	0.0992582	0	0	524	502	1026	0.600692	0	0.375499	1403	806	2209	0.292584	0	0.226435	0.200645	0.154378
18S	638	C	521	1077	1598	0.243048	0	0.195624	679	852	1531	0.133094	0	0.117528	1374	631	2005	0.287471	0	0.22337	0.178841	0.0448097
18S	639	C	1781	2082	3863	0.515718	0	0	2659	1720	4379	0.64759	0	0	3908	1379	5287	0.627509	0	0	0	0
18S	640	A	435	659	1094	1.06933	0	0.516979	781	352	1133	0.771615	0	0.43576	771	407	1178	0.885308	0	0.469794	0.474178	0.033302
18S	641	A	671	978	1649	0.467455	0	0.31868	1052	293	1345	0.666469	0	0.400107	725	267	992	1.77945	0	0.640448	0.453078	0.136597
18S	642	U	3611	4391	8002	0.786491	0	0	6962	1272	8234	0.818691	0	0	3479	1547	5026	0.524647	0	0	0	0
18S	643	A	537	1081	1618	0.526017	0	0.344839	866	286	1152	1.10511	0	0.525181	1129	400	1529	1.12613	0	0.529825	0.466615	0.0861294
18S	644	G	34	12	46	53.4655	0.878751	0.982023	67	19	86	27.7255	0.6719	0.965574	91	6	97	35.5429	0.777582	0.972907	0.973501	0.00672853	1	0.966601	0.965574	0.972907	0.968361	0.00324168
18S	645	C	314	1283	1597	0.460548	0	0.315461	516	341	857	1.7139	0	0.631797	744	722	1466	1.5125	0	0.602153	0.51647	0.14265
18S	646	G	300	639	939	1.71944	0	0.632525	353	494	847	1.86279	0	0.650958	532	889	1421	2.3764	0	0.703973	0.662486	0.0302861
18S	647	U	1160	2934	4094	0.455094	0	0	1700	2671	4371	0.528469	0	0	2703	8306	11009	0.614002	0	0	0	0
18S	648	A	432	539	971	1.67244	0	0.626051	518	335	853	1.90667	0	0.656229	647	1130	1777	2.29763	0	0.69687	0.659717	0.0290169
18S	649	U	1618	1400	3018	0.319686	0	0	2141	1622	3763	0.519253	0	0	2725	7420	10145	0.476749	0	0	0	0
18S	650	A	839	762	1601	0.421702	0	0.296748	1071	304	1375	0.5323	0	0.347551	1041	1946	2987	1.21671	0	0.548963	0.397754	0.108914
18S	651	U	451	1303	1754	0.361349	0	0.265545	614	395	1009	1.20843	0	0.547434	641	3320	3961	0.797327	0	0.443681	0.418887	0.116408
18S	652	U	2719	4024	6743	0.729009	0	0	4505	1754	6259	0.742016	0	0	4040	17023	21063	0.734903	0	0	0	0
18S	653	A	398	923	1321	0.827316	0	0.452937	788	486	1274	0.646153	0	0.39271	515	3749	4264	0.780261	0	0.438342	0.427996	0.0256527
18S	654	A	594	954	1548	0.448361	0	0.309702	979	403	1382	0.29857	0	0.23005	569	4423	4992	0.410893	0	0.29127	0.277008	0.0340459
18S	655	A	484	890	1374	0.660307	0	0.397876	563	584	1147	0.496951	0	0.332169	598	6838	7436	0.0876907	0	0	0.243348	0.174152
18S	656	G	956	836	1792	0.17665	0	0.150201	755	190	945	0.580937	0	0.36771	1130	4557	5687	0.132304	0	0.116863	0.211591	0.111228
18S	657	U	1232	697	1929	0.128307	0	0.113769	1035	453	1488	0.0749198	0	0	1323	6152	7475	0.176987	0	0	0.037923	0.0536312
18S	658	U	1569	429	1998	0.0838753	0	0.0774203	858	414	1272	0.0613162	0	0.0578166	1587	5914	7501	0.229509	0	0	0.045079	0.032865
18S	659	G	600	641	1241	0.63659	0.0919873	0.389165	355	259	614	0.84766	0.172719	0.459179	344	2995	3339	0.504518	0.00723177	0.335402	0.394582	0.0506768
18S	660	C	1278	1321	2599	0.235756	0	0	484	209	693	0.815834	0.00790759	0.449646	720	3576	4296	0.0764745	0	0.071057	0.173568	0.19736
18S	661	U	1593	715	2308	0.0722872	0	0.0674413	543	180	723	1.47015	0	0.595499	824	3990	4814	0.0647698	0	0	0.22098	0.266252
18S	662	G	989	326	1315	1.03029	0	0.50765	307	341	648	1.94347	0	0.660611	316	2102	2418	0.773354	0	0.436199	0.53482	0.0936085
18S	663	C	2871	882	3753	0.355937	0	0	1065	694	1759	0.0817803	0	0.0756376	1121	4133	5254	0.323548	0	0	0.0252125	0.0356559
18S	664	A	1658	349	2007	0.309274	0	0.236308	618	798	1416	0.437246	0	0.304374	765	1205	1970	0.753346	0	0.429786	0.323489	0.0801353
18S	665	G	989	1024	2013	0.284222	0	0.221404	560	717	1277	0.681821	0	0.405595	688	679	1367	1.27254	0	0.560144	0.395714	0.138466
18S	666	U	1146	1519	2665	0.0714429	0	0	742	3002	3744	0.472909	0	0	719	1722	2441	0.164264	0	0.141138	0.047046	0.0665331
18S	667	U	4705	4377	9082	0.827087	0	0	3626	6648	10274	0.881245	0	0	3233	4188	7421	0.732017	0	0	0	0
18S	668	A	901	22	923	1.49644	0	0.59969	484	16	500	3.47505	0	0.776885	701	71	772	2.13004	0.125058	0.680797	0.685791	0.072426		0.59969	0.776885	0.680797	0.685791	0.072426
18S	669	A	609	163	772	1.71788	0	0.632367	421	147	568	2.63285	0	0.725084	406	414	820	1.65181	0	0.623185	0.660212	0.0460245
18S	670	A	821	219	1040	0.693895	0	0.409877	540	167	707	1.61279	0	0.617601	478	558	1036	0.760934	0	0.432356	0.486612	0.0930772
18S	671	A	478	112	590	1.69961	0	0.62997	524	229	753	1.25177	0	0.556232	228	1347	1575	0.0131909	0	0.0130273	0.399743	0.275101
18S	672	A	393	71	464	2.12705	0.0349301	0.680678	469	409	878	0.836203	0	0.45568	286	1844	2130	0.285969	0	0	0.378786	0.283155
18S	673	G	636	29	665	0.840474	0.0382476	0.457035	492	177	669	1.06075	0.120442	0.515112	363	416	779	0.990413	0	0.497912	0.49002	0.024358
18S	674	C	527	358	885	0.17221	0	0	503	118	621	0.569882	0	0.363382	378	310	688	0.723706	0	0.420208	0.261197	0.186145
18S	675	U	304	180	484	0.578809	0.0190051	0.36709	275	329	604	0.712489	0.00337177	0.416456	176	424	600	1.0492	0	0.51242	0.431989	0.0603385
18S	676	C	322	611	933	0.17541	0	0	309	555	864	0.309634	0	0.236637	201	806	1007	0.313205	0	0.238685	0.158441	0.112037
18S	677	G	151	339	490	0.635845	0	0.38918	79	1238	1317	0.164854	0	0	64	380	444	2.15888	0.178785	0.683918	0.357699	0.280094
18S	678	U	560	861	1421	0.458603	0	0	384	1978	2362	0.520929	0	0	293	2625	2918	0.593704	0	0	0	0
18S	679	A	123	473	596	0.556281	0	0.357828	104	429	533	1.67776	0.0371138	0.626992	74	1415	1489	0.102252	0	0	0.328273	0.25682
18S	680	G	45	588	633	0.544707	0	0.352989	44	2403	2447	0.47441	0	0	33	613	646	1.26232	0	0.558358	0.303782	0.230589
18S	681	U	54	540	594	0.88409	0.0290903	0.469659	35	714	749	1.05231	0	0.513078	36	1318	1354	0.0551702	0	0.0523221	0.34502	0.207726
18S	682	U	68	1664	1732	0.338052	0	0	29	2045	2074	0.323202	0	0	68	3096	3164	0.605736	0	0	0	0
18S	683	G	11	360	371	2.91398	0.434375	0.745017	3	104	107	14.0256	0.758652	0.934023	1	625	626	1.45027	0.0808821	0.592268	0.757103	0.139782	1
18S	684	G	85	1668	1753	0.141987	0	0	42	2910	2952	0.571679	0	0	43	2110	2153	0.335928	0	0	0	0
18S	685	A	139	1216	1355	0.239258	0	0.19318	53	1678	1731	0.246407	0	0	74	1043	1117	0.371805	0	0.27121	0.154797	0.113999
18S	686	U	153	1172	1325	0.40455	0.016987	0.288183	42	1507	1549	0.170423	0	0	95	716	811	0.932608	0	0.482872	0.257018	0.19836
18S	687	C	92	2743	2835	0.333756	0	0	51	1174	1225	0.039478	0	0	50	1160	1210	0.278952	0	0.218251	0.0727503	0.102884
18S	688	U	60	2457	2517	0.18689	0	0	62	756	818	0.427147	0	0.299558	46	1017	1063	0.450846	0	0.310948	0.203502	0.143973
18S	689	U	24	2536	2560	0.180346	0	0	12	676	688	0.672682	0	0.402507	14	1209	1223	0.175617	0	0.149487	0.183998	0.166125
18S	690	G	81	2931	3012	0.297323	0	0	24	971	995	0.209784	0	0.17355	44	2377	2421	0.416914	0	0	0.05785	0.0818122
18S	691	G	223	1896	2119	0.046457	0	0.0444146	63	711	774	0.532545	0	0.347783	200	2615	2815	0.496082	0	0	0.130733	0.154545
18S	692	G	289	1931	2220	0.0089099	0	0	160	426	586	1.02811	0.0993884	0.507356	354	1006	1360	0.212809	0	0.175574	0.227643	0.210374
18S	693	A	281	2534	2815	0.255346	0	0	147	454	601	0.984865	0.0966301	0.496603	467	515	982	0.775257	0.0351373	0.436952	0.311185	0.221384
18S	694	G	465	1098	1563	0.352934	0.0823336	0.260989	170	561	731	0.632544	0	0.387784	418	364	782	1.37673	0.224518	0.579565	0.409446	0.130957
18S	695	C	274	1657	1931	0.0253911	0	0.0247748	137	2158	2295	0.533425	0	0	311	799	1110	0.761566	0.121403	0.432544	0.15244	0.198322
18S	696	G	531	896	1427	0.376471	0.0753666	0.273643	193	2130	2323	0.526018	0	0	989	1413	2402	0.212831	0	0	0.0912145	0.128997
18S	697	G	1270	648	1918	0.0245846	0	0	536	1559	2095	0.463465	0	0	1876	945	2821	0.333593	0	0	0	0
18S	698	G	1498	267	1765	0.0439852	0	0.0421548	445	406	851	0.436737	0	0.304227	1733	369	2102	0.0968986	0	0	0.115461	0.134583
18S	699	C	1010	516	1526	0.160329	0	0.138253	310	589	899	0.281704	0	0.219979	1329	329	1658	0.151731	0	0.131811	0.163348	0.0401307
18S	700	G	883	563	1446	0.132995	0	0.117456	269	298	567	0.963067	0	0.491033	2456	198	2654	0.344951	0	0	0.20283	0.209356
18S	701	G	1283	470	1753	0.133264	0	0	786	314	1100	0.124816	0	0	2696	186	2882	0.433703	0	0	0	0
18S	702	G	1768	170	1938	0.290671	0	0	845	79	924	0.122511	0	0	1806	70	1876	0.147061	0	0	0	0
18S	703	C	2541	209	2750	0.581712	0	0	939	144	1083	0.428741	0	0	2129	108	2237	0.413688	0	0	0	0
18S	704	G	1262	153	1415	0.201099	0	0	345	125	470	0.139396	0	0.12257	691	87	778	0.547796	0.0914744	0.354214	0.158928	0.146875
18S	705	G	467	52	519	1.0534	0.192691	0.513483	156	36	192	1.5525	0.277217	0.609465	186	27	213	3.86033	0.52471	0.795017	0.639322	0.116859
18S	706	U	273	45	318	1.92898	0.28955	0.65929	77	72	149	1.784	0.215826	0.642343	118	14	132	5.41261	0.521127	0.845048	0.71556	0.0918228
18S	707	C	286	71	357	1.24528	0.0518629	0.555313	136	64	200	0.792206	0	0.443259	205	87	292	1.09784	0	0.524172	0.507581	0.0472261
18S	708	C	144	94	238	1.845	0.0305406	0.649462	54	83	137	1.13196	0	0.53276	100	25	125	2.43589	0	0.710596	0.630939	0.0737732
18S	709	G	65	54	119	3.64833	0.0341533	0.786279	12	38	50	3.88671	0.227463	0.798568	17	24	41	6.4873	0.428494	0.869205	0.818017	0.0365411	1
18S	710	C	115	158	273	0.408151	0	0.290602	48	57	105	0.787107	0	0.442774	52	9	61	2.04767	0.04831	0.675455	0.46961	0.158257
18S	711	C	249	203	452	0.351459	0	0	114	175	289	0.492107	0	0	92	30	122	0.175429	0	0.150286	0.0500954	0.0708457
18S	712	G	103	192	295	0.00960961	0	0	21	114	135	0.183824	0	0.15625	50	33	83	0.756085	0.0241579	0.43349	0.19658	0.179255
18S	713	C	238	336	574	0.573256	0	0	63	184	247	0.423925	0	0	143	54	197	0.267059	0	0	0	0
18S	714	G	247	84	331	0.225803	0	0	114	70	184	0.232973	0	0	201	22	223	0.351587	0	0	0	0
18S	715	A	110	78	188	0.361728	0	0.266675	70	97	167	0.191468	0	0	142	27	169	0.0201307	0	0	0.0888918	0.125712
18S	716	G	64	100	164	0.562155	0.00988291	0.36126	55	87	142	0.0567211	0	0	64	103	167	0.304167	0	0.234296	0.198519	0.149638
18S	717	G	48	68	116	1.28813	0.119684	0.565072	34	16	50	1.82593	0.327684	0.650648	53	41	94	1.83146	0.187167	0.649239	0.621653	0.0400128
18S	718	C	71	109	180	0.388705	0	0.281023	63	38	101	0.256318	0	0.205628	68	80	148	0.979269	0.0615799	0.496446	0.327699	0.123228
18S	719	G	71	37	108	1.64332	0.118192	0.623854	40	34	74	0.884	0.021267	0.472559	55	230	285	0.13108	0	0.116249	0.40422	0.212788
18S	720	A	22	183	205	0.630529	0	0.387857	18	75	93	0.719622	0	0.421082	32	228	260	0.542784	0	0.352697	0.387212	0.0279216
18S	721	G	31	115	146	1.87249	0.230846	0.653417	21	46	67	1.77761	0.204232	0.643385	26	285	311	0.495406	0	0.331997	0.542933	0.149211
18S	722	C	34	278	312	0.700497	0.000486566	0.412712	19	79	98	1.34512	0.162552	0.576063	25	875	900	0.407387	0	0	0.329592	0.24241
18S	723	C	76	458	534	0.166397	0	0.142888	97	108	205	0.325081	0	0.246231	93	498	591	0.215203	0	0.177339	0.188819	0.0429637
18S	724	A	26	309	335	1.3829	0.260613	0.58107	30	141	171	0.97739	0.192064	0.49574	17	378	395	1.38056	0.110795	0.580546	0.552452	0.0401016
18S	725	C	35	746	781	0.117846	0	0.105543	35	314	349	0.0373968	0	0.0361483	37	513	550	0.972575	0.123446	0.493503	0.211731	0.201246
18S	726	C	71	1331	1402	0.340532	0	0	69	533	602	0.367717	0	0	62	1121	1183	0.00616554	0	0	0	0
18S	727	G	45	1201	1246	0.171015	0	0	101	343	444	0.00759051	0	0	39	885	924	0.45439	0	0.312659	0.10422	0.147389
18S	728	C	72	1723	1795	0.424647	0	0	54	692	746	0.419827	0	0	127	1895	2022	0.35538	0	0	0	0
18S	729	C	72	1227	1299	0.145718	0	0	43	662	705	0.360151	0	0	136	1956	2092	0.367203	0	0	0	0
18S	730	C	76	1707	1783	0.417476	0	0	41	667	708	0.369002	0	0	223	2525	2748	0.543115	0	0	0	0
18S	731	G	32	1119	1151	0.0659144	0	0	33	304	337	0.400953	0	0.286806	166	1563	1729	0.224098	0	0	0.095602	0.135202
18S	732	U	26	1095	1121	0.105427	0	0	16	430	446	0.0356948	0	0	86	1670	1756	0.281294	0	0	0	0
18S	733	C	18	820	838	0.104145	0	0.0944239	41	412	453	0.15372	0	0	64	1193	1257	0.0499382	0	0	0.0314746	0.0445119
18S	734	C	9	662	671	0.266964	0	0.21096	16	262	278	0.312983	0	0.239028	58	514	572	1.04712	0.224946	0.511945	0.320644	0.135755
18S	735	C	21	436	457	0.660019	0.116878	0.398121	40	216	256	0.275486	0	0.216646	100	423	523	1.00818	0.111182	0.502515	0.372428	0.118111
18S	736	C	29	453	482	0.398873	0	0.285561	33	208	241	0.226446	0	0.18526	95	423	518	0.829416	0	0.453855	0.308226	0.110818
18S	737	G	14	311	325	0.836537	0.170736	0.456259	35	99	134	1.12626	0.207616	0.531541	42	298	340	1.45481	0.166676	0.593345	0.527048	0.0560551
18S	738	C	28	341	369	0.424775	0	0.298701	104	67	171	0.575258	0.0028446	0.366536	58	266	324	1.30516	0.0354403	0.566948	0.410728	0.113882
18S	739	C	70	368	438	0.0682612	0	0.0640359	57	88	145	0.854947	0.106918	0.462609	186	230	416	0.634373	0	0.388715	0.30512	0.173121
18S	740	C	195	383	578	0.271867	0	0	102	69	171	0.575904	0.0876399	0.366797	621	179	800	0.247649	0	0	0.122266	0.17291
18S	741	C	348	179	527	0.236237	0	0	297	69	366	0.296518	0	0	1063	125	1188	0.532371	0	0	0	0
18S	742	U	365	126	491	0.196409	0	0	305	59	364	0.257473	0	0	1105	125	1230	0.564374	0	0	0	0
18S	743	U	350	101	451	0.150762	0	0	372	57	429	0.361008	0	0	681	64	745	0.241868	0	0	0	0
18S	744	G	118	50	168	1.46456	0.354382	0.595679	134	27	161	1.02538	0.180217	0.507812	136	28	164	2.68013	0.375632	0.729472	0.610988	0.0911374
18S	745	C	229	94	323	0.219102	0	0.18018	336	30	366	0.108265	0	0	505	34	539	0.000617284	0	0.000618047	0.060266	0.0847923
18S	746	C	265	69	334	0.137778	0	0.121412	341	47	388	0.128792	0	0	200	87	287	0.890046	0.123712	0.471779	0.19773	0.20002
18S	747	U	240	60	300	0.284718	0	0.222193	185	99	284	0.274815	0.00113724	0.216167	59	281	340	0.509743	0	0.338293	0.258884	0.0562039
18S	748	C	300	66	366	0.0397215	0	0.0383043	249	81	330	0.108828	0	0.0984154	216	100	316	0.544059	0	0.353078	0.163266	0.136442
18S	749	U	282	62	344	0.164187	0	0.141383	234	96	330	0.134072	0	0.118537	217	143	360	0.293536	0	0.227413	0.162444	0.0468766
18S	750	C	446	48	494	0.159618	0	0	408	54	462	0.209215	0	0	294	57	351	0.386332	0.0158562	0.279244	0.0930814	0.131637
18S	751	G	391	30	421	0.116298	0	0.104404	380	122	502	0.237044	0	0	373	42	415	0.306811	0.03593	0.235211	0.113205	0.096226
18S	752	G	237	32	269	1.03416	0.231745	0.509323	215	100	315	0.348699	0.0354587	0.259153	434	19	453	0.312628	0.0743562	0.23857	0.335682	0.12307
18S	753	C	316	307	623	0.0499822	0	0	289	63	352	0.285489	0	0.222577	699	70	769	0.158225	0	0	0.0741922	0.104924
18S	754	G	422	68	490	0.453066	0.0207689	0.312238	412	62	474	0.0225497	0	0.0220979	744	63	807	0.103135	0	0	0.111445	0.142268
18S	755	C	625	39	664	0.22406	0	0.183272	389	30	419	0.291931	0.0050418	0.226382	622	147	769	0.104358	0	0.0946077	0.168087	0.0548578
18S	756	C	777	37	814	0.118596	0	0.106138	398	22	420	0.337582	0	0.252832	610	182	792	0.164285	0	0.141257	0.166742	0.0625399
18S	757	C	747	28	775	0.345547	0.0415866	0.257054	469	33	502	0.139474	0	0.122616	750	194	944	0.028736	0	0.0279621	0.135877	0.0939953
18S	758	C	1094	26	1120	0.0663594	0	0.062282	642	39	681	0.0849137	0	0	980	91	1071	0.0146248	0	0	0.0207607	0.02936
18S	759	C	1426	13	1439	0.131103	0	0	811	30	841	0.248219	0	0	1281	58	1339	0.207123	0	0	0	0
18S	760	U	1607	15	1622	0.187212	0	0	890	28	918	0.288514	0	0	1126	63	1189	0.0831279	0	0	0	0
18S	761	C	1768	32	1800	0.233993	0	0	951	13	964	0.309891	0	0	1756	149	1905	0.473796	0	0	0	0
18S	762	G	1501	9	1510	0.00690492	0	0	331	10	341	1.31712	0.156462	0.569148	931	57	988	0.136479	0	0.120196	0.229782	0.244934
18S	763	A	1788	8	1796	0.130087	0	0	445	25	470	0.822694	0.0517789	0.451888	817	62	879	0.328005	0	0.247202	0.23303	0.184754
18S	764	U	2725	47	2772	0.215691	0.102591	0.177475	1452	14	1466	0.56469	0.270489	0.361053	1547	95	1642	0.534632	0.235162	0.348516	0.295681	0.083741
18S	765	G	664	21	685	4.97039	0.641251	0.83271	315	82	397	6.07365	0.710618	0.858935	508	87	595	4.03262	0.610214	0.801564	0.83107	0.0234505	1
18S	766	C	1207	65	1272	2.49997	0.38655	0.714444	635	18	653	3.81662	0.542413	0.792637	582	77	659	4.11973	0.518638	0.804915	0.770665	0.0400694	1
18S	767	U	1238	51	1289	2.8413	0.333894	0.739821	673	18	691	4.09302	0.50128	0.803881	578	105	683	4.64043	0.408362	0.822922	0.788874	0.0355466	1
18S	768	C	1781	72	1853	1.85507	0.167869	0.649869	1328	59	1387	1.73678	0.208079	0.634775	1188	101	1289	2.29796	0.00988449	0.696946	0.66053	0.0264772
18S	769	U	2170	121	2291	1.44156	0.113391	0.590531	1592	137	1729	1.3695	0.152416	0.578111	1346	348	1694	1.72604	0	0.633304	0.600649	0.0236412
18S	770	U	34916	373	35289	0.94696	0	0	27257	879	28136	0.958086	0	0	25922	1212	27134	0.930641	0	0	0	0
18S	771	A	3180	43	3223	0.653253	0	0.395206	1939	150	2089	0.92109	0.0897085	0.479582	2500	50	2550	0.842197	0.0394013	0.457267	0.444018	0.0356974
18S	772	G	2182	18	2200	1.3015	0.0674764	0.565613	1287	117	1404	1.71026	0.241072	0.631197	2890	60	2950	0.535035	0	0.348626	0.515145	0.120753
18S	773	C	3302	92	3394	0.317261	0	0.240903	1390	120	1510	1.27551	0.179372	0.560702	3722	216	3938	0.067448	0	0.0632013	0.288269	0.205847
18S	774	U	1242	98	1340	2.14029	0.257663	0.68172	812	173	985	2.17249	0.351206	0.685009	3364	186	3550	0.13481	0	0.118825	0.495185	0.26613
18S	775	G	248	61	309	11.1751	0.76781	0.918109	130	216	346	7.01655	0.716139	0.875573	940	318	1258	2.16834	0.12275	0.684549	0.826077	0.101571	1
18S	776	A	81	155	236	12.7081	0.839623	0.927336	44	334	378	5.2333	0.71548	0.839927	358	231	589	5.36574	0.534643	0.843134	0.870132	0.0404702	1
18S	777	G	390	482	872	0.406987	0	0.289497	251	211	462	0.708783	0	0.415313	1368	346	1714	0.314201	0	0.239188	0.314666	0.0740727
18S	778	U	387	660	1047	0.0161896	0	0	199	882	1081	0.431772	0	0	1620	805	2425	0.115206	0	0	0	0
18S	779	G	136	869	1005	0.0729843	0	0	113	255	368	0.794399	0.00521758	0.44338	923	621	1544	0.449874	0	0.310424	0.251268	0.185779
18S	780	U	227	534	761	0.10315	0	0.093616	140	339	479	0.243704	0	0.196279	1327	1048	2375	0.0948653	0	0	0.0966316	0.0801588
18S	781	C	362	61	423	1.25084	0.0855186	0.556304	182	113	295	1.10064	0.154663	0.524798	1104	791	1895	0.266755	0	0.210669	0.43059	0.156039
18S	782	C	612	342	954	0.142071	0	0.124512	311	222	533	0.218768	0	0.179776	1396	797	2193	0.229013	0	0.186408	0.163565	0.0277474
18S	783	C	1099	348	1447	0.211725	0	0	396	341	737	0.0803372	0	0	1992	1120	3112	0.107478	0	0	0	0
18S	784	G	368	232	600	1.45731	0.134696	0.593453	247	348	595	0.310533	0	0.237256	2012	261	2273	0.331125	0	0.248838	0.359849	0.165251
18S	785	C	454	283	737	1.27892	0.165629	0.56153	341	697	1038	0.240509	0	0	1969	743	2712	0.151481	0	0.131595	0.231042	0.239786
18S	786	G	350	829	1179	0.746676	0.011238	0.427692	300	270	570	0.753259	0.0583602	0.430063	2625	835	3460	0.0457479	0	0	0.285918	0.202177
18S	787	G	730	1692	2422	0.067327	0	0	474	422	896	0.220178	0	0.180613	4627	1240	5867	0.470236	0	0	0.0602042	0.0851416
18S	788	G	656	2676	3332	0.235397	0	0	427	704	1131	0.109364	0	0.0986611	4479	924	5403	0.400641	0	0	0.032887	0.0465093
18S	789	G	750	553	1303	1.5077	0.241949	0.601413	354	625	979	0.610669	0.0179988	0.37938	1314	636	1950	0.89148	0.127481	0.471441	0.484078	0.0910837
18S	790	C	1920	2339	4259	0.201109	0	0	996	653	1649	0.0525859	0	0.0499875	1335	1383	2718	0.315643	0	0.239982	0.0966567	0.103381
18S	791	C	1571	1859	3430	0.0767285	0	0.0712801	702	847	1549	0.187054	0	0.157664	1796	1597	3393	0.00255353	0	0	0.0763146	0.0644644
18S	792	C	2884	3719	6603	0.443999	0	0	1198	1337	2535	0.236878	0	0	1682	3078	4760	0.309295	0	0	0	0
18S	793	G	1529	2343	3872	0.0368907	0	0.0355871	708	1175	1883	0.0961371	0	0.0877478	1217	1272	2489	0.330013	0	0.248203	0.123846	0.0904753
18S	794	A	1301	3226	4527	0.0978946	0	0	658	1986	2644	0.202693	0	0	1188	1812	3000	0.0331926	0	0.0321366	0.0107122	0.0151494
18S	795	A	1781	4843	6624	0.36321	0	0	787	3965	4752	0.543935	0	0	1655	1969	3624	0.0503908	0	0	0	0
18S	796	G	2165	4235	6400	0.323035	0	0	1740	1360	3100	0.194916	0	0	2351	752	3103	0.185646	0	0.15662	0.0522068	0.0738315
18S	797	C	127	242	369	12.331	0.757383	0.925174	121	71	192	14.591	0.780591	0.936172	172	480	652	5.50029	0.52266	0.84636	0.902569	0.0399983	1
18S	798	G	2018	2802	4820	0.0523773	0	0	1505	1752	3257	0.113659	0	0	3777	1231	5008	0.177115	0	0	0	0
18S	799	U	33	278	311	15.8951	0.810142	0.94099	29	26	55	60.0927	0.949337	0.983919	92	34	126	38.5471	0.912855	0.974908	0.966606	0.0184829	1
18S	800	U	1839	3213	5052	0.00179871	0	0.00179584	1092	1411	2503	0.33734	0	0.252322	2641	1590	4231	0.200118	0	0.166782	0.1403	0.103977
18S	801	U	4168	6273	10441	0.564204	0	0	2240	4063	6303	0.52543	0	0	5005	8235	13240	0.66622	0	0	0	0
18S	802	A	1567	1689	3256	0.612766	0	0.380019	321	2864	3185	0.0222606	0	0.0217825	737	3074	3811	0.494544	0	0.330957	0.244253	0.15858
18S	803	C	1590	1628	3218	0.58989	0	0.371098	419	4251	4670	0.353705	0	0	2293	3853	6146	0.107028	0	0	0.123699	0.174937
18S	804	U	1926	5004	6930	0.310332	0	0	385	4749	5134	0.424384	0	0	2772	5006	7778	0.309818	0	0	0	0
18S	805	U	2052	6762	8814	0.510486	0	0	312	3577	3889	0.268538	0	0	2481	4259	6740	0.225553	0	0	0	0
18S	806	U	2065	5540	7605	0.434547	0	0	345	3282	3627	0.251507	0	0	2190	5059	7249	0.301321	0	0	0	0
18S	807	G	1524	2314	3838	0.104382	0	0.0945384	277	1711	1988	0.288934	0	0.224252	1806	3502	5308	0.0740462	0	0	0.106264	0.0919253
18S	808	A	1017	1186	2203	0.678726	0.0143904	0.404419	245	1005	1250	0.711164	0.107618	0.415797	1388	2355	3743	0.146338	0	0.127687	0.315968	0.133216
18S	809	A	763	1453	2216	0.686488	0	0.407161	190	879	1069	0.83405	0	0.45499	1100	1415	2515	0.690474	0.128367	0.408546	0.423566	0.0222278
18S	810	A	739	815	1554	1.35821	0	0.576107	199	482	681	1.50396	0.038921	0.600984	1001	924	1925	1.06683	0.187133	0.516298	0.564463	0.03554
18S	811	A	728	462	1190	1.85042	0	0.649366	152	248	400	2.64406	0.189174	0.726077	674	950	1624	1.25764	0.216064	0.557212	0.644218	0.0690352
18S	812	A	905	311	1216	1.59954	0	0.615512	274	201	475	1.79104	0.0520486	0.642194	921	1449	2370	0.456399	0	0.313466	0.523724	0.149073
18S	813	A	887	387	1274	1.3352	0.0565384	0.571963	221	132	353	2.42524	0.249175	0.708634	581	2184	2765	0.184293	0	0.155662	0.478753	0.235174
18S	814	U	804	1125	1929	0.583506	0	0.368611	235	483	718	0.668892	0	0.401134	390	2593	2983	0.165136	0	0.141772	0.303839	0.115365
18S	815	U	8012	621	8633	0.727757	0	0	2606	345	2951	0.674989	0	0	3332	1638	4970	0.342477	0	0	0	0
18S	816	A	3392	237	3629	0.184524	0	0	1333	174	1507	0.244054	0	0	1729	1553	3282	0.0690595	0	0.0646167	0.0215389	0.0304606
18S	817	G	2657	245	2902	0.0589735	0	0.0557074	1171	129	1300	0.0617047	0	0	1406	1990	3396	0.0595722	0	0.0562385	0.0373153	0.0263868
18S	818	A	3807	707	4514	0.310762	0	0	1343	664	2007	0.36359	0	0	2308	2713	5021	0.266572	0	0	0	0
18S	819	G	1466	781	2247	0.532528	0	0.347584	387	289	676	1.25462	0.0172999	0.556831	1283	2656	3939	0.0193627	0	0	0.301472	0.229652
18S	820	U	2011	1846	3857	0.15273	0	0	669	909	1578	0.0453592	0	0	1628	6048	7676	0.558007	0	0	0	0
18S	821	G	580	390	970	2.65925	0.334153	0.726925	223	346	569	1.97421	0.312448	0.664168	450	1096	1546	1.58819	0.226683	0.613782	0.668292	0.0462822
18S	822	U	743	973	1716	0.778354	0	0.437826	280	450	730	1.17041	0.135079	0.539597	376	1122	1498	1.52943	0.165789	0.604813	0.527412	0.0687147
18S	823	U	1305	1035	2340	0.340429	0	0.254051	488	1100	1588	0.0477659	0	0	748	2025	2773	0.294136	0	0.227347	0.160466	0.113989
18S	824	C	2784	3419	6203	0.5603	0	0	1048	1968	3016	0.550157	0	0	1226	4946	6172	0.505324	0	0	0	0
18S	825	A	1279	2057	3336	0.0296574	0	0	548	1607	2155	0.353958	0	0	488	2512	3000	0.0852346	0	0.0785643	0.0261881	0.0370356
18S	826	A	1192	1536	2728	0.217011	0	0.178368	383	1517	1900	0.261324	0	0	508	2194	2702	0.161245	0	0.138899	0.105756	0.0764969
18S	827	A	988	1406	2394	0.392044	0	0.281716	347	1546	1893	0.306535	0	0	521	2088	2609	0.142026	0	0.124405	0.135374	0.115271
18S	828	G	731	429	1160	2.07864	0.166636	0.67537	253	366	619	1.26941	0.197518	0.559754	356	1908	2264	0.369733	0	0.270018	0.501714	0.170498
18S	829	C	1740	4392	6132	0.490833	0	0	351	859	1210	0.042325	0	0.0406385	417	2751	3168	0.0301462	0	0	0.0135462	0.0191572
18S	830	A	732	2026	2758	0.254508	0	0.202934	91	815	906	0.276099	0	0.216549	179	1549	1728	0.813457	0.0487992	0.44871	0.289398	0.112788
18S	831	G	185	6969	7154	0.629473	0	0	53	597	650	0.502799	0	0.334917	89	3237	3326	0.198233	0	0	0.111639	0.157882
18S	832	G	218	1408	1626	0.954804	0	0.488593	29	782	811	0.00377668	0	0	104	2430	2534	0.0397414	0	0.0382369	0.17561	0.221862
18S	833	C	458	2107	2565	0.177916	0	0.151093	69	633	702	0.00962542	0	0.0095471	179	4858	5037	0.562419	0	0	0.0535468	0.0690858
18S	834	C	656	1390	2046	0.485361	0	0.32687	203	525	728	0.145542	0	0	440	2678	3118	0.272997	0	0	0.108957	0.154088
18S	835	C	1215	2487	3702	0.25531	0	0	273	384	657	0.0695204	0	0	574	2513	3087	0.337356	0	0	0	0
18S	836	G	903	527	1430	0.922106	0.00995828	0.479912	205	95	300	1.05965	0.220552	0.515313	301	637	938	1.17831	0.188268	0.541193	0.512139	0.0251185
18S	837	A	678	612	1290	1.12027	0.0699761	0.528555	92	104	196	2.17394	0.401407	0.686032	168	582	750	1.55468	0.23987	0.608879	0.607822	0.064294
18S	838	G	1496	1140	2636	0.0861627	0	0	131	86	217	2.03578	0.382789	0.67161	279	474	753	1.36882	0.0732816	0.578172	0.416594	0.297036
18S	839	C	1593	1869	3462	0.286765	0	0	145	388	533	0.221723	0	0.181762	290	546	836	1.03182	0	0.508129	0.229964	0.210224
18S	840	C	1133	1809	2942	0.119447	0	0	65	775	840	0.236782	0	0	123	1113	1236	0.238911	0	0.192966	0.0643219	0.0909649
18S	841	G	402	672	1074	1.66276	0.323527	0.624668	45	679	724	0.0767663	0	0	95	380	475	2.33632	0.329994	0.70071	0.441793	0.313933
18S	842	C	755	1655	2410	0.25286	0	0.201893	34	858	892	0.200784	0	0	303	891	1194	0.357434	0	0.263478	0.155124	0.112534
18S	843	C	1305	1848	3153	0.0145987	0	0	86	776	862	0.137453	0	0	792	798	1590	0.0483483	0	0.0461463	0.0153821	0.0217536
18S	844	U	1983	1634	3617	0.102552	0	0	140	1079	1219	0.390219	0	0	1161	1663	2824	0.428692	0	0	0	0
18S	845	G	2535	1393	3928	0.139925	0	0	227	656	883	0.0573404	0	0	1499	785	2284	0.227975	0	0	0	0
18S	846	G	2464	633	3097	0.120902	0	0.107893	213	417	630	0.369731	0	0.270242	1234	1633	2867	0.392775	0	0	0.126045	0.11107
18S	847	A	1699	752	2451	0.508098	0	0.337004	123	351	474	0.962947	0.132819	0.491089	905	812	1717	0.154217	0	0.133679	0.320591	0.146373
18S	848	U	4679	3645	8324	0.608172	0	0	452	943	1395	0.369078	0	0	2137	1647	3784	0.507817	0	0	0	0
18S	849	A	915	1570	2485	0.583141	0	0.368438	81	293	374	1.67588	0.254491	0.626916	379	290	669	2.3936	0.375861	0.705638	0.566997	0.144034
18S	850	C	974	2194	3168	0.217117	0	0.178433	112	680	792	0.249559	0	0.199919	429	452	881	1.66287	0.26995	0.624732	0.334361	0.20551
18S	851	C	1131	3211	4342	0.0921841	0	0	304	887	1191	0.0890007	0	0	692	766	1458	0.829099	0	0.453453	0.151151	0.21376
18S	852	G	696	1269	1965	1.22215	0.127344	0.550112	216	431	647	0.960391	0.040193	0.490284	658	700	1358	1.21591	0.0703315	0.5489	0.529765	0.0279222
18S	853	C	2092	2393	4485	0.0228489	0	0	738	1052	1790	0.250983	0	0	2343	982	3325	0.0317766	0	0	0	0
18S	854	A	1832	3094	4926	0.0805494	0	0	848	727	1575	0.0304428	0	0	2348	714	3062	0.1864	0	0.157157	0.0523858	0.0740848
18S	855	G	1685	646	2331	1.09486	0.202849	0.522748	419	254	673	1.66355	0.265193	0.624909	1980	618	2598	0.570596	0	0.363388	0.503682	0.107614
18S	856	C	3031	746	3777	0.32676	0	0.246333	852	365	1217	0.545302	0.0208276	0.353065	2978	720	3698	0.181409	0	0.153589	0.250996	0.0815026
18S	857	U	7128	938	8066	0.406198	0	0	2649	649	3298	0.4586	0	0	7895	1299	9194	0.554443	0	0	0	0
18S	858	A	5182	850	6032	0.127814	0	0	1916	221	2137	0.0544902	0	0	5009	853	5862	0.186124	0	0	0	0
18S	859	G	7161	369	7530	0.294993	0	0	3140	122	3262	0.398614	0	0	6808	572	7380	0.365176	0	0	0	0
18S	860	G	4155	327	4482	0.248874	0	0.199314	1911	253	2164	0.0588401	0	0	3997	523	4520	0.0877412	0	0.08068	0.0933313	0.0818599
18S	861	A	6263	574	6837	0.262037	0	0	2694	250	2944	0.376687	0	0	6010	318	6328	0.29872	0	0	0	0
18S	862	A	3630	1226	4856	0.0606227	0	0.0571687	1314	151	1465	0.314484	0	0.239369	3302	112	3414	0.323436	0	0.244445	0.180328	0.0871112
18S	863	U	3328	2079	5407	0.105685	0	0	1711	294	2005	0.133444	0	0	3625	191	3816	0.0829942	0	0.0766526	0.0255509	0.0361344
18S	864	A	4583	1856	6439	0.346523	0	0	1786	133	1919	0.224734	0	0	4510	148	4658	0.272545	0	0	0	0
18S	865	A	3641	1288	4929	0.167764	0	0	1382	61	1443	0.0571945	0	0	2582	90	2672	0.228765	0	0.186231	0.0620771	0.0877903
18S	866	U	1632	1297	2929	0.302124	0	0.232085	670	104	774	0.517391	0.0379607	0.341264	2371	116	2487	0.114327	0	0.102634	0.225328	0.0975374
18S	867	G	189	137	326	10.3688	0.767176	0.912285	89	7	96	9.989	0.74862	0.909854	239	149	388	5.86141	0.612298	0.854578	0.892239	0.026649	1
18S	868	G	716	1519	2235	0.368744	0	0.269491	353	175	528	0.519072	0	0.342129	1001	556	1557	0.402503	0	0.287121	0.29958	0.0309354
18S	869	A	1030	1397	2427	0.116717	0	0.104557	572	137	709	0.0719405	0	0	1174	689	1863	0.0259776	0	0.0253331	0.0432965	0.0445349
18S	870	A	633	1570	2203	0.0952158	0	0.0869739	210	104	314	0.787196	0	0.441248	678	505	1183	0.472898	0	0.321251	0.283157	0.147119
18S	871	U	1098	3814	4912	0.643533	0	0	487	294	781	0.50692	0	0	1208	2393	3601	0.662749	0	0	0	0
18S	872	A	265	1270	1535	0.196759	0	0.1645	105	95	200	0.780044	0	0.439444	256	366	622	1.19946	0	0.545742	0.383229	0.160638
18S	873	G	272	278	550	2.20778	0.217664	0.688648	165	111	276	0.0724027	0	0.0677425	375	499	874	0.335581	0	0.251477	0.335956	0.260427
18S	874	G	181	1233	1414	0.160346	0	0.138272	87	64	151	0.964474	0.0849294	0.492608	222	1513	1735	0.41908	0	0	0.210293	0.207454
18S	875	A	159	680	839	0.912791	0.010863	0.477501	44	82	126	1.20079	0.0174138	0.547576	133	186	319	2.30694	0.181611	0.698266	0.574448	0.0921081
18S	876	C	232	893	1125	0.367713	0	0.269027	53	80	133	0.947347	0	0.488352	104	241	345	1.78985	0	0.642223	0.466534	0.153136
18S	877	C	208	1200	1408	0.121986	0	0.108792	73	120	193	0.42921	0	0.3014	137	847	984	0.0900733	0	0	0.13673	0.124622
18S	878	G	248	448	696	1.46421	0.175765	0.594537	50	39	89	2.44309	0.347147	0.71186	88	69	157	5.00113	0.428125	0.834244	0.713547	0.0978675
18S	879	C	457	553	1010	2.89171	0.462873	0.743233	105	75	180	4.1442	0.654165	0.806472	217	155	372	7.41716	0.799247	0.881476	0.810394	0.0565056	1
18S	880	G	821	619	1440	2.31071	0.206657	0.698096	130	106	236	3.89653	0.483551	0.79646	414	143	557	5.88897	0.662557	0.855063	0.783206	0.064763	1
18S	881	G	1299	343	1642	2.86038	0	0.741075	273	151	424	2.77817	0	0.73578	644	122	766	5.4156	0.3677	0.844302	0.773719	0.0499563	1
18S	882	U	1357	1325	2682	1.97216	0	0.663628	314	195	509	3.47318	0	0.776786	935	343	1278	3.84784	0	0.793851	0.744755	0.0577869
18S	883	U	2248	1612	3860	1.50322	0	0.600576	481	266	747	2.89124	0.222522	0.743268	1634	389	2023	2.71479	0	0.730903	0.691582	0.0645487
18S	884	C	3156	1758	4914	1.28481	0	0.562376	710	208	918	2.88731	0.36382	0.74296	2367	294	2661	2.39144	0	0.705218	0.670185	0.0777738
18S	885	U	36545	3683	40228	0.787377	0	0	10228	945	11173	0.738195	0	0	29510	10382	39892	0.850247	0	0	0	0
18S	886	A	5794	1099	6893	0.973563	0.0918598	0.493339	1665	236	1901	1.35755	0.206515	0.575959	4859	449	5308	1.06848	0.22847	0.5166	0.528632	0.0347862
18S	887	U	13155	6257	19412	0.347096	0	0	4715	921	5636	0.230797	0	0	10407	1330	11737	0.0911191	0	0	0	0
18S	888	U	13027	5337	18364	0.288162	0	0	6295	2253	8548	0.509311	0	0	11025	1510	12535	0.129491	0	0	0	0
18S	889	U	12140	5049	17189	0.237878	0	0	3495	3031	6526	0.312243	0	0	8716	2990	11706	0.0590169	0	0	0	0
18S	890	U	10626	2135	12761	0.0409096	0	0.0393048	3392	2586	5978	0.246154	0	0	7249	6568	13817	0.228373	0	0	0.0131016	0.0185285
18S	891	G	6705	3650	10355	0.244579	0	0.19653	2423	1231	3654	0.241304	0	0.194439	4998	4629	9627	0.10816	0	0.0976126	0.162861	0.0461452
18S	892	U	6834	5736	12570	0.19474	0	0	2458	1732	4190	0.11819	0	0	4054	6857	10911	0.250301	0	0	0	0
18S	893	U	1918	4221	6139	0.633212	0.100055	0.387748	719	1297	2016	0.806467	0.106741	0.446556	1426	3958	5384	0.529883	0.102586	0.346397	0.393567	0.041096
18S	894	G	1092	5532	6624	0.277278	0	0.217111	443	1842	2285	0.353072	0	0.261025	517	6185	6702	0.061107	0	0.057596	0.178577	0.0874051
18S	895	G	1652	4555	6207	0.153852	0	0.133356	149	2060	2209	0.117577	0	0.105249	848	3669	4517	0.410447	0	0.291051	0.176552	0.0817718
18S	896	U	3431	4454	7885	0.279509	0	0	276	2468	2744	0.307197	0	0	2096	4780	6876	0.255245	0	0	0	0
18S	897	U	2141	3379	5520	0.104578	0	0	156	717	873	0.905556	0.146358	0.475504	1581	2184	3765	0.176223	0	0.149855	0.208453	0.198497
18S	898	U	1063	2257	3320	0.296069	0	0.228489	88	706	794	0.709308	0.00160428	0.415274	1081	2155	3236	0.131926	0	0.116582	0.253448	0.123211
18S	899	U	1236	790	2026	0.736491	0.141967	0.424246	77	827	904	0.141621	0	0.124172	855	1303	2158	0.368679	0	0.26946	0.272626	0.122525
18S	900	C	659	792	1451	1.09216	0.16331	0.522196	41	498	539	0.662016	0	0.398766	542	1175	1717	0.451662	0	0.311259	0.41074	0.0865299
18S	901	G	1203	710	1913	0.272083	0	0.213976	158	321	479	0.486389	0	0.327688	439	1141	1580	0.242519	0	0.195283	0.245649	0.0585103
18S	902	G	423	302	725	1.92929	0.206255	0.658931	94	183	277	1.13929	0	0.533452	185	523	708	1.37558	0.112142	0.579395	0.590592	0.0518348
18S	903	A	684	552	1236	0.3609	0	0.26535	104	151	255	0.811675	0.0335482	0.448993	206	481	687	0.851841	0.0235392	0.460358	0.391567	0.0893695
18S	904	A	426	435	861	0.663612	0	0.399177	66	110	176	1.48493	0.167872	0.598937	94	202	296	2.61137	0.317504	0.723772	0.573962	0.133687
18S	905	C	443	658	1101	0.267221	0	0.211023	54	173	227	1.05882	0	0.515383	91	352	443	1.02302	0.0412987	0.506254	0.410887	0.141374
18S	906	U	295	761	1056	0.475728	0	0.322575	55	287	342	0.566699	0	0.36239	102	378	480	1.13061	0	0.531169	0.405378	0.0904205
18S	907	G	161	528	689	1.78496	0.207932	0.641262	24	78	102	5.75081	0.582458	0.853096	93	391	484	1.56543	0	0.610693	0.701684	0.10779
18S	908	A	159	1178	1337	0.818203	0	0.450191	38	580	618	0.508401	0	0.337408	40	763	803	0.99215	0	0.498341	0.428647	0.0674439
18S	909	G	103	2663	2766	0.0371682	0	0	33	735	768	0.488557	0	0.328495	55	1385	1440	0.312985	0	0.238503	0.188999	0.138601
18S	910	G	76	702	778	3.3879	0.440512	0.772327	23	448	471	2.0342	0.276221	0.670893	78	428	506	3.84747	0.49272	0.79403	0.74575	0.0536683
18S	911	C	17	3252	3269	0.17456	0	0.148656	6	1453	1459	0.101705	0	0.0923732	28	991	1019	1.91093	0.397269	0.656688	0.299239	0.253797
18S	912	C	66	4280	4346	0.194211	0	0.162658	20	1999	2019	0.0134708	0	0.0132983	84	4574	4658	0.162534	0	0	0.0586521	0.0737434
18S	913	A	47	5850	5897	0.0152669	0	0	19	2099	2118	0.0916208	0	0.0839673	34	4698	4732	0.0330023	0	0	0.0279891	0.0395825
18S	914	U	74	9920	9994	0.35483	0	0	17	4673	4690	0.510268	0	0	54	6650	6704	0.234107	0	0	0	0
18S	915	G	53	3827	3880	1.05314	0	0.513006	28	2416	2444	0.113629	0	0.102072	66	4096	4162	0.471001	0	0.320243	0.311774	0.16787
18S	916	A	36	6328	6364	0.350614	0	0.259626	22	2560	2582	0.111847	0	0.10063	72	5175	5247	0.271983	0	0.213858	0.191371	0.0668288
18S	917	U	16	8728	8744	0.0545747	0	0.051756	20	2947	2967	0.022196	0	0	34	6124	6158	0.184404	0	0.155715	0.069157	0.0647502
18S	918	U	81	21831	21912	0.632741	0	0	55	6689	6744	0.644311	0	0	171	19679	19850	0.697177	0	0	0	0
18S	919	A	20	6828	6848	0.417542	0	0.294584	18	2107	2125	0.296786	0	0.228946	38	5167	5205	0.449061	0	0.309939	0.277823	0.0351253
18S	920	A	25	13337	13362	0.358769	0	0	35	2621	2656	0.0752561	0	0	32	8010	8042	0.150403	0	0	0	0
18S	921	G	39	8391	8430	0.000217451	0	0	25	1712	1737	0.260229	0	0.206588	64	7018	7082	0.0996816	0	0	0.0688626	0.0973864
18S	922	A	20	12023	12043	0.384956	0	0	8	2625	2633	0.314811	0	0	42	7753	7795	0.263172	0	0	0	0
18S	923	G	51	9706	9757	0.306192	0	0	9	1143	1152	0.450178	0	0.310615	82	8055	8137	0.388366	0	0	0.103538	0.146425
18S	924	G	123	4349	4472	0.399844	0	0.28568	31	638	669	1.10066	0	0.524332	247	2903	3150	0.490211	0	0.329024	0.379679	0.103805
18S	925	G	202	1277	1479	2.33727	0.380968	0.700496	61	352	413	1.34302	0.183818	0.573792	185	1327	1512	1.24815	0.236725	0.555352	0.60988	0.0645158
18S	926	A	178	1170	1348	2.08868	0.257565	0.6764	58	288	346	1.34643	0.0137089	0.574526	115	391	506	4.69847	0.549076	0.8248	0.691909	0.102761
18S	927	C	36	1311	1347	1.31483	0	0.568185	32	348	380	0.638612	0	0.390353	76	398	474	3.61605	0.296231	0.783722	0.580753	0.160838
18S	928	G	91	392	483	4.20806	0.132433	0.808311	34	86	120	3.43058	0	0.775743	40	305	345	3.81227	0	0.792674	0.792242	0.0132992	1
18S	929	G	139	213	352	4.12836	0.0552223	0.805451	54	37	91	3.68539	0.327657	0.788399	45	153	198	5.42619	0.0401277	0.845048	0.812966	0.0237292	1
18S	930	C	235	300	535	1.3842	0.0282359	0.581027	87	60	147	1.67342	0.165234	0.627534	28	71	99	8.41556	0.282505	0.894743	0.701101	0.138235
18S	931	C	197	1202	1399	0.161103	0	0	123	79	202	1.32343	0	0.570811	87	119	206	4.39737	0.0386353	0.815454	0.462089	0.341669
18S	932	G	977	493	1470	0.13248	0	0	624	144	768	0.381881	0	0	461	87	548	1.36203	0.0118825	0.577081	0.19236	0.272038
18S	933	G	638	278	916	0.65003	0	0.394211	279	82	361	0.71593	0	0.417898	542	155	697	1.27907	0.126518	0.561577	0.457895	0.0739489
18S	934	G	673	120	793	1.17359	0.127944	0.540245	337	21	358	1.02126	0.0545307	0.505957	1165	33	1198	0.594097	0.0233023	0.372881	0.473028	0.0721849
18S	935	G	1509	143	1652	0.196303	0	0.164174	897	12	909	0.0915751	0	0	2726	29	2755	0.178802	0	0	0.0547248	0.0773926
18S	936	G	1033	87	1120	1.02665	0.165146	0.506799	478	15	493	1.01853	0.130537	0.505097	1975	10	1985	0.373778	0	0.27218	0.428025	0.110202
18S	937	C	4057	92	4149	0.449135	0	0	1787	52	1839	0.43561	0	0	5663	34	5697	0.488074	0	0	0	0
18S	938	A	2505	33	2538	0.0509868	0	0.0485315	1022	14	1036	0.206193	0	0.171082	3265	20	3285	0.0764185	0	0.0710134	0.0968756	0.0532686
18S	939	U	3233	45	3278	0.158897	0	0	1404	14	1418	0.0673087	0	0	3324	53	3377	0.152628	0	0.132452	0.0441505	0.0624382
18S	940	U	3206	25	3231	0.106776	0	0	1358	23	1381	0.0148416	0	0.014635	4054	51	4105	0.00836987	0	0.0083024	0.0076458	0.00599272
18S	941	C	4729	73	4802	0.42888	0	0	2088	33	2121	0.359582	0	0	6296	157	6453	0.371179	0	0	0	0
18S	942	G	1957	53	2010	0.520023	0	0.342227	1125	11	1136	0.30429	0	0.233457	2929	67	2996	0.562225	0	0.359964	0.311883	0.0559263
18S	943	U	4883	40	4923	0.452008	0	0	2639	45	2684	0.513793	0	0	7874	82	7956	0.451485	0	0	0	0
18S	944	A	2573	28	2601	0.0693014	0	0.0648333	1231	17	1248	0.133858	0	0.118139	2977	27	3004	0.707898	0.0556887	0.414566	0.199179	0.153848
18S	945	U	2757	17	2774	0.0396436	0	0	1891	27	1918	0.319009	0	0	4659	53	4712	0.158689	0	0.136981	0.0456602	0.0645732
18S	946	U	1749	22	1771	0.462986	0.0213663	0.316589	799	16	815	0.677356	0.0939843	0.404119	4510	45	4555	0.304958	0	0.233731	0.318146	0.0695692
18S	947	G	1064	14	1078	1.43269	0.240881	0.589158	633	0	633	1.09989	0.205684	0.524179	3094	100	3194	1.10569	0.216591	0.525174	0.54617	0.0303993
18S	948	C	1879	69	1948	0.438481	0	0.304931	924	21	945	0.363272	0	0.266678	5918	153	6071	0.344089	0	0.256033	0.275881	0.0209964
18S	949	G	1976	83	2059	0.425426	0	0.298557	818	23	841	0.52184	0	0.343168	6286	181	6467	0.417254	0	0.294442	0.312056	0.0220638
18S	950	C	2214	49	2263	0.298999	0	0.230255	1319	29	1348	0.149452	0	0	8553	102	8655	0.12876	0	0.114084	0.114779	0.0940024
18S	951	C	2512	85	2597	0.194171	0	0.162651	1179	60	1239	0.0277509	0	0	11630	176	11806	0.104469	0	0	0.0542171	0.0766745
18S	952	G	1461	29	1490	1.35658	0.131272	0.575819	997	42	1039	0.212927	0	0.175688	9367	81	9448	0.238353	0	0.192492	0.314667	0.18479
18S	953	C	3723	57	3780	0.0925417	0	0	1035	48	1083	0.185004	0	0.156243	11893	106	11999	0.00218611	0	0	0.0520809	0.0736535
18S	954	U	9370	767	10137	0.707955	0	0	2314	131	2445	0.512837	0	0	32807	175	32982	0.693226	0	0	0	0
18S	955	A	3021	177	3198	0.211299	0	0.174485	646	162	808	0.760088	0.0558547	0.43215	11473	120	11593	0.0733368	0	0.0683315	0.224989	0.152761
18S	956	G	2878	329	3207	0.222943	0	0.182347	888	187	1075	0.331113	0	0.248923	11686	255	11941	0.0019939	0	0	0.143757	0.105222
18S	957	A	3657	83	3740	0.096917	0	0.0883756	1377	441	1818	0.248775	0	0	12816	351	13167	0.159376	0	0	0.0294585	0.0416606
18S	958	G	4750	223	4973	0.18206	0	0	1862	132	1994	0.318747	0	0	9211	535	9746	0.0640037	0	0.0601595	0.0200532	0.0283595
18S	959	G	1539	264	1803	1.53714	0.221199	0.605988	547	145	692	1.15422	0.196991	0.536155	5684	232	5916	0.647023	0	0.392884	0.511676	0.0887044
18S	960	U	3121	892	4013	0.0840364	0	0.0775396	1044	445	1489	0.0842878	0	0	8839	940	9779	0.174986	0	0	0.0258465	0.0365525
18S	961	G	3120	296	3416	0.349637	0	0.259116	781	768	1549	0.146968	0	0	3783	942	4725	0.404949	0.0283639	0.288274	0.182463	0.129569
18S	962	A	2807	603	3410	0.531063	0	0.346925	677	771	1448	0.0320144	0	0	2682	1323	4005	0.515127	0.000319113	0.340045	0.22899	0.161945
18S	963	A	6416	877	7293	0.263647	0	0	1114	424	1538	0.0303155	0	0	3419	1140	4559	0.180404	0	0.152861	0.0509537	0.0720594
18S	964	A	3644	1162	4806	0.256191	0	0.203977	761	644	1405	0.113766	0	0.102211	928	1259	2187	1.32921	0.202948	0.570783	0.292323	0.201236
18S	965	U	3052	1477	4529	0.374032	0	0.272259	485	318	803	1.04726	0.171181	0.511854	679	1137	1816	1.664	0.274851	0.624754	0.469622	0.146971
18S	966	U	3443	1055	4498	0.422052	0	0.296837	256	388	644	1.68374	0.328526	0.627748	1251	719	1970	1.38789	0.208144	0.581343	0.501976	0.146287
18S	967	C	6623	5484	12107	0.514757	0	0	1079	836	1915	0.140942	0	0	2394	2326	4720	0.133912	0	0	0	0
18S	968	U	7003	4077	11080	0.416841	0	0	971	1235	2206	0.201858	0	0	2391	4558	6949	0.450037	0	0	0	0
18S	969	U	6208	3623	9831	0.292578	0	0	1023	1961	2984	0.367199	0	0	1134	4688	5822	0.323629	0	0	0	0
18S	970	G	4925	971	5896	0.235905	0	0.190903	711	1890	2601	0.232919	0	0	271	5577	5848	0.344268	0	0	0.0636342	0.0899924
18S	971	G	2651	418	3069	1.55763	0.202153	0.60909	699	805	1504	0.497482	0	0.33236	967	4167	5134	0.144079	0	0	0.313817	0.249005
18S	972	A	697	357	1054	6.73999	0.672168	0.870908	544	604	1148	1.10634	0.131931	0.525461	783	2386	3169	0.568521	0	0.36253	0.586299	0.211956
18S	973	C	4504	3827	8331	0.0882021	0	0	1026	734	1760	0.454382	0.0118888	0.312545	679	1555	2234	1.80472	0.114446	0.643561	0.318702	0.262769
18S	974	C	6985	4208	11193	0.360468	0	0	2291	1088	3379	0.2619	0	0	1239	1612	2851	1.48107	0.107351	0.597032	0.199011	0.281443
18S	975	G	8703	1828	10531	0.31161	0	0	3508	972	4480	0.427447	0	0	1526	1521	3047	1.78407	0.225808	0.640889	0.21363	0.302118
18S	976	G	5013	968	5981	0.292073	0	0.226079	1172	467	1639	0.819776	0.090123	0.450633	1765	1231	2996	2.30251	0.39668	0.697271	0.457994	0.192434
18S	977	C	5574	4717	10291	0.298668	0	0	2288	792	3080	0.0474666	0	0	3277	8954	12231	0.16252	0	0	0	0
18S	978	G	3467	2097	5564	0.406621	0	0.289113	1071	1219	2290	0.389311	0	0.280307	3339	5324	8663	0.469548	0	0.319544	0.296321	0.0168098
18S	979	C	5233	3269	8502	0.0976427	0	0	2683	991	3674	0.153376	0	0	6529	16642	23171	0.457041	0	0	0	0
18S	980	A	4283	3673	7956	0.0434251	0	0	2101	913	3014	0.0514428	0	0.0489413	4944	10907	15851	0.0529888	0	0	0.0163138	0.0230712
18S	981	A	4595	4780	9375	0.243171	0	0	2378	2565	4943	0.433055	0	0	6861	17716	24577	0.392996	0	0	0	0
18S	982	G	3955	2970	6925	0.0510267	0	0.0485561	1951	1568	3519	0.207314	0	0	4695	13386	18081	0.0942945	0	0	0.0161854	0.0228896
18S	983	A	2805	1683	4488	0.82497	0.112726	0.452101	2040	1515	3555	0.218579	0	0	4811	10961	15772	0.101891	0	0.0924743	0.181525	0.195015
18S	984	C	1417	3142	4559	0.893752	0.13719	0.472003	627	2504	3131	0.112527	0	0	2230	23923	26153	0.378641	0	0	0.157334	0.222504
18S	985	G	1500	5243	6743	0.356501	0	0.262838	215	1648	1863	0.650191	0.0394228	0.394138	1124	12933	14057	0.252072	0.00168504	0.201336	0.286104	0.080412
18S	986	G	4539	3891	8430	0.154706	0	0.133992	308	761	1069	2.20842	0.301928	0.688521	3710	13864	17574	0.0681302	0	0	0.274171	0.298052
18S	987	A	4135	2563	6698	0.565665	0.0839835	0.361328	228	806	1034	2.4902	0.355284	0.713681	3214	7108	10322	0.595932	0.105522	0.37343	0.482813	0.163323
18S	988	C	6841	3566	10407	0.00947348	0	0.00938547	243	1769	2012	0.81731	0.0808189	0.449859	5444	6662	12106	0.246512	0	0.197775	0.219006	0.180448
18S	989	C	14717	3792	18509	0.459669	0	0	1937	1145	3082	0.194039	0	0.162551	9981	7310	17291	0.222238	0	0	0.0541835	0.0766271
18S	990	A	11521	4397	15918	0.324811	0	0	3625	298	3923	0.00415959	0	0.00414341	10760	5708	16468	0.230311	0	0	0.00138114	0.00195322
18S	991	G	10962	3656	14618	0.245937	0	0	6321	285	6606	0.39571	0	0	10739	2781	13520	0.150633	0	0	0	0
18S	992	A	11493	4381	15874	0.330753	0	0	7919	895	8814	0.539101	0	0	11710	2608	14318	0.274776	0	0	0	0
18S	993	G	5202	4198	9400	0.136387	0	0.12003	4102	585	4687	0.0166287	0	0	6835	1249	8084	0.206687	0	0.171302	0.0971107	0.0717871
18S	994	C	2756	5730	8486	0.23868	0	0.192707	3393	1537	4930	0.0731112	0	0	4827	2810	7637	0.160173	0	0.138075	0.110261	0.0810936
18S	995	G	2978	4384	7362	0.362725	0	0.266203	1375	1036	2411	0.954339	0	0.488422	1925	1732	3657	1.25573	0.231615	0.556753	0.437126	0.124038
18S	996	A	5693	3275	8968	0.0198759	0	0	5259	974	6233	0.35485	0	0	4819	1991	6810	0.0169399	0	0	0	0
18S	997	A	4716	2338	7054	0.130086	0	0.115126	4601	1233	5834	0.367308	0	0	3753	1222	4975	0.162199	0	0.139586	0.084904	0.060861
18S	998	A	3691	2114	5805	0.230662	0	0.187455	3660	1289	4949	0.348339	0	0	2955	1421	4376	0.126842	0	0.112587	0.100014	0.077043
18S	999	G	754	1483	2237	1.99947	0.320236	0.666707	470	655	1125	1.69749	0.323699	0.629493	1010	1235	2245	0.925106	0.176584	0.480659	0.592286	0.080381
18S	1000	C	1934	8647	10581	0.429765	0	0	482	1103	1585	0.758141	0	0.431372	1372	2280	3652	0.0973568	0	0.0887415	0.173371	0.185997
18S	1001	A	985	6488	7473	0.035984	0	0	244	788	1032	1.85251	0	0.649652	1221	1471	2692	0.821859	0	0.451202	0.366951	0.271828
18S	1002	U	1226	4350	5576	0.318799	0	0.241767	432	725	1157	1.47465	0	0.59611	1424	2585	4009	0.24289	0	0.195463	0.344447	0.178954
18S	1003	U	454	1726	2180	2.52654	0.0484945	0.716529	146	557	703	2.92015	0	0.745178	844	1577	2421	1.21871	0	0.54939	0.670366	0.0863389
18S	1004	U	559	1074	1633	3.7793	0.127658	0.790866	159	583	742	2.54109	0	0.717874	884	1219	2103	1.67623	0	0.626451	0.71173	0.0672626
18S	1005	G	637	3083	3720	1.07827	0	0.518897	228	1323	1551	0.616416	0	0.381499	997	1365	2362	1.49882	0	0.599912	0.500103	0.0901514
18S	1006	C	3215	14077	17292	0.628473	0	0	1456	3504	4960	0.542879	0	0	4616	3383	7999	0.295454	0	0	0	0
18S	1007	C	11450	12100	23550	0.771502	0	0	5380	3580	8960	0.790139	0	0	16203	6305	22508	0.813886	0	0	0	0
18S	1008	A	2374	1146	3520	1.06661	0	0.516186	983	782	1765	0.548956	0	0.354533	3163	1460	4623	0.352011	0	0.260403	0.377041	0.105629
18S	1009	A	4443	476	4919	0.419546	0	0.295592	1672	1057	2729	0.0223443	0	0	5110	1208	6318	0.0155193	0	0	0.0985306	0.139343
18S	1010	G	3033	785	3818	0.858133	0	0.461891	1230	341	1571	0.784754	0	0.439855	2635	964	3599	0.835262	0	0.455188	0.452311	0.00922286
18S	1011	A	2791	807	3598	1.01341	0	0.5034	1221	267	1488	0.888426	0	0.470626	3093	726	3819	0.744677	0	0.426892	0.466973	0.0313408
18S	1012	A	2886	551	3437	1.053	0	0.51298	1029	319	1348	1.0529	0.0029343	0.51307	2870	621	3491	0.956084	0	0.488846	0.504965	0.0113981
18S	1013	U	3406	1167	4573	0.361281	0	0.265441	1298	574	1872	0.325918	0	0.245905	3609	1360	4969	0.327697	0	0.246854	0.252733	0.00899398
18S	1014	G	1661	1876	3537	0.546957	0.069157	0.353634	527	1524	2051	0.00562053	0	0.00559183	1908	1478	3386	0.753308	0.126337	0.429722	0.262983	0.184635
18S	1015	U	5532	3462	8994	0.373357	0	0	1794	1812	3606	0.427622	0	0	5596	4875	10471	0.452427	0	0	0	0
18S	1016	U	1449	5661	7110	0.157948	0	0.13642	503	1866	2369	0.365045	0	0.267506	1851	4772	6623	0.196508	0	0.164255	0.189394	0.0563906
18S	1017	U	774	8190	8964	0.0337733	0	0	207	2225	2432	0.429269	0	0.300428	897	5659	6556	0.285058	0	0.221851	0.174093	0.127213
18S	1018	U	339	3658	3997	1.45355	0	0.592488	110	1927	2037	0.839123	0	0.456384	496	6806	7302	0.192498	0	0.161443	0.403438	0.179912
18S	1019	C	975	4979	5954	0.718343	0	0.418085	278	1387	1665	1.45939	0	0.59354	904	7181	8085	0.109719	0	0.0988821	0.370169	0.204766
18S	1020	A	600	4172	4772	1.35349	0	0.57515	111	1007	1118	3.03474	0	0.752319	456	3565	4021	1.45185	0	0.592204	0.639891	0.079803
18S	1021	U	933	14354	15287	0.311536	0	0	181	4590	4771	0.0980674	0	0	559	12479	13038	0.309315	0	0	0	0
18S	1022	U	7069	36835	43904	0.836898	0	0	1205	19382	20587	0.877621	0	0	3055	31066	34121	0.820065	0	0	0	0
18S	1023	A	1811	3465	5276	1.12013	0	0.528379	371	1724	2095	1.16677	0	0.538602	935	3452	4387	1.08437	0	0.520297	0.529092	0.00749001
18S	1024	A	1506	3297	4803	1.1725	0	0.539753	257	1516	1773	1.43737	0	0.589858	709	2748	3457	1.46864	0	0.594988	0.574866	0.0249169
18S	1025	U	2926	3874	6800	0.39273	0	0.282015	395	2892	3287	0.167194	0	0.143282	824	3588	4412	0.712194	0	0.416009	0.280435	0.111346
18S	1026	C	4268	7256	11524	0.29054	0	0	755	3535	4290	0.19247	0	0	1047	6765	7812	0.167455	0	0	0	0
18S	1027	A	1650	2716	4366	0.888696	0	0.470591	265	1312	1577	1.22458	0	0.550634	541	2450	2991	1.20906	0	0.547403	0.522876	0.0369945
18S	1028	A	2823	2454	5277	0.319464	0	0.242152	411	2026	2437	0.223681	0	0.182855	942	2011	2953	0.924325	0	0.480422	0.301809	0.128597
18S	1029	G	1984	1596	3580	0.391145	0	0.281224	337	1176	1513	0.348562	0	0.258596	655	4092	4747	0.205483	0	0	0.17994	0.127572
18S	1030	A	1808	1161	2969	0.682877	0	0.405861	249	1036	1285	0.622888	0	0.383998	538	1914	2452	0.631974	0	0.387342	0.3924	0.00961527
18S	1031	A	26	95	121	41.987	0.92924	0.976923	5	136	141	14.4374	0.818709	0.935649	15	85	100	41.5465	0.939164	0.976724	0.963099	0.01941	1	0.98931	0.935649	0.976724	0.967227	0.0229128
18S	1032	C	1171	2459	3630	0.406946	0	0.289297	134	1508	1642	0.184236	0	0.155654	393	4726	5119	0.260282	0	0	0.148317	0.118219
18S	1033	G	1744	2096	3840	0.398221	0	0.284858	284	1322	1606	0.231868	0	0.18832	597	4478	5075	0.188731	0	0	0.157726	0.118288
18S	1034	A	2339	3295	5634	0.0113793	0	0.0112532	371	1802	2173	0.051799	0	0	795	2855	3650	0.381226	0	0.27606	0.0957711	0.127566
18S	1035	A	4911	3230	8141	0.268539	0	0	855	2170	3025	0.306132	0	0	2257	2367	4624	0.202117	0	0.168164	0.0560547	0.0792733
18S	1036	A	3405	3226	6631	0.00349316	0	0.00348153	560	2850	3410	0.355012	0	0	1551	3013	4564	0.334694	0	0.250806	0.0847624	0.117419
18S	1037	G	1531	2743	4274	0.737014	0.0361489	0.424356	311	1315	1626	0.528164	0	0.345759	877	3144	4021	0.682223	0.0368675	0.405608	0.391908	0.0335179
18S	1038	U	1881	9332	11213	0.377284	0	0	400	1306	1706	0.485927	0	0.327149	1514	3563	5077	0.401737	0	0.28664	0.204596	0.145613
18S	1039	C	5643	7100	12743	0.470441	0	0	1297	2534	3831	0.418708	0	0	3228	8709	11937	0.468088	0	0	0	0
18S	1040	G	3285	5098	8383	0.166966	0	0	1181	1686	2867	0.215706	0	0	3208	10610	13818	0.565658	0	0	0	0
18S	1041	G	4990	4096	9086	0.281126	0	0	1729	1650	3379	0.390796	0	0	4279	5542	9821	0.358599	0	0	0	0
18S	1042	A	5437	1815	7252	0.165227	0	0	1492	1286	2778	0.315417	0	0	4030	4537	8567	0.3	0	0	0	0
18S	1043	G	4614	2049	6663	0.182663	0	0	1149	526	1675	0.0540042	0	0.0512662	3005	4345	7350	0.245031	0	0	0.0170887	0.0241671
18S	1044	G	1946	836	2782	0.905713	0.182752	0.475352	536	133	669	1.55282	0.287783	0.608632	1638	1220	2858	0.897532	0.123013	0.473087	0.519024	0.0633695
18S	1045	U	790	551	1341	2.38986	0.373788	0.705157	323	102	425	2.67799	0.418625	0.728577	780	138	918	4.3911	0.557841	0.814674	0.749469	0.0470873
18S	1046	U	834	278	1112	2.27608	0.285617	0.694948	499	175	674	0.867852	0	0.464994	954	107	1061	2.68402	0.253368	0.728744	0.629562	0.117182
18S	1047	C	1946	1733	3679	0.164514	0	0	957	291	1248	0.204866	0	0	1524	1384	2908	0.0656392	0	0	0	0
18S	1048	G	952	454	1406	1.02777	0	0.507024	597	156	753	0.12318	0	0.1098	955	585	1540	0.421148	0	0.296479	0.304434	0.162263
18S	1049	A	952	635	1587	0.557599	0	0.358131	492	193	685	0.00285066	0	0	751	396	1147	0.44547	0	0.30837	0.222167	0.158404
18S	1050	A	1106	740	1846	0.179961	0	0.152585	518	241	759	0.234064	0	0	711	410	1121	0.0830263	0	0.0767246	0.0764364	0.0622928
18S	1051	G	1115	536	1651	0.776964	0	0.437391	492	224	716	0.0283124	0	0	693	776	1469	0.134822	0	0	0.145797	0.206188
18S	1052	A	462	370	832	3.01642	0	0.751247	93	169	262	1.86295	0.220217	0.651575	111	202	313	3.49752	0.32702	0.778206	0.727009	0.0544638
18S	1053	C	445	6742	7187	0.558162	0	0	76	271	347	1.30543	0	0.566948	126	672	798	0.888764	0	0.470865	0.345938	0.24774
18S	1054	G	345	1417	1762	1.33287	0	0.571482	103	344	447	0.791567	0	0.442381	121	640	761	1.01592	0	0.504278	0.506047	0.0527202
18S	1055	A	148	1093	1241	3.78923	0	0.791331	42	101	143	6.69074	0.373754	0.87076	115	242	357	5.19997	0.145547	0.839087	0.833726	0.0326474	1
18S	1056	U	318	1099	1417	3.75925	0	0.79	96	263	359	2.38386	0.0563178	0.705058	134	285	419	5.01267	0.281892	0.834015	0.776358	0.0535229	1
18S	1057	C	10608	4732	15340	0.594816	0	0	2371	720	3091	0.639884	0	0	2945	2614	5559	0.552116	0	0	0	0
18S	1058	A	1873	1749	3622	1.45399	0	0.592567	316	160	476	2.52301	0.207555	0.716579	701	409	1110	2.46951	0.169398	0.711959	0.673702	0.0574017
18S	1059	G	7494	630	8124	0.140185	0	0.122962	1517	144	1661	0.0482952	0	0.0460967	2882	889	3771	0.136594	0	0.120207	0.0964219	0.035603
18S	1060	A	3614	1595	5209	0.958624	0	0.489486	636	307	943	1.16523	0	0.538419	1813	382	2195	1.39075	0.092645	0.581832	0.536579	0.0377228
18S	1061	U	17519	11760	29279	0.721992	0	0	3383	1497	4880	0.635446	0	0	8491	2902	11393	0.565603	0	0	0	0
18S	1062	A	3597	3090	6687	0.644725	0	0.392031	889	517	1406	0.616331	0	0.381483	1995	866	2861	1.2312	0	0.551898	0.441804	0.077967
18S	1063	C	7865	4189	12054	0.116665	0	0	1891	957	2848	0.222437	0	0	5908	1335	7243	0.0998083	0	0	0	0
18S	1064	C	10882	5698	16580	0.434995	0	0	2450	1206	3656	0.447124	0	0	9925	2242	12167	0.508977	0	0	0	0
18S	1065	G	6477	1504	7981	0.24864	0	0.199149	1388	487	1875	0.167644	0	0.14364	6387	1442	7829	0.161494	0	0	0.114263	0.0839139
18S	1066	U	6195	2250	8445	0.0833465	0	0.0769427	1594	718	2312	0.133814	0	0	5333	2987	8320	0.243171	0	0	0.0256476	0.0362711
18S	1067	C	5769	2574	8343	0.0140114	0	0.0138194	1390	895	2285	0.175348	0	0	4681	3625	8306	0.274606	0	0	0.00460647	0.00651454
18S	1068	G	1788	1808	3596	1.02126	0.0937038	0.505327	299	513	812	1.18853	0.141663	0.543378	1499	1483	2982	1.01285	0.0370394	0.503276	0.517327	0.01844
18S	1069	U	6496	2657	9153	0.333413	0	0	948	1257	2205	0.318465	0	0	5175	3328	8503	0.400869	0	0	0	0
18S	1070	A	2456	1972	4428	0.310624	0	0.237046	491	710	1201	0.193234	0	0.162054	1758	895	2653	0.966759	0.158299	0.491643	0.296914	0.141057
18S	1071	G	918	1753	2671	0.872638	0.160573	0.466087	192	342	534	1.46118	0.266107	0.594143	607	1800	2407	0.871281	0.10617	0.46571	0.508647	0.060455
18S	1072	U	455	2220	2675	0.767306	0.062142	0.434259	110	398	508	1.55953	0.20651	0.609771	378	1754	2132	1.0036	0.0759418	0.501015	0.515015	0.0723331
18S	1073	U	582	2032	2614	0.773762	0.0167641	0.436321	101	539	640	1.02108	0.0681372	0.505605	492	1347	1839	1.27077	0.119261	0.559754	0.50056	0.0505176
18S	1074	C	3027	1371	4398	0.0611174	0	0	760	670	1430	0.190752	0	0	2499	2036	4535	0.204671	0	0	0	0
18S	1075	C	1429	2662	4091	0.107063	0	0.09673	339	621	960	0.441589	0	0.306542	2277	1318	3595	0.161451	0	0.139041	0.180771	0.0905955
18S	1076	G	1292	1662	2954	0.514965	0	0.339995	371	597	968	0.433781	0	0.302761	1695	1113	2808	0.475302	0	0.32225	0.321669	0.0152061
18S	1077	A	1730	1074	2804	0.6563	0	0.39633	667	536	1203	0.199456	0	0.166404	2305	729	3034	0.481175	0	0.324933	0.295889	0.0960875
18S	1078	C	3521	2950	6471	0.319093	0	0	1427	868	2295	0.384088	0	0	5062	1025	6087	0.290135	0	0	0	0
18S	1079	C	4013	4168	8181	0.444109	0	0	1485	996	2481	0.361322	0	0	5502	1472	6974	0.357157	0	0	0	0
18S	1080	A	1439	928	2367	1.26479	0.108496	0.558561	540	321	861	1.14745	0.0615348	0.53462	2209	454	2663	0.930468	0.00812274	0.482085	0.525089	0.0319406
18S	1081	U	6650	3284	9934	0.525283	0	0	2329	1091	3420	0.523914	0	0	9058	1479	10537	0.600991	0	0	0	0
18S	1082	A	2005	1319	3324	0.854389	0	0.460814	757	346	1103	0.836282	0.00983286	0.455646	2657	542	3199	0.616563	0	0.381477	0.432646	0.036243
18S	1083	A	2884	1524	4408	0.423825	0	0.297714	992	448	1440	0.400987	0	0.286359	5721	716	6437	0.275472	0	0	0.194691	0.137745
18S	1084	A	1170	2235	3405	0.963835	0.0172634	0.490866	669	549	1218	0.716808	0.00665259	0.417723	1787	619	2406	1.13831	0.126327	0.532444	0.480344	0.0474219
18S	1085	C	2639	4687	7326	0.131941	0	0	2113	1278	3391	0.46589	0	0	2891	2048	4939	0.042924	0	0	0	0
18S	1086	G	940	3175	4115	0.607218	0	0.377864	719	724	1443	0.388327	0	0.279848	1578	2008	3586	0.28888	0	0.224181	0.293964	0.06353
18S	1087	A	1195	7081	8276	0.245152	0	0	492	1915	2407	0.219103	0	0	965	2820	3785	0.191416	0	0.160698	0.053566	0.0757538
18S	1088	U	467	15545	16012	0.676341	0	0	217	2865	3082	0.45673	0	0	631	5799	6430	0.413853	0	0	0	0
18S	1089	G	131	5128	5259	0.225898	0	0.1843	101	1133	1234	0.512704	0	0.339113	164	1597	1761	1.43901	0.23232	0.590135	0.371183	0.167226
18S	1090	C	756	5301	6057	0.0185411	0	0.0182066	229	1582	1811	0.0337994	0	0	763	4684	5447	0.334343	0	0	0.00606886	0.00858266
18S	1091	C	603	5495	6098	0.0335137	0	0	249	1198	1447	0.191344	0	0.160705	1093	4279	5372	0.340559	0	0	0.0535684	0.0757572
18S	1092	G	627	2070	2697	1.19174	0.0981507	0.543833	160	1512	1672	0.0817228	0	0	1035	1837	2872	0.447496	0	0.309226	0.284353	0.222715
18S	1093	A	252	2278	2530	1.34414	0.138503	0.573501	194	622	816	0.945505	0.203403	0.486301	490	1673	2163	0.984252	0	0.496147	0.51865	0.0389936
18S	1094	C	1240	4981	6221	0.14923	0	0	457	937	1394	0.033182	0	0.0321386	770	2306	3076	0.377951	0	0.27435	0.102163	0.122459
18S	1095	C	959	4423	5382	0.0791401	0	0	582	856	1438	0.0422979	0	0	1039	2771	3810	0.120528	0	0.107589	0.035863	0.0507179
18S	1096	G	1722	2521	4243	0.163889	0	0.14084	951	484	1435	0.0603915	0	0	1093	1408	2501	0.85778	0	0.461823	0.200888	0.19326
18S	1097	G	1440	1067	2507	0.993022	0.0674479	0.498349	642	346	988	0.402741	0.0280718	0.287317	1012	960	1972	1.53523	0.186222	0.605679	0.463782	0.132249
18S	1098	C	1492	3136	4628	0.0191522	0	0.0187963	794	430	1224	0.0943764	0	0.086302	1586	10929	12515	0.680754	0	0	0.0350328	0.037056
18S	1099	G	1010	6870	7880	0.445963	0	0	863	526	1389	0.0728857	0	0	1143	3244	4387	0.173273	0	0.147712	0.0492374	0.0696322
18S	1100	A	1264	5179	6443	0.271669	0	0	1012	438	1450	0.0993185	0	0	1187	2792	3979	0.354045	0	0.261521	0.0871736	0.123282
18S	1101	U	1398	6267	7665	0.415371	0	0	1158	974	2132	0.435735	0	0	1555	5342	6897	0.256806	0	0	0	0
18S	1102	G	440	1123	1563	2.14093	0.29341	0.681762	196	504	700	0.878285	0.154846	0.467955	434	3346	3780	0.442002	0	0.306576	0.485431	0.153667
18S	1103	C	481	2115	2596	0.786412	0	0.440314	93	1483	1576	0.262489	0	0	368	7537	7905	0.363051	0	0	0.146771	0.207566
18S	1104	G	834	3436	4270	0.0120164	0	0.0118765	214	766	980	0.192377	0	0.161477	758	5081	5839	0.127605	0	0	0.0577846	0.073482
18S	1105	G	562	1985	2547	0.685078	0	0.40665	141	773	914	0.239029	0	0.193086	307	4081	4388	0.0387028	0	0.0372689	0.212335	0.151412
18S	1106	C	705	5705	6410	0.449334	0	0	202	1099	1301	0.135484	0	0	306	4388	4694	0.064674	0	0	0	0
18S	1107	G	939	5368	6307	0.498936	0	0	260	839	1099	0.00773737	0	0	446	3456	3902	0.0673613	0	0.0631253	0.0210418	0.0297575
18S	1108	G	401	1243	1644	0.973387	0	0.493409	177	556	733	0.435695	0	0.303761	207	2956	3163	0.196379	0	0.164188	0.320453	0.134921
18S	1109	C	694	2288	2982	0.00392595	0	0	251	602	853	0.242649	0	0.195452	335	4472	4807	0.307622	0	0	0.0651506	0.0921368
18S	1110	G	132	1675	1807	0.6059	0	0.377426	42	273	315	2.42746	0.331002	0.708893	88	936	1024	2.19009	0.371671	0.686739	0.59102	0.151304
18S	1111	U	452	1612	2064	0.261921	0	0.207637	170	863	1033	0.0217172	0	0	222	1616	1838	0.525358	0	0.344539	0.184059	0.141642
18S	1112	U	927	2487	3414	0.318363	0	0	242	2336	2578	0.670716	0	0	306	4411	4717	0.530849	0	0	0	0
18S	1113	A	282	648	930	1.43975	0.180489	0.590383	78	512	590	0.752134	0	0.429682	98	891	989	1.37367	0.190225	0.578958	0.533008	0.0732107
18S	1114	U	378	738	1116	0.774525	0.107855	0.436689	83	659	742	0.315029	0	0.239806	101	1114	1215	0.711851	0	0.416037	0.364177	0.0883471
18S	1115	U	864	986	1850	0.0168317	0	0	181	1015	1196	0.265014	0	0	179	2063	2242	0.218898	0	0	0	0
18S	1116	C	795	591	1386	0.233726	0	0.189558	137	534	671	0.303886	0	0.233328	248	1224	1472	0.0555556	0	0.0526655	0.158517	0.0769518
18S	1117	C	1215	451	1666	0.0346264	0	0	310	643	953	0.161705	0	0	485	681	1166	0.270294	0	0.212924	0.0709748	0.100374
18S	1118	C	1995	687	2682	0.469545	0	0	545	567	1112	0.363861	0	0	839	758	1597	0.191316	0	0	0	0
18S	1119	A	1344	304	1648	0.151634	0	0	337	213	550	0.151946	0	0.132112	621	482	1103	0.0154388	0	0	0.0440373	0.0622781
18S	1120	U	1269	739	2008	0.339367	0	0	319	238	557	0.0598367	0	0.0565541	612	506	1118	0.0984212	0	0	0.0188514	0.0266598
18S	1121	G	382	170	552	1.64975	0.321758	0.623031	135	60	195	2.04167	0.348421	0.672361	289	379	668	0.510845	0.0354548	0.338454	0.544615	0.147163
18S	1122	A	187	66	253	4.63723	0.614059	0.823183	61	56	117	3.71723	0.516365	0.789429	142	402	544	0.751723	0.095584	0.429583	0.680732	0.178123
18S	1123	C	352	627	979	0.422574	0	0.297262	133	91	224	1.63941	0.0995138	0.622175	218	85	303	2.29613	0.366426	0.697309	0.538915	0.173606
18S	1124	C	932	466	1398	0.0111746	0	0.011059	442	85	527	0.121928	0	0.108861	539	118	657	0.645356	0	0.392592	0.170837	0.161808
18S	1125	C	854	407	1261	0.157994	0	0.136531	562	79	641	0.0609207	0	0	591	201	792	0.448326	0	0.309817	0.148783	0.126779
18S	1126	G	750	460	1210	0.403358	0	0.287593	326	92	418	0.80289	0	0.445925	422	137	559	1.62784	0.199152	0.61988	0.451133	0.135706
18S	1127	C	807	709	1516	0.255995	0	0.203926	334	281	615	0.358153	0	0.264021	815	479	1294	0.262102	0	0.207798	0.225248	0.0274623
18S	1128	C	483	772	1255	0.747426	0.0994373	0.427925	427	185	612	0.557151	0.0237258	0.358177	648	907	1555	0.214075	0	0.176421	0.320841	0.106016
18S	1129	G	809	1733	2542	0.063097	0	0	653	1013	1666	0.418456	0	0	1133	868	2001	0.0675547	0	0.0633094	0.0211031	0.0298444
18S	1130	G	907	1838	2745	0.0376264	0	0	640	608	1248	0.0970109	0	0	859	2232	3091	0.266692	0	0	0	0
18S	1131	G	1084	1400	2484	0.179383	0	0.152151	387	559	946	0.325167	0	0.245574	873	1227	2100	0.249791	0	0.199942	0.199222	0.0381432
18S	1132	C	2704	2057	4761	0.389402	0	0	645	1511	2156	0.447231	0	0	2863	2239	5102	0.521523	0	0	0	0
18S	1133	A	2303	2154	4457	0.307308	0	0	586	842	1428	0.0707099	0	0	2437	905	3342	0.174351	0	0	0	0
18S	1134	G	2027	835	2862	0.166632	0	0.142874	655	553	1208	0.124198	0	0.110558	2442	776	3218	0.136122	0	0	0.0844776	0.0611742
18S	1135	C	2782	1236	4018	0.196157	0	0	858	723	1581	0.161961	0	0	2299	954	3253	0.166455	0	0	0	0
18S	1136	U	2597	1082	3679	0.139961	0	0	676	662	1338	0.0450004	0	0	1810	584	2394	0.11846	0	0.105953	0.0353176	0.0499467
18S	1137	U	2750	913	3663	0.183612	0	0	771	688	1459	0.183379	0	0	2031	874	2905	0.17733	0	0	0	0
18S	1138	C	2863	654	3517	0.207147	0	0	998	445	1443	0.226554	0	0	1620	539	2159	0.0483899	0	0.0461768	0.0153923	0.021768
18S	1139	C	1700	709	2409	0.0552651	0	0.0523914	639	376	1015	0.00277778	0	0	1501	493	1994	0.0461041	0	0	0.0174638	0.0246976
18S	1140	G	1612	551	2163	0.0182686	0	0.017949	457	238	695	0.343263	0	0.255818	1361	286	1647	0.00636462	0	0.00632818	0.093365	0.114969
18S	1141	G	1293	616	1909	0.0176672	0	0.0173695	893	163	1056	0.253264	0	0	1064	236	1300	0.0971817	0	0.088636	0.0353352	0.0383507
18S	1142	G	957	454	1411	0.165888	0	0.142371	443	154	597	0.189038	0	0.159208	812	235	1047	0.130566	0	0.115585	0.139054	0.0179626
18S	1143	A	690	331	1021	0.344999	0	0.256692	331	105	436	0.41612	0.0136232	0.294321	593	109	702	0.433017	0.00956335	0.302472	0.284495	0.0199394
18S	1144	A	533	196	729	0.560457	0.0100067	0.359478	223	116	339	0.561797	0.024529	0.360391	350	111	461	0.765007	0.118294	0.433962	0.38461	0.0348992
18S	1145	A	251	154	405	1.46809	0.143824	0.595423	132	80	212	1.13855	0.182172	0.533565	191	65	256	1.654	0.264895	0.624125	0.584371	0.037788
18S	1146	C	116	188	304	2.65668	0.206716	0.72718	88	169	257	0.806804	0	0.447497	147	132	279	1.40663	0.0389908	0.585349	0.586675	0.114184
18S	1147	C	171	190	361	1.93603	0	0.660026	134	174	308	0.450198	0	0.311133	179	178	357	0.686344	0	0.407676	0.459612	0.147093
18S	1148	A	54	135	189	4.67029	0	0.824407	33	101	134	2.29564	0.102894	0.698138	73	116	189	2.0955	0	0.678103	0.733549	0.0647649
18S	1149	A	92	252	344	2.15388	0	0.683559	66	174	240	0.804933	0	0.44699	57	146	203	1.79156	0	0.642906	0.591152	0.10328
18S	1150	A	146	656	802	0.352899	0	0.261087	122	293	415	0.0350694	0	0.0339601	105	235	340	0.660508	0	0.398479	0.231175	0.15031
18S	1151	G	61	1723	1784	0.421345	0	0	47	272	319	0.44816	0	0.310138	27	386	413	0.435212	0	0.30375	0.204629	0.144718
18S	1152	U	238	4758	4996	0.856656	0	0	324	1314	1638	0.793892	0	0	151	2472	2623	0.849848	0	0	0	0
18S	1153	C	36	769	805	0.527792	0	0.345741	107	344	451	0.0558014	0	0.0529631	60	480	540	0.194619	0	0.163166	0.18729	0.120737
18S	1154	U	86	768	854	0.431618	0	0.301736	174	232	406	0.143653	0	0.125879	56	353	409	0.608266	0	0.378787	0.268801	0.105843
18S	1155	U	81	549	630	1.02784	0	0.507261	146	149	295	0.641667	0	0.391669	55	230	285	1.36002	0	0.57713	0.49202	0.0764774
18S	1156	U	91	399	490	1.67262	0	0.626312	126	209	335	0.521759	0	0.343538	49	323	372	0.870956	0	0.466182	0.478677	0.11578
18S	1157	G	96	400	496	1.65428	0.0420594	0.623723	178	165	343	0.53188	0	0.347867	100	421	521	0.377565	0	0.274463	0.415351	0.150358
18S	1158	G	315	560	875	0.505467	0	0.336009	304	190	494	0.0982267	0	0.089606	305	616	921	0.186623	0	0	0.141872	0.142066
18S	1159	G	153	1068	1221	0.0700946	0	0.0655533	157	144	301	0.939882	0.104006	0.485333	97	356	453	1.13483	0	0.532127	0.361004	0.209787
18S	1160	U	48	1159	1207	0.42408	0	0.297966	28	174	202	2.64247	0.388388	0.726444	16	558	574	1.22419	0	0.550829	0.52508	0.175871
18S	1161	U	46	1583	1629	0.366524	0	0.268337	73	485	558	0.65814	0	0.397343	31	446	477	2.51127	0.272595	0.715629	0.460436	0.187978
18S	1162	C	73	1342	1415	1.03469	0.0679556	0.508701	70	973	1043	0.117465	0	0.105207	30	1035	1065	0.979685	0.0955363	0.495104	0.369671	0.187086
18S	1163	C	34	1449	1483	1.259	0.194608	0.557492	44	771	815	0.788889	0.0370296	0.441296	14	1162	1176	1.12026	0.192922	0.528571	0.50912	0.0493907
18S	1164	G	84	2615	2699	0.362169	0	0.265949	62	900	962	0.782797	0.11622	0.439339	22	1843	1865	0.500846	0.0476785	0.333828	0.346372	0.07134
18S	1165	G	684	3772	4456	0.154434	0	0	387	1275	1662	0.0926371	0	0.0848298	201	4827	5028	0.467796	0	0	0.0282766	0.0399891
18S	1166	G	2395	4142	6537	0.418932	0	0	1022	1362	2384	0.175444	0	0	502	4434	4936	0.398042	0	0	0	0
18S	1167	G	4151	4100	8251	0.556456	0	0	2142	1331	3473	0.433289	0	0	1584	3518	5102	0.401997	0	0	0	0
18S	1168	G	5361	2780	8141	0.563225	0	0	3303	753	4056	0.522313	0	0	3518	2665	6183	0.528482	0	0	0	0
18S	1169	G	2981	1196	4177	0.0955481	0	0	2618	409	3027	0.338856	0	0	2241	1253	3494	0.118471	0	0	0	0
18S	1170	A	2871	873	3744	0.0665747	0	0	2297	567	2864	0.330809	0	0	2272	867	3139	0.0756759	0	0	0	0
18S	1171	G	539	706	1245	1.69262	0.246482	0.628801	859	262	1121	0.747633	0.00824687	0.428016	831	360	1191	1.37595	0.233134	0.57932	0.545379	0.0854116
18S	1172	U	1497	1007	2504	0.0813351	0	0.0752451	1900	344	2244	0.278589	0	0	1993	803	2796	0.205939	0	0	0.0250817	0.0354709
18S	1173	A	326	183	509	3.64377	0.412877	0.784989	610	155	765	1.00045	0.178576	0.500439	810	93	903	1.22531	0.159915	0.550898	0.612109	0.123968
18S	1174	U	259	162	421	3.41058	0.20061	0.773688	406	133	539	1.3784	0.165516	0.58	573	132	705	1.34223	0.0894551	0.573402	0.642364	0.0928997
18S	1175	G	264	230	494	1.8033	0.0626277	0.643741	400	89	489	1.04959	0.0354481	0.512608	392	141	533	1.3778	0.121986	0.5799	0.57875	0.053541
18S	1176	G	439	64	503	1.31687	0	0.568869	388	52	440	0.816352	0	0.450008	591	58	649	0.575709	0	0.365722	0.461533	0.083334
18S	1177	U	512	83	595	0.711372	0	0.416081	250	36	286	1.25149	2.67518e-05	0.556711	516	20	536	0.589675	0	0.371376	0.448056	0.0789688
18S	1178	U	924	83	1007	0.044698	0	0	319	103	422	0.317205	0	0.24125	1044	99	1143	0.382314	0	0	0.0804166	0.113726
18S	1179	G	876	51	927	0.0384579	0	0	227	102	329	0.398653	0	0.285645	451	40	491	0.278478	0	0.218167	0.167937	0.121903
18S	1180	C	2064	141	2205	0.658306	0	0	538	288	826	0.547642	0	0	890	61	951	0.444748	0	0	0	0
18S	1181	A	1084	66	1150	0.254098	0	0	350	109	459	0.157609	0	0	456	24	480	0.12042	0	0.107678	0.0358926	0.0507597
18S	1182	A	707	37	744	0.151946	0	0.132058	187	125	312	0.198793	0	0.166271	279	54	333	0.546274	0.0398322	0.35397	0.217433	0.0975512
18S	1183	A	1051	46	1097	0.305222	0	0	216	115	331	0.0532129	0	0.0506692	352	37	389	0.190142	0	0.160109	0.0702595	0.0668161
18S	1184	G	630	74	704	0.102002	0	0.0926796	181	54	235	0.495574	0	0.332302	319	28	347	0.261494	0	0.207763	0.210915	0.0978509
18S	1185	C	210	187	397	1.06354	0	0.516024	37	371	408	0.204537	0	0	177	83	260	0.501618	0.0213128	0.334906	0.283643	0.213762
18S	1186	U	158	199	357	1.4716	0	0.596078	65	206	271	0.380719	0	0.276476	112	255	367	0.0913345	0	0.0838996	0.318818	0.211229
18S	1187	G	112	130	242	3.73036	0.0173841	0.789286	47	81	128	3.91008	0.491927	0.797596	118	162	280	1.2293	0.136325	0.55231	0.713064	0.113721
18S	1188	A	84	80	164	6.70646	0.281297	0.870924	47	113	160	3.39572	0.263451	0.773599	89	171	260	1.68791	0.0716467	0.62886	0.757794	0.099452	1
18S	1189	A	118	179	297	3.7519	0.160758	0.790116	107	135	242	2.25519	0	0.693675	128	109	237	2.34435	0	0.70187	0.728554	0.0436594
18S	1190	A	191	786	977	0.568178	0	0.362554	145	236	381	1.40832	0	0.585409	267	131	398	1.29591	0	0.565059	0.50434	0.100602
18S	1191	C	97	1912	2009	0.157407	0	0	125	361	486	1.26806	0	0.559601	112	230	342	2.41921	0.0980593	0.708139	0.42258	0.3049
18S	1192	U	72	2361	2433	0.219383	0	0	90	1022	1112	0.116063	0	0.104077	164	912	1076	0.242897	0	0.195574	0.0998836	0.0798979
18S	1193	U	834	5547	6381	0.741157	0	0	387	4667	5054	0.799547	0	0	539	4184	4723	0.747883	0	0	0	0
18S	1194	A	240	1192	1432	0.675607	0	0.403369	97	620	717	1.37197	0.114245	0.57875	112	664	776	1.39488	0.110527	0.582756	0.521625	0.0836355
18S	1195	A	421	1103	1524	0.705115	0	0.413688	91	609	700	1.72718	0.237393	0.633653	135	717	852	1.45236	0.189914	0.592513	0.546618	0.0954843
18S	1196	A	684	1507	2191	0.24264	0	0.195333	136	1421	1557	0.302853	0	0.232568	229	1393	1622	0.392285	0	0.281881	0.236594	0.0354473
18S	1197	G	1457	1689	3146	0.121495	0	0	1030	1151	2181	0.00410429	0	0	1272	2055	3327	0.290455	0	0	0	0
18S	1198	G	1418	1015	2433	0.208637	0	0.17268	1141	1191	2332	0.00512454	0	0.00510059	1412	1349	2761	0.0248894	0	0	0.0592603	0.0802271
18S	1199	A	1808	572	2380	0.28587	0	0.222389	1776	1041	2817	0.128558	0	0	2460	980	3440	0.160399	0	0	0.0741296	0.104835
18S	1200	A	1923	748	2671	0.139059	0	0.122123	1401	1028	2429	0.0714769	0	0.0667344	1746	759	2505	0.285071	0	0.221902	0.13692	0.0642052
18S	1201	U	2691	1097	3788	0.15728	0	0	1920	1154	3074	0.0882132	0	0	2444	751	3195	0.107332	0	0.0969559	0.0323186	0.0457055
18S	1202	U	2877	741	3618	0.0655031	0	0	2013	1052	3065	0.0293035	0	0	2643	572	3215	0.209563	0	0.1733	0.0577666	0.0816943
18S	1203	G	2961	438	3399	0.000369281	0	0	2510	567	3077	0.0355859	0	0	3426	743	4169	0.0626326	0	0	0	0
18S	1204	A	2856	537	3393	0.0340601	0	0.0329476	2530	288	2818	0.0423909	0	0.0406809	3271	418	3689	0.0877326	0	0.0806765	0.051435	0.0209165
18S	1205	C	2526	1519	4045	0.123804	0	0	2513	712	3225	0.12702	0	0	4165	699	4864	0.188338	0	0	0	0
18S	1206	G	4456	678	5134	0.329053	0	0	5013	374	5387	0.55711	0	0	5910	948	6858	0.473279	0	0	0	0
18S	1207	G	4121	653	4774	0.251967	0	0	3570	441	4011	0.415498	0	0	5057	676	5733	0.357563	0	0	0	0
18S	1208	A	2638	361	2999	0.248574	0	0.19914	2163	182	2345	0.0425263	0	0	4398	479	4877	0.26061	0	0	0.0663798	0.0938753
18S	1209	A	452	418	870	3.44239	0.533582	0.775096	255	197	452	3.75965	0.539275	0.790267	1357	354	1711	1.14257	0.210382	0.533416	0.699593	0.117668
18S	1210	G	1492	3051	4543	0.254822	0	0	586	197	783	1.33593	0.131361	0.572217	2154	316	2470	0.309398	0	0.236363	0.269527	0.234781
18S	1211	G	1997	1886	3883	0.13162	0	0	1017	225	1242	0.214383	0	0.176653	2642	274	2916	0.021209	0	0	0.0588845	0.0832752
18S	1212	G	2271	451	2722	0.302563	0	0.232348	489	39	528	1.5749	0	0.612085	1082	112	1194	1.28251	0.128496	0.562092	0.468842	0.168467
18S	1213	C	4687	187	4874	0.256834	0	0	845	71	916	0.170423	0	0.145744	2599	126	2725	0.159252	0	0	0.0485812	0.0687043
18S	1214	A	3838	69	3907	0.0433214	0	0.0415328	601	93	694	0.355188	0	0.262373	2298	155	2453	0.127026	0	0	0.101302	0.11515
18S	1215	C	1675	73	1748	1.95825	0.183915	0.66209	310	218	528	0.851544	0.0253866	0.46038	482	216	698	2.40629	0.332413	0.706723	0.609731	0.107167
18S	1216	C	2593	96	2689	1.26896	0.165256	0.559362	418	251	669	0.708143	0.00781532	0.414931	703	405	1108	1.41827	0.148296	0.586701	0.520331	0.0753601
18S	1217	A	2133	77	2210	2.22124	0.405622	0.689658	269	90	359	2.77324	0.45448	0.735517	628	279	907	2.29775	0.36172	0.696996	0.70739	0.0201132
18S	1218	C	5346	89	5435	0.388478	0.0216316	0.279824	993	114	1107	0.22859	0	0.186196	1706	170	1876	0.630646	0.0224183	0.386872	0.284297	0.081987
18S	1219	C	10895	128	11023	0.292192	0	0	1931	128	2059	0.330777	0	0	3835	375	4210	0.268097	0	0	0	0
18S	1220	A	9198	203	9401	0.0831478	0	0	1238	89	1327	0.173092	0	0.147647	3041	329	3370	0.0168002	0	0.0165274	0.0547248	0.0660514
18S	1221	G	15508	140	15648	0.463381	0	0	2302	68	2370	0.357224	0	0	5331	242	5573	0.387713	0	0	0	0
18S	1222	G	14638	88	14726	0.407598	0	0	2987	105	3092	0.515289	0	0	6736	375	7111	0.513456	0	0	0	0
18S	1223	A	14024	77	14101	0.38324	0	0	2670	134	2804	0.457857	0	0	4955	307	5262	0.287358	0	0	0	0
18S	1224	G	8134	68	8202	0.122542	0	0.109177	1049	78	1127	0.514736	0.0219145	0.340018	2441	138	2579	0.612257	0.0543939	0.379843	0.276346	0.119319
18S	1225	U	8985	175	9160	0.0502577	0	0	1019	214	1233	0.329381	0	0.247921	2721	324	3045	0.352386	0.00691814	0.260629	0.169517	0.119979
18S	1226	G	7035	138	7173	0.137854	0	0.121168	848	377	1225	0.22079	0	0.180979	3027	933	3960	0.0233246	0	0	0.100716	0.0752866
18S	1227	G	5977	364	6341	0.21064	0	0.174013	766	453	1219	0.196375	0	0.164254	3343	619	3962	0.0194914	0	0	0.112756	0.0798299
18S	1228	A	2485	457	2942	1.53097	0.28399	0.604976	409	699	1108	0.383138	0	0.277187	2312	848	3160	0.347538	0	0.257966	0.380043	0.159245
18S	1229	G	2524	413	2937	1.36837	0.250556	0.577851	418	324	742	1.07038	0.0166375	0.517332	2011	471	2482	0.837159	0.0677539	0.455781	0.516988	0.0498355
18S	1230	C	3842	1298	5140	0.212516	0	0.175297	642	631	1273	0.163728	0	0.140787	3590	419	4009	0.126661	0	0.112447	0.142844	0.0256996
18S	1231	C	5701	586	6287	0.0579305	0	0	553	756	1309	0.226947	0	0.185084	3385	289	3674	0.306467	0	0.234626	0.139903	0.100973
18S	1232	U	4633	425	5058	0.16675	0	0.142943	218	251	469	2.78069	0.421923	0.735912	2728	120	2848	0.765649	0.00374206	0.433722	0.437526	0.242094
18S	1233	G	3641	3259	6900	0.0692009	0	0	447	1345	1792	0.311099	0	0.237382	2285	2877	5162	0.107834	0	0.0973543	0.111579	0.0974313
18S	1234	C	5189	4943	10132	0.395327	0	0	421	3844	4265	0.4721	0	0	4202	7252	11454	0.544103	0	0	0	0
18S	1235	G	4596	3585	8181	0.212514	0	0	463	1676	2139	0.233048	0	0.189073	3176	6349	9525	0.419569	0	0	0.0630244	0.0891299
18S	1236	G	2583	2331	4914	0.393865	0	0.282611	239	1812	2051	0.357342	0	0.263361	1914	2423	4337	0.41954	0	0.295595	0.280522	0.0132421
18S	1237	C	1475	2118	3593	0.907503	0	0.475824	127	2279	2406	0.173235	0	0.147708	1064	2602	3666	0.6626	0	0.398598	0.34071	0.140067
18S	1238	U	1466	3018	4484	0.446283	0	0.30862	119	1070	1189	1.52831	0.00761805	0.60468	857	1345	2202	1.77378	0	0.639586	0.517628	0.148477
18S	1239	U	5597	13104	18701	0.756959	0	0	1076	11845	12921	0.87324	0	0	3556	14662	18218	0.777289	0	0	0	0
18S	1240	A	1795	2175	3970	0.455281	0	0.312902	329	897	1226	1.2862	0	0.562793	1267	1970	3237	0.646188	0	0.392609	0.422768	0.104223
18S	1241	A	1083	1778	2861	0.862854	0	0.463276	283	692	975	1.54779	0	0.607748	851	1278	2129	1.18977	0	0.543447	0.538157	0.0590987
18S	1242	U	1055	2667	3722	0.282884	0	0.220553	307	975	1282	0.729956	0	0.422141	770	2193	2963	0.295029	0	0.227876	0.29019	0.0933513
18S	1243	U	650	2497	3147	0.834053	0	0.454838	239	917	1156	0.955978	0	0.488963	503	1845	2348	0.627019	0	0.38548	0.443094	0.0430553
18S	1244	U	346	1638	1984	2.1795	0	0.685593	157	674	831	1.61154	0	0.617368	281	1601	1882	0.970425	0	0.492628	0.59853	0.079896
18S	1245	G	494	1663	2157	2.06696	0	0.674046	229	468	697	2.02165	0.0872271	0.669372	313	1929	2242	0.576079	0	0.365617	0.569679	0.144306
18S	1246	A	410	2719	3129	1.37371	0	0.578796	209	624	833	1.02494	0	0.506458	266	1768	2034	0.489948	0	0.328944	0.471399	0.104971
18S	1247	C	441	4566	5007	0.640473	0	0.390467	206	1005	1211	0.456023	0	0.313375	290	2253	2543	0.233753	0	0.189525	0.297789	0.0827713
18S	1248	U	484	3471	3955	1.46044	0.118827	0.59363	189	769	958	1.06874	0.0292318	0.516875	234	218	452	7.79375	0.701348	0.886505	0.66567	0.159267
18S	1249	C	3285	21908	25193	0.655393	0	0	1027	4393	5420	0.70712	0	0	1462	5406	6868	0.462302	0	0	0	0
18S	1250	A	3481	6324	9805	0.18355	0	0.155097	930	896	1826	0.143447	0	0.125512	1383	2265	3648	0.249731	0	0.199871	0.16016	0.0305676
18S	1251	A	1709	5713	7422	0.721802	0	0.419246	299	938	1237	0.777221	0	0.437523	392	2047	2439	1.10554	0.103591	0.525165	0.460645	0.0462291
18S	1252	C	15007	13100	28107	0.611028	0	0	1666	2925	4591	0.602248	0	0	3479	4589	8068	0.40462	0	0	0	0
18S	1253	A	5173	4575	9748	0.361635	0	0.265609	542	988	1530	0.391182	0	0.281319	1394	2798	4192	0.302568	0	0.232328	0.259752	0.0204247
18S	1254	C	7016	7838	14854	0.16278	0	0	969	1485	2454	0.229495	0	0	4300	6106	10406	0.542207	0	0	0	0
18S	1255	G	2965	13404	16369	0.259664	0	0	434	1258	1692	0.103091	0	0.0935067	1297	5735	7032	0.258764	0	0	0.0311689	0.0440795
18S	1256	G	2115	10832	12947	0.133739	0	0	422	1176	1598	0.029852	0	0	913	6001	6914	0.291013	0	0	0	0
18S	1257	G	3478	6374	9852	0.151865	0	0.131854	547	557	1104	0.342544	0	0.255318	1121	4239	5360	0.0761964	0	0	0.129057	0.104252
18S	1258	A	3558	3374	6932	0.644682	0.0394226	0.392014	542	510	1052	0.326401	0	0.246256	996	2831	3827	0.29975	0	0.230668	0.289646	0.0726643
18S	1259	A	3337	3304	6641	0.484757	0	0.326522	401	322	723	0.60554	0.0625647	0.377481	697	1903	2600	0.751566	0.0602233	0.429176	0.377727	0.0419088
18S	1260	A	1976	2513	4489	1.121	0.121243	0.52858	178	164	342	2.25899	0.37664	0.693777	309	1257	1566	1.75467	0.242662	0.637128	0.619828	0.0685419
18S	1261	C	5573	3578	9151	0.0800626	0	0	637	321	958	0.0206233	0	0	1342	1431	2773	0.280221	0	0.218947	0.0729822	0.103212
18S	1262	C	3998	4672	8670	0.0646894	0	0	634	397	1031	0.141451	0	0	1102	2467	3569	0.120514	0	0	0	0
18S	1263	U	3450	10682	14132	0.489553	0	0	478	620	1098	0.230897	0	0	927	4071	4998	0.460428	0	0	0	0
18S	1264	C	2587	7742	10329	0.297955	0	0	573	540	1113	0.263974	0	0	778	3229	4007	0.361632	0	0	0	0
18S	1265	A	855	2335	3190	1.41033	0.152329	0.585195	309	174	483	0.829614	0.149924	0.453949	408	1051	1459	0.806682	0.0583516	0.446668	0.495271	0.0636552
18S	1266	C	801	1647	2448	1.99554	0.18701	0.666261	390	219	609	0.392404	0	0.28215	621	543	1164	1.10882	0.0383687	0.526016	0.491476	0.158703
18S	1267	C	5275	1825	7100	0.0699322	0	0	535	303	838	0.0809429	0	0.0749644	321	832	1153	1.02985	0.00670497	0.507569	0.194178	0.223704
18S	1268	C	7903	2671	10574	0.458085	0	0	750	266	1016	0.0746203	0	0	353	2360	2713	0.261611	0	0	0	0
18S	1269	G	4480	3949	8429	0.352701	0	0	366	656	1022	0.0595308	0	0	302	2632	2934	0.405557	0	0	0	0
18S	1270	G	1623	2135	3758	0.373956	0	0.272227	275	431	706	0.460726	0	0.315715	283	1580	1863	0.172306	0	0	0.195981	0.139712
18S	1271	C	1437	1278	2715	0.794698	0	0.442894	546	419	965	0.112238	0	0.101006	626	666	1292	0.0936066	0	0.085655	0.209852	0.164905
18S	1272	C	1151	450	1601	2.10022	0.312364	0.677578	161	162	323	2.78131	0.487525	0.736142	71	73	144	9.32866	0.724523	0.903785	0.772502	0.0958609	1
18S	1273	C	3420	882	4302	0.126349	0	0.112199	1474	492	1966	0.437101	0	0	463	595	1058	0.362533	0	0.266257	0.126152	0.109146
18S	1274	G	2388	1578	3966	0.207131	0	0.171625	1392	408	1800	0.331341	0	0	695	687	1382	0.079963	0	0.074092	0.0819058	0.0702833
18S	1275	G	2846	773	3619	0.233174	0	0.189127	685	412	1097	0.20851	0	0.172665	221	531	752	1.0705	0.0536659	0.517357	0.29305	0.158752
18S	1276	A	2190	831	3021	0.439518	0	0.305393	811	508	1319	0.0383502	0	0.0369607	173	223	396	3.08841	0.481911	0.755872	0.366075	0.296614
18S	1277	C	2683	3381	6064	0.298402	0	0	811	1063	1874	0.172356	0	0	285	1400	1685	0.0496969	0	0.0473708	0.0157903	0.0223308
18S	1278	A	1263	3625	4888	0.0475126	0	0	461	678	1139	0.559405	0	0.358932	148	1431	1579	0.316076	0	0.240281	0.199738	0.149311
18S	1279	C	999	6897	7896	0.430784	0	0	553	683	1236	0.568427	0.0159663	0.362606	204	2635	2839	0.199863	0	0	0.120869	0.170934
18S	1280	G	1008	4694	5702	0.173774	0	0	1256	470	1726	0.13379	0	0.118063	533	2519	3052	0.175842	0	0	0.0393543	0.0556554
18S	1281	G	670	2014	2684	0.89071	0.136761	0.471191	851	505	1356	0.550725	0.0207667	0.355309	753	1427	2180	0.286729	0	0.222915	0.349805	0.101433
18S	1282	A	713	2292	3005	0.611725	0	0.379625	1277	661	1938	0.0618073	0	0.0582379	886	1369	2255	0.274488	0	0.215446	0.21777	0.131216
18S	1283	C	2306	4233	6539	0.320049	0	0	3892	937	4829	0.633179	0	0	2702	2924	5626	0.537719	0	0	0	0
18S	1284	A	1725	4002	5727	0.227359	0	0	2196	449	2645	0.25682	0	0	2947	1262	4209	0.351148	0	0	0	0
18S	1285	G	1606	2565	4171	0.0745419	0	0.0693864	2164	389	2553	0.253593	0	0	2658	1070	3728	0.279327	0	0	0.0231288	0.032709
18S	1286	G	862	2842	3704	0.24221	0	0.195026	1687	363	2050	0.0415407	0	0	1951	1480	3431	0.218463	0	0	0.0650086	0.091936
18S	1287	A	1094	3867	4961	0.0993439	0	0	1857	366	2223	0.183148	0	0	1439	1023	2462	0.0575721	0	0.0544589	0.018153	0.0256722
18S	1288	U	25	559	584	7.87928	0.727658	0.887549	27	14	41	46.1725	0.933042	0.979295	54	107	161	16.4134	0.83394	0.942907	0.936584	0.0377212	1
18S	1289	U	798	3745	4543	0.0933099	0	0.0853634	1113	384	1497	0.144229	0	0.126123	1085	590	1675	0.587477	0	0.370209	0.193898	0.125776
18S	1290	G	618	4683	5301	0.0706526	0	0	631	186	817	0.903382	0.0198937	0.474924	861	427	1288	0.959081	0.0534625	0.489751	0.321558	0.227457
18S	1291	A	956	3198	4154	0.237609	0	0.192028	632	132	764	0.923922	0	0.480555	890	317	1207	1.04125	0.0848295	0.510312	0.394298	0.143542
18S	1292	C	3462	6472	9934	0.545593	0	0	1961	770	2731	0.573572	0	0	3424	834	4258	0.507754	0	0	0	0
18S	1293	A	1391	3947	5338	0.0488335	0	0	637	245	882	0.484824	0	0.326769	1320	282	1602	0.466521	0	0.31825	0.215006	0.152072
18S	1294	G	3364	2397	5761	0.01943	0	0	1333	86	1419	0.131534	0	0.116316	2844	469	3313	0.190723	0	0	0.038772	0.0548319
18S	1295	A	3033	2738	5771	0.00394048	0	0.00392569	1371	207	1578	0.0725143	0	0.0676514	3734	220	3954	0.300216	0	0	0.023859	0.0310073
18S	1296	U	827	4135	4962	0.15284	0	0.1326	696	373	1069	0.650156	0	0.39422	2151	196	2347	0.287824	0	0.22357	0.25013	0.108444
18S	1297	U	851	3689	4540	0.219594	0	0.180088	624	519	1143	0.582809	0	0.368415	1720	454	2174	0.435755	0	0.303599	0.284034	0.0781192
18S	1298	G	1023	1953	2976	0.855276	0	0.46108	886	186	1072	0.755607	0	0.430625	1511	796	2307	0.387459	0	0.279345	0.39035	0.0794709
18S	1299	A	419	3347	3766	0.315842	0	0.240079	488	306	794	1.36646	0.037187	0.577734	1015	222	1237	1.63805	0	0.621123	0.479645	0.170323
18S	1300	U	3895	12704	16599	0.808056	0	0	4117	4541	8658	0.885373	0	0	10115	1043	11158	0.808328	0	0	0	0
18S	1301	A	439	2055	2494	0.768782	0	0.434738	530	181	711	1.59093	0	0.614372	856	291	1147	1.73096	0	0.634031	0.561047	0.0896739
18S	1302	G	586	1044	1630	1.46902	0	0.595128	528	97	625	1.83546	0.0873148	0.647689	1497	304	1801	0.583753	0	0.368717	0.537178	0.121037
18S	1303	C	840	1015	1855	0.934573	0	0.483225	665	214	879	0.904356	0	0.475172	1915	145	2060	0.306884	0	0.234909	0.397768	0.115206
18S	1304	U	1074	766	1840	0.757046	0	0.430996	703	436	1139	0.383382	0	0.27731	2439	79	2518	0.00672224	0	0.00667999	0.238329	0.175406
18S	1305	C	1118	592	1710	0.745724	0	0.427315	761	186	947	0.634787	0	0.38855	2072	133	2205	0.113574	0	0.102032	0.305966	0.145069
18S	1306	U	1099	932	2031	0.359323	0	0.264435	535	473	1008	0.488492	0	0.328398	1765	265	2030	0.250774	0	0.200574	0.264469	0.0521839
18S	1307	U	882	1342	2224	0.128484	0	0	479	597	1076	0.0464562	0	0.0444333	1032	473	1505	0.386351	0	0.278815	0.10775	0.122314
18S	1308	U	665	1064	1729	0.155299	0	0.13449	337	1351	1688	0.296954	0	0	1047	934	1981	0.0427514	0	0.0410185	0.0585029	0.0562802
18S	1309	C	443	1282	1725	0.223123	0	0.182508	268	828	1096	0.234701	0	0.190228	976	558	1534	0.372429	0	0.271493	0.214743	0.0402523
18S	1310	U	496	1218	1714	0.281082	0.0247134	0.21951	282	812	1094	0.324434	0.00639537	0.24513	1167	766	1933	0.0612088	0	0.0577065	0.174115	0.0829753
18S	1311	C	440	1200	1640	0.4641	0.0845605	0.317119	270	1068	1338	0.154294	0	0.133756	691	1245	1936	0.0499283	0	0.0475774	0.166151	0.112399
18S	1312	G	656	2783	3439	0.326663	0	0	355	843	1198	0.389417	0.0595509	0.280442	617	3737	4354	0.60247	0	0	0.0934807	0.132202
18S	1313	A	718	1309	2027	0.293354	0	0.226903	427	1197	1624	0.108862	0	0.0982287	673	889	1562	0.322784	0	0.244137	0.189756	0.065101
18S	1314	U	487	1793	2280	0.156783	0	0.135585	268	2404	2672	0.330611	0	0	421	1157	1578	0.37561	0	0.273176	0.136254	0.111525
18S	1315	U	718	2640	3358	0.200364	0	0	272	1600	1872	0.0575429	0	0.0544393	491	926	1417	0.724408	0	0.420263	0.158234	0.186611
18S	1316	C	672	2066	2738	0.039037	0	0.0375835	339	1691	2030	0.00385141	0	0.00383852	498	1261	1759	0.498914	0	0.332977	0.1248	0.147847
18S	1317	C	800	3707	4507	0.395985	0	0	363	2264	2627	0.209665	0	0	572	1333	1905	0.653737	0	0.395434	0.131811	0.18641
18S	1318	G	552	2105	2657	0.13325	0	0.117621	221	1639	1860	0.228724	0	0.186229	440	1309	1749	1.09891	0.124777	0.523704	0.275851	0.177482
18S	1319	U	362	3063	3425	0.163771	0	0	166	3188	3354	0.348697	0	0	317	2278	2595	0.483406	0.0343115	0.32596	0.108653	0.153659
18S	1320	G	613	1112	1725	0.699388	0.0359081	0.411693	215	1664	1879	0.209048	0	0.172979	583	3299	3882	0.0120296	0	0.0118897	0.198854	0.164241
18S	1321	G	1375	2461	3836	0.30172	0	0	555	1900	2455	0.125615	0	0	1526	4935	6461	0.392918	0	0	0	0
18S	1322	G	1048	1306	2354	0.114041	0	0.102406	374	1233	1607	0.319479	0	0.242239	1082	3562	4644	0.0915728	0	0	0.114882	0.0992865
18S	1323	U	866	1921	2787	0.111322	0	0	420	2065	2485	0.228497	0	0	1042	8737	9779	0.620994	0	0	0	0
18S	1324	G	2118	972	3090	0.282508	0	0	691	2410	3101	0.458618	0	0	2972	4693	7665	0.498835	0	0	0	0
18S	1325	G	960	1588	2548	0.0837801	0	0	242	1976	2218	0.225297	0	0	1772	2633	4405	0.037053	0	0	0	0
18S	1326	U	16	24	40	61.358	0.94846	0.984349	8	87	95	17.3933	0.843245	0.946168	56	589	645	5.87829	0.592722	0.854807	0.928441	0.0543501	1
18S	1327	G	1436	1670	3106	0.280528	0	0	333	1679	2012	0.281294	0	0	1536	1536	3072	0.269588	0	0.212397	0.0707991	0.100125
18S	1328	G	21	66	87	28.1923	0.893765	0.96612	8	72	80	18.0347	0.823978	0.948079	22	366	388	8.77781	0.631428	0.897964	0.937388	0.0288336	1
18S	1329	U	1151	1282	2433	0.0458824	0	0	331	721	1052	0.266076	0	0.210316	1576	1303	2879	0.116188	0	0.104126	0.104814	0.0858624
18S	1330	G	879	713	1592	0.542743	0	0.351947	295	409	704	0.778834	0	0.438183	969	731	1700	0.693938	0	0.409802	0.399977	0.0358847
18S	1331	C	3538	1527	5065	0.563236	0	0	1235	1141	2376	0.60387	0	0	3569	2610	6179	0.655291	0	0	0	0
18S	1332	A	1728	965	2693	0.0248041	0	0	570	439	1009	0.00551155	0	0.00548674	1469	860	2329	0.0180258	0	0.017714	0.0077336	0.00740419
18S	1333	U	1578	1045	2623	0.128049	0	0.113552	586	714	1300	0.234059	0	0	1030	1847	2877	0.21369	0	0	0.0378506	0.0535289
18S	1334	G	2355	729	3084	0.0888277	0	0.0816053	525	390	915	0.0597647	0	0.0564524	820	746	1566	0.434042	0	0.302805	0.146954	0.110681
18S	1335	G	1525	385	1910	1.15313	0.125076	0.535689	310	207	517	0.986165	0.137286	0.497	642	566	1208	0.853791	0	0.46077	0.49782	0.0305909
18S	1336	C	1412	827	2239	1.09103	0.164363	0.521879	287	356	643	0.542995	0.00280303	0.352264	379	1447	1826	0.0859332	0	0.079173	0.317772	0.182372
18S	1337	C	4011	749	4760	0.470244	0	0.319887	678	357	1035	0.0672136	0	0.0630375	840	2580	3420	0.476043	0	0	0.127641	0.138352
18S	1338	G	3441	353	3794	1.1729	0	0.539851	375	347	722	0.522898	0	0.34367	330	283	613	1.9105	0.240008	0.656783	0.513435	0.129186
18S	1339	U	4865	325	5190	0.809623	0	0.447446	531	281	812	0.374211	0	0.272554	582	314	896	0.816512	0	0.44977	0.389923	0.0829985
18S	1340	U	9525	481	10006	0.00763577	0	0.00757866	752	325	1077	0.0191404	0	0.018798	761	506	1267	0.159026	0	0.1373	0.0545588	0.0586857
18S	1341	C	7807	1216	9023	0.22559	0	0.184083	586	174	760	0.531581	0	0.347378	638	516	1154	0.276556	0	0.216789	0.249417	0.0705442
18S	1342	U	9062	733	9795	0.228042	0	0.185711	689	362	1051	0.145427	0	0.127068	547	398	945	0.707294	0	0.414534	0.242438	0.124023
18S	1343	U	42760	1074	43834	0.805787	0	0	3173	669	3842	0.763923	0	0	2363	934	3297	0.585335	0	0	0	0
18S	1344	A	12108	399	12507	0.0334604	0	0	886	150	1036	0.198286	0	0.165608	729	188	917	0.805967	0	0.446549	0.204052	0.184319
18S	1345	G	11457	575	12032	0.00293545	0	0.0029271	643	166	809	0.632606	0	0.387776	518	203	721	1.52508	0.168038	0.604305	0.331669	0.248696
18S	1346	U	9629	759	10388	0.168696	0	0.144357	502	260	762	0.969841	0	0.492673	371	692	1063	0.822118	0.070335	0.451421	0.362817	0.15539
18S	1347	U	3495	1064	4559	1.80143	0.0174228	0.64309	363	368	731	1.49233	0	0.599098	224	1406	1630	0.295395	0	0.228143	0.49011	0.186108
18S	1348	G	8154	1297	9451	0.234949	0	0.190266	773	458	1231	0.558929	0	0.358721	669	2732	3401	0.399905	0	0	0.182996	0.146537
18S	1349	G	2964	822	3786	2.16535	0.0876629	0.684136	581	252	833	1.65538	0.0831145	0.623688	488	1510	1998	0.244061	0	0.19626	0.501361	0.217146
18S	1350	U	4013	1982	5995	0.63085	0.00301806	0.386862	758	713	1471	0.515142	0	0.340148	486	2612	3098	0.243792	0	0	0.242337	0.172416
18S	1351	G	10808	389	11197	0.178157	0	0	1910	297	2207	0.0999698	0	0.0909216	1088	1381	2469	0.0189969	0	0.0186501	0.0365239	0.0392113
18S	1352	G	12906	350	13256	0.278379	0	0	4022	205	4227	0.362612	0	0	1891	767	2658	0.000455476	0	0	0	0
18S	1353	A	17102	1340	18442	0.476656	0	0	6046	260	6306	0.548702	0	0	2963	1253	4216	0.390978	0	0	0	0
18S	1354	G	4898	1253	6151	0.991491	0.0661254	0.497904	1820	163	1983	0.904049	0	0.474929	739	1175	1914	0.524595	0.00388735	0.344206	0.439013	0.0676917
18S	1355	C	8044	1737	9781	0.243228	0	0.195658	3313	431	3744	0.00606438	0	0.00602943	1427	3383	4810	0.491374	0	0	0.0672293	0.0908464
18S	1356	G	6053	466	6519	1.06964	0.157231	0.516863	2294	327	2621	0.587482	0	0.370161	708	541	1249	1.24807	0.19051	0.555372	0.480799	0.0797969
18S	1357	A	8827	937	9764	0.438986	0.0171782	0.305088	2787	390	3177	0.347109	0	0.25773	1065	509	1574	0.745129	0.0411793	0.427132	0.329983	0.0713634
18S	1358	U	18266	1132	19398	0.304031	0	0	6208	871	7079	0.44255	0	0	2337	783	3120	0.161302	0	0	0	0
18S	1359	U	17698	1276	18974	0.274587	0	0	4429	791	5220	0.2112	0	0	1838	715	2553	0.100574	0	0.091416	0.030472	0.0430939
18S	1360	U	21725	895	22620	0.432471	0	0	5513	961	6474	0.432489	0	0	2209	1205	3414	0.238832	0	0	0	0
18S	1361	G	9602	562	10164	0.398105	0	0.284766	2434	235	2669	0.482459	0	0.325528	738	454	1192	1.37962	0.13055	0.579969	0.396754	0.130617
18S	1362	U	14805	1272	16077	0.110034	0	0	3537	469	4006	0.0729473	0	0	905	1007	1912	0.525818	0	0.344732	0.114911	0.162508
18S	1363	C	14837	2004	16841	0.145022	0	0	3035	289	3324	0.075853	0	0.0705247	2559	857	3416	0.150255	0	0	0.0235082	0.0332456
18S	1364	U	12674	1775	14449	0.0246498	0	0.0240584	2970	460	3430	0.0391334	0	0	2496	1179	3675	0.182148	0	0	0.00801946	0.0113412
18S	1365	G	9987	1267	11254	0.366226	0	0.268074	2790	393	3183	0.102869	0	0	4117	917	5034	0.432168	0	0	0.0893581	0.126371
18S	1366	G	4676	944	5620	1.92173	0.330629	0.657777	978	248	1226	1.24746	0.117848	0.555255	1248	371	1619	1.0874	0.0396	0.521089	0.57804	0.0580819
18S	1367	U	2613	3391	6004	1.77745	0.344276	0.639996	477	334	811	2.11492	0.29335	0.679233	928	383	1311	1.76873	0.205995	0.639	0.652743	0.0187354
18S	1368	U	14166	13811	27977	0.466185	0	0	2966	1589	4555	0.559984	0	0	5586	1475	7061	0.534908	0	0	0	0
18S	1369	A	4127	8675	12802	0.313396	0	0.238629	741	324	1065	1.08574	0.109166	0.520788	2163	449	2612	0.52909	0	0.346103	0.368507	0.116275
18S	1370	A	3856	13159	17015	0.0239272	0	0	1084	178	1262	0.684261	0	0.406459	2630	224	2854	0.460195	0	0.315235	0.240565	0.174134
18S	1371	U	3742	22590	26332	0.180817	0	0	954	261	1215	1.32821	0	0.570687	2306	285	2591	1.6969	0.0371655	0.629293	0.399993	0.283848
18S	1372	U	5941	18600	24541	0.0407628	0	0	1344	382	1726	0.704079	0	0.413313	4192	373	4565	0.670808	0	0.40154	0.271618	0.192123
18S	1373	C	8430	11582	20012	0.275701	0	0.216126	1677	1215	2892	0.064658	0	0.060751	6126	299	6425	0.333238	0	0.249976	0.175618	0.0823901
18S	1374	C	8275	7159	15434	0.81212	0	0.448176	1404	712	2116	0.700661	0	0.412108	4724	1024	5748	0.73821	0	0.424738	0.428341	0.0149436
18S	1375	G	7776	1964	9740	1.95734	0	0.661881	1244	271	1515	1.52249	0	0.603725	3987	400	4387	1.48601	0	0.597804	0.621137	0.028912
18S	1376	A	11641	3757	15398	0.890618	0	0.471089	1908	827	2735	0.489258	0	0.328606	5674	343	6017	0.934279	0	0.483053	0.427582	0.0701574
18S	1377	U	80337	37781	118118	0.858709	0	0	13452	2525	15977	0.834737	0	0	50670	1365	52035	0.873182	0	0	0	0
18S	1378	A	16290	4986	21276	0.27094	0	0.213189	2356	599	2955	0.488032	0	0.328046	8139	506	8645	0.342889	0	0.255359	0.265531	0.0474388
18S	1379	A	11332	3065	14397	0.810698	0	0.447744	1935	813	2748	0.657928	0	0.396925	8564	1587	10151	0.0650315	0	0.0610663	0.301912	0.171562
18S	1380	C	21620	5086	26706	0.1222	0	0	3857	1545	5402	0.181325	0	0	12085	1222	13307	0.277389	0	0	0	0
18S	1381	G	10618	2005	12623	0.880435	0	0.468228	1754	1296	3050	0.574679	0	0.365026	5905	694	6599	0.431601	0	0.301513	0.378256	0.0687009
18S	1382	A	7061	4611	11672	0.932618	0	0.482589	1347	2483	3830	0.246327	0	0.197684	4627	708	5335	0.60748	0	0.377952	0.352741	0.11767
18S	1383	A	83	609	692	31.3141	0.835219	0.969097	10	219	229	21.9789	0.842557	0.956663	49	32	81	97.9684	0.863613	0.990018	0.971926	0.0137632	1	0.992992	0.956663	0.990018	0.979891	0.0164696
18S	1384	C	8322	14480	22802	0.377021	0	0	683	5278	5961	0.304933	0	0	2104	2248	4352	0.0436863	0	0.0418669	0.0139556	0.0197363
18S	1385	G	4378	9762	14140	0.00409526	0	0.00407885	186	5341	5527	0.245353	0	0	497	1696	2193	0.84725	0	0.458768	0.154282	0.21531
18S	1386	A	1826	19125	20951	0.360562	0	0	117	7005	7122	0.418589	0	0	295	2574	2869	0.138173	0	0.121436	0.0404786	0.0572454
18S	1387	G	691	13625	14316	0.0197015	0	0	135	4788	4923	0.143059	0	0	569	2021	2590	0.00759895	0	0	0	0
18S	1388	A	178	11034	11212	0.281649	0	0.219771	108	3644	3752	0.119161	0	0.106499	189	1605	1794	0.279585	0	0.218592	0.18162	0.0531212
18S	1389	C	993	11401	12394	0.139931	0	0.122763	144	5147	5291	0.280625	0	0	356	2223	2579	0.241637	0	0	0.0409209	0.0578708
18S	1390	U	1163	16525	17688	0.231826	0	0	203	4971	5174	0.28745	0	0	225	2454	2679	0.288408	0	0	0	0
18S	1391	C	60	1674	1734	7.28572	0.666235	0.879372	14	371	385	8.87432	0.738132	0.898963	53	41	94	20.2436	0.887611	0.953399	0.910578	0.0313179	1
18S	1392	U	338	16686	17024	0.298594	0	0	140	5042	5182	0.458205	0	0	231	1106	1337	0.323501	0	0.244566	0.0815221	0.11529
18S	1393	G	348	24937	25285	0.601227	0	0	171	2003	2174	0.269201	0	0.212179	179	2071	2250	0.281085	0	0	0.0707264	0.100022
18S	1394	G	358	11335	11693	0.0239677	0	0	95	1157	1252	1.24002	0	0.553773	112	1133	1245	0.700669	0	0.412191	0.321988	0.234902
18S	1395	C	887	8694	9581	0.139084	0	0.122113	243	1505	1748	0.459558	0	0.314984	244	1432	1676	0.388246	0	0.279787	0.238961	0.0838647
18S	1396	A	843	4316	5159	1.05554	0	0.513558	205	948	1153	1.06368	0	0.515646	247	582	829	2.34398	0.152157	0.701207	0.576804	0.0879709
18S	1397	U	1100	4823	5923	0.704822	0	0.41347	232	1405	1637	0.348121	0	0.258344	282	1837	2119	0.511572	0	0.338543	0.336785	0.063342
18S	1398	G	598	4089	4687	1.81356	0	0.644628	239	481	720	3.24414	0	0.764631	211	895	1106	4.4313	0.0255435	0.816018	0.741759	0.0718145
18S	1399	C	663	7425	8088	0.591541	0	0.371707	300	2552	2852	0.00158118	0	0.00157924	272	2229	2501	1.77713	0	0.640009	0.337765	0.26174
18S	1400	U	1167	15234	16401	0.29312	0	0	807	5439	6246	0.574998	0	0	796	8848	9644	0.249218	0	0	0	0
18S	1401	A	296	4483	4779	1.86798	0	0.651371	284	1008	1292	1.6622	0	0.624552	358	4609	4967	0.816671	0	0.449592	0.575172	0.0894704
18S	1402	A	525	4188	4713	2.34587	0	0.701168	251	1051	1302	1.89928	0	0.655261	328	6064	6392	0.615908	0	0.38119	0.579206	0.141268
18S	1403	C	669	14747	15416	0.0235577	0	0.023017	322	2367	2689	0.403532	0	0.287588	601	8779	9380	0.157126	0	0.135802	0.148802	0.108401
18S	1404	U	4149	54613	58762	0.795112	0	0	2483	10826	13309	0.803596	0	0	3606	39895	43501	0.828823	0	0	0	0
18S	1405	A	1144	8508	9652	0.871255	0	0.465625	533	1893	2426	0.578226	0	0.366473	703	7118	7821	0.496115	0	0.33163	0.38791	0.0567643
18S	1406	G	1421	6199	7620	1.44667	0	0.591312	539	1876	2415	0.50969	0	0.337705	1242	7549	8791	0.294606	0	0.227584	0.385534	0.152294
18S	1407	U	1483	12486	13969	0.233773	0	0.189489	511	2197	2708	0.181436	0	0.153621	762	9709	10471	0.000249342	0	0	0.11437	0.0821868
18S	1408	U	6355	27204	33559	0.565076	0	0	2398	3222	5620	0.527733	0	0	2427	12841	15268	0.39772	0	0	0	0
18S	1409	A	993	8975	9968	0.661905	0	0.398305	342	798	1140	1.54136	0	0.606719	354	2789	3143	2.0494	0	0.672137	0.559054	0.116762
18S	1410	C	338	17731	18069	0.224578	0	0	170	1423	1593	0.551269	0	0.35551	519	4313	4832	0.68613	0	0.406976	0.254162	0.180944
18S	1411	G	42	8088	8130	0.414928	0	0.293276	18	1009	1027	0.660733	0	0.398089	130	4301	4431	0.227828	0	0.185588	0.292318	0.0867561
18S	1412	C	210	17580	17790	0.478051	0	0	88	1999	2087	0.348318	0	0	123	5698	5821	0.227209	0	0	0	0
18S	1413	G	124	4752	4876	0.969717	0.0327355	0.492364	35	663	698	0.845478	0	0.45849	82	4205	4287	0.107481	0	0	0.316951	0.224545
18S	1414	A	61	3848	3909	1.09008	0	0.521612	17	392	409	1.67515	0	0.62676	39	2279	2318	0.356696	0	0.262999	0.470457	0.152847
18S	1415	C	112	3435	3547	0.653943	0	0.395452	41	259	300	1.56216	0.227292	0.610496	58	779	837	1.7022	0.336151	0.63021	0.545386	0.106325
18S	1416	C	298	2380	2678	0.866472	0	0.464323	105	196	301	1.2929	0.120511	0.564686	118	383	501	2.8739	0.418309	0.742244	0.590418	0.114911
18S	1417	C	696	1454	2150	0.832698	0	0.454472	379	122	501	0.269456	0	0.212594	167	146	313	4.0758	0.384751	0.803491	0.490186	0.242551
18S	1418	C	1241	998	2239	0.520198	0	0.342292	427	135	562	0.169015	0	0.144799	311	174	485	1.69451	0	0.629356	0.372149	0.198943
18S	1419	C	708	684	1392	0.89054	0.122092	0.47123	291	76	367	0.901842	0.00882009	0.474872	167	197	364	1.84633	0	0.649296	0.531799	0.0830958
18S	1420	G	1012	311	1323	1.05122	0.119841	0.512673	491	49	540	0.630725	0	0.387215	306	169	475	1.07719	0	0.519106	0.472998	0.0607149
18S	1421	A	639	534	1173	1.42722	0.243902	0.588212	314	82	396	1.81433	0.242545	0.645253	326	184	510	1.1013	0.101919	0.524594	0.58602	0.0492834
18S	1422	G	753	754	1507	0.999167	0.213239	0.499958	346	68	414	2.33754	0.416677	0.700884	478	146	624	1.12628	0.169016	0.530093	0.576978	0.0884741
18S	1423	C	2577	1513	4090	0.280032	0	0	1251	197	1448	0.0162181	0	0.0159701	885	302	1187	0.295361	0	0.228163	0.0813776	0.103997
18S	1424	G	2796	511	3307	0.00649939	0	0	1160	491	1651	0.0152273	0	0	1354	425	1779	0.00198502	0	0.0019822	0.000660733	0.000934417
18S	1425	G	2953	404	3357	0.047204	0	0.0450891	1445	555	2000	0.1325	0	0	1293	151	1444	0.449243	0.0377522	0.310132	0.118407	0.136814
18S	1426	U	5912	525	6437	0.468192	0	0	2906	653	3559	0.525793	0	0	2664	724	3388	0.376837	0	0	0	0
18S	1427	C	4500	178	4678	0.180851	0	0	2213	731	2944	0.371651	0	0	1623	1111	2734	0.111676	0	0	0	0
18S	1428	G	4497	274	4771	0.162753	0	0	2565	725	3290	0.427405	0	0	2746	1233	3979	0.355575	0	0	0	0
18S	1429	G	3008	733	3741	0.167783	0	0.143709	1513	214	1727	0.245756	0	0.197366	2475	696	3171	0.0647751	0	0	0.113692	0.0833233
18S	1430	C	2652	1002	3654	0.242669	0	0.195324	1018	419	1437	0.542567	0.0385664	0.351889	2528	921	3449	0.0773849	0	0	0.182404	0.143948
18S	1431	G	2275	1445	3720	0.291373	0	0.225678	963	301	1264	0.784682	0.134128	0.439871	2367	327	2694	0.31831	0	0.241521	0.302356	0.0974523
18S	1432	U	1604	2446	4050	0.189539	0	0.159371	639	745	1384	0.5671	0.0150096	0.362045	1369	912	2281	0.638207	0.12764	0.389681	0.303699	0.102677
18S	1433	C	2163	1704	3867	0.21515	0	0.177094	991	602	1593	0.246131	0	0.197616	1781	1098	2879	0.267782	0	0.211278	0.195329	0.0140491
18S	1434	C	3241	977	4218	0.0714361	0	0.066688	1531	501	2032	0.115134	0	0	2746	1478	4224	0.188647	0	0	0.0222293	0.031437
18S	1435	C	6075	585	6660	0.372422	0	0	2429	466	2895	0.458483	0	0	4617	623	5240	0.387428	0	0	0	0
18S	1436	C	6083	938	7021	0.443046	0	0	2210	693	2903	0.501925	0	0	4444	397	4841	0.370256	0	0	0	0
18S	1437	C	6444	1167	7611	0.515258	0	0	1905	652	2557	0.466415	0	0	5375	601	5976	0.553038	0	0	0	0
18S	1438	A	2771	272	3043	0.311443	0	0.237541	583	283	866	0.630668	0.0303667	0.387028	2412	258	2670	0.0381796	0	0.0367888	0.220453	0.143494
18S	1439	A	2082	256	2338	0.677555	0	0.403997	361	184	545	1.44772	0.189094	0.5919	1505	125	1630	0.646379	0.020724	0.392753	0.462883	0.0913438
18S	1440	C	409	387	796	3.86739	0.484258	0.794756	112	204	316	2.83295	0.337135	0.739713	392	57	449	4.6241	0.54485	0.822519	0.785663	0.0344114	1
18S	1441	U	1791	1387	3178	0.0262591	0	0.0255951	322	585	907	0.0650881	0	0.0611738	1540	338	1878	0.0582934	0	0.0551102	0.047293	0.0155412
18S	1442	U	32	91	123	25.9514	0.851759	0.963184	12	42	54	16.0832	0.695243	0.942466	44	11	55	33.596	0.864478	0.971596	0.959082	0.012241	1	0.984603	0.942466	0.971596	0.966222	0.017617
18S	1443	C	1205	2257	3462	0.160096	0	0	289	285	574	0.559092	0	0.359001	642	405	1047	0.828425	0	0.453318	0.270773	0.195299
18S	1444	U	1154	2053	3207	0.0842304	0	0	193	251	444	1.24385	0	0.554892	580	210	790	1.58798	0	0.613898	0.389597	0.276538
18S	1445	U	2441	2693	5134	0.431035	0	0	692	595	1287	0.145419	0	0	1715	695	2410	0.0782985	0	0	0	0
18S	1446	A	856	1816	2672	0.275142	0	0.215837	333	214	547	1.53035	0.0984344	0.605235	769	323	1092	1.53561	0.0731876	0.605836	0.475636	0.183706
18S	1447	G	236	58	294	13.1928	0.801147	0.929764	79	44	123	13.4352	0.810289	0.931245	201	112	313	10.442	0.761536	0.912857	0.924622	0.00834134	1
18S	1448	A	2190	999	3189	0.265371	0	0.20977	1018	518	1536	0.194463	0	0.162892	2248	408	2656	0.400866	0	0.286233	0.219632	0.0508341
18S	1449	G	5250	1142	6392	0.351257	0	0	2963	455	3418	0.448022	0	0	7002	510	7512	0.520023	0	0	0	0
18S	1450	G	4285	1701	5986	0.24595	0	0	2468	821	3289	0.307906	0	0	5862	496	6358	0.288097	0	0	0	0
18S	1451	G	3685	1194	4879	0.0377709	0	0.0364034	2371	717	3088	0.127031	0	0	5765	723	6488	0.173682	0	0	0.0121345	0.0171607
18S	1452	A	2913	1269	4182	0.296223	0	0.22857	1779	601	2380	0.328751	0	0.247492	4587	471	5058	0.225066	0	0.183747	0.219936	0.02673
18S	1453	C	4841	3306	8147	0.361901	0	0	2697	1942	4639	0.315496	0	0	8044	1253	9297	0.341735	0	0	0	0
18S	1454	A	1805	1459	3264	0.892312	0.167276	0.471622	1068	710	1778	1.21227	0.210357	0.548114	2380	648	3028	1.40706	0.170031	0.584635	0.534791	0.0470894
18S	1455	A	3050	3137	6187	0.0409377	0	0	645	1657	2302	0.74332	0.0823214	0.426488	1941	822	2763	1.70259	0.233711	0.630069	0.352186	0.262536
18S	1456	G	4637	2188	6825	0.151613	0	0	4704	578	5282	0.288958	0	0	10504	937	11441	0.444959	0	0	0	0
18S	1457	U	4785	3920	8705	0.356504	0	0	4552	1149	5701	0.294663	0	0	10830	1729	12559	0.468274	0	0	0	0
18S	1458	G	4650	2611	7261	0.184143	0	0	5361	761	6122	0.31073	0	0	8414	1946	10360	0.25682	0	0	0	0
18S	1459	G	1181	3109	4290	0.419389	0	0.29552	2348	993	3341	0.351865	0	0.260339	3266	1552	4818	0.726967	0	0.421001	0.32562	0.0689568
18S	1460	C	2082	4343	6425	0.165123	0	0	3813	2452	6265	0.369481	0	0	4181	1888	6069	0.287869	0	0.223552	0.0745174	0.105384
18S	1461	G	754	3110	3864	0.402142	0	0.286858	924	1107	2031	1.13225	0	0.531135	2163	1078	3241	1.52363	0	0.603819	0.473937	0.135572
18S	1462	U	699	3567	4266	0.176624	0	0.150141	1175	1894	3069	0.312964	0	0.238424	1777	1582	3359	1.47408	0	0.595882	0.328149	0.192716
18S	1463	U	2247	4211	6458	0.315819	0	0	3178	4398	7576	0.585573	0	0	9159	5091	14250	0.535736	0	0	0	0
18S	1464	C	3049	5407	8456	0.560318	0	0	4740	1584	6324	0.552462	0	0	14859	5590	20449	0.738291	0	0	0	0
18S	1465	A	531	1426	1957	1.08199	0.164305	0.519817	744	317	1061	1.77175	0.237433	0.639435	2619	898	3517	0.931012	0	0.482208	0.547153	0.0670348
18S	1466	G	264	539	803	4.04425	0.534075	0.801952	322	182	504	4.28878	0.47824	0.811224	1520	258	1778	2.79661	0.211253	0.736716	0.783298	0.0331548	1
18S	1467	C	411	975	1386	1.70401	0.253657	0.630346	357	670	1027	1.09589	0	0.523119	1939	1707	3646	0.685114	0	0.406635	0.520033	0.091356
18S	1468	C	585	2120	2705	0.315127	0	0.239684	491	496	987	0.986988	0	0.496979	1931	3753	5684	0.00426463	0	0.00424727	0.24697	0.201223
18S	1469	A	209	3220	3429	0.0214869	0	0.0210409	221	754	975	0.759779	0	0.431998	1021	2056	3077	0.859631	0	0.46234	0.305126	0.20126
18S	1470	C	518	2735	3253	0.0486444	0	0.0464015	207	675	882	0.474556	0	0.322077	966	3263	4229	0.144148	0	0.126013	0.164831	0.115843
18S	1471	C	438	3017	3455	0.0617091	0	0	245	965	1210	0.184384	0	0	1046	4059	5105	0.260961	0	0	0	0
18S	1472	C	612	4041	4653	0.294105	0	0	187	1167	1354	0.261566	0	0	1276	4485	5761	0.37561	0	0	0	0
18S	1473	G	1302	2298	3600	0.00234194	0	0	333	616	949	0.119895	0	0.10716	1963	1080	3043	0.269247	0	0.212186	0.106449	0.0866262
18S	1474	A	944	2817	3761	0.00377459	0	0	295	843	1138	0.0857868	0	0	2388	1502	3890	0.0814986	0	0	0	0
18S	1475	G	1308	3483	4791	0.23756	0	0	211	605	816	0.31156	0.0220684	0.237771	1501	1231	2732	0.248295	0	0.198965	0.145579	0.104152
18S	1476	A	1417	2053	3470	0.151256	0	0.131417	258	540	798	0.42677	0.0209024	0.299379	2640	907	3547	0.0603658	0	0	0.143598	0.122524
18S	1477	U	1189	2620	3809	0.0538845	0	0.0511422	274	948	1222	0.0596711	0	0	1812	943	2755	0.223262	0	0.182568	0.0779034	0.0768977
18S	1478	U	1227	2320	3547	0.164857	0	0.141559	241	1230	1471	0.170803	0	0	1169	985	2154	0.555416	0.0479407	0.357192	0.16625	0.146864
18S	1479	G	930	2269	3199	0.68999	0	0.408356	355	406	761	2.19879	0.347108	0.687664	1198	1262	2460	1.01182	0.0342392	0.50304	0.53302	0.115981
18S	1480	A	1601	2637	4238	0.299185	0	0.230328	593	473	1066	1.53738	0.153542	0.606117	1073	1094	2167	1.48936	0.0545801	0.598401	0.478282	0.175358
18S	1481	G	1626	1469	3095	0.879526	0	0.468031	432	466	898	2.38789	0.185802	0.705062	1205	868	2073	1.79744	0.0248703	0.642642	0.605245	0.100316
18S	1482	C	2027	5090	7117	0.203465	0	0	423	1771	2194	0.559418	0	0.35884	1067	4324	5391	0.224429	0	0.183321	0.18072	0.146507
18S	1483	A	2253	1838	4091	0.515491	0	0.340203	320	1406	1726	1.25981	0	0.557629	931	3646	4577	0.685549	0	0.406774	0.434869	0.0909597
18S	1484	A	1191	3564	4755	0.28531	0	0.222014	204	2456	2660	0.515546	0	0.340256	465	3550	4015	1.05874	0	0.514328	0.358866	0.12006
18S	1485	U	9382	16753	26135	0.865497	0	0	1993	19121	21114	0.903323	0	0	2958	31749	34707	0.8505	0	0	0	0
18S	1486	A	1115	1187	2302	1.62002	0	0.618426	236	1552	1788	1.41937	0	0.586805	364	2981	3345	1.76678	0	0.638638	0.614623	0.021331
18S	1487	A	633	1337	1970	1.8166	0	0.645078	127	1882	2009	1.06174	0	0.515097	259	3055	3314	1.80823	0	0.643973	0.601383	0.0610147
18S	1488	C	2356	3594	5950	0.228397	0	0	616	4786	5402	0.326882	0	0	601	15796	16397	0.522985	0	0	0	0
18S	1489	A	775	1568	2343	0.824891	0	0.452128	215	2772	2987	0.198561	0	0.165712	256	11687	11943	0.346211	0	0	0.205947	0.18676
18S	1490	G	18	26	44	87.3881	0.910275	0.988935	13	38	51	68.3791	0.888814	0.98586	20	445	465	17.4456	0.569371	0.945897	0.973564	0.0196038	1
18S	1491	G	716	661	1377	1.35156	0.019231	0.574927	392	1021	1413	1.17245	0	0.539866	585	3771	4356	0.75934	0	0.431661	0.515485	0.060976
18S	1492	U	1929	1260	3189	0.520331	0	0	973	1637	2610	0.335253	0	0	1618	7706	9324	0.44861	0	0	0	0
18S	1493	C	707	642	1349	0.21865	0	0.179529	560	859	1419	0.224531	0	0.183466	1695	2995	4690	0.142277	0	0.124579	0.162525	0.0268798
18S	1494	U	537	463	1000	0.53976	0	0.350776	576	2178	2754	0.493922	0	0	1893	3828	5721	0.1618	0	0	0.116925	0.165357
18S	1495	G	289	416	705	1.00705	0	0.502111	361	213	574	1.2697	0.0214735	0.559842	712	613	1325	2.21838	0.181426	0.689447	0.5838	0.0783333
18S	1496	U	292	498	790	0.728852	0	0.42189	615	555	1170	0.10483	0	0	1132	1924	3056	0.123113	0	0.109649	0.17718	0.178733
18S	1497	G	219	269	488	1.981	0.0660058	0.664999	334	359	693	0.523007	0	0.343729	686	3485	4171	0.218898	0	0	0.336243	0.271536
18S	1498	A	162	467	629	1.26076	0	0.558062	248	334	582	0.639889	0	0.390611	841	1675	2516	0.325484	0	0.245633	0.398102	0.127659
18S	1499	U	69	2238	2307	0.472208	0	0	110	571	681	0.254855	0	0.203333	486	1429	1915	1.13633	0	0.532038	0.245124	0.219204
18S	1500	G	39	960	999	0.3966	0	0.284179	72	157	229	2.61739	0.0879713	0.724428	394	762	1156	2.7406	0.0450162	0.732833	0.58048	0.209545
18S	1501	C	105	3635	3740	0.708806	0	0	119	343	462	0.464171	0	0.317488	1148	535	1683	1.59494	0	0.614775	0.310754	0.251026
18S	1502	C	118	1264	1382	0.00384832	0	0.00383633	171	505	676	0.0319547	0	0	2445	567	3012	0.504772	0	0.335521	0.113119	0.15727
18S	1503	C	104	672	776	1.1326	0	0.53141	83	399	482	0.384035	0	0.277891	1952	627	2579	0.872394	0	0.466021	0.425107	0.107466
18S	1504	U	121	502	623	1.92381	0.0240537	0.658341	121	453	574	0.146261	0	0.127792	2598	2597	5195	0.109056	0	0	0.262044	0.285039
18S	1505	U	890	1307	2197	0.122207	0	0	676	1165	1841	0.708614	0	0	13168	9647	22815	0.8852	0	0	0	0
18S	1506	A	140	784	924	1.3289	0	0.570878	69	365	434	0.596935	0	0.374339	1586	2111	3697	0.257337	0	0.204712	0.38331	0.149621
18S	1507	G	95	660	755	2.09349	0.202913	0.67703	42	343	385	0.81209	0	0.448793	1344	1324	2668	0.661867	0	0.398357	0.50806	0.121241
18S	1508	A	90	1268	1358	0.647895	0	0.393341	63	461	524	0.263132	0	0.208632	931	1176	2107	0.949183	0	0.487083	0.363019	0.115682
18S	1509	U	98	4778	4876	0.596341	0	0	61	735	796	0.248125	0	0	763	1763	2526	0.429921	0	0.300744	0.100248	0.141772
18S	1510	G	51	2934	2985	0.176673	0	0	18	420	438	0.432675	0	0.302486	424	647	1071	2.1776	0	0.685498	0.329328	0.280496
18S	1511	U	100	5227	5327	0.574689	0	0	74	830	904	0.402603	0	0	244	986	1230	1.31927	0.0168652	0.569029	0.189676	0.268243
18S	1512	C	236	2016	2252	0.157499	0	0.13612	69	516	585	0.172677	0	0	318	712	1030	0.616704	0.015297	0.381687	0.172602	0.157944
18S	1513	C	219	2146	2365	0.101226	0	0.0919562	62	313	375	0.333806	0	0.250766	306	402	708	1.23401	0.207546	0.552723	0.298482	0.191109
18S	1514	G	287	493	780	2.48469	0.267584	0.713293	81	187	268	0.917761	0.149996	0.479488	495	333	828	0.768315	0.0358977	0.434787	0.542522	0.122124
18S	1515	G	542	1314	1856	0.343637	0	0.255854	156	143	299	0.726481	0.0819906	0.421601	911	438	1349	0.0318436	0	0.0308831	0.236113	0.16012
18S	1516	G	1519	2947	4466	0.578949	0	0	326	240	566	0.160847	0	0	1810	400	2210	0.442565	0	0	0	0
18S	1517	G	685	837	1522	0.315977	0	0.240228	145	149	294	0.779209	0.1212	0.438788	670	456	1126	0.259351	0	0.206086	0.295034	0.102601
18S	1518	C	1444	737	2181	0.277335	0	0	180	173	353	0.476397	0.0942967	0.323294	1793	404	2197	0.400723	0	0	0.107765	0.152402
18S	1519	U	1322	685	2007	0.285873	0	0	254	314	568	0.0744776	0	0	1486	453	1939	0.256695	0	0	0	0
18S	1520	G	489	138	627	1.2192	0.0419078	0.549781	45	618	663	0.179769	0	0	476	137	613	1.68817	0.279327	0.62838	0.39272	0.279543
18S	1521	C	687	148	835	0.49386	0	0.330858	138	616	754	0.263488	0	0	1185	347	1532	0.147409	0	0.128544	0.153134	0.136187
18S	1522	A	196	150	346	2.2554	0.177437	0.693432	42	517	559	0.051746	0	0.0492838	700	151	851	1.36446	0.193226	0.577358	0.440024	0.280329
18S	1523	C	390	245	635	0.303931	0	0.23337	88	596	684	0.181557	0	0	1569	299	1868	0.209631	0	0.173378	0.135583	0.0989502
18S	1524	G	230	176	406	0.911493	0	0.477463	50	705	755	0.26239	0	0	1147	252	1399	1.51525	0	0.602596	0.360019	0.259647
18S	1525	C	472	488	960	0.390623	0	0	88	676	764	0.307117	0	0	2213	539	2752	0.375461	0	0.273043	0.0910144	0.128714
18S	1526	G	164	240	404	0.511879	0	0.339125	28	514	542	0.00184162	0	0.00184162	1184	487	1671	1.8867	0.00803392	0.653719	0.331562	0.266181
18S	1527	C	177	269	446	0.334427	0	0.251036	84	327	411	0.262513	0	0.20833	3244	1430	4674	0.0889055	0	0.0816627	0.180343	0.0719224
18S	1528	G	218	104	322	1.05975	0	0.515279	65	294	359	0.40216	0	0.287384	2217	1514	3731	0.554326	0	0.356696	0.386453	0.0953875
18S	1529	C	333	232	565	0.286376	0	0.222929	111	155	266	0.90412	0.126558	0.475759	3024	4289	7313	0.181866	0	0	0.232896	0.194356
18S	1530	U	453	347	800	0.0295187	0	0	178	315	493	0.0416329	0	0	8176	12100	20276	0.766976	0	0	0	0
18S	1531	A	133	76	209	3.42862	0.488297	0.77503	45	61	106	3.65691	0.522896	0.786844	1387	2119	3506	0.901353	0	0.47413	0.678668	0.144711
18S	1532	C	1304	173	1477	0.410577	0	0	576	155	731	0.420112	0	0	8309	3539	11848	0.541206	0	0	0	0
18S	1533	A	347	41	388	1.90069	0.341451	0.655835	243	41	284	0.69462	0.0510321	0.410748	2325	1393	3718	0.616136	0	0.381304	0.482629	0.123064
18S	1534	C	1616	72	1688	0.3607	0	0	575	83	658	0.318462	0	0	3215	1589	4804	0.0936548	0	0.085651	0.0285503	0.0403763
18S	1535	U	1543	77	1620	0.278511	0	0	524	91	615	0.25754	0	0	2497	2456	4953	0.0727897	0	0	0	0
18S	1536	G	1356	67	1423	0.0671895	0	0	537	59	596	0.186414	0	0	992	1223	2215	0.859497	0	0.462332	0.154111	0.217946
18S	1537	A	1127	65	1192	0.354773	0	0.262031	298	22	320	0.787504	0	0.44133	352	1002	1354	1.25059	0	0.555855	0.419739	0.120921
18S	1538	C	1396	286	1682	0.372041	0	0.271276	563	42	605	0.339347	0	0.25368	662	726	1388	1.32544	0	0.57015	0.365035	0.145216
18S	1539	U	1439	364	1803	0.444993	0	0.308073	369	100	469	0.954586	0	0.488915	225	478	703	3.0617	0.10769	0.754061	0.517016	0.183155
18S	1540	G	958	344	1302	1.31886	0	0.568942	298	122	420	1.51101	0	0.602323	131	330	461	5.2786	0.179611	0.841019	0.670761	0.121159
18S	1541	G	698	311	1009	2.4065	0.235974	0.706649	269	46	315	2.92848	0.269197	0.74605	85	143	228	12.4705	0.631737	0.926064	0.792921	0.0955106	1
18S	1542	C	1951	593	2544	0.428819	0	0.300204	681	86	767	0.755541	0	0.430694	641	690	1331	1.31478	0	0.568178	0.433025	0.109412
18S	1543	U	3603	1326	4929	0.22689	0	0	1359	131	1490	0.023422	0	0	2612	1606	4218	0.259177	0	0	0	0
18S	1544	C	9641	3022	12663	0.748407	0	0	4415	427	4842	0.752316	0	0	9261	1681	10942	0.760087	0	0	0	0
18S	1545	A	2944	905	3849	0.129804	0	0.114917	1203	110	1313	0.328852	0	0.247612	3238	542	3780	0.00236563	0	0.00236067	0.12163	0.100236
18S	1546	G	3223	150	3373	0.315992	0	0.240171	1428	64	1492	0.215628	0	0.177478	2589	231	2820	0.438111	0	0.304718	0.240789	0.0519475
18S	1547	C	4315	403	4718	0.0546773	0	0	2210	95	2305	0.174631	0	0	3688	1467	5155	0.190313	0	0	0	0
18S	1548	G	3212	576	3788	0.253887	0	0.202523	1542	94	1636	0.335804	0	0.251502	1984	990	2974	0.629401	0	0.386357	0.280127	0.0777317
18S	1549	U	3898	1166	5064	0.0272743	0	0	1911	180	2091	0.186663	0	0.157364	2302	2140	4442	0.215367	0	0.177236	0.111534	0.0792824
18S	1550	G	2892	23	2915	0.718484	0	0.418175	1040	114	1154	1.30844	0.0657316	0.567019	1260	1527	2787	1.03948	0	0.509769	0.498321	0.061302
18S	1551	U	3279	65	3344	0.34575	0	0.256977	2281	61	2342	0.0456016	0	0.0436306	2402	3377	5779	0.0932257	0	0	0.100203	0.112278
18S	1552	G	2946	56	3002	0.516421	0	0.340627	1613	114	1727	0.493448	0	0.330537	1506	1291	2797	1.09122	0.0797907	0.5219	0.397688	0.0879279
18S	1553	C	5653	90	5743	0.263521	0	0	3470	122	3592	0.33774	0	0	3794	3802	7596	0.268735	0	0	0	0
18S	1554	C	5497	330	5827	0.28186	0	0	3796	82	3878	0.407659	0	0	4359	3554	7913	0.277379	0	0	0	0
18S	1555	U	9578	424	10002	0.64926	0	0	6576	175	6751	0.726604	0	0	6743	7476	14219	0.652803	0	0	0	0
18S	1556	A	2065	177	2242	0.816268	0	0.449531	1508	75	1583	0.404426	0	0.288095	1589	1944	3533	0.668735	0	0.400812	0.379479	0.0676101
18S	1557	C	3076	68	3144	0.166762	0	0.142966	1495	89	1584	0.264732	0	0.209423	3072	2468	5540	0.0408911	0	0	0.117463	0.0873778
18S	1558	C	2482	204	2686	0.275979	0	0.216351	587	109	696	1.61988	0.0572058	0.618642	2504	2169	4673	0.0521823	0	0.0496044	0.294866	0.23885
18S	1559	C	2032	186	2218	0.447744	0	0.309367	519	89	608	1.63333	0.00154219	0.62064	2018	2127	4145	0.108919	0	0.0982422	0.34275	0.21457
18S	1560	U	3014	626	3640	0.289832	0	0	823	127	950	0.314055	0	0.239188	3498	2566	6064	0.393943	0	0	0.0797295	0.112755
18S	1561	A	767	415	1182	1.04729	0	0.511761	258	90	348	1.91726	0	0.657858	526	879	1405	1.48417	0.0859943	0.597622	0.58908	0.0599491
18S	1562	C	680	634	1314	0.551145	0	0.355489	142	130	272	1.44058	0.16628	0.591148	645	717	1362	0.92695	0.0872684	0.481228	0.475955	0.0962796
18S	1563	G	190	625	815	1.55146	0.126028	0.608359	97	182	279	1.16091	0.0876219	0.538122	17	423	440	4.51073	0.514975	0.818873	0.655118	0.11929
18S	1564	C	418	1203	1621	0.187026	0	0.15764	123	244	367	0.494535	0	0.331498	352	1084	1436	0.349416	0	0.259072	0.249404	0.0713058
18S	1565	C	254	1601	1855	0.000371169	0	0	111	472	583	0.0505708	0	0	256	1338	1594	0.0328457	0	0.0318205	0.0106068	0.0150003
18S	1566	G	276	451	727	1.84376	0.149944	0.648666	133	299	432	0.500205	0	0.333939	206	563	769	1.19273	0	0.544269	0.508958	0.13089
18S	1567	G	262	493	755	1.73019	0.232172	0.634032	172	192	364	0.911385	0.15466	0.477504	144	459	603	1.52706	0.157788	0.604679	0.572072	0.0679349
18S	1568	C	733	4285	5018	0.639231	0	0	545	400	945	0.233192	0	0	551	1811	2362	0.366281	0	0	0	0
18S	1569	A	577	2006	2583	0.13627	0	0	296	498	794	0.0883438	0	0.0812666	332	838	1170	0.580662	0	0.367552	0.149606	0.157642
18S	1570	G	562	1395	1957	0.28272	0	0.220495	353	367	720	0.39567	0.0114588	0.28378	286	636	922	1.40501	0.20747	0.584464	0.362913	0.158777
18S	1571	G	687	832	1519	0.786747	0.0289379	0.440486	417	632	1049	0.0463704	0	0.0443558	626	630	1256	0.92399	0.154083	0.480445	0.321762	0.196833
18S	1572	C	1352	1827	3179	0.00152341	0	0.00152157	760	927	1687	0.174078	0	0	1167	2945	4112	0.361326	0	0	0.00050719	0.000717275
18S	1573	G	801	1289	2090	0.836984	0	0.455748	323	687	1010	0.801396	0	0.445119	630	1468	2098	0.581293	0	0.367717	0.422861	0.0392338
18S	1574	C	826	3323	4149	0.0150013	0	0	349	995	1344	0.533069	0	0.347882	735	2877	3612	0.0223391	0	0	0.115961	0.163993
18S	1575	G	1157	1444	2601	0.833124	0.0458101	0.454578	492	1238	1730	0.414045	0	0.292928	1181	2728	3909	0.0226712	0	0.0221742	0.25656	0.178392
18S	1576	G	2507	1378	3885	0.352307	0	0.260573	1226	618	1844	0.586083	0.0282268	0.369642	2312	2627	4939	0.0907422	0	0	0.210072	0.155073
18S	1577	G	1781	1648	3429	0.772608	0.133857	0.435931	998	791	1789	0.963246	0.207284	0.490779	1698	1547	3245	0.671141	0.0755457	0.40168	0.442797	0.036697
18S	1578	U	5587	7007	12594	0.540569	0	0	3410	2875	6285	0.453155	0	0	3744	4918	8662	0.390292	0	0	0	0
18S	1579	A	4330	3067	7397	0.046822	0	0	3014	1927	4941	0.188163	0	0	2919	2672	5591	0.0662951	0	0.0621837	0.0207279	0.0293137
18S	1580	A	2905	3277	6182	0.264627	0	0.20928	1144	1943	3087	0.491163	0	0.329454	1853	2310	4163	0.558907	0.0407352	0.35858	0.299105	0.0646192
18S	1581	C	5703	4064	9767	0.210465	0	0	2951	3172	6123	0.272621	0	0	3266	4676	7942	0.220379	0	0	0	0
18S	1582	C	4078	4513	8591	0.0623202	0	0	2189	4165	6354	0.294276	0	0	3490	5095	8585	0.291631	0	0	0	0
18S	1583	C	4209	5487	9696	0.194989	0	0	2402	4796	7198	0.403741	0	0	3981	6352	10333	0.459636	0	0	0	0
18S	1584	G	3106	6314	9420	0.192394	0	0	1733	2909	4642	0.0555436	0	0	2434	3500	5934	0.031171	0	0	0	0
18S	1585	U	3317	6739	10056	0.334032	0	0	1562	3843	5405	0.299938	0	0	2163	4231	6394	0.218803	0	0	0	0
18S	1586	U	2972	6330	9302	0.341191	0	0	1383	3240	4623	0.266888	0	0	2082	3710	5792	0.229167	0	0	0	0
18S	1587	G	1150	4811	5961	0.0211674	0	0	846	1539	2385	0.349865	0.0505946	0.259266	944	2710	3654	0.134853	0	0.118858	0.126041	0.105967
18S	1588	A	809	3449	4258	0.198656	0.00735302	0.165765	442	1036	1478	0.846428	0.161014	0.458582	630	1475	2105	0.679936	0.104756	0.404854	0.343067	0.127276
18S	1589	A	353	1310	1663	1.74897	0.357578	0.636366	125	682	807	1.78553	0.28513	0.641287	205	412	617	3.80439	0.50381	0.792124	0.689926	0.0722929
18S	1590	C	209	1767	1976	0.90825	0.0897547	0.476086	84	679	763	1.34026	0.0730705	0.573017	118	591	709	2.23535	0.252878	0.691216	0.580106	0.0879692
18S	1591	C	119	1047	1166	1.69019	0.170749	0.62848	58	472	530	1.7725	0.00081338	0.63975	97	656	753	1.48369	0	0.597692	0.621974	0.0177757
18S	1592	C	78	1300	1378	0.74434	0	0.426895	72	490	562	0.978843	0	0.495099	49	616	665	1.21653	0	0.549217	0.490403	0.0500482
18S	1593	C	206	1436	1642	0.0961182	0	0.0877384	164	519	683	0.217251	0	0.178692	110	929	1039	0.0822543	0	0.0760703	0.114167	0.045874
18S	1594	A	246	810	1056	0.420887	0	0.296412	181	285	466	0.554247	0	0.357094	87	429	516	0.939609	0	0.484916	0.379474	0.0785667
18S	1595	U	420	870	1290	0.0392202	0	0	314	305	619	0.0276344	0	0.0269336	165	890	1055	0.194686	0	0	0.00897785	0.0126966
18S	1596	U	1302	1083	2385	0.571854	0	0	1194	721	1915	0.768366	0	0	556	1835	2391	0.717628	0	0	0	0
18S	1597	C	443	658	1101	0.0617967	0	0.0582499	361	222	583	0.0054414	0	0.00542118	269	693	962	0.140856	0	0	0.0212237	0.0262749
18S	1598	G	241	164	405	2.35044	0.198606	0.702048	124	57	181	2.66264	0	0.728065	79	385	464	0.95902	0	0.490079	0.640064	0.106586
18S	1599	U	318	388	706	1.17273	0	0.540102	129	109	238	2.19758	0	0.688164	144	574	718	0.425344	0	0.298706	0.508991	0.16051
18S	1600	G	255	62	317	4.7695	0.460689	0.827125	85	65	150	4.82929	0.25312	0.829395	47	203	250	3.79841	0.206106	0.792255	0.816258	0.0169981	1
18S	1601	A	456	145	601	2.57796	0.348396	0.720846	137	106	243	3.18798	0.275994	0.761967	52	188	240	4.73545	0.440261	0.826244	0.769686	0.0433732	1
18S	1602	U	353	379	732	2.74156	0.399608	0.732999	103	138	241	4.46019	0.477412	0.817475	54	295	349	3.63263	0.439987	0.784624	0.778366	0.0347697	1
18S	1603	G	2325	511	2836	0.0332041	0	0.032148	766	275	1041	0.370644	0	0.270605	511	476	987	0.868241	0.144073	0.464989	0.255914	0.177012
18S	1604	G	2940	769	3709	0.0991165	0	0	1295	327	1622	0.014452	0	0.0142547	1339	547	1886	0.148713	0	0.129521	0.0479251	0.0579895
18S	1605	G	4098	903	5001	0.263306	0	0	2181	446	2627	0.298123	0	0	2575	1098	3673	0.348793	0	0	0	0
18S	1606	G	3519	1391	4910	0.152601	0	0	1997	196	2193	0.0321179	0	0	1652	1334	2986	0.0443514	0	0	0	0
18S	1607	A	2414	2696	5110	0.13304	0	0	1461	903	2364	0.0455203	0	0	1442	1397	2839	0.113869	0	0.102261	0.034087	0.0482063
18S	1608	U	2619	6198	8817	0.528284	0	0	1992	2658	4650	0.548503	0	0	1839	2222	4061	0.207856	0	0	0	0
18S	1609	C	1158	3947	5105	0.0941833	0	0	783	2243	3026	0.224726	0	0	830	4314	5144	0.371418	0	0	0	0
18S	1610	G	1206	3804	5010	0.110621	0	0	870	2042	2912	0.202731	0	0	858	4358	5216	0.378108	0	0	0	0
18S	1611	G	177	4228	4405	0.0398371	0	0	155	2955	3110	0.307204	0	0	430	4116	4546	0.29783	0	0	0	0
18S	1612	G	189	4864	5053	0.177521	0	0	143	1696	1839	0.307748	0	0.235424	549	3492	4041	0.207933	0	0	0.0784748	0.11098
18S	1613	G	131	2334	2465	0.652969	0	0.395125	78	870	948	1.47665	0.0953503	0.596483	279	2062	2341	0.339226	0	0.253381	0.414996	0.140774
18S	1614	A	140	2019	2159	0.715947	0	0.417344	91	1068	1159	0.866724	0	0.464517	299	1081	1380	1.15366	0.113569	0.535855	0.472572	0.0487163
18S	1615	U	196	1986	2182	0.442185	0	0.306705	94	1318	1412	0.336927	0	0.252149	331	1448	1779	0.46535	0	0.317691	0.292182	0.0286602
18S	1616	U	170	1701	1871	0.581565	0	0.367839	119	1254	1373	0.352871	0	0.260971	336	1253	1589	0.517512	0	0.341168	0.323326	0.045416
18S	1617	G	84	1386	1470	0.837057	0	0.45582	65	570	635	1.86371	0.0244731	0.651161	192	939	1131	0.901541	0	0.474331	0.527104	0.0880463
18S	1618	C	1066	7666	8732	0.821988	0	0	780	5746	6526	0.848322	0	0	1477	3749	5226	0.732164	0	0	0	0
18S	1619	A	168	522	690	2.03943	0	0.67131	112	284	396	2.94724	0	0.747135	273	282	555	2.00372	0	0.667479	0.695308	0.0366807
18S	1620	A	242	289	531	2.46475	0	0.711765	226	270	496	1.88294	0	0.653588	290	252	542	1.73483	0	0.634774	0.666709	0.0327721
18S	1621	U	319	246	565	1.816	0	0.645291	332	332	664	0.933016	0	0.483049	398	324	722	0.853788	0	0.460908	0.52975	0.0821988
18S	1622	U	2266	261	2527	0.553424	0	0	1593	1061	2654	0.658439	0	0	2537	578	3115	0.690558	0	0	0	0
18S	1623	A	136	65	201	5.01711	0.155135	0.834494	106	201	307	2.34791	0	0.701987	259	141	400	2.31042	0	0.69845	0.744977	0.0633146
18S	1624	U	78	35	113	8.68246	0.580558	0.897534	93	278	371	1.42401	0	0.588113	142	207	349	2.892	0	0.743609	0.743085	0.126321
18S	1625	U	29	4	33	22.4183	0.193555	0.958502	18	155	173	2.47088	0	0.713069	37	142	179	6.99494	0.0471925	0.875529	0.849034	0.101934	1
18S	1626	C	35	81	116	6.91928	0.38563	0.87467	27	92	119	3.99259	0	0.80104	74	178	252	5.77694	0.434906	0.852938	0.842883	0.0308886	1
18S	1627	C	61	68	129	7.48479	0.635482	0.882942	49	137	186	2.26346	0.0718575	0.694715	270	62	332	5.01001	0.549878	0.834028	0.803895	0.0797428	1
18S	1628	C	121	157	278	3.4403	0.516591	0.775416	83	148	231	1.68582	0.2013	0.628684	1114	188	1302	0.638356	0.0139536	0.389815	0.597971	0.158912
18S	1629	C	382	658	1040	0.240495	0	0.194021	258	186	444	0.449363	0	0.310523	3154	696	3850	0.478329	0	0	0.168181	0.128081
18S	1630	A	142	1432	1574	0.0659048	0	0	112	238	350	1.18746	0.038074	0.543558	1977	526	2503	0.0271122	0	0	0.181186	0.256236
18S	1631	U	426	2885	3311	0.533213	0	0	336	1071	1407	0.42923	0	0	4565	1124	5689	0.591644	0	0	0	0
18S	1632	G	195	2528	2723	0.337755	0	0	194	382	576	0.773291	0	0.436503	2978	972	3950	0.328375	0	0	0.145501	0.20577
18S	1633	A	288	2348	2636	0.28505	0	0	316	747	1063	0.0146094	0	0	2861	497	3358	0.183656	0	0	0	0
18S	1634	A	162	1487	1649	0.237253	0	0.191852	136	806	942	0.213161	0	0.175861	1627	426	2053	0.408255	0	0.290002	0.219238	0.0504614
18S	1635	C	159	2577	2736	0.298445	0	0	103	2734	2837	0.654361	0	0	1313	1425	2738	0.00227171	0	0	0	0
18S	1636	G	113	1916	2029	0.0434756	0	0	80	1101	1181	0.00389171	0	0.00387989	1019	1301	2320	0.102997	0	0.0934155	0.0324318	0.0431511
18S	1637	A	124	2774	2898	0.410452	0	0	116	1925	2041	0.474807	0	0	1081	1913	2994	0.220078	0	0	0	0
18S	1638	G	73	1665	1738	0.0541818	0	0	65	1051	1116	0.00766935	0	0	350	1247	1597	0.427882	0.0419307	0.299793	0.0999311	0.141324
18S	1639	G	138	325	463	2.56643	0.464283	0.720042	131	317	448	1.71613	0.179945	0.632348	862	194	1056	1.21143	0.215706	0.548038	0.633476	0.0702252
18S	1640	A	260	518	778	1.00824	0.097667	0.502374	195	546	741	0.798173	0	0.444213	938	810	1748	0.425119	0	0.298424	0.415004	0.0857856
18S	1641	A	342	602	944	0.61572	0	0.381331	337	411	748	1.00248	0	0.500953	990	733	1723	0.676817	0	0.403772	0.428685	0.0519156
18S	1642	U	389	640	1029	0.392999	0	0.282321	302	381	683	1.19128	0	0.544008	779	813	1592	0.986252	0.119693	0.496696	0.441008	0.113859
18S	1643	U	440	305	745	1.22405	0	0.550703	293	340	633	2.24378	0	0.692054	1210	620	1830	1.48281	0	0.597363	0.613373	0.0588065
18S	1644	C	627	769	1396	0.109409	0	0.0986829	581	293	874	1.60243	0.0401798	0.616014	2423	792	3215	0.559156	0	0.358699	0.357798	0.2112
18S	1645	C	828	937	1765	0.116233	0	0	1561	556	2117	0.143159	0	0.125283	4045	497	4542	0.226387	0	0.18463	0.103304	0.0769604
18S	1646	C	1021	1652	2673	0.42447	0	0	3315	1011	4326	0.448237	0	0	6463	830	7293	0.20478	0	0	0	0
18S	1647	A	882	874	1756	0.033972	0	0	3298	437	3735	0.303759	0	0	6808	811	7619	0.181785	0	0	0	0
18S	1648	G	660	503	1163	0.500811	0	0.333885	1195	262	1457	1.01526	0	0.503957	3849	589	4438	0.564139	0	0.360722	0.399521	0.0746554
18S	1649	U	3762	1351	5113	0.749676	0	0	8978	659	9637	0.794086	0	0	22627	1446	24073	0.796272	0	0	0	0
18S	1650	A	594	135	729	1.38925	0.0641392	0.581793	2888	98	2986	0.11197	0	0	5989	153	6142	0.137249	0	0.120703	0.234165	0.2507
18S	1651	A	1034	143	1177	0.355622	0	0.262495	2317	101	2418	0.0419687	0	0.0402942	5785	173	5958	0.140937	0	0.123546	0.142112	0.0916583
18S	1652	G	747	131	878	0.687334	0	0.407624	885	63	948	1.51535	0.0253188	0.602693	2844	209	3053	1.20147	0	0.545839	0.518719	0.0819132
18S	1653	U	983	175	1158	0.0956955	0	0.0874065	810	117	927	1.14484	0	0.534033	3624	444	4068	0.504385	0	0.335332	0.318924	0.182703
18S	1654	G	293	69	362	2.49397	0.0126151	0.714356	491	112	603	1.79242	0	0.642269	2595	553	3148	0.80549	0	0.446212	0.600946	0.113302
18S	1655	C	820	513	1333	0.196119	0	0	430	208	638	1.28033	0	0.561853	1731	2861	4592	0.100714	0	0.0915166	0.21779	0.246142
18S	1656	G	838	260	1098	0.144778	0	0	435	314	749	0.200059	0	0.166893	1261	3433	4694	0.188061	0	0	0.0556311	0.0786742
18S	1657	G	1029	141	1170	0.219148	0	0	493	350	843	0.174947	0	0	1639	3519	5158	0.346572	0	0	0	0
18S	1658	G	298	84	382	1.51465	0.0714447	0.602956	257	194	451	0.313741	0	0.239218	357	2596	2953	0.092639	0	0.0848109	0.308995	0.21721
18S	1659	U	294	219	513	0.821271	0	0.451415	202	332	534	0.0234891	0	0	350	3675	4025	0.294406	0	0	0.150472	0.212799
18S	1660	C	774	274	1048	0.170289	0	0	353	112	465	0.0280401	0	0.0273323	716	1666	2382	0.142183	0	0.124529	0.0506206	0.0534394
18S	1661	A	325	222	547	0.756083	0	0.430999	128	43	171	1.79767	0.225787	0.643898	253	551	804	2.26083	0.360664	0.693594	0.589497	0.113897
18S	1662	U	2006	381	2387	0.686218	0	0	592	323	915	0.589229	0	0	1520	1783	3303	0.384332	0	0	0	0
18S	1663	A	355	65	420	1.27923	0.0510647	0.561841	56	51	107	3.01121	0.393244	0.752436	252	350	602	2.37332	0.365476	0.703902	0.672726	0.0808726
18S	1664	A	408	53	461	1.14266	0	0.533831	83	40	123	2.29265	0.285304	0.698003	383	272	655	1.80508	0.200967	0.643854	0.625229	0.0683047
18S	1665	G	656	50	706	0.423134	0	0.297621	165	60	225	0.715978	0	0.418321	599	416	1015	0.663014	0	0.398918	0.37162	0.0529213
18S	1666	C	818	191	1009	0.0182398	0	0.0179305	223	134	357	0.0713532	0	0.0667751	940	535	1475	0.108251	0	0.0977367	0.0608141	0.0328523
18S	1667	U	633	285	918	0.162399	0	0.139841	214	137	351	0.26834	0	0.212043	759	364	1123	0.705486	0	0.413873	0.255252	0.11597
18S	1668	U	973	345	1318	0.209376	0	0	338	275	613	0.0558813	0	0	965	859	1824	0.157412	0	0.136068	0.0453561	0.0641432
18S	1669	G	420	378	798	0.319747	0	0.242509	164	153	317	1.3312	0	0.571808	545	592	1137	1.14274	0.167045	0.533526	0.449281	0.147043
18S	1670	C	602	1222	1824	0.452572	0	0	147	414	561	0.714887	0	0.417304	799	2352	3151	0.149246	0	0	0.139101	0.196719
18S	1671	G	278	696	974	0.410917	0	0.291453	49	236	285	4.95591	0	0.832588	601	844	1445	2.06885	0	0.674297	0.599446	0.227169
18S	1672	U	457	869	1326	0.0106338	0	0.0105298	95	557	652	1.85564	0	0.650165	893	2896	3789	0.203949	0	0.169437	0.276711	0.271924
18S	1673	U	451	788	1239	0.115	0	0.103214	82	1326	1408	0.413642	0	0.292755	983	4763	5746	0.151613	0	0	0.131989	0.121236
18S	1674	G	538	116	654	1.21796	0	0.549514	140	2654	2794	0.252419	0	0	1001	3077	4078	0.371243	0	0.270783	0.273432	0.224346
18S	1675	A	681	375	1056	0.323757	0	0.244749	142	2183	2325	0.0129407	0	0.0127808	947	4185	5132	0.155876	0	0.134878	0.130803	0.0947446
18S	1676	U	210	1097	1307	0.0641098	0	0.0602906	38	3402	3440	0.319109	0	0	392	5795	6187	0.00583387	0	0	0.0200969	0.0284213
18S	1677	U	793	4580	5373	0.840868	0	0	138	10995	11133	0.870529	0	0	1139	24040	25179	0.841205	0	0	0	0
18S	1678	A	12	24	36	36.7763	0.815601	0.974225	0	83	83	29.9806	0.324361	0.968094	15	423	438	14.356	0.596468	0.935017	0.959112	0.0172205	1
18S	1679	A	139	924	1063	0.0984649	0	0.0897154	33	594	627	2.72024	0	0.731513	134	4417	4551	0.294415	0	0.227489	0.349573	0.275868
18S	1680	G	34	458	492	1.29639	0	0.565034	10	1835	1845	0.0936018	0	0.0856328	45	4631	4676	0.151127	0	0.131311	0.260659	0.216032
18S	1681	U	33	703	736	0.468596	0	0.319373	7	1686	1693	0.0337203	0	0.032639	26	4870	4896	0.00405917	0	0.00404359	0.118685	0.142387
18S	1682	C	10	821	831	0.246034	0	0.197644	6	368	374	3.31487	0	0.768719	17	2862	2879	0.603908	0	0.376604	0.447656	0.238492
18S	1683	C	16	698	714	0.379425	0	0.275339	3	287	290	3.4774	0.361517	0.777252	42	2881	2923	0.382843	0	0.276921	0.443171	0.236232
18S	1684	C	46	369	415	0.837019	0	0.456237	7	231	238	1.83445	0	0.648155	105	2230	2335	0.156169	0	0.135125	0.413172	0.211646
18S	1685	U	62	485	547	0.421452	0	0.296875	23	260	283	1.28337	0	0.562919	156	2298	2454	0.0505001	0	0.0480911	0.302628	0.210217
18S	1686	G	53	421	474	0.615135	0	0.381354	4	1504	1508	0.704889	0	0	204	1747	1951	0.1771	0	0.15052	0.177291	0.156834
18S	1687	C	76	1341	1417	0.524589	0	0	29	626	655	0.358757	0	0	628	1274	1902	0.0355112	0	0.0343108	0.0114369	0.0161743
18S	1688	C	94	1271	1365	0.354441	0	0	32	91	123	2.56909	0.031238	0.721446	918	716	1634	0.195263	0	0.163448	0.294965	0.308862
18S	1689	C	204	658	862	0.104493	0	0.0947069	32	82	114	2.71575	0	0.73259	1139	664	1803	0.00397881	0	0	0.275766	0.325329
18S	1690	U	142	334	476	1.26459	0	0.558937	44	114	158	1.84647	0	0.650124	877	498	1375	0.327099	0	0.246612	0.485224	0.172783
18S	1691	U	112	302	414	1.72758	0	0.633934	21	85	106	3.32316	0	0.770353	294	441	735	1.51454	0.0750537	0.602638	0.668975	0.0728146
18S	1692	U	206	230	436	1.80674	0	0.64424	42	35	77	5.47664	0.27264	0.847276	382	152	534	2.61601	0.266913	0.723826	0.738447	0.0835315
18S	1693	G	117	524	641	0.968519	0	0.492393	31	124	155	1.91168	0	0.658004	232	339	571	2.38667	0.161572	0.705089	0.618496	0.0912161
18S	1694	U	2013	2388	4401	0.81121	0	0	697	743	1440	0.785026	0	0	3096	2475	5571	0.755717	0	0	0	0
18S	1695	A	278	271	549	1.33392	0	0.571982	111	178	289	0.598123	0	0.375075	415	524	939	1.00576	0	0.501701	0.482919	0.0814765
18S	1696	C	910	874	1784	0.360274	0	0	561	420	981	0.609697	0	0	1340	1639	2979	0.47607	0	0	0	0
18S	1697	A	197	396	593	1.08825	0	0.521551	107	155	262	0.710815	0	0.416409	413	915	1328	0.237923	0	0.192312	0.376757	0.137304
18S	1698	C	738	881	1619	0.279753	0	0	640	238	878	0.592631	0	0	1114	1903	3017	0.553284	0	0	0	0
18S	1699	A	192	480	672	1.09265	0	0.522509	87	121	208	0.970388	0	0.493685	68	727	795	0.869598	0	0.465438	0.493877	0.0232993
18S	1700	C	379	436	815	0.7378	0	0.424859	113	104	217	0.713507	0	0.417519	48	890	938	0.405763	0	0.288861	0.37708	0.062452
18S	1701	C	713	564	1277	0.0409755	0	0	102	98	200	0.399945	0	0.286705	63	936	999	0.0693889	0	0	0.0955683	0.135154
18S	1702	G	806	253	1059	0.29195	0	0.226141	71	18	89	2.03062	0.0369281	0.6725	50	341	391	1.21327	0.033523	0.548811	0.482484	0.188164
18S	1703	C	27	40	67	21.5551	0.868357	0.956288	1	14	15	13.9458	0.690248	0.93701	6	19	25	26.0688	0.840868	0.964427	0.952575	0.0114968	1
18S	1704	C	1633	292	1925	0.230974	0	0	79	48	127	0.881163	0	0.470367	82	174	256	1.34107	0	0.573799	0.348055	0.249708
18S	1705	C	3302	153	3455	0.561439	0	0	176	24	200	0.250193	0	0.200923	144	222	366	0.423766	0	0.298208	0.166377	0.12417
18S	1706	G	1221	113	1334	0.414965	0	0.293424	117	11	128	1.25685	0.0275802	0.558824	161	28	189	1.98462	0	0.666124	0.506124	0.156651
18S	1707	U	1258	79	1337	0.47997	0	0.324475	144	15	159	1.0634	0.0766117	0.516929	131	119	250	1.49788	0	0.600618	0.480674	0.115613
18S	1708	C	1965	210	2175	0.0947406	0	0	259	36	295	0.288438	0	0.224455	117	66	183	3.42168	0.344136	0.774794	0.333083	0.325501
18S	1709	G	1634	73	1707	0.193215	0	0.162008	375	24	399	0.0365278	0	0.0353257	391	74	465	0.917716	0	0.479082	0.225472	0.186638
18S	1710	C	2377	72	2449	0.183333	0	0	582	16	598	0.262456	0	0	728	161	889	0.106317	0	0.0961977	0.0320659	0.045348
18S	1711	U	4184	94	4278	0.606775	0	0	1008	35	1043	0.605002	0	0	1439	608	2047	0.522222	0	0	0	0
18S	1712	A	1751	38	1789	0.0274426	0	0	392	20	412	0.175141	0	0.149346	597	401	998	0.161606	0	0.139243	0.0961964	0.068146
18S	1713	C	1469	71	1540	0.0543875	0	0.0516138	546	12	558	0.171397	0	0	810	819	1629	0.306626	0	0	0.0172046	0.024331
18S	1714	U	1844	138	1982	0.275794	0	0	866	38	904	0.549736	0	0	1218	2046	3264	0.709906	0	0	0	0
18S	1715	A	508	58	566	1.50772	0.196866	0.601655	288	30	318	0.393556	0	0.283048	489	359	848	0.412367	0	0.292213	0.392305	0.14808
18S	1716	C	785	111	896	0.378744	0	0.274924	420	17	437	0.10208	0	0	623	379	1002	0.137942	0	0.121327	0.132084	0.112495
18S	1717	C	276	226	502	1.23813	0.0118985	0.55369	179	19	198	0.891625	0.0735927	0.472609	271	933	1204	0.116164	0	0	0.3421	0.244155
18S	1718	G	186	43	229	3.18367	0.446127	0.761767	75	9	84	2.93281	0.40888	0.747966	212	137	349	2.08444	0.187361	0.676419	0.728718	0.0374073
18S	1719	A	224	77	301	2.27759	0.247186	0.695601	110	22	132	1.49733	0.0691184	0.601382	244	96	340	2.48739	0.0203417	0.713853	0.670279	0.0492836
18S	1720	U	334	471	805	0.41209	0	0.292086	114	50	164	1.20909	0	0.548831	324	69	393	2.34803	0	0.701849	0.514255	0.169062
18S	1721	U	420	473	893	0.447738	0	0.309506	102	87	189	0.959298	0	0.490932	376	58	434	2.1872	0.272402	0.686741	0.495726	0.154043
18S	1722	G	762	134	896	0.766134	0.0105096	0.434066	215	49	264	0.594088	0	0.373566	831	124	955	0.649291	0.0210555	0.393929	0.40052	0.0251346
18S	1723	G	1011	59	1070	0.765889	0.0839103	0.433942	259	38	297	0.603617	0.0547037	0.377199	988	194	1182	0.487527	0.00245485	0.32793	0.37969	0.0433153
18S	1724	A	1252	98	1350	0.706769	0.119775	0.414277	318	55	373	0.576589	0.0366312	0.366341	1328	158	1486	0.347052	0.00634024	0.257767	0.346128	0.065474
18S	1725	U	2086	438	2524	0.046099	0	0.0440842	615	80	695	0.0451309	0	0	3232	421	3653	0.45953	0	0	0.0146947	0.0207815
18S	1726	G	4197	509	4706	0.411751	0	0	1124	105	1229	0.447236	0	0	3657	208	3865	0.456501	0	0	0	0
18S	1727	G	2822	536	3358	0.0220304	0	0	656	100	756	0.0757522	0	0.0705045	2890	188	3078	0.244647	0	0	0.0235015	0.0332361
18S	1728	U	2612	1124	3736	0.0711504	0	0	763	141	904	0.037213	0	0	2327	993	3320	0.284456	0	0	0	0
18S	1729	U	1795	2387	4182	0.130704	0	0	599	264	863	0.0989069	0	0.0900997	1474	740	2214	0.12916	0	0.114431	0.0681771	0.0492212
18S	1730	U	3339	2109	5448	0.328291	0	0	1156	483	1639	0.434851	0	0	2381	1079	3460	0.32908	0	0	0	0
18S	1731	A	2467	2657	5124	0.271525	0	0	848	360	1208	0.168624	0	0	1418	231	1649	0.453576	0.0748048	0.312172	0.104057	0.147159
18S	1732	G	1145	2448	3593	0.0687689	0	0.0643608	376	283	659	0.660774	0.12933	0.398235	803	380	1183	0.889733	0.167753	0.471035	0.31121	0.177061
18S	1733	U	1369	2960	4329	0.186659	0	0	471	476	947	0.13849	0	0.121757	1024	1014	2038	0.0152853	0	0	0.0405856	0.0573967
18S	1734	G	1731	842	2573	0.407338	0.0746152	0.289519	678	341	1019	0.121743	0	0.108625	1142	806	1948	0.0252665	0	0.0246562	0.140933	0.110517
18S	1735	A	1342	1807	3149	0.0843422	0	0.0778046	357	807	1164	0.0333333	0	0.0322849	902	684	1586	0.282623	0	0.220456	0.110182	0.0801594
18S	1736	G	1347	2066	3413	0.0509373	0	0	649	585	1234	0.0390463	0	0.0376083	1219	632	1851	0.132487	0	0.117044	0.0515507	0.0487894
18S	1737	G	1008	1303	2311	0.370319	0.0630197	0.270328	524	281	805	0.674676	0.146257	0.403168	523	220	743	1.99652	0.400064	0.666579	0.446692	0.16467
18S	1738	C	1443	1089	2532	0.141821	0	0.124249	936	343	1279	0.021224	0	0.0207988	960	418	1378	0.602868	0.0513822	0.376289	0.173779	0.149294
18S	1739	C	1474	529	2003	0.386466	0	0.278842	1237	239	1476	0.115527	0	0	1985	700	2685	0.213031	0	0	0.0929474	0.131447
18S	1740	C	2438	956	3394	0.281289	0	0	1753	178	1931	0.359438	0	0	3204	238	3442	0.419766	0	0	0	0
18S	1741	U	2445	525	2970	0.186589	0	0	1783	203	1986	0.3966	0	0	3195	161	3356	0.417013	0	0	0	0
18S	1742	C	2298	823	3121	0.286657	0	0	1493	538	2031	0.449803	0	0	3411	181	3592	0.486996	0	0	0	0
18S	1743	G	2244	655	2899	0.289402	0	0	917	321	1238	0.105838	0	0	2118	293	2411	0.238548	0	0	0	0
18S	1744	G	925	208	1133	0.955938	0.187087	0.488957	428	233	661	0.656781	0.135732	0.396782	979	221	1200	0.677278	0	0.403997	0.429912	0.041855
18S	1745	A	744	195	939	1.28362	0.227478	0.56236	286	217	503	1.00128	0.193162	0.500816	736	156	892	1.35859	0.13141	0.576292	0.546489	0.0327929
18S	1746	U	655	947	1602	0.256637	0	0.204327	213	222	435	1.11616	0.168696	0.528018	536	138	674	2.23096	0.244832	0.690812	0.474385	0.202195
18S	1747	C	562	1485	2047	0.109505	0	0	341	311	652	0.22326	0	0.182741	617	322	939	1.34363	0.0922792	0.573572	0.252104	0.239241
18S	1748	G	346	699	1045	0.719205	0	0.418569	94	350	444	0.598027	0	0.374756	411	394	805	1.70034	0.121409	0.629966	0.47443	0.111426
18S	1749	G	337	927	1264	0.299763	0	0.230769	213	209	422	0.474048	0	0.322113	389	400	789	1.73698	0.161934	0.634927	0.395936	0.173057
18S	1750	C	630	2405	3035	0.556423	0	0	346	355	701	0.202168	0	0	622	2970	3592	0.466314	0	0	0	0
18S	1751	C	307	1630	1937	0.233786	0	0	80	498	578	0.00477835	0	0	301	3851	4152	0.526053	0	0	0	0
18S	1752	C	345	1442	1787	0.116816	0	0	137	665	802	0.282095	0	0	338	4000	4338	0.496179	0	0	0	0
18S	1753	C	304	947	1251	0.346255	0	0.257351	150	680	830	0.293689	0	0	398	3527	3925	0.409832	0	0	0.0857838	0.121317
18S	1754	G	134	458	592	1.95436	0.28506	0.661895	35	264	299	1.11663	0.205135	0.528383	354	651	1005	1.61719	0.0651817	0.618145	0.602807	0.0555744
18S	1755	C	73	716	789	1.24364	0.169178	0.554609	61	405	466	0.308827	0	0.236344	234	890	1124	1.30043	0.0371948	0.565518	0.452157	0.152668
18S	1756	C	156	1012	1168	0.527079	0	0.345349	141	457	598	0.00838434	0	0.00832842	469	1137	1606	0.600574	0	0.37537	0.243016	0.166401
18S	1757	G	247	1440	1687	0.0307925	0	0.0298898	86	512	598	0.0206455	0	0	976	678	1654	0.531608	0	0.347228	0.125706	0.157114
18S	1758	G	814	2222	3036	0.435313	0	0	529	399	928	0.429219	0	0	4227	454	4681	0.558667	0	0	0	0
18S	1759	G	973	1883	2856	0.327858	0	0	290	371	661	0.160238	0	0	1775	471	2246	0.0228255	0	0.0223258	0.00744194	0.0105245
18S	1760	G	665	1166	1831	0.23209	0	0.188454	184	210	394	0.571674	0	0.364322	1023	235	1258	0.97483	0.019522	0.493826	0.348868	0.125145
18S	1761	U	564	984	1548	0.799197	0	0.444356	162	219	381	1.00265	0	0.501316	1158	147	1305	1.43829	0	0.590062	0.511911	0.0599544
18S	1762	C	623	1156	1779	0.637235	0	0.389348	288	318	606	0.276478	0	0.216874	2380	261	2641	0.23224	0	0.188528	0.264917	0.0887438
18S	1763	G	581	1740	2321	0.304441	0	0.233465	115	274	389	1.26652	0.051016	0.559429	1320	2179	3499	0.0162444	0	0	0.264298	0.229424
18S	1764	G	724	2511	3235	0.0573857	0	0	99	237	336	1.85005	0.205796	0.649805	1026	957	1983	0.936257	0	0.483665	0.377824	0.275637
18S	1765	C	1487	2591	4078	0.271597	0	0	204	663	867	0.100218	0	0.0911844	2090	1279	3369	0.0949885	0	0.0867719	0.0593188	0.0419834
18S	1766	C	2167	1960	4127	0.279266	0	0	319	1207	1526	0.351765	0	0	3304	1484	4788	0.221517	0	0	0	0
18S	1767	C	4621	3740	8361	0.704854	0	0	1070	1704	2774	0.656116	0	0	9253	3418	12671	0.767335	0	0	0	0
18S	1768	A	453	781	1234	1.62417	0.199685	0.619118	100	450	550	1.33116	0.0710468	0.571473	1011	1093	2104	0.988572	0	0.497245	0.562612	0.0501471
18S	1769	C	329	1971	2300	0.309619	0	0.236498	129	1381	1510	0.189065	0	0	1597	2347	3944	0.0197916	0	0	0.0788325	0.111486
18S	1770	G	313	1777	2090	0.390308	0	0.280831	53	965	1018	0.278988	0	0.218299	480	2364	2844	0.34717	0	0.257771	0.2523	0.0258199
18S	1771	G	210	1532	1742	0.572353	0	0.364143	83	819	902	0.465498	0	0.317878	598	1049	1647	1.32562	0.0718364	0.570156	0.417392	0.109659
18S	1772	C	274	1750	2024	0.252225	0	0.201501	107	1570	1677	0.273189	0	0	890	2374	3264	0.0614974	0	0.0579513	0.0864841	0.0847004
18S	1773	C	590	1294	1884	0.357235	0	0.263311	292	1342	1634	0.264519	0	0	1306	1480	2786	0.169449	0	0.144941	0.136084	0.107679
18S	1774	C	582	1723	2305	0.0256192	0	0.0249898	172	1101	1273	0.0846939	0	0	991	1816	2807	0.0732708	0	0	0.00832993	0.0117803
18S	1775	U	580	1653	2233	0.211778	0	0.174831	190	1149	1339	0.0998839	0	0	989	2182	3171	0.20903	0	0	0.0582769	0.0824159
18S	1776	G	544	1613	2157	0.380167	0.0129169	0.275542	183	471	654	0.97369	0.192033	0.493717	1452	1479	2931	0.166079	0	0	0.25642	0.202012
18S	1777	G	681	760	1441	1.50833	0.299012	0.601495	304	291	595	1.40274	0.239449	0.584217	1486	485	1971	0.338241	0	0.252846	0.479519	0.160437
18S	1778	C	1801	772	2573	0.518527	0.0847576	0.341555	757	169	926	0.580798	0.0426655	0.367659	1875	662	2537	0.0158918	0	0.0156492	0.241621	0.160141
18S	1779	G	4903	355	5258	0.2547	0	0	1485	41	1526	0.0764171	0	0	1591	482	2073	0.237233	0	0.19182	0.06394	0.0904248
18S	1780	G	4608	261	4869	0.110605	0	0	1471	49	1520	0.0486814	0	0	747	364	1111	1.45783	0.29016	0.593355	0.197785	0.27971
18S	1781	A	5324	671	5995	0.262953	0	0	1337	370	1707	0.129521	0	0	1343	582	1925	0.395402	0	0.283466	0.0944887	0.133627
18S	1782	G	4684	329	5013	0.0226078	0	0	1560	185	1745	0.0853888	0	0	2426	634	3060	0.0919707	0	0	0	0
18S	1783	C	8891	558	9449	0.507641	0	0	2771	516	3287	0.53526	0	0	3942	1067	5009	0.45654	0	0	0	0
18S	1784	G	5073	187	5260	0.0240744	0	0.0235128	1334	189	1523	0.190194	0	0.159889	1570	473	2043	0.645706	0.0104105	0.392475	0.191959	0.152325
18S	1785	C	3145	331	3476	0.674681	0.113874	0.402941	787	241	1028	0.854746	0.138433	0.461084	1347	871	2218	0.674443	0.0427554	0.402895	0.422307	0.0274199
18S	1786	U	4402	420	4822	0.209867	0	0.173493	1071	310	1381	0.367294	0	0.268771	1678	2024	3702	0.0399526	0	0.0384277	0.16023	0.0945035
18S	1787	G	2979	290	3269	0.920207	0.210615	0.479299	1441	138	1579	0.194276	0	0.162759	1360	1585	2945	0.436403	0.0109681	0.303889	0.315315	0.12948
18S	1788	A	6414	523	6937	0.0789789	0	0	2467	215	2682	0.333938	0	0	2457	3580	6037	0.29353	0	0	0	0
18S	1789	G	5309	533	5842	0.206614	0	0.171259	1831	284	2115	0.0840842	0	0	2425	1917	4342	0.10624	0	0.096057	0.0891052	0.0700887
18S	1790	A	5721	442	6163	0.179195	0	0.151984	1723	216	1939	0.00256587	0	0.00256062	2283	3588	5871	0.197695	0	0	0.051515	0.0710503
18S	1791	A	6984	565	7549	0.0186049	0	0.0182674	1437	221	1658	0.26443	0	0.209229	1713	5562	7275	0.350922	0	0	0.0758323	0.0946203
18S	1792	G	8039	298	8337	0.00903761	0	0.00895772	1500	353	1853	0.219531	0	0.180093	2140	2673	4813	0.071569	0	0.066802	0.0852841	0.0710773
18S	1793	A	8283	343	8626	0.014604	0	0.0143955	1439	238	1677	0.417296	0.0664948	0.294555	1966	1667	3633	0.452611	0.00818608	0.311644	0.206865	0.136275
18S	1794	C	9942	3687	13629	0.37516	0	0	1762	297	2059	0.163662	0	0.140703	3512	3229	6741	0.278325	0	0	0.046901	0.066328
18S	1795	G	8781	2320	11101	0.211768	0	0	2905	347	3252	0.326881	0	0	4643	2241	6884	0.346752	0	0	0	0
18S	1796	G	7370	1555	8925	0.00547091	0	0	2375	223	2598	0.146945	0	0	2763	1145	3908	0.158239	0	0.13665	0.0455501	0.0644176
18S	1797	U	8960	1412	10372	0.181363	0	0	2935	244	3179	0.34587	0	0	3079	633	3712	0.115432	0	0.103512	0.0345039	0.0487958
18S	1798	C	12339	601	12940	0.418691	0	0	3568	176	3744	0.501074	0	0	3899	844	4743	0.271255	0	0	0	0
18S	1799	G	5594	478	6072	0.245134	0	0.1969	1893	274	2167	0.144373	0	0	2550	1053	3603	0.111373	0	0	0.0656333	0.0928194
18S	1800	A	5515	588	6103	0.110481	0	0.0995042	1689	56	1745	0.0296487	0	0	2378	442	2820	0.0389618	0	0.0375135	0.0456726	0.0410301
18S	1801	A	3896	625	4521	0.320264	0	0.242616	445	50	495	2.25506	0.393076	0.693216	878	252	1130	1.29437	0.220691	0.564368	0.500067	0.189492
18S	1802	C	3935	686	4621	0.158313	0	0.136701	775	97	872	0.550821	0	0.355443	1209	185	1394	0.536798	0	0.349459	0.280534	0.101735
18S	1803	U	4404	712	5116	0.0828936	0	0	795	136	931	0.231962	0	0.188451	1420	243	1663	0.101616	0	0.0922929	0.0935813	0.0769402
18S	1804	U	63	17	80	56.9938	0.944544	0.982966	12	12	24	41.9427	0.895316	0.977624	26	65	91	18.4438	0.840844	0.9491	0.969897	0.0148661	1
18S	1805	G	996	749	1745	1.26765	0.18097	0.559155	110	86	196	3.38364	0.330886	0.772774	566	941	1507	0.0835102	0	0	0.443977	0.325827
18S	1806	A	1429	1336	2765	0.510268	0	0.337947	179	223	402	1.14894	0	0.535272	668	549	1217	0.186499	0	0.157293	0.343504	0.154359
18S	1807	C	304	2631	2935	0.47058	0	0.32007	89	538	627	0.444462	0	0.30804	321	388	709	1.41008	0	0.585418	0.404509	0.128016
18S	1808	U	602	5956	6558	0.373458	0	0	78	1487	1565	0.412317	0	0	389	1623	2012	0.0703924	0	0	0	0
18S	1809	A	382	2822	3204	0.464146	0	0.317076	95	622	717	0.653219	0	0.395453	251	696	947	1.42241	0.121576	0.587444	0.433324	0.113579
18S	1810	U	364	3430	3794	0.296946	0	0.229005	50	1075	1125	0.165946	0	0.142436	165	1066	1231	1.13246	0.145703	0.53126	0.3009	0.166679
18S	1811	C	174	4244	4418	0.206691	0	0.171319	34	629	663	1.42038	0.274194	0.587207	124	1028	1152	1.58065	0.310531	0.612707	0.457078	0.20233
18S	1812	U	207	11737	11944	0.593446	0	0	70	2427	2497	0.358522	0	0	194	4174	4368	0.343539	0	0	0	0
18S	1813	A	200	6000	6200	0.0274812	0	0	24	2101	2125	0.131896	0	0	112	5695	5807	0.489604	0	0	0	0
18S	1814	G	335	4639	4974	0.29204	0	0.226065	86	1582	1668	0.19281	0	0.161725	217	4875	5092	0.373519	0	0	0.129263	0.0951024
18S	1815	A	536	4135	4671	0.530667	0	0.346739	100	2697	2797	0.255841	0	0	326	4098	4424	0.200439	0	0	0.11558	0.163454
18S	1816	G	1519	5280	6799	0.0569003	0	0.0538445	138	2487	2625	0.169485	0	0	1005	4118	5123	0.31367	0	0	0.0179482	0.0253825
18S	1817	G	1002	4238	5240	0.451778	0	0.31123	65	2691	2756	0.211361	0	0	657	1861	2518	0.515328	0	0.340166	0.217132	0.153989
18S	1818	A	1551	4951	6502	0.192738	0	0.161614	180	2092	2272	0.0167424	0	0	1184	1452	2636	0.449471	0	0.310174	0.157263	0.126666
18S	1819	A	2289	8670	10959	0.354027	0	0	254	2297	2551	0.179027	0	0	1914	1166	3080	0.204241	0	0.169647	0.0565491	0.0799725
18S	1820	G	882	5902	6784	0.142383	0	0.124653	88	952	1040	1.08558	0.07047	0.520757	821	917	1738	1.25753	0.190042	0.55718	0.400863	0.195876
18S	1821	U	2689	14939	17628	0.624504	0	0	315	4329	4644	0.633991	0	0	2785	3826	6611	0.474983	0	0	0	0
18S	1822	A	1175	3770	4945	0.665582	0.0308447	0.399658	156	958	1114	0.809547	0.0514607	0.447597	1297	878	2175	0.90719	0.0851551	0.475783	0.441013	0.0314249
18S	1823	A	1406	3941	5347	0.506119	0	0.336083	216	677	893	1.158	0.117094	0.536887	1421	927	2348	0.764302	0.0405525	0.433308	0.435426	0.0819915
18S	1824	A	2003	5381	7384	0.134955	0	0.118922	284	797	1081	0.931269	0	0.482437	2233	1020	3253	0.483507	0	0.325989	0.309116	0.148883
18S	1825	A	2252	3588	5840	0.441138	0	0.30614	609	569	1178	0.836123	0	0.455585	3420	1188	4608	0.0880813	0	0.0809672	0.280897	0.153975
18S	1826	G	4669	2671	7340	0.0814482	0	0.0753235	805	307	1112	1.11773	0	0.52802	6658	505	7163	0.289998	0	0	0.201115	0.233194
18S	1827	U	3128	3831	6959	0.290429	0	0.225089	933	990	1923	0.601201	0	0.375591	4287	2018	6305	0.00519611	0	0	0.200227	0.154339
18S	1828	C	2846	6272	9118	0.063623	0	0	1074	1390	2464	0.385693	0	0.278421	4295	1756	6051	0.111834	0	0.1006	0.12634	0.115113
18S	1829	G	1009	5390	6399	0.470931	0	0.320192	994	699	1693	1.50925	0.166475	0.601616	1530	1677	3207	1.44465	0.163517	0.591018	0.504275	0.130238
18S	1830	U	2645	14786	17431	0.496622	0	0	2880	3789	6669	0.310578	0	0	5309	9094	14403	0.478533	0	0	0	0
18S	1831	A	1827	1919	3746	1.79719	0.11333	0.64256	2128	967	3095	0.841803	0	0.457134	3347	1141	4488	1.03686	0.0443404	0.509104	0.536266	0.0780983
18S	1832	A	3293	1735	5028	1.06737	0	0.516344	3455	1010	4465	0.382821	0	0.276885	4901	910	5811	0.599031	0	0.374661	0.389297	0.0983049
18S	1833	C	11955	12716	24671	0.680311	0	0	11027	2766	13793	0.600029	0	0	15612	2779	18391	0.577592	0	0	0	0
18S	1834	A	7060	1636	8696	0.0691707	0	0.0647026	6447	442	6889	0.0667279	0	0	8165	788	8953	0.038632	0	0	0.0215675	0.0305011
18S	1835	A	8743	1176	9919	0.145209	0	0	8336	520	8856	0.311863	0	0	10212	646	10858	0.269483	0	0	0	0
18S	1836	G	11942	882	12824	0.406609	0	0	10939	298	11237	0.504219	0	0	13429	1125	14554	0.518141	0	0	0	0
18S	1837	G	5125	504	5629	0.283659	0	0.221007	6140	287	6427	0.149366	0	0	6113	444	6557	0.0294924	0	0.0286518	0.0832197	0.0981303
18S	1838	U	3486	503	3989	0.742824	0	0.42628	5412	360	5772	0.140241	0	0	5246	273	5519	0.116963	0	0.104732	0.177004	0.181376
18S	1839	U	1682	293	1975	2.39604	0.267931	0.705645	3068	180	3248	0.39577	0	0.283612	2129	353	2482	1.30483	0.187228	0.566227	0.518495	0.175569
18S	1840	U	1704	184	1888	1.82889	0.287443	0.646625	1036	83	1119	2.22264	0.370166	0.689886	1118	214	1332	2.36226	0.325954	0.702738	0.67975	0.024003
18S	1841	C	2288	727	3015	0.563226	0	0.360374	694	49	743	2.90458	0.3328	0.744147	716	159	875	3.26541	0.305651	0.765761	0.623427	0.186216
18S	1842	C	4465	712	5177	0.226445	0	0	513	44	557	2.86545	0.0900136	0.741642	794	315	1109	1.64627	0	0.622321	0.454654	0.325159
18S	1843	G	1882	1464	3346	0.0654915	0	0.0614832	197	117	314	3.43376	0.0811914	0.775013	274	855	1129	0.909803	0	0.476607	0.437701	0.292593
18S	1844	U	2704	1993	4697	0.333433	0	0	345	211	556	0.625873	0	0.385371	542	1654	2196	0.211066	0	0	0.128457	0.181666
18S	1845	A	2020	3324	5344	0.47235	0	0	259	227	486	0.114374	0	0.102824	489	1813	2302	0.352516	0	0	0.0342748	0.0484719
18S	1846	G	226	3564	3790	0.252012	0	0	55	126	181	1.09316	0.158593	0.523628	220	1299	1519	0.0584137	0	0.0552242	0.192951	0.234909
18S	1847	G	56	1967	2023	0.409744	0	0.290753	22	126	148	1.16063	0.171034	0.538845	53	912	965	0.908224	0.0686963	0.476211	0.43527	0.105339
18S	1848	U	40	2858	2898	0.146027	0	0	10	232	242	0.20599	0	0.171391	60	1348	1408	0.486846	0	0.327592	0.166327	0.133787
18S	1849	G	11	793	804	1.85953	0.333976	0.650575	4	201	205	0.313161	0	0.239363	8	2234	2242	0.0635904	0	0	0.296646	0.268667
18S	1850	A	19	725	744	1.72722	0.237024	0.633638	6	102	108	1.52813	0.0784795	0.606653	13	1608	1621	0.460604	0	0.315485	0.518592	0.14404
18S	1851	A	14	695	709	1.41551	0.0812366	0.58635	7	112	119	1.26185	0.074117	0.559947	16	1191	1207	1.04853	0.0919575	0.512052	0.552783	0.0307525
18S	1852	C	34	1298	1332	0.0113945	0	0	5	215	220	0.19457	0	0.163498	4	2869	2873	0.186465	0	0	0.0544994	0.0770737
18S	1853	C	36	1655	1691	0.348358	0	0	23	320	343	0.221609	0	0	32	4066	4098	0.447066	0	0	0	0
18S	1854	U	0	1382	1382	0.133237	0	0	0	631	631	0.55371	0	0	0	5533	5533	0.580753	0	0	0	0
18S	1855	G	0	530	530	1.75813	0	0.637871	0	130	130	2.6207	0	0.725339	0	1430	1430	1.0384	0.00345149	0.509595	0.624268	0.088601
18S	1856	C	0	985	985	0.607449	0	0.378135	0	245	245	1.29386	0	0.565054	0	3374	3374	0.131081	0	0	0.314396	0.235044
18S	1857	G	0	713	713	1.44322	0.0230308	0.591042	0	442	442	0.475119	0	0.322582	0	1493	1493	1.15989	0.0310611	0.53718	0.483602	0.115962
18S	1858	G	0	432	432	4.03097	0.452101	0.801599	0	373	373	1.65074	0	0.623376	0	1542	1542	1.28828	0.137033	0.563151	0.662709	0.101241
18S	1859	A	0	1261	1261	1.31744	0	0.568684	0	295	295	5.07845	0	0.835949	0	1494	1494	1.91757	0.100346	0.6574	0.687344	0.111146
18S	1860	A	0	3649	3649	0.165011	0	0	0	863	863	1.36876	0	0.578121	0	4804	4804	0.136117	0	0	0.192707	0.272529
18S	1861	G	0	5627	5627	0.370149	0	0	0	2456	2456	0.036526	0	0.0352527	0	3812	3812	0.22708	0	0.185097	0.0734498	0.0802474
18S	1862	G	0	2716	2716	1.14382	0	0.533634	0	1453	1453	2.20002	0	0.687649	0	6849	6849	0.127061	0	0	0.407095	0.294646
18S	1863	A	0	1463	1463	3.43566	0	0.774673	0	1308	1308	3.02659	0	0.751793	0	2484	2484	1.73856	0	0.634938	0.720468	0.0611961
18S	1864	U	0	6199	6199	0	0	0	0	5102	5102	0	0	0	0	6349	6349	0	0	0	0	0
18S	1865	C	0	13551	13551	0	0	0	0	12727	12727	0	0	0	0	16060	16060	0	0	0	0	0
18S	1866	A	0	3580	3580	0	0	0	0	1687	1687	0	0	0	0	2487	2487	0	0	0	0	0
18S	1867	U	0	9568	9568	0	0	0	0	8661	8661	0	0	0	0	8072	8072	0	0	0	0	0
18S	1868	U	0	30283	30283	0	0	0	0	30580	30580	0	0	0	0	26369	26369	0	0	0	0	0
18S	1869	A	0	222	222	0	0	0	0	213	213	0	0	0	0	268	268	0	0	0	0	0
28S	1	C	7208	0	7208	0	0	0	1360	0	1360	0	0	0	4948	0	4948	0	0	0	0	0
28S	2	G	2092	0	2092	0	0	0	650	0	650	0	0	0	1396	0	1396	0	0	0	0	0
28S	3	C	2013	0	2013	0	0	0	386	0	386	0	0	0	909	0	909	0	0	0	0	0
28S	4	G	1341	0	1341	0	0	0	224	0	224	0	0	0	1191	0	1191	0	0	0	0	0
28S	5	A	872	0	872	0	0	0	197	0	197	0	0	0	807	0	807	0	0	0	0	0
28S	6	C	575	0	575	0	0	0	207	0	207	0	0	0	1076	0	1076	0	0	0	0	0
28S	7	C	1631	0	1631	0.31041	0	0.236991	252	0	252	1.63869	0.103907	0.621956	1751	0	1751	0.853368	0.0129133	0.460583	0.439843	0.157844
28S	8	U	1678	0	1678	0.508517	0	0.33723	471	0	471	0.721469	0	0.419617	2001	0	2001	0.968015	0.135036	0.491999	0.416282	0.0632279
28S	9	C	2353	0	2353	0.245728	0	0.197324	804	0	804	0.145273	0	0.126983	4480	0	4480	0.00422277	0	0.00420595	0.109504	0.079803
28S	10	A	1853	0	1853	0.828671	0	0.453288	710	0	710	0.511533	0	0.338735	3989	0	3989	0.323876	0	0.244689	0.345571	0.0852975
28S	11	G	1968	0	1968	0.922764	0	0.480042	1154	0	1154	0.00029822	0	0.00029839	6980	0	6980	0.206069	0	0	0.160114	0.226224
28S	12	A	1552	0	1552	1.77254	0.167752	0.639468	922	0	922	0.426724	0	0.299321	7327	0	7327	0.149632	0	0	0.31293	0.261239
28S	13	U	5901	0	5901	0.302786	0	0	1944	0	1944	0.341223	0	0	8011	0	8011	0.192693	0	0	0	0
28S	14	C	13051	0	13051	0.736403	0	0	3633	0	3633	0.686003	0	0	12838	0	12838	0.526656	0	0	0	0
28S	15	A	7055	2	7057	0.411813	0	0	1856	10	1866	0.274624	0	0	9742	9	9751	0.342224	0	0	0	0
28S	16	G	4556	13	4569	0.062621	0	0	1309	5	1314	0.0514153	0	0.0489364	6380	13	6393	0.0151479	0	0.0149241	0.0212869	0.0204786
28S	17	A	3672	15	3687	0.160587	0	0.138399	1007	7	1014	0.379978	0	0.275548	5000	15	5015	0.278026	0	0.217577	0.210508	0.0562132
28S	18	C	4124	38	4162	0.0775723	0	0.072004	1166	9	1175	0.173847	0	0.148208	8080	82	8162	0.257856	0	0	0.073404	0.0605137
28S	19	G	1183	47	1230	2.9891	0.279022	0.749469	472	17	489	2.00932	0.295413	0.668152	1935	177	2112	2.07276	0.300669	0.674663	0.697428	0.0368945
28S	20	U	1405	125	1530	2.14216	0.13868	0.681889	696	50	746	0.953265	0.0554411	0.488371	2250	788	3038	1.09861	0.0659018	0.523576	0.564612	0.0841636
28S	21	G	1834	343	2177	1.08187	0.0733302	0.519778	843	91	934	0.528223	0.0425904	0.345887	2239	874	3113	1.01896	0.086959	0.504777	0.456814	0.0786758
28S	22	G	1594	474	2068	1.32628	0.221765	0.570248	910	101	1011	0.579084	0.0786436	0.366951	1719	958	2677	1.44684	0.249141	0.5914	0.509533	0.10119
28S	23	C	1624	2073	3697	0.385611	0.0173042	0.278351	1166	302	1468	0.174616	0	0.148744	2272	2677	4949	0.326263	0	0.246039	0.224378	0.055084
28S	24	G	1654	9252	10906	0.5402	0	0	844	1274	2118	0.106345	0	0	1849	10767	12616	0.519291	0	0	0	0
28S	25	A	1270	4839	6109	0.0422804	0	0.0405717	538	1405	1943	0.125612	0	0.111645	1293	4880	6173	0.168936	0	0.144541	0.0989193	0.0433888
28S	26	C	744	5472	6216	0.125564	0	0.111573	218	2267	2485	0.0650666	0	0	925	9393	10318	0.301981	0	0	0.0371909	0.0525959
28S	27	C	1244	6469	7713	0.0470184	0	0	330	2502	2832	0.143154	0	0	1388	8909	10297	0.263056	0	0	0	0
28S	28	C	1856	6108	7964	0.0146753	0	0	651	3192	3843	0.373032	0	0	1996	7737	9733	0.201974	0	0	0	0
28S	29	G	1230	6969	8199	0.0357005	0	0.034474	839	1911	2750	0.031116	0	0	781	4839	5620	0.506756	0.0429408	0.336362	0.123612	0.151094
28S	30	C	840	10297	11137	0.172038	0	0	909	2532	3441	0.230583	0	0	314	6429	6743	0.259661	0	0.20616	0.06872	0.0971848
28S	31	U	252	12570	12822	0.148844	0	0	206	3780	3986	0.253925	0	0	254	10392	10646	0.0431316	0	0	0	0
28S	32	G	129	7151	7280	0.637864	0	0.389481	80	1827	1907	0.667546	0	0.400442	166	6652	6818	0.606394	0	0.377522	0.389149	0.00936006
28S	33	A	192	6209	6401	0.933262	0	0.482779	93	1514	1607	0.958098	0	0.489456	357	7584	7941	0.383343	0	0.277139	0.416458	0.0985511
28S	34	A	126	8127	8253	0.486319	0	0.327224	58	1652	1710	0.770992	0	0.435488	222	4777	4999	1.29054	0	0.56347	0.442061	0.0965591
28S	35	U	92	11799	11891	0.0414368	0	0.0397913	35	3025	3060	0.0820756	0	0	303	8216	8519	0.382093	0	0.276483	0.105425	0.122043
28S	36	U	96	21053	21149	0.469725	0	0	41	2692	2733	0.00267821	0	0.00267203	254	9446	9700	0.235227	0	0.190448	0.0643733	0.0891548
28S	37	U	200	40787	40987	0.784122	0	0	53	9595	9648	0.804642	0	0	556	51166	51722	0.845781	0	0	0	0
28S	38	A	32	3699	3731	2.24365	0	0.691763	18	813	831	2.16215	0	0.68402	146	4129	4275	2.02572	0	0.669552	0.681778	0.00920491
28S	39	A	84	4865	4949	1.22631	0	0.550875	34	1030	1064	1.24969	0	0.555727	221	5693	5914	1.05743	0	0.514	0.540201	0.0186323
28S	40	G	62	2338	2400	3.36374	0	0.770912	6	618	624	2.66375	0	0.727373	203	4487	4690	1.53402	0	0.605422	0.701236	0.0700435
28S	41	C	423	11442	11865	0.298341	0	0	204	2130	2334	0.190074	0	0	1292	13584	14876	0.314291	0	0	0	0
28S	42	A	66	1991	2057	2.98859	0	0.749376	15	479	494	2.6967	0	0.729887	242	2609	2851	2.78751	0	0.736042	0.738435	0.00813424
28S	43	U	1381	11157	12538	0.577299	0	0	376	2866	3242	0.612471	0	0	4018	15920	19938	0.60859	0	0	0	0
28S	44	A	140	1027	1167	2.53995	0.0513216	0.717684	44	386	430	1.34893	0	0.574842	472	2525	2997	1.26462	0	0.558507	0.617011	0.0714984
28S	45	U	161	1754	1915	0.886285	0	0.469987	38	432	470	0.96117	0	0.490631	422	3351	3773	0.650056	0	0.394023	0.451547	0.0415397
28S	46	U	730	2095	2825	0.0605331	0	0.0570971	225	795	1020	0.228393	0	0	1807	5555	7362	0.293114	0	0	0.0190324	0.0269158
28S	47	A	186	712	898	2.27241	0	0.694651	22	268	290	1.97808	0	0.664981	216	3452	3668	0.392659	0	0.282004	0.547212	0.187921
28S	48	G	134	803	937	1.43069	0	0.588853	26	140	166	3.74551	0.00144685	0.790272	167	2827	2994	0.410414	0	0.291057	0.556727	0.205066
28S	49	U	67	933	1000	1.11285	0	0.526956	6	332	338	1.27791	0	0.561728	124	1929	2053	0.925506	0	0.480777	0.523154	0.0331572
28S	50	C	24	726	750	1.19234	0.10337	0.544196	12	226	238	2.12222	0.235074	0.680627	13	2108	2121	0.347659	0	0.258063	0.494296	0.176083
28S	51	A	13	1324	1337	0.295333	0	0.228129	44	412	456	0.853294	0.0482184	0.460965	28	1697	1725	0.627237	0.00651726	0.385599	0.358231	0.0970045
28S	52	G	86	597	683	1.73702	0.270257	0.634978	99	746	845	0.0279748	0	0.0272448	61	1184	1245	1.16041	0.130558	0.537324	0.399849	0.26647
28S	53	C	166	2354	2520	0.333267	0	0	239	1329	1568	0.465024	0	0	144	2305	2449	0.0868118	0	0	0	0
28S	54	G	227	2644	2871	0.405695	0	0	447	747	1194	0.219191	0	0	328	2727	3055	0.330625	0	0	0	0
28S	55	G	171	1278	1449	0.302751	0	0.232517	99	604	703	0.457086	0	0.314005	163	1389	1552	0.348308	0	0.258453	0.268325	0.033992
28S	56	A	127	3254	3381	0.514347	0	0	110	1986	2096	0.586568	0	0	101	2412	2513	0.246999	0	0	0	0
28S	57	G	212	3024	3236	0.509223	0	0	180	1675	1855	0.535441	0	0	182	2910	3092	0.444419	0	0	0	0
28S	58	G	90	1609	1699	0.0477516	0	0	51	533	584	0.602298	0	0.376298	127	1692	1819	0.046105	0	0	0.125433	0.177389
28S	59	A	120	1393	1513	0.0128871	0	0	53	879	932	0.151709	0	0	215	1479	1694	0.0410751	0	0	0	0
28S	60	G	61	693	754	0.78184	0.0921169	0.439109	20	383	403	0.759488	0	0.432261	150	1173	1323	0.116297	0	0.104252	0.325207	0.156264
28S	61	A	79	434	513	1.27363	0.0921884	0.560654	49	319	368	0.635833	0	0.389335	172	516	688	0.991598	0.181616	0.498254	0.482748	0.0707947
28S	62	A	132	384	516	1.56091	0.148342	0.609974	55	242	297	0.937808	0	0.484792	300	455	755	0.952719	0	0.488224	0.527664	0.0582192
28S	63	G	90	174	264	3.70943	0.211762	0.788292	28	79	107	3.40617	0	0.774674	208	677	885	0.582481	0	0.368343	0.64377	0.194835
28S	64	A	180	95	275	3.23961	0	0.764783	49	77	126	1.96422	0	0.664408	289	302	591	1.27029	0	0.559944	0.663045	0.0836307
28S	65	A	227	73	300	3.25301	0	0.76547	96	42	138	1.73189	0	0.635628	417	269	686	1.04934	0	0.512403	0.637834	0.103326
28S	66	A	318	152	470	2.47575	0.0661313	0.712728	97	41	138	2.33765	0	0.701901	502	237	739	1.37437	0	0.579165	0.664598	0.0605715
28S	67	C	824	276	1100	0.761631	0	0.432567	233	34	267	1.18835	0	0.543962	853	431	1284	0.616291	0	0.381483	0.452671	0.067838
28S	68	U	5290	596	5886	0.695395	0	0	956	153	1109	0.384494	0	0	3608	1202	4810	0.558128	0	0	0	0
28S	69	A	1393	53	1446	0.834547	0	0.455078	324	36	360	1.62973	0.0625356	0.620387	878	661	1539	0.852633	0	0.460389	0.511951	0.0767061
28S	70	A	905	110	1015	1.97791	0.246524	0.664414	180	38	218	4.1865	0.484242	0.807903	640	263	903	2.58676	0.281176	0.72142	0.731245	0.05899
28S	71	C	1981	477	2458	0.285961	0	0.222442	545	125	670	0.84976	0.057366	0.45976	2004	369	2373	0.426046	0	0.298849	0.327017	0.0989109
28S	72	C	5679	682	6361	0.551498	0	0	2108	75	2183	0.467755	0	0	5829	922	6751	0.548593	0	0	0	0
28S	73	A	4098	301	4399	0.29029	0	0	2034	132	2166	0.431395	0	0	4239	1378	5617	0.425978	0	0	0	0
28S	74	G	4500	180	4680	0.363363	0	0	2772	63	2835	0.59245	0	0	4371	1544	5915	0.480067	0	0	0	0
28S	75	G	3769	71	3840	0.301134	0	0	2102	28	2130	0.45748	0	0	3553	275	3828	0.226529	0	0	0	0
28S	76	A	3318	20	3338	0.243323	0	0	1514	25	1539	0.256053	0	0	3293	54	3347	0.169023	0	0	0	0
28S	77	U	2913	24	2937	0.195757	0	0	1143	15	1158	0.0450101	0	0	2807	18	2825	0.0670677	0	0	0	0
28S	78	U	666	26	692	2.32512	0.429197	0.699563	183	16	199	4.46028	0.600811	0.817608	905	10	915	1.76101	0.319049	0.638067	0.718412	0.0744994
28S	79	C	606	72	678	1.62916	0.239252	0.619998	298	14	312	1.80167	0.202348	0.643804	432	40	472	3.31534	0.428254	0.768645	0.677482	0.0651904
28S	80	C	87	144	231	5.42725	0.52664	0.844979	64	7	71	9.45941	0.617014	0.905595	165	32	197	7.67879	0.601004	0.885292	0.878622	0.0251917	1
28S	81	C	179	264	443	1.54464	0	0.607556	110	58	168	2.32419	0.000794002	0.700422	341	123	464	1.84691	0.0468697	0.649232	0.652403	0.0379788
28S	82	U	227	161	388	1.26638	0	0.559402	177	46	223	0.950546	0	0.488441	441	242	683	0.58629	0	0.369939	0.472594	0.0781555
28S	83	C	609	519	1128	0.464787	0	0	317	242	559	0.395496	0	0	824	764	1588	0.474072	0	0	0	0
28S	84	A	476	388	864	0.437816	0	0	263	127	390	0.173458	0	0	704	327	1031	0.20253	0	0	0	0
28S	85	G	168	49	217	1.43196	0.111525	0.589921	140	80	220	0.624786	0	0.385608	313	283	596	0.571543	0	0.364071	0.446533	0.101771
28S	86	U	648	53	701	0.337069	0	0	554	161	715	0.554376	0	0	1310	441	1751	0.471626	0	0	0	0
28S	87	A	200	38	238	1.15672	0.0880483	0.537375	166	66	232	0.667907	0	0.401479	358	136	494	1.33957	0.105944	0.573067	0.503974	0.0739247
28S	88	A	150	58	208	1.44136	0.165478	0.591552	158	67	225	0.753982	0.0532121	0.430956	294	133	427	1.86861	0.270771	0.651931	0.558146	0.0932537
28S	89	C	235	141	376	0.352667	0	0.261232	213	252	465	0.218407	0	0	506	278	784	0.544685	0	0.35291	0.204714	0.149515
28S	90	G	278	146	424	0.33668	0	0.252322	208	159	367	0.0174819	0	0	694	524	1218	0.0305168	0	0	0.0841073	0.118946
28S	91	G	227	145	372	0.645904	0	0.393071	197	174	371	0.0390084	0	0	894	971	1865	0.370358	0	0	0.131024	0.185296
28S	92	C	321	446	767	0.12241	0	0	188	344	532	0.36602	0	0	686	1706	2392	0.501026	0	0	0	0
28S	93	G	232	153	385	1.0468	0.0679348	0.512082	149	128	277	0.234532	0	0.190532	1083	318	1401	0.0771121	0	0	0.234205	0.211325
28S	94	A	256	228	484	1.05249	0.0549706	0.513302	106	207	313	0.194975	0	0.163599	931	251	1182	0.204922	0	0.17019	0.282363	0.16332
28S	95	G	181	681	862	0.284177	0	0.221491	58	117	175	1.3971	0.224351	0.584213	265	339	604	1.57842	0.289935	0.612558	0.472754	0.178046
28S	96	U	397	1745	2142	0.504661	0	0	163	175	338	0.19056	0	0.160457	320	953	1273	0.196965	0	0.164662	0.108373	0.0766504
28S	97	G	317	688	1005	0.283687	0	0.221165	117	252	369	0.109309	0	0.0987788	236	1405	1641	0.0708756	0	0	0.106648	0.0904615
28S	98	A	388	1114	1502	0.133237	0	0	156	140	296	0.423457	0	0.29819	349	1360	1709	0.0947368	0	0	0.0993967	0.140568
28S	99	A	472	679	1151	0.295631	0	0.228328	160	174	334	0.249187	0	0.199957	221	1021	1242	0.333029	0	0.24998	0.226088	0.0204829
28S	100	C	1416	1814	3230	0.492703	0	0	565	405	970	0.560934	0	0	682	1785	2467	0.308455	0	0	0	0
28S	101	A	818	835	1653	0.252828	0	0.201903	245	485	730	0.274221	0	0	479	1079	1558	0.327225	0	0.246668	0.149524	0.107297
28S	102	G	159	714	873	1.75648	0.141528	0.637484	63	231	294	1.41055	0	0.58598	639	741	1380	0.67925	0.0933216	0.404671	0.542711	0.0998486
28S	103	G	87	1093	1180	1.07763	0	0.518893	69	292	361	1.11513	0	0.527906	1087	697	1784	0.353595	0	0.261335	0.436045	0.123593
28S	104	G	93	788	881	2.02052	0.19758	0.669183	90	146	236	2.76821	0.342642	0.735446	1096	992	2088	0.205484	0	0.170525	0.525051	0.252143
28S	105	A	129	2765	2894	0.104821	0	0	103	204	307	2.35707	0.391321	0.702801	923	1861	2784	0.0850389	0	0	0.234267	0.331304
28S	106	A	65	6818	6883	0.662854	0	0	40	1563	1603	0.338459	0	0	807	3303	4110	0.378859	0	0	0	0
28S	107	G	44	3872	3916	0.331725	0	0	36	1415	1451	0.175291	0	0	606	4146	4752	0.478374	0	0	0	0
28S	108	A	53	3970	4023	0.372918	0	0	32	2191	2223	0.477288	0	0	301	3008	3309	0.217593	0	0	0	0
28S	109	G	58	1488	1546	0.80028	0	0.444691	24	806	830	0.669795	0	0.401414	142	2002	2144	0.251541	0	0.20106	0.349055	0.106129
28S	110	C	141	1883	2024	0.28417	0	0.221372	66	1588	1654	0.211527	0	0	115	2223	2338	0.0797159	0	0.0738597	0.0984106	0.092027
28S	111	C	358	1803	2161	0.150283	0	0.130701	136	1824	1960	0.354694	0	0	103	1892	1995	0.204899	0	0.170125	0.100275	0.0727092
28S	112	C	795	2292	3087	0.314756	0	0	368	1941	2309	0.491477	0	0	488	2450	2938	0.261351	0	0	0	0
28S	113	A	440	1125	1565	0.164964	0	0.141682	292	1419	1711	0.361806	0	0	471	1318	1789	0.141943	0	0.12436	0.0886807	0.0631042
28S	114	G	224	412	636	1.56431	0.156226	0.610406	162	350	512	1.08259	0.146119	0.520315	229	620	849	1.20617	0.213936	0.547017	0.559246	0.0377822
28S	115	C	621	1264	1885	0.358201	0	0	269	453	722	0.168572	0	0.144426	793	1085	1878	0.170256	0	0	0.048142	0.068083
28S	116	G	504	162	666	0.807663	0	0.44717	111	131	242	2.19278	0.30252	0.687679	351	476	827	0.887413	0.0649806	0.470475	0.535108	0.108303
28S	117	C	601	795	1396	0.321745	0	0	212	109	321	0.883333	0	0.469801	322	675	997	0.403752	0	0.287829	0.252543	0.193412
28S	118	C	242	277	519	0.671154	0	0.402074	107	115	222	1.0705	0	0.518148	224	2295	2519	0.566182	0	0	0.306741	0.222014
28S	119	G	154	148	302	1.28559	0.167065	0.563289	54	95	149	1.10422	0	0.526433	186	837	1023	0.0507595	0	0.0483524	0.379358	0.23454
28S	120	A	106	131	237	1.62876	0.0864235	0.620584	41	40	81	1.72778	0.20431	0.636246	92	837	929	0.027718	0	0.0269987	0.427943	0.283582
28S	121	A	62	297	359	0.588241	0	0.371021	16	94	110	0.738739	0	0.427083	68	590	658	0.358068	0	0.263955	0.35402	0.0676734
28S	122	U	28	327	355	0.365044	0	0.267974	1	79	80	1.01399	0.153236	0.506579	21	844	865	0.160829	0	0	0.258184	0.206926
28S	123	C	16	333	349	0.366825	0	0.26894	4	73	77	1.12422	0.176175	0.532452	18	438	456	0.489691	0	0.329204	0.376865	0.112734
28S	124	C	12	229	241	0.820845	0.0976252	0.45183	8	149	157	0.00900141	0	0	25	345	370	0.596137	0	0.374119	0.275316	0.197246
28S	125	C	13	385	398	0.0430799	0	0.0414002	4	130	134	0.202963	0	0.169765	17	231	248	0.788175	0.118251	0.441763	0.217642	0.166917
28S	126	C	10	901	911	0.609418	0	0	4	208	212	0.263902	0	0	23	309	332	0.085352	0	0.0788581	0.026286	0.0371741
28S	127	G	7	406	413	0.0078905	0	0	4	213	217	0.265647	0	0	16	191	207	0.504274	0.00746725	0.336302	0.112101	0.158534
28S	128	C	19	475	494	0.238339	0	0	9	159	168	0.0280079	0	0	8	192	200	0.335268	0	0.252026	0.0840086	0.118806
28S	129	C	23	566	589	0.428286	0	0	16	265	281	0.475099	0	0	39	97	136	0.645337	0.103571	0.393969	0.131323	0.185719
[truncated: 5,214 more rows]
