# Supplementary material for: Profiling of ribose methylations in ribosomal RNA from diffuse large B-cell lymphoma patients for evaluation of ribosomes as drug targets
Source: NAR Cancer. 2020 Dec 22;2(4):zcaa035. doi: 10.1093/narcan/zcaa035 (PMC8210301; doi:10.1093/narcan/zcaa035)
Supplement: zcaa035_Supplemental_Files [file zcaa035_supplemental_files.zip › Data_S1_DLBCL_11_14420.xls]

## Sheet: DLBCL_11_14420
Data_handling_v3			ACTAGA_DLBCL_11-14420_1						AGCTTG_DLBCL_11-14420_2						CGCAAT_DLBCL_11-14420_3						Average
RNA	Position	Nucl	5'_reads	3'_reads	5'+3'	v5_score	v6_score	Meth%	5'_reads	3'_reads	5'+3'	v5_score	v6_score	Meth%	5'_reads	3'_reads	5'+3'	v5_score	v6_score	Meth%	Av.Meth%	Std.dev.	>=0.75
18S	1	U	465	0	465	0	0	0	479	0	479	0	0	0	1989	0	1989	0	0	0	0	0
18S	2	A	444	0	444	0	0	0	379	0	379	0	0	0	1708	0	1708	0	0	0	0	0
18S	3	C	776	0	776	0	0	0	441	0	441	0	0	0	2848	0	2848	0	0	0	0	0
18S	4	C	1017	0	1017	0	0	0	673	0	673	0	0	0	2864	0	2864	0	0	0	0	0
18S	5	U	1193	0	1193	0	0	0	782	0	782	0	0	0	2782	0	2782	0	0	0	0	0
18S	6	G	877	0	877	0	0	0	429	0	429	0	0	0	1833	0	1833	0	0	0	0	0
18S	7	G	503	0	503	0.108488	0	0.0980455	305	0	305	0.20581	0	0.171146	1264	0	1264	0.144348	0	0.126227	0.131806	0.0301026
18S	8	U	608	0	608	0.168874	0	0	331	0	331	0.0176372	0	0	1032	0	1032	0.229988	0	0.187131	0.0623771	0.0882146
18S	9	U	358	0	358	0.428629	0	0.300614	293	0	293	0.0284958	0	0.0277983	795	0	795	0.435637	0	0.303711	0.210708	0.129343
18S	10	G	151	0	151	2.17449	0.267193	0.686411	134	0	134	1.09284	0.129024	0.524035	413	0	413	1.31224	0.10903	0.568112	0.592853	0.0685593
18S	11	A	89	0	89	3.98642	0.402282	0.801241	93	0	93	1.64113	0.181126	0.623888	115	0	115	5.90441	0.532201	0.856234	0.760454	0.0991425	1
18S	12	U	59	0	59	6.0213	0.578529	0.859617	60	0	60	2.56357	0.402342	0.722707	176	0	176	2.63942	0.278194	0.726359	0.769561	0.0636965	1
18S	13	C	128	0	128	2.43721	0.317974	0.710669	124	0	124	0.666222	0.00706301	0.401769	229	0	229	1.51609	0.13239	0.6036	0.572013	0.128071
18S	14	C	434	0	434	0.0550958	0	0.0523328	160	0	160	0.277226	0	0.218114	400	0	400	0.319673	0	0.242695	0.171047	0.0845415
18S	15	U	765	1	766	0.351789	0	0	287	0	287	0.276698	0	0	985	0	985	0.527552	0	0	0	0
18S	16	G	354	6	360	0.76839	0.0169552	0.435196	125	0	125	1.04912	0.105314	0.513976	318	1	319	0.818611	0.0150254	0.450905	0.466692	0.0340442
18S	17	C	638	6	644	0.0738846	0	0.0689007	249	2	251	0.0686067	0	0.0644413	568	5	573	0.0358691	0	0.0346854	0.0560092	0.0151877
18S	18	C	657	14	671	0.256184	0	0.20418	269	0	269	0.205514	0	0.171004	641	8	649	0.0873846	0	0.0804761	0.151887	0.0522798
18S	19	A	1176	4	1180	0.222232	0	0	406	0	406	0.079798	0	0	899	0	899	0.130815	0	0	0	0
18S	20	G	888	36	924	0.20215	0	0.168309	242	2	244	1.00113	0.0848691	0.501306	529	7	536	0.937265	0	0.484274	0.384629	0.15312
18S	21	U	1255	106	1361	0.194967	0	0	493	22	515	0.0569983	0	0	677	135	812	0.289873	0	0.224944	0.0749814	0.10604
18S	22	A	1229	75	1304	0.0724478	0	0	633	11	644	0.103807	0	0	1064	62	1126	0.424648	0	0.298258	0.0994193	0.1406
18S	23	G	727	176	903	0.530457	0	0.346851	266	49	315	1.12609	0	0.530443	545	180	725	1.73197	0	0.634284	0.503859	0.11884
18S	24	C	1538	547	2085	0.341158	0	0	565	302	867	0.236713	0	0	1113	776	1889	0.207443	0	0.171879	0.0572929	0.0810244
18S	25	A	1282	285	1567	0.0240434	0	0	676	213	889	0.20211	0	0	904	614	1518	0.99545	0	0.499025	0.166342	0.235242
18S	26	U	1788	441	2229	0.335874	0	0	883	573	1456	0.537467	0	0	1408	2111	3519	0.0423359	0	0	0	0
18S	27	A	11	124	135	11.7372	0.790067	0.922022	4	65	69	11.1475	0.694773	0.918759	9	23	32	124.033	0.963339	0.992243	0.944341	0.0338977	1	0.922022	0.918759	0.992243	0.944341	0.0338977
18S	28	U	915	1161	2076	0.291013	0	0	347	1384	1731	0.624134	0	0	651	10045	10696	0.705847	0	0	0	0
18S	29	G	1158	853	2011	0.288552	0	0	192	298	490	0.562797	0	0.360592	1275	2206	3481	0.201857	0	0.167995	0.176195	0.147325
18S	30	C	1237	1090	2327	0.430202	0	0	281	395	676	0.0522239	0	0.0497017	1453	3779	5232	0.228945	0	0	0.0165672	0.0234296
18S	31	U	575	1246	1821	0.316819	0	0	150	560	710	0.0928426	0	0	405	9212	9617	0.640899	0	0	0	0
18S	32	U	248	1010	1258	0.0547348	0	0	75	595	670	0.130965	0	0	132	6093	6225	0.417272	0	0	0	0
18S	33	G	250	554	804	0.35539	0	0.262445	59	377	436	0.186626	0	0.157578	457	861	1318	1.87758	0.0928454	0.652657	0.35756	0.213012
18S	34	U	202	340	542	1.02216	0.18316	0.50594	76	413	489	0.00716553	0	0.007129	521	568	1089	2.28556	0.269131	0.695832	0.402967	0.290437
18S	35	C	289	178	467	1.09594	0.145933	0.523421	88	291	379	0.0768713	0	0.0715588	490	1736	2226	0.206107	0	0.17095	0.25531	0.193877
18S	36	U	227	59	286	2.22013	0.324736	0.690201	51	112	163	1.50623	0.342233	0.602461	663	301	964	1.57638	0.0321528	0.612105	0.634922	0.0392855
18S	37	C	402	132	534	0.568744	0	0.36298	108	114	222	0.716094	0.107131	0.418374	746	938	1684	0.191157	0	0.16056	0.313971	0.11081
18S	38	A	420	266	686	0.262251	0	0.208005	113	129	242	0.557888	0.0158972	0.359054	690	316	1006	0.562518	0	0.360236	0.309098	0.0714856
18S	39	A	499	211	710	0.278075	0	0.217813	127	135	262	0.44191	0.0182493	0.307286	817	320	1137	0.0902949	0	0.0828837	0.202661	0.0922361
18S	40	A	728	370	1098	0.115913	0	0	193	133	326	0.178661	0	0.151974	1070	294	1364	0.131355	0	0	0.050658	0.0716413
18S	41	G	530	269	799	0.355403	0	0.262454	232	115	347	0.125255	0	0.111598	377	422	799	0.513528	0.0158278	0.339572	0.237875	0.0946791
18S	42	A	883	330	1213	0.0478217	0	0	203	204	407	0.00776144	0	0.00772044	588	271	859	0.336731	0	0.252126	0.0866154	0.117076
18S	43	U	717	655	1372	0.0647244	0	0	291	213	504	0.112233	0	0	700	410	1110	0.0223622	0	0.0218924	0.00729746	0.0103202
18S	44	U	1084	1176	2260	0.426281	0	0	467	267	734	0.379773	0	0	1168	598	1766	0.421216	0	0	0	0
18S	45	A	549	683	1232	0.264243	0	0.209147	364	232	596	0.133147	0	0	421	354	775	0.530914	0.0393074	0.347087	0.185411	0.142688
18S	46	A	822	1018	1840	0.159171	0	0	242	215	457	0.208734	0	0.173	708	405	1113	0.0206363	0	0.0202369	0.0644124	0.0772265
18S	47	G	360	566	926	0.874625	0.147051	0.466829	136	220	356	0.653564	0.112138	0.395916	415	275	690	0.812108	0.0868622	0.448515	0.437087	0.0300566
18S	48	C	766	955	1721	0.0226416	0	0.0221529	249	316	565	0.047821	0	0.0457156	614	770	1384	0.0925632	0	0	0.0226228	0.0186663
18S	49	C	944	1137	2081	0.10681	0	0	279	485	764	0.200842	0	0	609	662	1271	0.13557	0	0.119467	0.0398224	0.0563174
18S	50	A	670	1216	1886	0.0149738	0	0.0147606	177	410	587	0.072808	0	0.0679745	473	473	946	0.626458	0.00538884	0.385417	0.156051	0.163635
18S	51	U	1130	1557	2687	0.331432	0	0	261	638	899	0.347691	0	0	1105	867	1972	0.256051	0	0	0	0
18S	52	G	550	669	1219	0.624536	0.0183431	0.384634	91	372	463	0.354526	0	0.262151	449	373	822	1.08716	0.143793	0.521184	0.389323	0.105801
18S	53	C	843	1300	2143	0.129934	0	0	143	504	647	0.0736111	0	0	918	1456	2374	0.298288	0	0	0	0
18S	54	A	1306	1081	2387	0.233696	0	0	386	296	682	0.147861	0	0	1122	796	1918	0.059736	0	0	0	0
18S	55	U	1735	1435	3170	0.464491	0	0	339	669	1008	0.486587	0	0	2100	1395	3495	0.519082	0	0	0	0
18S	56	G	551	707	1258	0.431304	0.0183077	0.301503	55	247	302	0.807187	0.114526	0.447471	549	665	1214	0.600713	0	0.375472	0.374815	0.0595929
18S	57	U	646	614	1260	0.340444	0	0.254129	141	357	498	0.0405032	0	0	669	927	1596	0.205204	0	0.170354	0.141494	0.105736
18S	58	C	756	514	1270	0.213192	0	0.175842	127	261	388	0.104284	0	0.0946566	978	957	1935	0.0598141	0	0	0.0901662	0.0718574
18S	59	U	1002	580	1582	0.0815751	0	0	195	181	376	0.0575597	0	0.0545637	1281	1236	2517	0.299629	0	0	0.0181879	0.0257216
18S	60	A	493	493	986	0.425025	0	0.29847	119	119	238	0.549837	0	0.355731	816	570	1386	0.285212	0	0.222043	0.292081	0.0547648
18S	61	A	1206	440	1646	0.256864	0	0	252	125	377	0.150441	0	0	1398	672	2070	0.204882	0	0	0	0
18S	62	G	364	479	843	0.3948	0.0789042	0.283292	49	115	164	0.786801	0.1465	0.441839	552	607	1159	0.368008	0	0.26918	0.331437	0.0782786
18S	63	U	426	509	935	0.232028	0	0.188493	99	73	172	0.707514	0.0888381	0.415761	764	886	1650	0.0778249	0	0	0.201418	0.16998
18S	64	A	390	484	874	0.319213	0.0339835	0.242182	71	77	148	1.02125	0.170675	0.506941	644	333	977	0.594195	0.101554	0.372963	0.374029	0.10809
18S	65	C	596	648	1244	0.113101	0	0	171	120	291	0.000266362	0	0	783	854	1637	0.142721	0	0	0	0
18S	66	G	358	501	859	0.372106	0.0247842	0.271423	57	150	207	0.558494	0.0607799	0.359464	419	569	988	0.465667	0.0358906	0.317936	0.316274	0.0359615
18S	67	C	631	547	1178	0.116191	0	0.104175	200	191	391	0.0514172	0	0	801	908	1709	0.138272	0	0	0.034725	0.0491085
18S	68	A	546	430	976	0.523507	0.00017225	0.343851	156	71	227	0.963791	0.0898948	0.49188	575	359	934	0.724587	0.0848626	0.420412	0.418714	0.0604444
18S	69	C	580	752	1332	0.176728	0	0.150281	289	162	451	0.0319567	0	0.0310337	570	1119	1689	0.0683498	0	0	0.0604384	0.0647796
18S	70	G	690	616	1306	0.341027	0	0.254448	360	189	549	0.0438182	0	0	587	744	1331	0.304329	0	0.233457	0.162635	0.115319
18S	71	G	723	453	1176	0.618654	0.0743498	0.382403	158	250	408	0.456561	0	0.313978	485	408	893	1.11864	0.210206	0.528279	0.40822	0.089372
18S	72	C	1417	623	2040	0.00767053	0	0	377	226	603	0.0825975	0	0.0764125	1169	1003	2172	0.109408	0	0	0.0254708	0.0360212
18S	73	C	2695	1119	3814	0.477638	0	0	882	365	1247	0.50446	0	0	2516	839	3355	0.431135	0	0	0	0
18S	74	G	2299	1065	3364	0.377316	0	0	500	460	960	0.317586	0	0	1705	710	2415	0.15682	0	0	0	0
18S	75	G	1055	620	1675	0.396519	0	0.284055	190	247	437	0.640715	0	0.391054	1011	333	1344	0.672218	0	0.402171	0.359093	0.0532535
18S	76	U	1897	913	2810	0.221716	0	0	436	524	960	0.336282	0	0	2156	923	3079	0.332843	0	0	0	0
18S	77	A	1340	395	1735	0.316436	0	0.240479	316	279	595	0.0868941	0	0.0800708	1468	372	1840	0.200893	0	0.167362	0.162637	0.0655714
18S	78	C	2765	821	3586	0.43097	0	0	863	390	1253	0.574907	0	0	3189	671	3860	0.487067	0	0	0	0
18S	79	A	995	1386	2381	0.132937	0	0	188	233	421	0.354634	0	0.262252	1081	606	1687	0.289119	0	0.22438	0.162211	0.115738
18S	80	G	295	757	1052	0.883581	0.161517	0.469333	96	108	204	1.47187	0.256681	0.596625	527	648	1175	0.807502	0.136624	0.446961	0.504306	0.0659153
18S	81	U	474	1159	1633	0.0698218	0	0.0653023	108	169	277	0.578537	0	0.367339	855	1313	2168	0.0899288	0	0	0.144214	0.16001
18S	82	G	479	635	1114	0.53141	0.0224864	0.34721	115	131	246	0.643275	0	0.392426	669	880	1549	0.294638	0	0.227697	0.322444	0.0694931
18S	83	A	520	853	1373	0.149774	0	0.130346	123	126	249	0.408133	0	0.290666	602	1007	1609	0.19744	0	0.16497	0.195327	0.0688803
18S	84	A	457	1255	1712	0.162853	0	0	68	153	221	0.421421	0	0.297421	478	1143	1621	0.142328	0	0.124662	0.140694	0.12195
18S	85	A	460	909	1369	0.0482076	0	0	75	159	234	0.105437	0	0.0957492	539	1590	2129	0.230156	0	0	0.0319164	0.0451366
18S	86	C	548	327	875	0.432813	0	0.302313	138	102	240	0.0324112	0	0.0315204	478	1638	2116	0.258379	0	0	0.111278	0.135694
18S	87	U	808	631	1439	0.201296	0	0	292	87	379	0.390906	0	0	714	1514	2228	0.338203	0	0	0	0
18S	88	G	555	311	866	0.364257	0	0.267226	137	67	204	0.250569	0	0.201149	687	396	1083	0.370357	0	0.270445	0.246273	0.031935
18S	89	C	771	1083	1854	0.444726	0	0	188	103	291	0.154186	0	0	839	1252	2091	0.400436	0	0	0	0
18S	90	G	78	384	462	1.54478	0.295779	0.607554	21	72	93	1.95378	0.386943	0.663842	114	558	672	0.989714	0.189218	0.497787	0.589728	0.0689536
18S	91	A	328	642	970	0.141526	0	0.124092	85	228	313	0.102619	0	0	460	580	1040	0.162237	0	0.139706	0.0879326	0.0625036
18S	92	A	223	550	773	0.557838	0	0.358382	88	131	219	0.498788	0	0.333807	286	321	607	0.93189	0.112787	0.482783	0.391657	0.0652121
18S	93	U	171	574	745	0.601519	0	0.375908	40	151	191	0.757986	0	0.432448	123	285	408	1.59674	0.13739	0.615481	0.474612	0.102249
18S	94	G	244	1159	1403	0.16578	0	0	64	328	392	0.128951	0	0	184	721	905	0.0386436	0	0.0372454	0.0124151	0.0175577
18S	95	G	224	599	823	0.668433	0	0.400927	101	173	274	0.460364	0	0.316026	173	445	618	0.689768	0	0.408594	0.375182	0.0419467
18S	96	C	166	1400	1566	0.146841	0	0	135	248	383	0.0745081	0	0.0695101	242	1175	1417	0.315115	0	0	0.02317	0.0327674
18S	97	U	290	1400	1690	0.154885	0	0	213	500	713	0.43226	0	0	320	850	1170	0.0693045	0	0	0	0
18S	98	C	135	2446	2581	0.47736	0	0	53	707	760	0.472419	0	0	96	1266	1362	0.196813	0	0	0	0
18S	99	A	3	123	126	11.8745	0.733852	0.922892	1	75	76	5.22323	0.48666	0.841067	1	20	21	57.8328	0.945518	0.983763	0.915907	0.0584643	1	0.922892	0.841067	0.983763	0.915907	0.0584643
18S	100	U	174	1786	1960	0.251181	0	0	120	530	650	0.35617	0	0	206	1018	1224	0.0285533	0	0.0277827	0.00926089	0.0130969
18S	101	U	290	2456	2746	0.497885	0	0	55	685	740	0.456125	0	0	137	2186	2323	0.475253	0	0	0	0
18S	102	A	218	1490	1708	0.144678	0	0	48	313	361	0.174985	0	0.149276	141	1708	1849	0.298511	0	0	0.0497587	0.0703694
18S	103	A	303	1185	1488	0.0656742	0	0	75	308	383	0.0181713	0	0.0178928	141	1533	1674	0.24457	0	0	0.00596425	0.00843473
18S	104	A	96	679	775	0.800115	0	0.444798	40	147	187	1.03729	0.024506	0.510485	23	862	885	0.548859	0	0.354622	0.436635	0.0638923
18S	105	U	114	400	514	1.53551	0.131504	0.606067	30	146	176	0.97489	0	0.495059	49	781	830	0.639577	0	0.390373	0.497166	0.088069
18S	106	C	370	1210	1580	0.23178	0	0	111	282	393	0.145262	0	0	210	1568	1778	0.262413	0	0	0	0
18S	107	A	529	986	1515	0.236009	0	0	189	234	423	0.270231	0	0	376	1513	1889	0.322222	0	0	0	0
18S	108	G	302	339	641	0.779733	0.11178	0.438502	42	80	122	1.59991	0.275061	0.617302	144	562	706	0.873094	0.124396	0.466476	0.507427	0.0785282
18S	109	U	225	447	672	0.615618	0.0501692	0.381393	19	117	136	1.28889	0.199981	0.564908	34	452	486	1.67189	0.302242	0.626215	0.524172	0.104016
18S	110	U	475	731	1206	0.213109	0	0	155	290	445	0.413254	0	0	112	1623	1735	0.384473	0	0	0	0
18S	111	A	364	538	902	0.0960502	0	0.0877217	104	170	274	0.0273535	0	0.0267198	59	1116	1175	0.0449924	0	0	0.0381472	0.0367125
18S	112	U	531	833	1364	0.319886	0	0	173	291	464	0.43902	0	0	119	1285	1404	0.251538	0	0	0	0
18S	113	G	523	782	1305	0.340088	0	0	157	142	299	0.127185	0	0	129	1167	1296	0.267755	0	0	0	0
18S	114	G	330	510	840	0.0209671	0	0.0205605	126	175	301	0.181531	0	0	73	847	920	0.0408976	0	0	0.00685349	0.00969229
18S	115	U	303	523	826	0.0313986	0	0	78	155	233	0.0269706	0	0.026372	50	1049	1099	0.289677	0	0	0.00879066	0.0124319
18S	116	U	8	30	38	21.0248	0.877392	0.955709	2	11	13	17.4484	0.854295	0.949471	8	15	23	34.2426	0.921806	0.972775	0.959319	0.00985034	1	0.955709	0.949471	0.972775	0.959319	0.00985034
18S	117	C	549	447	996	0.317731	0	0	128	80	208	0.00616693	0	0.00615842	241	695	936	0.341077	0	0	0.00205281	0.00290311
18S	118	C	504	151	655	0.0344512	0	0.033353	157	102	259	0.26235	0	0	259	206	465	0.245088	0	0.197184	0.0768456	0.0861746
18S	119	U	441	140	581	0.133391	0	0.11787	104	54	158	0.189099	0	0.159872	171	67	238	1.20232	0.0411713	0.546973	0.274905	0.193144
18S	120	U	679	186	865	0.336977	0	0	193	84	277	0.397282	0	0	282	209	491	0.144151	0	0	0	0
18S	121	U	17	22	39	15.5969	0.810939	0.941166	1	2	3	49.4139	0.943225	0.985049	8	9	17	23.9272	0.846072	0.962027	0.962747	0.0179225	1	0.941166	0.985049	0.962027	0.962747	0.0179225
18S	122	G	460	175	635	0.0419811	0	0	149	46	195	0.0117347	0	0.0116574	238	133	371	0.0735663	0	0.0686972	0.0267849	0.0300162
18S	123	G	235	162	397	0.814154	0.0531129	0.449401	70	37	107	1.36914	0.109037	0.580173	125	187	312	0.65126	0	0.395167	0.474913	0.0776529
18S	124	U	397	165	562	0.270791	0	0.213387	93	64	157	0.697046	0	0.412279	136	90	226	1.38987	0.0315805	0.582641	0.402769	0.150897
18S	125	C	609	567	1176	0.405268	0	0	192	84	276	0.0165664	0	0.0163545	363	189	552	0.0915813	0	0.084037	0.0334638	0.0363786
18S	126	G	293	151	444	0.862772	0.0789719	0.463725	129	76	205	0.570334	0	0.364319	197	103	300	1.4529	0.18021	0.593122	0.473722	0.0936756
18S	127	C	589	190	779	0.0408405	0	0.0392863	226	127	353	0.0842436	0	0	486	183	669	0.165473	0	0.142161	0.0604825	0.0599411
18S	128	U	735	256	991	0.165244	0	0	338	182	520	0.371486	0	0	769	169	938	0.124068	0	0	0	0
18S	129	C	1168	260	1428	0.452997	0	0	595	157	752	0.58731	0	0	1423	489	1912	0.609148	0	0	0	0
18S	130	G	586	213	799	0.0896667	0	0.0823827	209	77	286	0.281378	0	0.220189	487	181	668	0.418884	0	0.295532	0.199368	0.0882546
18S	131	C	939	281	1220	0.29494	0	0	391	73	464	0.243584	0	0	1373	233	1606	0.450501	0	0	0	0
18S	132	U	620	274	894	0.00867784	0	0.00861272	300	143	443	0.21509	0	0	1111	172	1283	0.296807	0	0	0.00287091	0.00406008
18S	133	C	306	417	723	0.307873	0	0.235649	162	78	240	0.496911	0.018681	0.33288	897	112	1009	0.0952035	0	0	0.18951	0.139759
18S	134	C	105	280	385	1.59404	0.319721	0.615115	89	58	147	1.40691	0.260007	0.586175	289	72	361	1.58232	0.225037	0.613408	0.604899	0.0132587		0.615115	0.586175	0.613408	0.604899	0.0132587
18S	135	U	117	424	541	0.770316	0.0676926	0.435583	121	141	262	0.200634	0	0.167637	309	90	399	1.15058	0.0657349	0.535633	0.379618	0.155358
18S	136	C	326	472	798	0.12702	0	0.11283	113	79	192	0.500518	0	0.334719	999	58	1057	0.369954	0	0	0.149183	0.139045
18S	137	U	1222	282	1504	0.441203	0	0	222	167	389	0.340456	0	0	901	62	963	0.357434	0	0	0	0
18S	138	C	1042	334	1376	0.379513	0	0	286	67	353	0.300031	0	0	334	69	403	0.434186	0	0.303264	0.101088	0.14296
18S	139	C	684	335	1019	0.130708	0	0	177	49	226	0.0931963	0	0.0855961	396	75	471	0.0463512	0	0.0443878	0.043328	0.0349525
18S	140	U	799	302	1101	0.215598	0	0	145	149	294	0.197853	0	0	263	110	373	0.211794	0	0.175164	0.058388	0.0825731
18S	141	A	190	214	404	1.32724	0.243917	0.570913	93	75	168	0.512426	0.0828952	0.340141	266	48	314	0.389877	0	0.281154	0.397403	0.125031
18S	142	C	304	299	603	0.548786	0.0502532	0.354712	87	84	171	0.553876	0.030066	0.357787	151	72	223	1.01186	0.0673525	0.504065	0.405521	0.0696922
18S	143	U	381	611	992	0.122938	0	0	96	70	166	0.652295	0.0854619	0.396217	146	60	206	1.01868	0.0946149	0.505837	0.300685	0.217275
18S	144	U	283	767	1050	0.217676	0	0	140	134	274	0.00694949	0	0	157	113	270	0.447068	0.0305755	0.309738	0.103246	0.146012
18S	145	G	376	345	721	0.154801	0	0.134211	176	51	227	0.302729	0	0.233166	273	87	360	0.124346	0	0.110867	0.159415	0.0530135
18S	146	G	353	300	653	0.339568	0	0.253781	186	50	236	0.465354	0	0.318488	313	130	443	0.0169169	0	0.0166724	0.196314	0.129743
18S	147	A	373	268	641	0.370059	0	0.270412	212	94	306	0.17177	0	0.146999	245	79	324	0.550667	0.0340761	0.355822	0.257744	0.0857211
18S	148	U	625	535	1160	0.223323	0	0	338	189	527	0.298695	0	0	358	423	781	0.312305	0	0	0	0
18S	149	A	348	302	650	0.580065	0.0877484	0.367472	188	122	310	0.385709	0	0.278995	266	236	502	0.309587	0	0.23676	0.294409	0.0544646
18S	150	A	492	387	879	0.152765	0	0.132651	354	121	475	0.0979925	0	0	282	221	503	0.406504	0	0.289425	0.140692	0.118294
18S	151	C	447	506	953	0.0857442	0	0.0790491	326	198	524	0.158074	0	0	360	277	637	0.1872	0	0.15789	0.0789797	0.0644584
18S	152	U	890	728	1618	0.392561	0	0	640	295	935	0.565883	0	0	587	599	1186	0.382496	0	0	0	0
18S	153	G	417	425	842	0.24716	0	0.198367	143	162	305	0.513181	0	0.339874	299	333	632	0.251255	0	0.201056	0.246432	0.0660826
18S	154	U	640	1016	1656	0.417481	0	0	191	314	505	0.15863	0	0	363	1082	1445	0.501875	0	0	0	0
18S	155	G	913	576	1489	0.356764	0	0	248	274	522	0.225728	0	0	658	624	1282	0.422421	0	0	0	0
18S	156	G	358	370	728	0.451578	0	0.311389	64	159	223	0.914385	0.0834756	0.478755	118	392	510	0.69376	0	0.410071	0.400072	0.0686921
18S	157	U	405	676	1081	0.0437461	0	0	106	317	423	0.0825996	0	0	172	711	883	0.00485168	0	0.0048337	0.00161123	0.00227863
18S	158	A	458	288	746	0.478046	0	0.323724	135	247	382	0.0219321	0	0	178	400	578	0.726885	0	0.421344	0.248356	0.18008
18S	159	A	3	37	40	27.2756	0.908147	0.965467	0	14	14	24.0289	0.902886	0.96261	3	5	8	120.586	0.976949	0.992683	0.973586	0.0135532	1	0.965467	0.96261	0.992683	0.973586	0.0135532
18S	160	U	423	531	954	0.0725538	0	0.067712	95	181	276	0.181227	0	0.153893	246	482	728	0.392227	0	0.282004	0.16787	0.0880408
18S	161	U	429	553	982	0.0133152	0	0.0131535	103	330	433	0.324296	0	0	295	684	979	0.00911565	0	0	0.0043845	0.00620061
18S	162	C	553	800	1353	0.29378	0	0	88	297	385	0.257427	0	0	425	1019	1444	0.347213	0	0	0	0
18S	163	U	823	835	1658	0.426596	0	0	134	284	418	0.31371	0	0	837	1111	1948	0.522496	0	0	0	0
18S	164	A	981	821	1802	0.474345	0	0	168	208	376	0.217713	0	0	749	1276	2025	0.52089	0	0	0	0
18S	165	G	381	628	1009	0.0190319	0	0.0186946	96	136	232	0.324702	0	0.24591	305	966	1271	0.17155	0	0	0.0882015	0.111778
18S	166	A	9	10	19	55.2528	0.947283	0.983097	0	3	3	82.7833	0.968895	0.991022	11	39	50	21.9558	0.851499	0.957256	0.977125	0.0144172	1	0.983097	0.991022	0.957256	0.977125	0.0144172
18S	167	G	162	691	853	0.159199	0	0.137474	89	149	238	0.309949	0	0.23737	170	292	462	1.34351	0.0385475	0.573818	0.316221	0.186659
18S	168	C	290	865	1155	0.233103	0	0	113	204	317	0.10318	0	0	465	637	1102	0.154347	0	0	0	0
18S	169	U	362	680	1042	0.197582	0	0	163	215	378	0.248402	0	0	372	572	944	0.0819048	0	0	0	0
18S	170	A	576	729	1305	0.443883	0	0	208	328	536	0.482516	0	0	1376	363	1739	0.614444	0	0	0	0
18S	171	A	255	494	749	0.0893778	0	0	100	252	352	0.160371	0	0	406	322	728	0.0770614	0	0	0	0
18S	172	U	102	12	114	5.23072	0.519561	0.840678	42	4	46	6.20284	0.544545	0.863717	82	19	101	5.66808	0.47403	0.851283	0.851893	0.00941545	1	0.840678	0.863717	0.851283	0.851893	0.00941545
18S	173	A	309	369	678	0.00364916	0	0.00364123	141	251	392	0.19248	0	0	428	192	620	0.00470567	0	0	0.00121374	0.00171649
18S	174	C	10	105	115	5.08649	0.562593	0.836887	19	12	31	10.1937	0.738737	0.913214	20	19	39	15.3686	0.817964	0.940344	0.896815	0.0437988	1	0.836887	0.913214	0.940344	0.896815	0.0437988
18S	175	A	238	472	710	0.180778	0	0	111	372	483	0.37927	0	0	270	191	461	0.193314	0	0.162292	0.0540973	0.0765052
18S	176	U	83	604	687	0.148256	0	0	43	538	581	0.510787	0	0	121	468	589	0.162467	0	0	0	0
18S	177	G	23	242	265	1.29557	0.0760498	0.565305	17	251	268	0.130731	0	0.115998	3	439	442	0.000526712	0	0	0.227101	0.24379
18S	178	C	99	628	727	0.230082	0	0	42	280	322	0.103406	0	0	101	477	578	0.277528	0	0	0	0
18S	179	C	78	958	1036	0.46282	0	0	85	256	341	0.144022	0	0	148	396	544	0.207768	0	0	0	0
18S	180	G	41	316	357	0.854469	0	0.461457	38	140	178	0.690813	0.0356835	0.409923	173	187	360	0.272607	0	0.214679	0.36202	0.106289
18S	181	A	87	197	284	1.46725	0.216651	0.595538	47	137	184	0.635015	0.0825741	0.389673	150	258	408	0.16088	0	0.138877	0.374696	0.186731
18S	182	C	226	892	1118	0.443362	0	0	127	177	304	0.122149	0	0	141	209	350	0.419088	0.0450846	0.295916	0.0986388	0.139496
18S	183	G	159	514	673	0.0692549	0	0.0648593	95	160	255	0.00746528	0	0	245	217	462	0.154212	0	0.133858	0.0662392	0.0546561
18S	184	G	191	347	538	0.389342	0	0.28061	70	182	252	0.0397453	0	0	287	210	497	0.129027	0	0.114485	0.131698	0.115203
18S	185	G	124	443	567	0.282179	0	0.22038	123	134	257	0.124849	0	0	149	141	290	1.08091	0.188029	0.5203	0.246893	0.213237
18S	186	C	194	914	1108	0.427863	0	0	171	160	331	0.397557	0	0	264	506	770	0.261291	0	0	0	0
18S	187	G	89	471	560	0.22551	0	0.184281	74	85	159	0.314583	0	0.240446	157	304	461	0.362025	0	0.266222	0.230316	0.0342105
18S	188	C	67	791	858	0.266848	0	0	28	157	185	0.0546595	0	0.0520922	127	644	771	0.218854	0	0	0.0173641	0.0245565
18S	189	U	52	1313	1365	0.637628	0	0	51	208	259	0.346752	0	0	116	1259	1375	0.611894	0	0	0	0
18S	190	G	23	292	315	0.744972	0.000664178	0.427701	13	76	89	0.90642	0.19484	0.478244	30	698	728	0.19939	0	0	0.301981	0.214528
18S	191	A	3	264	267	0.839221	0	0.457219	2	69	71	1.15602	0.180227	0.539659	8	539	547	0.0269059	0	0.0262476	0.341042	0.225123
18S	192	C	15	336	351	0.184217	0	0.155934	2	105	107	0.227778	0	0.18693	9	486	495	0.0651882	0	0.0613148	0.134726	0.0534299
18S	193	C	12	208	220	0.557919	0	0.359161	4	124	128	0.150301	0	0	21	414	435	0.07184	0	0.0671686	0.14211	0.155909
18S	194	C	10	128	138	1.14277	0	0.53511	4	126	130	0.250212	0	0	12	302	314	0.360459	0	0.265573	0.266894	0.21846
18S	195	C	3	134	137	0.712721	0	0.417902	4	120	124	0.307289	0	0	8	300	308	0.166739	0	0.143307	0.18707	0.173391
18S	196	C	1	91	92	0.757467	0.120118	0.433653	1	70	71	0.0964506	0	0.0890948	1	198	199	0.405222	0.0425871	0.289399	0.270715	0.141284
18S	197	U	0	93	93	0.633452	0	0.390342	0	48	48	0.646259	0.0315068	0.39749	0	142	142	0.693318	0.111353	0.411141	0.399657	0.00862871
18S	198	U	1	70	71	1.25679	0.0473949	0.560341	0	26	26	2.07984	0.340961	0.683527	0	108	108	1.05515	0.118488	0.515719	0.586529	0.0709659
18S	199	C	18	89	107	0.525823	0	0.34672	11	21	32	1.51852	0.220613	0.610284	51	63	114	0.901836	0.00487151	0.47637	0.477792	0.107604
18S	200	G	52	39	91	1.3058	0.0472683	0.568993	26	14	40	1.4	0	0.589322	73	57	130	1.18219	0	0.543646	0.56732	0.0186847
18S	201	C	64	98	162	0.590593	0	0.372741	17	34	51	1.17393	0.0100918	0.544823	51	61	112	2.08289	0	0.677574	0.531713	0.124792
18S	202	G	38	78	116	1.71529	0.278605	0.63371	7	74	81	0.536992	0	0.352173	10	99	109	2.71859	0.275572	0.732872	0.572918	0.161255
18S	203	G	135	117	252	0.385068	0	0.278809	49	91	140	0.0539007	0	0	83	136	219	1.0851	0.0649716	0.521544	0.266784	0.213089
18S	204	G	236	190	426	0.101379	0	0	72	43	115	0.316954	0	0.242258	224	142	366	0.365819	0	0.268374	0.170211	0.120828
18S	205	G	315	76	391	0.151729	0	0.132033	86	47	133	0.273881	0	0.216264	404	100	504	0.089571	0	0.0823572	0.143551	0.0552706
18S	206	G	828	49	877	0.452835	0	0	335	60	395	0.599214	0	0	1487	141	1628	0.704945	0	0	0	0
18S	207	G	768	48	816	0.36275	0	0	266	37	303	0.414181	0	0	800	212	1012	0.432938	0	0	0	0
18S	208	G	605	30	635	0.114116	0	0	211	33	244	0.216417	0	0	618	169	787	0.225973	0	0	0	0
18S	209	A	423	6	429	0.4	0	0.28619	112	11	123	0.667025	0.0180371	0.402074	519	56	575	0.098206	0	0.0895656	0.259276	0.128993
18S	210	U	492	28	520	0.144189	0	0.12623	135	18	153	0.305628	0	0.235255	400	15	415	0.536058	0	0.34953	0.237005	0.0911702
18S	211	G	657	54	711	0.222035	0	0	193	17	210	0.11664	0	0	477	42	519	0.135705	0	0.119692	0.0398975	0.0564236
18S	212	C	967	220	1187	0.607959	0	0	189	30	219	0.199848	0	0	553	82	635	0.174231	0	0	0	0
18S	213	G	189	77	266	0.91444	0.0816981	0.47859	57	62	119	0.399537	0	0.287188	201	61	262	0.780989	0.0899555	0.439452	0.401744	0.0825638
18S	214	U	235	125	360	0.219514	0	0.180411	46	145	191	0.237326	0	0	167	218	385	0.0393495	0	0.0379543	0.0727884	0.077662
18S	215	G	168	174	342	0.136378	0	0.12032	47	96	143	0.0375	0	0	117	278	395	0.0996352	0	0	0.0401067	0.0567194
18S	216	C	172	212	384	0.110765	0	0	56	104	160	0.202692	0	0	124	311	435	0.273242	0	0	0	0
18S	217	A	88	82	170	0.941975	0	0.486525	20	18	38	2.46011	0.451487	0.7163	119	62	181	0.805556	0.128561	0.447516	0.550114	0.118586
18S	218	U	70	37	107	1.8107	0.0351241	0.646346	31	47	78	0.508158	0	0.339791	55	56	111	1.86964	0.325628	0.653558	0.546565	0.146241
18S	219	U	104	98	202	0.190695	0	0.16082	19	115	134	0.221481	0	0	89	131	220	0.363751	0	0.267616	0.142812	0.109993
18S	220	U	123	60	183	0.369626	0	0.270949	48	91	139	0.287937	0	0	116	250	366	0.192159	0	0	0.0903162	0.127726
18S	221	A	63	41	104	1.52698	0.268587	0.606557	14	48	62	0.625926	0.0565591	0.388761	85	137	222	0.408769	0	0.291087	0.428802	0.131866
18S	222	U	88	27	115	1.42366	0.308815	0.589497	28	33	61	0.65233	0.0442229	0.398686	83	81	164	1.0134	0.194218	0.504848	0.497677	0.0780634
18S	223	C	214	124	338	0.198165	0	0	44	65	109	0.126768	0	0	233	108	341	0.0615984	0	0	0	0
18S	224	A	313	78	391	0.254308	0	0	49	22	71	0.492593	0.0547748	0.333125	307	102	409	0.175745	0	0	0.111042	0.157036
18S	225	G	287	55	342	0.0165209	0	0	60	60	120	0.1236	0	0	426	98	524	0.330794	0	0	0	0
18S	226	A	351	77	428	0.140145	0	0	50	19	69	0.634127	0.139887	0.391475	384	51	435	0.120795	0	0	0.130492	0.184543
18S	227	U	156	204	360	0.140197	0	0.123258	35	76	111	0.0268849	0	0.0264107	204	105	309	0.404982	0	0.28891	0.146193	0.108385
18S	228	C	142	344	486	0.10778	0	0	34	121	155	0.229701	0	0	228	235	463	0.00613027	0	0	0	0
18S	229	A	182	232	414	0.128675	0	0.114249	44	82	126	0.0216973	0	0.0214014	194	184	378	0.325037	0	0.245793	0.127148	0.0920605
18S	230	A	73	308	381	0.253578	0	0.202706	17	129	146	0.12963	0	0	183	235	418	0.2358	0	0.191176	0.131294	0.0929584
18S	231	A	128	466	594	0.215387	0	0	23	107	130	0.0283291	0	0.0277547	143	301	444	0.203296	0	0.169265	0.0656733	0.0741218
18S	232	A	84	637	721	0.35594	0	0	9	128	137	0.00193237	0	0.00194269	96	420	516	0.0458414	0	0.0439133	0.0152853	0.0202586
18S	233	C	69	486	555	0.107494	0	0	21	159	180	0.189134	0	0	182	760	942	0.449216	0	0	0	0
18S	234	C	115	443	558	0.100696	0	0	27	158	185	0.198566	0	0	228	598	826	0.347548	0	0	0	0
18S	235	A	57	334	391	0.313974	0.0103515	0.239415	16	100	116	0.318708	0	0.243259	90	417	507	0.101225	0	0.0920848	0.191586	0.0703756
18S	236	A	56	242	298	0.740097	0.156571	0.426138	12	60	72	1.19072	0.202526	0.546948	105	378	483	0.135927	0	0.11988	0.364322	0.179746
18S	237	C	55	447	502	0.00519108	0	0	21	118	139	0.110397	0	0.100065	23	523	546	0.00331099	0	0	0.0333549	0.047171
18S	238	C	168	348	516	0.0650118	0	0	61	120	181	0.183883	0	0	128	374	502	0.0494146	0	0.0471772	0.0157257	0.0222395
18S	239	C	252	400	652	0.33415	0	0	135	168	303	0.579861	0	0	206	527	733	0.367741	0	0	0	0
18S	240	G	239	291	530	0.197719	0	0	70	69	139	0.0326984	0	0	131	199	330	0.358342	0	0.264396	0.0881321	0.124638
18S	241	G	68	340	408	0.0180114	0	0.0177353	47	41	88	0.464794	0	0.319763	29	174	203	1.02331	0.0858023	0.506989	0.281496	0.201562
18S	242	U	54	308	362	0.137159	0	0.120909	31	94	125	0.0613757	0	0	55	268	323	0.177949	0	0.151464	0.0907909	0.0653995
18S	243	C	149	352	501	0.24046	0	0	67	115	182	0.423376	0	0	164	526	690	0.536501	0	0	0	0
18S	244	A	65	265	330	0.12051	0	0.10784	13	47	60	0.766849	0.0626458	0.438085	18	225	243	0.456557	0	0.314334	0.286753	0.136225
18S	245	G	29	124	153	1.33831	0.271822	0.573935	8	18	26	2.61111	0.351462	0.73057	13	120	133	1.55896	0.160892	0.610997	0.638501	0.0668379
18S	246	C	32	223	255	0.219705	0	0.180708	8	25	33	1.28497	0.122974	0.56969	29	101	130	1.45556	0.162804	0.594609	0.448336	0.189514
18S	247	C	28	264	292	0.0551763	0	0	21	48	69	0.0828571	0	0	31	128	159	0.96	0.0174336	0.491363	0.163788	0.231631
18S	248	C	15	413	428	0.447501	0	0	3	62	65	0.12138	0	0	8	427	435	0.359608	0	0	0	0
18S	249	C	9	230	239	0.0314815	0	0	4	72	76	0.375325	0	0	4	351	355	0.233333	0	0	0	0
18S	250	U	6	187	193	0.0436426	0	0.0420251	0	49	49	0.209333	0	0	9	451	460	0.514389	0	0	0.0140084	0.0198108
18S	251	C	11	166	177	0.0100499	0	0.0100056	4	33	37	0.0327485	0	0	1	204	205	0.139806	0	0.123182	0.0443959	0.0558599
18S	252	U	10	145	155	0.0767094	0	0.071671	1	19	20	0.698942	0.0825714	0.423262	2	378	380	0.481248	0	0	0.164978	0.184963
18S	253	C	4	75	79	0.944444	0.135221	0.488857	2	13	15	1.17083	0.135001	0.555336	33	161	194	0.0160684	0	0.0158945	0.353362	0.240164
18S	254	C	2	113	115	0.116954	0	0.105522	2	12	14	1.08963	0.048923	0.538631	6	115	121	0.491348	0.0370773	0.331286	0.325146	0.176869
18S	255	G	4	60	64	0.69265	0.111359	0.412964	0	16	16	0.626144	0	0.3995	1	48	49	2.04044	0.318879	0.675544	0.496003	0.127074
18S	256	G	0	43	43	1.24798	0.246288	0.560826	0	4	4	4.14222	0.495929	0.838129	0	47	47	1.52546	0.102801	0.609057	0.669338	0.120967
18S	257	C	6	66	72	0.28828	0	0.226176	5	21	26	0.144856	0	0	1	13	14	5.32519	0.484092	0.85087	0.359015	0.359842
18S	258	C	16	87	103	0.146474	0	0	2	14	16	0.571242	0	0.377701	4	33	37	1.14474	0	0.540373	0.306025	0.226353
18S	259	C	27	39	66	0.418905	0	0.29837	9	41	50	0.499129	0	0	10	26	36	0.803003	0	0.452147	0.250172	0.187708
18S	260	C	16	49	65	0.550168	0.0234477	0.358412	15	18	33	0.0464052	0	0	9	43	52	0.2174	0	0.181389	0.179934	0.146325
18S	261	G	19	54	73	0.522372	0.0382645	0.346204	5	11	16	1.44641	0.0919753	0.605803	4	30	34	1.11333	0.152802	0.534034	0.495347	0.109455
18S	262	G	12	53	65	1.11364	0.155214	0.530686	2	14	16	1.88039	0.279829	0.666435	7	27	34	1.68635	0.251739	0.634496	0.610539	0.0579506
18S	263	C	33	174	207	0.281036	0	0	4	36	40	0.408672	0	0.295223	8	63	71	0.625154	0.00289683	0.38799	0.227738	0.165428
18S	264	C	16	124	140	0.260835	0	0.208045	3	62	65	0.0523569	0	0	4	119	123	0.0638889	0	0.0605109	0.0895187	0.0873758
18S	265	G	3	156	159	0.269514	0	0.213347	6	42	48	0.522676	0.0496886	0.347925	1	133	134	0.137942	0	0.122015	0.227762	0.0927887
18S	266	G	52	106	158	0.543396	0.012245	0.353519	19	64	83	0.00185185	0	0.00187066	19	142	161	0.104184	0	0.0948841	0.150091	0.148773
18S	267	G	114	127	241	0.15955	0	0.138089	54	63	117	0.144539	0	0	76	111	187	0.0904846	0	0.0833833	0.073824	0.0567782
18S	268	G	274	146	420	0.308921	0	0	65	39	104	0.0582011	0	0.0554995	143	169	312	0.337167	0	0	0.0184998	0.0261627
18S	269	G	320	40	360	0.069683	0	0	112	43	155	0.262678	0	0	220	166	386	0.42874	0	0	0	0
18S	270	G	213	40	253	0.481496	0.014241	0.325873	69	18	87	0.499747	0	0.335765	86	103	189	0.33807	0	0.253653	0.305097	0.0366
18S	271	C	386	20	406	0.0102102	0	0.0101317	117	4	121	0.144171	0	0.126914	209	39	248	0.069344	0	0.0650917	0.0673792	0.0477037
18S	272	G	534	65	599	0.195278	0	0	172	37	209	0.280899	0	0	275	68	343	0.184464	0	0	0	0
18S	273	G	552	34	586	0.0378573	0	0	274	31	305	0.472259	0	0	297	61	358	0.159827	0	0	0	0
18S	274	G	315	7	322	0.998142	0.101003	0.50031	47	1	48	3.11497	0.384051	0.760758	123	5	128	1.64341	0.320179	0.623529	0.628199	0.106378
18S	275	C	486	15	501	0.373484	0	0.272319	102	3	105	1.08627	0.0869198	0.52304	284	25	309	0.0852688	0	0.0788035	0.291388	0.181859
18S	276	G	448	14	462	0.662395	0.0865816	0.398977	130	5	135	0.750163	0.0509402	0.430433	158	22	180	1.03996	0.233956	0.51118	0.446863	0.047257
18S	277	C	795	52	847	0.0569969	0	0	193	18	211	0.225	0	0.184383	339	91	430	0.13586	0	0	0.0614612	0.0869192
18S	278	C	1531	47	1578	0.492879	0	0	367	11	378	0.28798	0	0	517	30	547	0.26472	0	0	0	0
18S	279	G	1166	35	1201	0.229118	0	0	390	15	405	0.271182	0	0	490	26	516	0.128627	0	0	0	0
18S	280	G	626	28	654	0.627956	0.0284941	0.386095	197	17	214	0.597933	0.0418572	0.375284	304	31	335	0.536409	0.026012	0.349809	0.370396	0.0152114
18S	281	C	1043	21	1064	0.00248305	0	0	459	17	476	0.297671	0	0	455	40	495	0.102128	0	0.0928343	0.0309448	0.0437625
18S	282	G	1047	43	1090	0.0254812	0	0	327	9	336	0.0773821	0	0.0720226	483	24	507	0.131168	0	0.11616	0.0627276	0.0478755
18S	283	G	908	20	928	0.171451	0	0.146492	425	0	425	0.153652	0	0	538	6	544	0.0911723	0	0.0836952	0.0767291	0.0600077
18S	284	C	1370	24	1394	0.277571	0	0	417	10	427	0.164953	0	0	784	31	815	0.299033	0	0	0	0
18S	285	U	1564	64	1628	0.444738	0	0	508	9	517	0.362698	0	0	844	35	879	0.373258	0	0	0	0
18S	286	U	1406	122	1528	0.44597	0	0	499	21	520	0.409576	0	0	799	51	850	0.3695	0	0	0	0
18S	287	U	522	153	675	0.30595	0.00433691	0.23454	188	32	220	0.454751	0.0903945	0.313573	610	63	673	0.203	0	0	0.182704	0.133159
18S	288	G	203	83	286	1.90523	0.352768	0.65658	115	62	177	0.63196	0.0863291	0.388578	413	73	486	0.0908966	0	0.08348	0.376213	0.23413
18S	289	G	479	77	556	0.299042	0	0.230521	204	28	232	0.110014	0	0.0994954	303	36	339	0.525915	0.0996369	0.345321	0.225112	0.100431
18S	290	U	384	129	513	0.291569	0	0.226089	153	34	187	0.262411	0	0.208745	277	121	398	0.240852	0	0.194495	0.209776	0.0129187
18S	291	G	368	95	463	0.263458	0	0.208878	118	53	171	0.258656	0	0.206456	131	106	237	1.08511	0.186261	0.521459	0.312264	0.147927
18S	292	A	372	123	495	0.00696685	0	0	107	77	184	0.00372372	0	0	203	98	301	0.522185	0.0117948	0.343798	0.114599	0.162068
18S	293	C	135	214	349	0.264889	0	0.209891	70	40	110	0.515315	0.103293	0.342105	188	100	288	0.525913	0.0402144	0.345438	0.299145	0.0631267
18S	294	U	99	143	242	1.13027	0	0.531603	41	59	100	0.684818	0.113448	0.408867	310	111	421	0.0455766	0	0.043689	0.328053	0.207225
18S	295	C	244	220	464	0.178662	0	0.151857	63	81	144	0.137165	0	0.121356	370	42	412	0.0911219	0	0.0836978	0.11897	0.0278771
18S	296	U	261	206	467	0.220465	0	0.180957	127	55	182	0.131755	0	0	566	78	644	0.33168	0	0	0.0603191	0.085304
18S	297	A	259	169	428	0.423103	0	0.297798	145	64	209	0.227778	0	0	609	137	746	0.437885	0	0	0.099266	0.140383
18S	298	G	102	225	327	1.04817	0.0814539	0.512522	34	48	82	1.22102	0.249193	0.552754	226	170	396	0.186454	0	0.157487	0.407588	0.177609
18S	299	A	89	363	452	0.544346	0	0.352981	50	86	136	0.400649	0.0153508	0.287544	226	164	390	0.230577	0	0.187763	0.276096	0.067934
18S	300	U	171	1674	1845	0.675635	0	0	56	219	275	0.298349	0	0	351	427	778	0.416759	0	0	0	0
18S	301	A	56	993	1049	0.28672	0	0	29	141	170	0.321702	0	0.244482	109	250	359	0.466636	0	0.318771	0.187751	0.13618
18S	302	A	64	506	570	0.534462	0	0.348704	21	155	176	0.424043	0.0356696	0.29896	82	164	246	1.31071	0.229695	0.568227	0.405297	0.116985
18S	303	C	62	635	697	0.289398	0	0.224694	17	257	274	0.0529293	0	0	129	170	299	0.896037	0.127991	0.473416	0.232704	0.193354
18S	304	C	116	729	845	0.128907	0	0.114307	53	201	254	0.165359	0	0.142375	163	293	456	0.24673	0	0.19825	0.151644	0.0348904
18S	305	U	150	484	634	0.689641	0.0564438	0.408539	78	269	347	0.0267561	0	0	182	364	546	0.151188	0	0.131541	0.180027	0.170273
18S	306	C	157	790	947	0.140495	0	0.123301	68	251	319	0.183889	0	0.155737	235	489	724	0.1101	0	0	0.0930129	0.0670898
18S	307	G	358	684	1042	0.0103761	0	0.0102792	128	221	349	0.127587	0	0.113438	339	633	972	0.357052	0	0	0.0412391	0.0512246
18S	308	G	532	1135	1667	0.397036	0	0	218	275	493	0.171188	0	0	363	584	947	0.309001	0	0	0	0
18S	309	G	349	594	943	0.205544	0	0.170649	174	177	351	0.288826	0	0.224595	188	332	520	0.395905	0	0.28401	0.226418	0.0462973
18S	310	C	304	1213	1517	0.292981	0	0	248	378	626	0.31182	0	0	276	493	769	0.0956277	0	0	0	0
18S	311	C	297	1429	1726	0.403738	0	0	346	448	794	0.475192	0	0	373	910	1283	0.510912	0	0	0	0
18S	312	G	167	682	849	0.284928	0	0.22195	119	391	510	0.150728	0	0	259	295	554	0.225285	0	0.184134	0.135361	0.0969519
18S	313	A	140	821	961	0.0813121	0	0.07527	69	240	309	0.446344	0	0.309291	189	299	488	0.395842	0	0.284003	0.222855	0.104868
18S	314	U	233	740	973	0.00301164	0	0	69	411	480	0.161215	0	0	231	340	571	0.106702	0	0.0965666	0.0321889	0.0455219
18S	315	C	191	940	1131	0.246555	0	0	78	375	453	0.17976	0	0	113	445	558	0.0875571	0	0.0806407	0.0268802	0.0380144
18S	316	G	228	350	578	0.476646	0.0435655	0.323167	79	189	268	0.338373	0	0.253528	121	158	279	1.23877	0.158822	0.55421	0.376969	0.128513
18S	317	C	271	357	628	0.226073	0	0.184627	85	216	301	0.024025	0	0.0235375	159	346	505	0.130742	0	0.115828	0.107997	0.0659973
18S	318	A	88	285	373	1.10775	0.138675	0.526229	30	116	146	0.935752	0.125099	0.48511	126	205	331	0.686312	0.0615886	0.407718	0.473019	0.0491314
18S	319	C	402	476	878	0.120806	0	0	85	284	369	0.365736	0	0	115	972	1087	0.567484	0	0	0	0
18S	320	G	233	211	444	0.996155	0.0880407	0.499599	33	97	130	0.887617	0.121546	0.472141	29	480	509	0.0582135	0	0.0551132	0.342284	0.20337
18S	321	C	263	212	475	0.878525	0.022634	0.468191	58	97	155	0.374573	0	0.273778	62	588	650	0.236423	0	0	0.247323	0.192051
18S	322	C	368	152	520	0.775965	0.0442282	0.437399	26	56	82	1.44726	0.185625	0.594305	57	362	419	0.187354	0	0.158109	0.396604	0.180398
18S	323	C	578	121	699	0.352333	0	0.260813	51	60	111	0.70754	0	0.41654	94	234	328	0.497568	0	0.332927	0.33676	0.0636331
18S	324	C	1697	122	1819	0.542601	0	0	246	28	274	0.412081	0	0	384	221	605	0.296205	0	0	0	0
18S	325	C	1602	41	1643	0.46791	0	0	251	19	270	0.42173	0	0	364	73	437	0.00915779	0	0	0	0
18S	326	C	1840	37	1877	0.564767	0	0	187	22	209	0.297249	0	0	443	94	537	0.305576	0	0	0	0
18S	327	G	533	14	547	0.687024	0	0.407681	51	6	57	1.74368	0.270515	0.639545	131	42	173	1.24215	0.236202	0.555422	0.534216	0.0958383
18S	328	U	1019	25	1044	0.223254	0	0	141	21	162	0.135242	0	0	221	30	251	0.422134	0	0.297662	0.0992207	0.140319
18S	329	G	469	25	494	0.627856	0	0.386174	111	27	138	0.00311751	0	0	174	31	205	0.682039	0.0196585	0.406657	0.264277	0.187059
18S	330	G	201	29	230	2.26777	0.312665	0.694902	81	23	104	0.269524	0	0.213908	100	46	146	1.31988	0.152069	0.570616	0.493142	0.203864
18S	331	C	429	118	547	0.0948297	0	0.0867605	49	35	84	0.428105	0	0.302261	119	347	466	0.387152	0	0	0.129674	0.127074
18S	332	G	306	226	532	0.0622055	0	0	83	41	124	0.170044	0	0	141	313	454	0.408694	0	0	0	0
18S	333	G	119	55	174	1.49238	0.243239	0.600153	33	57	90	0.113065	0	0.102593	85	177	262	0.0104774	0	0.0104079	0.237718	0.259029
18S	334	C	231	124	355	0.0879213	0	0.0810251	45	74	119	0.1475	0	0	78	315	393	0.372025	0	0	0.0270084	0.0381956
18S	335	G	115	148	263	0.380345	0	0.276302	30	41	71	0.585031	0.0180923	0.37236	38	147	185	0.446237	0	0.309701	0.319454	0.0398175
18S	336	A	105	161	266	0.381273	0	0.276781	10	35	45	1.83261	0.297426	0.651972	43	117	160	0.757557	0	0.432557	0.45377	0.153904
18S	337	C	87	381	468	0.232883	0	0	9	88	97	0.368934	0	0.271529	40	248	288	0.0688966	0	0	0.0905096	0.128
18S	338	G	68	276	344	0.109887	0	0.0992668	6	76	82	0.80589	0.120947	0.449254	12	97	109	1.60071	0.249479	0.617648	0.388723	0.215913
18S	339	A	29	219	248	0.626194	0.102339	0.38602	13	110	123	0.255376	0	0.204741	9	106	115	1.41121	0.230163	0.58737	0.392711	0.156279
18S	340	C	66	215	281	0.5855	0.127584	0.370112	7	165	172	0.0564547	0	0	19	219	238	0.16225	0	0.140104	0.170072	0.152576
18S	341	C	181	341	522	0.101296	0	0	40	243	283	0.441315	0	0	98	250	348	0.202929	0	0	0	0
18S	342	C	280	294	574	0.0498357	0	0	40	290	330	0.519637	0	0	127	404	531	0.474436	0	0	0	0
18S	343	A	265	187	452	0.442899	0	0.307421	27	150	177	0.0430087	0	0.0414586	126	110	236	0.404126	0	0.288681	0.21252	0.1212
18S	344	U	320	298	618	0.229689	0	0.187032	42	168	210	0.105635	0	0	122	289	411	0.170577	0	0	0.0623441	0.0881679
18S	345	U	249	303	552	0.586639	0.0591913	0.370159	19	141	160	0.262112	0	0.208704	66	190	256	0.484782	0	0.327358	0.302074	0.0682952
18S	346	C	265	530	795	0.220491	0	0.180844	60	115	175	0.256818	0	0.205268	94	250	344	0.167182	0	0.143592	0.176568	0.0253599
18S	347	G	260	709	969	0.0926575	0	0.0848802	39	93	132	0.895656	0.0898019	0.47436	139	297	436	0.0419273	0	0	0.186413	0.206536
18S	348	A	283	1102	1385	0.243939	0	0	35	69	104	1.4019	0.137782	0.585987	132	290	422	0.0232204	0	0	0.195329	0.276237
18S	349	A	206	1256	1462	0.239751	0	0	56	158	214	0.214419	0	0.17724	131	242	373	0.119697	0	0.107157	0.0947989	0.0728835
18S	350	C	441	1656	2097	0.475109	0	0	67	192	259	0.14235	0	0.125033	313	388	701	0.415448	0	0	0.0416776	0.058941
18S	351	G	219	1159	1378	0.112457	0	0	153	130	283	0.165141	0	0.142164	116	239	355	0.377528	0	0.274622	0.138929	0.112137
18S	352	U	256	1203	1459	0.138295	0	0	259	254	513	0.33102	0	0	123	443	566	0.0646482	0	0	0	0
18S	353	C	458	749	1207	0.0702631	0	0.0657011	439	161	600	0.41235	0	0	298	285	583	0.00138889	0	0	0.0219004	0.0309718
18S	354	U	89	127	216	5.33615	0.667803	0.842788	46	19	65	5.44125	0.514175	0.846742	37	24	61	9.80215	0.76097	0.908783	0.866104	0.0302212	1	0.842788	0.846742	0.908783	0.866104	0.0302212
18S	355	G	607	685	1292	0.0647504	0	0	386	151	537	0.298513	0	0	236	181	417	0.59806	0.0132219	0.374802	0.124934	0.176683
18S	356	C	921	356	1277	0.0828899	0	0	534	136	670	0.462543	0	0	503	215	718	0.046407	0	0	0	0
18S	357	C	1016	315	1331	0.188347	0	0	477	71	548	0.346489	0	0	891	166	1057	0.368284	0	0	0	0
18S	358	C	1280	326	1606	0.38669	0	0	431	115	546	0.39222	0	0	1143	142	1285	0.483843	0	0	0	0
18S	359	U	918	313	1231	0.215999	0	0	170	72	242	0.349108	0	0.259561	835	244	1079	0.360216	0	0	0.0865205	0.122358
18S	360	A	452	221	673	0.44306	0	0.307344	117	6	123	1.42823	0.172451	0.590137	507	15	522	0.43703	0	0.304525	0.400669	0.133979
18S	361	U	660	192	852	0.117872	0	0.105554	134	3	137	1.15362	0.142119	0.537475	675	11	686	0.0920912	0	0.0844381	0.242489	0.208765
18S	362	C	687	208	895	0.00789931	0	0.00784608	145	58	203	0.316503	0	0.241311	699	121	820	0.122155	0	0	0.0830522	0.111951
18S	363	A	533	94	627	0.474628	0.0222416	0.322211	105	26	131	1.06726	0	0.518166	581	5	586	0.242627	0	0.195522	0.345299	0.132727
18S	364	A	442	1	443	1.00968	0.138024	0.502973	111	4	115	1.28908	0.0608145	0.565272	448	11	459	0.507077	0.0589581	0.33695	0.468398	0.0963649
18S	365	C	701	20	721	0.141167	0	0.123854	159	5	164	0.617037	0.0395105	0.383021	582	14	596	0.0404988	0	0.0389852	0.181953	0.146337
18S	366	U	606	43	649	0.286444	0	0.22293	201	3	204	0.427046	0.0283104	0.300278	594	44	638	0.0569466	0	0	0.174403	0.1273
18S	367	U	785	126	911	0.056652	0	0	365	3	368	0.134237	0	0	589	68	657	0.0445626	0	0	0	0
18S	368	U	847	176	1023	0.154601	0	0	364	19	383	0.0622396	0	0	479	19	498	0.307994	0	0.235832	0.0786106	0.111172
18S	369	C	951	593	1544	0.449572	0	0	612	64	676	0.44771	0	0	718	45	763	0.152254	0	0	0	0
18S	370	G	383	54	437	1.32106	0.22798	0.569722	266	9	275	0.656924	0.0382073	0.397341	311	89	400	0.80072	0.164897	0.445283	0.470782	0.0726472
18S	371	A	622	252	874	0.14146	0	0.124053	437	16	453	0.0379589	0	0.0366485	353	56	409	0.833577	0.195024	0.455224	0.205308	0.180283
18S	372	U	838	210	1048	0.0390848	0	0	476	20	496	0.00169908	0	0.00169962	816	82	898	0.195588	0	0	0.000566538	0.000801206
18S	373	G	1090	264	1354	0.260131	0	0	552	77	629	0.179859	0	0	1036	29	1065	0.304597	0	0	0	0
18S	374	G	581	207	788	0.366033	0.00684127	0.268202	505	51	556	0.0389188	0	0	650	63	713	0.123716	0	0.110233	0.126145	0.11007
18S	375	U	1075	357	1432	0.290331	0	0	683	69	752	0.294334	0	0	942	208	1150	0.31504	0	0	0	0
18S	376	A	793	262	1055	0.0285354	0	0.0277692	433	67	500	0.124373	0	0.110813	888	34	922	0.0811845	0	0	0.0461939	0.0470776
18S	377	G	641	189	830	0.39754	0.0436888	0.284702	447	47	494	0.168238	0	0.144259	468	224	692	0.273304	0	0.214885	0.214616	0.0573357
18S	378	U	791	265	1056	0.118238	0	0.105826	372	152	524	0.117778	0	0.105548	397	345	742	0.21645	0	0.178133	0.129835	0.0341516
18S	379	C	653	435	1088	0.0819814	0	0.0758341	445	230	675	0.176085	0	0	494	506	1000	0.149939	0	0	0.025278	0.0357485
18S	380	G	435	592	1027	0.171336	0	0.146396	136	289	425	0.356808	0.0216931	0.263432	309	435	744	0.158061	0	0.136646	0.182158	0.0576069
18S	381	C	477	779	1256	0.0203041	0	0	158	528	686	0.232428	0	0	282	726	1008	0.190353	0	0	0	0
18S	382	C	685	1199	1884	0.380542	0	0	191	477	668	0.250972	0	0	289	952	1241	0.384344	0	0	0	0
18S	383	G	419	759	1178	0.0422486	0	0.040569	140	374	514	0.041726	0	0	139	319	458	0.754781	0.0869686	0.430663	0.157077	0.194162
18S	384	U	388	1158	1546	0.234849	0	0	188	472	660	0.32197	0	0	117	837	954	0.245084	0	0	0	0
18S	385	G	174	585	759	0.649591	0.0786984	0.394103	49	207	256	0.804583	0.161439	0.446819	70	419	489	0.549841	0.0362007	0.35524	0.398721	0.037529
18S	386	C	289	1116	1405	0.190817	0	0	186	330	516	0.240963	0	0	141	639	780	0.132878	0	0	0	0
18S	387	C	378	1098	1476	0.250779	0	0	89	143	232	0.727039	0.153478	0.422023	167	366	533	0.279318	0	0.218653	0.213559	0.172328
18S	388	U	378	900	1278	0.16327	0	0	115	217	332	0.0572573	0	0.0543107	227	625	852	0.278038	0	0	0.0181036	0.0256023
18S	389	A	302	200	502	1.13139	0.262982	0.531318	106	111	217	0.533078	0.0722981	0.348761	94	112	206	2.1117	0.39005	0.679688	0.519922	0.13534
18S	390	C	359	573	932	0.0608432	0	0.0574116	118	137	255	0.238194	0	0.192981	162	376	538	0.151433	0	0.131729	0.127374	0.0554317
18S	391	C	479	431	910	0.0144652	0	0.0142744	187	93	280	0.0891657	0	0.0821344	229	584	813	0.292083	0	0	0.0321363	0.0358311
18S	392	A	339	312	651	0.420262	0.0107767	0.296225	153	85	238	0.341934	0	0.255604	134	261	395	0.575084	0.0578689	0.3657	0.305843	0.045458
18S	393	U	425	654	1079	0.22787	0	0	166	163	329	0.0437037	0	0	161	465	626	0.0610491	0	0	0	0
18S	394	G	309	435	744	0.119389	0	0.106783	125	114	239	0.507593	0.083139	0.337624	120	583	703	0.13821	0	0	0.148136	0.140902
18S	395	G	292	484	776	0.0324467	0	0.0314663	88	196	284	0.322924	0.0357505	0.244748	113	373	486	0.284987	0	0.222137	0.166117	0.0956589
18S	396	U	164	853	1017	0.201266	0	0	67	338	405	0.0433771	0	0.0416721	48	768	816	0.208228	0	0	0.0138907	0.0196444
18S	397	G	106	446	552	0.617882	0.116801	0.382335	50	475	525	0.145965	0	0	45	627	672	0.0509328	0	0.048533	0.143623	0.169954
18S	398	A	118	441	559	0.674087	0.136977	0.40309	78	312	390	0.332822	0	0.250192	30	399	429	0.80646	0.147976	0.447007	0.366763	0.0843552
18S	399	C	108	785	893	0.0239001	0	0.0233677	104	396	500	0.0722777	0	0.0675314	64	515	579	0.346264	0	0.257534	0.116144	0.10159
18S	400	C	291	611	902	0.00201797	0	0.00201613	270	458	728	0.269898	0	0	193	782	975	0.242213	0	0	0.000672043	0.000950412
18S	401	A	195	606	801	0.150208	0	0.130734	97	353	450	0.302045	0	0.232373	107	476	583	0.342142	0	0.255248	0.206118	0.0541169
18S	402	C	183	1119	1302	0.342185	0	0	177	870	1047	0.499523	0	0	135	1078	1213	0.417527	0	0	0	0
18S	403	G	180	1231	1411	0.406335	0	0	187	420	607	0.0338085	0	0	150	1036	1186	0.422793	0	0	0	0
18S	404	G	223	1263	1486	0.447351	0	0	311	626	937	0.432137	0	0	166	1110	1276	0.498869	0	0	0	0
18S	405	G	69	505	574	0.563787	0.0739233	0.360928	67	283	350	0.639854	0.0344526	0.390869	30	352	382	0.851291	0.15111	0.460486	0.404094	0.0417062
18S	406	U	90	432	522	0.698088	0.0821179	0.411566	51	335	386	0.389233	0	0.280701	29	340	369	0.806517	0.133371	0.447117	0.379795	0.0715574
18S	407	G	111	449	560	0.495167	0	0.331574	59	369	428	0.126936	0	0.112872	31	395	426	0.400416	0	0.286406	0.243617	0.094272
18S	408	A	98	378	476	0.701095	0.0231751	0.412652	37	280	317	0.45905	0	0.315302	16	316	332	0.681682	0.00490568	0.406082	0.378012	0.0444238
18S	409	C	84	829	913	0.231765	0	0	62	631	693	0.488889	0	0	39	418	457	0.018001	0	0.0177207	0.00590689	0.00835361
18S	410	G	158	530	688	0.025512	0	0	70	317	387	0.0923826	0	0	31	370	401	0.007822	0	0.0077805	0.0025935	0.00366776
18S	411	G	141	417	558	0.189942	0	0.159863	41	172	213	0.550883	0.00822303	0.356279	24	371	395	0.118603	0	0	0.172048	0.145705
18S	412	G	246	885	1131	0.451482	0	0	117	118	235	0.348588	0	0.259298	158	308	466	0.292815	0	0	0.0864327	0.122234
18S	413	G	231	221	452	0.564901	0.0164817	0.361492	93	53	146	1.13197	0.141283	0.53265	149	190	339	0.030817	0	0	0.298047	0.222033
18S	414	A	254	197	451	0.652458	0.0479855	0.39537	127	81	208	0.467836	0	0.319767	108	77	185	0.8819	0.166549	0.469965	0.395034	0.0613182
18S	415	A	242	222	464	0.667981	0.0850041	0.40099	99	37	136	1.3189	0.175593	0.570556	75	71	146	1.46961	0.28335	0.596722	0.522756	0.0867619
18S	416	U	334	186	520	0.506334	0.0528474	0.336565	138	107	245	0.222855	0	0.182849	155	70	225	0.601622	0.0664266	0.376674	0.298696	0.0835367
18S	417	C	747	372	1119	0.342292	0	0	350	115	465	0.358631	0	0	279	96	375	0.0341608	0	0	0	0
18S	418	A	631	323	954	0.16804	0	0	287	64	351	0.0212121	0	0	264	65	329	0.20202	0	0.168492	0.056164	0.0794279
18S	419	G	452	233	685	0.179187	0	0.152146	135	112	247	0.483378	0	0.326751	170	82	252	0.62029	0.0521991	0.383763	0.287553	0.0985357
18S	420	G	1046	201	1247	0.397917	0	0	426	87	513	0.30668	0	0	508	124	632	0.39921	0	0	0	0
18S	421	G	567	295	862	0.0808034	0	0	267	73	340	0.136298	0	0.12026	463	74	537	0.250764	0	0	0.0400866	0.0566911
18S	422	U	545	328	873	0.14016	0	0	289	173	462	0.202136	0	0	423	105	528	0.247427	0	0	0	0
18S	423	U	490	216	706	0.0279428	0	0.0272207	309	288	597	0.42055	0	0	431	142	573	0.333991	0	0	0.00907356	0.0128319
18S	424	C	708	291	999	0.379256	0	0	322	247	569	0.429493	0	0	315	359	674	0.483259	0	0	0	0
18S	425	G	389	127	516	0.183086	0	0.155006	85	106	191	0.831481	0.0869269	0.455289	111	105	216	0.733743	0.0692292	0.424341	0.344879	0.134853
18S	426	A	318	133	451	0.254941	0	0.203509	207	113	320	0.0161648	0	0.0159565	210	102	312	0.113099	0	0.1019	0.107122	0.0766568
18S	427	U	293	181	474	0.0751111	0	0.0700007	117	166	283	0.131064	0	0.116239	134	76	210	0.651606	0	0.395664	0.193968	0.143865
18S	428	U	7	3	10	47.9465	0.945254	0.981392	2	25	27	11.648	0.789621	0.923544	3	1	4	73.26	0.957975	0.989198	0.964711	0.0292836	1	0.981392	0.923544	0.989198	0.964711	0.0292836
18S	429	C	163	61	224	1.26514	0.155202	0.559623	55	153	208	0.575385	0	0.366347	153	19	172	1.14772	0.0377371	0.535832	0.487268	0.0860534
18S	430	C	219	167	386	0.249096	0	0.199834	42	160	202	0.560099	0	0.360152	183	64	247	0.444803	0	0.308726	0.289571	0.0668363
18S	431	G	229	161	390	0.22532	0	0.184271	168	127	295	0.0380631	0	0.0367871	187	35	222	0.650025	0	0.395022	0.20536	0.147007
18S	432	G	301	95	396	0.261377	0	0.20763	247	93	340	0.0665037	0	0	316	45	361	0.0715777	0	0.0669692	0.0915331	0.086526
18S	433	A	601	184	785	0.373707	0	0	495	72	567	0.46743	0	0	677	57	734	0.492698	0	0	0	0
18S	434	G	490	216	706	0.266242	0	0	483	43	526	0.417584	0	0	586	63	649	0.388188	0	0	0	0
18S	435	A	488	392	880	0.390251	0	0	275	107	382	0.136844	0	0	709	114	823	0.518285	0	0	0	0
18S	436	G	213	203	416	0.494831	0.0292881	0.33156	171	44	215	0.589712	0.0229485	0.372039	164	46	210	1.22738	0.131707	0.552218	0.418605	0.0959125		0.33156	0.372039	0.552218	0.418605	0.0959125
18S	437	G	430	198	628	0.0105812	0	0.0104869	218	167	385	0.161946	0	0	330	95	425	0.0794731	0	0.0737826	0.0280898	0.0325921
18S	438	G	310	234	544	0.219633	0	0.180353	170	103	273	0.180657	0	0.153488	327	147	474	0.0420117	0	0	0.11128	0.0794477
18S	439	A	325	413	738	0.0971132	0	0	141	195	336	0.0896142	0	0	302	140	442	0.043065	0	0.0413765	0.0137922	0.0195051
18S	440	G	161	272	433	0.642652	0.139317	0.391778	28	149	177	0.727216	0.138634	0.422408	83	130	213	1.20369	0.205429	0.547376	0.453854	0.0673018
18S	441	C	190	384	574	0.217797	0	0.179101	45	165	210	0.360979	0.0232173	0.266162	154	179	333	0.338922	0	0.253698	0.232987	0.0384414
18S	442	C	127	669	796	0.155193	0	0	45	169	214	0.327855	0.0199579	0.247774	154	172	326	0.325382	0	0.246068	0.164614	0.116402
18S	443	U	173	873	1046	0.353932	0	0	49	315	364	0.243318	0	0	421	274	695	0.418997	0	0	0	0
18S	444	G	277	387	664	0.123793	0	0.110304	83	134	217	0.373344	0.0487846	0.272761	197	190	387	0.130928	0	0.116035	0.166367	0.0752687
18S	445	A	285	525	810	0.0911632	0	0	60	284	344	0.154138	0	0	315	286	601	0.318512	0	0	0	0
18S	446	G	452	402	854	0.157089	0	0	153	194	347	0.165741	0	0	333	162	495	0.156564	0	0	0	0
18S	447	A	330	237	567	0.33482	0.0098772	0.251167	118	130	248	0.22423	0	0.183763	249	175	424	0.0215948	0	0.0211871	0.152039	0.0965314
18S	448	A	356	247	603	0.238944	0	0.193119	140	193	333	0.13004	0	0	317	76	393	0.125917	0	0.112087	0.101735	0.0791796
18S	449	A	366	490	856	0.194944	0	0	171	155	326	0.1316	0	0	265	78	343	0.294961	0.0269132	0.228289	0.0760962	0.107616
18S	450	C	560	459	1019	0.388813	0	0	195	236	431	0.402958	0	0	224	111	335	0.253307	0	0.202592	0.0675306	0.0955027
18S	451	G	359	230	589	0.0961582	0	0.0878588	115	199	314	0.180988	0	0	299	93	392	0.056432	0	0.0535465	0.0471351	0.0361536
18S	452	G	345	162	507	0.201072	0	0.167685	79	142	221	0.111211	0	0.100488	281	108	389	0.0223362	0	0.0219031	0.0966922	0.0595758
18S	453	C	166	431	597	0.0424935	0	0	41	144	185	0.2819	0	0.220834	107	347	454	0.114725	0	0	0.0736113	0.104102
18S	454	U	197	392	589	0.0783804	0	0	32	93	125	0.859259	0.154876	0.464133	190	369	559	0.314663	0	0	0.154711	0.218794
18S	455	A	172	207	379	0.418713	0.024905	0.295684	27	103	130	0.73469	0.0828529	0.4254	114	240	354	0.141127	0	0.123979	0.281688	0.123452
18S	456	C	141	201	342	0.418886	0	0.295829	92	116	208	0.0122807	0	0	113	158	271	0.468382	0	0.319779	0.205203	0.145429
18S	457	C	256	223	479	0.095787	0	0	27	103	130	0.570568	0.0458414	0.365062	130	310	440	0.137617	0	0	0.121687	0.172092
18S	458	A	117	173	290	0.512982	0.0157561	0.339825	39	97	136	0.530981	0.0707999	0.348486	110	171	281	0.386407	0	0.279426	0.322579	0.0307181
18S	459	C	180	489	669	0.414046	0	0	28	283	311	0.348718	0	0	198	497	695	0.50637	0	0	0	0
18S	460	A	68	247	315	0.342229	0	0.255573	14	181	195	0.160828	0	0.139157	90	164	254	0.655381	0	0.39685	0.26386	0.105366
18S	461	U	27	367	394	0.017384	0	0.0171296	10	306	316	0.315387	0	0	108	253	361	0.166083	0	0.142767	0.0532987	0.0636487
18S	462	C	0	69	69	5.01492	0.56846	0.835732	0	145	145	0.599011	0	0.376225	0	94	94	3.69696	0.383477	0.788864	0.66694	0.206455		0.835732	0.376225	0.788864	0.66694	0.206455
18S	463	C	52	478	530	0.296422	0	0	9	228	237	0.0736228	0	0	118	304	422	0.0130286	0	0	0	0
18S	464	A	71	340	411	0.0556634	0	0	7	324	331	0.363588	0	0	61	245	306	0.41683	0	0.294877	0.0982922	0.139006
18S	465	A	8	532	540	0.299733	0	0	4	360	364	0.446514	0	0	56	436	492	0.124859	0	0	0	0
18S	466	G	43	441	484	0.20433	0	0	17	241	258	0.221579	0	0	66	966	1032	0.637163	0	0	0	0
18S	467	G	98	273	371	0.115382	0	0.103696	15	79	94	1.21415	0.209363	0.550979	81	631	712	0.412576	0	0	0.218225	0.239071
18S	468	A	3	23	26	15.8366	0.838948	0.942679	0	23	23	7.36806	0.698572	0.884904	7	42	49	8.63178	0.64425	0.898042	0.908542	0.0247276	1	0.942679	0.884904	0.898042	0.908542	0.0247276
18S	469	A	113	360	473	0.0823019	0	0	24	138	162	0.113906	0	0.102824	65	233	298	0.550465	0	0.355799	0.152875	0.149504
18S	470	G	155	333	488	0.0902295	0	0	65	128	193	0.119588	0	0	35	308	343	0.317248	0	0.241374	0.0804581	0.113785
18S	471	G	55	336	391	0.206519	0	0.171532	9	121	130	0.277014	0	0.218228	28	440	468	0.0681118	0	0	0.12992	0.0938244
18S	472	C	103	575	678	0.356848	0	0	25	191	216	0.334101	0	0	35	634	669	0.421144	0	0	0	0
18S	473	A	91	498	589	0.208682	0	0	17	141	158	0.0807128	0	0	31	345	376	0.0132037	0	0.0130658	0.00435526	0.00615927
18S	474	G	67	234	301	0.652244	0	0.395555	12	86	98	0.573401	0.0544033	0.366789	15	188	203	0.830828	0	0.455017	0.405787	0.0367386
18S	475	C	174	414	588	0.165893	0	0	29	145	174	0.12781	0	0	45	404	449	0.190963	0	0	0	0
18S	476	A	148	447	595	0.20742	0	0	28	136	164	0.097037	0	0	64	345	409	0.133225	0	0	0	0
18S	477	G	154	397	551	0.17033	0	0	27	133	160	0.0971014	0	0	79	283	362	0.0367922	0	0	0	0
18S	478	G	84	221	305	0.484931	0	0.327288	34	87	121	0.155556	0	0.135577	28	107	135	1.52598	0.165198	0.605878	0.356248	0.193088
18S	479	C	230	501	731	0.499271	0	0	62	87	149	0.149926	0	0	62	341	403	0.308361	0	0	0	0
18S	480	G	79	151	230	0.760414	0	0.433017	22	116	138	0.0932054	0	0	148	79	227	0.267398	0	0.211714	0.21491	0.176793
18S	481	C	201	302	503	0.300529	0	0	87	57	144	0.149962	0	0	301	194	495	0.491868	0	0	0	0
18S	482	G	70	102	172	1.06076	0.0767241	0.51619	47	46	93	0.298227	0	0.231617	80	69	149	0.824815	0.0515363	0.453657	0.400488	0.122108
18S	483	C	126	136	262	0.168061	0	0.14435	91	55	146	0.279819	0	0	125	172	297	0.208352	0	0	0.0481167	0.0680473
18S	484	A	3	2	5	50.3426	0.925825	0.983716	1	0	1	56.9722	0.964881	0.9913	4	7	11	20.2194	0.867752	0.95663	0.977216	0.0148816	1	0.983716	0.9913	0.95663	0.977216	0.0148816
18S	485	A	158	81	239	0.15787	0	0.136838	62	14	76	0.361472	0	0.268058	59	116	175	0.337563	0	0.253448	0.219448	0.0587179
18S	486	A	459	82	541	0.589381	0	0	154	7	161	0.430796	0	0	228	54	282	0.256223	0	0	0	0
18S	487	U	146	37	183	0.444928	0	0.309086	99	19	118	0.219328	0	0	84	159	243	0.159153	0	0	0.103029	0.145705
18S	488	U	195	39	234	0.104728	0	0.0951665	87	9	96	0.0657503	0	0	59	194	253	0.27056	0	0	0.0317222	0.0448619
18S	489	A	83	28	111	1.56329	0.192082	0.612009	28	3	31	2.02569	0.318517	0.676484	26	130	156	0.216207	0	0.178707	0.489067	0.22103
18S	490	C	157	22	179	0.602469	0	0.377271	79	5	84	0.0118954	0	0	73	114	187	0.0678487	0	0	0.125757	0.177847
18S	491	C	336	24	360	0.184488	0	0	98	9	107	0.223868	0	0	103	104	207	0.16015	0	0	0	0
18S	492	C	322	38	360	0.136904	0	0	101	8	109	0.272727	0	0	121	74	195	0.103685	0	0	0	0
18S	493	A	272	9	281	0.123325	0	0.110134	65	6	71	0.0608025	0	0.0580778	55	24	79	1.25625	0.272652	0.559889	0.2427	0.225291
18S	494	C	378	100	478	0.372767	0	0	61	13	74	0.0761481	0	0	136	39	175	0.0934343	0	0	0	0
18S	495	U	287	48	335	0.0406085	0	0	52	34	86	0.270115	0	0	70	20	90	0.774237	0.0976895	0.439097	0.146366	0.206992
18S	496	C	216	84	300	0.105426	0	0.0956592	13	9	22	2.02802	0.427572	0.679508	115	5	120	0.267034	0	0.212139	0.329102	0.252296
18S	497	C	247	138	385	0.167789	0	0	45	23	68	0.133655	0	0	118	13	131	0.105387	0	0.0959975	0.0319992	0.0452537
18S	498	C	280	162	442	0.315902	0	0	19	26	45	0.223188	0	0.185766	217	57	274	0.561899	0	0	0.061922	0.0875709
18S	499	G	159	143	302	0.00663733	0	0.00661525	14	34	48	0.0546485	0	0.0528393	169	19	188	0.332687	0	0	0.0198182	0.0235051
18S	500	A	104	75	179	0.722469	0.197153	0.420795	11	17	28	0.876245	0.105861	0.475765	84	13	97	0.415646	0	0.295741	0.397433	0.0753281
18S	501	C	152	127	279	0.00583333	0	0.00582017	22	32	54	0.0882828	0	0	70	50	120	0.0916437	0	0.0845906	0.0301369	0.0385778
18S	502	C	68	174	242	0.154092	0	0.133996	15	39	54	0.00545454	0	0.00552486	21	55	76	0.82381	0.0804018	0.454937	0.198153	0.188997
18S	503	C	53	163	216	0.230876	0	0.188275	7	35	42	0.346253	0	0.261719	20	54	74	0.788148	0	0.444073	0.298022	0.107538
18S	504	G	42	212	254	0.0286275	0	0	11	14	25	1.44957	0.155349	0.601205	13	43	56	1.354	0.115616	0.579509	0.393572	0.278438
18S	505	G	56	181	237	0.0122316	0	0.0121341	14	42	56	0.246394	0	0.200508	34	125	159	0.232639	0	0	0.0708806	0.0917939
18S	506	G	103	165	268	0.180545	0	0	27	66	93	0.274941	0	0	59	126	185	0.388471	0	0	0	0
18S	507	G	102	174	276	0.202527	0	0	11	38	49	0.67	0	0.406061	47	105	152	0.18642	0	0	0.135354	0.191419
18S	508	A	114	197	311	0.291275	0	0	40	128	168	0.534977	0	0	87	102	189	0.294503	0	0	0	0
18S	509	G	22	34	56	3.48694	0.514037	0.780181	10	5	15	5.27153	0.420248	0.84901	4	12	16	8.81961	0.682237	0.903576	0.844256	0.0504876	1	0.780181	0.84901	0.903576	0.844256	0.0504876
18S	510	G	124	47	171	0.43637	0	0.305035	16	92	108	0.114577	0	0	84	23	107	0.604012	0	0.37875	0.227928	0.163955
18S	511	U	183	130	313	0.2954	0	0	62	136	198	0.559352	0	0	122	134	256	0.378686	0	0	0	0
18S	512	A	3	1	4	53.1933	0.943196	0.985183	3	0	3	27.2583	0.866027	0.973222	9	9	18	9.18304	0.679972	0.906483	0.954963	0.0346266	1	0.985183	0.973222	0.906483	0.954963	0.0346266
18S	513	G	170	108	278	0.0499004	0	0	68	96	164	0.41798	0	0	112	92	204	0.0955014	0	0	0	0
18S	514	U	257	175	432	0.346805	0	0	60	100	160	0.393237	0	0	120	236	356	0.485963	0	0	0	0
18S	515	G	206	160	366	0.107054	0	0	23	43	66	0.566667	0	0.365181	95	164	259	0.138761	0	0	0.121727	0.172148
18S	516	A	168	112	280	0.418584	0	0.295814	65	54	119	0.138241	0	0	195	104	299	0.10737	0	0	0.0986047	0.139448
18S	517	C	27	4	31	14.217	0.837506	0.936207	0	20	20	4.5709	0.568646	0.82757	11	12	23	13.631	0.786735	0.934313	0.899363	0.0507715	1	0.936207	0.82757	0.934313	0.899363	0.0507715
18S	518	G	182	271	453	0.098556	0	0.0898944	10	93	103	0.0820513	0	0.0765093	128	65	193	1.13299	0.031479	0.532461	0.232955	0.211853
18S	519	A	295	328	623	0.111984	0	0	56	67	123	0.00358423	0	0.00360036	240	90	330	0.465055	0	0.318088	0.107229	0.149107
18S	520	A	281	443	724	0.173962	0	0	32	51	83	0.687434	0.048214	0.410279	251	67	318	0.739011	0.0984494	0.425728	0.278669	0.19715
18S	521	A	361	368	729	0.109909	0	0	57	62	119	0.269352	0	0.213599	457	153	610	0.0448991	0	0	0.0711996	0.100691
18S	522	A	572	316	888	0.233683	0	0	75	55	130	0.349194	0	0.26029	592	187	779	0.189986	0	0	0.0867632	0.122702
18S	523	A	423	435	858	0.152464	0	0	114	47	161	0.211111	0	0.175205	666	162	828	0.175245	0	0	0.0584016	0.0825924
18S	524	U	629	248	877	0.114692	0	0	232	31	263	0.18931	0	0	1208	170	1378	0.507985	0	0	0	0
18S	525	A	535	268	803	0.00121614	0	0.00121617	196	16	212	0.142358	0	0.125132	942	76	1018	0.261313	0	0	0.042116	0.0587032
18S	526	A	648	119	767	0.077691	0	0.0721774	269	43	312	0.116116	0	0	668	72	740	0.101919	0	0.092606	0.0549278	0.0397251
18S	527	C	678	192	870	0.0895012	0	0	267	26	293	0.0271353	0	0.0265062	656	75	731	0.125926	0	0.111978	0.0461614	0.0477808
18S	528	A	745	93	838	0.0892332	0	0	352	17	369	0.176727	0	0	713	46	759	0.0675585	0	0.0633613	0.0211204	0.0298688
18S	529	A	629	114	743	0.0149194	0	0	286	45	331	0.0419344	0	0	660	41	701	0.141073	0	0.123787	0.0412622	0.0583535
18S	530	U	736	99	835	0.184609	0	0	331	22	353	0.0827997	0	0	587	98	685	0.137609	0	0.121119	0.0403729	0.057096
18S	531	A	676	81	757	0.143081	0	0	311	9	320	0.00505365	0	0.00504387	612	47	659	0.112795	0	0.1015	0.0355145	0.046704
18S	532	C	879	87	966	0.401229	0	0	683	58	741	0.63805	0	0	925	73	998	0.333923	0	0	0	0
18S	533	A	224	86	310	0.980171	0.269555	0.495798	238	17	255	0.19184	0	0.161491	530	70	600	0.151063	0	0.131428	0.262906	0.165137
18S	534	G	158	103	261	1.21442	0.274465	0.549361	129	5	134	1.20337	0.156383	0.547993	556	99	655	0.00387873	0	0.00386962	0.367075	0.256825
18S	535	G	267	78	345	0.559859	0.0788998	0.359583	167	17	184	0.444144	0	0.308704	648	49	697	0.107816	0	0	0.222762	0.15888
18S	536	A	396	27	423	0.209303	0	0.173416	267	20	287	0.166551	0	0	609	19	628	0.051369	0	0	0.0578052	0.0817489
18S	537	C	434	52	486	0.0048825	0	0.00486873	116	27	143	0.652855	0	0.396653	510	63	573	0.0196671	0	0	0.13384	0.185847
18S	538	U	296	101	397	0.237437	0	0.192269	169	43	212	0.00610329	0	0	484	62	546	0.0460288	0	0	0.0640895	0.0906363
18S	539	C	405	139	544	0.125708	0	0	112	27	139	0.311349	0	0.238727	463	43	506	0.0863467	0	0	0.0795757	0.112537
18S	540	U	451	68	519	0.0100855	0	0.0100038	130	13	143	0.218596	0	0.180411	392	21	413	0.0608696	0	0.057508	0.0826411	0.0718027
18S	541	U	443	83	526	0.038035	0	0.0367084	126	13	139	0.238333	0	0.19358	348	46	394	0.00582278	0	0.00580368	0.0786972	0.082208
18S	542	U	471	74	545	0.0370777	0	0.0358154	186	68	254	0.393682	0	0	295	32	327	0.158638	0	0.137279	0.0576981	0.0581408
18S	543	C	318	244	562	0.0672785	0	0.0631425	144	34	178	0.105835	0	0	193	55	248	0.482329	0.0503939	0.32627	0.129804	0.141294
18S	544	G	260	297	557	0.140163	0	0.123126	117	17	134	0.342469	0	0.256519	118	89	207	0.890011	0.0704335	0.472103	0.283916	0.14378
18S	545	A	279	516	795	0.186027	0	0	93	27	120	0.671901	0	0.403875	108	68	176	1.58638	0.148682	0.614702	0.339525	0.255043
18S	546	G	203	720	923	0.290885	0	0	105	39	144	0.51931	0	0.343365	170	161	331	0.437985	0	0.305222	0.216196	0.153665
18S	547	G	123	307	430	0.676824	0.121127	0.404194	50	65	115	1.06571	0.15478	0.518067	39	156	195	1.85788	0.309743	0.651253	0.524504	0.100964
18S	548	C	253	296	549	0.311717	0	0.23797	38	85	123	1.13181	0.226194	0.532931	46	508	554	0.0490691	0	0.0468544	0.272585	0.199944
18S	549	C	271	653	924	0.240444	0	0	181	80	261	0.0608991	0	0.0576105	143	324	467	0.430461	0	0.301375	0.119662	0.130625
18S	550	C	417	477	894	0.184072	0	0	363	98	461	0.3519	0	0	383	633	1016	0.309527	0	0	0	0
18S	551	U	457	422	879	0.154848	0	0	394	119	513	0.339581	0	0	677	836	1513	0.511522	0	0	0	0
18S	552	G	236	502	738	0.0292588	0	0.0284644	304	82	386	0.00600057	0	0.00598014	242	496	738	0.268486	0	0.211885	0.0821097	0.0922227
18S	553	U	191	357	548	0.399413	0.0454613	0.285787	113	136	249	0.721911	0.0465188	0.420226	117	926	1043	0.0642933	0	0	0.235338	0.175226
18S	554	A	217	404	621	0.251947	0.0200291	0.201503	155	237	392	0.115691	0	0.103932	267	545	812	0.32993	0	0.248311	0.184582	0.0601446
18S	555	A	240	633	873	0.121981	0	0	158	355	513	0.135214	0	0	240	690	930	0.193997	0	0.162623	0.0542077	0.0766613
18S	556	U	265	654	919	0.154155	0	0	173	508	681	0.355002	0	0	220	1001	1221	0.0588652	0	0	0	0
18S	557	U	197	557	754	0.040986	0	0.0394225	86	581	667	0.363273	0	0	298	971	1269	0.0841732	0	0	0.0131408	0.0185839
18S	558	G	182	636	818	0.0131461	0	0	96	388	484	0.112532	0	0	403	1242	1645	0.316957	0	0	0	0
18S	559	G	112	507	619	0.382634	0.0355109	0.277066	44	314	358	0.183968	0	0.155749	383	842	1225	0.0305329	0	0	0.144272	0.113403
18S	560	A	241	523	764	0.167291	0	0.143476	79	274	353	0.212555	0	0.175704	600	611	1211	0.0281261	0	0	0.106394	0.0763735
18S	561	A	344	527	871	0.0556193	0	0.0527461	110	229	339	0.275327	0	0.216386	520	458	978	0.220429	0	0.180767	0.149967	0.0702664
18S	562	U	507	674	1181	0.215022	0	0	175	299	474	0.0886082	0	0	674	826	1500	0.236872	0	0	0	0
18S	563	G	320	265	585	0.758836	0.190455	0.431861	115	65	180	1.63616	0.293426	0.621963	649	393	1042	0.147022	0	0.128285	0.394036	0.20331
18S	564	A	747	597	1344	0.252689	0	0	199	143	342	0.428863	0	0.300756	863	461	1324	0.116	0	0	0.100252	0.141778
18S	565	G	582	434	1016	0.0521468	0	0.0496087	116	84	200	1.64992	0.340443	0.623801	531	368	899	0.293444	0	0.227066	0.300158	0.240043
18S	566	U	800	479	1279	0.167075	0	0	360	195	555	0.0476019	0	0	538	312	850	0.32828	0	0.247366	0.0824553	0.116609
18S	567	C	687	359	1046	0.0593123	0	0.0560419	361	272	633	0.123467	0	0	618	167	785	0.412313	0	0.292205	0.116082	0.126622
18S	568	C	1011	335	1346	0.196346	0	0	665	232	897	0.376095	0	0	1121	299	1420	0.277723	0	0	0	0
18S	569	A	946	191	1137	0.0424722	0	0	680	124	804	0.277833	0	0	863	568	1431	0.318467	0	0	0	0
18S	570	C	1078	420	1498	0.327055	0	0	900	108	1008	0.453001	0	0	916	701	1617	0.455549	0	0	0	0
18S	571	U	651	222	873	0.158708	0	0.137105	445	82	527	0.134722	0	0.118926	476	160	636	0.445229	0	0.308403	0.188145	0.0853589
18S	572	U	627	217	844	0.147613	0	0.128759	474	102	576	0.00878105	0	0.0087196	435	118	553	0.595648	0	0.373718	0.170399	0.151891
18S	573	U	546	385	931	0.0385551	0	0	332	193	525	0.060245	0	0.0569239	499	234	733	0.123675	0	0.110197	0.0557069	0.0449959
18S	574	A	667	350	1017	0.170596	0	0	383	228	611	0.165632	0	0	579	291	870	0.105919	0	0	0	0
18S	575	A	672	241	913	0.128422	0	0	221	179	400	0.205265	0	0.17066	565	148	713	0.0360722	0	0.0348634	0.0685077	0.0736213
18S	576	A	61	80	141	5.01854	0.664864	0.834824	17	39	56	7.45575	0.744352	0.883571	47	11	58	12.2863	0.812844	0.925915	0.881437	0.0372186	1	0.834824	0.883571	0.925915	0.881437	0.0372186
18S	577	U	434	127	561	0.335587	0.000336019	0.251601	286	128	414	0.0592503	0	0	481	87	568	0.207713	0	0.17224	0.14128	0.105023
18S	578	C	445	288	733	0.0353164	0	0	152	217	369	0.00414414	0	0	477	229	706	0.0421971	0	0	0	0
18S	579	C	433	201	634	0.0976903	0	0.0891241	176	242	418	0.202599	0	0	426	313	739	0.0834835	0	0	0.029708	0.0420135
18S	580	U	530	300	830	0.222637	0	0	163	226	389	0.213732	0	0	503	302	805	0.176937	0	0	0	0
18S	581	U	463	293	756	0.159181	0	0	156	186	342	0.184159	0	0	547	276	823	0.201268	0	0	0	0
18S	582	U	743	224	967	0.386915	0	0	228	127	355	0.277216	0	0	789	280	1069	0.391828	0	0	0	0
18S	583	A	519	78	597	0.119621	0	0.107	153	76	229	0.168937	0.0160526	0.145062	613	156	769	0.0472872	0	0	0.0840207	0.0614099
18S	584	A	389	75	464	0.391995	0	0.282042	79	50	129	0.901111	0.176306	0.475917	395	81	476	0.535616	0.00902122	0.349272	0.369077	0.0803785
18S	585	C	280	157	437	0.405302	0	0.288878	55	113	168	0.305654	0	0.235166	260	178	438	0.621007	0	0.383639	0.302561	0.061381
18S	586	G	294	139	433	0.453405	0	0.312456	54	44	98	1.30887	0.0904778	0.569378	293	173	466	0.546657	0	0.353934	0.411923	0.112618
18S	587	A	540	175	715	0.106021	0	0	73	97	170	0.416829	0	0.295418	508	217	725	0.0262014	0	0.0255667	0.106995	0.133643
18S	588	G	426	185	611	0.115668	0	0.103828	101	90	191	0.309549	0	0.237322	472	600	1072	0.343833	0	0	0.113717	0.0971383
18S	589	G	220	721	941	0.290517	0	0	44	203	247	0.101703	0	0.0926531	206	836	1042	0.300107	0	0	0.0308844	0.0436771
18S	590	A	3	48	51	14.6321	0.821817	0.937182	1	22	23	13.375	0.812447	0.93314	5	37	42	19.2773	0.844581	0.951775	0.940699	0.00800416	1	0.937182	0.93314	0.951775	0.940699	0.00800416
18S	591	U	171	143	314	1.7503	0.319786	0.637139	59	112	171	1.21957	0.250671	0.550906	189	237	426	1.0612	0.0918753	0.515432	0.567826	0.0511067
18S	592	C	166	931	1097	0.225126	0	0	93	456	549	0.275758	0	0	88	1026	1114	0.219253	0	0	0	0
18S	593	C	238	1365	1603	0.459033	0	0	52	736	788	0.466793	0	0	75	1633	1708	0.507932	0	0	0	0
18S	594	A	150	945	1095	0.11321	0	0	85	304	389	0.305071	0	0.234218	78	479	557	0.786081	0.0454587	0.440557	0.224925	0.179977
18S	595	U	181	883	1064	0.0955764	0	0	68	566	634	0.231059	0	0	90	1191	1281	0.325273	0	0	0	0
18S	596	U	161	755	916	0.0553253	0	0.0524791	43	675	718	0.316118	0	0	67	875	942	0.0766584	0	0	0.017493	0.0247389
18S	597	G	233	1192	1425	0.335944	0	0	83	563	646	0.18973	0	0	124	896	1020	0.13243	0	0	0	0
18S	598	G	195	858	1053	0.0711153	0	0	235	498	733	0.30333	0	0	374	835	1209	0.29494	0	0	0	0
18S	599	A	231	934	1165	0.212255	0	0	123	392	515	0.00226098	0	0.00226025	152	629	781	0.111779	0	0.100656	0.0343055	0.0469262
18S	600	G	248	805	1053	0.188847	0	0	76	472	548	0.139729	0	0	201	717	918	0.159751	0	0	0	0
18S	601	G	10	61	71	12.0452	0.832186	0.924328	8	24	32	14.6226	0.86179	0.937809	15	28	43	19.0038	0.884338	0.95109	0.937742	0.0109258	1	0.924328	0.937809	0.95109	0.937742	0.0109258
18S	602	G	120	485	605	0.389989	0	0.280903	32	334	366	0.234151	0	0.190146	189	253	442	0.830148	0.132545	0.454156	0.308402	0.109522
18S	603	C	220	720	940	0.171685	0	0	121	411	532	0.248801	0	0	256	552	808	0.0411619	0	0	0	0
18S	604	A	113	423	536	0.56857	0	0.362908	90	240	330	0.237059	0	0.192101	360	378	738	0.113742	0	0.10225	0.219086	0.10811
18S	605	A	236	575	811	0.00472085	0	0.00470444	206	285	491	0.255917	0	0	517	546	1063	0.262343	0	0	0.00156815	0.00221769
18S	606	G	222	531	753	0.131727	0	0.116531	188	132	320	0.171443	0	0.146743	197	418	615	0.418146	0	0.295192	0.186155	0.0780808
18S	607	U	369	675	1044	0.221085	0	0	212	165	377	0.0770429	0	0	280	784	1064	0.237788	0	0	0	0
18S	608	C	367	326	693	0.306164	0	0.234658	208	189	397	0.11809	0	0	255	691	946	0.0863076	0	0	0.0782194	0.110619
18S	609	U	365	275	640	0.485543	0	0.327189	144	72	216	0.688121	0.113712	0.408741	374	578	952	0.0680075	0	0	0.24531	0.176627
18S	610	G	1079	671	1750	0.51759	0	0	338	146	484	0.34291	0	0	733	750	1483	0.452785	0	0	0	0
18S	611	G	552	365	917	0.0280077	0	0.0272736	262	52	314	0.0461023	0	0.0442047	373	385	758	0.131664	0	0.116481	0.0626532	0.0386848
18S	612	U	985	371	1356	0.346385	0	0	264	92	356	0.134049	0	0	464	567	1031	0.230685	0	0	0	0
18S	613	G	323	125	448	1.20074	0.198614	0.546161	133	37	170	0.896101	0.203812	0.474064	152	136	288	2.04579	0.397222	0.672442	0.564222	0.0819882
18S	614	C	518	223	741	0.228437	0	0.186161	169	41	210	0.438652	0	0.305913	384	217	601	0.337763	0	0.252797	0.24829	0.048992
18S	615	C	841	256	1097	0.226857	0	0	344	39	383	0.30081	0	0	770	122	892	0.163929	0	0	0	0
18S	616	A	805	275	1080	0.21034	0	0	252	55	307	0.0660173	0	0	573	98	671	0.229911	0	0.187159	0.0623864	0.0882277
18S	617	G	372	124	496	0.691594	0.0647617	0.409328	154	106	260	0.057897	0	0.0549273	294	69	363	1.29402	0.137698	0.56476	0.343005	0.213356
18S	618	C	663	208	871	0.102459	0	0	219	82	301	0.100037	0	0	651	237	888	0.0441195	0	0	0	0
18S	619	A	701	209	910	0.132126	0	0	219	66	285	0.0273504	0	0.0267132	689	351	1040	0.0851745	0	0	0.0089044	0.0125927
18S	620	G	327	104	431	1.00273	0.150905	0.50126	117	14	131	1.41717	0.207482	0.588137	486	119	605	0.759608	0	0.432097	0.507164	0.0638397
18S	621	C	446	97	543	0.50674	0	0.336726	123	40	163	0.886518	0	0.471447	550	110	660	0.62355	0	0.384424	0.397532	0.0557749
18S	622	C	915	168	1083	0.319403	0	0	324	164	488	0.447648	0	0	1545	524	2069	0.548046	0	0	0	0
18S	623	G	374	120	494	0.621684	0	0.383835	101	94	195	0.561735	0	0.360865	586	96	682	0.675354	0	0.403464	0.382721	0.0174086
18S	624	C	587	287	874	0.113854	0	0	238	113	351	0.184059	0	0	1546	213	1759	0.400189	0	0	0	0
18S	625	G	1196	469	1665	0.609757	0	0	574	147	721	0.675423	0	0	2435	154	2589	0.626384	0	0	0	0
18S	626	G	461	296	757	0.0604661	0	0	135	90	225	0.238889	0	0.193516	459	142	601	1.00279	0	0.501111	0.231543	0.206337
18S	627	U	46	16	62	11.2422	0.743815	0.919507	9	2	11	24.0722	0.872059	0.963317	41	24	65	18.9177	0.841182	0.950516	0.944447	0.018393	1	0.919507	0.963317	0.950516	0.944447	0.018393
18S	628	A	507	183	690	0.00805596	0	0	151	131	282	0.0712603	0	0	627	180	807	0.519802	0	0.342298	0.114099	0.161361
18S	629	A	748	164	912	0.320835	0	0	185	94	279	0.146468	0	0	1107	94	1201	0.0884082	0	0	0	0
18S	630	U	479	235	714	0.0796426	0	0	96	106	202	0.218391	0	0.179973	775	147	922	0.228903	0	0.186431	0.122135	0.0864024
18S	631	U	167	97	264	1.66956	0.182818	0.626292	53	89	142	0.794639	0	0.444517	826	430	1256	0.177521	0	0	0.356936	0.263076
18S	632	C	204	163	367	0.797071	0.0625184	0.444211	94	103	197	0.245735	0	0.198064	1206	447	1653	0.4631	0	0	0.214092	0.181702
18S	633	C	304	143	447	0.579291	0.00444791	0.367324	125	117	242	0.142798	0	0.125407	1276	601	1877	0.539019	0	0	0.164243	0.152453
18S	634	A	346	342	688	0.0879697	0	0.0809648	114	90	204	0.534038	0.0266498	0.349236	438	306	744	0.333587	0	0.250395	0.226865	0.110778
18S	635	G	175	450	625	0.282464	0	0.220525	29	127	156	1.21069	0.259768	0.549234	127	198	325	1.99567	0.351055	0.666868	0.478876	0.188888
18S	636	C	288	825	1113	0.272661	0	0	100	221	321	0.181677	0	0.15415	470	341	811	0.0657909	0	0.0618011	0.0719838	0.0633421
18S	637	U	266	766	1032	0.153587	0	0	187	291	478	0.157179	0	0	303	287	590	0.437451	0	0.304683	0.101561	0.143629
18S	638	C	216	671	887	0.0203579	0	0.0199737	170	401	571	0.287607	0	0	353	255	608	0.243623	0	0.196157	0.0720436	0.0881395
18S	639	C	402	1006	1408	0.373196	0	0	307	404	711	0.421941	0	0	303	579	882	0.261507	0	0	0	0
18S	640	A	269	609	878	0.0779927	0	0.0724263	189	181	370	0.230279	0	0.187587	259	365	624	0.0394311	0	0	0.0866711	0.0772416
18S	641	A	243	756	999	0.0723222	0	0	296	199	495	0.0658826	0	0	221	122	343	0.898127	0.0590763	0.473891	0.157964	0.223394
18S	642	U	512	965	1477	0.431649	0	0	660	223	883	0.521154	0	0	431	422	853	0.284621	0	0	0	0
18S	643	A	186	868	1054	0.222148	0	0	343	173	516	0.1268	0	0	377	326	703	0.0862532	0	0	0	0
18S	644	G	13	17	30	27.5025	0.911295	0.966009	11	14	25	17.5509	0.858012	0.94806	29	5	34	20.3162	0.880948	0.954367	0.956145	0.00743474	1	0.966009	0.94806	0.954367	0.956145	0.00743474
18S	645	C	118	772	890	0.173426	0	0	179	194	373	0.0949495	0	0.0869281	179	485	664	0.0441437	0	0.0423384	0.0430888	0.0354922
18S	646	G	103	422	525	0.401373	0	0.286803	60	195	255	0.573872	0	0.365531	110	416	526	0.487012	0	0.327929	0.326755	0.0321514
18S	647	U	138	652	790	0.140708	0	0	127	488	615	0.422655	0	0	229	987	1216	0.369177	0	0	0	0
18S	648	A	122	287	409	0.712439	0.0160943	0.416631	133	212	345	0.0920039	0	0.0844759	168	495	663	0.394444	0	0.283174	0.261427	0.136471
18S	649	U	124	306	430	0.52908	0	0.346538	92	204	296	0.206697	0	0.171771	163	919	1082	0.0959577	0	0	0.172769	0.141475
18S	650	A	147	491	638	0.021092	0	0	152	129	281	0.260796	0	0.207434	189	745	934	0.149958	0	0.130525	0.112653	0.0856222
18S	651	U	94	470	564	0.199351	0	0.166461	99	94	193	0.999542	0.231933	0.501177	118	616	734	0.662268	0.121219	0.398738	0.355459	0.140032
18S	652	U	178	833	1011	0.371355	0	0	194	274	468	0.19493	0	0	257	1542	1799	0.340278	0	0	0	0
18S	653	A	154	500	654	0.0519593	0	0.0494647	185	196	381	0.0235311	0	0.0230491	180	1014	1194	0.0986611	0	0.0898697	0.0541278	0.0274779
18S	654	A	221	555	776	0.11523	0	0	273	168	441	0.163801	0	0	217	1275	1492	0.128221	0	0	0	0
18S	655	A	130	543	673	0.101929	0	0.0926251	206	233	439	0.145025	0	0	196	1850	2046	0.374043	0	0	0.030875	0.0436639
18S	656	G	248	412	660	0.152042	0	0.13215	286	87	373	0.0383244	0	0.0370052	270	1035	1305	0.0206568	0	0.0202539	0.0631363	0.0492768
18S	657	U	363	311	674	0.1893	0	0.159368	264	124	388	0.023022	0	0.0225606	285	1250	1535	0.157501	0	0	0.0606429	0.0704142
18S	658	U	586	323	909	0.101172	0	0	457	234	691	0.442983	0	0	403	1144	1547	0.189492	0	0	0	0
18S	659	G	329	261	590	0.468509	0.0941696	0.319405	120	82	202	1.18035	0.235734	0.542584	161	753	914	0.330953	0	0.248863	0.370284	0.125192
18S	660	C	367	548	915	0.0545609	0	0	141	107	248	0.848951	0.141091	0.460152	255	926	1181	0.0636022	0	0	0.153384	0.216918
18S	661	U	742	365	1107	0.211753	0	0	266	137	403	0.188999	0	0.159288	311	948	1259	0.205265	0	0	0.053096	0.0750891
18S	662	G	455	177	632	0.441162	0	0.306451	119	230	349	0.374159	0	0.272849	165	308	473	0.99714	0.181026	0.499812	0.359704	0.100016
18S	663	C	888	426	1314	0.372252	0	0	275	215	490	0.0334239	0	0	300	772	1072	0.268458	0	0	0	0
18S	664	A	840	310	1150	0.279689	0	0	369	287	656	0.288601	0	0	363	273	636	0.155311	0	0.134615	0.0448718	0.0634583
18S	665	G	505	431	936	0.130321	0	0	200	294	494	0.0367677	0	0	298	162	460	0.453362	0.00307284	0.312407	0.104136	0.14727
18S	666	U	545	436	981	0.200532	0	0	235	546	781	0.406252	0	0	275	260	535	0.170585	0	0.145959	0.0486529	0.0688055
18S	667	U	531	460	991	0.2695	0	0	392	583	975	0.550524	0	0	336	248	584	0.0470655	0	0	0	0
18S	668	A	86	12	98	6.69574	0.724786	0.871201	40	3	43	10.998	0.78215	0.918392	121	7	128	3.33488	0.503449	0.770692	0.853428	0.0615943	1	0.871201	0.918392	0.770692	0.853428	0.0615943
18S	669	A	319	151	470	0.434159	0	0.303176	215	122	337	0.406772	0	0.289762	265	146	411	0.241154	0	0.194679	0.262539	0.0482957
18S	670	A	479	67	546	0.101645	0	0.0924202	347	96	443	0.0108609	0	0	242	190	432	0.0999743	0	0.0910791	0.0611664	0.0432547
18S	671	A	477	43	520	0.0353594	0	0.0342152	280	79	359	0.156852	0	0.135911	227	343	570	0.232458	0	0	0.0567089	0.0577203
18S	672	A	613	29	642	0.250665	0	0	449	100	549	0.330667	0	0	324	473	797	0.494904	0	0	0	0
18S	673	G	416	4	420	0.0974663	0	0.089003	262	45	307	0.149567	0	0.130476	239	93	332	0.335702	0	0.251897	0.157125	0.0691193
18S	674	C	394	80	474	0.130784	0	0	249	51	300	0.0319306	0	0.0310425	397	108	505	0.216227	0	0	0.0103475	0.0146336
18S	675	U	297	78	375	0.12893	0	0.114475	187	94	281	0.0995666	0	0.0908437	225	83	308	0.344588	0	0.256896	0.154072	0.0733451
18S	676	C	348	151	499	0.201911	0	0	170	109	279	0.103214	0	0.0938616	328	121	449	0.12084	0	0	0.0312872	0.0442468
18S	677	G	96	78	174	1.32165	0.288057	0.570677	105	157	262	0.0732995	0	0.0685364	105	68	173	1.2735	0.13804	0.561569	0.400261	0.234594
18S	678	U	229	143	372	0.0224605	0	0	97	137	234	0.203168	0	0.16946	152	193	345	0.0143224	0	0.0141605	0.0612069	0.0767646
18S	679	A	189	138	327	0.0765583	0	0.0713159	71	133	204	0.304173	0	0.234106	107	318	425	0.294992	0	0	0.101807	0.0979754
18S	680	G	65	255	320	0.0721357	0	0.0674783	22	251	273	0.0758313	0	0	53	137	190	0.608784	0	0.379648	0.149042	0.165374
18S	681	U	75	215	290	0.335357	0	0.251785	33	111	144	0.862912	0.105215	0.464927	42	224	266	0.049896	0	0.0476948	0.254802	0.170348
18S	682	U	84	400	484	0.16756	0	0	49	431	480	0.513606	0	0	66	517	583	0.599543	0	0	0	0
18S	683	G	9	145	154	2.11104	0.29123	0.679974	5	17	22	11.4952	0.786878	0.923181	2	18	20	13.0418	0.770128	0.931944	0.845033	0.116769	1	0.679974	0.923181	0.931944	0.845033	0.116769
18S	684	G	88	245	333	0.555589	0.00155253	0.357845	34	396	430	0.422274	0	0	26	266	292	0.0586651	0	0	0.119282	0.16869
18S	685	A	95	322	417	0.335965	0	0.251928	28	200	228	0.210577	0	0.174578	38	91	129	1.40752	0.0905348	0.586509	0.337672	0.178766
18S	686	U	68	220	288	1.1534	0.222335	0.536481	18	183	201	0.405666	0	0.289613	24	61	85	2.82351	0.37665	0.740713	0.522269	0.184435
18S	687	C	87	1141	1228	0.540042	0	0	27	299	326	0.181244	0	0	28	262	290	0.125086	0	0.11152	0.0371732	0.0525708
18S	688	U	68	822	890	0.284961	0	0	25	286	311	0.101816	0	0	14	245	259	0.331709	0	0.249807	0.083269	0.11776
18S	689	U	40	877	917	0.280876	0	0	8	241	249	0.193733	0	0.162838	7	483	490	0.307649	0	0	0.0542792	0.0767624
18S	690	G	45	770	815	0.148175	0	0	4	387	391	0.211593	0	0	22	463	485	0.181504	0	0	0	0
18S	691	G	96	631	727	0.0169567	0	0	19	248	267	0.241501	0	0.19511	67	596	663	0.367252	0	0	0.0650366	0.0919756
18S	692	G	69	551	620	0.153444	0	0.133217	53	179	232	0.478827	0.0116924	0.324731	123	332	455	0.0466862	0	0.0446974	0.167549	0.116872
18S	693	A	79	636	715	0.00909373	0	0	21	181	202	0.791626	0.141478	0.443066	96	266	362	0.43266	0	0.302579	0.248548	0.184872
18S	694	G	62	421	483	0.41568	0.0879908	0.294055	64	279	343	0.0211563	0	0.0207772	99	175	274	0.982545	0.174168	0.496509	0.270447	0.194933
18S	695	C	119	646	765	0.187685	0	0	21	617	638	0.501235	0	0	73	574	647	0.198165	0	0	0	0
18S	696	G	151	397	548	0.107023	0	0.0968356	48	412	460	0.275633	0	0	163	619	782	0.366851	0	0	0.0322785	0.0456488
18S	697	G	282	367	649	0.128735	0	0	90	406	496	0.365325	0	0	335	462	797	0.392272	0	0	0	0
18S	698	G	247	163	410	0.38113	0.0483863	0.276442	68	171	239	0.365185	0	0.268318	246	245	491	0.00158085	0	0	0.181587	0.128444
18S	699	C	199	501	700	0.28369	0	0	49	310	359	0.188457	0	0	178	330	508	0.104453	0	0	0	0
18S	700	G	84	422	506	0.0490248	0	0	23	213	236	0.186592	0	0.157811	241	151	392	0.10475	0	0.0950366	0.0842826	0.0648734
18S	701	G	243	274	517	0.133805	0	0	88	137	225	0.103441	0	0.0941219	283	158	441	0.104248	0	0	0.031374	0.0443695
18S	702	G	244	94	338	0.244018	0	0.19662	86	57	143	0.466435	0	0.319588	216	37	253	0.429309	0	0.301191	0.272466	0.0541548
18S	703	C	255	184	439	0.165379	0	0	103	123	226	0.278218	0	0	291	93	384	0.261212	0	0	0	0
18S	704	G	285	114	399	0.186694	0	0	57	53	110	0.291191	0	0.227106	230	42	272	0.137851	0	0	0.075702	0.107059
18S	705	G	150	63	213	0.466511	0.0687651	0.319126	51	22	73	0.735586	0.0714036	0.427151	61	15	76	1.79654	0.354252	0.645412	0.463897	0.135716
18S	706	U	107	50	157	0.71083	0.115678	0.417031	24	15	39	1.70222	0.281665	0.635817	35	18	53	2.25267	0.323472	0.696526	0.583125	0.120033
18S	707	C	136	72	208	0.121956	0	0.109165	35	33	68	0.299517	0	0.233083	84	37	121	0.118215	0	0.106498	0.149582	0.0590539
18S	708	C	130	71	201	0.020187	0	0.0198841	33	8	41	0.906878	0.0220647	0.481596	66	26	92	0.17276	0	0.148674	0.216718	0.194537
18S	709	G	52	38	90	1.18657	0.196087	0.545404	9	10	19	2.83778	0.374146	0.749193	10	22	32	1.96936	0.114673	0.670065	0.654887	0.0838862
18S	710	C	95	40	135	0.269281	0	0.213389	38	49	87	0.324495	0	0	23	9	32	1.33468	0.0556081	0.579193	0.264194	0.239168
18S	711	C	114	59	173	0.142337	0	0	61	23	84	0.349673	0	0	59	9	68	0.143156	0	0	0	0
18S	712	G	39	44	83	0.829497	0.145656	0.456371	30	23	53	0.0578189	0	0.0556325	14	13	27	1.27778	0.20765	0.569912	0.360638	0.220597
18S	713	C	102	106	208	0.367092	0	0	38	23	61	0.116667	0	0	37	20	57	0.0530651	0	0.0512299	0.0170766	0.02415
18S	714	G	115	48	163	0.21023	0	0	25	31	56	0.042885	0	0	32	23	55	0.065873	0	0.062855	0.0209517	0.0296301
18S	715	A	60	59	119	0.0608333	0	0.0577989	49	25	74	0.322074	0	0	51	16	67	0.0980392	0	0	0.0192663	0.0272467
18S	716	G	99	42	141	0.117214	0	0	22	29	51	0.0275641	0	0.0273363	43	32	75	0.0460526	0	0	0.0091121	0.0128865
18S	717	G	44	41	85	0.557364	0.0427079	0.360582	11	7	18	1.87018	0.381239	0.663761	16	24	40	1.11897	0.158382	0.534222	0.519521	0.124208
18S	718	C	62	66	128	0.0325581	0	0	24	19	43	0.107323	0	0.0989523	46	39	85	0.0120155	0	0.0120108	0.0369877	0.0440891
18S	719	G	25	31	56	1.4575	0.289015	0.597348	14	10	24	1.11733	0.188222	0.537869	17	52	69	0.402063	0	0.289717	0.474978	0.13323
18S	720	A	25	74	99	0.391333	0.00980217	0.283301	16	53	69	0.270794	0	0	8	67	75	0.434357	0.0188681	0.305627	0.196309	0.139111
18S	721	G	25	84	109	0.314343	0.00910617	0.24083	8	22	30	0.858781	0.0942671	0.470173	10	110	120	0.0829201	0	0	0.237001	0.191966
18S	722	C	32	124	156	0.0552725	0	0	11	40	51	0.108761	0	0.0998235	28	191	219	0.479646	0	0	0.0332745	0.0470572
18S	723	C	77	140	217	0.29735	0	0	40	23	63	0.0168403	0	0	38	124	162	0.18514	0	0	0	0
18S	724	A	36	74	110	0.623824	0.112039	0.386313	11	30	41	0.711905	0.118332	0.421721	19	69	88	0.835955	0.0204736	0.458128	0.422054	0.0293194
18S	725	C	70	149	219	0.158182	0	0	42	50	92	0.243728	0	0	29	92	121	0.428871	0	0.301878	0.100626	0.142307
18S	726	C	68	174	242	0.170096	0	0	56	54	110	0.341141	0	0	45	142	187	0.0296099	0	0	0	0
18S	727	G	78	120	198	0.108934	0	0.0986799	34	33	67	0.222876	0	0.184474	30	62	92	1.26822	0.273811	0.561789	0.281648	0.201162
18S	728	C	45	140	185	0.244683	0	0.197436	30	53	83	0.00846561	0	0.00849482	93	174	267	0.254685	0	0	0.0686435	0.0911358
18S	729	C	80	175	255	0.11072	0	0	84	44	128	0.363135	0	0	49	169	218	0.0549975	0	0	0	0
18S	730	C	83	165	248	0.0742526	0	0	32	51	83	0.0470899	0	0.0454894	73	306	379	0.489942	0	0	0.0151631	0.0214439
18S	731	G	41	296	337	0.346811	0	0	25	45	70	0.250704	0	0.202733	44	204	248	0.159929	0	0	0.0675778	0.0955695
18S	732	U	15	277	292	0.245658	0	0	14	61	75	0.120322	0	0.108676	24	215	239	0.13912	0	0	0.0362252	0.0512301
18S	733	C	25	227	252	0.133816	0	0	65	66	131	0.435606	0	0	48	222	270	0.291554	0	0	0	0
18S	734	C	32	158	190	0.178592	0	0.152206	5	59	64	0.301538	0	0.23445	30	123	153	0.294733	0.00378845	0.228787	0.205148	0.0375066
18S	735	C	21	139	160	0.393306	0.0643475	0.283546	12	73	85	0.0423773	0	0	15	108	123	0.549642	0.0548475	0.356545	0.213364	0.153786
18S	736	C	39	160	199	0.0590556	0	0.056027	27	44	71	0.171759	0	0.148341	34	158	192	0.0666091	0	0	0.0681226	0.0611608
18S	737	G	13	101	114	0.862319	0.193928	0.465207	4	37	41	1.29286	0.193617	0.56978	11	73	84	1.15948	0.224213	0.539866	0.524951	0.043975
18S	738	C	21	155	176	0.0828625	0	0.0769231	10	42	52	0.828302	0.0408497	0.457769	22	99	121	0.412568	0	0.293774	0.276155	0.155978
18S	739	C	28	177	205	0.133495	0	0	12	42	54	0.852323	0.0717776	0.464699	25	67	92	0.859857	0.114584	0.465013	0.309904	0.219135
18S	740	C	88	186	274	0.391838	0	0	80	62	142	0.336286	0	0	92	47	139	0.160238	0	0.138963	0.0463212	0.065508
18S	741	C	87	107	194	0.103419	0	0	65	45	110	0.0309309	0	0	166	56	222	0.303488	0	0	0	0
18S	742	U	110	69	179	0.00561728	0	0	102	39	141	0.21784	0	0	225	41	266	0.424511	0	0	0	0
18S	743	U	107	54	161	0.140261	0	0.123677	180	43	223	0.512004	0	0	212	51	263	0.417382	0	0	0.0412257	0.0583019
18S	744	G	43	29	72	1.86758	0.377939	0.6544	42	12	54	1.53354	0.253175	0.60967	99	20	119	0.476296	0	0.324461	0.52951	0.146137
18S	745	C	78	42	120	0.769789	0.15408	0.437002	87	26	113	0.283918	0	0.222655	113	42	155	0.12792	0	0.114061	0.257906	0.134176
18S	746	C	147	63	210	0.0190627	0	0	99	17	116	0.294017	0	0.228723	61	43	104	0.727196	0.111313	0.423361	0.217362	0.173023
18S	747	U	152	37	189	0.151462	0	0.132143	109	50	159	0.0563194	0	0	70	62	132	0.357644	0	0.264897	0.132347	0.108144
18S	748	C	226	22	248	0.119589	0	0	122	27	149	0.0473333	0	0.0454837	108	44	152	0.144081	0	0.12666	0.0573812	0.0523886
18S	749	U	241	50	291	0.239307	0	0	112	53	165	0.0576305	0	0	142	46	188	0.0589065	0	0	0	0
18S	750	C	322	51	373	0.406417	0	0	172	31	203	0.266558	0	0	189	49	238	0.242864	0	0	0	0
18S	751	G	251	48	299	0.185333	0	0	232	40	272	0.436142	0	0	155	50	205	0.00533981	0	0.00533722	0.00177907	0.00251599
18S	752	G	94	58	152	0.797603	0.152916	0.445323	69	26	95	0.886458	0.137458	0.472515	93	13	106	1.26303	0.231797	0.560429	0.492756	0.0491232
18S	753	C	217	100	317	0.17949	0	0	139	33	172	0.0335902	0	0.0326814	159	49	208	0.23009	0	0.187782	0.0734878	0.0819121
18S	754	G	127	55	182	0.559806	0.10999	0.360156	88	60	148	0.221402	0	0.18227	125	30	155	0.8401	0.221845	0.458147	0.333525	0.11419
18S	755	C	152	51	203	0.463562	0.0679148	0.3178	100	16	116	0.633998	0.0920262	0.390044	264	97	361	0.182535	0	0	0.235948	0.169427
18S	756	C	220	40	260	0.157258	0	0.13634	124	10	134	0.403868	0	0.289208	291	53	344	0.0700161	0	0	0.14185	0.118133
18S	757	C	292	24	316	0.0157028	0	0	246	31	277	0.385971	0	0	382	53	435	0.249618	0	0	0	0
18S	758	C	357	27	384	0.0135931	0	0	162	75	237	0.188049	0	0	429	21	450	0.191032	0	0	0	0
18S	759	C	289	8	297	0.413274	0	0.293119	199	37	236	0.16812	0	0	390	21	411	0.0676915	0	0	0.0977063	0.138178
18S	760	U	338	3	341	0.299253	0	0.230846	133	12	145	0.421157	0	0.297783	328	15	343	0.147448	0	0.128827	0.219152	0.0694697
18S	761	C	451	42	493	0.0719073	0	0	221	5	226	0.123446	0	0	490	26	516	0.271739	0	0	0	0
18S	762	G	349	17	366	0.386104	0	0.279102	124	1	125	0.713228	0	0.418244	333	21	354	0.0944601	0	0.0865302	0.261292	0.136006
18S	763	A	494	25	519	0.00760684	0	0.00756385	115	2	117	0.898399	0.000245223	0.475362	304	22	326	0.205403	0	0.170835	0.21792	0.193858
18S	764	U	1441	33	1474	0.688618	0	0	545	16	561	0.651483	0	0	732	26	758	0.50811	0	0	0	0
18S	765	G	325	15	340	0.798631	0	0.444747	93	5	98	1.70191	0.0172353	0.632255	210	6	216	1.13845	0.0558161	0.533522	0.536841	0.0765858
18S	766	C	409	44	453	0.355825	0	0.262869	125	8	133	1.11277	0	0.528555	158	20	178	1.76207	0.216786	0.639246	0.47689	0.157939
18S	767	U	349	53	402	0.641191	0	0.391278	127	23	150	1.12862	0.0452645	0.531868	162	45	207	1.70726	0.228608	0.631745	0.518297	0.0986383
18S	768	C	407	128	535	0.23976	0	0.193683	184	28	212	0.638811	0	0.390921	297	16	313	0.979193	0.132713	0.495541	0.360049	0.125151
18S	769	U	457	109	566	0.163825	0	0.140978	201	57	258	0.420549	0	0.296854	421	65	486	0.342733	0	0.255641	0.231158	0.0659489
18S	770	U	861	118	979	0.389286	0	0	578	104	682	0.497771	0	0	929	130	1059	0.402086	0	0	0	0
18S	771	A	626	79	705	0.179336	0	0	368	115	483	0.251928	0	0	881	59	940	0.293529	0	0	0	0
18S	772	G	498	66	564	0.0861554	0	0.0794509	347	118	465	0.159609	0	0	690	50	740	0.00649273	0	0.0064595	0.0286368	0.0360276
18S	773	C	919	114	1033	0.465936	0	0	590	84	674	0.448708	0	0	1222	142	1364	0.486732	0	0	0	0
18S	774	U	447	229	676	0.142721	0	0	406	136	542	0.290567	0	0	1037	190	1227	0.394761	0	0	0	0
18S	775	G	108	83	191	2.17645	0.395276	0.686308	76	123	199	1.04033	0.150207	0.511137	434	121	555	0.47448	0.0125148	0.322188	0.506544	0.148687
18S	776	A	75	172	247	1.39686	0.246093	0.58377	26	249	275	0.374275	0	0.273064	314	165	479	0.682176	0.102955	0.406035	0.420956	0.127283
18S	777	G	159	340	499	0.131533	0	0.116449	87	158	245	0.421454	0	0.297346	303	182	485	0.626497	0.0544596	0.38567	0.266488	0.112054
18S	778	U	221	512	733	0.285271	0	0	84	410	494	0.409203	0	0	462	439	901	0.202439	0	0	0	0
18S	779	G	104	349	453	0.222369	0	0.182245	49	157	206	0.476006	0	0.323555	205	279	484	0.58953	0.045605	0.371365	0.292388	0.0802917
18S	780	U	144	296	440	0.236508	0	0.191622	54	204	258	0.0380523	0	0.0367943	281	546	827	0.146699	0	0	0.0761389	0.0830292
18S	781	C	328	63	391	0.50292	0	0.335197	89	65	154	0.730538	0.0916449	0.423725	253	377	630	0.19396	0	0.162667	0.307196	0.1084
18S	782	C	420	268	688	0.0804386	0	0	84	106	190	0.410878	0.00285765	0.292306	262	250	512	0.654256	0.0861008	0.395965	0.229424	0.167656
18S	783	C	801	259	1060	0.413802	0	0	145	156	301	0.144996	0	0	706	354	1060	0.217405	0	0	0	0
18S	784	G	256	112	368	1.02433	0.121032	0.506688	64	96	160	0.760041	0.141938	0.433361	578	85	663	0.385944	0	0.278773	0.406274	0.0949967
18S	785	C	336	154	490	0.539624	0	0.350955	130	169	299	0.121889	0	0	584	333	917	0.0190511	0	0	0.116985	0.165442
18S	786	G	251	452	703	0.139031	0	0.122213	145	103	248	0.193887	0	0.162948	590	274	864	0.103725	0	0.0940758	0.126412	0.0282732
18S	787	G	455	675	1130	0.294135	0	0	223	144	367	0.187289	0	0	944	510	1454	0.395052	0	0	0	0
18S	788	G	358	951	1309	0.377803	0	0	164	150	314	0.0320282	0	0.03113	1305	372	1677	0.495689	0	0	0.0103767	0.0146748
18S	789	G	311	174	485	0.946456	0.143849	0.48676	90	198	288	0.234179	0	0.190278	526	270	796	0.185794	0	0.156849	0.277963	0.148272
18S	790	C	471	612	1083	0.187956	0	0	206	167	373	0.0366904	0	0	499	340	839	0.0553571	0	0.0525127	0.0175042	0.0247547
18S	791	C	307	496	803	0.123024	0	0.109668	152	165	317	0.158001	0	0.136815	371	259	630	0.353759	0	0.261623	0.169369	0.0661682
18S	792	C	505	828	1333	0.351499	0	0	290	304	594	0.408217	0	0	394	619	1013	0.236675	0	0	0	0
18S	793	G	405	422	827	0.0585078	0	0.055337	178	194	372	0.0156985	0	0	227	204	431	0.770062	0.00199453	0.435618	0.163652	0.193631
18S	794	A	355	451	806	0.0502685	0	0.047919	168	199	367	0.0190519	0	0.0187457	275	251	526	0.331668	0	0.249417	0.105361	0.102557
18S	795	A	463	713	1176	0.352601	0	0	185	392	577	0.369281	0	0	489	344	833	0.247362	0	0	0	0
18S	796	G	309	575	884	0.0989705	0	0	261	107	368	0.0731406	0	0.0683282	402	118	520	0.292941	0	0.226906	0.0984115	0.0950451
18S	797	C	3	31	34	23.6651	0.891776	0.96057	5	34	39	9.98361	0.76108	0.911029	8	133	141	4.25023	0.54111	0.81062	0.894073	0.0623799	1	0.96057	0.911029	0.81062	0.894073	0.0623799
18S	798	G	526	540	1066	0.310028	0	0	335	201	536	0.272005	0	0	744	131	875	0.164599	0	0	0	0
18S	799	U	13	51	64	11.7904	0.814097	0.922927	8	21	29	13.8996	0.83069	0.934976	23	9	32	25.8125	0.907784	0.963793	0.940565	0.0171454	1	0.922927	0.934976	0.963793	0.940565	0.0171454
18S	800	U	438	488	926	0.184969	0	0	245	321	566	0.308485	0	0	585	438	1023	0.13775	0	0	0	0
18S	801	U	412	408	820	0.0433753	0	0	290	337	627	0.391985	0	0	422	759	1181	0.195243	0	0	0	0
18S	802	A	599	328	927	0.175706	0	0	140	341	481	0.213001	0	0	304	730	1034	0.00703167	0	0	0	0
18S	803	C	456	341	797	0.0159844	0	0.0157524	134	359	493	0.262596	0	0	524	709	1233	0.13924	0	0	0.00525078	0.00742573
18S	804	U	514	364	878	0.0166477	0	0	98	358	456	0.193995	0	0	692	923	1615	0.332508	0	0	0	0
18S	805	U	550	368	918	0.0739814	0	0	107	302	409	0.175664	0	0	554	800	1354	0.180369	0	0	0	0
18S	806	U	620	491	1111	0.228267	0	0	120	222	342	0.0349206	0	0	579	1096	1675	0.345558	0	0	0	0
18S	807	G	549	301	850	0.0124037	0	0.012266	97	81	178	0.698386	0.149284	0.412563	463	706	1169	0.0580817	0	0	0.14161	0.191658
18S	808	A	387	319	706	0.194468	0	0.163	103	69	172	0.505845	0.0463255	0.337215	453	572	1025	0.0141434	0	0.0139596	0.171392	0.132102
18S	809	A	359	779	1138	0.328134	0	0	77	92	169	0.357451	0	0.264471	368	453	821	0.199135	0	0.166234	0.143568	0.109153
18S	810	A	344	633	977	0.193092	0	0	135	97	232	0.117501	0	0	379	443	822	0.130647	0	0.115675	0.0385582	0.0545296
18S	811	A	300	356	656	0.241908	0	0.195026	50	66	116	0.774169	0.0374265	0.438468	314	412	726	0.19624	0	0.164236	0.26591	0.122663
18S	812	A	357	226	583	0.44882	0.0139255	0.31015	67	54	121	0.723588	0.0161795	0.421821	290	441	731	0.186521	0	0.157381	0.296451	0.108391
18S	813	A	358	163	521	0.620179	0.0697648	0.383237	62	21	83	1.56627	0.277914	0.613174	194	369	563	0.503467	0.0238355	0.335266	0.443892	0.121292
18S	814	U	222	154	376	1.39873	0.286874	0.583759	49	75	124	0.9432	0.134778	0.487391	222	213	435	1.09182	0.19301	0.52252	0.531223	0.0398202
18S	815	U	553	100	653	0.338226	0	0.253031	111	69	180	0.378269	0	0.275557	232	161	393	1.30395	0.183746	0.566587	0.365058	0.142798
18S	816	A	1103	137	1240	0.354875	0	0	286	67	353	0.312586	0	0	614	426	1040	0.2	0	0	0	0
18S	817	G	830	158	988	0.163431	0	0	234	107	341	0.214198	0	0	390	514	904	0.0491099	0	0	0	0
18S	818	A	1120	396	1516	0.473471	0	0	311	159	470	0.392333	0	0	780	999	1779	0.550119	0	0	0	0
18S	819	G	457	434	891	0.0105132	0	0	106	135	241	0.387282	0	0.28	331	640	971	0.0816072	0	0	0.0933333	0.131993
18S	820	U	577	792	1369	0.405255	0	0	191	406	597	0.484615	0	0	474	1400	1874	0.590347	0	0	0	0
18S	821	G	147	163	310	2.00532	0.366857	0.667972	39	107	146	1.54906	0.233321	0.609324	103	180	283	2.3018	0.266399	0.697879	0.658392	0.0367817
18S	822	U	136	441	577	0.491196	0	0.32978	69	112	181	1.03938	0.117311	0.511031	92	167	259	2.51812	0.325845	0.716541	0.519117	0.157998
18S	823	U	365	215	580	0.445496	0	0.308563	75	388	463	0.281729	0	0	174	412	586	0.43021	0	0.301161	0.203241	0.143745
18S	824	C	413	713	1126	0.333531	0	0	111	424	535	0.408624	0	0	187	1051	1238	0.4126	0	0	0	0
18S	825	A	409	397	806	0.0710037	0	0	116	270	386	0.191875	0	0	209	379	588	0.238257	0	0.192677	0.0642258	0.090829
18S	826	A	237	294	531	0.42051	0	0.29642	57	194	251	0.258377	0	0.205975	142	304	446	0.589809	0	0.371516	0.291304	0.0676785
18S	827	A	368	381	749	0.0673481	0	0	154	219	373	0.270053	0	0	227	473	700	0.0760976	0	0	0	0
18S	828	G	173	147	320	1.43887	0.276296	0.590729	92	93	185	0.548686	0.0640265	0.355525	100	433	533	0.30181	0	0.232173	0.392809	0.148735
18S	829	C	362	795	1157	0.373566	0	0	88	160	248	0.113119	0	0.101992	118	684	802	0.118542	0	0	0.0339972	0.0480793
18S	830	A	237	466	703	0.110211	0	0.0993979	55	175	230	0.103944	0	0.0945278	127	489	616	0.168738	0	0.144576	0.112834	0.0225332
18S	831	G	131	773	904	0.181596	0	0	32	132	164	0.425387	0.0201124	0.299711	41	641	682	0.0170815	0	0	0.0999035	0.141285
18S	832	G	107	368	475	0.687325	0.0707537	0.407854	20	174	194	0.0953276	0	0.0874405	56	476	532	0.269043	0	0.212319	0.235871	0.131864
18S	833	C	184	577	761	0.0640128	0	0.060236	31	154	185	0.110096	0	0.0996593	97	1109	1206	0.511323	0	0	0.0532984	0.0409804
18S	834	C	320	557	877	0.0454822	0	0	63	137	200	0.0368712	0	0	196	464	660	0.0574214	0	0	0	0
18S	835	C	657	574	1231	0.338943	0	0	191	127	318	0.450401	0	0	397	600	997	0.457604	0	0	0	0
18S	836	G	329	211	540	0.625467	0.0611618	0.38523	123	39	162	0.139741	0	0.123271	114	225	339	0.659641	0.0710279	0.398166	0.302222	0.126648
18S	837	A	425	302	727	0.226908	0	0.18515	76	47	123	0.516129	0.0689689	0.342246	116	225	341	0.531871	0.00522469	0.347868	0.291755	0.0754157
18S	838	G	480	458	938	0.0392853	0	0	60	57	117	0.624388	0.108958	0.386399	140	150	290	0.747728	0.00143512	0.428671	0.27169	0.192888
18S	839	C	483	661	1144	0.189413	0	0	72	89	161	0.149383	0	0.13067	102	275	377	0.270929	0	0.213619	0.114763	0.0879318
18S	840	C	509	759	1268	0.265887	0	0	58	141	199	0.0858889	0	0	29	341	370	0.21165	0	0.175069	0.0583562	0.0825282
18S	841	G	244	235	479	1.12688	0.224638	0.530346	44	100	144	0.299387	0	0.231636	49	111	160	1.89068	0.288043	0.655469	0.472484	0.177801
18S	842	C	379	398	777	0.273536	0	0.215002	26	144	170	0.0555556	0	0.0529248	122	209	331	0.316432	0.0161855	0.240922	0.169616	0.0831892
18S	843	C	607	647	1254	0.243701	0	0	37	209	246	0.310796	0	0	216	187	403	0.0905391	0	0.0832112	0.0277371	0.0392261
18S	844	U	615	664	1279	0.266024	0	0	27	219	246	0.309852	0	0	239	484	723	0.433794	0	0	0	0
18S	845	G	706	465	1171	0.206731	0	0	62	118	180	0.00128913	0	0.00129462	291	219	510	0.127267	0	0	0.000431539	0.000610289
18S	846	G	762	180	942	0.0467421	0	0	108	79	187	0.0556738	0	0	333	403	736	0.439545	0	0	0	0
18S	847	A	542	196	738	0.178214	0	0.151432	69	92	161	0.0973251	0	0.0891948	262	192	454	0.0333578	0	0	0.0802088	0.0621473
18S	848	U	742	390	1132	0.276483	0	0	79	97	176	0.00483365	0	0.0048376	359	248	607	0.30455	0	0	0.00161253	0.00228046
18S	849	A	237	366	603	0.374853	0.041834	0.272978	36	52	88	1.04757	0.237618	0.514438	162	86	248	0.796073	0.167549	0.444223	0.410546	0.101411
18S	850	C	210	397	607	0.25508	0	0.203505	34	93	127	0.339931	0	0.255181	69	155	224	0.938864	0.19791	0.485347	0.314677	0.122511
18S	851	C	297	429	726	0.046737	0	0	60	155	215	0.235442	0	0	125	262	387	0.0469645	0	0.0449685	0.0149895	0.0211983
18S	852	G	203	179	382	0.825907	0.164121	0.452975	47	109	156	0.16419	0	0.141809	99	151	250	0.759451	0.0562877	0.432621	0.342468	0.14213
18S	853	C	286	368	654	0.0144699	0	0.014285	84	112	196	0.0678511	0	0.0638433	121	249	370	0.25894	0	0.206122	0.0947502	0.0813093
18S	854	A	375	465	840	0.23402	0	0	164	61	225	0.0375123	0	0.0363109	214	191	405	0.245785	0	0.197684	0.0779984	0.0859192
18S	855	G	164	182	346	1.05719	0.21991	0.514621	58	35	93	2.03203	0.316646	0.672548	120	170	290	0.9853	0.179047	0.497158	0.561442	0.0788864
18S	856	C	192	321	513	0.418699	0.0441418	0.295534	71	73	144	1.13885	0.202599	0.534182	231	192	423	0.464544	0.0505969	0.317705	0.382474	0.107655
18S	857	U	327	299	626	0.182562	0	0.154587	204	99	303	0.0465278	0	0.0445994	361	311	672	0.0519729	0	0	0.0663955	0.0649646
18S	858	A	511	294	805	0.0203612	0	0	220	115	335	0.0426918	0	0.041061	575	320	895	0.243105	0	0	0.013687	0.0193564
18S	859	G	771	223	994	0.150262	0	0	541	156	697	0.519214	0	0	1035	246	1281	0.468764	0	0	0	0
18S	860	G	546	232	778	0.175938	0	0.149778	384	107	491	0.233875	0	0	624	228	852	0.108792	0	0	0.0499261	0.0706062
18S	861	A	769	480	1249	0.315324	0	0	425	159	584	0.384501	0	0	963	180	1143	0.381051	0	0	0	0
18S	862	A	501	464	965	0.0361514	0	0	289	55	344	0.133108	0	0.117773	611	40	651	0.176125	0	0.149946	0.0892395	0.0644543
18S	863	U	256	429	685	0.469728	0	0.319919	191	85	276	0.442639	0	0.307596	368	37	405	0.952217	0.1219	0.488378	0.371964	0.0824705
18S	864	A	824	739	1563	0.404788	0	0	479	64	543	0.351144	0	0	922	115	1037	0.336737	0	0	0	0
18S	865	A	721	593	1314	0.259687	0	0	317	42	359	0.00808642	0	0	637	51	688	0.0152072	0	0.0150009	0.00500029	0.00707148
18S	866	U	553	410	963	0.0276049	0	0.0268905	290	37	327	0.0377371	0	0	633	56	689	0.0855878	0	0	0.00896349	0.0126763
18S	867	G	54	203	257	3.05164	0.492894	0.753907	51	1	52	5.01132	0.618501	0.836272	55	12	67	8.76209	0.742449	0.898917	0.829699	0.0593822	1	0.753907	0.836272	0.898917	0.829699	0.0593822
18S	868	G	380	539	919	0.00483092	0	0.0048129	123	128	251	0.0361111	0	0.0349865	380	231	611	0.0814452	0	0	0.0132665	0.0154836
18S	869	A	588	641	1229	0.31393	0	0	246	94	340	0.324438	0	0	534	211	745	0.307671	0	0	0	0
18S	870	A	401	611	1012	0.177964	0	0	184	38	222	0.00847035	0	0.00843673	319	147	466	0.124364	0	0.110819	0.0397519	0.0503699
18S	871	U	318	814	1132	0.346043	0	0	216	65	281	0.338455	0	0	327	419	746	0.403778	0	0	0	0
18S	872	A	220	518	738	0.0475718	0	0	67	38	105	0.722642	0.0261992	0.421806	164	176	340	0.304855	0	0.234158	0.218655	0.17255
18S	873	G	178	322	500	0.328809	0	0.247819	123	53	176	0.123415	0	0	216	187	403	0.0218097	0	0	0.0826062	0.116823
18S	874	G	79	494	573	0.101394	0	0.0922053	54	38	92	0.720908	0.11746	0.421545	101	454	555	0.352658	0	0	0.17125	0.180944
18S	875	A	81	219	300	1.03791	0.192824	0.510133	43	62	105	0.368239	0	0.271002	82	90	172	1.06519	0.1411	0.517231	0.432789	0.114437
18S	876	C	72	333	405	0.3578	0	0.263993	35	61	96	0.409622	0	0.292731	44	133	177	0.743695	0	0.427884	0.328203	0.071455
18S	877	C	80	504	584	0.12699	0	0	29	93	122	0.0939476	0	0.0865225	54	339	393	0.342132	0	0	0.0288408	0.0407871
18S	878	G	59	203	262	1.10629	0.17703	0.526183	25	31	56	1.5807	0.285492	0.616701	19	25	44	5.11852	0.575927	0.839611	0.660832	0.131707
18S	879	C	93	193	286	1.23357	0.11977	0.553148	26	84	110	0.605105	0	0.379116	96	82	178	0.724767	0	0.421577	0.45128	0.074088
18S	880	G	168	270	438	0.691698	0.00911435	0.409429	40	74	114	0.869082	0.0420879	0.467151	61	64	125	1.97425	0	0.665557	0.514046	0.109695
18S	881	G	336	226	562	0.686856	0	0.40761	63	69	132	1.36048	0	0.5782	100	54	154	2.21577	0.00746753	0.690418	0.558743	0.116272
18S	882	U	307	378	685	0.720764	0.0349346	0.419218	62	179	241	0.73214	0	0.42369	116	118	234	1.83726	0.119899	0.64852	0.497143	0.107055
18S	883	U	500	342	842	0.678714	0.0860722	0.404592	148	108	256	1.14358	0.0785717	0.534461	200	73	273	2.18832	0.31097	0.687142	0.542065	0.115476
18S	884	C	713	494	1207	0.35447	0.0221957	0.261864	226	93	319	1.15562	0.178561	0.536876	353	122	475	1.39928	0.230575	0.583719	0.460819	0.141977
18S	885	U	1791	288	2079	0.144621	0	0	528	150	678	0.12322	0	0.109847	913	384	1297	0.00415169	0	0	0.0366156	0.0517823
18S	886	A	1592	391	1983	0.028433	0	0.0276605	495	120	615	0.450613	0	0.310984	977	290	1267	0.245321	0	0.197119	0.178588	0.116406
18S	887	U	2847	709	3556	0.439072	0	0	1289	297	1586	0.450886	0	0	1839	484	2323	0.294038	0	0	0	0
18S	888	U	2329	832	3161	0.328864	0	0	1066	560	1626	0.426245	0	0	1865	553	2418	0.259023	0	0	0	0
18S	889	U	2212	761	2973	0.268736	0	0	1073	566	1639	0.41706	0	0	1865	736	2601	0.279866	0	0	0	0
18S	890	U	2667	322	2989	0.272211	0	0	1056	594	1650	0.423158	0	0	2634	1161	3795	0.522813	0	0	0	0
18S	891	G	1710	500	2210	0.00189457	0	0	639	194	833	0.209326	0	0.173265	1353	757	2110	0.0532344	0	0	0.0577549	0.0816778
18S	892	U	1993	572	2565	0.214099	0	0	847	239	1086	0.167433	0	0	1713	1164	2877	0.372326	0	0	0	0
18S	893	U	572	494	1066	0.893783	0.225474	0.47219	392	224	616	0.417738	0.0332866	0.294988	509	563	1072	0.748359	0.130731	0.428263	0.398481	0.0753453
18S	894	G	514	541	1055	0.672854	0.0831735	0.402447	298	288	586	0.273424	0	0.215003	405	889	1294	0.263509	0	0.208681	0.275377	0.089889
18S	895	G	750	463	1213	0.291909	0	0.226096	83	326	409	0.572629	0.014858	0.364688	451	511	962	0.542287	0	0.351849	0.314211	0.0625267
18S	896	U	1273	400	1673	0.19686	0	0	202	269	471	0.105815	0	0.0958729	816	615	1431	0.148774	0	0	0.0319576	0.0451949
18S	897	U	1133	305	1438	0.159586	0	0	190	102	292	0.501213	0.061787	0.334633	675	254	929	0.0964516	0	0.0880534	0.140895	0.141631
18S	898	U	795	214	1009	0.140517	0	0.123312	183	85	268	0.452086	0.01249	0.312135	477	238	715	0.238066	0	0.192506	0.209317	0.0779978
18S	899	U	663	95	758	0.402093	0.05277	0.28705	127	65	192	0.7711	0.187665	0.436656	395	97	492	0.475411	0.040805	0.322667	0.348791	0.0638089
18S	900	C	419	102	521	1.04923	0.250146	0.512492	227	49	276	0.111312	0	0.100489	182	124	306	1.17868	0.182807	0.541817	0.384933	0.201488
18S	901	G	1032	159	1191	0.199823	0	0	235	53	288	0.0487505	0	0	545	207	752	0.29997	0	0	0	0
18S	902	G	661	195	856	0.132905	0	0.117435	170	73	243	0.0840619	0	0.0778377	228	109	337	0.499803	0	0.333904	0.176392	0.112545
18S	903	A	388	454	842	0.116041	0	0.104086	226	41	267	0.0636401	0	0	194	153	347	0.231354	0	0.188325	0.0974704	0.0770256
18S	904	A	638	361	999	0.119356	0	0	224	55	279	0.121468	0	0	220	144	364	0.0244749	0	0.0239542	0.00798475	0.0112921
18S	905	C	361	530	891	0.0252865	0	0.0246899	194	66	260	0.0384845	0	0.0371955	102	182	284	0.25653	0	0.204729	0.0888716	0.0820827
18S	906	U	335	678	1013	0.0727372	0	0	165	145	310	0.0658092	0	0	96	200	296	0.312271	0	0.238574	0.0795248	0.112465
18S	907	G	232	375	607	0.746126	0.169352	0.427706	42	30	72	3.77884	0.551623	0.793018	84	131	215	1.05195	0.0100445	0.513819	0.578181	0.155927
18S	908	A	184	876	1060	0.0453974	0	0.0434652	27	167	194	1.02809	0.115945	0.508211	41	201	242	1.08871	0.0820573	0.522264	0.35798	0.222469
18S	909	G	163	1010	1173	0.0107609	0	0	42	273	315	0.355556	0	0.262909	44	354	398	0.393818	0	0.283055	0.181988	0.128948
18S	910	G	99	488	587	1.20673	0.247874	0.547262	20	230	250	0.934042	0.173096	0.483945	49	165	214	2.09049	0.375914	0.677446	0.569551	0.0805535
18S	911	C	65	1284	1349	0.0591934	0	0	22	684	706	0.330536	0	0	18	426	444	0.62387	0.118318	0.38472	0.12824	0.181359
18S	912	C	88	1303	1391	0.0560265	0	0	24	582	606	0.138807	0	0	24	1180	1204	0.399806	0	0	0	0
18S	913	A	61	1677	1738	0.245166	0	0	36	667	703	0.2378	0	0	58	965	1023	0.186458	0	0	0	0
18S	914	U	103	2522	2625	0.508137	0	0	48	1079	1127	0.537047	0	0	47	1586	1633	0.46171	0	0	0	0
18S	915	G	46	1308	1354	0.0701927	0	0.0656341	18	618	636	0.0889238	0	0	31	890	921	0.147373	0	0.128565	0.0647331	0.0524904
18S	916	A	36	1308	1344	0.0946634	0	0.0865359	23	609	632	0.0995612	0	0	58	1106	1164	0.0507105	0	0	0.0288453	0.0407934
18S	917	U	27	1260	1287	0.181453	0	0.153685	21	441	462	0.249796	0	0.200215	53	916	969	0.273906	0	0.215187	0.189696	0.0261866
18S	918	U	14	970	984	0.556007	0.0781465	0.357563	11	455	466	0.16305	0	0.14045	54	892	946	0.362161	0.0398083	0.266079	0.254697	0.0890003
18S	919	A	25	1094	1119	0.316587	0	0.240624	5	391	396	0.322138	0	0.244115	18	1069	1087	0.165308	0	0.14197	0.208903	0.04735
18S	920	A	51	1846	1897	0.303284	0	0	22	535	557	0.143429	0	0	99	1656	1755	0.340097	0	0	0	0
18S	921	G	28	1264	1292	0.000747615	0	0	17	255	272	0.770696	0.179647	0.436153	44	1456	1500	0.256473	0	0	0.145384	0.205604
18S	922	A	14	1761	1775	0.332088	0	0	18	350	368	0.228064	0	0.186121	34	1367	1401	0.235045	0	0	0.0620403	0.0877382
18S	923	G	40	1600	1640	0.3199	0	0	15	395	410	0.0239524	0	0.0234478	31	1836	1867	0.505008	0	0	0.00781595	0.0110534
18S	924	G	66	1020	1086	0.0065624	0	0.00652558	53	362	415	0.0311432	0	0	125	917	1042	0.123479	0	0	0.00217519	0.00307619
18S	925	G	142	605	747	0.417409	0.0304036	0.294766	43	402	445	0.15152	0	0	77	640	717	0.158047	0	0.136642	0.143802	0.120444
18S	926	A	128	637	765	0.289048	0	0.224461	37	426	463	0.205867	0	0	73	144	217	2.53104	0.438448	0.71773	0.314064	0.299784
18S	927	C	71	813	884	0.0266792	0	0	34	719	753	0.592765	0	0	66	256	322	0.903612	0.0502691	0.475456	0.158485	0.224132
18S	928	G	74	643	717	0.0987465	0	0.089986	26	263	289	0.177854	0	0.151442	29	261	290	0.732226	0	0.423548	0.221659	0.144945
18S	929	G	113	174	287	1.60822	0.306118	0.617418	36	56	92	2.76416	0.426529	0.73644	37	132	169	1.64523	0	0.623347	0.659068	0.0547635
18S	930	C	168	350	518	0.233783	0	0.189781	64	91	155	1.04473	0.0709775	0.512545	58	68	126	1.91391	0.0944166	0.658598	0.453641	0.195873
18S	931	C	153	453	606	0.0182867	0	0.0179874	68	65	133	1.36824	0.117207	0.579572	46	58	104	2.6091	0.260056	0.724835	0.440798	0.304797
18S	932	G	420	360	780	0.240518	0	0	280	93	373	0.231373	0	0	182	105	287	0.317554	0	0.241655	0.0805516	0.113917
18S	933	G	287	306	593	0.0286569	0	0.0279043	176	29	205	0.532956	0	0.34877	168	119	287	0.512461	0.00636131	0.339606	0.23876	0.149144
18S	934	G	190	109	299	1.12211	0.21242	0.529603	161	33	194	0.594017	0.0328518	0.373857	260	36	296	0.630378	0.0905817	0.387445	0.430302	0.0704354
18S	935	G	540	161	701	0.120149	0	0	364	48	412	0.219209	0	0	733	60	793	0.367506	0	0	0	0
18S	936	G	266	85	351	0.964173	0.200951	0.491591	143	43	186	1.01509	0.148717	0.505085	473	39	512	0.144141	0	0.126197	0.374291	0.175515
18S	937	C	935	62	997	0.343198	0	0	444	32	476	0.202842	0	0	1027	39	1066	0.442081	0	0	0	0
18S	938	A	658	34	692	0.0242745	0	0.0237326	423	20	443	0.078028	0	0	723	3	726	0.0619593	0	0	0.00791088	0.0111877
18S	939	U	669	38	707	0.0161488	0	0.0159143	560	19	579	0.297644	0	0	705	46	751	0.0413416	0	0	0.00530475	0.00750205
18S	940	U	619	30	649	0.141077	0	0.123802	418	13	431	0.0142233	0	0.0140559	584	57	641	0.195742	0	0.163913	0.10059	0.0633423
18S	941	C	988	69	1057	0.336148	0	0	678	25	703	0.421181	0	0	950	113	1063	0.315257	0	0	0	0
18S	942	G	613	40	653	0.146143	0	0.127679	294	10	304	0.449909	0	0.311005	418	85	503	0.59817	0.0769178	0.37475	0.271145	0.10473
18S	943	U	965	43	1008	0.292886	0	0	527	41	568	0.285003	0	0	940	61	1001	0.215391	0	0	0	0
18S	944	A	686	18	704	0.0260678	0	0.0254407	336	12	348	0.218593	0	0.179804	612	15	627	0.372098	0	0.271504	0.158916	0.101535
18S	945	U	723	34	757	0.0394899	0	0	413	20	433	0.0321045	0	0	846	16	862	0.104583	0	0.0947808	0.0315936	0.0446801
18S	946	U	626	24	650	0.104267	0	0.0945534	318	16	334	0.249818	0	0.200362	745	31	776	0.339411	0	0.253647	0.182854	0.0661189
18S	947	G	313	29	342	1.22128	0.265198	0.550532	201	7	208	1.04859	0.172602	0.513058	395	57	452	1.644	0.32119	0.622305	0.561965	0.0453267
18S	948	C	689	41	730	0.0306126	0	0.0297427	267	17	284	0.458986	0.0246128	0.315351	972	81	1053	0.242104	0	0.195064	0.180052	0.117081
18S	949	G	556	39	595	0.361726	0	0.265966	260	22	282	0.519827	0.0616557	0.342828	1211	45	1256	0.159728	0	0.137823	0.248872	0.084561
18S	950	C	670	34	704	0.170812	0	0.146069	530	22	552	0.274322	0	0	1466	68	1534	0.0277235	0	0.0269927	0.0576871	0.0634593
18S	951	C	1046	47	1093	0.240605	0	0	649	55	704	0.420693	0	0	2555	67	2622	0.359088	0	0	0	0
18S	952	G	413	36	449	1.18807	0.231598	0.543529	393	28	421	0.104344	0	0.0946886	1497	40	1537	0.32163	0	0.243478	0.293899	0.186675
18S	953	C	846	83	929	0.0447909	0	0.0429149	325	47	372	0.272565	0	0.214638	1958	72	2030	0.0270365	0	0.0263374	0.0946299	0.0851277
18S	954	U	1162	518	1680	0.429982	0	0	428	136	564	0.158938	0	0	3091	138	3229	0.352229	0	0	0	0
18S	955	A	957	195	1152	0.0885516	0	0	311	102	413	0.224128	0	0.183454	2040	97	2137	0.0556023	0	0.0526969	0.0787169	0.0771216
18S	956	G	776	275	1051	0.0431981	0	0.0414471	337	79	416	0.256062	0	0.204251	2053	103	2156	0.042997	0	0.0412428	0.0956469	0.0767946
18S	957	A	950	191	1141	0.00839657	0	0.0083339	416	235	651	0.229976	0	0	3083	246	3329	0.372259	0	0	0.00277797	0.00392864
18S	958	G	1362	290	1652	0.319016	0	0	638	115	753	0.356513	0	0	3213	245	3458	0.441672	0	0	0	0
18S	959	G	406	328	734	0.725336	0.137764	0.420735	123	115	238	1.26007	0.256308	0.558569	1089	153	1242	0.653374	0.0631794	0.395369	0.458224	0.0717062
18S	960	U	541	629	1170	0.0378309	0	0.0364819	209	347	556	0.107481	0	0	1697	404	2101	0.161286	0	0	0.0121606	0.0171977
18S	961	G	636	311	947	0.355368	0	0.262397	160	334	494	0.00873176	0	0.00867355	822	348	1170	0.406481	0	0.289181	0.186751	0.126393
18S	962	A	696	377	1073	0.257418	0	0.204871	150	428	578	0.138956	0	0	722	374	1096	0.375387	0	0.273113	0.159328	0.116056
18S	963	A	1343	461	1804	0.254731	0	0	362	240	602	0.159333	0	0	1200	309	1509	0.116983	0	0	0	0
18S	964	A	970	585	1555	0.0802057	0	0	243	305	548	0.0574378	0	0	397	413	810	0.510536	0	0.338259	0.112753	0.159457
18S	965	U	613	445	1058	0.39659	0	0.284162	129	179	308	0.721072	0.113907	0.419756	259	315	574	0.895652	0.147659	0.472911	0.392276	0.0794684
18S	966	U	648	250	898	0.684081	0.0235631	0.406473	89	198	287	0.895139	0.196508	0.473201	188	131	319	2.3383	0.39812	0.701103	0.526926	0.126139
18S	967	C	1259	1096	2355	0.406687	0	0	196	313	509	0.0264052	0	0.0257752	269	613	882	0.0401032	0	0.038599	0.021458	0.0160509
18S	968	U	1222	978	2200	0.327488	0	0	165	474	639	0.176024	0	0	288	852	1140	0.233158	0	0	0	0
18S	969	U	1138	796	1934	0.194533	0	0	139	556	695	0.229262	0	0	191	1148	1339	0.378483	0	0	0	0
18S	970	G	1064	553	1617	0.0358467	0	0	155	614	769	0.329062	0	0	65	879	944	0.127349	0	0	0	0
18S	971	G	548	315	863	0.930285	0.127721	0.482231	109	336	445	0.239038	0	0.193272	156	898	1054	0.142791	0	0	0.225168	0.198158
18S	972	A	225	335	560	2.0731	0.386302	0.674988	83	309	392	0.420413	0	0.29651	149	457	606	0.654677	0	0.396047	0.455848	0.160194
18S	973	C	731	1115	1846	0.123744	0	0	160	356	516	0.0679132	0	0.0637097	78	467	545	1.17354	0.0899654	0.540377	0.201362	0.241127
18S	974	C	1216	817	2033	0.238993	0	0	213	512	725	0.264432	0	0	296	572	868	0.480885	0	0.324981	0.108327	0.153197
18S	975	G	1447	655	2102	0.278554	0	0	315	420	735	0.252476	0	0	379	372	751	1.03623	0.109166	0.509229	0.169743	0.240053
18S	976	G	735	593	1328	0.176591	0	0.150183	75	214	289	1.04954	0.179701	0.512949	227	325	552	2.17177	0.404849	0.685109	0.449414	0.222956
18S	977	C	847	1255	2102	0.322486	0	0	182	322	504	0.101672	0	0.0924551	454	2197	2651	0.338738	0	0	0.0308184	0.0435838
18S	978	G	551	832	1383	0.080957	0	0.0749439	106	223	329	0.792189	0.106343	0.442772	376	954	1330	0.666692	0.0646643	0.400189	0.305968	0.164281
18S	979	C	529	1045	1574	0.0677813	0	0	193	327	520	0.121071	0	0.108181	645	2676	3321	0.322266	0	0	0.0360602	0.0509969
18S	980	A	393	803	1196	0.190058	0	0.159817	325	389	714	0.220295	0	0	469	2157	2626	0.0289896	0	0	0.0532725	0.0753386
18S	981	A	448	1185	1633	0.227615	0	0	368	674	1042	0.5274	0	0	840	3266	4106	0.392092	0	0	0	0
18S	982	G	283	746	1029	0.201704	0	0.167984	110	436	546	0.0512899	0	0	543	2404	2947	0.0839401	0	0	0.0559948	0.0791886
18S	983	A	251	532	783	0.555896	0.117861	0.357577	118	329	447	0.14561	0	0.127351	555	2480	3035	0.105424	0	0	0.161642	0.14798
18S	984	C	151	887	1038	0.0930275	0	0.0851849	62	542	604	0.235188	0	0	295	3939	4234	0.42393	0	0	0.028395	0.0401566
18S	985	G	187	1001	1188	0.0649005	0	0	9	516	525	0.126827	0	0	232	2635	2867	0.129358	0	0	0	0
18S	986	G	183	775	958	0.222106	0	0.181896	67	242	309	0.571685	0	0.364488	346	1991	2337	0.00468111	0	0.00466129	0.183682	0.146904
18S	987	A	149	533	682	0.797299	0.163205	0.443971	35	173	208	1.31164	0.143095	0.568584	391	1099	1490	0.497645	0.0960056	0.332434	0.44833	0.0964571
18S	988	C	318	725	1043	0.185568	0	0.156649	16	248	264	0.745577	0.0530949	0.428049	420	986	1406	0.425041	0.0396866	0.298415	0.294371	0.110835
18S	989	C	374	735	1109	0.141251	0	0.123867	74	154	228	1.0542	0.13434	0.514285	487	858	1345	0.338022	0	0.252769	0.296973	0.162424
18S	990	A	641	823	1464	0.102958	0	0	150	82	232	1.16266	0.201166	0.538676	684	369	1053	0.567795	0	0.362381	0.300352	0.224245
18S	991	G	769	677	1446	0.0516624	0	0	456	59	515	0.027584	0	0	960	349	1309	0.0634606	0	0.0597165	0.0199055	0.0281506
18S	992	A	1267	917	2184	0.389245	0	0	829	143	972	0.492623	0	0	1450	215	1665	0.267254	0	0	0	0
18S	993	G	500	829	1329	0.080919	0	0.0749134	530	99	629	0.122081	0	0	765	162	927	0.278149	0	0.217802	0.0975719	0.0903493
18S	994	C	552	1479	2031	0.311505	0	0	452	303	755	0.271443	0	0	1032	627	1659	0.376928	0	0	0	0
18S	995	G	274	649	923	0.646597	0.0935311	0.392945	215	198	413	0.418465	0	0.295516	338	284	622	0.729071	0.136408	0.422046	0.370169	0.0541083
18S	996	A	880	865	1745	0.190232	0	0	606	177	783	0.310899	0	0	755	253	1008	0.0407664	0	0	0	0
18S	997	A	586	815	1401	0.012815	0	0	508	220	728	0.277793	0	0	587	204	791	0.165923	0	0.142465	0.0474883	0.0671585
18S	998	A	646	904	1550	0.172978	0	0	582	298	880	0.471081	0	0	650	351	1001	0.185019	0	0	0	0
18S	999	G	187	536	723	0.736019	0.0730897	0.424307	172	98	270	0.717712	0.141398	0.41873	216	326	542	0.438306	0	0.305128	0.382722	0.0549141
18S	1000	C	210	1362	1572	0.294589	0	0	75	171	246	0.724247	0.0785601	0.421025	229	555	784	0.0768436	0	0	0.140342	0.198473
18S	1001	A	203	936	1139	0.0367446	0	0	52	118	170	1.36426	0.146541	0.578466	213	326	539	0.345823	0	0.257314	0.278593	0.236637
18S	1002	U	375	855	1230	0.142811	0	0	140	144	284	0.313801	0	0.239489	286	454	740	0.0303494	0	0	0.0798298	0.112896
18S	1003	U	117	462	579	0.882548	0.157279	0.469235	44	117	161	1.33052	0.0849475	0.572428	136	198	334	1.41433	0.247901	0.586531	0.542731	0.0522878
18S	1004	U	259	255	514	1.06255	0.182189	0.515648	73	141	214	0.639897	0	0.391315	202	193	395	1.08861	0.176448	0.521843	0.476269	0.0601244
18S	1005	G	227	317	544	0.904159	0.153995	0.475292	80	110	190	0.778767	0.122655	0.439105	298	251	549	0.522525	0.0446659	0.343607	0.419335	0.0555481
18S	1006	C	435	670	1105	0.0861362	0	0	203	173	376	0.106425	0	0	632	270	902	0.0518888	0	0	0	0
18S	1007	C	809	623	1432	0.306172	0	0	380	204	584	0.409744	0	0	1030	385	1415	0.380948	0	0	0	0
18S	1008	A	598	298	896	0.187923	0	0.158343	251	129	380	0.0130942	0	0.0129585	695	287	982	0.0177913	0	0	0.0571005	0.0717845
18S	1009	A	1277	205	1482	0.287952	0	0	532	171	703	0.464315	0	0	1394	310	1704	0.437602	0	0	0	0
18S	1010	G	730	158	888	0.34317	0	0.255707	228	80	308	0.442647	0	0.307519	653	200	853	0.313089	0	0.23865	0.267292	0.0292851
18S	1011	A	813	245	1058	0.175302	0	0.149275	302	55	357	0.293886	0	0.227626	710	201	911	0.267532	0	0.211248	0.196049	0.0337438
18S	1012	A	1073	141	1214	0.032684	0	0.0316748	292	47	339	0.412418	0.00178132	0.292604	813	158	971	0.213272	0	0.175931	0.166737	0.106722
18S	1013	U	1459	164	1623	0.253736	0	0	508	92	600	0.246959	0	0	1263	342	1605	0.297295	0	0	0	0
18S	1014	G	465	427	892	0.410215	0	0.29112	164	114	278	0.700916	0.0513804	0.412952	382	267	649	0.84159	0.10391	0.457373	0.387148	0.0702824
18S	1015	U	1219	710	1929	0.403379	0	0	474	225	699	0.376667	0	0	970	816	1786	0.400976	0	0	0	0
18S	1016	U	537	895	1432	0.176878	0	0	207	294	501	0.0614431	0	0	460	761	1221	0.0952173	0	0	0	0
18S	1017	U	350	1088	1438	0.201583	0	0	106	483	589	0.195424	0	0	272	726	998	0.125937	0	0.11195	0.0373168	0.0527739
18S	1018	U	162	573	735	0.605767	0.0957212	0.377564	66	331	397	0.265941	0	0.210491	202	806	1008	0.104394	0	0.0946108	0.227555	0.116144
18S	1019	C	330	689	1019	0.0672767	0	0.0630938	93	281	374	0.375141	0	0.273332	260	1037	1297	0.18799	0	0	0.112142	0.116853
18S	1020	A	233	387	620	0.751548	0.110518	0.429471	77	164	241	1.18728	0.224271	0.543839	183	375	558	0.970185	0.198553	0.492881	0.48873	0.0467826
18S	1021	U	323	910	1233	0.209553	0	0	92	483	575	0.145409	0	0	219	951	1170	0.136322	0	0	0	0
18S	1022	U	352	767	1119	0.184266	0	0	77	798	875	0.499176	0	0	251	948	1199	0.224352	0	0	0	0
18S	1023	A	343	404	747	0.196583	0	0.164471	90	420	510	0.0979126	0	0	217	673	890	0.0495199	0	0.0472339	0.0705683	0.0691426
18S	1024	A	389	326	715	0.180618	0	0.153167	104	362	466	0.0608137	0	0	208	758	966	0.0894289	0	0	0.0510556	0.0722036
18S	1025	U	296	384	680	0.173291	0	0.147882	101	405	506	0.207101	0	0	123	635	758	0.0949934	0	0.086857	0.0782462	0.0606786
18S	1026	C	424	771	1195	0.404357	0	0	111	375	486	0.215241	0	0	167	948	1115	0.33853	0	0	0	0
18S	1027	A	282	234	516	0.499334	0.00204741	0.333467	86	136	222	0.766318	0.121556	0.434955	147	383	530	0.499017	0.0392745	0.333315	0.367246	0.0478777
18S	1028	A	647	220	867	0.168817	0	0	142	176	318	0.107732	0	0.097531	192	366	558	0.333035	0	0.250168	0.1159	0.102953
18S	1029	G	314	254	568	0.368405	0	0.269568	108	99	207	0.627244	0.0469022	0.386606	126	776	902	0.258373	0	0	0.218725	0.161874
18S	1030	A	351	308	659	0.240589	0	0.194169	81	162	243	0.381148	0	0.276786	153	288	441	0.625163	0.0490271	0.385214	0.285389	0.0782307
18S	1031	A	2	16	18	47.769	0.945786	0.980553	0	38	38	8.10427	0.724768	0.892676	4	12	16	43.6092	0.947156	0.978874	0.950701	0.0410359	1	0.980553	0.892676	0.978874	0.950701	0.0410359
18S	1032	C	242	609	851	0.0890063	0	0.0818198	42	263	305	0.0619463	0	0.0585128	153	653	806	0.151384	0	0	0.0467775	0.0344181
18S	1033	G	206	492	698	0.584533	0	0.369233	39	249	288	0.256209	0	0.204518	112	768	880	0.134481	0	0	0.19125	0.15103
18S	1034	A	488	813	1301	0.0728964	0	0	112	278	390	0.0164251	0	0.0162005	172	516	688	0.337833	0	0.252797	0.0896657	0.11554
18S	1035	A	715	900	1615	0.19023	0	0	185	385	570	0.257171	0	0	323	491	814	0.255951	0	0.20399	0.0679966	0.0961617
18S	1036	A	668	882	1550	0.0648256	0	0	157	480	637	0.270446	0	0	365	623	988	0.130008	0	0.115153	0.0383845	0.0542839
18S	1037	G	299	637	936	0.767188	0.050433	0.434392	92	199	291	0.835845	0.0462813	0.456143	178	596	774	0.659756	0.0586852	0.397811	0.429448	0.0240688
18S	1038	U	601	1308	1909	0.133066	0	0	169	189	358	0.540885	0	0.351658	361	534	895	0.549851	0.0778974	0.355032	0.235564	0.166574
18S	1039	C	1449	1739	3188	0.525968	0	0	388	506	894	0.45054	0	0	654	1665	2319	0.460709	0	0	0	0
18S	1040	G	1073	1193	2266	0.299186	0	0	287	430	717	0.297586	0	0	600	1799	2399	0.485509	0	0	0	0
18S	1041	G	1197	714	1911	0.179498	0	0	388	408	796	0.395567	0	0	794	983	1777	0.269166	0	0	0	0
18S	1042	A	1270	385	1655	0.106938	0	0	408	318	726	0.380254	0	0	1250	625	1875	0.347844	0	0	0	0
18S	1043	G	1324	515	1839	0.284426	0	0	334	108	442	0.0188362	0	0	1159	679	1838	0.385372	0	0	0	0
18S	1044	G	775	220	995	0.312439	0	0.238242	169	34	203	1.11313	0.191214	0.527992	699	195	894	0.262843	0	0.20832	0.324851	0.144161
18S	1045	U	224	77	301	3.05883	0.476069	0.754239	103	27	130	2.11145	0.364742	0.680275	238	13	251	3.29418	0.522991	0.767836	0.734117	0.0384742
18S	1046	U	345	18	363	1.7681	0.266033	0.639376	111	39	150	1.27557	0.12719	0.562186	244	6	250	2.53444	0.329159	0.717879	0.639814	0.0635622
18S	1047	C	645	396	1041	0.192962	0	0	264	97	361	0.236372	0	0	444	300	744	0.113602	0	0	0	0
18S	1048	G	352	195	547	0.464031	0	0.31735	106	85	191	0.310822	0	0.238066	195	127	322	0.811283	0	0.448672	0.334696	0.0868502
18S	1049	A	245	145	390	0.877494	0	0.468013	136	51	187	0.125059	0	0.111686	243	135	378	0.194547	0	0.163223	0.247641	0.157241
18S	1050	A	415	320	735	0.175951	0	0	151	92	243	0.257058	0	0	199	150	349	0.0154603	0	0	0	0
18S	1051	G	362	250	612	0.0232554	0	0.0227632	170	108	278	0.36583	0	0	244	132	376	0.1827	0	0	0.00758772	0.0107307
18S	1052	A	270	183	453	0.545521	0	0.353473	43	64	107	0.845165	0.0638943	0.460353	60	70	130	1.57345	0.186358	0.613236	0.475687	0.106601
18S	1053	C	238	1177	1415	0.506929	0	0	54	134	188	0.0581423	0	0.0552236	91	230	321	0.068668	0	0.064443	0.0398889	0.0284557
18S	1054	G	129	408	537	0.558695	0	0.358866	23	117	140	0.447597	0	0.310722	54	234	288	0.180738	0	0.153522	0.27437	0.0876835
18S	1055	A	62	209	271	2.7779	0.293076	0.736019	25	36	61	2.78584	0.426453	0.739006	29	79	108	2.76932	0.38452	0.736493	0.737173	0.00131101
18S	1056	U	106	118	224	4.19926	0.52503	0.808356	17	45	62	3.01658	0.495754	0.754012	36	45	81	4.49431	0.578713	0.819813	0.79406	0.0287023	1
18S	1057	C	739	332	1071	0.170522	0	0.145797	152	135	287	0.102546	0	0	232	263	495	0.0506272	0	0	0.0485989	0.0687293
18S	1058	A	777	457	1234	0.223608	0	0.182866	171	98	269	0.176708	0	0.150646	298	133	431	0.382896	0	0.277344	0.203618	0.0537658
18S	1059	G	1984	238	2222	0.278852	0	0	352	61	413	0.158508	0	0	745	166	911	0.2803	0	0	0	0
18S	1060	A	1110	245	1355	0.362922	0	0.266426	229	93	322	0.256003	0	0.204327	358	174	532	0.53375	0	0.34843	0.273061	0.0590164
18S	1061	U	1966	951	2917	0.359043	0	0	354	160	514	0.151111	0	0	678	358	1036	0.0901318	0	0	0	0
18S	1062	A	1130	717	1847	0.14412	0	0.126025	195	154	349	0.401333	0	0.286979	441	209	650	0.685527	0	0.407085	0.273363	0.115145
18S	1063	C	1797	904	2701	0.214697	0	0	360	212	572	0.122882	0	0	739	337	1076	0.0858661	0	0.0791438	0.0263813	0.0373087
18S	1064	C	2549	1375	3924	0.488484	0	0	646	340	986	0.524879	0	0	1389	481	1870	0.378075	0	0	0	0
18S	1065	G	1743	496	2239	0.0439137	0	0	384	162	546	0.058054	0	0	1095	282	1377	0.0688357	0	0	0	0
18S	1066	U	1329	704	2033	0.00363269	0	0.00362131	368	240	608	0.202299	0	0	1035	507	1542	0.172507	0	0	0.0012071	0.0017071
18S	1067	C	1438	1078	2516	0.256381	0	0	382	315	697	0.35226	0	0	1601	1066	2667	0.572751	0	0	0	0
18S	1068	G	481	581	1062	0.742897	0.118866	0.426473	91	188	279	0.681786	0.0412315	0.406257	464	423	887	0.48297	0	0.325925	0.386218	0.0434251
18S	1069	U	848	625	1473	0.140268	0	0.123087	170	294	464	0.0839904	0	0	587	658	1245	0.00105226	0	0.00105199	0.0413796	0.0577773
18S	1070	A	867	645	1512	0.0063597	0	0	184	180	364	0.0940335	0	0.086167	714	432	1146	0.0347767	0	0.0336363	0.0399344	0.0354583
18S	1071	G	335	429	764	0.783907	0.165627	0.439755	68	106	174	1.07244	0.207897	0.518909	308	632	940	0.16068	0	0.138563	0.365742	0.163858
18S	1072	U	218	871	1089	0.134567	0	0.118702	44	116	160	1.13251	0.187428	0.532619	209	574	783	0.320408	0	0.242893	0.298072	0.173427
18S	1073	U	294	518	812	0.517589	0.0240712	0.341337	42	157	199	0.613778	0.034795	0.381518	131	388	519	0.912927	0.0954228	0.477721	0.400192	0.0572231
18S	1074	C	690	396	1086	0.0184708	0	0.0181522	162	194	356	0.223031	0	0	389	649	1038	0.225676	0	0	0.00605074	0.00855704
18S	1075	C	585	619	1204	0.0956293	0	0	108	233	341	0.176153	0	0	406	529	935	0.15311	0	0	0	0
18S	1076	G	539	411	950	0.161047	0	0.138834	77	193	270	0.0542025	0	0.0515963	362	254	616	0.283847	0.0127535	0.22137	0.137267	0.0693188
18S	1077	A	516	252	768	0.47366	0.0599268	0.321701	130	70	200	0.509397	0.0302006	0.3386	346	173	519	0.514936	0.0988871	0.340338	0.333546	0.00840583
18S	1078	C	774	566	1340	0.166559	0	0	260	119	379	0.204415	0	0	608	201	809	0.080439	0	0	0	0
18S	1079	C	973	850	1823	0.393969	0	0	244	158	402	0.18048	0	0	547	332	879	0.139015	0	0	0	0
18S	1080	A	412	334	746	0.671977	0.115871	0.402228	79	85	164	1.22222	0.243199	0.551504	396	134	530	0.517702	0.0911655	0.341533	0.431755	0.0882264
18S	1081	U	559	432	991	0.28629	0	0.222745	175	142	317	0.142173	0	0.12482	487	237	724	0.052613	0	0.0500488	0.132538	0.0707139
18S	1082	A	608	535	1143	0.229779	0	0.186978	199	152	351	0.103378	0	0.0939337	489	301	790	0.0201433	0	0	0.0936374	0.0763339
18S	1083	A	706	748	1454	0.00699504	0	0	322	144	466	0.167547	0	0	696	274	970	0.223973	0	0	0	0
18S	1084	A	578	846	1424	0.0707602	0	0.0661274	291	147	438	0.0643888	0	0	468	279	747	0.0755793	0	0.0703559	0.0454945	0.0322157
18S	1085	C	580	1067	1647	0.0566545	0	0	376	259	635	0.386845	0	0	729	398	1127	0.315091	0	0	0	0
18S	1086	G	202	778	980	0.649994	0	0.394181	107	139	246	0.759199	0.0412566	0.432555	246	355	601	0.363806	0	0.267083	0.364606	0.0707165
18S	1087	A	291	1659	1950	0.210354	0	0	158	333	491	0.17579	0	0	155	406	561	0.459747	0.0137564	0.315334	0.105111	0.14865
18S	1088	U	191	3307	3498	0.608069	0	0	80	610	690	0.45332	0	0	164	987	1151	0.360166	0	0	0	0
18S	1089	G	176	1313	1489	0.0588814	0	0.0556425	46	253	299	0.360444	0	0.265597	35	408	443	0.838589	0.133389	0.456664	0.259301	0.163777
18S	1090	C	247	1215	1462	0.0341839	0	0.0330759	87	303	390	0.0452401	0	0	200	761	961	0.234858	0	0	0.0110253	0.0155921
18S	1091	C	204	1456	1660	0.165135	0	0	55	261	316	0.126498	0	0.112609	199	830	1029	0.320852	0	0	0.0375363	0.0530843
18S	1092	G	109	672	781	0.778645	0.0531051	0.438089	41	295	336	0.0357402	0	0	240	382	622	0.280328	0	0.219225	0.219105	0.178849
18S	1093	A	121	714	835	0.578216	0.00122405	0.366651	27	140	167	0.960582	0.172575	0.491439	142	327	469	0.76208	0	0.433012	0.430367	0.0509789
18S	1094	C	348	777	1125	0.0463884	0	0.0443696	103	238	341	0.163515	0	0	177	370	547	0.521148	0	0.343013	0.129128	0.152321
18S	1095	C	217	941	1158	0.110919	0	0	81	180	261	0.0320187	0	0.0311404	303	573	876	0.0798429	0	0	0.0103801	0.0146797
18S	1096	G	297	726	1023	0.0387804	0	0	100	137	237	0.0978058	0	0.0894344	328	362	690	0.221579	0	0.181603	0.0903456	0.0741417
18S	1097	G	151	324	475	1.11671	0.240658	0.528094	96	106	202	0.28451	0	0.222346	195	166	361	1.49266	0.145857	0.599487	0.449976	0.163576
18S	1098	C	178	739	917	0.00895667	0	0.00888675	75	203	278	0.110713	0	0	316	1918	2234	0.686652	0	0	0.00296225	0.00418926
18S	1099	G	150	723	873	0.063463	0	0.0597401	48	113	161	0.57716	0.0838791	0.367387	210	522	732	0.19809	0	0.165527	0.197551	0.127621
18S	1100	A	188	690	878	0.0895336	0	0.0822619	102	136	238	0.0741051	0	0.0692622	236	441	677	0.317306	0	0.241145	0.13089	0.0781426
18S	1101	U	292	1024	1316	0.289834	0	0	145	181	326	0.213694	0	0	349	747	1096	0.229748	0	0	0	0
18S	1102	G	341	328	669	0.467662	0	0.318968	37	119	156	0.754848	0.0934624	0.431717	129	316	445	0.988291	0.00886272	0.497617	0.416101	0.073764
18S	1103	C	268	698	966	0.0262208	0	0	47	316	363	0.299695	0	0	91	932	1023	0.214985	0	0	0	0
18S	1104	G	415	709	1124	0.187714	0	0	91	169	260	0.00417199	0	0	347	638	985	0.213602	0	0	0	0
18S	1105	G	309	375	684	0.356415	0	0.263046	71	137	208	0.244232	0	0.197049	122	441	563	0.24082	0	0.194359	0.218151	0.0317643
18S	1106	C	372	969	1341	0.396258	0	0	94	250	344	0.297746	0	0	130	617	747	0.146034	0	0	0	0
18S	1107	G	516	1014	1530	0.520248	0	0	156	330	486	0.5611	0	0	223	521	744	0.206741	0	0	0	0
18S	1108	G	216	217	433	0.78615	0.0785273	0.440705	44	99	143	0.652623	0	0.396568	84	369	453	0.228243	0	0.186163	0.341145	0.111061
18S	1109	C	378	358	736	0.0739635	0	0	131	102	233	0.0621083	0	0	208	467	675	0.264004	0	0	0	0
18S	1110	G	100	176	276	1.41661	0.265531	0.587074	14	21	35	5.25525	0.634293	0.843882	41	132	173	1.82918	0.391618	0.647857	0.692937	0.10958
18S	1111	U	207	183	390	0.500909	0	0.334307	48	129	177	0.110737	0	0.100203	100	166	266	0.614357	0.0920632	0.381443	0.271985	0.122982
18S	1112	U	125	239	364	0.543653	0	0.352812	23	144	167	0.155489	0	0.135263	53	331	384	0.0346898	0	0.0336111	0.173895	0.133146
18S	1113	A	103	302	405	0.21965	0	0.180457	31	89	120	0.550505	0	0.356951	52	191	243	0.567077	0.0487477	0.362818	0.300075	0.084617
18S	1114	U	107	270	377	0.206996	0	0.171873	22	174	196	0.145685	0	0	37	281	318	0.13511	0	0.119358	0.097077	0.071914
18S	1115	U	122	251	373	0.207724	0	0.172378	24	172	196	0.147377	0	0	28	315	343	0.0273902	0	0.0267356	0.0663712	0.0757487
18S	1116	C	142	309	451	0.0792035	0	0	42	145	187	0.146749	0	0	54	258	312	0.0768193	0	0.0715514	0.0238505	0.0337296
18S	1117	C	234	183	417	0.0316055	0	0.0307084	48	111	159	0.0205556	0	0.0202656	137	248	385	0.146949	0	0	0.0169914	0.0127487
18S	1118	C	353	316	669	0.398706	0	0	83	117	200	0.240409	0	0	118	331	449	0.291778	0	0	0	0
18S	1119	A	248	162	410	0.0785077	0	0.0729575	97	63	160	0.0442374	0	0	133	145	278	0.195978	0	0.164357	0.0791047	0.0672389
18S	1120	U	319	430	749	0.467541	0	0	154	107	261	0.471671	0	0	248	318	566	0.47866	0	0	0	0
18S	1121	G	105	133	238	0.908136	0.133484	0.476974	65	25	90	0.656288	0.108151	0.398887	114	183	297	0.0790082	0	0.0734514	0.316437	0.174749
18S	1122	A	64	55	119	2.84648	0.471456	0.741629	31	13	44	2.27901	0.409394	0.699773	70	130	200	0.635102	0.086065	0.389603	0.610335	0.157014
18S	1123	C	115	308	423	0.0128931	0	0.0127587	27	24	51	1.83355	0.31405	0.651507	93	39	132	1.53559	0.314577	0.607415	0.423894	0.291273
18S	1124	C	150	240	390	0.144956	0	0.126887	76	44	120	0.224518	0	0.184598	163	66	229	0.501353	0	0.334904	0.215463	0.087682
18S	1125	C	304	290	594	0.289449	0	0	102	65	167	0.144974	0	0	208	139	347	0.020083	0	0	0	0
18S	1126	G	205	192	397	0.185343	0	0.156695	87	50	137	0.16868	0	0.145234	205	49	254	0.542658	0.00357658	0.352665	0.218198	0.0951975
18S	1127	C	258	197	455	0.0731238	0	0.0682806	71	81	152	0.103849	0	0.0946393	193	175	368	0.123517	0	0.110204	0.0910412	0.0173031
18S	1128	C	125	197	322	0.671758	0.0938186	0.402573	77	38	115	0.629119	0.0522858	0.388226	110	299	409	0.112331	0	0.101209	0.297336	0.138806
18S	1129	G	258	288	546	0.0400975	0	0.0386196	96	137	233	0.15774	0	0	131	273	404	0.276845	0	0.21724	0.0852864	0.0946277
18S	1130	G	231	422	653	0.0777948	0	0	139	163	302	0.314521	0	0	241	485	726	0.262464	0	0	0	0
18S	1131	G	258	284	542	0.24115	0	0.194584	56	90	146	0.618216	0.0919617	0.383648	200	270	470	0.326351	0.0308268	0.246446	0.274893	0.0797631
18S	1132	C	406	372	778	0.108572	0	0	151	190	341	0.327485	0	0	459	385	844	0.268389	0	0	0	0
18S	1133	A	529	437	966	0.250052	0	0	185	110	295	0.14955	0	0	650	196	846	0.222235	0	0	0	0
18S	1134	G	363	208	571	0.416589	0.0535878	0.294442	142	76	218	0.201268	0	0.168186	531	169	700	0.018957	0	0	0.154209	0.120611
18S	1135	C	529	309	838	0.0110581	0	0	178	113	291	0.0566971	0	0	602	236	838	0.183472	0	0	0	0
18S	1136	U	651	294	945	0.115598	0	0	171	89	260	0.0655598	0	0.0617482	540	161	701	0.00308642	0	0.0030813	0.0216098	0.02841
18S	1137	U	813	273	1086	0.241102	0	0	185	46	231	0.185584	0	0.157105	697	184	881	0.255606	0	0	0.0523684	0.0740601
18S	1138	C	885	143	1028	0.19919	0	0	299	45	344	0.248728	0	0	468	149	617	0.0670083	0	0.0628955	0.0209652	0.0296492
18S	1139	C	747	190	937	0.150296	0	0	301	56	357	0.326009	0	0	537	179	716	0.175686	0	0	0	0
18S	1140	G	531	267	798	0.0551523	0	0	96	37	133	0.879602	0.0264734	0.469838	362	55	417	0.352552	0	0.261119	0.243652	0.192208
18S	1141	G	696	248	944	0.268136	0	0	415	67	482	0.59089	0	0	534	95	629	0.232099	0	0	0	0
18S	1142	G	463	165	628	0.0440558	0	0.0422612	135	35	170	0.239636	0	0.194228	432	107	539	0.211708	0	0	0.0788297	0.0834029
18S	1143	A	414	182	596	0.0222036	0	0	107	43	150	0.270935	0	0.214294	324	61	385	0.00880829	0	0	0.0714313	0.101019
18S	1144	A	344	105	449	0.161556	0	0.139352	76	33	109	0.653737	0	0.397494	196	46	242	0.367673	0.0445448	0.269642	0.268829	0.105388
18S	1145	A	217	91	308	0.496836	0.0862263	0.332643	52	43	95	0.671991	0	0.40443	140	22	162	0.773688	0.126298	0.437717	0.391597	0.0438455
18S	1146	C	134	105	239	0.714583	0.116333	0.417783	47	58	105	0.347484	0	0.259694	92	50	142	0.731702	0.0437786	0.424247	0.367241	0.0760929
18S	1147	C	143	103	246	0.492578	0.00124493	0.330916	58	52	110	0.251952	0	0.202706	62	50	112	1.00079	0.0577021	0.502419	0.345347	0.122782
18S	1148	A	97	72	169	0.979739	0.187781	0.496358	50	27	77	0.615385	0.102583	0.384	27	43	70	1.90626	0.239268	0.659109	0.513156	0.112939
18S	1149	A	104	140	244	0.278957	0	0.218811	32	37	69	0.877302	0.201911	0.470904	34	90	124	0.478222	0	0.325272	0.338329	0.10333
18S	1150	A	130	189	319	0.0756597	0	0	93	82	175	0.267045	0	0	42	110	152	0.185984	0	0.157687	0.0525624	0.0743345
18S	1151	G	24	176	200	0.566501	0.159822	0.362787	14	68	82	0.796386	0.166148	0.44632	11	85	96	1.07973	0.274606	0.521754	0.44362	0.064926
18S	1152	U	109	219	328	0.00874705	0	0	38	127	165	0.0927711	0	0	33	228	261	0.174852	0	0	0	0
18S	1153	C	32	342	374	0.0466963	0	0	31	130	161	0.0268861	0	0	23	197	220	0.119356	0	0.107062	0.0356874	0.0504697
18S	1154	U	69	294	363	0.113217	0	0.101954	64	114	178	0.0865922	0	0	50	263	313	0.159377	0	0	0.0339848	0.0480618
18S	1155	U	75	336	411	0.069795	0	0.0653899	80	133	213	0.170613	0	0	24	235	259	0.127521	0	0.113486	0.0596253	0.0465094
18S	1156	U	85	292	377	0.279101	0.0168191	0.218653	112	146	258	0.248177	0	0	37	260	297	0.0915735	0	0.0841499	0.100934	0.0900502
18S	1157	G	106	319	425	0.197496	0	0.165248	81	100	181	0.142308	0	0.125181	58	289	347	0.010249	0	0	0.0968098	0.070382
18S	1158	G	192	428	620	0.13659	0	0	122	75	197	0.102245	0	0.0931874	155	430	585	0.386424	0	0	0.0310625	0.043929
18S	1159	G	138	554	692	0.142649	0	0	68	53	121	0.981056	0.189862	0.497276	80	292	372	0.165445	0	0.142286	0.213188	0.209111
18S	1160	U	45	785	830	0.21317	0	0	31	138	169	0.526797	0.0645619	0.346369	16	349	365	0.37207	0	0.271716	0.206028	0.148838
18S	1161	U	51	558	609	0.266576	0	0.210742	42	302	344	0.206731	0	0	35	230	265	1.23012	0.206574	0.552524	0.254422	0.227672
18S	1162	C	75	552	627	0.369586	0	0.270166	80	339	419	0.305212	0	0	56	544	600	0.0598077	0	0.0565214	0.108896	0.116347
18S	1163	C	60	494	554	0.644384	0.0721292	0.3923	29	139	168	0.986259	0.114156	0.498025	40	349	389	0.824501	0.125157	0.452541	0.447622	0.043302
18S	1164	G	84	683	767	0.211589	0	0.174825	33	218	251	0.41724	0	0.29523	36	680	716	0.0193553	0	0.0190138	0.163023	0.113073
18S	1165	G	174	1054	1228	0.280544	0	0	72	291	363	0.00277778	0	0	89	919	1008	0.290717	0	0	0	0
18S	1166	G	360	1047	1407	0.390475	0	0	174	301	475	0.216807	0	0	193	992	1185	0.392711	0	0	0	0
18S	1167	G	729	918	1647	0.518487	0	0	358	283	641	0.429958	0	0	416	928	1344	0.482396	0	0	0	0
18S	1168	G	1040	450	1490	0.491557	0	0	353	142	495	0.243996	0	0	663	518	1181	0.415492	0	0	0	0
18S	1169	G	315	189	504	0.585897	0	0.369904	203	100	303	0.274963	0	0.216222	299	219	518	0.377136	0	0.274239	0.286788	0.0633649
18S	1170	A	542	51	593	0.203199	0	0.169119	399	129	528	0.324197	0	0	616	123	739	0.140901	0	0	0.0563729	0.0797233
18S	1171	G	189	54	243	1.71958	0.28348	0.633251	250	32	282	0.300864	0	0.23191	246	54	300	1.03839	0.185777	0.510249	0.45847	0.167888
18S	1172	U	300	64	364	0.519239	0	0.342393	312	30	342	0.00767736	0	0	353	106	459	0.149444	0	0.130261	0.157551	0.141107
18S	1173	A	233	31	264	0.761551	0	0.433247	277	20	297	0.0583893	0	0.0553435	182	24	206	1.28556	0.108952	0.563662	0.350751	0.215563
18S	1174	U	138	42	180	1.15003	0	0.536268	156	43	199	0.465667	0.042029	0.318804	148	31	179	1.1866	0.0435628	0.544052	0.466375	0.104397
18S	1175	G	134	83	217	0.484811	0	0.327526	229	83	312	0.189457	0	0	203	52	255	0.251042	0	0.201295	0.176273	0.134877
18S	1176	G	171	64	235	0.353013	0	0.261729	218	17	235	0.0559322	0	0.0531829	179	37	216	0.37998	0	0.276274	0.197062	0.101911
18S	1177	U	105	45	150	1.22759	0.292016	0.552728	113	16	129	0.848718	0.221194	0.461003	199	24	223	0.204117	0	0.170147	0.394626	0.163088
18S	1178	U	332	94	426	0.251366	0	0	184	53	237	0.100373	0	0	535	42	577	0.621126	0	0	0	0
18S	1179	G	206	76	282	0.206439	0	0.171617	105	58	163	0.280623	0	0.220179	169	35	204	0.17355	0	0.148502	0.180099	0.0298702
18S	1180	C	326	132	458	0.267587	0	0	141	78	219	0.12596	0	0	149	54	203	0.14085	0	0.123993	0.041331	0.0584509
18S	1181	A	415	54	469	0.271277	0	0	108	57	165	0.137885	0	0.121821	136	37	173	0.311111	0	0.238333	0.120051	0.097307
18S	1182	A	374	59	433	0.199616	0	0	142	73	215	0.217078	0	0	131	35	166	0.316101	0	0.241278	0.0804259	0.113739
18S	1183	A	506	64	570	0.428352	0	0	162	81	243	0.366758	0	0	208	25	233	0.137322	0	0	0	0
18S	1184	G	223	81	304	0.185319	0	0.156779	73	29	102	0.604962	0.124649	0.379226	138	24	162	0.252352	0	0.202494	0.246166	0.0959208
18S	1185	C	136	94	230	0.590717	0.0609652	0.372366	38	128	166	0.121158	0	0	71	59	130	0.412638	0.09882	0.293692	0.222019	0.160243
18S	1186	U	155	207	362	0.0250995	0	0	34	100	134	0.12321	0	0.110423	39	141	180	0.00214856	0	0	0.0368076	0.0520537
18S	1187	G	76	122	198	0.870631	0.157654	0.466675	14	59	73	1.21772	0.169515	0.552452	44	113	157	0.295781	0	0.229385	0.416171	0.136641
18S	1188	A	78	132	210	0.756925	0.132049	0.431989	4	105	109	0.487879	0	0.329918	52	151	203	0.0446623	0	0.0429544	0.268287	0.164693
18S	1189	A	63	165	228	0.644299	0.133352	0.392881	20	74	94	0.792982	0.0812541	0.444882	46	91	137	0.728019	0.0934722	0.423077	0.42028	0.021321
18S	1190	A	70	348	418	0.130178	0	0	37	89	126	0.40245	0.014242	0.288582	96	129	225	0.141888	0	0.124741	0.137774	0.118173
18S	1191	C	49	495	544	0.301407	0	0	26	99	125	0.62866	0.114795	0.387888	58	127	185	0.66135	0.0718899	0.399372	0.26242	0.185618
18S	1192	U	42	387	429	0.0229974	0	0	19	251	270	0.197704	0	0	50	180	230	0.514045	0.0774075	0.340491	0.113497	0.160509
18S	1193	U	68	428	496	0.130807	0	0	27	328	355	0.320069	0	0	74	494	568	0.358895	0	0	0	0
18S	1194	A	38	384	422	0.103021	0	0.0935994	27	180	207	0.411485	0	0.292523	63	258	321	0.369634	0	0.270491	0.218871	0.089036
18S	1195	A	31	414	445	0.0851769	0	0.0786538	27	205	232	0.382308	0.018909	0.277434	69	288	357	0.336685	0	0.252408	0.202832	0.0883996
18S	1196	A	71	455	526	0.0583808	0	0	42	284	326	0.0714577	0	0.0668829	149	447	596	0.171264	0	0	0.0222943	0.0315289
18S	1197	G	179	452	631	0.21846	0	0	194	231	425	0.130125	0	0	272	474	746	0.313298	0	0	0	0
18S	1198	G	214	274	488	0.0549648	0	0.0522022	187	287	474	0.16655	0	0	279	337	616	0.0930668	0	0	0.0174007	0.0246084
18S	1199	A	398	129	527	0.00909091	0	0	257	263	520	0.190382	0	0	502	279	781	0.265672	0	0	0	0
18S	1200	A	251	264	515	0.0511413	0	0.0487429	253	201	454	0.00429792	0	0.00428892	403	209	612	0.00661591	0	0.0065831	0.0198717	0.0204366
18S	1201	U	254	201	455	0.221491	0.0298998	0.181655	235	191	426	0.136768	0	0.120562	332	217	549	0.162646	0	0.140112	0.147443	0.0254741
18S	1202	U	320	229	549	0.00909091	0	0	259	289	548	0.131208	0	0	362	190	552	0.160659	0	0.138637	0.0462122	0.0653539
18S	1203	G	433	114	547	0.0363139	0	0	296	145	441	0.0859477	0	0.0793106	443	120	563	0.0997242	0	0.0908275	0.0567127	0.0403766
18S	1204	A	458	140	598	0.100872	0	0	367	112	479	0.0409954	0	0	428	139	567	0.044464	0	0.042643	0.0142143	0.0201021
18S	1205	C	348	262	610	0.100073	0	0	460	208	668	0.369606	0	0	561	212	773	0.27561	0	0	0	0
18S	1206	G	575	193	768	0.311646	0	0	540	136	676	0.427409	0	0	637	290	927	0.45734	0	0	0	0
18S	1207	G	284	190	474	0.198199	0	0.165705	331	165	496	0.248871	0	0	373	168	541	0.0233907	0	0	0.055235	0.0781141
18S	1208	A	217	138	355	0.639888	0.0850907	0.390872	165	47	212	0.720344	0.143903	0.419867	268	134	402	0.300524	0	0.231521	0.34742	0.0828034
18S	1209	A	57	123	180	2.29705	0.406503	0.697868	33	87	120	1.7382	0.294486	0.636718	108	140	248	1.05279	0.179761	0.513863	0.61615	0.0765148
18S	1210	G	178	773	951	0.469164	0	0	99	98	197	0.445903	0	0.309472	194	118	312	0.523429	0	0.344308	0.217927	0.154752
18S	1211	G	249	439	688	0.255878	0	0	171	124	295	0.205631	0	0	425	142	567	0.268388	0	0	0	0
18S	1212	G	311	166	477	0.10265	0	0.0932708	108	20	128	0.656934	0	0.398339	174	42	216	0.958833	0.083825	0.490646	0.327419	0.169802
18S	1213	C	569	96	665	0.240858	0	0	121	37	158	0.132075	0	0.117318	481	74	555	0.327258	0	0	0.0391061	0.0553044
18S	1214	A	448	55	503	0.0996473	0	0.0907813	93	24	117	0.477778	0	0.325173	398	76	474	0.139088	0	0	0.138651	0.136999
18S	1215	C	312	63	375	0.694385	0	0.41046	59	46	105	0.84392	0	0.460031	165	95	260	0.878927	0	0.468737	0.446409	0.0256674
18S	1216	C	380	83	463	0.511015	0	0.338676	112	18	130	0.699661	0	0.413504	172	129	301	0.913613	0.0266826	0.478256	0.410146	0.0570325
18S	1217	A	149	36	185	3.31673	0.528111	0.769301	45	16	61	3.26326	0.48079	0.768345	110	81	191	2.60133	0.409742	0.723371	0.753672	0.0214298	1
18S	1218	C	469	85	554	0.456276	0.0192193	0.313705	134	41	175	0.517172	0.0277515	0.34216	322	50	372	0.933512	0.120692	0.483477	0.379781	0.0742387
18S	1219	C	762	109	871	0.0111748	0	0	228	47	275	0.0570451	0	0.0541522	627	154	781	0.0332623	0	0	0.0180507	0.0255276
18S	1220	A	960	106	1066	0.137863	0	0	315	39	354	0.115587	0	0	879	96	975	0.170788	0	0	0	0
18S	1221	G	1440	115	1555	0.405156	0	0	504	44	548	0.42374	0	0	1175	121	1296	0.357903	0	0	0	0
18S	1222	G	1177	142	1319	0.251187	0	0	517	39	556	0.401217	0	0	1416	191	1607	0.463737	0	0	0	0
18S	1223	A	1532	164	1696	0.439796	0	0	520	68	588	0.429579	0	0	1401	143	1544	0.416591	0	0	0	0
18S	1224	G	578	139	717	0.516682	0	0.340979	185	50	235	0.66436	0.0265489	0.400187	461	124	585	0.789951	0.105311	0.441747	0.394304	0.0413479
18S	1225	U	953	298	1251	0.18486	0	0	265	166	431	0.145962	0	0	622	193	815	0.26762	0	0.211324	0.0704414	0.0996192
18S	1226	G	1011	190	1201	0.17482	0	0	162	200	362	0.00275482	0	0	763	290	1053	0.0634409	0	0	0	0
18S	1227	G	614	222	836	0.174393	0	0.148647	121	142	263	0.345034	0	0.257249	608	191	799	0.230625	0	0.187595	0.19783	0.0449231
18S	1228	A	315	207	522	0.870661	0.16636	0.465906	105	148	253	0.360674	0	0.265839	797	181	978	0.00964703	0	0	0.243915	0.190836
18S	1229	G	349	129	478	1.03493	0.193743	0.509106	112	100	212	0.609703	0.0351718	0.379875	516	239	755	0.310332	0	0.237074	0.375352	0.111103
18S	1230	C	615	317	932	0.0544837	0	0	157	298	455	0.329605	0	0	874	181	1055	0.124569	0	0	0	0
18S	1231	C	840	58	898	0.0140527	0	0	153	140	293	0.175775	0	0.149931	805	78	883	0.0736174	0	0.0686418	0.0728575	0.0612815
18S	1232	U	784	8	792	0.0986549	0	0.0898993	139	34	173	1.01271	0.137394	0.504598	698	16	714	0.315431	0	0.240048	0.278182	0.171434
18S	1233	G	582	177	759	0.143465	0	0.12561	99	127	226	0.598727	0.0303893	0.375537	483	229	712	0.307542	0	0.235459	0.245535	0.102281
18S	1234	C	988	321	1309	0.362078	0	0	142	378	520	0.344146	0	0	885	797	1682	0.515799	0	0	0	0
18S	1235	G	885	483	1368	0.365766	0	0	139	328	467	0.245228	0	0	787	703	1490	0.45791	0	0	0	0
18S	1236	G	491	327	818	0.175322	0	0.149325	75	303	378	0.0178833	0	0	337	366	703	0.250331	0	0.20044	0.116588	0.0850403
18S	1237	C	288	285	573	0.707143	0.126342	0.414649	35	547	582	0.424814	0	0	156	348	504	0.683454	0.0265055	0.406461	0.273704	0.193566
18S	1238	U	249	346	595	0.622521	0.0863628	0.384072	28	119	147	1.56171	0.192261	0.611248	126	107	233	2.59027	0.390818	0.722329	0.57255	0.140778
18S	1239	U	417	479	896	0.0415954	0	0.0399771	90	483	573	0.435405	0	0	285	587	872	0.138972	0	0	0.0133257	0.0188454
18S	1240	A	498	712	1210	0.250216	0	0	60	257	317	0.0923131	0	0.0847555	232	511	743	0.0100358	0	0.00994936	0.0315683	0.0378278
18S	1241	A	346	834	1180	0.252366	0	0	50	177	227	0.479581	0.0207148	0.325097	184	503	687	0.0114341	0	0.0113211	0.112139	0.150655
18S	1242	U	286	837	1123	0.266439	0	0	77	263	340	0.126263	0	0	184	694	878	0.319896	0	0	0	0
18S	1243	U	122	656	778	0.101783	0	0.0924879	37	177	214	0.506047	0	0.337051	50	479	529	0.237358	0	0.19212	0.207219	0.100412
18S	1244	U	49	633	682	0.262193	0	0.207969	30	200	230	0.336556	0	0.252627	27	452	479	0.409398	0	0.290907	0.250501	0.0338926
18S	1245	G	110	666	776	0.113814	0	0.102302	40	163	203	0.5628	0	0.361256	49	706	755	0.108142	0	0	0.154519	0.152034
18S	1246	A	92	846	938	0.00857887	0	0	55	254	309	0.0494265	0	0.0472438	65	642	707	0.0328939	0	0.03189	0.0263779	0.0196771
18S	1247	C	39	750	789	0.216639	0	0.178249	26	304	330	0.0338033	0	0.0327938	31	629	660	0.15337	0	0.13315	0.114731	0.0607933
18S	1248	U	92	136	228	3.78185	0.530358	0.791599	43	83	126	2.14042	0.359397	0.683284	54	38	92	8.88196	0.752377	0.899785	0.791556	0.0883858	1
18S	1249	C	228	716	944	0.129371	0	0.114659	113	608	721	0.522684	0	0	156	962	1118	0.215818	0	0	0.0382196	0.0540507
18S	1250	A	325	390	715	0.664184	0.0603729	0.39944	203	123	326	0.236629	0	0.191825	208	585	793	0.261041	0	0.207211	0.266159	0.0944533
18S	1251	A	307	851	1158	0.0599655	0	0.0566191	143	103	246	0.731579	0	0.423483	156	656	812	0.344253	0	0.256327	0.245476	0.149968
18S	1252	C	1090	1537	2627	0.56739	0	0	323	495	818	0.551065	0	0	577	1194	1771	0.414071	0	0	0	0
18S	1253	A	778	451	1229	0.0952665	0	0.0870448	202	256	458	0.127669	0	0	427	530	957	0.223023	0	0.182509	0.0898514	0.0745355
18S	1254	C	1171	822	1993	0.36334	0	0	353	231	584	0.376942	0	0	1003	947	1950	0.456341	0	0	0	0
18S	1255	G	556	747	1303	0.0775051	0	0.0719814	166	159	325	0.172836	0	0.147752	337	1215	1552	0.276805	0	0	0.0732445	0.0603262
18S	1256	G	383	1195	1578	0.122363	0	0	112	141	253	0.369204	0	0.270426	216	1021	1237	0.0959164	0	0	0.090142	0.12748
18S	1257	G	565	657	1222	0.162933	0	0.140204	121	219	340	0.0735419	0	0	229	1110	1339	0.211642	0	0	0.0467345	0.0660926
18S	1258	A	541	782	1323	0.047197	0	0.0451024	152	85	237	0.296685	0	0.229547	273	684	957	0.103155	0	0.0935974	0.122749	0.0780695
18S	1259	A	536	674	1210	0.0463988	0	0.0443764	111	69	180	0.459177	0.0182116	0.315878	171	597	768	0.251076	0	0.200897	0.187051	0.111272
18S	1260	A	395	331	726	0.73234	0.10288	0.423082	60	56	116	1.07825	0.151418	0.520969	104	291	395	1.32988	0.235395	0.571413	0.505155	0.0615797
18S	1261	C	775	636	1411	0.205548	0	0	142	76	218	0.046068	0	0	208	363	571	0.360645	0	0.265395	0.0884651	0.125109
18S	1262	C	821	692	1513	0.267312	0	0	137	86	223	0.0595734	0	0	313	556	869	0.243436	0	0	0	0
18S	1263	U	655	430	1085	0.0342848	0	0.0331779	127	91	218	0.0418569	0	0	264	298	562	0.121433	0	0.108455	0.0472111	0.045375
18S	1264	C	350	923	1273	0.173984	0	0	123	82	205	0.0185545	0	0	218	698	916	0.436605	0	0	0	0
18S	1265	A	133	384	517	1.08677	0.16347	0.521272	65	34	99	1.12778	0.170409	0.532529	123	309	432	0.199743	0	0.16681	0.40687	0.169811
18S	1266	C	178	267	445	1.2917	0.115711	0.564195	54	54	108	0.915902	0.0531486	0.480353	138	100	238	1.02497	0.108033	0.507212	0.517254	0.0349573
18S	1267	C	953	293	1246	0.27833	0	0	220	48	268	0.22404	0	0	167	104	271	0.646936	0	0.393691	0.13123	0.185588
18S	1268	C	1281	300	1581	0.499621	0	0	313	99	412	0.486441	0	0	166	276	442	0.106722	0	0	0	0
18S	1269	G	838	301	1139	0.330478	0	0	101	127	228	0.0524988	0	0.050088	191	295	486	0.309354	0	0	0.016696	0.0236117
18S	1270	G	444	129	573	0.33192	0	0.249531	91	57	148	0.740418	0	0.427072	132	188	320	0.0185531	0	0	0.225534	0.175175
18S	1271	C	375	143	518	0.38647	0	0.279132	109	65	174	0.589714	0	0.372294	218	104	322	0.153182	0	0	0.217142	0.158183
18S	1272	C	114	83	197	2.8119	0.418605	0.738642	44	33	77	2.9953	0.467337	0.752119	22	13	35	7.16852	0.694444	0.880573	0.790445	0.0639674	1	0.738642	0.752119	0.880573	0.790445	0.0639674
18S	1273	C	393	94	487	0.560496	0	0.359651	326	93	419	0.302434	0	0	104	58	162	0.835992	0	0.456862	0.272171	0.196503
18S	1274	G	324	191	515	0.456223	0	0.31371	472	56	528	0.453497	0	0	211	100	311	0.0228632	0	0	0.10457	0.147884
18S	1275	G	373	201	574	0.23942	0	0.193443	197	89	286	0.101974	0	0.0928315	43	99	142	1.32339	0.137389	0.571314	0.285863	0.205981
18S	1276	A	341	189	530	0.352961	0	0.261244	235	74	309	0.0512903	0	0.0489381	48	64	112	2.05949	0.340739	0.675101	0.328428	0.260007
18S	1277	C	420	459	879	0.172374	0	0	311	185	496	0.335547	0	0	60	334	394	0.0612377	0	0	0	0
18S	1278	A	346	562	908	0.144726	0	0	182	150	332	0.143143	0	0.125549	31	324	355	0.241823	0	0.195174	0.106907	0.0807622
18S	1279	C	264	1213	1477	0.473643	0	0	62	250	312	0.338126	0	0.253291	48	643	691	0.296162	0	0	0.0844303	0.119402
18S	1280	G	223	825	1048	0.194662	0	0	129	148	277	0.580176	0.0869486	0.367997	58	594	652	0.132125	0	0	0.122666	0.173475
18S	1281	G	114	502	616	0.477256	0.0189601	0.323424	79	202	281	0.63089	0.143102	0.387681	77	344	421	0.538863	0	0.350709	0.353938	0.026332
18S	1282	A	176	451	627	0.409873	0	0.291045	134	243	377	0.195826	0	0.164121	203	193	396	0.705514	0	0.414278	0.289815	0.10213
18S	1283	C	299	673	972	0.113155	0	0	340	241	581	0.22604	0	0	386	641	1027	0.369704	0	0	0	0
18S	1284	A	339	634	973	0.131508	0	0	547	165	712	0.386053	0	0	729	313	1042	0.36248	0	0	0	0
18S	1285	G	410	684	1094	0.241684	0	0	549	137	686	0.350687	0	0	733	300	1033	0.35	0	0	0	0
18S	1286	G	217	440	657	0.347754	0	0.258316	470	110	580	0.193498	0	0	684	313	997	0.326264	0	0	0.0861054	0.121771
18S	1287	A	328	532	860	0.0418893	0	0.04025	571	96	667	0.317814	0	0	559	218	777	0.119152	0	0	0.0134167	0.018974
18S	1288	U	13	171	184	4.76931	0.6302	0.827444	15	21	36	13.1568	0.840161	0.93114	39	17	56	13.0536	0.816574	0.930005	0.896196	0.0486173	1	0.827444	0.93114	0.930005	0.896196	0.0486173
18S	1289	U	478	569	1047	0.0272477	0	0.0265496	365	127	492	0.0499662	0	0	407	164	571	0.387801	0	0.279788	0.102113	0.126102
18S	1290	G	368	374	742	0.589921	0.0905983	0.371352	250	103	353	0.339548	0	0.254015	402	144	546	0.464656	0	0.317642	0.314337	0.0479596
18S	1291	A	603	517	1120	0.0787789	0	0.0730864	313	57	370	0.251393	0	0.201324	416	98	514	0.582352	0.0238702	0.368481	0.214297	0.120943
18S	1292	C	890	786	1676	0.287902	0	0	436	131	567	0.246635	0	0	696	143	839	0.0557143	0	0	0	0
18S	1293	A	819	722	1541	0.182289	0	0	294	89	383	0.145139	0	0.127032	600	123	723	0.125783	0	0.111866	0.0796329	0.0566483
18S	1294	G	1529	439	1968	0.363704	0	0	333	66	399	0.129139	0	0.114623	1082	241	1323	0.413385	0	0	0.0382077	0.0540339
18S	1295	A	1481	540	2021	0.365985	0	0	442	80	522	0.102443	0	0	1383	99	1482	0.457826	0	0	0	0
18S	1296	U	599	737	1336	0.0115183	0	0	306	190	496	0.0625307	0	0	768	146	914	0.0524469	0	0	0	0
18S	1297	U	614	679	1293	0.00168298	0	0	298	288	586	0.217395	0	0	698	158	856	0.0102554	0	0.010163	0.00338768	0.00479091
18S	1298	G	603	397	1000	0.261117	0.0236104	0.207216	265	109	374	0.293185	0	0.227184	608	214	822	0.045133	0	0.0432342	0.159211	0.0824124
18S	1299	A	450	405	855	0.395145	0.0541254	0.283466	234	99	333	0.442482	0.0129496	0.307388	497	75	572	0.513399	0.0930921	0.339627	0.310161	0.0230114
18S	1300	U	691	531	1222	0.115027	0	0	350	465	815	0.469513	0	0	769	93	862	0.0545513	0	0	0	0
18S	1301	A	402	496	898	0.145841	0	0.127402	378	136	514	0.0892772	0	0	579	121	700	0.12823	0	0.113799	0.0804006	0.0571224
18S	1302	G	444	302	746	0.276811	0.0444162	0.217026	190	77	267	0.845813	0.182633	0.459161	487	108	595	0.26085	0.0566822	0.20716	0.294449	0.116539
18S	1303	C	529	312	841	0.0668778	0	0.0627554	296	107	403	0.171315	0	0.146568	608	66	674	0.0771193	0	0.0716964	0.0936733	0.03758
18S	1304	U	524	276	800	0.0702594	0	0.0657237	259	154	413	0.114681	0	0.103105	686	34	720	0.00211127	0	0	0.0562764	0.0426194
18S	1305	C	604	286	890	0.0697593	0	0	302	121	423	0.122982	0	0.109744	739	76	815	0.112309	0	0	0.0365815	0.051734
18S	1306	U	676	273	949	0.14586	0	0	274	264	538	0.128365	0	0	511	248	759	0.000307018	0	0	0	0
18S	1307	U	575	261	836	0.03486	0	0	192	309	501	0.0811864	0	0	475	290	765	0.0126197	0	0	0	0
18S	1308	U	421	200	621	0.362701	0.0813028	0.266478	136	419	555	0.145224	0	0	308	313	621	0.24582	0.0149377	0.197571	0.154683	0.112937
18S	1309	C	389	373	762	0.141823	0	0.12435	178	242	420	0.210161	0	0.174005	384	275	659	0.170741	0	0.146029	0.148128	0.0203258
18S	1310	U	389	216	605	0.509571	0.12754	0.33793	101	267	368	0.412195	0.0621293	0.292444	518	280	798	0.0480462	0	0	0.210124	0.149736
18S	1311	C	452	374	826	0.188137	0	0.158507	135	513	648	0.218764	0	0	412	648	1060	0.301655	0	0	0.0528357	0.074721
18S	1312	G	332	499	831	0.231157	0	0.187939	114	319	433	0.227189	0	0.185478	229	798	1027	0.292974	0	0	0.124472	0.0880209
18S	1313	A	450	587	1037	0.020638	0	0.0202398	163	343	506	0.0648039	0	0.0609728	250	430	680	0.13366	0	0.118054	0.0664222	0.040118
18S	1314	U	389	828	1217	0.113793	0	0	113	695	808	0.368878	0	0	228	386	614	0.320379	0	0.242941	0.0809804	0.114524
18S	1315	U	429	984	1413	0.182956	0	0	92	424	516	0.0690092	0	0.0646714	227	315	542	0.700041	0.0370393	0.412225	0.158966	0.181017
18S	1316	C	371	695	1066	0.180485	0	0.153012	98	314	412	0.383535	0.0121355	0.2777	239	447	686	0.416772	0	0.294473	0.241728	0.0631043
18S	1317	C	562	1599	2161	0.43101	0	0	189	483	672	0.15189	0	0	409	495	904	0.200319	0	0.167042	0.0556807	0.0787444
18S	1318	G	410	617	1027	0.398152	0	0.284968	138	209	347	0.818231	0.162107	0.450727	217	313	530	1.40228	0.270318	0.584187	0.439961	0.122392
18S	1319	U	435	911	1346	0.0630372	0	0.0593406	143	619	762	0.213907	0	0	320	684	1004	0.312405	0	0.23822	0.099187	0.101252
18S	1320	G	560	322	882	0.637347	0	0.389525	190	331	521	0.175117	0	0.149264	595	858	1453	0.089867	0	0	0.179597	0.160463
18S	1321	G	1153	742	1895	0.289686	0	0	361	300	661	0.107737	0	0	1084	1322	2406	0.456359	0	0	0	0
18S	1322	G	852	534	1386	0.0384283	0	0	238	271	509	0.153725	0	0.13347	627	800	1427	0.00933707	0	0.00925712	0.0475755	0.0608537
18S	1323	U	1060	963	2023	0.376806	0	0	428	471	899	0.394259	0	0	880	1808	2688	0.507045	0	0	0	0
18S	1324	G	1565	328	1893	0.375191	0	0	402	576	978	0.483191	0	0	1476	1158	2634	0.510559	0	0	0	0
18S	1325	G	500	635	1135	0.118173	0	0.105767	169	370	539	0.0199177	0	0.0195643	504	815	1319	0.0909428	0	0.0834196	0.0695837	0.0365268
18S	1326	U	8	61	69	18.674	0.855589	0.949861	10	93	103	4.52041	0.571698	0.820283	17	200	217	5.91549	0.637891	0.855965	0.87537	0.0546507	1	0.949861	0.820283	0.855965	0.87537	0.0546507
18S	1327	G	872	690	1562	0.212853	0	0	238	377	615	0.170238	0	0	796	534	1330	0.0036397	0	0.00362922	0.00120974	0.00171083
18S	1328	G	33	87	120	10.4983	0.780211	0.913688	7	80	87	5.38561	0.623978	0.844901	16	236	252	4.34379	0.517281	0.813468	0.857352	0.0418509	1	0.913688	0.844901	0.813468	0.857352	0.0418509
18S	1329	U	916	628	1544	0.209831	0	0	267	275	542	0.0862083	0	0	852	381	1233	0.0479471	0	0	0	0
18S	1330	G	528	391	919	0.377814	0	0.274429	169	138	307	0.614177	0	0.381256	431	213	644	0.768768	0	0.435016	0.363567	0.0667419
18S	1331	C	1084	654	1738	0.319194	0	0	375	240	615	0.2807	0	0	950	717	1667	0.427658	0	0	0	0
18S	1332	A	1015	563	1578	0.221469	0	0	401	190	591	0.26464	0	0	770	342	1112	0.116971	0	0	0	0
18S	1333	U	1059	652	1711	0.248481	0	0	405	295	700	0.389253	0	0	989	712	1701	0.461157	0	0	0	0
18S	1334	G	1127	585	1712	0.243504	0	0	407	167	574	0.26572	0	0	587	339	926	0.0118183	0	0.0116927	0.00389757	0.005512
18S	1335	G	734	236	970	0.555018	0.0736994	0.357157	209	96	305	0.497095	0.0526357	0.332766	372	256	628	0.510987	0	0.338537	0.34282	0.0104079
18S	1336	C	465	564	1029	0.51028	0.0540047	0.338089	168	186	354	0.239781	0	0.193846	248	594	842	0.011757	0	0.011634	0.18119	0.133575
18S	1337	C	1065	446	1511	0.0723618	0	0.0675206	357	136	493	0.143117	0	0	489	668	1157	0.336797	0	0	0.0225069	0.0318295
18S	1338	G	769	319	1088	0.665514	0.120125	0.399805	124	73	197	1.23687	0.27186	0.554198	242	158	400	0.889332	0.191516	0.471335	0.475112	0.0630871
18S	1339	U	954	327	1281	0.515367	0.101849	0.340269	139	101	240	0.757261	0.14453	0.431953	274	173	447	0.53941	0.0557056	0.350909	0.374377	0.0409433
18S	1340	U	1372	363	1735	0.167934	0	0.143858	238	129	367	0.0648551	0	0.0610609	296	146	442	0.400502	0.0285555	0.286432	0.163784	0.0930798
18S	1341	C	1797	861	2658	0.246204	0	0	309	107	416	0.078737	0	0	344	150	494	0.25055	0	0.200676	0.066892	0.0945996
18S	1342	U	1857	504	2361	0.0810801	0	0	279	252	531	0.281809	0	0	340	188	528	0.313127	0	0.238803	0.079601	0.112573
18S	1343	U	2420	365	2785	0.215985	0	0	360	129	489	0.213719	0	0	362	128	490	0.486965	0	0.327939	0.109313	0.154592
18S	1344	A	3152	438	3590	0.4022	0	0	380	92	472	0.179774	0	0	397	131	528	0.474942	0.0127201	0.322421	0.107474	0.151991
18S	1345	G	2411	635	3046	0.269208	0	0	256	102	358	0.152894	0	0.132939	315	222	537	0.606464	0.0918066	0.377952	0.170297	0.156543
18S	1346	U	1791	729	2520	0.103724	0	0	156	160	316	0.372555	0.0673563	0.272057	173	547	720	0.274726	0	0.215753	0.162603	0.117253
18S	1347	U	692	764	1456	0.647335	0.136026	0.393123	126	292	418	0.150305	0	0.130937	156	983	1139	0.142368	0	0	0.174687	0.163446
18S	1348	G	1099	917	2016	0.113596	0	0.102053	181	236	417	0.188384	0	0.158841	360	1672	2032	0.544707	0	0	0.0869647	0.0657183
18S	1349	G	548	706	1254	0.840204	0.170172	0.45678	74	200	274	1.01903	0.143582	0.505623	147	854	1001	0.12943	0	0.114699	0.359034	0.173918
18S	1350	U	1024	1187	2211	0.0474884	0	0	102	399	501	0.11618	0	0.104273	193	1319	1512	0.27509	0	0	0.0347577	0.0491548
18S	1351	G	1220	493	1713	0.226851	0	0.184993	133	326	459	0.345821	0	0.257375	336	794	1130	0.0166716	0	0.0164125	0.152927	0.100952
18S	1352	G	1356	359	1715	0.253581	0	0.202379	399	180	579	0.213008	0	0.175853	462	471	933	0.273971	0	0.215234	0.197822	0.0163969
18S	1353	A	2231	1014	3245	0.353998	0	0	1132	290	1422	0.51621	0	0	973	556	1529	0.27215	0	0	0	0
18S	1354	G	1068	770	1838	0.361585	0	0.265668	307	159	466	0.916726	0.0660256	0.478812	186	496	682	0.754856	0.105288	0.430512	0.391664	0.0912485
18S	1355	C	1299	1213	2512	0.0102489	0	0.010149	694	329	1023	0.142936	0	0	394	1307	1701	0.422346	0	0	0.00338298	0.00478426
18S	1356	G	1002	373	1375	1.05806	0.210914	0.514287	444	197	641	0.51279	0	0.339319	220	460	680	0.553222	0.0287993	0.356514	0.403373	0.0787412
18S	1357	A	1733	708	2441	0.217518	0	0.178717	695	281	976	0.00735813	0	0	358	342	700	0.446331	0	0.3089	0.162539	0.126626
18S	1358	U	2710	819	3529	0.114517	0	0	1255	343	1598	0.412042	0	0	533	553	1086	0.10094	0	0	0	0
18S	1359	U	2998	997	3995	0.1753	0	0	796	407	1203	0.16902	0	0	525	407	932	0.092676	0	0.0848989	0.0282996	0.0400217
18S	1360	U	4346	634	4980	0.364478	0	0	1186	398	1584	0.441094	0	0	747	529	1276	0.279248	0	0	0	0
18S	1361	G	2300	454	2754	0.254999	0	0.203245	505	158	663	0.436613	0	0.304237	277	202	479	1.05692	0.0728181	0.514357	0.340613	0.129589
18S	1362	U	2399	462	2861	0.212656	0	0.175415	497	178	675	0.316174	0	0.240492	219	345	564	0.620118	0	0.38318	0.266362	0.0867699
18S	1363	C	3948	1519	5467	0.411121	0	0	622	169	791	0.0460718	0	0.0440959	680	410	1090	0.229239	0	0	0.0146986	0.020787
18S	1364	U	3231	1530	4761	0.315733	0	0	599	413	1012	0.283854	0	0	661	819	1480	0.479788	0	0	0	0
18S	1365	G	2830	990	3820	0.146332	0	0	550	286	836	0.241391	0	0	929	536	1465	0.51503	0	0	0	0
18S	1366	G	734	548	1282	1.63067	0.342088	0.620053	125	141	266	1.30895	0.232885	0.567823	210	178	388	0.99663	0.140124	0.499799	0.562559	0.0492343
18S	1367	U	539	1235	1774	0.745127	0.107237	0.427114	94	127	221	1.42047	0.267714	0.587951	138	177	315	1.25524	0.170093	0.55737	0.524145	0.0697382
18S	1368	U	806	1999	2805	0.0295042	0	0.0286686	147	320	467	0.0124406	0	0.0123138	266	297	563	0.227581	0	0.185658	0.0755467	0.078146
18S	1369	A	941	1786	2727	0.0147972	0	0.0145867	198	217	415	0.049172	0	0.0469751	273	171	444	0.533358	0	0.348347	0.136636	0.150285
18S	1370	A	644	2220	2864	0.120299	0	0	168	99	267	0.529063	0	0.346851	329	115	444	0.465069	0	0.317926	0.221592	0.157134
18S	1371	U	624	2805	3429	0.295449	0	0	125	148	273	0.366058	0	0.268685	290	133	423	0.534984	0	0.349064	0.205916	0.149257
18S	1372	U	580	1823	2403	0.0393002	0	0.0378293	173	174	347	0.000510856	0	0	344	157	501	0.283488	0	0.221217	0.0863486	0.0966085
18S	1373	C	687	1368	2055	0.271141	0	0.213387	189	322	511	0.314779	0	0	395	123	518	0.411903	0.0244182	0.292135	0.168507	0.123413
18S	1374	C	759	1241	2000	0.383614	0.0184383	0.277355	122	243	365	0.123437	0	0.110142	512	629	1141	0.30864	0	0	0.129166	0.114026
18S	1375	G	763	645	1408	1.06916	0.236072	0.516889	101	70	171	1.64425	0.301827	0.623191	367	121	488	0.944853	0.133182	0.486334	0.542138	0.0586551
18S	1376	A	1024	882	1906	0.580848	0.118081	0.36755	145	97	242	1.10165	0.172176	0.525211	660	111	771	0.341408	0	0.25476	0.382507	0.110916
18S	1377	U	2202	2349	4551	0.417636	0	0	336	163	499	0.00668889	0	0	1215	154	1369	0.273633	0	0	0	0
18S	1378	A	1534	1614	3148	0.0392576	0	0	275	202	477	0.272548	0	0.214527	873	204	1077	0.0512369	0	0.0487826	0.08777	0.0918169
18S	1379	A	1774	999	2773	0.169719	0	0.145138	423	203	626	0.0858763	0	0.0792011	1169	314	1483	0.235886	0	0	0.0747798	0.0593349
18S	1380	C	3233	1312	4545	0.278579	0	0	644	322	966	0.251787	0	0	1514	506	2020	0.447171	0	0	0	0
18S	1381	G	2475	1100	3575	0.00664305	0	0	348	317	665	0.248148	0	0.199053	1012	274	1286	0.0716308	0	0	0.0663508	0.0938343
18S	1382	A	2348	1993	4341	0.178371	0	0	540	729	1269	0.356754	0	0	1218	472	1690	0.328438	0	0	0	0
18S	1383	A	32	157	189	20.7594	0.883191	0.954274	3	58	61	15.5154	0.820152	0.940369	14	1	15	80.9292	0.967898	0.988548	0.961064	0.0202468	1	0.954274	0.940369	0.988548	0.961064	0.0202468
18S	1384	C	2874	3359	6233	0.457718	0	0	356	1492	1848	0.538129	0	0	774	936	1710	0.385824	0	0	0	0
18S	1385	G	1873	2337	4210	0.175453	0	0	106	1241	1347	0.327176	0	0	264	575	839	0.268717	0	0.212001	0.070667	0.0999383
18S	1386	A	787	4331	5118	0.35358	0	0	42	1230	1272	0.288095	0	0	133	1020	1153	0.192721	0	0	0	0
18S	1387	G	370	3337	3707	0.108801	0	0	59	887	946	0.0592749	0	0	373	652	1025	0.180236	0	0	0	0
18S	1388	A	107	2601	2708	0.180079	0	0.152647	49	539	588	0.489625	0	0.329065	146	480	626	0.288056	0	0.223913	0.235208	0.0724639
18S	1389	C	594	2533	3127	0.0855854	0	0	94	905	999	0.256567	0	0	303	649	952	0.289542	0	0	0	0
18S	1390	U	555	2420	2975	0.0673051	0	0	112	672	784	0.061557	0	0	169	502	671	0.0203373	0	0.0199611	0.00665368	0.00940973
18S	1391	C	13	295	308	7.65796	0.709928	0.88483	0	228	228	1.95754	0.351461	0.66286	0	16	16	38.0935	0.937217	0.975889	0.841193	0.131466	1	0.88483	1	0.975889	0.953573	0.0495951
18S	1392	U	231	2633	2864	0.272837	0	0	111	605	716	0.267875	0	0	129	254	383	0.492853	0	0.330719	0.11024	0.155902
18S	1393	G	241	2715	2956	0.393308	0	0	158	254	412	0.171994	0	0.147057	139	574	713	0.316542	0	0	0.0490189	0.0693232
18S	1394	G	193	1017	1210	0.484411	0	0.326514	69	169	238	0.941004	0.10627	0.48585	71	349	420	0.182001	0	0.154287	0.322217	0.135394
18S	1395	C	274	676	950	0.738918	0.0174462	0.425187	117	182	299	0.402741	0	0.287794	148	352	500	0.025438	0	0	0.23766	0.177165
18S	1396	A	344	756	1100	0.327571	0	0.246913	165	166	331	0.112048	0	0.101032	119	153	272	0.847619	0.0951479	0.459674	0.269207	0.147261
18S	1397	U	398	652	1050	0.318469	0	0.241719	138	160	298	0.153735	0	0.133637	143	339	482	0.0463998	0	0.0444302	0.139929	0.0806656
18S	1398	G	169	571	740	1.00415	0.103907	0.501374	87	96	183	0.964251	0.108465	0.492262	128	209	337	0.757035	0.1541	0.431586	0.475074	0.0309748
18S	1399	C	346	1303	1649	0.192842	0	0	148	219	367	0.111534	0	0	214	320	534	0.169574	0	0.14522	0.0484067	0.0684574
18S	1400	U	334	1245	1579	0.177588	0	0	187	416	603	0.501784	0	0	216	501	717	0.0686784	0	0	0	0
18S	1401	A	183	637	820	0.811517	0.142965	0.448278	119	87	206	0.716532	0.121174	0.418608	151	545	696	0.0705245	0	0.0659668	0.310951	0.173653
18S	1402	A	296	569	865	0.87416	0.200549	0.466715	140	138	278	0.293429	0	0.227492	143	531	674	0.196724	0	0.164589	0.286265	0.130156
18S	1403	C	312	1723	2035	0.225076	0	0	130	203	333	0.0785429	0	0.0730259	247	677	924	0.110751	0	0	0.024342	0.0344247
18S	1404	U	231	1672	1903	0.0854984	0	0	93	243	336	0.10277	0	0.0934437	241	826	1067	0.191864	0	0	0.0311479	0.0440498
18S	1405	A	257	1679	1936	0.0700797	0	0	152	276	428	0.157187	0	0	194	818	1012	0.106219	0	0	0	0
18S	1406	G	478	1253	1731	0.0826726	0	0.0764005	191	178	369	0.00975976	0	0.00969137	474	906	1380	0.345949	0	0	0.0286973	0.0339625
18S	1407	U	208	2269	2477	0.281952	0	0	96	274	370	0.0511231	0	0	168	1018	1186	0.224974	0	0	0	0
18S	1408	U	258	2433	2691	0.356922	0	0	126	406	532	0.390369	0	0	134	786	920	0.00235251	0	0.00234954	0.00078318	0.00110758
18S	1409	A	159	1486	1645	0.0854259	0	0.0787468	129	225	354	0.0591236	0	0	102	376	478	0.94013	0.145621	0.485093	0.187946	0.212559
18S	1410	C	78	2685	2763	0.455982	0	0	66	360	426	0.288447	0	0	112	982	1094	0.278782	0	0	0	0
18S	1411	G	17	998	1015	0.524595	0	0.344311	9	124	133	1.35846	0.240501	0.577822	41	645	686	0.101925	0	0.0926193	0.338251	0.19813
18S	1412	C	72	1820	1892	0.311968	0	0	15	439	454	0.437411	0	0	27	1147	1174	0.467707	0	0	0	0
18S	1413	G	45	811	856	0.483288	0.0289527	0.326079	12	141	153	0.737013	0.0977779	0.425891	14	620	634	0.0822222	0	0	0.250657	0.181865
18S	1414	A	21	420	441	1.55493	0.242717	0.609139	2	85	87	1.87551	0.32166	0.654823	8	412	420	0.22626	0	0.184871	0.482944	0.211593
18S	1415	C	37	357	394	1.46411	0.172923	0.594785	20	182	202	0.0619595	0	0.0586164	8	205	213	1.1838	0.166901	0.543245	0.398882	0.241522
18S	1416	C	100	306	406	1.19271	0.0659139	0.544554	25	110	135	0.558742	0	0.360156	26	105	131	2.28864	0.337106	0.697529	0.53408	0.137931
18S	1417	C	210	311	521	0.570605	0	0.363746	63	111	174	0.244889	0	0.197623	55	88	143	1.65995	0.128506	0.625687	0.395685	0.17621
18S	1418	C	560	430	990	0.208644	0	0	163	86	249	0.0861333	0	0	170	153	323	0.0473937	0	0.0453829	0.0151276	0.0213937
18S	1419	C	369	295	664	0.192548	0	0.161663	95	73	168	0.437475	0	0.305594	72	87	159	0.957708	0.070483	0.490765	0.319341	0.134707
18S	1420	G	371	128	499	0.736178	0.0750736	0.424511	118	54	172	0.625755	0.0191418	0.386274	144	93	237	0.329785	0	0.248785	0.35319	0.0754579
18S	1421	A	519	289	808	0.123046	0	0.109685	143	69	212	0.56338	0.0396917	0.361446	154	86	240	0.469202	0	0.320263	0.263798	0.110263
18S	1422	G	531	379	910	0.0638858	0	0.0601115	159	52	211	0.840776	0.164087	0.457924	184	113	297	0.362416	0	0.266667	0.261567	0.162446
18S	1423	C	1058	774	1832	0.508008	0	0	460	153	613	0.373561	0	0	345	228	573	0.267112	0	0	0	0
18S	1424	G	868	299	1167	0.151522	0	0	260	145	405	0.0779146	0	0.0724483	275	198	473	0.0186592	0	0.0183554	0.0302679	0.030753
18S	1425	G	618	261	879	0.152816	0	0.132689	219	161	380	0.207349	0	0.172113	254	66	320	0.669505	0.0775596	0.40177	0.235524	0.11865
18S	1426	U	1003	305	1308	0.264689	0	0	430	226	656	0.313682	0	0	432	282	714	0.258228	0	0	0	0
18S	1427	C	1031	132	1163	0.156434	0	0	512	319	831	0.462994	0	0	408	413	821	0.329643	0	0	0	0
18S	1428	G	970	66	1036	0.0413265	0	0	700	133	833	0.447602	0	0	645	235	880	0.345075	0	0	0	0
18S	1429	G	524	99	623	0.743358	0.0900133	0.426787	369	43	412	0.306053	0	0.23477	430	96	526	0.298714	0	0.230344	0.2973	0.0915787
18S	1430	C	415	154	569	0.976394	0.152937	0.494467	245	47	292	0.955631	0.0769703	0.48951	473	188	661	0.130799	0	0.115824	0.366601	0.177337
18S	1431	G	657	182	839	0.360013	0	0.264945	249	23	272	1.17379	0.157562	0.540885	474	79	553	0.490193	0	0.329345	0.378392	0.11787
18S	1432	U	519	265	784	0.511819	0.00605881	0.338831	267	84	351	0.667014	0	0.400808	376	147	523	0.681234	0.0780234	0.405659	0.381766	0.0304244
18S	1433	C	706	201	907	0.298923	0	0.230327	292	88	380	0.499475	0	0.333684	413	162	575	0.561188	0.0167974	0.359862	0.307958	0.0559241
18S	1434	C	976	273	1249	0.0971022	0	0	508	70	578	0.0978507	0	0	561	172	733	0.192386	0	0.16153	0.0538433	0.0761459
18S	1435	C	2015	156	2171	0.524407	0	0	926	62	988	0.546478	0	0	1420	74	1494	0.464274	0	0	0	0
18S	1436	C	2067	274	2341	0.583158	0	0	981	104	1085	0.621056	0	0	1805	59	1864	0.605207	0	0	0	0
18S	1437	C	1324	180	1504	0.307169	0	0	525	154	679	0.365507	0	0	1185	72	1257	0.383201	0	0	0	0
18S	1438	A	774	99	873	0.194572	0	0.163036	230	51	281	0.552561	0	0.356718	735	58	793	0.0208508	0	0	0.173251	0.145808
18S	1439	A	553	87	640	0.550078	0	0.355229	196	45	241	0.63067	0	0.387738	556	51	607	0.207548	0	0.17211	0.305025	0.0949181
18S	1440	C	138	59	197	3.97879	0.490879	0.799959	61	62	123	1.93817	0.229597	0.661468	119	11	130	4.52214	0.5078	0.820044	0.760491	0.070498	1	0.799959	0.661468	0.820044	0.760491	0.070498
18S	1441	U	528	264	792	0.0120359	0	0.0119076	111	73	184	0.606967	0	0.378984	608	94	702	0.188367	0	0	0.130297	0.175916
18S	1442	U	8	2	10	72.7545	0.941905	0.987659	5	8	13	17.7317	0.696844	0.950238	13	1	14	35.6437	0.892751	0.974483	0.970793	0.0154981	1	0.987659	0.950238	0.974483	0.970793	0.0154981
18S	1443	C	368	411	779	0.137949	0	0	82	102	184	0.0855856	0	0.0792327	326	161	487	0.144581	0	0	0.0264109	0.0373506
18S	1444	U	240	368	608	0.188305	0	0.158685	54	64	118	0.688142	0	0.409672	219	83	302	0.348772	0	0.259219	0.275858	0.103139
18S	1445	U	211	356	567	0.382825	0	0.277195	37	74	111	0.925595	0.0174291	0.482919	135	95	230	0.859981	0	0.463439	0.407851	0.0927292
18S	1446	A	291	666	957	0.154836	0	0	86	113	199	0.144111	0	0.126512	160	148	308	0.416972	0	0.294944	0.140485	0.120815
18S	1447	G	40	22	62	15.3827	0.850467	0.939871	9	14	23	11.1264	0.810929	0.920699	19	42	61	7.70036	0.697542	0.886706	0.915758	0.0219837	1	0.939871	0.920699	0.886706	0.915758	0.0219837
18S	1448	A	448	833	1281	0.267559	0	0	149	221	370	0.260557	0	0	193	201	394	0.337468	0	0.252797	0.0842658	0.11917
18S	1449	G	703	782	1485	0.317796	0	0	188	271	459	0.338599	0	0	601	268	869	0.384189	0	0	0	0
18S	1450	G	852	865	1717	0.392905	0	0	164	320	484	0.310493	0	0	605	201	806	0.221906	0	0	0	0
18S	1451	G	737	549	1286	0.0629975	0	0	156	219	375	0.0583333	0	0.055257	701	226	927	0.154801	0	0	0.018419	0.0260484
18S	1452	A	624	543	1167	0.151893	0	0.131962	108	328	436	0.0635393	0	0.0598721	543	83	626	0.613557	0	0.380627	0.19082	0.137403
18S	1453	C	892	683	1575	0.145685	0	0	216	372	588	0.149028	0	0	847	240	1087	0.00811887	0	0	0	0
18S	1454	A	305	387	692	1.28783	0.279954	0.56326	60	174	234	1.75017	0.311769	0.637372	298	275	573	1.25141	0.155009	0.556265	0.585632	0.0366966
18S	1455	A	463	608	1071	0.479301	0.0508832	0.32421	35	398	433	0.515463	0	0.340654	290	282	572	1.4192	0.213058	0.587063	0.417309	0.120222
18S	1456	G	691	615	1306	0.219706	0	0.180243	336	192	528	0.328586	0	0.247673	1283	239	1522	0.113307	0	0	0.142639	0.10455
18S	1457	U	1113	1274	2387	0.375651	0	0	494	338	832	0.114873	0	0	2089	767	2856	0.547641	0	0	0	0
18S	1458	G	1248	1286	2534	0.405474	0	0	853	367	1220	0.395923	0	0	2019	867	2886	0.534469	0	0	0	0
18S	1459	G	376	983	1359	0.208652	0	0.172737	430	422	852	0.052781	0	0	750	624	1374	0.132509	0	0.11708	0.0966057	0.0719904
18S	1460	C	739	1516	2255	0.347695	0	0	612	966	1578	0.547808	0	0	852	900	1752	0.165969	0	0	0	0
18S	1461	G	289	1234	1523	0.00443278	0	0	123	317	440	0.910809	0	0.477228	410	457	867	0.79863	0.0332871	0.444306	0.307178	0.217623
18S	1462	U	403	978	1381	0.0628879	0	0.0592073	285	615	900	0.152843	0	0	487	495	982	0.590076	0.0261378	0.371337	0.143515	0.162898
18S	1463	U	594	775	1369	0.000859692	0	0	394	734	1128	0.386448	0	0	1050	564	1614	0.114152	0	0	0	0
18S	1464	C	584	872	1456	0.177122	0	0	305	315	620	0.104974	0	0.09514	917	557	1474	0.0961356	0	0	0.0317133	0.0448494
18S	1465	A	545	541	1086	0.00493714	0	0	398	159	557	0.0910992	0	0.0836304	1132	292	1424	0.130651	0	0	0.0278768	0.0394237
18S	1466	G	184	319	503	1.12449	0.259308	0.529794	134	135	269	1.15753	0.186809	0.53743	402	138	540	1.47765	0.332855	0.596838	0.554687	0.0299675
18S	1467	C	186	436	622	0.499108	0.0737253	0.333294	127	225	352	0.351653	0	0.260711	599	624	1223	0.00826071	0	0	0.198002	0.14311
18S	1468	C	360	518	878	0.0411073	0	0	219	122	341	0.314425	0	0.239744	655	1003	1658	0.294957	0	0	0.0799148	0.113017
18S	1469	A	167	416	583	0.436587	0.0352928	0.304268	128	142	270	0.485486	0	0.327633	499	587	1086	0.113288	0	0.101844	0.244582	0.101381
18S	1470	C	255	324	579	0.410115	0.0267244	0.291194	117	222	339	0.0072549	0	0	475	733	1208	0.0582851	0	0	0.0970647	0.13727
18S	1471	C	290	337	627	0.289897	0.0154327	0.225022	115	252	367	0.154952	0	0	476	786	1262	0.146169	0	0	0.0750074	0.106077
18S	1472	C	460	476	936	0.141112	0	0	142	260	402	0.281665	0	0	412	1073	1485	0.335838	0	0	0	0
18S	1473	G	483	190	673	0.304418	0.0397311	0.23364	165	67	232	0.28021	0.0259872	0.219614	613	160	773	0.333506	0.0379703	0.250339	0.234531	0.0125593
18S	1474	A	558	317	875	0.0557839	0	0.0528936	182	112	294	0.00467043	0	0	656	329	985	0.0402975	0	0	0.0176312	0.0249343
18S	1475	G	394	596	990	0.0408342	0	0	75	96	171	0.795995	0.151103	0.444645	349	330	679	0.314673	0.0308092	0.239623	0.228089	0.181709
18S	1476	A	541	529	1070	0.0333852	0	0	142	88	230	0.337999	0	0.253435	572	224	796	0.067294	0	0.0631253	0.10552	0.10772
18S	1477	U	787	450	1237	0.0775265	0	0	128	162	290	0.0954945	0	0.0874445	500	242	742	0.130746	0	0.115766	0.0677369	0.049273
18S	1478	U	847	426	1273	0.0271847	0	0	137	174	311	0.0814459	0	0.0755359	346	226	572	0.47483	0.0358647	0.322337	0.132624	0.137646
18S	1479	G	530	355	885	0.59398	0.100073	0.372904	122	40	162	1.47267	0.275195	0.597059	277	185	462	0.916391	0.185918	0.478725	0.482896	0.0915587
18S	1480	A	980	498	1478	0.0365637	0	0	435	68	503	0.21175	0	0	510	281	791	0.130429	0	0.115509	0.0385031	0.0544516
18S	1481	G	637	424	1061	0.444716	0.0337897	0.308023	209	184	393	0.12366	0	0.110301	455	140	595	0.604773	0.122038	0.377253	0.265192	0.113113
18S	1482	C	820	999	1819	0.157094	0	0	171	215	386	0.276256	0	0.216897	442	608	1050	0.00838355	0	0	0.0722991	0.102246
18S	1483	A	1574	778	2352	0.3582	0	0	203	373	576	0.113846	0	0	608	646	1254	0.0709872	0	0	0	0
18S	1484	A	782	1059	1841	0.176547	0	0	200	406	606	0.160168	0	0	275	849	1124	0.0709333	0	0.0662901	0.0220967	0.0312494
18S	1485	U	1000	1531	2531	0.452624	0	0	222	814	1036	0.554141	0	0	333	1524	1857	0.370093	0	0	0	0
18S	1486	A	564	691	1255	0.191578	0	0.160884	107	363	470	0.149682	0	0.130435	162	992	1154	0.149408	0	0.130085	0.140468	0.0144372
18S	1487	A	463	678	1141	0.23812	0	0.19246	153	357	510	0.0173516	0	0.0170885	142	914	1056	0.303984	0	0.233289	0.147612	0.0937874
18S	1488	C	909	958	1867	0.331912	0	0	205	533	738	0.328432	0	0	213	2303	2516	0.500834	0	0	0	0
18S	1489	A	582	583	1165	0.0106632	0	0.0105597	110	473	583	0.164441	0	0	152	2370	2522	0.524702	0	0	0.0035199	0.00497789
18S	1490	G	30	16	46	23.2494	0.887903	0.959604	3	3	6	73.9127	0.963519	0.988536	7	48	55	24.5677	0.878784	0.96156	0.9699	0.013202	1	0.959604	0.988536	0.96156	0.9699	0.013202
18S	1491	G	362	360	722	0.293945	0	0.227413	77	183	260	0.759132	0	0.43248	111	677	788	0.647345	0	0.393265	0.351053	0.0888803
18S	1492	U	634	413	1047	0.27447	0	0	234	294	528	0.290947	0	0	288	1173	1461	0.227421	0	0	0	0
18S	1493	C	333	380	713	0.116309	0	0.104321	200	170	370	0.0210842	0	0.0207034	252	964	1216	0.0820688	0	0	0.0416749	0.0450969
18S	1494	U	425	322	747	0.0267083	0	0.0260474	192	498	690	0.545297	0	0	333	1067	1400	0.267333	0	0	0.00868247	0.0122789
18S	1495	G	128	204	332	1.33944	0.0984669	0.573283	94	101	195	0.725227	0	0.421613	123	214	337	1.9905	0.208199	0.666267	0.553721	0.100833
18S	1496	U	126	306	432	0.807134	0	0.447209	152	189	341	0.130864	0	0	252	756	1008	0.189517	0	0	0.14907	0.210816
18S	1497	G	95	360	455	0.825512	0.0796152	0.452752	83	99	182	0.761566	0.0737704	0.433669	136	814	950	0.114616	0	0	0.295474	0.209077
18S	1498	A	145	442	587	0.413303	0	0.29279	58	107	165	0.894913	0.120441	0.473777	165	452	617	0.395074	0	0.283521	0.350029	0.0875848
18S	1499	U	118	1607	1725	0.592661	0	0	59	267	326	0.136833	0	0	272	694	966	0.164449	0	0	0	0
18S	1500	G	77	872	949	0.152456	0	0	62	106	168	0.723274	0.0566163	0.421155	86	399	485	0.802195	0.0767364	0.44563	0.288928	0.204547
18S	1501	C	144	1001	1145	0.32452	0	0	123	169	292	0.126469	0	0	183	328	511	0.679839	0.0653225	0.405176	0.135059	0.191002
18S	1502	C	162	948	1110	0.293329	0	0	120	163	283	0.0814554	0	0	312	356	668	0.300266	0	0.231192	0.0770641	0.108985
18S	1503	C	135	465	600	0.48558	0	0.327229	66	236	302	0.13568	0	0	433	333	766	0.141055	0	0.123759	0.150329	0.134905
18S	1504	U	165	344	509	0.79305	0.0494029	0.442775	76	160	236	0.158228	0	0.137112	391	499	890	0.0433096	0	0	0.193296	0.185077
18S	1505	U	290	403	693	0.317739	0	0.241389	122	246	368	0.273562	0	0	548	954	1502	0.480143	0	0	0.0804628	0.113792
18S	1506	A	249	449	698	0.230075	0	0.187259	88	146	234	0.187281	0	0.158307	645	826	1471	0.491961	0	0	0.115189	0.0823038
18S	1507	G	102	462	564	0.564385	0.0227603	0.36118	28	232	260	0.0580247	0	0.0550418	268	616	884	0.114551	0	0	0.138741	0.158885
18S	1508	A	99	578	677	0.269846	0	0.21275	36	186	222	0.227005	0	0.185686	251	279	530	0.469701	0	0.319999	0.239479	0.0579989
18S	1509	U	134	1561	1695	0.558713	0	0	35	325	360	0.31105	0	0	396	554	950	0.28369	0	0	0	0
18S	1510	G	65	835	900	0.00365027	0	0	34	201	235	0.0995292	0	0.09087	139	231	370	0.914735	0.130276	0.478408	0.189759	0.207449
18S	1511	U	96	1059	1155	0.240206	0	0	20	305	325	0.256919	0	0	126	274	400	0.599834	0	0.37552	0.125173	0.177022
18S	1512	C	108	507	615	0.528247	0	0.346023	43	188	231	0.0162835	0	0.0160909	116	222	338	0.686562	0	0.407791	0.256635	0.171949
18S	1513	C	319	598	917	0.000968289	0	0	57	133	190	0.248168	0	0.199663	129	176	305	0.708025	0.0519608	0.415323	0.204995	0.169597
18S	1514	G	258	366	624	0.495058	0	0.331484	68	119	187	0.216017	0	0.178423	256	76	332	0.458825	0	0.315166	0.275024	0.0686315
18S	1515	G	325	566	891	0.00139512	0	0	97	60	157	0.420675	0.00490976	0.297434	338	138	476	0.0111344	0	0	0.0991448	0.140212
18S	1516	G	805	680	1485	0.499649	0	0	178	114	292	0.337543	0	0	692	124	816	0.505059	0	0	0	0
18S	1517	G	322	307	629	0.28545	0	0.222337	95	88	183	0.129831	0	0.115467	211	114	325	0.470484	0	0.320621	0.219475	0.083778
18S	1518	C	581	165	746	0.0190689	0	0	87	37	124	0.652356	0.0859016	0.396724	410	102	512	0.10026	0	0	0.132241	0.187018
18S	1519	U	767	221	988	0.305067	0	0	196	95	291	0.33535	0	0	509	147	656	0.282716	0	0	0	0
18S	1520	G	322	28	350	1.00931	0.141092	0.503029	44	99	143	0.478318	0	0.325083	186	49	235	1.24605	0.208273	0.555822	0.461311	0.0987097
18S	1521	C	514	128	642	0.00399171	0	0	68	81	149	0.446667	0	0.310185	398	130	528	0.00821256	0	0.00816096	0.106115	0.144338
18S	1522	A	338	66	404	0.522387	0	0.343694	59	80	139	0.58381	0.0421928	0.370281	265	51	316	0.857098	0.126725	0.462311	0.392095	0.0508224
18S	1523	C	395	201	596	0.130784	0	0	123	191	314	0.373333	0	0	540	119	659	0.110556	0	0	0	0
18S	1524	G	168	144	312	0.678417	0.049021	0.404971	41	146	187	0.137707	0	0.121608	332	96	428	0.634395	0.0679976	0.388707	0.305095	0.129915
18S	1525	C	341	388	729	0.40172	0	0	176	180	356	0.454871	0	0	581	237	818	0.14614	0	0	0	0
18S	1526	G	138	165	303	0.464583	0.00844073	0.317926	54	138	192	0.0565918	0	0.0538247	311	153	464	0.727001	0.0999435	0.421486	0.264412	0.154794
18S	1527	C	207	313	520	0.224931	0	0	65	180	245	0.223351	0	0	530	467	997	0.195124	0	0	0	0
18S	1528	G	188	145	333	0.2002	0	0.167222	63	107	170	0.147563	0	0.129247	535	349	884	0.0316008	0	0	0.0988232	0.0715777
18S	1529	C	174	169	343	0.14186	0	0.124553	72	80	152	0.275962	0	0.217391	544	661	1205	0.271384	0	0	0.113982	0.0890639
18S	1530	U	253	104	357	0.0537244	0	0.0511208	109	63	172	0.0319846	0	0.0311679	743	750	1493	0.43523	0	0	0.0274295	0.0210367
18S	1531	A	119	91	210	0.853397	0.162707	0.46163	50	86	136	0.273074	0	0.215737	321	408	729	0.258189	0	0.20543	0.294266	0.118419
18S	1532	C	320	77	397	0.0605807	0	0	121	21	142	0.175291	0	0.15004	843	344	1187	0.313571	0	0	0.0500133	0.0707295
18S	1533	A	177	70	247	0.745072	0.094283	0.427946	77	15	92	0.905496	0.182445	0.477899	482	273	755	0.0876102	0	0.0806511	0.328832	0.176671
18S	1534	C	297	76	373	0.193286	0	0.162342	151	40	191	0.147859	0	0	468	265	733	0.0126703	0	0.0125286	0.0582901	0.0737531
18S	1535	U	346	108	454	0.0250305	0	0.0244718	149	48	197	0.183614	0	0	450	592	1042	0.405305	0	0	0.00815726	0.0115361
18S	1536	G	346	101	447	0.15062	0	0.131158	108	24	132	0.280869	0	0.220575	268	167	435	0.376606	0	0.274032	0.208588	0.0589408
18S	1537	A	259	70	329	0.818485	0.153763	0.450843	87	26	113	0.587427	0.0315005	0.372106	93	195	288	0.86286	0.0769782	0.464053	0.429001	0.0405905
18S	1538	C	508	287	795	0.180542	0	0	263	32	295	0.406719	0	0	81	157	238	1.22896	0.0617981	0.552398	0.184133	0.260403
18S	1539	U	528	408	936	0.221748	0	0	155	91	246	0.182006	0	0	41	195	236	1.18176	0.0233125	0.542705	0.180902	0.255833
18S	1540	G	425	326	751	0.0787382	0	0.0730811	84	72	156	0.471196	0	0.321674	66	118	184	1.87297	0.186891	0.653157	0.349304	0.23762
18S	1541	G	198	318	516	0.767419	0.0975176	0.434679	77	20	97	1.64717	0.301291	0.624645	26	59	85	6.06693	0.601715	0.859911	0.639745	0.173928
18S	1542	C	481	383	864	0.0969942	0	0.0885114	84	60	144	0.902759	0.19293	0.476173	137	266	403	0.475385	0.0156538	0.322752	0.295812	0.159405
18S	1543	U	475	733	1208	0.17367	0	0	165	124	289	0.0372414	0	0.036024	306	440	746	0.135074	0	0	0.012008	0.0169819
18S	1544	C	714	896	1610	0.389061	0	0	232	136	368	0.127943	0	0	566	461	1027	0.336889	0	0	0	0
18S	1545	A	870	574	1444	0.301015	0	0	353	101	454	0.244371	0	0	787	276	1063	0.260036	0	0	0	0
18S	1546	G	491	213	704	0.509551	0	0.337869	262	86	348	0.0818211	0	0.0758336	507	286	793	0.122222	0	0.109033	0.174245	0.116491
18S	1547	C	703	472	1175	0.160128	0	0	354	107	461	0.149495	0	0	716	833	1549	0.431018	0	0	0	0
18S	1548	G	736	470	1206	0.199936	0	0	294	98	392	0.0715013	0	0.0668888	377	331	708	0.487212	0.00189138	0.327912	0.1316	0.141474
18S	1549	U	634	841	1475	0.390018	0	0	361	286	647	0.356756	0	0	450	750	1200	0.122546	0	0	0	0
18S	1550	G	396	42	438	1.13941	0.232908	0.533149	215	161	376	0.180902	0	0.153534	158	499	657	0.683722	0.0744599	0.406444	0.364376	0.157806
18S	1551	U	595	188	783	0.0306122	0	0.0297398	488	117	605	0.327943	0	0	600	961	1561	0.368175	0	0	0.00991326	0.0140195
18S	1552	G	347	59	406	0.95187	0.14764	0.488285	257	99	356	0.176408	0	0.150313	376	541	917	0.126955	0	0.112762	0.250453	0.16887
18S	1553	C	490	92	582	0.297084	0	0.229343	361	93	454	0.138755	0	0	478	710	1188	0.176423	0	0	0.0764477	0.108113
18S	1554	C	431	180	611	0.180919	0	0.153414	267	32	299	0.286667	0	0.223377	650	560	1210	0.241398	0	0	0.125597	0.0932903
18S	1555	U	665	225	890	0.269734	0	0	502	41	543	0.392157	0	0	534	771	1305	0.337077	0	0	0	0
18S	1556	A	279	128	407	0.631917	0.110954	0.387806	171	40	211	0.553983	0.077546	0.357578	199	226	425	1.10699	0.222841	0.525975	0.423786	0.0733047
18S	1557	C	506	54	560	0.172391	0	0.147266	177	54	231	0.304454	0	0.23417	395	316	711	0.120037	0	0.107307	0.162914	0.0529601
18S	1558	C	699	136	835	0.246199	0	0	225	57	282	0.0708284	0	0	363	283	646	0.0917568	0	0.0841643	0.0280548	0.0396754
18S	1559	C	584	139	723	0.0527164	0	0	156	65	221	0.142142	0	0.124945	391	224	615	0.0558622	0	0.0529882	0.0593111	0.0512042
18S	1560	U	532	277	809	0.163306	0	0	143	80	223	0.0540179	0	0.0514675	518	253	771	0.276813	0	0	0.0171558	0.024262
18S	1561	A	320	217	537	0.29366	0	0.227326	85	53	138	0.670344	0.0730772	0.403057	255	162	417	0.23631	0	0.191512	0.273965	0.0924452
18S	1562	C	259	394	653	0.0453279	0	0.0434259	82	78	160	0.310007	0.0323552	0.237773	343	144	487	0.112136	0	0	0.0937328	0.103383
18S	1563	G	157	384	541	0.355904	0.00300132	0.262842	83	97	180	0.190853	0	0.161013	11	65	76	4.98442	0.654883	0.834711	0.419522	0.296511
18S	1564	C	212	552	764	0.0654757	0	0	70	111	181	0.186752	0	0.158096	126	201	327	0.209485	0	0.17364	0.110579	0.0784479
18S	1565	C	178	955	1133	0.424662	0	0	49	187	236	0.125692	0	0	82	318	400	0.10302	0	0	0	0
18S	1566	G	170	373	543	0.311785	0	0.238014	61	217	278	0.243728	0	0	136	224	360	0.00360111	0	0	0.0793379	0.112201
18S	1567	G	123	229	352	1.02556	0.135329	0.507018	47	102	149	0.51437	0.0420803	0.341161	79	86	165	1.15877	0.170716	0.538275	0.462152	0.0864993
18S	1568	C	354	546	900	0.251708	0	0	145	88	233	0.00479582	0	0	111	199	310	0.165952	0	0.142725	0.0475752	0.0672814
18S	1569	A	423	637	1060	0.380061	0	0	157	181	338	0.300951	0	0	159	259	418	0.113339	0	0	0	0
18S	1570	G	145	415	560	0.300158	0	0.23118	96	103	199	0.344	0	0.256908	143	173	316	0.353172	0	0.261606	0.249898	0.0133738
18S	1571	G	195	223	418	0.75065	0.0944142	0.429369	108	71	179	0.587901	0.106289	0.371538	158	127	285	0.586908	0.0801127	0.37066	0.390522	0.027471
18S	1572	C	275	372	647	0.106773	0	0.096607	218	112	330	0.103827	0	0	336	316	652	0.276059	0	0	0.0322023	0.045541
18S	1573	G	204	257	461	0.645863	0.0679819	0.392933	78	101	179	0.846667	0.16567	0.459867	140	162	302	0.854639	0.0943305	0.461633	0.438144	0.0319774
18S	1574	C	331	665	996	0.275304	0	0	130	241	371	0.105406	0	0	299	420	719	0.221667	0	0	0	0
18S	1575	G	305	422	727	0.0731685	0	0.0682673	112	285	397	0.0933836	0	0	256	418	674	0.0726091	0	0	0.0227558	0.0321815
18S	1576	G	478	441	919	0.158973	0	0	160	239	399	0.0265	0	0	383	309	692	0.0310085	0	0	0	0
18S	1577	G	282	320	602	0.436079	0.013388	0.30401	170	189	359	0.22071	0	0.181217	247	189	436	0.763387	0.121713	0.433472	0.306233	0.102995
18S	1578	U	663	576	1239	0.315753	0	0	219	412	631	0.295816	0	0	616	607	1223	0.402787	0	0	0	0
18S	1579	A	503	207	710	0.358431	0.00561739	0.26413	209	199	408	0.237327	0	0.192186	425	391	816	0.0114375	0	0.0113219	0.155879	0.106354
18S	1580	A	380	238	618	0.677598	0.178054	0.404299	161	196	357	0.531533	0.126725	0.347694	299	300	599	0.509815	0.0853422	0.33804	0.363344	0.0292263
18S	1581	C	933	298	1231	0.19871	0	0	345	259	604	0.110321	0	0	580	462	1042	0.164792	0	0	0	0
18S	1582	C	745	300	1045	0.0166667	0	0	338	298	636	0.151875	0	0	556	349	905	0.0162129	0	0	0	0
18S	1583	C	889	378	1267	0.220014	0	0	485	299	784	0.346369	0	0	708	489	1197	0.305129	0	0	0	0
18S	1584	G	460	693	1153	0.138687	0	0	270	331	601	0.141288	0	0	376	466	842	0.00697245	0	0.00693234	0.00231078	0.00326794
18S	1585	U	438	942	1380	0.346182	0	0	209	518	727	0.362607	0	0	376	826	1202	0.3896	0	0	0	0
18S	1586	U	374	891	1265	0.315262	0	0	211	387	598	0.25563	0	0	296	715	1011	0.315722	0	0	0	0
18S	1587	G	195	722	917	0.0731179	0	0	168	286	454	0.0635653	0	0	158	558	716	0.0682628	0	0	0	0
18S	1588	A	87	634	721	0.0688673	0	0.0645138	72	223	295	0.323724	0.0679019	0.245181	105	418	523	0.141667	0	0.124295	0.144663	0.0751501
18S	1589	A	58	386	444	0.609164	0.129964	0.379089	26	117	143	1.53688	0.316833	0.607478	30	151	181	2.05281	0.405184	0.673645	0.553404	0.126185
18S	1590	C	38	448	486	0.255738	0	0.203989	17	129	146	1.18375	0.188778	0.543766	46	166	212	1.1868	0.18206	0.543879	0.430545	0.160199
18S	1591	C	40	222	262	1.13152	0.191824	0.531799	40	121	161	0.809191	0.051261	0.448798	31	233	264	0.537484	0	0.350447	0.443681	0.0741251
18S	1592	C	17	311	328	0.418575	0	0.295701	23	157	180	0.389503	0	0.281437	20	199	219	0.554545	0	0.357771	0.311636	0.0331379
18S	1593	C	126	275	401	0.00317855	0	0	64	134	198	0.139084	0	0.122643	37	290	327	0.139533	0	0	0.040881	0.0578144
18S	1594	A	110	142	252	0.460255	0	0.316043	85	88	173	0.223883	0	0.183791	47	143	190	0.420535	0	0.297135	0.265657	0.0584
18S	1595	U	135	205	340	0.0298143	0	0	189	127	316	0.397371	0	0	70	135	205	0.226483	0	0.185394	0.0617982	0.0873958
18S	1596	U	139	101	240	0.438497	0.00265665	0.305712	205	117	322	0.393602	0	0	114	146	260	0.0318433	0	0	0.101904	0.144114
18S	1597	C	113	308	421	0.189889	0	0	218	116	334	0.394362	0	0	121	261	382	0.343806	0	0	0	0
18S	1598	G	58	200	258	0.597855	0	0.375067	49	26	75	2.2307	0.344255	0.693293	64	126	190	0.601745	0	0.376913	0.481758	0.14958
18S	1599	U	67	420	487	0.0736111	0	0	73	110	183	0.42494	0	0.299358	81	204	285	0.243085	0	0.196101	0.165153	0.124156
18S	1600	G	53	102	155	2.43177	0.381585	0.709931	27	69	96	1.95246	0.265948	0.663617	126	135	261	0.490967	0	0.330139	0.567896	0.169179
18S	1601	A	133	141	274	1.1097	0.203541	0.526906	60	90	150	1.0167	0.124364	0.505802	83	99	182	1.4292	0.212151	0.589669	0.540793	0.0356186
18S	1602	U	160	396	556	0.117195	0	0.10507	111	135	246	0.294512	0	0.228222	74	200	274	0.786101	0.114173	0.441019	0.258104	0.138769
18S	1603	G	329	403	732	0.0842353	0	0	200	152	352	0.0471199	0	0	210	224	434	0.272848	0	0.214748	0.0715827	0.101233
18S	1604	G	583	520	1103	0.370864	0	0	296	147	443	0.195295	0	0	460	356	816	0.29237	0	0	0	0
18S	1605	G	783	458	1241	0.408195	0	0	512	195	707	0.482737	0	0	792	389	1181	0.487761	0	0	0	0
18S	1606	G	493	264	757	0.103269	0	0.0937147	284	40	324	0.349231	0	0.259429	422	157	579	0.247146	0	0.198443	0.183862	0.0684336
18S	1607	A	430	338	768	0.114116	0	0.102547	256	183	439	0.000479798	0	0	426	184	610	0.229878	0	0.18716	0.0965693	0.0765248
18S	1608	U	333	721	1054	0.218641	0	0	245	286	531	0.182853	0	0	395	385	780	0.0420543	0	0	0	0
18S	1609	C	183	625	808	0.0191595	0	0.0188221	101	411	512	0.160429	0	0	357	815	1172	0.396069	0	0	0.00627403	0.00887282
18S	1610	G	372	631	1003	0.249059	0	0	195	345	540	0.23017	0	0	345	615	960	0.258365	0	0	0	0
18S	1611	G	143	682	825	0.157183	0	0	83	417	500	0.217787	0	0	171	708	879	0.24303	0	0	0	0
18S	1612	G	134	880	1014	0.410224	0	0	155	316	471	0.253602	0	0	163	553	716	0.154719	0	0	0	0
18S	1613	G	86	300	386	0.565059	0.127145	0.361643	44	174	218	0.608727	0.151964	0.379467	104	401	505	0.131994	0	0.116807	0.285973	0.119839
18S	1614	A	105	228	333	0.625582	0.0877183	0.385546	85	124	209	0.521376	0.0558707	0.343776	99	174	273	0.970357	0.187412	0.493392	0.407571	0.0630346
18S	1615	U	74	201	275	0.704589	0.0493554	0.414229	75	126	201	0.430198	0	0.301841	121	279	400	0.142062	0	0.124663	0.280244	0.119197
18S	1616	U	113	157	270	0.514637	0	0.340606	111	210	321	0.228916	0	0	150	176	326	0.184574	0	0.156218	0.165608	0.13921
18S	1617	G	93	84	177	0.988077	0	0.49841	44	95	139	0.710397	0.0825385	0.417082	83	153	236	0.40872	0	0.291007	0.402166	0.0853261
18S	1618	C	200	253	453	0.416006	0	0	84	104	188	0.106055	0	0.0963469	124	122	246	0.129015	0	0.114683	0.0703434	0.0503004
18S	1619	A	78	140	218	0.043379	0	0.0417582	50	61	111	0.740575	0.110831	0.427671	74	68	142	0.706527	0.0922044	0.415718	0.295049	0.17917
18S	1620	A	106	89	195	0.0349773	0	0.0339627	55	94	149	0.208963	0	0.173803	135	50	185	0.140024	0	0.123407	0.110391	0.0578268
18S	1621	U	127	51	178	0.00484171	0	0.00484532	99	132	231	0.29387	0	0	92	87	179	0.100309	0	0.0916267	0.0321574	0.0420977
18S	1622	U	140	46	186	0.136304	0	0	79	166	245	0.375248	0	0	107	115	222	0.193323	0	0	0	0
18S	1623	A	77	42	119	0.342315	0	0.256611	58	94	152	0.00522876	0	0	72	105	177	0.109988	0	0.099593	0.118735	0.105632
18S	1624	U	42	14	56	2.07505	0.141195	0.678674	14	143	157	0.0711674	0	0	64	108	172	0.211882	0	0.175675	0.284783	0.287609
18S	1625	U	12	14	26	6.00206	0.541251	0.861743	7	87	94	0.7	0	0.41433	11	31	42	5.23282	0.544595	0.842703	0.706259	0.206571
18S	1626	C	19	48	67	2.175	0.231563	0.688227	14	71	85	0.954651	0.0935716	0.491323	16	137	153	0.999639	0.0520658	0.501538	0.560363	0.0905099
18S	1627	C	34	39	73	2.42402	0.369693	0.710751	15	88	103	0.707372	0.0291834	0.416651	59	67	126	1.90044	0.323846	0.657008	0.594803	0.127869
18S	1628	C	89	66	155	0.820869	0.153687	0.452404	80	30	110	0.728629	0.0592584	0.423715	163	89	252	0.603162	0.0843583	0.377163	0.417761	0.0310045
18S	1629	C	114	183	297	0.0897092	0	0.0825783	84	78	162	0.28773	0	0.224509	322	281	603	0.280592	0	0	0.102363	0.092717
18S	1630	A	153	276	429	0.166021	0	0	53	72	125	0.871076	0.171492	0.467531	295	108	403	0.288614	0	0.224403	0.230645	0.19092
18S	1631	U	167	449	616	0.368035	0	0	83	305	388	0.411111	0	0	649	261	910	0.41155	0	0	0	0
18S	1632	G	127	489	616	0.301243	0	0	74	147	221	0.213463	0	0.176568	483	328	811	0.258224	0	0	0.058856	0.083235
18S	1633	A	118	454	572	0.202269	0	0	110	220	330	0.182813	0	0	525	256	781	0.197087	0	0	0	0
18S	1634	A	95	384	479	0.0148843	0	0.0146961	95	309	404	0.318326	0	0	381	172	553	0.241617	0	0.194882	0.0698593	0.0886075
18S	1635	C	74	654	728	0.347889	0	0	34	464	498	0.447206	0	0	292	595	887	0.243143	0	0	0	0
18S	1636	G	69	397	466	0.0750654	0	0.0699634	29	256	285	0.0377622	0	0.0365112	276	411	687	0.0100614	0	0	0.0354915	0.0285715
18S	1637	A	80	465	545	0.13431	0	0	58	268	326	0.131329	0	0	343	613	956	0.347486	0	0	0	0
18S	1638	G	46	368	414	0.131031	0	0.116098	16	218	234	0.18539	0	0.156959	122	449	571	0.117968	0	0.105685	0.126248	0.0221286
18S	1639	G	190	44	234	1.0609	0.236565	0.51584	92	59	151	0.927851	0.151829	0.482936	225	56	281	1.39074	0.249495	0.582584	0.52712	0.0414557
18S	1640	A	271	102	373	0.257605	0	0.205274	153	101	254	0.159434	0	0.137977	445	224	669	0.00961857	0	0.00954104	0.117597	0.0811968
18S	1641	A	304	237	541	0.127614	0	0	202	87	289	0.0952874	0	0.0872723	549	156	705	0.138071	0	0.121471	0.0695811	0.0511438
18S	1642	U	243	131	374	0.299467	0	0.230927	130	26	156	1.12916	0.126197	0.531922	262	158	420	1.13938	0.0562002	0.533166	0.432005	0.142184
18S	1643	U	189	84	273	0.896107	0.197933	0.473515	99	30	129	1.85	0.313854	0.65088	139	42	181	4.85159	0.576008	0.829885	0.651427	0.145488
18S	1644	C	379	129	508	0.0138834	0	0	212	45	257	0.525797	0.0501952	0.345482	524	179	703	0.625979	0.0684971	0.385322	0.243602	0.173018
18S	1645	C	563	106	669	0.235439	0	0	354	113	467	0.114198	0	0	961	132	1093	0.164046	0	0.141038	0.0470128	0.0664861
18S	1646	C	525	127	652	0.182661	0	0	488	185	673	0.381916	0	0	1532	176	1708	0.222196	0	0	0	0
18S	1647	A	744	98	842	0.371188	0	0	746	86	832	0.497666	0	0	2648	119	2767	0.515952	0	0	0	0
18S	1648	G	384	88	472	0.196335	0	0.164405	259	51	310	0.551947	0	0.356387	1333	76	1409	0.109472	0	0.0987335	0.206508	0.109319
18S	1649	U	540	97	637	0.10512	0	0	538	88	626	0.285504	0	0	2142	125	2267	0.315834	0	0	0	0
18S	1650	A	391	40	431	0.397119	0.0265283	0.284713	610	24	634	0.296553	0	0	2060	55	2115	0.231958	0	0	0.0949044	0.134215
18S	1651	A	600	74	674	0.138091	0	0	591	20	611	0.289306	0	0	2006	61	2067	0.201241	0	0	0	0
18S	1652	G	325	64	389	0.522422	0.044937	0.343731	199	15	214	1.08047	0.226124	0.520502	872	54	926	0.857977	0.160181	0.462048	0.442094	0.073533
18S	1653	U	566	74	640	0.151777	0	0	364	22	386	0.014499	0	0	1673	168	1841	0.178291	0	0	0	0
18S	1654	G	297	89	386	0.409762	0	0.291194	198	45	243	0.413661	0	0.293468	864	144	1008	0.428918	0	0.300378	0.295013	0.00390532
18S	1655	C	648	232	880	0.453916	0	0	179	39	218	0.461644	0	0.316829	988	619	1607	0.217102	0	0	0.10561	0.149354
18S	1656	G	357	126	483	0.0603076	0	0.0569885	177	118	295	0.0831832	0	0	620	626	1246	0.0828923	0	0	0.0189962	0.0268646
18S	1657	G	619	82	701	0.334584	0	0	168	142	310	0.265345	0	0	1052	558	1610	0.417318	0	0	0	0
18S	1658	G	234	69	303	0.579496	0.0532246	0.367652	116	104	220	0.0929613	0	0	144	527	671	0.325182	0	0.245662	0.204438	0.152898
18S	1659	U	202	112	314	0.482257	0.0251428	0.326052	45	131	176	0.0536723	0	0.0512129	122	555	677	0.167896	0	0.143941	0.173735	0.114163
18S	1660	C	257	95	352	0.266069	0	0.210625	83	42	125	0.35097	0.0235112	0.261326	147	256	403	0.732013	0.0796882	0.423242	0.298398	0.0906725
18S	1661	A	237	186	423	0.0481918	0	0.0460798	60	22	82	1.01272	0.156165	0.506189	113	124	237	1.69865	0.251026	0.630425	0.394232	0.251351
18S	1662	U	361	145	506	0.142012	0	0	71	67	138	0.189049	0	0.159959	174	168	342	0.620991	0	0.383784	0.181248	0.157401
18S	1663	A	187	65	252	0.87646	0.138229	0.468068	32	46	78	1.07932	0.0443943	0.522254	94	84	178	1.86642	0.16138	0.652404	0.547575	0.0773557
18S	1664	A	228	71	299	0.690889	0.0914575	0.409402	46	32	78	1.11435	0.115036	0.530215	169	111	280	0.673507	0.0152169	0.40331	0.447642	0.0584405
18S	1665	G	369	55	424	0.266693	0	0.210934	54	11	65	1.65808	0.285766	0.627365	189	147	336	0.42664	0	0.299676	0.379325	0.179093
18S	1666	C	288	238	526	0.0968796	0	0.088476	88	72	160	0.174741	0	0.149539	337	252	589	0.133729	0	0	0.0793384	0.0613901
18S	1667	U	282	336	618	0.0158499	0	0.0156275	78	162	240	0.0518211	0	0	310	149	459	0.409203	0	0.290828	0.102152	0.133566
18S	1668	U	417	466	883	0.293841	0	0	112	287	399	0.367056	0	0	381	436	817	0.106493	0	0	0	0
18S	1669	G	155	404	559	0.239881	0	0.19375	29	122	151	1.13604	0.0700017	0.533487	195	174	369	1.49471	0.235829	0.599802	0.442346	0.177857
18S	1670	C	350	808	1158	0.430179	0	0	62	243	305	0.166667	0	0.143258	283	712	995	0.010676	0	0.0105738	0.0512774	0.0651835
18S	1671	G	187	546	733	0.0206782	0	0.0202863	40	174	214	0.972248	0.18892	0.49413	203	491	694	0.770631	0.158804	0.435584	0.316667	0.210931
18S	1672	U	272	537	809	0.11284	0	0	44	407	451	0.0738446	0	0	216	1134	1350	0.0934781	0	0	0	0
18S	1673	U	309	693	1002	0.305605	0	0	90	688	778	0.482527	0	0	255	1786	2041	0.364898	0	0	0	0
18S	1674	G	306	114	420	0.745579	0.0578233	0.427706	65	503	568	0.223687	0	0	276	1420	1696	0.147149	0	0	0.142569	0.201623
18S	1675	A	367	352	719	0.0849383	0	0	55	535	590	0.268114	0	0	379	1539	1918	0.217	0	0	0	0
18S	1676	U	241	412	653	0.0041964	0	0	49	587	636	0.344915	0	0	217	1674	1891	0.174624	0	0	0	0
18S	1677	U	269	659	928	0.387537	0	0	72	629	701	0.454669	0	0	326	2118	2444	0.390966	0	0	0	0
18S	1678	A	8	22	30	19.5667	0.876415	0.952872	0	38	38	9.99915	0.779004	0.911208	2	188	190	8.00948	0.724021	0.889523	0.917868	0.0262875	1	0.952872	0.911208	0.889523	0.917868	0.0262875
18S	1679	A	179	575	754	0.317027	0	0	53	237	290	0.235433	0	0.191099	108	2201	2309	0.39077	0	0	0.0636997	0.0900849
18S	1680	G	40	317	357	0.429423	0	0.301005	12	356	368	0.201656	0	0	34	1537	1571	0.132103	0	0	0.100335	0.141895
18S	1681	U	19	401	420	0.172024	0	0.147073	6	245	251	0.0482804	0	0.0462318	36	1629	1665	0.259897	0	0	0.0644351	0.0614067
18S	1682	C	61	556	617	0.273714	0	0	3	99	102	1.29569	0.0819786	0.566797	19	1078	1097	0.0538859	0	0.0511749	0.205991	0.255983
18S	1683	C	55	473	528	0.168095	0	0	6	119	125	0.516843	0	0.342528	33	936	969	0.0611684	0	0.0576985	0.133409	0.149734
18S	1684	C	48	309	357	0.196151	0	0.164369	16	80	96	0.604124	0	0.379043	93	521	614	0.484336	0	0.326656	0.290023	0.0913881
18S	1685	U	67	284	351	0.228283	0	0.186286	32	139	171	0.185078	0	0	60	700	760	0.106424	0	0.096302	0.094196	0.0760656
18S	1686	G	18	215	233	0.782574	0.150522	0.440068	4	119	123	0.0247312	0	0.0243258	116	282	398	0.814286	0.116477	0.44944	0.304611	0.198229
18S	1687	C	40	376	416	0.0569944	0	0	29	85	114	0.0637681	0	0	201	302	503	0.205666	0	0.170864	0.0569546	0.080546
18S	1688	C	98	380	478	0.158733	0	0	30	44	74	0.391259	0	0.283948	285	164	449	0.19958	0	0.166684	0.150211	0.116505
18S	1689	C	164	284	448	0.119079	0	0	34	46	80	0.3	0	0.232982	285	140	425	0.155321	0	0.134713	0.122565	0.0955015
18S	1690	U	206	217	423	0.0412736	0	0	57	44	101	0.037146	0	0.0361574	297	200	497	0.0779786	0	0	0.0120525	0.0170447
18S	1691	U	77	151	228	0.901164	0.146307	0.475098	8	31	39	1.8725	0.345459	0.657594	149	125	274	0.720323	0.103352	0.419601	0.517431	0.101667
18S	1692	U	146	155	301	0.498602	0.0309468	0.333448	31	34	65	0.786532	0.127585	0.444022	173	40	213	1.24159	0.271818	0.555045	0.444172	0.0904666
18S	1693	G	126	246	372	0.242985	0	0.195907	23	55	78	0.514346	0.0330395	0.342512	115	223	338	0.398558	0.0151629	0.28558	0.274667	0.0603465
18S	1694	U	341	441	782	0.453541	0	0	60	102	162	0.308998	0	0	360	394	754	0.438631	0	0	0	0
18S	1695	A	123	256	379	0.295877	0	0.228787	36	132	168	0.304471	0	0	155	270	425	0.0943401	0	0.0863926	0.10506	0.0943298
18S	1696	C	207	423	630	0.244797	0	0	80	109	189	0.387836	0	0	194	469	663	0.359388	0	0	0	0
18S	1697	A	152	227	379	0.291316	0	0.226057	27	89	116	0.0218424	0	0.0215558	163	284	447	0.0610367	0	0	0.0825375	0.101864
18S	1698	C	246	452	698	0.301605	0	0	138	95	233	0.548813	0	0	242	444	686	0.458903	0	0	0	0
18S	1699	A	155	244	399	0.545111	0	0.353369	42	46	88	0.379151	0	0.277174	70	312	382	0.00968959	0	0.00962148	0.213388	0.147404
18S	1700	C	231	240	471	0.359228	0	0.264701	40	29	69	0.732222	0.0492647	0.426222	47	234	281	0.283885	0	0.221726	0.304216	0.0880368
18S	1701	C	486	187	673	0.0549951	0	0	83	25	108	0.0088685	0	0.00887121	59	352	411	0.28843	0	0	0.00295707	0.00418193
18S	1702	G	453	108	561	0.313741	0	0.239139	36	30	66	0.786235	0	0.443872	40	100	140	1.06809	0.168321	0.518238	0.400416	0.118013
18S	1703	C	16	12	28	28.4759	0.899317	0.967205	2	1	3	31.425	0.907774	0.97669	0	1	1	135.044	0.982893	0.996311	0.980069	0.0121202	1	0.967205	0.97669	0.996311	0.980069	0.0121202
18S	1704	C	753	134	887	0.0442192	0	0	67	20	87	0.49697	0	0.334523	61	46	107	1.35802	0.0356909	0.578187	0.304237	0.237013
18S	1705	C	1896	129	2025	0.597384	0	0	130	30	160	0.160179	0	0	125	87	212	0.118049	0	0.10603	0.0353434	0.0499831
18S	1706	G	628	50	678	0.535641	0	0.349141	87	15	102	0.544444	0.0039508	0.354748	93	20	113	1.32661	0.127169	0.572348	0.425412	0.103924
18S	1707	U	701	63	764	0.428656	0	0.300316	84	28	112	0.561062	0.0689392	0.36146	102	78	180	0.565807	0	0.362631	0.341469	0.0291032
18S	1708	C	1504	115	1619	0.368272	0	0	260	45	305	0.44793	0	0	173	51	224	0.380938	0.0162071	0.276745	0.0922485	0.130459
18S	1709	G	905	85	990	0.114968	0	0.103207	193	20	213	0.100208	0	0	268	40	308	0.0933118	0	0.0856012	0.062936	0.0450791
18S	1710	C	1262	71	1333	0.192112	0	0	236	19	255	0.211328	0	0	403	115	518	0.32173	0	0	0	0
18S	1711	U	1651	78	1729	0.431952	0	0	276	35	311	0.357728	0	0	307	266	573	0.329172	0	0	0	0
18S	1712	A	985	43	1028	0.0900227	0	0	196	33	229	0.119227	0	0	199	300	499	0.194733	0	0	0	0
18S	1713	C	928	114	1042	0.171354	0	0	210	13	223	0.117708	0	0	235	257	492	0.168244	0	0	0	0
18S	1714	U	611	132	743	0.1148	0	0.103102	173	24	197	0.0165544	0	0	260	367	627	0.382555	0	0	0.0343674	0.0486029
18S	1715	A	396	76	472	0.608903	0.0743751	0.378956	142	15	157	0.184669	0	0.15672	270	107	377	0.076455	0	0.0711998	0.202292	0.129708
18S	1716	C	334	82	416	0.66243	0.0492629	0.399047	164	21	185	0.0609916	0	0	213	117	330	0.221349	0	0.181683	0.193576	0.163127
18S	1717	C	241	203	444	0.376504	0	0.273969	100	52	152	0.0907771	0	0.083724	201	353	554	0.344705	0	0	0.119231	0.114631
18S	1718	G	199	43	242	1.30878	0.23042	0.567883	38	12	50	2.37778	0.464617	0.708058	91	82	173	1.28423	0.244593	0.563633	0.613191	0.0671031
18S	1719	A	152	80	232	1.45479	0.200342	0.593672	77	15	92	0.903943	0.115559	0.477471	102	79	181	1.41227	0.0939037	0.586789	0.552644	0.0532297
18S	1720	U	200	317	517	0.109631	0	0.0989717	108	35	143	0.293133	0	0.227908	104	46	150	2.35173	0.259411	0.703036	0.343305	0.259757
18S	1721	U	355	345	700	0.112997	0	0	146	65	211	0.0900943	0	0	220	49	269	1.08457	0.0985351	0.52121	0.173737	0.245701
18S	1722	G	285	121	406	0.831613	0.105951	0.454643	130	27	157	0.369128	0	0.27086	373	70	443	0.387112	0	0.279532	0.335012	0.0846663
18S	1723	G	440	80	520	0.618128	0.0969144	0.382455	129	13	142	0.657887	0.11602	0.398503	430	76	506	0.319088	0	0.242263	0.341074	0.0701764
18S	1724	A	532	131	663	0.388537	0.0649912	0.280122	227	26	253	0.0405512	0	0	536	38	574	0.222976	0	0.182582	0.154235	0.116103
18S	1725	U	945	322	1267	0.229399	0	0	346	55	401	0.377474	0	0	1208	143	1351	0.50046	0	0	0	0
18S	1726	G	1013	402	1415	0.245088	0	0	350	55	405	0.361713	0	0	1324	97	1421	0.509798	0	0	0	0
18S	1727	G	933	529	1462	0.199453	0	0	261	48	309	0.105448	0	0	1238	112	1350	0.464627	0	0	0	0
18S	1728	U	558	857	1415	0.143142	0	0	189	104	293	0.0566516	0	0	663	254	917	0.175454	0	0	0	0
18S	1729	U	418	1165	1583	0.207302	0	0	169	157	326	0.153721	0	0	327	224	551	0.374195	0	0.272661	0.0908869	0.128533
18S	1730	U	271	871	1142	0.197764	0	0.165232	149	128	277	0.05004	0	0.0478191	272	163	435	0.678746	0.0676024	0.40487	0.205974	0.148585
18S	1731	A	374	1140	1514	0.123975	0	0	184	107	291	0.0238965	0	0	453	148	601	0.0861573	0	0.0794445	0.0264815	0.0374505
18S	1732	G	179	1140	1319	0.00611111	0	0	50	92	142	1.0467	0.260183	0.513161	168	161	329	0.829024	0.0841799	0.454012	0.322391	0.22924
18S	1733	U	162	1606	1768	0.325199	0	0	77	168	245	0.113324	0	0.102162	253	289	542	0.0701044	0	0	0.034054	0.0481597
18S	1734	G	198	555	753	0.653714	0.10586	0.395618	94	101	195	0.410147	0.0484451	0.29191	120	256	376	0.221338	0	0.18162	0.289716	0.0873778
18S	1735	A	247	1023	1270	0.13044	0	0	91	193	284	0.0670175	0	0	111	213	324	0.323863	0.019708	0.245205	0.081735	0.115591
18S	1736	G	247	1352	1599	0.384313	0	0	97	321	418	0.372766	0	0	187	296	483	0.157323	0	0	0	0
18S	1737	G	103	637	740	0.381961	0.0421384	0.276661	58	189	247	0.167921	0	0.144276	89	119	208	1.11505	0.271815	0.528392	0.316443	0.159318
18S	1738	C	119	661	780	0.176725	0	0.150347	102	183	285	0.00423465	0	0	136	314	450	0.107194	0	0	0.0501158	0.0708744
18S	1739	C	183	397	580	0.474087	0	0.32199	163	123	286	0.00247774	0	0.00248024	274	200	474	0.153099	0	0	0.108157	0.151206
18S	1740	C	290	500	790	0.0571148	0	0	134	82	216	0.351715	0	0.261089	266	130	396	0.00948783	0	0.00942216	0.0901705	0.120919
18S	1741	U	240	226	466	0.648561	0.0590869	0.393922	172	76	248	0.167336	0	0.143843	267	92	359	0.13892	0	0.122273	0.220013	0.123287
18S	1742	C	198	509	707	0.013732	0	0	182	330	512	0.503985	0	0	388	157	545	0.284819	0	0	0	0
18S	1743	G	287	498	785	0.204001	0	0	163	177	340	0.251124	0	0	277	213	490	0.225549	0	0	0	0
18S	1744	G	167	213	380	0.764246	0.160397	0.433831	98	118	216	0.206093	0	0.171532	180	154	334	0.353831	0	0.261933	0.289099	0.108792
18S	1745	A	137	256	393	0.672307	0.117101	0.402635	57	111	168	0.504011	0.0408922	0.336435	181	151	332	0.501401	0	0.334625	0.357898	0.0316422
18S	1746	U	109	570	679	0.0796242	0	0	54	141	195	0.22602	0	0.185123	127	188	315	0.758544	0.0236097	0.432125	0.20575	0.177016
18S	1747	C	123	820	943	0.387947	0	0	34	195	229	0.00169082	0	0.00169533	82	371	453	0.329613	0	0.248313	0.0833361	0.116658
18S	1748	G	85	640	725	0.194552	0	0	12	209	221	0.0212713	0	0	90	272	362	0.763881	0.00515993	0.433746	0.144582	0.20447
18S	1749	G	55	440	495	0.155556	0	0.134851	29	112	141	0.42989	0.0350478	0.302134	49	158	207	2.27196	0.303607	0.695394	0.37746	0.234958
18S	1750	C	62	723	785	0.355584	0	0	76	156	232	0.222938	0	0	59	1267	1326	0.563736	0	0	0	0
18S	1751	C	18	489	507	0.0330271	0	0.0320322	19	151	170	0.0903184	0	0.0832834	5	1197	1202	0.489563	0	0	0.0384385	0.0343007
18S	1752	C	25	467	492	0.0739238	0	0.0689655	24	174	198	0.0460637	0	0	12	1146	1158	0.429058	0	0	0.0229885	0.0325107
18S	1753	C	96	302	398	0.340546	0	0.254511	9	201	210	0.0686151	0	0	28	1068	1096	0.370992	0	0	0.084837	0.119978
18S	1754	G	77	132	209	1.49709	0.26703	0.600679	1	91	92	1.24576	0.258667	0.557385	54	188	242	2.16031	0.211137	0.684467	0.614177	0.0527515
18S	1755	C	35	161	196	1.5877	0.261294	0.614763	13	132	145	0.390791	0	0.282376	52	288	340	1.16722	0.0231975	0.539309	0.478816	0.142279
18S	1756	C	82	347	429	0.146098	0	0.127734	32	137	169	0.218039	0	0.179877	117	333	450	0.624341	0	0.384891	0.230834	0.110995
18S	1757	G	97	358	455	0.0606238	0	0.057277	68	149	217	0.0719164	0	0	194	201	395	0.758418	0	0.431927	0.163068	0.191545
18S	1758	G	480	355	835	0.47387	0	0	195	127	322	0.406398	0	0	954	176	1130	0.500786	0	0	0	0
18S	1759	G	526	329	855	0.479881	0	0	195	154	349	0.456413	0	0	721	178	899	0.38042	0	0	0	0
18S	1760	G	307	116	423	0.183884	0	0.155632	96	71	167	0.257275	0	0.205603	259	97	356	0.648739	0	0.394146	0.251794	0.102705
18S	1761	U	210	162	372	0.535508	0	0.34936	65	103	168	0.431953	0	0.302905	298	91	389	0.71943	0	0.419037	0.3571	0.0477257
18S	1762	C	291	255	546	0.0358724	0	0.0346914	97	100	197	0.25853	0	0.20625	558	124	682	0.0394501	0	0	0.0803137	0.0901694
18S	1763	G	240	186	426	0.363466	0	0.267034	100	65	165	0.580991	0	0.368891	450	230	680	0.00218633	0	0	0.211975	0.15555
18S	1764	G	191	108	299	0.992444	0.0234114	0.498939	83	60	143	0.852778	0	0.462002	244	113	357	1.01865	0	0.505319	0.488753	0.0190948
18S	1765	C	425	128	553	0.0162856	0	0	135	89	224	0.119852	0	0.107451	372	210	582	0.141262	0	0.123963	0.0771381	0.0549598
18S	1766	C	419	122	541	0.0309348	0	0	127	106	233	0.0804368	0	0.0747441	464	77	541	0.229725	0	0.187091	0.0872783	0.0768921
18S	1767	C	1293	169	1462	0.712714	0	0	601	95	696	0.699299	0	0	1702	156	1858	0.717034	0	0	0	0
18S	1768	A	330	47	377	0.424339	0	0.298474	234	51	285	0.105866	0	0	402	105	507	0.318788	0	0.24209	0.180188	0.129475
18S	1769	C	236	175	411	0.25569	0	0.20402	185	87	272	0.0718763	0	0	504	229	733	0.152346	0	0	0.0680066	0.0961758
18S	1770	G	260	158	418	0.210475	0	0.174221	67	83	150	0.7039	0	0.414723	268	105	373	0.687314	0	0.407989	0.332311	0.11182
18S	1771	G	130	146	276	0.84288	0.0228366	0.458269	48	51	99	1.51978	0.0983114	0.605543	257	90	347	0.746935	0	0.428273	0.497362	0.0774696
18S	1772	C	140	160	300	0.656331	0	0.397052	65	185	250	0.0969013	0	0	239	328	567	0.0394171	0	0	0.132351	0.187172
18S	1773	C	272	187	459	0.0892271	0	0.0820816	105	178	283	0.198709	0	0	275	219	494	0.0611897	0	0.0577714	0.0466177	0.0344253
18S	1774	C	236	192	428	0.119451	0	0.106928	42	116	158	0.36471	0	0.268481	110	233	343	0.284044	0	0.221712	0.19904	0.0678743
18S	1775	U	341	174	515	0.0502369	0	0.0479223	50	183	233	0.0753561	0	0	220	433	653	0.409072	0	0	0.0159741	0.0225908
18S	1776	G	263	245	508	0.17518	0	0.149316	41	62	103	1.37179	0.193426	0.580733	142	266	408	0.0172779	0	0	0.24335	0.246231
18S	1777	G	199	102	301	1.38245	0.263949	0.581072	37	45	82	2.49839	0.384059	0.716623	140	100	240	0.979622	0	0.495892	0.597862	0.0908914
18S	1778	C	490	96	586	0.302347	0	0.23246	197	29	226	0.346549	0	0.258206	216	59	275	0.758977	0	0.432379	0.307681	0.0887985
18S	1779	G	988	37	1025	0.228926	0	0	451	4	455	0.336988	0	0	354	55	409	0.188835	0	0.159167	0.0530556	0.0750319
18S	1780	G	744	51	795	0.135581	0	0.119525	246	1	247	0.436022	0	0.304487	135	25	160	2.52919	0.334454	0.717913	0.380642	0.250155
18S	1781	A	1326	65	1391	0.36867	0	0	389	23	412	0.120151	0	0	295	42	337	0.760487	0.0155241	0.432702	0.144234	0.203978
18S	1782	G	887	79	966	0.0555556	0	0.0526832	420	41	461	0.130207	0	0	583	79	662	0.0193732	0	0	0.0175611	0.0248351
18S	1783	C	1384	247	1631	0.368988	0	0	646	93	739	0.443514	0	0	1221	281	1502	0.580654	0	0	0	0
18S	1784	G	791	145	936	0.239832	0	0.193606	230	175	405	0.158894	0	0.137401	316	131	447	0.876959	0	0.46778	0.266262	0.14433
18S	1785	C	492	464	956	0.291582	0	0.225939	199	168	367	0.364976	0	0.26792	315	361	676	0.352765	0	0.261059	0.251639	0.0183874
18S	1786	U	850	471	1321	0.0466549	0	0	364	155	519	0.0483761	0	0	573	536	1109	0.151992	0	0	0	0
18S	1787	G	387	206	593	1.41306	0.318952	0.585997	255	85	340	0.578071	0.0771752	0.366997	309	389	698	0.525163	0.00194712	0.344656	0.43255	0.108886
18S	1788	A	1274	501	1775	0.215447	0	0	634	138	772	0.355786	0	0	788	919	1707	0.394204	0	0	0	0
18S	1789	G	1316	389	1705	0.108493	0	0	481	161	642	0.190876	0	0	641	446	1087	0.0627859	0	0.0591279	0.0197093	0.0278732
18S	1790	A	639	329	968	0.713462	0.135907	0.416637	203	100	303	0.822368	0.178624	0.45208	475	759	1234	0.0984615	0	0	0.289572	0.205269
18S	1791	A	1570	283	1853	0.0988194	0	0	518	152	670	0.218397	0	0	496	1033	1529	0.282491	0	0	0	0
18S	1792	G	1741	216	1957	0.0903076	0	0	339	193	532	0.0385658	0	0.0372009	592	512	1104	0.0531825	0	0.0505404	0.0292471	0.0213858
18S	1793	A	1802	176	1978	0.0798888	0	0	356	205	561	0.0263543	0	0	606	371	977	0.186912	0	0.157613	0.0525378	0.0742997
18S	1794	C	1581	924	2505	0.273991	0	0	344	166	510	0.0945423	0	0.0865308	661	822	1483	0.26907	0	0	0.0288436	0.040791
18S	1795	G	1554	803	2357	0.229908	0	0	337	224	561	0.0685053	0	0	678	554	1232	0.167288	0	0	0	0
18S	1796	G	1311	342	1653	0.121517	0	0.108409	414	168	582	0.139737	0	0	376	310	686	0.506065	0.0802333	0.336343	0.148251	0.140172
18S	1797	U	1630	444	2074	0.14287	0	0	422	164	586	0.154458	0	0	477	238	715	0.352623	0	0.260965	0.0869883	0.12302
18S	1798	C	1961	349	2310	0.306351	0	0	419	151	570	0.208348	0	0	841	321	1162	0.300927	0	0	0	0
18S	1799	G	1006	271	1277	0.244297	0	0.196457	307	139	446	0.0324385	0	0	599	398	997	0.234513	0	0	0.0654856	0.0926106
18S	1800	A	1081	256	1337	0.0862564	0	0.0794617	418	73	491	0.208107	0	0	507	207	714	0.0253613	0	0.0247678	0.0347432	0.0331981
18S	1801	A	1001	377	1378	0.05815	0	0	195	41	236	0.662072	0.128034	0.399355	339	154	493	0.352946	0	0.261263	0.220206	0.165601
18S	1802	C	822	356	1178	0.0328998	0	0.0318781	236	102	338	0.0667322	0	0.0627311	383	204	587	0.0223356	0	0.021884	0.0388311	0.0173854
18S	1803	U	678	390	1068	0.0769982	0	0.0715555	276	92	368	0.100482	0	0	397	178	575	0.0170525	0	0	0.0238518	0.0337316
18S	1804	U	3	5	8	130.519	0.981619	0.993236	2	12	14	22.4193	0.894978	0.960033	17	31	48	11.1315	0.806968	0.919116	0.957462	0.0303137	1	0.993236	0.960033	0.919116	0.957462	0.0303137
18S	1805	G	210	570	780	0.314796	0	0.239659	76	127	203	0.536492	0.0052349	0.350284	194	232	426	0.17338	0	0.148057	0.246	0.0826808
18S	1806	A	343	590	933	0.0959196	0	0.0876099	85	124	209	0.510317	0.0162305	0.338956	289	197	486	0.00244125	0	0.0024403	0.143002	0.142857
18S	1807	C	216	729	945	0.092389	0	0.0846571	40	360	400	0.230673	0	0	202	207	409	0.27336	0	0.215088	0.0999152	0.0884698
18S	1808	U	243	1239	1482	0.345606	0	0	23	457	480	0.332571	0	0	181	495	676	0.196356	0	0	0	0
18S	1809	A	188	894	1082	0.024941	0	0	26	286	312	0.165708	0	0.142543	183	257	440	0.396296	0	0.284281	0.142275	0.116058
18S	1810	U	209	779	988	0.149792	0	0.130392	30	292	322	0.230925	0	0.188076	96	377	473	0.431177	0	0.301719	0.206729	0.0711766
18S	1811	C	150	1043	1193	0.0371115	0	0.0358124	20	278	298	0.499331	0.0779582	0.33378	80	333	413	0.828449	0.200783	0.453688	0.274427	0.175684
18S	1812	U	74	1306	1380	0.0597393	0	0	19	433	452	0.0260976	0	0.0254887	71	816	887	0.164377	0	0	0.00849623	0.0120155
18S	1813	A	88	1107	1195	0.234857	0	0.190318	30	546	576	0.142249	0	0	91	927	1018	0.242929	0	0	0.0634395	0.089717
18S	1814	G	77	868	945	0.700846	0.149849	0.412313	54	402	456	0.147946	0	0.129125	52	1149	1201	0.355944	0	0	0.180479	0.172199
18S	1815	A	207	1317	1524	0.0906011	0	0.0831244	59	550	609	0.153588	0	0	102	894	996	0.179494	0	0	0.0277081	0.0391852
18S	1816	G	553	1370	1923	0.101444	0	0	132	628	760	0.32815	0	0	255	1019	1274	0.374911	0	0	0	0
18S	1817	G	428	1462	1890	0.0234444	0	0	72	557	629	0.163404	0	0	155	600	755	0.141681	0	0.124243	0.0414143	0.0585686
18S	1818	A	538	1290	1828	0.0740842	0	0.0690094	43	504	547	0.0248378	0	0	304	249	553	0.622724	0.148157	0.384179	0.151063	0.167228
18S	1819	A	1035	2255	3290	0.433978	0	0	130	631	761	0.35592	0	0	505	299	804	0.110766	0	0.0998321	0.0332774	0.0470613
18S	1820	G	435	1522	1957	0.0705368	0	0.0659207	54	352	406	0.228365	0.00233892	0.186282	262	263	525	0.824504	0.15084	0.452377	0.23486	0.161466
18S	1821	U	779	1826	2605	0.21763	0	0	56	352	408	0.155882	0	0.135145	404	516	920	0.0245989	0	0.0240338	0.0530597	0.0588668
18S	1822	A	703	1185	1888	0.128245	0	0.113721	67	327	394	0.141519	0	0.12425	406	298	704	0.46082	0.0559862	0.315759	0.184577	0.0928596
18S	1823	A	749	1228	1977	0.0353556	0	0.0341649	87	232	319	0.302222	0	0.23264	442	385	827	0.236822	0	0.191664	0.152823	0.0855553
18S	1824	A	802	1438	2240	0.12786	0	0	98	281	379	0.0311988	0	0.0303323	616	358	974	0.11837	0	0.105939	0.0454238	0.0445465
18S	1825	A	900	935	1835	0.0329339	0	0.0319007	171	149	320	0.185324	0	0.156761	980	581	1561	0.310371	0	0	0.0628871	0.0676441
18S	1826	G	1743	499	2242	0.259608	0	0	204	63	267	0.337065	0.032775	0.252799	1445	153	1598	0.311347	0	0	0.0842662	0.11917
18S	1827	U	837	428	1265	0.337599	0.0195539	0.252541	162	134	296	0.215937	0	0.178082	1066	380	1446	0.171988	0	0	0.143541	0.105953
18S	1828	C	995	1024	2019	0.281518	0	0	231	261	492	0.300563	0	0	1128	489	1617	0.267202	0	0	0	0
18S	1829	G	315	680	995	0.471363	0.0682823	0.320577	51	143	194	1.0461	0.218424	0.512549	369	319	688	0.927012	0.162487	0.481424	0.438184	0.0841256
18S	1830	U	692	684	1376	0.0395142	0	0	161	330	491	0.182949	0	0	691	871	1562	0.194839	0	0	0	0
18S	1831	A	428	310	738	0.709938	0.0977719	0.415512	124	210	334	0.296086	0	0.228974	574	289	863	0.521849	0.0439187	0.343166	0.329217	0.0767901
18S	1832	A	422	293	715	0.615534	0.00227033	0.381339	127	149	276	0.668472	0.077505	0.401518	545	319	864	0.450584	0	0.31087	0.364576	0.0388587
18S	1833	C	896	636	1532	0.391759	0	0	366	155	521	0.136228	0	0	1476	369	1845	0.421235	0	0	0	0
18S	1834	A	527	194	721	0.316036	0	0.240395	431	48	479	0.0400231	0	0	848	158	1006	0.0770495	0	0.0716036	0.104	0.100779
18S	1835	A	795	195	990	0.167306	0	0	615	54	669	0.351095	0	0	1243	213	1456	0.355312	0	0	0	0
18S	1836	G	952	196	1148	0.299458	0	0	796	66	862	0.512836	0	0	1248	313	1561	0.438939	0	0	0	0
18S	1837	G	431	122	553	0.497152	0	0.332466	342	55	397	0.119626	0	0.107085	469	158	627	0.381476	0	0.276455	0.238669	0.0958124
18S	1838	U	272	183	455	0.889985	0.0817326	0.471442	379	91	470	0.111819	0	0	385	179	564	0.459744	0	0.315331	0.262258	0.19609
18S	1839	U	176	168	344	1.7201	0.263836	0.633041	249	91	340	0.205898	0	0.171158	292	106	398	0.983208	0.105825	0.496394	0.433531	0.193731
18S	1840	U	329	104	433	1.27535	0.217257	0.561075	174	26	200	0.930901	0.115768	0.483352	138	119	257	1.79724	0.264724	0.643397	0.562608	0.0653468
18S	1841	C	574	218	792	0.28809	0	0.223876	273	40	313	0.0866242	0	0.079953	266	119	385	0.704634	0	0.413993	0.239274	0.136805
18S	1842	C	1137	310	1447	0.282205	0	0	363	35	398	0.272041	0	0	325	222	547	0.0755069	0	0.0703252	0.0234417	0.0331516
18S	1843	G	316	556	872	0.30644	0	0.234767	53	73	126	1.12563	0.217932	0.531521	82	230	312	0.850124	0.151164	0.460291	0.40886	0.12649
18S	1844	U	416	953	1369	0.178621	0	0	114	161	275	0.184219	0	0	181	752	933	0.454295	0	0	0	0
18S	1845	A	246	1632	1878	0.419526	0	0	79	132	211	0.0359015	0	0	156	586	742	0.286152	0	0	0	0
18S	1846	G	195	1900	2095	0.49357	0	0	73	63	136	0.43382	0	0.304111	220	549	769	0.294127	0	0	0.10137	0.143359
18S	1847	G	132	1084	1216	0.0749749	0	0	78	101	179	0.0130864	0	0	93	283	376	0.684262	0.0241929	0.406909	0.135636	0.191819
18S	1848	U	78	1645	1723	0.413393	0	0	41	153	194	0.170199	0	0	68	532	600	0.120078	0	0.107364	0.0357881	0.050612
18S	1849	G	13	665	678	0.492129	0.0200648	0.330142	12	82	94	0.590994	0.0407338	0.373936	9	659	668	0.00121242	0	0.00121277	0.235097	0.166345
18S	1850	A	2	447	449	1.1299	0.199018	0.531049	0	70	70	1.15524	0.197111	0.539541	4	415	419	0.745847	0.0531284	0.427795	0.499462	0.0507942
18S	1851	A	20	376	396	1.15768	0.143128	0.537167	7	102	109	0.283838	0	0.222662	13	355	368	0.934809	0.0427878	0.483831	0.414553	0.137423
18S	1852	C	29	313	342	1.11493	0.00380076	0.5279	38	142	180	0.297545	0	0	3	686	689	0.0190499	0	0	0.175967	0.248854
18S	1853	C	5	381	386	0.559546	0	0.359383	4	79	83	0.60754	0.00506032	0.380751	2	1150	1152	0.464045	0	0	0.246711	0.174669
18S	1854	U	1	827	828	0.405897	0	0	0	180	180	0.290608	0	0	0	1522	1522	0.626074	0	0	0	0
18S	1855	G	0	396	396	0.229947	0	0.18734	0	67	67	1.21618	0.126395	0.552438	0	419	419	0.661984	0	0.398881	0.379553	0.149676
18S	1856	C	0	616	616	0.264542	0	0	0	187	187	0.178723	0	0	0	810	810	0.157583	0	0	0	0
18S	1857	G	0	434	434	0.0426054	0	0.0409546	0	164	164	0.112727	0	0.101862	0	196	196	2.77304	0.256357	0.735952	0.292923	0.314254
18S	1858	G	0	109	109	3.73081	0.452267	0.790138	0	98	98	1.20763	0.18116	0.54954	0	463	463	0.586039	0	0.370001	0.569893	0.172123
18S	1859	A	0	405	405	0.375068	0	0.273253	0	74	74	2.53452	0.410115	0.719791	0	439	439	0.72899	0	0.422183	0.471742	0.185636
18S	1860	A	0	427	427	0.341381	0	0.254944	0	265	265	0.00522139	0	0.00521376	0	327	327	1.2667	1.19925e-05	0.559583	0.273247	0.22669
18S	1861	G	0	835	835	0.348046	0	0	0	319	319	0.0695139	0	0	0	920	920	0.290699	0	0	0	0
18S	1862	G	0	535	535	0.156737	0	0.135718	0	341	341	0.0698506	0	0.0654689	0	1544	1544	0.598411	0	0	0.0670624	0.0554182
18S	1863	A	0	88	88	6.45905	0.49963	0.867241	0	454	454	0.19619	0	0	0	364	364	0.988919	0	0.4979	0.455047	0.355344
18S	1864	U	0	1005	1005	0	0	0	0	455	455	0	0	0	0	969	969	0	0	0	0	0
18S	1865	C	0	1570	1570	0	0	0	0	739	739	0	0	0	0	1083	1083	0	0	0	0	0
18S	1866	A	0	385	385	0	0	0	0	184	184	0	0	0	0	323	323	0	0	0	0	0
18S	1867	U	0	796	796	0	0	0	0	518	518	0	0	0	0	693	693	0	0	0	0	0
18S	1868	U	0	775	775	0	0	0	0	1025	1025	0	0	0	0	837	837	0	0	0	0	0
18S	1869	A	0	47	47	0	0	0	0	10	10	0	0	0	0	37	37	0	0	0	0	0
28S	1	C	849	0	849	0	0	0	363	0	363	0	0	0	780	0	780	0	0	0	0	0
28S	2	G	356	0	356	0	0	0	161	0	161	0	0	0	333	0	333	0	0	0	0	0
28S	3	C	390	0	390	0	0	0	170	0	170	0	0	0	220	0	220	0	0	0	0	0
28S	4	G	239	0	239	0	0	0	94	0	94	0	0	0	160	0	160	0	0	0	0	0
28S	5	A	153	0	153	0	0	0	99	0	99	0	0	0	230	0	230	0	0	0	0	0
28S	6	C	131	0	131	0	0	0	84	0	84	0	0	0	160	0	160	0	0	0	0	0
28S	7	C	511	0	511	0.35217	0	0	57	0	57	1.40632	0.187195	0.588646	174	0	174	1.03098	0.0559062	0.50906	0.365902	0.260764
28S	8	U	285	0	285	0.499417	0	0.333853	70	0	70	0.969171	0.118243	0.495718	202	0	202	0.988123	0.0807891	0.498247	0.442606	0.0769071
28S	9	C	297	0	297	0.770172	0	0.435909	169	0	169	0.102222	0	0	269	0	269	0.848272	0.0710594	0.459876	0.298595	0.211365
28S	10	A	383	0	383	0.527459	0	0.345908	110	0	110	0.601802	0	0.377828	490	0	490	0.171102	0	0.146358	0.290031	0.102425
28S	11	G	351	0	351	0.887027	0	0.470774	141	0	141	0.344131	0	0.257374	549	0	549	0.198909	0	0.16616	0.298103	0.127649
28S	12	A	303	0	303	1.55048	0.195338	0.608701	179	0	179	0.142654	0	0.125455	631	0	631	0.231136	0	0.187983	0.30738	0.21459
28S	13	U	638	0	638	0.256495	0	0.20439	171	0	171	0.268411	0	0.212586	704	0	704	0.19316	0	0.162082	0.193019	0.0221304
28S	14	C	2005	0	2005	0.660729	0	0	361	0	361	0.427563	0	0	1395	0	1395	0.407593	0	0	0	0
28S	15	A	1692	13	1705	0.564628	0	0	484	14	498	0.591917	0	0	1601	19	1620	0.471808	0	0	0	0
28S	16	G	876	12	888	0.0371579	0	0	307	9	316	0.254679	0	0	1205	30	1235	0.228848	0	0	0	0
28S	17	A	727	14	741	0.448023	0	0.309692	169	13	182	0.61864	0	0.383492	853	34	887	0.52704	0	0.345393	0.346192	0.0301342
28S	18	C	1109	74	1183	0.0195946	0	0.019234	210	24	234	0.473191	0	0.322132	1577	44	1621	0.0491643	0	0	0.113789	0.14753
28S	19	G	261	97	358	3.13928	0.248189	0.758923	67	17	84	3.81752	0.420516	0.794364	363	64	427	3.30371	0.166458	0.768059	0.773782	0.0150241	1
28S	20	U	259	133	392	3.1261	0.325693	0.758108	82	29	111	3.1879	0.442049	0.762843	407	164	571	2.58592	0.188159	0.721483	0.747478	0.0184825
28S	21	G	376	110	486	2.66119	0.367283	0.727273	173	75	248	1.10344	0.194631	0.525591	531	227	758	1.93568	0.14238	0.659659	0.637508	0.0838129
28S	22	G	327	478	805	1.46148	0.29387	0.59404	154	259	413	0.421873	0.0816055	0.297207	422	723	1145	1.10386	0.0338113	0.524901	0.472049	0.126813
28S	23	C	302	4075	4377	0.583016	0	0	217	756	973	0.377493	0	0	552	6569	7121	0.738309	0	0	0	0
28S	24	G	233	3216	3449	0.359156	0	0	125	959	1084	0.363216	0	0	456	4026	4482	0.49022	0	0	0	0
28S	25	A	184	2781	2965	0.165483	0	0	79	679	758	0.101566	0	0.0923122	332	1659	1991	0.330779	0	0.248654	0.113655	0.102628
28S	26	C	260	1774	2034	0.324799	0	0.24526	102	818	920	0.0404995	0	0	367	2642	3009	0.138974	0	0	0.0817532	0.115617
28S	27	C	455	2893	3348	0.223294	0	0	178	875	1053	0.138625	0	0	522	2042	2564	0.0344683	0	0.0333324	0.0111108	0.015713
28S	28	C	1011	2427	3438	0.244877	0	0	296	928	1224	0.259102	0	0	890	1910	2800	0.0854576	0	0	0	0
28S	29	G	637	2129	2766	0.0539052	0	0	368	550	918	0.0252932	0	0.0246954	245	975	1220	1.17804	0.148029	0.541075	0.18859	0.249448
28S	30	C	506	3050	3556	0.362821	0	0	351	819	1170	0.258317	0	0	90	1695	1785	0.245776	0	0.197376	0.065792	0.093044
28S	31	U	168	3059	3227	0.360726	0	0	168	1336	1504	0.49165	0	0	87	2861	2948	0.357364	0	0	0	0
28S	32	G	67	1038	1105	0.856389	0.194427	0.461545	42	615	657	0.20358	0	0.169359	70	1879	1949	0.03551	0	0	0.210301	0.190636
28S	33	A	191	721	912	1.05947	0.208494	0.514713	41	372	413	0.791546	0.133386	0.442419	155	1596	1751	0.0231291	0	0	0.319044	0.227521
28S	34	A	151	850	1001	0.600466	0	0.375416	85	397	482	0.330573	0	0.248831	114	1083	1197	0.339176	0	0.25343	0.292559	0.0586187
28S	35	U	143	970	1113	0.237323	0	0.191943	87	450	537	0.00989261	0	0.00981376	186	1466	1652	0.151738	0	0	0.0672522	0.0882606
28S	36	U	130	1077	1207	0.0187638	0	0	71	368	439	0.0857828	0	0.0791712	108	1393	1501	0.121786	0	0	0.0263904	0.0373217
28S	37	U	92	890	982	0.0460834	0	0.0440962	38	321	359	0.139136	0	0.12244	86	1492	1578	0.236141	0	0	0.0555121	0.0506336
28S	38	A	62	457	519	0.767543	0.178592	0.434716	20	139	159	1.12111	0.231939	0.530111	33	441	474	1.44526	0.327086	0.591555	0.518794	0.0645276
28S	39	A	88	751	839	0.0134127	0	0.0132507	40	266	306	0.0741947	0	0	111	438	549	0.923131	0.156116	0.480469	0.164573	0.223438
28S	40	G	68	365	433	0.997337	0.192169	0.49991	36	107	143	0.944136	0.157437	0.487374	85	432	517	0.928335	0.142337	0.4819	0.489728	0.00753857
28S	41	C	172	952	1124	0.34	0	0	84	113	197	0.233221	0	0.189893	293	785	1078	0.157492	0	0	0.0632977	0.0895165
28S	42	A	75	585	660	0.119751	0	0.107089	29	125	154	0.420072	0	0.29716	90	419	509	0.814074	0.114506	0.44924	0.284497	0.139969
28S	43	U	189	847	1036	0.394332	0	0	62	257	319	0.445868	0	0	292	888	1180	0.326569	0	0	0	0
28S	44	A	92	493	585	0.0803375	0	0.074481	27	86	113	0.615205	0.00226793	0.382963	113	667	780	0.0235311	0	0.0230189	0.160154	0.158944
28S	45	U	151	648	799	0.273972	0	0	42	177	219	0.244242	0	0	149	805	954	0.183723	0	0	0	0
28S	46	U	120	384	504	0.107767	0	0.0974571	36	169	205	0.21041	0	0	131	877	1008	0.25343	0	0	0.0324857	0.0459417
28S	47	A	123	237	360	0.563958	0.043308	0.361237	16	88	104	0.759788	0.0161243	0.434099	96	871	967	0.225562	0	0	0.265112	0.189808
28S	48	G	63	219	282	0.914291	0.11585	0.478497	26	81	107	0.761523	0.0186028	0.434594	58	692	750	0.0281846	0	0	0.304363	0.215963
28S	49	U	52	163	215	1.48637	0.239261	0.598922	9	73	82	1.44378	0.224474	0.593724	65	388	453	0.617083	0.135625	0.382123	0.524923	0.100997
28S	50	C	175	278	453	0.0950073	0	0.086939	22	96	118	0.8507	0.0916593	0.461761	36	614	650	0.00599078	0	0.00596422	0.184888	0.19855
28S	51	A	69	393	462	0.0960643	0	0.0878178	11	139	150	0.640324	0.0874193	0.391947	34	432	466	0.393409	0.0369044	0.28277	0.254178	0.125795
28S	52	G	84	193	277	0.874221	0.147725	0.467342	11	275	286	0.162485	0	0	25	315	340	0.819062	0.139515	0.450993	0.306112	0.216556
28S	53	C	83	658	741	0.362833	0	0	42	349	391	0.397732	0	0	41	697	738	0.28928	0	0	0	0
28S	54	G	109	735	844	0.456305	0	0	54	244	298	0.155258	0	0	55	589	644	0.241792	0	0	0	0
28S	55	G	78	465	543	0.109906	0	0	30	244	274	0.0774949	0	0	46	357	403	0.182481	0	0.154644	0.051548	0.0728999
28S	56	A	164	562	726	0.387911	0	0	66	508	574	0.630068	0	0	62	459	521	0.161345	0	0	0	0
28S	57	G	84	511	595	0.289113	0	0	72	378	450	0.534122	0	0	48	586	634	0.385792	0	0	0	0
28S	58	G	65	281	346	0.183253	0	0.155251	28	57	85	1.65155	0.273715	0.625606	55	277	332	0.172606	0	0.147577	0.309478	0.223558
28S	59	A	70	237	307	0.232179	0	0.188927	27	87	114	0.665024	0	0.401505	65	178	243	0.529417	0.0917742	0.347086	0.312506	0.0901633
28S	60	G	48	112	160	1.11643	0.222244	0.529058	19	45	64	1.48615	0.108442	0.601494	54	179	233	0.405318	0.0258653	0.289297	0.473283	0.133416
28S	61	A	58	71	129	1.25906	0.211413	0.559242	14	13	27	3.96508	0.30927	0.804379	71	130	201	0.493729	0.0372901	0.331634	0.565085	0.193042
28S	62	A	40	83	123	1.17142	0.135024	0.541482	20	25	45	1.58768	0	0.618752	100	109	209	0.373915	0	0.2731	0.477778	0.148127
28S	63	G	79	89	168	0.378895	0	0.275966	25	11	36	1.36426	0	0.583708	163	128	291	0.109056	0	0	0.286558	0.238415
28S	64	A	84	93	177	0.202247	0	0.169014	28	22	50	0.248366	0	0.202128	87	77	164	0.499259	0.0736162	0.334356	0.235166	0.0714287
28S	65	A	91	87	178	0.245686	0	0.198118	24	15	39	0.667222	0	0.406292	109	110	219	0.089899	0	0.0828292	0.22908	0.133856
28S	66	A	140	65	205	0.310572	0	0.237855	35	15	50	0.415251	0	0.297534	137	73	210	0.321959	0	0.244423	0.259937	0.0267194
28S	67	C	197	71	268	0.244321	0	0.196937	46	27	73	0.182432	0	0.156069	206	94	300	0.0410853	0	0.0395902	0.130865	0.0666629
28S	68	U	206	113	319	0.292535	0	0.226875	115	43	158	0.390077	0	0	216	121	337	0.0701841	0	0.0657631	0.097546	0.0953089
28S	69	A	179	63	242	1.00366	0.0964435	0.501944	50	12	62	1.01252	0	0.507111	190	67	257	0.565289	0	0.362037	0.45703	0.0672038
28S	70	A	146	95	241	1.27893	0.21956	0.562216	14	26	40	2.62954	0.407485	0.729384	85	44	129	2.5265	0.406862	0.717999	0.669866	0.076262
28S	71	C	320	112	432	0.359764	0	0.265028	63	35	98	0.607856	0.0646495	0.380444	254	40	294	0.6429	0.0704371	0.392129	0.345867	0.0573604
28S	72	C	939	119	1058	0.476078	0	0	176	17	193	0.172394	0	0	773	113	886	0.503119	0	0	0	0
28S	73	A	1046	102	1148	0.498414	0	0	286	29	315	0.495921	0	0	737	132	869	0.476628	0	0	0	0
28S	74	G	1109	88	1197	0.519746	0	0	253	17	270	0.363223	0	0	721	156	877	0.495166	0	0	0	0
28S	75	G	568	104	672	0.0728413	0	0	236	20	256	0.333766	0	0	396	37	433	0.0898874	0	0.0826487	0.0275496	0.038961
28S	76	A	630	27	657	0.0751604	0	0	214	22	236	0.269433	0	0	566	26	592	0.270658	0	0	0	0
28S	77	U	426	100	526	0.159983	0	0.138144	154	21	175	0.0309343	0	0.0301724	486	13	499	0.158	0	0	0.0561056	0.0593036
28S	78	U	172	62	234	1.70364	0.320018	0.631122	56	24	80	1.43635	0.28366	0.592553	174	31	205	1.07233	0.211028	0.518666	0.58078	0.0466583
28S	79	C	326	89	415	0.342468	0	0.255561	141	13	154	0.190538	0	0.160915	151	30	181	1.04133	0.142429	0.5115	0.309326	0.148089
28S	80	C	216	90	306	0.731886	0.0457528	0.423391	139	13	152	0.153304	0	0.133684	77	20	97	2.4619	0.369767	0.713244	0.42344	0.236604
28S	81	C	234	107	341	0.418876	0	0.295826	67	21	88	1.01248	0.173325	0.505926	120	37	157	0.866315	0.104218	0.465764	0.422506	0.091064
28S	82	U	299	86	385	0.219056	0	0.180076	76	34	110	0.565165	0.0495018	0.36318	185	44	229	0.208551	0	0.173186	0.238814	0.0879853
28S	83	C	444	150	594	0.263361	0	0	115	62	177	0.0751561	0	0	140	94	234	0.155272	0	0.1349	0.0449666	0.0635924
28S	84	A	694	125	819	0.499864	0	0	236	76	312	0.505147	0	0	284	80	364	0.269954	0	0	0	0
28S	85	G	331	56	387	0.191294	0	0.160925	153	40	193	0.103551	0	0	166	113	279	0.0688492	0	0.0646303	0.0751851	0.06612
28S	86	U	481	119	600	0.286726	0	0	144	49	193	0.0936426	0	0	208	181	389	0.170256	0	0	0	0
28S	87	A	293	82	375	0.165514	0	0.142334	152	21	173	0.00600255	0	0	158	123	281	0.262175	0	0.208302	0.116879	0.086923
28S	88	A	282	86	368	0.157693	0	0.136533	133	20	153	0.139755	0	0.123321	195	83	278	0.352051	0	0.261075	0.173643	0.0620586
28S	89	C	201	148	349	0.203873	0	0.16975	72	59	131	0.315993	0	0.241508	237	158	395	0.0613917	0	0	0.137086	0.101264
28S	90	G	252	137	389	0.0921652	0	0.0845862	182	36	218	0.274378	0	0	333	185	518	0.29559	0	0	0.0281954	0.0398743
28S	91	G	172	128	300	0.409228	0	0.291078	89	58	147	0.0533784	0	0.0510006	186	247	433	0.120942	0	0	0.114026	0.126914
28S	92	C	173	197	370	0.180623	0	0.15334	88	104	192	0.25924	0	0	196	478	674	0.471342	0	0	0.0511132	0.072285
28S	93	G	51	127	178	1.63551	0.357293	0.621884	37	31	68	1.22899	0.285483	0.554974	180	76	256	0.562127	0.0539936	0.360746	0.512535	0.110752
28S	94	A	150	218	368	0.363354	0.0173057	0.267046	74	66	140	0.0723404	0	0.0679095	270	108	378	0.0383465	0	0.0370245	0.123993	0.101936
28S	95	G	95	381	476	0.140182	0	0.123173	23	67	90	0.832234	0.110053	0.456959	73	148	221	0.908759	0.19278	0.477226	0.352453	0.162336
28S	96	U	126	802	928	0.424997	0	0	47	115	162	0.00422631	0	0	70	226	296	0.391882	0.0260596	0.282231	0.094077	0.133045
28S	97	G	105	456	561	0.0922104	0	0.0845632	62	92	154	0.0505376	0	0.0484037	45	395	440	0.116226	0	0	0.0443223	0.0346432
28S	98	A	125	565	690	0.111417	0	0	50	51	101	0.649782	0	0.396214	94	277	371	0.0537933	0	0.0511779	0.149131	0.175959
28S	99	A	249	326	575	0.094483	0	0.0864638	66	109	175	0.0993687	0	0	126	270	396	0.0701371	0	0	0.0288213	0.0407594
28S	100	C	381	647	1028	0.412914	0	0	154	148	302	0.457976	0	0	112	385	497	0.257787	0	0	0	0
28S	101	A	273	606	879	0.293359	0	0	112	193	305	0.454503	0	0	161	402	563	0.345272	0	0	0	0
28S	102	G	105	548	653	0.0243289	0	0	32	109	141	0.390845	0	0.282443	73	284	357	0.100031	0	0.0911662	0.124536	0.117696
28S	103	G	47	615	662	0.115904	0	0	19	115	134	0.444362	0	0.309239	105	231	336	0.15605	0	0.135333	0.148191	0.126573
28S	104	G	44	222	266	1.27079	0.255236	0.560548	25	33	58	2.43484	0.256072	0.712381	106	165	271	0.402533	0.0192966	0.287758	0.520229	0.17568
28S	105	A	53	187	240	1.38456	0.233931	0.581647	39	60	99	1.04433	0.0214636	0.513354	78	148	226	0.645913	0.0744598	0.393488	0.496163	0.0777715
28S	106	A	38	637	675	0.254011	0	0	17	390	407	0.571296	0	0	84	373	457	0.254682	0	0	0	0
28S	107	G	15	521	536	0.110118	0	0	7	156	163	0.245257	0	0.197922	56	463	519	0.384231	0	0	0.0659741	0.0933015
28S	108	A	26	571	597	0.285953	0	0	4	315	319	0.435486	0	0	32	257	289	0.101992	0	0.0928432	0.0309477	0.0437667
28S	109	G	18	277	295	0.519219	0.0092032	0.342529	9	92	101	1.05959	0.0527621	0.516926	21	258	279	0.112579	0	0.101514	0.320323	0.170317
28S	110	C	27	401	428	0.0431235	0	0	12	115	127	0.610851	0	0.381058	30	217	247	0.228495	0	0.186608	0.189222	0.155577
28S	111	C	70	252	322	0.306295	0	0.235033	22	181	203	0.0167211	0	0	35	176	211	0.423952	0	0.298719	0.177917	0.128465
28S	112	C	108	332	440	0.0917108	0	0	63	202	265	0.284252	0	0	86	287	373	0.198871	0	0	0	0
28S	113	A	187	211	398	0.0738234	0	0	107	179	286	0.416647	0	0	82	229	311	0.0643519	0	0	0	0
28S	114	G	83	125	208	0.735938	0.0419499	0.425114	20	144	164	0.0278114	0	0.0272194	31	106	137	1.15395	0.174247	0.537544	0.329959	0.218935
28S	115	C	229	345	574	0.496116	0	0	34	164	198	0.280011	0	0	105	193	298	0.089372	0	0	0	0
28S	116	G	148	149	297	0.0307606	0	0.0299401	26	76	102	0.392557	0	0.283875	80	155	235	0.164171	0	0.141535	0.151784	0.103922
28S	117	C	90	255	345	0.211464	0	0	27	97	124	0.00462222	0	0.00463789	23	209	232	0.158274	0	0.137154	0.0472641	0.0635903
28S	118	C	61	172	233	0.109259	0	0.0988784	19	69	88	0.250187	0	0.201935	21	604	625	0.656834	0	0	0.100271	0.0824454
28S	119	G	33	104	137	0.745974	0.084226	0.429034	16	67	83	0.0771164	0	0.0723954	24	174	198	0.206979	0	0.172202	0.224544	0.150228
28S	120	A	39	95	134	0.660823	0	0.399671	15	27	42	0.785788	0.0978855	0.445829	26	203	229	0.0563768	0	0	0.281834	0.200175
28S	121	A	15	146	161	0.287517	0	0.224387	0	22	22	1.97681	0.292671	0.673913	9	133	142	0.475058	0	0.323595	0.407298	0.192827
28S	122	U	6	206	212	0.185759	0	0	1	48	49	0.0813333	0	0.0766332	3	165	168	0.0880342	0	0.0813537	0.0526623	0.0372877
28S	123	C	7	112	119	0.498148	0	0.334369	0	16	16	2.33399	0.30245	0.712632	2	145	147	0.111336	0	0.100795	0.382599	0.252099
28S	124	C	10	80	90	0.896825	0.134957	0.475558	5	29	34	0.491429	0	0.335938	7	93	100	0.491419	0	0.3317	0.381065	0.0668392
28S	125	C	8	126	134	0.223868	0	0.184032	2	21	23	1.36852	0.196259	0.588142	4	57	61	0.931362	0.166649	0.486292	0.419489	0.171606
28S	126	C	35	244	279	0.465357	0	0	2	62	64	0.177607	0	0	3	135	138	0.28801	0	0	0	0
28S	127	G	7	124	131	0.285438	0	0.223371	0	56	56	0.011501	0	0.0115709	2	46	48	1.04286	0.208925	0.515641	0.250194	0.206658
28S	128	C	9	113	122	0.379042	0	0.276489	7	35	42	0.477261	0	0.328239	9	59	68	0.361192	0	0.268205	0.290978	0.0265637
28S	129	C	66	210	276	0.47854	0	0	18	93	111	0.500893	0	0	11	35	46	0.940189	0.169384	0.489959	0.16332	0.230969
[truncated: 5,214 more rows]
