# Supplementary material for: Profiling of ribose methylations in ribosomal RNA from diffuse large B-cell lymphoma patients for evaluation of ribosomes as drug targets
Source: NAR Cancer. 2020 Dec 22;2(4):zcaa035. doi: 10.1093/narcan/zcaa035 (PMC8210301; doi:10.1093/narcan/zcaa035)
Supplement: zcaa035_Supplemental_Files [file zcaa035_supplemental_files.zip › Data_S1_DLBCL_12_003909.xls]

## Sheet: DLBCL_12_003909
Data_handling_v3			ACTAGA_DLBCL_12-003909_1						AGCTTG_DLBCL_12-003909_2						CGCAAT_DLBCL_12-003909_3						Average
RNA	Position	Nucl	5'_reads	3'_reads	5'+3'	v5_score	v6_score	Meth%	5'_reads	3'_reads	5'+3'	v5_score	v6_score	Meth%	5'_reads	3'_reads	5'+3'	v5_score	v6_score	Meth%	Av.Meth%	Std.dev.	>=0.75
18S	1	U	659	0	659	0	0	0	643	0	643	0	0	0	2007	0	2007	0	0	0	0	0
18S	2	A	520	0	520	0	0	0	507	0	507	0	0	0	2141	0	2141	0	0	0	0	0
18S	3	C	879	0	879	0	0	0	979	0	979	0	0	0	4037	0	4037	0	0	0	0	0
18S	4	C	1034	0	1034	0	0	0	920	0	920	0	0	0	4089	0	4089	0	0	0	0	0
18S	5	U	1630	0	1630	0	0	0	1149	0	1149	0	0	0	3736	0	3736	0	0	0	0	0
18S	6	G	1546	0	1546	0	0	0	624	0	624	0	0	0	1906	0	1906	0	0	0	0	0
18S	7	G	477	0	477	0.511739	0	0.338979	569	0	569	0.0173879	0	0	1759	0	1759	0.0744003	0	0.0692848	0.136088	0.146227
18S	8	U	451	0	451	0.501303	0	0.334405	578	0	578	0.130033	0	0	1643	0	1643	0.0232428	0	0.0227283	0.119044	0.152565
18S	9	U	551	0	551	0.210849	0	0.174394	472	0	472	0.00411088	0	0.00410268	1153	0	1153	0.358502	0	0.264063	0.14752	0.107816
18S	10	G	215	0	215	2.11101	0.13058	0.679572	195	0	195	1.20102	0.170933	0.546933	364	0	364	2.72192	0.298388	0.73186	0.652788	0.0778354
18S	11	A	146	0	146	3.58798	0.280676	0.783201	49	0	49	6.95978	0.637741	0.876571	136	0	136	7.3309	0.572719	0.880737	0.846836	0.0450292	1
18S	12	U	89	0	89	6.52901	0.562802	0.868462	91	0	91	2.78007	0.381296	0.737576	213	0	213	3.47435	0.376213	0.777316	0.794451	0.0547907	1
18S	13	C	246	0	246	2.07085	0.272552	0.675248	158	0	158	1.24892	0.0513847	0.556899	322	0	322	1.89876	0.179435	0.655725	0.629291	0.0518054
18S	14	C	687	0	687	0.221528	0	0.181569	289	0	289	0.234176	0	0.190275	762	0	762	0.147808	0	0.128922	0.166922	0.0271042
18S	15	U	1370	3	1373	0.309882	0	0	469	0	469	0.193239	0	0	1842	4	1846	0.580984	0	0	0	0
18S	16	G	785	6	791	0.552932	0	0.356347	198	0	198	1.46041	0.166556	0.594779	649	15	664	0.501003	0	0.334113	0.428413	0.117988
18S	17	C	1221	13	1234	0.0756005	0	0.0703398	464	0	464	0.102485	0	0.0931399	995	7	1002	0.0370555	0	0.0357658	0.0664152	0.0235867
18S	18	C	1333	22	1355	0.129933	0	0.115067	499	2	501	0.202811	0	0.168894	1018	9	1027	0.174449	0	0.14866	0.144207	0.0221993
18S	19	A	2571	25	2596	0.393018	0	0	923	0	923	0.290176	0	0	1689	4	1693	0.242792	0	0	0	0
18S	20	G	1630	24	1654	0.148808	0	0.129601	595	8	603	0.390876	0	0.281363	975	30	1005	0.631135	0	0.387166	0.266043	0.105707
18S	21	U	2401	86	2487	0.265162	0	0	966	10	976	0.152428	0	0	1186	151	1337	0.220935	0	0.181066	0.0603555	0.0853555
18S	22	A	2784	85	2869	0.353891	0	0	1367	14	1381	0.344276	0	0	1812	160	1972	0.181765	0	0.153874	0.0512913	0.0725369
18S	23	G	1014	175	1189	0.811251	0.0440143	0.448103	383	93	476	1.27908	0.0462621	0.561744	646	399	1045	1.74086	0	0.635373	0.548407	0.0770321
18S	24	C	2056	479	2535	0.166421	0	0	889	244	1133	0.0516265	0	0	1590	956	2546	0.285879	0	0.22239	0.0741299	0.104835
18S	25	A	1763	322	2085	0.0845691	0	0.0780093	1007	267	1274	0.12637	0	0	1394	846	2240	0.90236	0	0.474448	0.184153	0.207726
18S	26	U	2625	441	3066	0.301993	0	0	1430	740	2170	0.525012	0	0	1961	2665	4626	0.00147924	0	0	0	0
18S	27	A	26	134	160	14.2915	0.832845	0.934984	6	37	43	28.127	0.883698	0.966422	4	51	55	98.7504	0.953407	0.990152	0.963853	0.0225955	1	0.934984	0.966422	0.990152	0.963853	0.0225955
18S	28	U	1496	829	2325	0.0837871	0	0	475	1729	2204	0.54062	0	0	939	13717	14656	0.713607	0	0	0	0
18S	29	G	1601	1080	2681	0.260249	0	0	436	537	973	0.123431	0	0.109971	1858	2976	4834	0.157959	0	0.136436	0.0821356	0.0590751
18S	30	C	1969	1340	3309	0.442561	0	0	503	609	1112	0.0721174	0	0	1689	5787	7476	0.285535	0	0	0	0
18S	31	U	1367	1611	2978	0.418336	0	0	238	808	1046	0.0913297	0	0	617	12664	13281	0.657484	0	0	0	0
18S	32	U	711	1514	2225	0.248737	0	0	50	1015	1065	0.201313	0	0	158	6253	6411	0.215842	0	0	0	0
18S	33	G	459	693	1152	0.397032	0	0.284373	84	540	624	0.224516	0	0.18359	557	1188	1745	1.89252	0.0599364	0.654411	0.374125	0.202418
18S	34	U	320	422	742	1.21373	0.222372	0.548607	77	708	785	0.0729008	0	0	665	620	1285	2.73627	0.302569	0.732506	0.427038	0.311154
18S	35	C	415	244	659	1.27988	0.181866	0.561754	126	349	475	0.336321	0.0263048	0.252073	691	2919	3610	0.021013	0	0	0.271276	0.229737
18S	36	U	335	93	428	2.29127	0.336559	0.696659	64	149	213	1.91194	0.366345	0.657642	991	276	1267	1.65166	0.0648377	0.623063	0.659121	0.030064
18S	37	C	671	202	873	0.445817	0	0.308594	152	85	237	1.47096	0.257796	0.596313	1238	1067	2305	0.185492	0	0.156526	0.353811	0.182367
18S	38	A	768	260	1028	0.240006	0	0.193704	162	184	346	0.675056	0.0283153	0.4037	1074	330	1404	0.55346	0	0.356439	0.317948	0.0899469
18S	39	A	1016	341	1357	0.0618557	0	0	247	156	403	0.448102	0.0136027	0.309971	1270	512	1782	0.0372905	0	0.0359693	0.115313	0.138425
18S	40	A	1276	511	1787	0.242288	0	0	418	233	651	0.101005	0	0	1491	483	1974	0.0790323	0	0	0	0
18S	41	G	690	322	1012	0.519261	0	0.342007	300	211	511	0.215148	0	0.17734	736	718	1454	0.272913	0	0.214516	0.244621	0.0705152
18S	42	A	966	453	1419	0.147715	0	0.128783	343	370	713	0.100451	0	0	776	517	1293	0.386261	0.011606	0.278791	0.135858	0.113926
18S	43	U	1061	699	1760	0.0188719	0	0.0185326	491	312	803	0.116694	0	0	1096	827	1923	0.0749538	0	0	0.00617754	0.00873637
18S	44	U	1847	1237	3084	0.415397	0	0	834	323	1157	0.361668	0	0	1671	1066	2737	0.391506	0	0	0	0
18S	45	A	918	888	1806	0.214395	0	0.176625	608	339	947	0.102321	0	0	632	705	1337	0.444503	0.0218969	0.307879	0.161501	0.126145
18S	46	A	1174	1222	2396	0.0725954	0	0	448	277	725	0.255265	0	0.203579	1105	699	1804	0.0389166	0	0.0374788	0.0803525	0.0884673
18S	47	G	506	778	1284	0.975236	0.14632	0.493926	256	363	619	0.55362	0.0601662	0.356712	601	496	1097	0.901052	0.13248	0.474203	0.441614	0.0605719
18S	48	C	833	1302	2135	0.255649	0	0.203675	324	437	761	0.310061	0.00540824	0.236914	943	1263	2206	0.0300811	0	0	0.146863	0.104731
18S	49	C	1165	1976	3141	0.0768088	0	0	419	784	1203	0.134339	0	0	1213	1009	2222	0.111986	0	0.100749	0.0335829	0.0474934
18S	50	A	946	1910	2856	0.0820869	0	0.0758843	354	787	1141	0.0586301	0	0	938	796	1734	0.519853	0	0.342171	0.139352	0.146723
18S	51	U	2028	2585	4613	0.351638	0	0	649	1016	1665	0.380866	0	0	1990	1287	3277	0.21083	0	0	0	0
18S	52	G	882	1176	2058	0.630565	0	0.386831	178	556	734	0.554694	0	0.357099	893	557	1450	1.0586	0.129556	0.514404	0.419445	0.0682347
18S	53	C	1831	2261	4092	0.226061	0	0	284	815	1099	0.00109091	0	0.00109071	1900	2049	3949	0.268917	0	0	0.00036357	0.000514166
18S	54	A	1974	2071	4045	0.208063	0	0	543	583	1126	0.0365079	0	0	2543	1380	3923	0.231439	0	0	0	0
18S	55	U	2943	2956	5899	0.492687	0	0	651	1435	2086	0.546052	0	0	3858	2344	6202	0.541131	0	0	0	0
18S	56	G	853	1772	2625	0.215634	0	0.17744	163	606	769	0.321126	0	0.243309	907	1086	1993	0.651427	0	0.394583	0.271777	0.0909051
18S	57	U	1098	2109	3207	0.0796446	0	0	283	826	1109	0.195906	0	0	1716	1436	3152	0.00299186	0	0.00298388	0.000994626	0.00140661
18S	58	C	975	694	1669	0.706307	0.0559079	0.414084	210	529	739	0.101066	0	0.0919021	1692	1162	2854	0.0670714	0	0.0628762	0.189621	0.159161
18S	59	U	1508	860	2368	0.120121	0	0.10728	251	369	620	0.229379	0	0.186826	2135	1363	3498	0.153644	0	0	0.0980352	0.076551
18S	60	A	719	934	1653	0.498515	0	0.332807	201	232	433	0.608141	0	0.378707	1247	741	1988	0.469521	0	0.319616	0.34371	0.0253258
18S	61	A	2147	945	3092	0.322894	0	0	419	204	623	0.043839	0	0	2628	915	3543	0.269137	0	0	0	0
18S	62	G	566	746	1312	0.519252	0.0703429	0.341953	113	162	275	0.913325	0.183644	0.478255	808	894	1702	0.469394	0.0308003	0.319575	0.379928	0.0701258
18S	63	U	1080	747	1827	0.0160224	0	0.0157782	215	165	380	0.315456	0	0.240287	1511	1235	2746	0.13828	0	0	0.0853551	0.109743
18S	64	A	824	553	1377	0.316723	0	0.240672	100	122	222	1.29935	0.21857	0.566199	862	540	1402	0.728502	0.128066	0.421638	0.409503	0.133173
18S	65	C	1258	792	2050	0.163265	0	0	258	165	423	0.163784	0	0.14102	1565	1209	2774	0.218679	0	0	0.0470066	0.0664774
18S	66	G	383	686	1069	0.708723	0.124835	0.414995	136	191	327	0.622832	0.0822124	0.384516	782	645	1427	0.594514	0.0713845	0.373014	0.390841	0.0177127
18S	67	C	943	690	1633	0.222732	0	0.182251	257	165	422	0.465222	0	0.318023	1406	1168	2574	0.10794	0	0	0.166758	0.130294
18S	68	A	637	624	1261	0.758708	0.0489698	0.431595	418	117	535	0.334598	0	0.251062	1034	418	1452	0.716181	0.0815362	0.417478	0.366712	0.0819798
18S	69	C	940	1160	2100	0.0848644	0	0.0782601	577	237	814	0.067621	0	0	1010	1718	2728	0.107834	0	0	0.0260867	0.0368922
18S	70	G	941	991	1932	0.315267	0	0.239792	607	428	1035	0.184706	0	0	917	1116	2033	0.31063	0	0.237097	0.158963	0.112409
18S	71	G	1051	646	1697	0.642881	0.0528359	0.391453	261	372	633	0.558535	0	0.358735	840	786	1626	0.765205	0.128395	0.433645	0.394611	0.0306632
18S	72	C	1660	893	2553	0.220586	0	0.18078	558	268	826	0.359667	0	0.264761	1476	1480	2956	0.00882276	0	0.00874853	0.15143	0.106557
18S	73	C	4268	1589	5857	0.480593	0	0	1342	472	1814	0.39839	0	0	3631	1287	4918	0.406596	0	0	0	0
18S	74	G	3239	1796	5035	0.350755	0	0	989	881	1870	0.405808	0	0	2747	1248	3995	0.23422	0	0	0	0
18S	75	G	1250	993	2243	0.663344	0	0.398908	337	417	754	0.654128	0	0.395769	1473	800	2273	0.494874	0	0.331145	0.375274	0.0312303
18S	76	U	2699	1529	4228	0.168096	0	0	643	911	1554	0.276613	0	0	2706	1582	4288	0.256074	0	0	0	0
18S	77	A	2171	825	2996	0.225811	0	0.184264	624	517	1141	0.0191477	0	0	1973	831	2804	0.215892	0	0.177611	0.120625	0.0853379
18S	78	C	5615	1574	7189	0.557514	0	0	1572	891	2463	0.628481	0	0	4626	1195	5821	0.47034	0	0	0	0
18S	79	A	1516	2203	3719	0.0651792	0	0	336	513	849	0.195373	0	0.163602	1280	1163	2443	0.406374	0.027909	0.289036	0.150879	0.118341
18S	80	G	709	1198	1907	0.761682	0.101642	0.432489	157	150	307	2.04369	0.330551	0.672168	829	1072	1901	0.775698	0.152469	0.436971	0.513876	0.111944
18S	81	U	1186	1644	2830	0.0785274	0	0.0728337	230	303	533	0.474074	0	0.322017	1158	2358	3516	0.0983603	0	0	0.131617	0.137878
18S	82	G	949	948	1897	0.60956	0.0431741	0.378836	144	215	359	1.05747	0.0614055	0.514661	986	1825	2811	0.141264	0	0.123817	0.339105	0.162016
18S	83	A	1066	1172	2238	0.284691	0	0.22168	180	221	401	0.6055	0	0.377726	877	2001	2878	0.0981128	0	0.089375	0.229594	0.117852
18S	84	A	886	1801	2687	0.0110615	0	0	135	331	466	0.205306	0	0.170638	819	1933	2752	0.123566	0	0.110012	0.0935502	0.0706286
18S	85	A	1045	1657	2702	0.136544	0	0	134	289	423	0.0597222	0	0.0564822	675	2772	3447	0.19371	0	0	0.0188274	0.026626
18S	86	C	1099	909	2008	0.129661	0	0.114829	218	217	435	0.0230377	0	0	705	2808	3513	0.238996	0	0	0.0382764	0.054131
18S	87	U	1964	1142	3106	0.331606	0	0	335	217	552	0.234901	0	0	1040	2917	3957	0.372135	0	0	0	0
18S	88	G	976	890	1866	0.135339	0	0.119262	220	157	377	0.185567	0	0.156872	783	909	1692	0.494349	0	0.330943	0.202359	0.09221
18S	89	C	1268	1683	2951	0.354901	0	0	259	272	531	0.180409	0	0	1146	2641	3787	0.448959	0	0	0	0
18S	90	G	159	790	949	1.18414	0.280482	0.542415	34	190	224	1.17802	0.294342	0.541974	126	1216	1342	0.643179	0.0933795	0.391601	0.491997	0.0709909
18S	91	A	683	1040	1723	0.115494	0	0.10359	150	249	399	0.272	0	0.214258	524	903	1427	0.427435	0	0.29959	0.205812	0.0802392
18S	92	A	351	1013	1364	0.450818	0	0.310891	214	235	449	0.245185	0	0.197259	431	568	999	0.940733	0.10246	0.484981	0.331043	0.118323
18S	93	U	286	1047	1333	0.417974	0	0.294925	62	468	530	0.0480226	0	0.0459046	208	409	617	1.83468	0.162063	0.647596	0.329475	0.246852
18S	94	G	342	1424	1766	0.023046	0	0.0225393	103	521	624	0.0598756	0	0	239	1000	1239	0.24233	0	0.195187	0.0725756	0.0871866
18S	95	G	317	995	1312	0.488864	0	0.328515	138	321	459	0.457101	0	0.314175	302	917	1219	0.332168	0	0.249497	0.297396	0.0343715
18S	96	C	432	1847	2279	0.179401	0	0	284	434	718	0.0565755	0	0	412	1698	2110	0.286547	0	0	0	0
18S	97	U	687	1731	2418	0.188443	0	0	406	655	1061	0.360232	0	0	595	1338	1933	0.145513	0	0	0	0
18S	98	C	212	3157	3369	0.451424	0	0	91	1105	1196	0.444324	0	0	215	2053	2268	0.270192	0	0	0	0
18S	99	A	10	228	238	8.17183	0.688328	0.891377	1	132	133	4.8034	0.512019	0.828753	8	28	36	52.0396	0.939444	0.981646	0.900592	0.0627577	1	0.891377	0.828753	0.981646	0.900592	0.0627577
18S	100	U	340	1970	2310	0.118486	0	0	202	780	982	0.309325	0	0	420	1313	1733	0.108125	0	0.0976256	0.0325419	0.0460212
18S	101	U	431	2717	3148	0.352916	0	0	102	1042	1144	0.426269	0	0	261	2935	3196	0.411233	0	0	0	0
18S	102	A	506	1999	2505	0.161164	0	0	89	647	736	0.0796924	0	0	163	2553	2716	0.281381	0	0	0	0
18S	103	A	411	1661	2072	0.00564935	0	0.00562031	121	463	584	0.105052	0	0.0952127	346	2389	2735	0.31849	0	0	0.033611	0.0436194
18S	104	A	98	1023	1121	0.960557	0.0358511	0.490164	26	226	252	1.53144	0.182185	0.605915	43	1268	1311	0.550889	0	0.355383	0.483821	0.102377
18S	105	U	177	696	873	1.52507	0.189927	0.604245	54	233	287	1.06316	0.0621713	0.516174	92	1046	1138	0.765857	0	0.433918	0.518113	0.0695491
18S	106	C	528	2446	2974	0.266861	0	0	178	484	662	0.127451	0	0	507	2301	2808	0.321158	0	0	0	0
18S	107	A	970	2495	3465	0.373828	0	0	344	417	761	0.290726	0	0	699	2132	2831	0.34087	0	0	0	0
18S	108	G	427	781	1208	0.975057	0.107296	0.493892	131	205	336	0.630102	0.0318018	0.387246	223	751	974	1.00377	0.145	0.501198	0.460779	0.0520807
18S	109	U	256	1212	1468	0.59373	0	0.3727	67	218	285	0.882828	0.0889903	0.469756	109	478	587	2.25011	0.374747	0.692681	0.511713	0.133958
18S	110	U	775	2128	2903	0.276152	0	0	188	473	661	0.289946	0	0	179	2291	2470	0.374509	0	0	0	0
18S	111	A	611	2042	2653	0.183899	0	0	192	416	608	0.208995	0	0	122	1527	1649	0.0189226	0	0	0	0
18S	112	U	1061	2806	3867	0.479407	0	0	269	541	810	0.433539	0	0	211	1921	2132	0.295218	0	0	0	0
18S	113	G	871	1751	2622	0.241602	0	0	243	313	556	0.18462	0	0	237	1475	1712	0.197094	0	0	0	0
18S	114	G	438	1318	1756	0.0898248	0	0.0824644	114	260	374	0.188415	0	0.1589	92	1388	1480	0.162758	0	0	0.0804546	0.064886
18S	115	U	589	937	1526	0.174882	0	0.148934	104	242	346	0.201601	0	0.16818	93	1358	1451	0.220363	0	0	0.105705	0.0751563
18S	116	U	27	54	81	21.5607	0.873662	0.956192	4	21	25	15.9893	0.836408	0.943275	6	44	50	22.9338	0.887996	0.959004	0.952824	0.00684877	1	0.956192	0.943275	0.959004	0.952824	0.00684877
18S	117	C	987	811	1798	0.190674	0	0	236	164	400	0.0940704	0	0	381	908	1289	0.297606	0	0	0	0
18S	118	C	1105	302	1407	0.0535432	0	0	298	192	490	0.337656	0	0	397	366	763	0.106588	0	0.0964355	0.0321452	0.0454601
18S	119	U	756	315	1071	0.121549	0	0.108466	200	63	263	0.295791	0	0.22894	276	85	361	1.14696	0.0699488	0.534914	0.290773	0.179503
18S	120	U	1166	470	1636	0.386113	0	0	369	110	479	0.360116	0	0	497	212	709	0.0921596	0	0	0	0
18S	121	U	29	49	78	13.3736	0.790417	0.931248	5	11	16	21.2268	0.852536	0.957543	24	25	49	12.7484	0.756354	0.928615	0.939136	0.0130606	1	0.931248	0.957543	0.928615	0.939136	0.0130606
18S	122	G	658	489	1147	0.130159	0	0	280	81	361	0.0313076	0	0.0304387	352	282	634	0.000262467	0	0.000262812	0.0102338	0.0142874
18S	123	G	337	325	662	0.800938	0.00439148	0.445107	136	80	216	1.19119	0.0920493	0.544773	143	325	468	0.876641	0	0.467664	0.485848	0.042672
18S	124	U	421	281	702	0.683721	0	0.406421	165	93	258	0.96006	0.0720567	0.490778	196	230	426	1.22891	0	0.55193	0.483043	0.0596553
18S	125	C	842	719	1561	0.260926	0	0	548	186	734	0.301738	0	0	523	316	839	0.307804	0	0.235574	0.0785247	0.111051
18S	126	G	400	283	683	0.951787	0.0835171	0.488015	253	116	369	0.643363	0	0.392137	349	195	544	1.41129	0.146336	0.585731	0.488627	0.0790356
18S	127	C	750	466	1216	0.0740254	0	0.0689761	404	234	638	0.0580421	0	0	860	272	1132	0.224625	0	0.183556	0.0841773	0.0757033
18S	128	U	1060	373	1433	0.0503564	0	0	603	240	843	0.274302	0	0	1301	332	1633	0.111043	0	0	0	0
18S	129	C	2071	637	2708	0.548866	0	0	1024	311	1335	0.576422	0	0	2812	1035	3847	0.672046	0	0	0	0
18S	130	G	716	523	1239	0.175699	0	0.149545	397	204	601	0.0809524	0	0.0750051	919	479	1398	0.158002	0	0.136528	0.120359	0.0325075
18S	131	C	1650	412	2062	0.295551	0	0	823	229	1052	0.434631	0	0	2609	356	2965	0.505612	0	0	0	0
18S	132	U	1321	358	1679	0.10838	0	0	387	225	612	0.00812035	0	0	1669	245	1914	0.205947	0	0	0	0
18S	133	C	675	530	1205	0.309775	0	0.23666	231	104	335	0.807341	0.111378	0.447438	1121	216	1337	0.134238	0	0.118429	0.267509	0.136077
18S	134	C	279	390	669	1.43557	0.250188	0.58978	126	91	217	1.64225	0.276454	0.622616	341	171	512	1.92372	0.257768	0.658409	0.623602	0.0280261		0.58978	0.622616	0.658409	0.623602	0.0280261
18S	135	U	320	457	777	1.03176	0.11755	0.508138	177	209	386	0.297502	0	0.229746	482	206	688	0.936704	0	0.484021	0.407302	0.125936
18S	136	C	1116	692	1808	0.236521	0	0	230	93	323	0.355247	0	0.262725	1348	99	1447	0.308188	0	0	0.0875751	0.12385
18S	137	U	2161	397	2558	0.477847	0	0	345	227	572	0.328078	0	0	1123	90	1213	0.246376	0	0	0	0
18S	138	C	1149	502	1651	0.107499	0	0	333	140	473	0.239756	0	0	250	135	385	1.14338	0.158085	0.534093	0.178031	0.251774
18S	139	C	988	456	1444	0.0588235	0	0.0555919	217	84	301	0.212767	0	0.175919	545	137	682	0.00774361	0	0.00769529	0.0797355	0.0707674
18S	140	U	876	385	1261	0.248521	0	0.199179	179	138	317	0.14979	0	0.130634	434	197	631	0.0104782	0	0.0103858	0.113399	0.0780318
18S	141	A	367	396	763	1.20938	0.199843	0.547709	135	106	241	0.584665	0.115182	0.369916	332	95	427	0.497222	0	0.332616	0.416747	0.0938478
18S	142	C	537	476	1013	0.757451	0.124038	0.431236	154	103	257	0.570672	0.0617784	0.364229	207	128	335	0.921495	0.0934635	0.480316	0.42526	0.0475804
18S	143	U	950	1032	1982	0.148613	0	0	208	120	328	0.267376	0	0.211475	205	153	358	0.667502	0.0596662	0.40097	0.204149	0.163777
18S	144	U	1171	1500	2671	0.393297	0	0	227	269	496	0.15987	0	0	308	118	426	0.351418	0.035337	0.260488	0.0868293	0.122795
18S	145	G	1346	785	2131	0.176944	0	0	307	106	413	0.127831	0	0.113586	470	139	609	0.0204189	0	0.0200426	0.0445428	0.0495018
18S	146	G	1042	399	1441	0.383649	0	0.277413	287	116	403	0.354675	0	0.262295	476	283	759	0.0660526	0	0	0.179903	0.12736
18S	147	A	966	529	1495	0.367172	0	0.268694	258	160	418	0.3904	0	0.281266	431	98	529	0.49696	0	0.332399	0.294119	0.0275496
18S	148	U	1795	976	2771	0.269292	0	0	462	333	795	0.251396	0	0	502	424	926	0.0233489	0	0	0	0
18S	149	A	965	527	1492	0.529181	0.0545227	0.346207	343	209	552	0.23691	0	0.191814	271	394	665	0.653086	0.0199364	0.39543	0.31115	0.0867433
18S	150	A	1476	611	2087	0.0500426	0	0.0476794	500	220	720	0.0477886	0	0	362	393	755	0.576778	0.0120904	0.366103	0.137927	0.162514
18S	151	C	1538	874	2412	0.119063	0	0	528	379	907	0.23709	0	0	745	583	1328	0.0744419	0	0	0	0
18S	152	U	2831	1048	3879	0.511082	0	0	740	637	1377	0.526786	0	0	1064	1085	2149	0.438667	0	0	0	0
18S	153	G	867	587	1454	0.425926	0	0.298845	192	267	459	0.593285	0	0.372875	449	493	942	0.422434	0	0.297201	0.322974	0.0352916
18S	154	U	1349	1193	2542	0.260672	0	0	312	499	811	0.164313	0	0	648	1918	2566	0.535627	0	0	0	0
18S	155	G	1869	691	2560	0.32355	0	0	477	437	914	0.298251	0	0	1120	1202	2322	0.464481	0	0	0	0
18S	156	G	617	457	1074	0.728393	0.0535687	0.421655	136	185	321	1.17136	0.161788	0.540232	241	725	966	0.521223	0	0.342867	0.434918	0.0811177
18S	157	U	764	919	1683	0.0240037	0	0.0234546	135	586	721	0.127593	0	0	282	883	1165	0.321031	0	0.243173	0.088876	0.109524
18S	158	A	548	395	943	0.911229	0.0437175	0.477041	146	408	554	0.1202	0	0.107475	330	638	968	0.698693	0	0.411562	0.332026	0.161016
18S	159	A	2	79	81	20.8802	0.876422	0.954829	1	35	36	15.8258	0.848711	0.942081	2	7	9	176.03	0.983709	0.994913	0.963941	0.0225106	1	0.954829	0.942081	0.994913	0.963941	0.0225106
18S	160	U	521	907	1428	0.111399	0	0.100296	115	390	505	0.0740887	0	0.0691054	354	814	1168	0.399867	0	0.285821	0.151741	0.0956603
18S	161	U	530	841	1371	0.143035	0	0.125216	148	572	720	0.318	0	0	591	1095	1686	0.085352	0	0	0.0417387	0.0590275
18S	162	C	802	1353	2155	0.304685	0	0	127	614	741	0.377164	0	0	840	1748	2588	0.439252	0	0	0	0
18S	163	U	972	1302	2274	0.297783	0	0	171	484	655	0.258638	0	0	1414	1564	2978	0.508985	0	0	0	0
18S	164	A	1363	1845	3208	0.514795	0	0	283	388	671	0.297851	0	0	1184	1756	2940	0.475639	0	0	0	0
18S	165	G	560	1190	1750	0.0398122	0	0.0383089	150	193	343	0.47668	0	0.323442	490	1298	1788	0.0707534	0	0	0.120584	0.144292
18S	166	A	16	33	49	39.4133	0.92165	0.975739	2	10	12	40.4846	0.931389	0.977708	12	40	52	33.4057	0.904192	0.971468	0.974971	0.00260453	1	0.975739	0.977708	0.971468	0.974971	0.00260453
18S	167	G	579	871	1450	0.297458	0	0.229384	159	175	334	0.507363	0	0.337258	391	546	937	0.770955	0	0.435595	0.334079	0.0842154
18S	168	C	648	1531	2179	0.20421	0	0	171	277	448	0.0193022	0	0.0189781	754	846	1600	0.0913804	0	0	0.00632603	0.00894636
18S	169	U	943	1515	2458	0.306687	0	0	323	407	730	0.421949	0	0	828	651	1479	0.0951802	0	0	0	0
18S	170	A	882	1558	2440	0.299663	0	0	290	340	630	0.299084	0	0	1983	648	2631	0.596437	0	0	0	0
18S	171	A	706	1814	2520	0.382494	0	0	255	394	649	0.338	0	0	802	373	1175	0.0918745	0	0	0	0
18S	172	U	138	18	156	10.8438	0.696747	0.91606	29	9	38	12.3852	0.742621	0.927066	128	16	144	6.68245	0.549314	0.870615	0.904581	0.0244341	1	0.91606	0.927066	0.870615	0.904581	0.0244341
18S	173	A	837	1109	1946	0.0672602	0	0	240	418	658	0.257258	0	0	728	278	1006	0.0191438	0	0.0188025	0.0062675	0.00886358
18S	174	C	53	99	152	12.1991	0.770832	0.924695	12	28	40	12.9331	0.809547	0.929856	35	43	78	12.8129	0.788634	0.928455	0.927669	0.00217914	1	0.924695	0.929856	0.928455	0.927669	0.00217914
18S	175	A	889	1588	2477	0.315344	0	0	246	427	673	0.260089	0	0	660	338	998	0.0727283	0	0	0	0
18S	176	U	539	2060	2599	0.358949	0	0	81	679	760	0.361425	0	0	313	767	1080	0.192795	0	0	0	0
18S	177	G	115	614	729	1.53269	0.0404256	0.605491	24	409	433	0.220481	0	0.180993	29	613	642	0.316641	0	0.240776	0.34242	0.187614
18S	178	C	445	2161	2606	0.383412	0	0	233	457	690	0.25763	0	0	265	868	1133	0.302381	0	0	0	0
18S	179	C	504	2840	3344	0.529404	0	0	267	438	705	0.238385	0	0	435	541	976	0.126794	0	0	0	0
18S	180	G	434	689	1123	0.645571	0	0.392521	201	216	417	0.371372	0	0.271276	407	283	690	0.319955	0	0.242664	0.302154	0.0649578
18S	181	A	479	362	841	1.26705	0.176082	0.559191	216	132	348	0.702642	0.128204	0.413373	398	457	855	0.0928089	0	0.0850178	0.352527	0.198304
18S	182	C	676	1203	1879	0.0781915	0	0	309	250	559	0.0208532	0	0	393	430	823	0.173449	0	0.147965	0.0493215	0.0697511
18S	183	G	794	676	1470	0.194917	0	0.163214	460	171	631	0.175457	0	0	699	373	1072	0.0507093	0	0	0.0544048	0.07694
18S	184	G	1142	521	1663	0.0358974	0	0.0346736	367	397	764	0.364749	0	0	625	311	936	0.15565	0	0.134811	0.0564948	0.0571584
18S	185	G	497	721	1218	0.359074	0	0.264364	293	189	482	0.0124914	0	0	567	265	832	0.337202	0	0.252396	0.172254	0.1219
18S	186	C	746	2015	2761	0.520416	0	0	431	253	684	0.403358	0	0	588	790	1378	0.222198	0	0	0	0
18S	187	G	344	863	1207	0.197912	0	0.165328	188	120	308	0.360518	0	0.265618	370	416	786	0.479359	0	0.32431	0.251752	0.0656404
18S	188	C	211	1593	1804	0.280449	0	0	67	229	296	0.316124	0	0.240809	328	1076	1404	0.22325	0	0	0.0802698	0.113519
18S	189	U	246	1978	2224	0.505903	0	0	79	347	426	0.225189	0	0	342	1958	2300	0.580834	0	0	0	0
18S	190	G	56	563	619	0.831183	0.102097	0.454305	41	130	171	0.79832	0.104488	0.445365	106	976	1082	0.0340618	0	0	0.29989	0.212086
18S	191	A	13	505	518	0.890816	0.0368313	0.471608	4	115	119	1.16157	0.130686	0.539454	9	968	977	0.00196546	0	0.00196361	0.337675	0.238994
18S	192	C	91	482	573	0.455362	0	0.313261	6	154	160	0.346653	0	0.258611	32	858	890	0.0110986	0	0.010989	0.194287	0.131517
18S	193	C	107	379	486	0.327447	0	0.247056	16	182	198	0.149637	0	0	53	676	729	0.0988889	0	0.0901022	0.112386	0.102084
18S	194	C	52	228	280	1.00388	0	0.501858	6	196	202	0.284401	0	0	30	561	591	0.231438	0	0.188199	0.230019	0.207006
18S	195	C	13	285	298	0.470308	0	0.3206	19	123	142	0.0894328	0	0	17	462	479	0.299606	0	0.230906	0.183835	0.13505
18S	196	C	6	201	207	0.552137	0.0885631	0.356832	8	68	76	0.464935	0.0746234	0.320215	9	430	439	0.095	0	0.0869384	0.254662	0.119537
18S	197	U	0	163	163	0.888076	0.121944	0.471884	0	45	45	1.46787	0.191312	0.600079	1	248	249	0.750622	0.129556	0.429756	0.500573	0.0724327
18S	198	U	2	135	137	1.45056	0.0724477	0.593686	0	42	42	1.75349	0.179605	0.642249	2	126	128	2.27571	0.333524	0.696371	0.644102	0.0419413
18S	199	C	38	206	244	0.476825	0	0.323767	26	40	66	0.903151	0	0.478307	100	112	212	0.90073	0.0292386	0.47506	0.425711	0.0720977
18S	200	G	98	134	232	1.01779	0	0.505483	21	24	45	2.78599	0	0.740118	120	102	222	1.25212	0	0.557083	0.600895	0.100675
18S	201	C	71	234	305	0.945897	0.00723642	0.486916	14	51	65	2.15539	0.13748	0.686378	74	158	232	1.59976	0.0448875	0.616367	0.596553	0.0826263
18S	202	G	44	175	219	2.26758	0.356751	0.694929	8	90	98	1.41953	0.139364	0.589156	31	278	309	1.28534	0.113574	0.563223	0.61577	0.0569668
18S	203	G	214	283	497	0.56651	0	0.362103	67	156	223	0.150843	0	0.131582	173	247	420	0.857957	0.0391667	0.462366	0.318684	0.138488
18S	204	G	461	588	1049	0.218169	0	0	157	100	257	0.107537	0	0.0974363	421	389	810	0.0186875	0	0.0183669	0.0386011	0.0422731
18S	205	G	597	442	1039	0.0877564	0	0	227	140	367	0.159934	0	0	641	197	838	0.10102	0	0.0918505	0.0306168	0.0432987
18S	206	G	1482	525	2007	0.49969	0	0	676	219	895	0.685789	0	0	2051	306	2357	0.644788	0	0	0	0
18S	207	G	1370	559	1929	0.439303	0	0	404	158	562	0.402289	0	0	1242	587	1829	0.489199	0	0	0	0
18S	208	G	1007	233	1240	0.0225087	0	0	282	83	365	0.0306922	0	0.0298574	1041	440	1481	0.332216	0	0	0.00995245	0.0140749
18S	209	A	533	96	629	1.08354	0.0517221	0.520445	185	33	218	0.84135	0.0361293	0.458056	602	132	734	0.454769	0	0.312898	0.430467	0.0869475
18S	210	U	707	153	860	0.512066	0	0.338914	126	72	198	1.05092	0.139772	0.513673	548	45	593	0.846483	0.0622862	0.458848	0.437145	0.0729771
18S	211	G	1058	326	1384	0.13079	0	0	262	73	335	0.136739	0	0.120607	679	142	821	0.235361	0	0.190708	0.103771	0.0787609
18S	212	C	1656	782	2438	0.577418	0	0	321	106	427	0.164538	0	0	706	300	1006	0.0769613	0	0	0	0
18S	213	G	319	464	783	0.427778	0	0.299879	109	153	262	0.323321	0	0.245029	254	256	510	0.69339	0	0.409942	0.318283	0.0685717
18S	214	U	449	578	1027	0.0400994	0	0	108	376	484	0.350011	0	0	231	507	738	0.0389265	0	0.0375168	0.0125056	0.0176856
18S	215	G	271	524	795	0.186041	0	0.157025	54	338	392	0.180916	0	0	216	549	765	0.0784885	0	0	0.0523418	0.0740225
18S	216	C	251	682	933	0.053557	0	0	74	306	380	0.153747	0	0	253	1076	1329	0.534294	0	0	0	0
18S	217	A	196	310	506	0.741201	0.0789356	0.426167	47	105	152	1.25163	0.264625	0.557496	172	208	380	0.879382	0.145997	0.468565	0.484076	0.0547256
18S	218	U	116	438	554	0.472372	0	0.321217	62	164	226	0.434998	0	0.304068	139	176	315	1.2083	0.22153	0.547948	0.391078	0.111145
18S	219	U	180	559	739	0.0641592	0	0	41	361	402	0.290267	0	0	203	393	596	0.085483	0	0.0788728	0.0262909	0.037181
18S	220	U	178	457	635	0.0874563	0	0.0805393	40	374	414	0.345301	0	0	193	586	779	0.182051	0	0	0.0268464	0.0379666
18S	221	A	157	396	553	0.221199	0.00456002	0.181401	30	244	274	0.0361212	0	0	145	329	474	0.389988	0	0.280995	0.154132	0.116325
18S	222	U	238	286	524	0.297291	0.0413077	0.2295	48	203	251	0.00185185	0	0.00185578	206	324	530	0.229964	0	0.187255	0.139537	0.0988711
18S	223	C	320	349	669	0.0213433	0	0	82	124	206	0.168384	0	0.144716	377	287	664	0.0880033	0	0	0.0482385	0.0682196
18S	224	A	457	413	870	0.255887	0	0	130	95	225	0.049705	0	0.0475519	437	187	624	0.0129244	0	0.0127797	0.0201105	0.0200931
18S	225	G	388	335	723	0.0535298	0	0	67	57	124	0.934311	0.215371	0.485026	538	264	802	0.200609	0	0	0.161675	0.228643
18S	226	A	468	186	654	0.0792197	0	0.0735086	81	58	139	0.650159	0.131622	0.395711	646	136	782	0.165191	0	0	0.156406	0.171854
18S	227	U	241	368	609	0.202587	0.0111847	0.168689	44	162	206	0.0648417	0	0.0611708	271	254	525	0.351225	0.0222759	0.260297	0.163386	0.0813795
18S	228	C	300	487	787	0.0514382	0	0	44	210	254	0.122876	0	0	353	396	749	0.00672593	0	0	0	0
18S	229	A	278	357	635	0.242785	0.0482371	0.195603	44	159	203	0.154248	0	0.134205	251	319	570	0.39533	0.0433827	0.28368	0.204496	0.0613458
18S	230	A	319	372	691	0.13974	0	0.122762	43	192	235	0.00404896	0	0.00404973	259	373	632	0.2759	0	0.216507	0.11444	0.0869349
18S	231	A	293	584	877	0.101506	0	0	27	181	208	0.191919	0	0.161666	308	479	787	0.0336294	0	0.0325753	0.0647471	0.0698104
18S	232	A	208	713	921	0.116859	0	0	38	253	291	0.121994	0	0	256	473	729	0.1614	0	0.139135	0.0463782	0.0655887
18S	233	C	316	595	911	0.0442861	0	0	58	277	335	0.191799	0	0	391	827	1218	0.310929	0	0	0	0
18S	234	C	432	608	1040	0.139076	0	0	94	269	363	0.251954	0	0	517	914	1431	0.415177	0	0	0	0
18S	235	A	240	570	810	0.159268	0	0.137533	42	213	255	0.0947049	0	0.0868216	165	659	824	0.0838923	0	0.0774857	0.100614	0.026383
18S	236	A	200	367	567	0.743505	0.17776	0.426874	55	141	196	0.461027	0.0164468	0.31665	110	573	683	0.313596	0	0.238997	0.327507	0.0770836
18S	237	C	180	897	1077	0.105865	0	0	45	242	287	0.030517	0	0	63	703	766	0.1567	0	0.135624	0.0452082	0.063934
18S	238	C	390	672	1062	0.0881677	0	0	153	188	341	0.217122	0	0	305	648	953	0.123655	0	0	0	0
18S	239	C	677	798	1475	0.401235	0	0	199	234	433	0.449437	0	0	454	886	1340	0.44321	0	0	0	0
18S	240	G	460	634	1094	0.19381	0	0	144	67	211	0.139413	0	0.122864	313	373	686	0.0762251	0	0.0709223	0.0645953	0.050358
18S	241	G	202	668	870	0.0199898	0	0	96	46	142	0.603186	0	0.37789	84	374	458	0.472234	0	0.321236	0.233042	0.166401
18S	242	U	106	718	824	0.000754209	0	0.000754554	88	137	225	0.102458	0	0	97	387	484	0.298694	0	0.230361	0.0770387	0.108416
18S	243	C	283	799	1082	0.300934	0	0	132	150	282	0.360856	0	0	233	575	808	0.297803	0	0	0	0
18S	244	A	83	642	725	0.0107285	0	0	23	116	139	0.251746	0	0.20227	56	406	462	0.240677	0	0.194327	0.132199	0.093535
18S	245	G	57	113	170	3.11118	0.506273	0.757839	24	20	44	2.57235	0.374915	0.724579	36	263	299	0.818148	0.0608614	0.450816	0.644411	0.137564
18S	246	C	32	276	308	0.92553	0.0970685	0.481472	9	51	60	1.15173	0.0958488	0.539367	44	164	208	1.43238	0.282289	0.59004	0.53696	0.0443555
18S	247	C	94	349	443	0.147347	0	0.128677	53	103	156	0.327247	0	0	44	247	291	0.633371	0.0300996	0.388584	0.17242	0.161626
18S	248	C	28	696	724	0.410559	0	0	8	95	103	0.0231838	0	0	33	489	522	0.159762	0	0	0	0
18S	249	C	11	480	491	0.186314	0	0	5	92	97	0.113832	0	0	16	687	703	0.436695	0	0	0	0
18S	250	U	12	289	301	0.165784	0	0.142613	21	57	78	0.100844	0	0	9	559	568	0.353505	0	0	0.0475377	0.0672284
18S	251	C	25	269	294	0.0316384	0	0.0307692	13	37	50	0.260349	0	0.209833	10	392	402	0.123876	0	0	0.0802008	0.0925206
18S	252	U	8	267	275	0.0529791	0	0.0504872	1	36	37	0.602047	0	0.382075	9	564	573	0.475842	0	0	0.144187	0.16947
18S	253	C	10	131	141	0.970188	0.111864	0.494201	8	27	35	0.614815	0	0.387398	11	224	235	0.300471	0	0.231803	0.371134	0.107739
18S	254	C	11	265	276	0.162455	0	0	5	49	54	0.136566	0	0	6	195	201	0.341529	0	0.255525	0.085175	0.120456
18S	255	G	13	147	160	0.257626	0	0.205868	6	27	33	0.32451	0	0.250568	4	88	92	1.52975	0.236732	0.607285	0.354574	0.179623
18S	256	G	8	70	78	1.35963	0.297227	0.579313	0	18	18	1.25029	0.193599	0.56892	1	76	77	1.33661	0.117113	0.575185	0.574473	0.00427299
18S	257	C	16	77	93	0.921513	0.123078	0.482247	4	14	18	1.22047	0.214022	0.562989	3	30	33	3.34673	0.328826	0.775187	0.606808	0.123541
18S	258	C	32	157	189	0.105731	0	0	4	20	24	0.86	0.0597297	0.472527	10	22	32	2.90539	0.00689744	0.749761	0.40743	0.309531
18S	259	C	39	97	136	0.334874	0	0.252245	32	42	74	0.389481	0	0	20	31	51	1.05983	0	0.519372	0.257206	0.212062
18S	260	C	38	101	139	0.483968	0	0.327709	13	29	42	0.338501	0	0.257367	16	57	73	0.552252	0	0.358899	0.314658	0.042465
18S	261	G	46	88	134	0.820823	0.0546795	0.452639	12	29	41	0.535185	0	0.354105	19	85	104	0.244974	0	0.198287	0.33501	0.104713
18S	262	G	35	122	157	0.962799	0.0697116	0.49211	4	33	37	1.24503	0.0158244	0.561149	10	46	56	2.04113	0.284208	0.675069	0.57611	0.0754381
18S	263	C	71	234	305	0.200254	0	0.167299	18	48	66	0.558209	0	0.361702	17	80	97	1.22381	0.182689	0.552858	0.36062	0.157406
18S	264	C	40	265	305	0.403377	0	0.288104	7	116	123	0.0747312	0	0	4	215	219	0.116616	0	0.104864	0.130989	0.11906
18S	265	G	43	301	344	0.414815	0.0133172	0.293796	8	86	94	0.436959	0	0.30633	8	229	237	0.199393	0	0.166829	0.255652	0.0630149
18S	266	G	70	435	505	0.126131	0	0.112201	15	125	140	0.121907	0	0.109352	22	341	363	0.0849817	0	0	0.0738508	0.0522334
18S	267	G	241	518	759	0.141915	0	0	53	65	118	0.638095	0.0294406	0.391543	92	319	411	0.0679612	0	0	0.130514	0.184575
18S	268	G	514	533	1047	0.351643	0	0	214	113	327	0.41958	0	0	226	325	551	0.277355	0	0	0	0
18S	269	G	720	229	949	0.191532	0	0	189	110	299	0.285741	0	0	323	341	664	0.361671	0	0	0	0
18S	270	G	442	200	642	0.3385	0	0.253189	129	37	166	0.451231	0	0.312218	168	226	394	0.207904	0	0.172481	0.245963	0.0572756
18S	271	C	612	105	717	0.314392	0	0.239446	182	18	200	0.298065	0	0.230506	263	121	384	0.320231	0	0.243035	0.237662	0.00526799
18S	272	G	1084	230	1314	0.197372	0	0	346	50	396	0.262441	0	0	589	200	789	0.347947	0	0	0	0
18S	273	G	1296	148	1444	0.160223	0	0	393	61	454	0.24967	0	0	581	91	672	0.159567	0	0	0	0
18S	274	G	496	16	512	1.76229	0.257356	0.638432	158	8	166	1.48862	0.155144	0.599614	250	16	266	1.37882	0.244764	0.580537	0.606195	0.0240892
18S	275	C	986	87	1073	0.409011	0	0.290474	237	6	243	0.859563	0.051464	0.46326	436	71	507	0.277931	0	0.217821	0.323852	0.102942
18S	276	G	908	30	938	0.805834	0.120042	0.446502	158	16	174	1.95302	0.355625	0.662645	299	38	337	1.09829	0.224647	0.524161	0.544436	0.0893971
18S	277	C	1524	91	1615	0.0884007	0	0.0812669	401	33	434	0.260894	0	0.20729	575	116	691	0.0617694	0	0.0582552	0.115604	0.0655088
18S	278	C	3127	86	3213	0.45912	0	0	911	65	976	0.433982	0	0	1085	67	1152	0.324651	0	0	0	0
18S	279	G	2838	124	2962	0.363367	0	0	905	49	954	0.357336	0	0	833	95	928	0.0335965	0	0	0	0
18S	280	G	1407	126	1533	0.398291	0	0.284974	539	60	599	0.172426	0	0.147277	611	73	684	0.47296	0.0019148	0.321414	0.251222	0.0749903
18S	281	C	2761	101	2862	0.277591	0	0	799	44	843	0.168444	0	0	1008	100	1108	0.0617674	0	0	0	0
18S	282	G	2377	74	2451	0.14512	0	0	790	21	811	0.122236	0	0	946	47	993	0.109669	0	0.0989202	0.0329734	0.0466314
18S	283	G	1495	46	1541	0.398602	0	0.285133	701	11	712	0.0287829	0	0.0280158	1093	19	1112	0.0131177	0	0.0129593	0.108703	0.124906
18S	284	C	2253	78	2331	0.155856	0	0	823	45	868	0.192137	0	0	1626	20	1646	0.350327	0	0	0	0
18S	285	U	2306	142	2448	0.280482	0	0	912	61	973	0.350673	0	0	1802	69	1871	0.465723	0	0	0	0
18S	286	U	2147	238	2385	0.339206	0	0	875	41	916	0.369914	0	0	1378	52	1430	0.302671	0	0	0	0
18S	287	U	1288	230	1518	0.00912881	0	0.00905214	299	26	325	0.831868	0.215704	0.454871	851	143	994	0.00495812	0	0	0.154641	0.212327
18S	288	G	588	173	761	0.83867	0.195523	0.456454	145	99	244	1.2176	0.232947	0.550074	605	145	750	0.258307	0	0.205499	0.404009	0.145478
18S	289	G	605	150	755	0.620767	0.0781834	0.383321	404	42	446	0.0475764	0	0.0455129	483	109	592	0.503785	0.0661913	0.335387	0.25474	0.149235
18S	290	U	636	204	840	0.314784	0	0.239636	348	87	435	0.0305301	0	0	384	184	568	0.488518	0.00414983	0.328579	0.189405	0.138764
18S	291	G	618	131	749	0.3372	0	0.25242	171	73	244	0.619274	0.0349368	0.383406	308	135	443	0.866391	0.0481105	0.464768	0.366865	0.0874759
18S	292	A	528	189	717	0.229604	0	0.186942	208	76	284	0.181287	0	0.153923	321	123	444	0.723995	0.041369	0.4205	0.253788	0.118651
18S	293	C	230	343	573	0.406078	0.0112336	0.28916	169	108	277	0.063789	0	0.0601674	340	118	458	0.614549	0.0545629	0.381146	0.243491	0.134959
18S	294	U	196	284	480	0.840702	0.0759052	0.457246	109	121	230	0.348292	0	0.259153	537	181	718	0.0422964	0	0.0406342	0.252344	0.170149
18S	295	C	353	295	648	0.459117	0	0.314986	147	182	329	0.0809764	0	0	516	87	603	0.313429	0	0.238935	0.184641	0.134201
18S	296	U	526	288	814	0.218746	0	0.179665	171	91	262	0.16185	0	0.139761	930	133	1063	0.277433	0	0	0.106476	0.0770318
18S	297	A	875	350	1225	0.16393	0	0	235	88	323	0.0601166	0	0	1406	131	1537	0.519289	0	0	0	0
18S	298	G	308	419	727	0.659814	0.0379445	0.397852	85	76	161	1.13032	0.251112	0.532128	472	285	757	0.138009	0	0.121413	0.350464	0.170989
18S	299	A	301	578	879	0.500442	0.0288342	0.333782	99	144	243	0.513115	0.0694238	0.340033	439	283	722	0.265591	0	0.210085	0.294633	0.0598392
18S	300	U	459	2188	2647	0.514959	0	0	134	447	581	0.36764	0	0	586	701	1287	0.307859	0	0	0	0
18S	301	A	228	1446	1674	0.042733	0	0	42	276	318	0.389551	0	0.280977	193	545	738	0.372094	0	0.271455	0.184144	0.130267
18S	302	A	227	935	1162	0.615401	0.0190886	0.381161	54	268	322	0.549088	0.053058	0.355169	214	375	589	0.861168	0.154475	0.463125	0.399818	0.0460049
18S	303	C	238	1211	1449	0.373402	0	0.272018	79	407	486	0.0930185	0	0.0852626	299	401	700	0.586702	0.0834169	0.370094	0.242458	0.118146
18S	304	C	585	1552	2137	0.0230953	0	0	172	365	537	0.102891	0	0.0934499	399	553	952	0.176798	0	0.150371	0.0812736	0.0619895
18S	305	U	825	1147	1972	0.197325	0	0.164875	251	466	717	0.0588827	0	0	696	644	1340	0.0940509	0	0	0.0549582	0.0777227
18S	306	C	447	2114	2561	0.0458322	0	0	174	543	717	0.0402971	0	0.0387881	369	867	1236	0.0475074	0	0.0453878	0.0280586	0.0200226
18S	307	G	1469	1810	3279	0.267615	0	0	375	391	766	0.0147762	0	0.0145798	805	993	1798	0.30386	0	0	0.00485992	0.00687296
18S	308	G	1578	1980	3558	0.309884	0	0	515	519	1034	0.212271	0	0	709	978	1687	0.224171	0	0	0	0
18S	309	G	1128	1018	2146	0.266227	0	0.210329	382	354	736	0.23855	0	0.192815	488	658	1146	0.224799	0	0.18367	0.195605	0.0110609
18S	310	C	1169	1896	3065	0.148619	0	0	502	553	1055	0.153041	0	0	730	854	1584	0.149036	0	0	0	0
18S	311	C	1312	2652	3964	0.381003	0	0	557	975	1532	0.444676	0	0	806	1725	2531	0.523271	0	0	0	0
18S	312	G	873	1276	2149	0.189752	0	0.159551	319	630	949	0.0586784	0	0	450	624	1074	0.20523	0	0.170414	0.109988	0.0778999
18S	313	A	508	1515	2023	0.213038	0	0.175695	119	540	659	0.364259	0	0.267298	307	582	889	0.468964	0	0.319492	0.254162	0.0594354
18S	314	U	987	1402	2389	0.0781358	0	0	145	944	1089	0.263028	0	0	489	576	1065	0.135168	0	0.119171	0.0397238	0.056178
18S	315	C	581	2043	2624	0.254874	0	0	160	909	1069	0.316158	0	0	219	779	998	0.167378	0	0.143503	0.0478343	0.0676479
18S	316	G	708	702	1410	0.377124	0.00169249	0.27399	148	339	487	0.492395	0.0133533	0.33039	322	336	658	0.766093	0.0255308	0.434152	0.346177	0.0663318
18S	317	C	724	987	1711	0.0128699	0	0.0127137	227	432	659	0.0588384	0	0	274	526	800	0.350007	0	0.259503	0.0907389	0.119447
18S	318	A	286	812	1098	0.516146	0.0484136	0.340637	68	325	393	0.405161	0	0.288859	155	473	628	0.609504	0.0336926	0.379065	0.336187	0.0369604
18S	319	C	490	1325	1815	0.134141	0	0	95	438	533	0.11573	0	0	132	1865	1997	0.580964	0	0	0	0
18S	320	G	236	485	721	1.39201	0.246419	0.582279	61	250	311	0.470548	0	0.320681	60	927	987	0.0496289	0	0	0.300987	0.238122
18S	321	C	386	509	895	0.826401	0.0535051	0.452752	73	142	215	0.8375	0.0473037	0.456934	104	1090	1194	0.284138	0	0	0.303228	0.214422
18S	322	C	545	412	957	0.678984	0.0430406	0.404653	52	93	145	1.40266	0.23267	0.585464	84	647	731	0.161779	0	0.139415	0.376511	0.183183
18S	323	C	1096	340	1436	0.0992113	0	0.090314	86	125	211	0.539413	0	0.351479	182	405	587	0.400454	0	0.286293	0.242695	0.110988
18S	324	C	2191	281	2472	0.42122	0	0	291	61	352	0.207554	0	0	487	296	783	0.0576956	0	0	0	0
18S	325	C	2392	237	2629	0.459747	0	0	287	22	309	0.131004	0	0	551	134	685	0.0488014	0	0.0465954	0.0155318	0.0219653
18S	326	C	2670	117	2787	0.513056	0	0	442	25	467	0.498124	0	0	668	66	734	0.141875	0	0	0	0
18S	327	G	736	46	782	0.964325	0.0341241	0.491239	104	10	114	1.30406	0.170131	0.568127	238	50	288	1.24233	0.236889	0.554892	0.538086	0.0335637
18S	328	U	1478	96	1574	0.121891	0	0	212	73	285	0.159907	0	0	329	51	380	0.58294	0.0685404	0.368876	0.122959	0.17389
18S	329	G	966	81	1047	0.293501	0	0.227072	184	112	296	0.21691	0	0	351	81	432	0.34311	0	0.255899	0.16099	0.114444
18S	330	G	372	76	448	1.9194	0.293938	0.657966	85	42	127	0.854427	0.0904635	0.462699	120	151	271	1.1547	0.155232	0.536814	0.552493	0.0804846
18S	331	C	811	250	1061	0.0535677	0	0.0508896	90	56	146	0.495994	0	0.333063	134	629	763	0.305934	0	0	0.127984	0.146493
18S	332	G	731	575	1306	0.261056	0	0	126	155	281	0.320764	0	0	226	701	927	0.465912	0	0	0	0
18S	333	G	310	240	550	0.679169	0.0719924	0.404905	43	123	166	0.10652	0	0.0967898	157	491	648	0.231399	0	0	0.167232	0.172643
18S	334	C	476	386	862	0.0132355	0	0.0130775	67	139	206	0.0868492	0	0	135	530	665	0.259576	0	0	0.00435918	0.00616482
18S	335	G	279	306	585	0.502048	0.0307801	0.334622	36	98	134	0.522551	0	0.344886	78	330	408	0.275795	0	0.21659	0.298699	0.0582111
18S	336	A	242	366	608	0.457088	0.0239428	0.314054	12	66	78	1.88819	0.295369	0.65664	41	197	238	1.30046	0.175564	0.566335	0.512343	0.144977
18S	337	C	274	951	1225	0.294689	0	0	11	186	197	0.205331	0	0.171069	38	651	689	0.270982	0	0	0.0570231	0.0806428
18S	338	G	176	749	925	0.0172546	0	0.01698	12	158	170	0.61462	0.0663851	0.382043	13	268	281	0.928369	0.12912	0.482314	0.293779	0.199961
18S	339	A	128	558	686	0.427398	0.0332679	0.29973	10	142	152	0.963253	0.230947	0.49228	13	191	204	1.65827	0.328552	0.624962	0.472324	0.133523
18S	340	C	173	600	773	0.388803	0.0265157	0.280216	24	327	351	0.101673	0	0	45	365	410	0.36272	0	0.266649	0.182288	0.129016
18S	341	C	274	889	1163	0.0314624	0	0	59	393	452	0.279912	0	0	189	437	626	0.0769272	0	0	0	0
18S	342	C	328	785	1113	0.150618	0	0.131004	43	469	512	0.339073	0	0	170	639	809	0.262305	0	0	0.0436681	0.061756
18S	343	A	322	893	1215	0.159585	0	0.13772	49	364	413	0.107354	0	0	236	311	547	0.229359	0	0.186845	0.108189	0.079086
18S	344	U	416	1228	1644	0.0508544	0	0	47	516	563	0.34606	0	0	171	568	739	0.0496847	0	0	0	0
18S	345	U	406	702	1108	0.593928	0.0763657	0.37283	67	313	380	0.068329	0	0.0641162	202	495	697	0.0744349	0	0.0693707	0.168772	0.144307
18S	346	C	555	1459	2014	0.0841522	0	0	76	466	542	0.228238	0	0	274	831	1105	0.311252	0	0	0	0
18S	347	G	462	1511	1973	0.0152595	0	0.0150376	59	193	252	0.914581	0.162782	0.478681	259	759	1018	0.202203	0	0	0.164573	0.222193
18S	348	A	468	2049	2517	0.221679	0	0	64	181	245	0.92421	0.0812318	0.481323	170	485	655	0.271833	0	0.21399	0.231771	0.196901
18S	349	A	437	1787	2224	0.0589014	0	0	72	225	297	0.649329	0.00898333	0.394495	199	485	684	0.206683	0	0.171489	0.188662	0.161509
18S	350	C	680	3091	3771	0.467465	0	0	163	305	468	0.113314	0	0.101976	393	846	1239	0.355448	0	0	0.0339921	0.0480721
18S	351	G	331	1726	2057	0.0941367	0	0.0860756	259	248	507	0.118504	0	0.106135	212	405	617	0.47927	0	0.324346	0.172186	0.107905
18S	352	U	560	2011	2571	0.117539	0	0	410	387	797	0.26164	0	0	268	748	1016	0.0694636	0	0	0	0
18S	353	C	773	1395	2168	0.0567389	0	0.0537159	627	321	948	0.373434	0	0	573	426	999	0.00183333	0	0	0.0179053	0.0253219
18S	354	U	101	213	314	6.81386	0.715846	0.872377	72	46	118	4.94743	0.517628	0.833037	80	73	153	6.26804	0.669902	0.863182	0.856199	0.0168023	1	0.872377	0.833037	0.863182	0.856199	0.0168023
18S	355	G	1128	1228	2356	0.0808089	0	0	654	151	805	0.202385	0	0	499	245	744	0.499045	0.00554451	0.333207	0.111069	0.157075
18S	356	C	1848	885	2733	0.232403	0	0	888	180	1068	0.419863	0	0	909	393	1302	0.127287	0	0	0	0
18S	357	C	1822	707	2529	0.213518	0	0	930	136	1066	0.43829	0	0	1331	222	1553	0.269119	0	0	0	0
18S	358	C	2111	828	2939	0.371924	0	0	740	158	898	0.350389	0	0	1871	193	2064	0.460011	0	0	0	0
18S	359	U	1268	677	1945	0.054505	0	0	363	141	504	0.145721	0	0.127407	1348	335	1683	0.30989	0	0	0.042469	0.0600603
18S	360	A	807	633	1440	0.250752	0	0.200592	213	10	223	1.47421	0.216558	0.596907	847	32	879	0.418636	0	0.295334	0.364278	0.16898
18S	361	U	1107	428	1535	0.17712	0	0.150552	300	3	303	0.79375	0.0982234	0.443322	1189	18	1207	0.026996	0	0.0263075	0.206727	0.174818
18S	362	C	1250	604	1854	0.0807907	0	0	244	139	383	0.372946	0	0.272155	1294	200	1494	0.197703	0	0	0.0907184	0.128295
18S	363	A	1074	281	1355	0.276032	0	0.216446	206	56	262	1.018	0.0672185	0.505412	948	9	957	0.290223	0.0269143	0.225122	0.31566	0.134221
18S	364	A	689	12	701	1.45309	0.269207	0.592694	293	14	307	0.634307	0	0.388893	844	21	865	0.357467	0.0143082	0.263558	0.415048	0.135636
18S	365	C	1070	37	1107	0.468773	0.0352603	0.319356	396	21	417	0.205051	0	0.170498	945	26	971	0.106573	0	0.0963986	0.195417	0.0927117
18S	366	U	1178	167	1345	0.237386	0	0.19196	392	12	404	0.405075	0.0167663	0.288802	953	55	1008	0.0296003	0	0.028777	0.169846	0.1073
18S	367	U	1563	272	1835	0.0631324	0	0	628	3	631	0.00713783	0	0	982	97	1079	0.00950617	0	0	0	0
18S	368	U	1951	239	2190	0.203017	0	0	945	42	987	0.339586	0	0	1056	41	1097	0.0274337	0	0	0	0
18S	369	C	2009	821	2830	0.379615	0	0	870	69	939	0.204125	0	0	1269	91	1360	0.22837	0	0	0	0
18S	370	G	1023	131	1154	0.774901	0.114428	0.436801	439	11	450	0.913057	0.119936	0.47783	493	150	643	0.818357	0.185203	0.450438	0.455023	0.0170609
18S	371	A	1338	464	1802	0.144383	0	0.126228	758	19	777	0.118652	0	0.106189	611	72	683	0.766098	0.191851	0.434139	0.222185	0.150097
18S	372	U	2041	481	2522	0.192425	0	0	1170	23	1193	0.272297	0	0	1139	65	1204	0.00892577	0	0	0	0
18S	373	G	2215	398	2613	0.215396	0	0	1083	111	1194	0.232506	0	0	1599	79	1678	0.287585	0	0	0	0
18S	374	G	1464	339	1803	0.179699	0	0.152398	828	81	909	0.0537241	0	0.0510382	1012	143	1155	0.108699	0	0.0981182	0.100518	0.0414148
18S	375	U	2014	592	2606	0.229485	0	0	1412	96	1508	0.408895	0	0	1283	322	1605	0.207631	0	0	0	0
18S	376	A	2077	379	2456	0.182255	0	0	686	95	781	0.268883	0	0.212119	1344	93	1437	0.0681657	0	0	0.0707064	0.0999939
18S	377	G	1310	388	1698	0.238389	0.00889297	0.192591	544	111	655	0.552625	0.0873969	0.356279	832	466	1298	0.0571551	0	0.0541044	0.200991	0.123505
18S	378	U	1285	433	1718	0.222313	0.00865299	0.181965	745	151	896	0.116561	0	0.104498	746	622	1368	0.0332197	0	0.0321744	0.106212	0.0611639
18S	379	C	1100	575	1675	0.209991	0	0.173633	719	363	1082	0.133251	0	0	791	799	1590	0.138753	0	0	0.0578777	0.0818514
18S	380	G	733	941	1674	0.191357	0	0.160701	223	474	697	0.35944	0	0.264682	465	645	1110	0.270697	0	0.213181	0.212855	0.0424505
18S	381	C	783	1203	1986	0.000178941	0	0	255	814	1069	0.179138	0	0	450	1136	1586	0.150144	0	0	0	0
18S	382	C	1103	1664	2767	0.319994	0	0	318	997	1315	0.392503	0	0	419	1501	1920	0.325149	0	0	0	0
18S	383	G	539	1111	1650	0.182065	0	0.154102	266	509	775	0.0761025	0	0.0708053	185	529	714	0.912525	0.154951	0.47748	0.234129	0.175403
18S	384	U	606	1634	2240	0.15508	0	0	200	883	1083	0.290447	0	0	225	1372	1597	0.235106	0	0	0	0
18S	385	G	301	989	1290	0.557036	0.104307	0.357932	123	332	455	0.748684	0.178495	0.428679	138	763	901	0.422727	0	0.297356	0.361322	0.0536659
18S	386	C	490	1607	2097	0.0948893	0	0	217	401	618	0.167582	0	0.143728	288	1206	1494	0.231423	0	0	0.0479094	0.0677541
18S	387	C	632	1657	2289	0.174862	0	0	219	299	518	0.352194	0.014119	0.260833	376	731	1107	0.0567489	0	0.0537473	0.10486	0.112451
18S	388	U	676	1544	2220	0.160453	0	0	250	463	713	0.118892	0	0	339	1190	1529	0.296362	0	0	0	0
18S	389	A	635	558	1193	0.592239	0.129698	0.372149	320	224	544	0.0861774	0	0.0794743	207	162	369	2.08075	0.387248	0.675997	0.375873	0.243544
18S	390	C	868	1110	1978	0.0885632	0	0	328	199	527	0.102273	0	0.0929432	252	634	886	0.258261	0	0.205437	0.0994599	0.0839956
18S	391	C	935	978	1913	0.0956055	0	0	357	195	552	0.0112317	0	0.0111268	446	935	1381	0.253441	0	0	0.00370894	0.00524523
18S	392	A	722	710	1432	0.222075	0	0.181823	306	175	481	0.199631	0.0165958	0.166699	278	412	690	0.593922	0.0473402	0.372955	0.240492	0.0938687
18S	393	U	920	1209	2129	0.236562	0	0	291	205	496	0.203286	0.00200044	0.169226	285	817	1102	0.0688426	0	0	0.0564085	0.0797737
18S	394	G	799	880	1679	0.0207738	0	0	256	224	480	0.343289	0.0434053	0.255955	161	1011	1172	0.10843	0	0	0.0853183	0.120658
18S	395	G	371	1086	1457	0.120187	0	0.107358	216	275	491	0.347064	0.068194	0.258034	156	700	856	0.232426	0	0.188771	0.184721	0.0615799
18S	396	U	280	1492	1772	0.0587266	0	0	130	609	739	0.00189189	0	0.00189087	107	1498	1605	0.347689	0	0	0.00063029	0.000891365
18S	397	G	188	737	925	0.941769	0.22457	0.485275	93	662	755	0.0739712	0	0.0689613	55	1009	1064	0.105436	0	0.0954603	0.216566	0.190314
18S	398	A	163	892	1055	0.761279	0.18127	0.432463	90	557	647	0.412003	0	0.292105	80	610	690	0.835375	0.139487	0.455512	0.39336	0.0722136
18S	399	C	239	1541	1780	0.0148543	0	0.014645	165	788	953	0.0288143	0	0	120	837	957	0.315692	0	0.240134	0.0849265	0.109911
18S	400	C	711	1369	2080	0.155908	0	0	480	718	1198	0.213734	0	0	285	1236	1521	0.228391	0	0	0	0
18S	401	A	333	1436	1769	0.0193032	0	0.0189481	233	463	696	0.502311	0	0.334679	220	582	802	0.554033	0	0.356799	0.236809	0.154315
18S	402	C	282	2487	2769	0.385363	0	0	319	1794	2113	0.567408	0	0	192	1560	1752	0.360005	0	0	0	0
18S	403	G	271	2170	2441	0.2731	0	0	290	917	1207	0.128017	0	0	216	1818	2034	0.490467	0	0	0	0
18S	404	G	447	2365	2812	0.382419	0	0	453	1042	1495	0.32419	0	0	294	1648	1942	0.482667	0	0	0	0
18S	405	G	154	1002	1156	0.632056	0.100667	0.387481	127	424	551	0.976228	0.123341	0.494439	46	587	633	0.751823	0.0884217	0.429553	0.437158	0.0439951
18S	406	U	213	788	1001	0.866877	0.156614	0.464595	125	563	688	0.492211	0	0.330175	36	290	326	2.33432	0.405675	0.700731	0.4985	0.153167
18S	407	G	311	965	1276	0.373384	0	0.272027	115	746	861	0.0884377	0	0.0813387	92	662	754	0.252877	0	0.202051	0.185139	0.0787611
18S	408	A	142	1271	1413	0.178524	0	0.151572	130	706	836	0.0675959	0	0.0633869	93	425	518	0.755256	0	0.430755	0.215238	0.156588
18S	409	C	159	2253	2412	0.407736	0	0	130	1260	1390	0.493418	0	0	34	777	811	0.0558566	0	0	0	0
18S	410	G	169	1256	1425	0.0134564	0	0.013287	103	722	825	0.158125	0	0	65	780	845	0.228408	0	0	0.00442899	0.00626354
18S	411	G	190	934	1124	0.253679	0	0.202491	70	440	510	0.300609	0	0.231478	84	649	733	0.19947	0	0	0.144656	0.10297
18S	412	G	426	1570	1996	0.333834	0	0	216	339	555	0.149221	0	0.130049	248	607	855	0.347884	0	0	0.0433495	0.0613055
18S	413	G	382	661	1043	0.365805	0	0.268019	172	143	315	0.991104	0.141022	0.498558	177	281	458	0.304745	0.00771411	0.233957	0.333511	0.117531
18S	414	A	449	457	906	0.616771	0.0714855	0.381743	244	90	334	0.835622	0.0516955	0.455967	190	108	298	1.05931	0.191758	0.515237	0.450982	0.0546123
18S	415	A	463	471	934	0.573321	0.0634438	0.36465	133	140	273	1.22328	0.152973	0.551118	158	82	240	1.60401	0.312447	0.61696	0.510909	0.106857
18S	416	U	591	496	1087	0.315758	0.00564974	0.240149	242	157	399	0.434306	0.0239376	0.303327	259	111	370	0.679575	0.0997166	0.405262	0.316246	0.0680229
18S	417	C	1102	740	1842	0.252023	0	0	606	195	801	0.28483	0	0	535	174	709	0.145008	0	0	0	0
18S	418	A	1066	736	1802	0.192975	0	0	546	129	675	0.0433103	0	0	449	135	584	0.147635	0	0.128835	0.042945	0.0607334
18S	419	G	643	388	1031	0.471867	0.0232086	0.320802	297	123	420	0.675983	0.0417895	0.403908	353	203	556	0.218153	0	0.179349	0.301353	0.0927014
18S	420	G	1661	405	2066	0.319319	0	0	809	143	952	0.284901	0	0	820	178	998	0.348593	0	0	0	0
18S	421	G	1158	429	1587	0.0806815	0	0	516	164	680	0.0864089	0	0.0796439	590	122	712	0.013885	0	0	0.026548	0.0375445
18S	422	U	1160	480	1640	0.154926	0	0	546	260	806	0.105204	0	0	698	219	917	0.270612	0	0	0	0
18S	423	U	1170	386	1556	0.147285	0	0	684	633	1317	0.499199	0	0	661	336	997	0.360632	0	0	0	0
18S	424	C	1272	767	2039	0.42683	0	0	522	593	1115	0.415522	0	0	702	547	1249	0.546471	0	0	0	0
18S	425	G	607	382	989	0.204613	0	0.17	342	213	555	0.223761	0	0.183116	182	186	368	0.699398	0.0615959	0.412214	0.25511	0.111218
18S	426	A	551	298	849	0.343412	0	0.255851	319	228	547	0.189497	0	0.159553	274	160	434	0.334713	0	0.251208	0.222204	0.0443411
18S	427	U	556	269	825	0.322989	0	0.244359	163	323	486	0.310313	0	0.237195	243	124	367	0.518056	0	0.341875	0.274476	0.0477474
18S	428	U	26	12	38	28.7242	0.906231	0.967192	7	44	51	12.0688	0.794468	0.924843	6	1	7	74.9361	0.955731	0.988458	0.960164	0.026442	1	0.967192	0.924843	0.988458	0.960164	0.026442
18S	429	C	444	129	573	0.959988	0.0862794	0.490229	152	307	459	0.342005	0	0.25526	146	44	190	2.14514	0.234936	0.683187	0.476225	0.174981
18S	430	C	529	398	927	0.147677	0	0.128796	189	355	544	0.0147197	0	0.0145324	289	123	412	0.341889	0	0.255242	0.132857	0.0983113
18S	431	G	610	445	1055	0.0089436	0	0	272	207	479	0.122431	0	0.109279	370	89	459	0.193357	0	0.162324	0.0905343	0.067581
18S	432	G	769	164	933	0.198917	0	0.166063	376	84	460	0.179441	0	0.152421	441	98	539	0.0997119	0	0.0908239	0.136436	0.0327298
18S	433	A	1636	355	1991	0.458093	0	0	920	159	1079	0.550947	0	0	907	89	996	0.414521	0	0	0	0
18S	434	G	1211	317	1528	0.245135	0	0	745	75	820	0.37951	0	0	933	212	1145	0.486863	0	0	0	0
18S	435	A	1446	613	2059	0.444342	0	0	455	174	629	0.144691	0	0	933	201	1134	0.446647	0	0	0	0
18S	436	G	291	328	619	1.13668	0.174117	0.532387	79	108	187	2.02926	0.351651	0.671064	154	80	234	2.14624	0.328931	0.683084	0.628845	0.0683825		0.532387	0.671064	0.683084	0.628845	0.0683825
18S	437	G	957	234	1191	0.0690529	0	0.0646434	223	290	513	0.0266753	0	0.0260316	512	200	712	0.00973975	0	0	0.030225	0.0265566
18S	438	G	926	302	1228	0.0238315	0	0.0232953	222	156	378	0.387599	0	0.279863	486	288	774	0.0924158	0	0	0.101053	0.126795
18S	439	A	907	691	1598	0.240894	0	0	299	327	626	0.221088	0	0	430	223	653	0.112164	0	0.100991	0.0336637	0.0476077
18S	440	G	277	333	610	1.13197	0.229702	0.531358	54	286	340	0.463767	0	0.317467	151	212	363	1.04341	0.179136	0.511309	0.453378	0.0964514
18S	441	C	423	552	975	0.289105	0	0.224447	94	300	394	0.232489	0	0.189022	331	346	677	0.0207637	0	0.0203708	0.144613	0.089035
18S	442	C	323	778	1101	0.120548	0	0.107667	65	288	353	0.419554	0.0110832	0.296143	230	238	468	0.501469	0.0531245	0.33446	0.24609	0.099122
18S	443	U	520	1054	1574	0.204106	0	0	104	615	719	0.316065	0	0	503	533	1036	0.35173	0	0	0	0
18S	444	G	544	551	1095	0.240916	0.00856222	0.194287	92	233	325	0.751193	0.144321	0.429713	404	301	705	0.0156752	0	0.0154548	0.213152	0.169646
18S	445	A	513	766	1279	0.0672049	0	0.0630189	121	379	500	0.140918	0	0.123729	413	510	923	0.257985	0	0	0.0622494	0.0505152
18S	446	G	905	829	1734	0.244336	0	0	271	477	748	0.276413	0	0	509	241	750	0.0606303	0	0	0	0
18S	447	A	879	561	1440	0.0263397	0	0	295	349	644	0.122016	0	0	509	258	767	0.0617911	0	0	0	0
18S	448	A	1069	447	1516	0.0561269	0	0	351	300	651	0.14228	0	0	487	158	645	0.144685	0	0.126569	0.0421895	0.059665
18S	449	A	954	655	1609	0.128516	0	0	286	328	614	0.100145	0	0	526	147	673	0.0903231	0	0.0829536	0.0276512	0.0391047
18S	450	C	898	839	1737	0.226832	0	0	370	554	924	0.477009	0	0	473	219	692	0.00774411	0	0.00769562	0.00256521	0.00362775
18S	451	G	694	574	1268	0.07741	0	0.0719008	180	331	511	0.0217882	0	0	393	185	578	0.225715	0.0192794	0.184409	0.0854367	0.0758908
18S	452	G	664	412	1076	0.238585	0	0.192771	134	212	346	0.380692	0.0252012	0.276302	550	93	643	0.0491028	0	0.046874	0.171982	0.0948101
18S	453	C	448	993	1441	0.145939	0	0	65	354	419	0.0118519	0	0.0117407	225	559	784	0.160878	0	0	0.00391355	0.0055346
18S	454	U	391	1185	1576	0.275227	0	0	52	195	247	0.612634	0.0639205	0.380849	316	560	876	0.291702	0	0	0.12695	0.179534
18S	455	A	227	547	774	0.495914	0.109863	0.331799	35	237	272	0.346113	0	0.257822	250	313	563	0.141568	0	0.124205	0.237942	0.0859077
18S	456	C	259	689	948	0.0820162	0	0.0758733	37	263	300	0.0885936	0	0.0816327	179	307	486	0.259434	0	0.206329	0.121278	0.0601859
18S	457	C	315	617	932	0.0239014	0	0.0233679	25	96	121	1.57978	0.30414	0.614322	283	479	762	0.259953	0	0	0.212563	0.284247
18S	458	A	182	587	769	0.212713	0	0.175591	37	186	223	0.360764	0	0.265991	209	242	451	0.278392	0	0.218145	0.219909	0.036927
18S	459	C	261	874	1135	0.220941	0	0	33	323	356	0.129785	0	0	214	557	771	0.32323	0	0	0	0
18S	460	A	146	499	645	0.448056	0	0.30975	29	175	204	0.633604	0.0586848	0.389018	141	174	315	0.930415	0.0302702	0.482768	0.393846	0.0707166
18S	461	U	104	643	747	0.199941	0	0.166811	22	417	439	0.26904	0	0	151	393	544	0.109297	0	0.0986911	0.0885008	0.0684806
18S	462	C	3	143	146	5.40514	0.615923	0.844773	2	172	174	1.00654	0.0350865	0.503062	2	114	116	4.49326	0.454972	0.819233	0.722356	0.155414		0.844773	0.503062	0.819233	0.722356	0.155414
18S	463	C	124	832	956	0.0876698	0	0	15	398	413	0.196887	0	0	168	449	617	0.0459547	0	0	0	0
18S	464	A	84	908	992	0.0853978	0	0	7	529	536	0.38055	0	0	69	322	391	0.591695	0	0.372336	0.124112	0.175521
18S	465	A	92	1275	1367	0.350893	0	0	8	628	636	0.499703	0	0	110	474	584	0.0968851	0	0.0884653	0.0294884	0.041703
18S	466	G	109	1418	1527	0.411933	0	0	13	331	344	0.012657	0	0.0125347	129	1496	1625	0.651749	0	0	0.00417823	0.00590891
18S	467	G	130	882	1012	0.0236152	0	0	51	261	312	0.113419	0	0.102158	151	1025	1176	0.45902	0	0	0.0340528	0.0481579
18S	468	A	4	75	79	12.716	0.794328	0.927938	2	64	66	4.26766	0.539629	0.812464	3	69	72	9.33029	0.604845	0.904397	0.8816	0.0498217	1	0.927938	0.812464	0.904397	0.8816	0.0498217
18S	469	A	225	961	1186	0.137499	0	0	39	293	332	0.0434101	0	0	109	222	331	1.26556	0.0109015	0.559352	0.186451	0.263681
18S	470	G	342	948	1290	0.206223	0	0	63	248	311	0.0144587	0	0	68	542	610	0.192508	0	0.161653	0.0538843	0.0762039
18S	471	G	78	784	862	0.251654	0	0.201244	31	185	216	0.37619	0	0.274275	64	802	866	0.175727	0	0	0.158506	0.115979
18S	472	C	239	1218	1457	0.326368	0	0	41	389	430	0.427559	0	0	70	1211	1281	0.498059	0	0	0	0
18S	473	A	124	987	1111	0.0780076	0	0	67	226	293	0.111754	0	0	40	464	504	0.322112	0	0.244	0.0813333	0.115023
18S	474	G	135	510	645	0.652958	0.0166642	0.395394	16	115	131	1.11221	0.171	0.528457	49	348	397	0.599665	0	0.375459	0.433103	0.0679144
18S	475	C	283	852	1135	0.0562696	0	0	40	219	259	0.0913248	0	0.0839785	115	631	746	0.154812	0	0	0.0279928	0.0395878
18S	476	A	283	852	1135	0.0875	0	0	42	243	285	0.0331779	0	0	106	656	762	0.19084	0	0	0	0
18S	477	G	234	837	1071	0.0578047	0	0	40	205	245	0.141147	0	0.124131	155	516	671	0.0982639	0	0	0.041377	0.058516
18S	478	G	200	592	792	0.245201	0	0.197116	30	130	160	0.746032	0	0.428798	61	219	280	1.10376	0.0652014	0.525549	0.383821	0.137802
18S	479	C	520	1021	1541	0.463287	0	0	168	193	361	0.330203	0	0	57	489	546	0.0864107	0	0	0	0
18S	480	G	201	485	686	0.288226	0	0.223992	84	231	315	0.221449	0	0	256	179	435	0.145362	0	0.127168	0.117053	0.0917235
18S	481	C	437	835	1272	0.389421	0	0	304	150	454	0.503346	0	0	551	303	854	0.490071	0	0	0	0
18S	482	G	210	338	548	0.432787	0	0.302444	132	91	223	0.075	0	0.0700584	163	123	286	0.618467	0.0113255	0.382956	0.251819	0.132661
18S	483	C	304	454	758	0.108886	0	0	133	137	270	0.210373	0	0	228	273	501	0.211842	0	0	0	0
18S	484	A	28	5	33	19.7216	0.860885	0.953094	1	7	8	24.3852	0.889334	0.96483	2	29	31	12.2438	0.799472	0.926679	0.948201	0.0159546	1	0.953094	0.96483	0.926679	0.948201	0.0159546
18S	485	A	259	179	438	0.45672	0	0.314017	89	36	125	0.625397	0	0.386654	97	265	362	0.0563208	0	0.0534573	0.251376	0.143057
18S	486	A	685	95	780	0.298364	0	0	238	27	265	0.360109	0	0	357	83	440	0.189594	0	0	0	0
18S	487	U	356	145	501	0.13776	0	0.121292	108	24	132	0.258814	0	0.206837	146	225	371	0.0707288	0	0	0.109376	0.0848601
18S	488	U	323	75	398	0.432498	0	0.302448	163	14	177	0.223283	0	0	92	229	321	0.0100414	0	0.00997224	0.10414	0.140284
18S	489	A	140	73	213	1.87388	0.329082	0.653101	49	13	62	1.27989	0.147865	0.565319	60	145	205	0.622762	0.00437856	0.384918	0.534446	0.11164
18S	490	C	556	74	630	0.0779363	0	0	119	13	132	0.0781119	0	0	129	249	378	0.212987	0	0	0	0
18S	491	C	815	73	888	0.312273	0	0	123	16	139	0.12254	0	0	239	158	397	0.224958	0	0	0	0
18S	492	C	623	88	711	0.0700843	0	0	131	13	144	0.202375	0	0	177	143	320	0.0117688	0	0.0116678	0.00388927	0.00550026
18S	493	A	541	46	587	0.140892	0	0.123677	77	7	84	0.272026	0	0.215849	117	52	169	0.955556	0.164887	0.490111	0.276546	0.155631
18S	494	C	788	191	979	0.365726	0	0	73	12	85	0.163953	0	0.142281	333	83	416	0.293712	0	0	0.0474268	0.0670717
18S	495	U	646	57	703	0.0680713	0	0	75	58	133	0.364096	0	0	173	49	222	0.405979	0	0.289676	0.0965586	0.136554
18S	496	C	467	184	651	0.0231084	0	0.0226204	28	28	56	0.607602	0.124511	0.382126	185	14	199	0.546222	0	0.354408	0.253052	0.163332
18S	497	C	546	275	821	0.245201	0	0	56	22	78	0.0655415	0	0.0622495	296	31	327	0.156335	0	0	0.0207498	0.0293447
18S	498	C	512	241	753	0.227851	0	0	42	30	72	0.0584475	0	0.0559441	537	41	578	0.609576	0	0	0.018648	0.0263723
18S	499	G	226	208	434	0.351494	0.0556605	0.260521	15	38	53	0.442798	0	0.310893	226	36	262	0.057161	0	0	0.190471	0.136244
18S	500	A	142	152	294	1.00512	0.234247	0.502126	15	27	42	0.930749	0.111168	0.487944	140	49	189	0.341579	0	0.255612	0.415227	0.113013
18S	501	C	235	247	482	0.12404	0	0.110555	30	27	57	0.477586	0	0.327037	204	54	258	0.0946375	0	0	0.145864	0.135827
18S	502	C	151	358	509	0.04939	0	0.0471535	16	64	80	0.153498	0	0.134511	34	61	95	1.59745	0.188148	0.617484	0.266383	0.250814
18S	503	C	103	307	410	0.261476	0	0.207678	56	42	98	0.0448934	0	0	17	60	77	2.06652	0.205521	0.676727	0.294802	0.283058
18S	504	G	123	241	364	0.405388	0	0.289016	18	19	37	1.90409	0.257749	0.661654	30	46	76	1.98369	0.160603	0.667751	0.539474	0.177118
18S	505	G	178	334	512	0.0124107	0	0.0122822	37	105	142	0.196426	0	0	58	152	210	0.00421274	0	0.00421496	0.00549904	0.00509572
18S	506	G	322	376	698	0.30399	0	0	55	101	156	0.256971	0	0	108	245	353	0.466824	0	0	0	0
18S	507	G	290	364	654	0.222646	0	0	27	112	139	0.06	0	0	76	266	342	0.410917	0	0	0	0
18S	508	A	304	377	681	0.221782	0	0	69	195	264	0.485325	0	0	90	173	263	0.119529	0	0	0	0
18S	509	G	63	64	127	3.74575	0.482105	0.790586	16	9	25	5.77436	0.5342	0.857252	28	26	54	4.17172	0.410884	0.809486	0.819108	0.0280534	1	0.790586	0.857252	0.809486	0.819108	0.0280534
18S	510	G	461	129	590	0.0319797	0	0	54	102	156	0.113305	0	0.102359	134	53	187	0.601359	0	0.376782	0.159714	0.159077
18S	511	U	827	213	1040	0.513566	0	0	49	233	282	0.4181	0	0	228	233	461	0.400144	0	0	0	0
18S	512	A	6	2	8	69.4679	0.95197	0.987366	0	2	2	67.1593	0.953966	0.990171	6	3	9	33.5189	0.901084	0.973852	0.983796	0.00712451	1	0.987366	0.990171	0.973852	0.983796	0.00712451
18S	513	G	393	187	580	0.00246701	0	0.00246517	88	126	214	0.12739	0	0	170	185	355	0.0685393	0	0	0.000821724	0.00116209
18S	514	U	618	336	954	0.398441	0	0	134	226	360	0.503693	0	0	155	441	596	0.434934	0	0	0	0
18S	515	G	428	247	675	0.0449704	0	0	79	150	229	0.150048	0	0	193	310	503	0.194687	0	0	0	0
18S	516	A	446	184	630	0.156454	0	0.135473	157	109	266	0.234831	0	0	276	230	506	0.0401929	0	0	0.0451577	0.0638626
18S	517	C	43	3	46	17.7227	0.853703	0.947666	23	15	38	5.14644	0.623952	0.840812	27	17	44	12.9109	0.791981	0.929599	0.906025	0.0466992	1	0.947666	0.840812	0.929599	0.906025	0.0466992
18S	518	G	357	365	722	0.268004	0	0.21159	58	167	225	0.0695674	0	0.0653127	284	86	370	0.938005	0.0409963	0.48468	0.253861	0.173795
18S	519	A	516	407	923	0.146176	0	0.127654	140	86	226	0.214146	0	0.177018	529	129	658	0.244917	0	0.196973	0.167215	0.029136
18S	520	A	539	610	1149	0.00909179	0	0.00901764	79	149	228	0.344299	0	0.256952	555	151	706	0.308518	0	0.236032	0.167334	0.112272
18S	521	A	614	564	1178	0.085647	0	0.0789519	141	94	235	0.406497	0	0.289887	700	367	1067	0.0928839	0	0	0.122946	0.122366
18S	522	A	871	511	1382	0.00972925	0	0.00964241	212	58	270	0.370439	0.0144135	0.271036	968	298	1266	0.176804	0	0	0.0935596	0.125557
18S	523	A	1026	681	1707	0.13373	0	0	259	59	318	0.245559	0	0.197645	1022	321	1343	0.177612	0	0	0.0658817	0.0931708
18S	524	U	1876	480	2356	0.341446	0	0	597	54	651	0.384901	0	0	1801	372	2173	0.501681	0	0	0	0
18S	525	A	1442	552	1994	0.166461	0	0	469	26	495	0.0780466	0	0	1307	193	1500	0.207528	0	0	0	0
18S	526	A	1515	224	1739	0.00690932	0	0.00686583	601	27	628	0.211676	0	0	1161	109	1270	0.0183233	0	0	0.00228861	0.00323658
18S	527	C	1279	648	1927	0.108137	0	0	481	51	532	0.011674	0	0	806	204	1010	0.260886	0	0.207069	0.0690231	0.0976134
18S	528	A	1511	418	1929	0.133794	0	0	633	48	681	0.244705	0	0	1113	121	1234	0.00779127	0	0	0	0
18S	529	A	1129	462	1591	0.0344989	0	0.0333687	393	29	422	0.297925	0	0.229958	758	155	913	0.332786	0.012303	0.249897	0.171075	0.0977125
18S	530	U	1183	703	1886	0.194218	0	0	417	39	456	0.193338	0	0.162312	764	173	937	0.246742	0	0.198079	0.12013	0.0861909
18S	531	A	1139	305	1444	0.00303729	0	0	599	38	637	0.210972	0	0	819	51	870	0.2584	0	0.205528	0.0685093	0.0968867
18S	532	C	1329	487	1816	0.294876	0	0	908	73	981	0.548337	0	0	1438	126	1564	0.383891	0	0	0	0
18S	533	A	576	354	930	0.394236	0.10336	0.282979	328	23	351	0.363384	0	0.267087	909	130	1039	0.054188	0	0	0.183355	0.129814
18S	534	G	390	235	625	0.966276	0.243139	0.491824	210	16	226	1.03279	0.16982	0.50917	914	158	1072	0.125215	0	0	0.333665	0.236043
18S	535	G	741	122	863	0.293583	0.00405184	0.227156	328	29	357	0.134668	0	0.118978	755	102	857	0.0651127	0	0.0611992	0.135778	0.0687854
18S	536	A	792	83	875	0.20014	0	0.166922	369	38	407	0.0693355	0	0	794	77	871	0.00417941	0	0	0.0556408	0.0786879
18S	537	C	677	171	848	0.185355	0	0.156527	285	60	345	0.0517662	0	0.049354	747	76	823	0.00272384	0	0	0.0686269	0.0653388
18S	538	U	519	336	855	0.131893	0	0.116644	213	99	312	0.0661342	0	0.0622182	568	87	655	0.202439	0	0.168571	0.115811	0.0434222
18S	539	C	791	421	1212	0.2578	0	0	194	45	239	0.260556	0.0252628	0.207384	650	57	707	0.0154739	0	0	0.0691282	0.097762
18S	540	U	708	203	911	0.0625487	0	0.0589275	189	64	253	0.143788	0	0.126147	560	27	587	0.125378	0	0.111578	0.0988841	0.0288728
18S	541	U	782	178	960	0.0136316	0	0.0134621	191	16	207	0.40812	0.0751433	0.290826	638	56	694	0.146779	0	0	0.101429	0.134036
18S	542	U	658	146	804	0.233485	0	0.18948	274	30	304	0.096102	0	0	473	52	525	0.143705	0	0.125858	0.105113	0.0787334
18S	543	C	657	553	1210	0.20589	0	0	244	51	295	0.0404655	0	0	358	91	449	0.323778	0.0167596	0.244997	0.0816658	0.115493
18S	544	G	445	341	786	0.320486	0.0217078	0.242937	207	25	232	0.358989	0	0.264996	273	156	429	0.523256	0	0.344037	0.28399	0.0434042
18S	545	A	462	727	1189	0.129916	0	0	272	81	353	0.0495606	0	0	267	145	412	0.870702	0.022466	0.466045	0.155348	0.219696
18S	546	G	334	1055	1389	0.257546	0	0	114	100	214	0.779225	0.11462	0.439105	188	329	517	0.613363	0	0.380632	0.273246	0.194683
18S	547	G	186	483	669	0.698607	0.148483	0.411644	66	163	229	0.754831	0.115764	0.431213	79	286	365	1.61305	0.289542	0.617952	0.486936	0.092986
18S	548	C	272	510	782	0.457159	0.0730838	0.314008	125	163	288	0.521415	0.0872186	0.343498	100	868	968	0.0129916	0	0.0128381	0.223448	0.14941
18S	549	C	375	743	1118	0.0394896	0	0.0380221	365	182	547	0.152068	0	0	284	484	768	0.442855	0	0.307207	0.115076	0.136741
18S	550	C	670	645	1315	0.0731341	0	0	534	209	743	0.315203	0	0	740	1138	1878	0.40123	0	0	0	0
18S	551	U	886	671	1557	0.167793	0	0	602	164	766	0.2402	0	0	1038	1393	2431	0.513158	0	0	0	0
18S	552	G	613	784	1397	0.0128437	0	0.0126898	375	159	534	0.234891	0	0.1905	536	772	1308	0.119489	0	0.106808	0.103333	0.0726324
18S	553	U	438	698	1136	0.34119	0	0.254561	202	163	365	1.01949	0.187651	0.505509	255	1231	1486	0.0375177	0	0.0361845	0.265418	0.191755
18S	554	A	382	627	1009	0.634532	0.155372	0.38844	258	405	663	0.141165	0	0.123866	460	786	1246	0.334643	0	0.250887	0.254397	0.10804
18S	555	A	435	1207	1642	0.0273551	0	0.0266425	267	655	922	0.173468	0	0	403	790	1193	0.432654	0.0149266	0.302171	0.109605	0.136599
18S	556	U	555	1682	2237	0.212988	0	0	317	790	1107	0.301755	0	0	445	1509	1954	0.120222	0	0	0	0
18S	557	U	557	1641	2198	0.160098	0	0	172	1033	1205	0.380265	0	0	462	1302	1764	0.017249	0	0	0	0
18S	558	G	590	1838	2428	0.208902	0	0	152	691	843	0.0847683	0	0	731	1871	2602	0.372224	0	0	0	0
18S	559	G	402	1612	2014	0.0292639	0	0.0284455	148	707	855	0.122443	0	0	516	1280	1796	0.0335807	0	0	0.00948185	0.0134094
18S	560	A	745	1067	1812	0.22661	0	0.184828	201	548	749	0.0234519	0	0.0229444	784	897	1681	0.0339477	0	0.032852	0.0802082	0.074088
18S	561	A	791	1091	1882	0.2225	0.0208039	0.182083	150	388	538	0.488477	0.0494711	0.328582	721	589	1310	0.352504	0.00258774	0.260778	0.257148	0.059863
18S	562	U	1414	1431	2845	0.195545	0	0	350	537	887	0.125688	0	0	1103	1195	2298	0.260263	0	0	0	0
18S	563	G	1120	810	1930	0.253547	0.0258183	0.202347	184	158	342	1.48536	0.282884	0.598345	807	549	1356	0.321174	0.0155088	0.243233	0.347975	0.177823
18S	564	A	1608	1140	2748	0.133681	0	0	322	215	537	0.593577	0.0760997	0.372916	1182	866	2048	0.159379	0	0	0.124305	0.175794
18S	565	G	2004	709	2713	0.127811	0	0	292	125	417	1.1639	0.255698	0.538467	804	528	1332	0.289189	0	0.224449	0.254305	0.22084
18S	566	U	1972	937	2909	0.206892	0	0	583	269	852	0.0428813	0	0.0411644	898	485	1383	0.196588	0	0.16439	0.068518	0.0698435
18S	567	C	1440	590	2030	0.173374	0	0.147819	701	544	1245	0.295247	0	0	893	402	1295	0.256387	0	0.204192	0.117337	0.0861026
18S	568	C	2280	735	3015	0.26064	0	0	1132	295	1427	0.365251	0	0	1667	674	2341	0.364347	0	0	0	0
18S	569	A	1794	357	2151	0.0322749	0	0.0312799	1128	201	1329	0.313267	0	0	1264	616	1880	0.232814	0	0	0.0104266	0.0147455
18S	570	C	1884	879	2763	0.277143	0	0	1189	214	1403	0.37037	0	0	1207	965	2172	0.401815	0	0	0	0
18S	571	U	1296	326	1622	0.212035	0	0.175031	677	198	875	0.0474252	0	0.0453273	760	213	973	0.358522	0	0.264105	0.161488	0.0898277
18S	572	U	980	288	1268	0.461264	0.0235975	0.315831	678	133	811	0.101409	0	0.0921755	644	137	781	0.636715	0.0348763	0.389324	0.265777	0.126368
18S	573	U	1152	515	1667	0.00946576	0	0	479	225	704	0.209441	0	0.173375	680	364	1044	0.148719	0	0.129573	0.100983	0.0736105
18S	574	A	1312	517	1829	0.161184	0	0	529	465	994	0.246119	0	0	697	506	1203	0.0447582	0	0	0	0
18S	575	A	1191	410	1601	0.113178	0	0	321	216	537	0.332445	0	0.249849	591	212	803	0.386774	0	0.279153	0.176334	0.125259
18S	576	A	107	110	217	5.94037	0.702492	0.856481	22	51	73	8.59474	0.767081	0.89704	51	30	81	13.5629	0.829818	0.932113	0.895211	0.0309034	1	0.856481	0.89704	0.932113	0.895211	0.0309034
18S	577	U	904	254	1158	0.114083	0	0.10248	344	171	515	0.149376	0	0.130182	786	148	934	0.150018	0	0.13057	0.121077	0.0131511
18S	578	C	803	451	1254	0.0215317	0	0	255	303	558	0.010972	0	0	765	405	1170	0.0730335	0	0	0	0
18S	579	C	750	423	1173	0.0338065	0	0.032728	269	339	608	0.14979	0	0	751	621	1372	0.204491	0	0	0.0109093	0.0154281
18S	580	U	845	483	1328	0.143943	0	0	291	399	690	0.313796	0	0	970	495	1465	0.254419	0	0	0	0
18S	581	U	841	528	1369	0.202149	0	0	189	261	450	0.017763	0	0.0174911	802	472	1274	0.114867	0	0	0.00583036	0.00824538
18S	582	U	1203	415	1618	0.350422	0	0	433	238	671	0.380936	0	0	1347	506	1853	0.395014	0	0	0	0
18S	583	A	721	181	902	0.340076	0.0255452	0.253984	222	149	371	0.214456	0.00747102	0.176978	1094	178	1272	0.00366588	0	0.00365535	0.144872	0.104687
18S	584	A	534	180	714	0.633271	0.0432971	0.388064	183	120	303	0.376316	0	0.274078	836	128	964	0.300507	0	0.231253	0.297798	0.0661787
18S	585	C	388	569	957	0.157806	0	0.13642	83	264	347	0.111175	0	0.100311	455	299	754	0.644901	0.0192942	0.392377	0.209703	0.130008
18S	586	G	442	267	709	0.7082	0.00101155	0.414931	113	77	190	1.07749	0.135498	0.51996	464	395	859	0.436421	0	0.304072	0.412987	0.0881466
18S	587	A	795	413	1208	0.0553166	0	0.0524582	158	165	323	0.209191	0	0.173443	893	299	1192	0.0513272	0	0.0488603	0.0915872	0.0578996
18S	588	G	903	579	1482	0.101341	0	0	176	211	387	0.0254868	0	0.024916	922	911	1833	0.363007	0	0	0.00830534	0.0117455
18S	589	G	533	1346	1879	0.264007	0	0	111	260	371	0.176195	0	0.150144	394	1456	1850	0.370574	0	0	0.0500479	0.0707785
18S	590	A	10	112	122	12.9241	0.804782	0.928724	1	49	50	9.76601	0.767056	0.90877	5	34	39	33.7153	0.909989	0.971894	0.936463	0.0263448	1	0.928724	0.90877	0.971894	0.936463	0.0263448
18S	591	U	483	400	883	1.05704	0.204353	0.514147	190	179	369	0.604775	0.0754834	0.377495	482	325	807	0.690017	0	0.408589	0.43341	0.0584836
18S	592	C	392	2222	2614	0.320314	0	0	96	577	673	0.0544181	0	0	227	1458	1685	0.201595	0	0	0	0
18S	593	C	434	2743	3177	0.397056	0	0	124	800	924	0.245838	0	0	237	2215	2452	0.475105	0	0	0	0
18S	594	A	353	1832	2185	0.00134187	0	0.00134069	89	498	587	0.38647	0.00464383	0.279086	144	638	782	0.930155	0.0985584	0.482226	0.254218	0.197107
18S	595	U	520	1911	2431	0.121208	0	0	160	979	1139	0.324201	0	0	262	1423	1685	0.216805	0	0	0	0
18S	596	U	356	1710	2066	0.0455142	0	0.043553	113	1195	1308	0.397878	0	0	159	1153	1312	0.00334264	0	0	0.0145177	0.0205311
18S	597	G	449	2443	2892	0.258229	0	0	195	948	1143	0.242735	0	0	219	1580	1799	0.26916	0	0	0	0
18S	598	G	465	1745	2210	0.00209558	0	0	386	597	983	0.100023	0	0	608	1101	1709	0.237381	0	0	0	0
18S	599	A	555	2536	3091	0.353518	0	0	224	821	1045	0.16929	0	0	317	709	1026	0.321313	0	0.243357	0.0811189	0.114719
18S	600	G	670	2322	2992	0.386513	0	0	259	754	1013	0.182544	0	0	367	1249	1616	0.259328	0	0	0	0
18S	601	G	27	101	128	15.0386	0.859497	0.938104	12	51	63	13.2538	0.844197	0.930864	22	56	78	17.0309	0.86707	0.945203	0.938057	0.0058542	1	0.938104	0.930864	0.945203	0.938057	0.0058542
18S	602	G	319	793	1112	0.65858	0.0595267	0.39729	91	609	700	0.123157	0	0.109792	357	441	798	0.69174	0.0761437	0.409195	0.305426	0.138419
18S	603	C	513	1340	1853	0.0949898	0	0	271	833	1104	0.39082	0	0	645	929	1574	0.192854	0	0	0	0
18S	604	A	435	831	1266	0.360002	0	0.264861	204	333	537	0.316378	0	0.240679	445	541	986	0.426275	0	0.299085	0.268208	0.0239614
18S	605	A	693	1029	1722	0.0506481	0	0	351	483	834	0.24	0	0	924	943	1867	0.287794	0	0	0	0
18S	606	G	449	741	1190	0.400644	0	0.286214	283	241	524	0.216	0	0.17791	448	713	1161	0.284538	0	0.221659	0.228594	0.044486
18S	607	U	788	969	1757	0.126969	0	0	334	237	571	0.0277389	0	0.0270362	561	1456	2017	0.316535	0	0	0.00901208	0.012745
18S	608	C	943	535	1478	0.122733	0	0.109382	359	190	549	0.0884646	0	0.0814107	567	1220	1787	0.180487	0	0	0.0635976	0.0463975
18S	609	U	947	355	1302	0.342748	0	0.255404	220	87	307	1.02063	0.162252	0.505919	538	560	1098	0.426681	0	0.299263	0.353529	0.109234
18S	610	G	1877	1072	2949	0.461793	0	0	659	185	844	0.370256	0	0	1099	1440	2539	0.460941	0	0	0	0
18S	611	G	855	794	1649	0.0487744	0	0.046533	372	106	478	0.167826	0	0.143966	569	808	1377	0.063522	0	0.0597688	0.0834225	0.0431502
18S	612	U	1438	816	2254	0.272491	0	0	402	225	627	0.158917	0	0	846	935	1781	0.239088	0	0	0	0
18S	613	G	624	391	1015	0.761767	0.119351	0.43263	166	118	284	0.990214	0.165387	0.49842	361	270	631	1.34017	0.281623	0.573069	0.501373	0.0573718
18S	614	C	956	472	1428	0.172498	0	0.147208	314	131	445	0.19569	0	0.16397	577	382	959	0.429282	0.0050804	0.300567	0.203915	0.068685
18S	615	C	1627	435	2062	0.243884	0	0	734	87	821	0.412909	0	0	1129	202	1331	0.0339423	0	0	0	0
18S	616	A	1367	667	2034	0.225853	0	0	456	170	626	0.159933	0	0	1004	223	1227	0.16084	0	0.138652	0.0462173	0.0653611
18S	617	G	635	332	967	0.616196	0.0600786	0.381507	242	50	292	0.842093	0.0992241	0.457988	611	185	796	0.797309	0.0389889	0.443923	0.427806	0.033238
18S	618	C	1089	458	1547	0.0477749	0	0	463	173	636	0.194488	0	0	991	443	1434	0.0218428	0	0.0213905	0.00713016	0.0100836
18S	619	A	1165	456	1621	0.0865187	0	0	435	91	526	0.0654016	0	0.0614964	1162	528	1690	0.0369735	0	0	0.0204988	0.0289897
18S	620	G	580	223	803	0.97898	0.158704	0.495	236	27	263	1.28451	0.171893	0.563204	820	350	1170	0.520144	0	0.34236	0.466855	0.0923295
18S	621	C	724	380	1104	0.348668	0	0.258701	330	98	428	0.32792	0	0.247377	982	235	1217	0.472113	0	0.320883	0.275654	0.0323144
18S	622	C	1790	386	2176	0.390333	0	0	532	286	818	0.375689	0	0	2514	1069	3583	0.567082	0	0	0	0
18S	623	G	540	310	850	0.69291	0	0.409586	242	165	407	0.370588	0	0.270871	996	203	1199	0.558565	0	0.358576	0.346344	0.0572868
18S	624	C	1058	571	1629	0.170566	0	0	468	291	759	0.314327	0	0	2239	438	2677	0.352792	0	0	0	0
18S	625	G	1968	760	2728	0.577143	0	0	985	251	1236	0.64342	0	0	3909	322	4231	0.63362	0	0	0	0
18S	626	G	642	617	1259	0.0158377	0	0	197	145	342	0.525429	0	0.345106	637	251	888	1.16647	0.0163996	0.538699	0.294602	0.222803
18S	627	U	116	17	133	8.8927	0.716924	0.899594	25	16	41	12.0421	0.783899	0.925014	35	31	66	29.7303	0.894403	0.967929	0.930846	0.0282008	1	0.899594	0.925014	0.967929	0.930846	0.0282008
18S	628	A	780	566	1346	0.142522	0	0	198	264	462	0.037749	0	0.0364517	868	300	1168	0.62304	0	0.384075	0.140175	0.173104
18S	629	A	773	440	1213	0.109555	0	0	305	222	527	0.178788	0	0	1425	226	1651	0.0200632	0	0.0196803	0.0065601	0.00927738
18S	630	U	717	326	1043	0.0728714	0	0.0679826	135	188	323	0.38546	0	0.278839	1151	352	1503	0.132181	0	0.116817	0.154546	0.0901211
18S	631	U	255	238	493	1.37123	0.152746	0.578772	106	193	299	0.48737	0	0.328408	1208	762	1970	0.208394	0	0	0.302394	0.236998
18S	632	C	391	308	699	0.572619	0.0311683	0.364449	179	242	421	0.00484465	0	0	1621	839	2460	0.450422	0	0	0.121483	0.171803
18S	633	C	473	357	830	0.418171	0	0.295117	198	228	426	0.0910747	0	0.083652	1986	764	2750	0.517238	0	0	0.126256	0.12419
18S	634	A	620	712	1332	0.0661999	0	0	144	228	372	0.398868	0.0229884	0.285684	534	427	961	0.614183	0.0759872	0.380737	0.22214	0.161799
18S	635	G	231	787	1018	0.320412	0.0251662	0.242841	72	221	293	0.917498	0.217507	0.479337	139	474	613	1.46848	0.280494	0.595285	0.439154	0.146663
18S	636	C	421	1337	1758	0.215009	0	0	192	288	480	0.268907	0.00542128	0.212268	662	614	1276	0.0829548	0	0.0766559	0.096308	0.0877652
18S	637	U	468	1193	1661	0.0960289	0	0	288	498	786	0.203021	0	0	604	430	1034	0.315835	0	0.240202	0.0800675	0.113233
18S	638	C	399	1150	1549	0.00627957	0	0	279	596	875	0.281875	0	0	604	596	1200	0.00885373	0	0.00878328	0.00292776	0.00414048
18S	639	C	589	1712	2301	0.337861	0	0	393	555	948	0.322292	0	0	450	833	1283	0.129145	0	0	0	0
18S	640	A	424	1207	1631	0.0164148	0	0	315	354	669	0.0255721	0	0.0249709	547	656	1203	0.155777	0	0	0.00832362	0.0117714
18S	641	A	396	1211	1607	0.00990879	0	0	376	331	707	0.0019774	0	0.00197628	395	275	670	0.681984	0.0266823	0.405824	0.135933	0.190843
18S	642	U	755	1703	2458	0.409295	0	0	895	416	1311	0.500957	0	0	709	730	1439	0.257238	0	0	0	0
18S	643	A	429	1574	2003	0.300765	0	0	417	282	699	0.0333333	0	0.0323027	601	631	1232	0.0982608	0	0	0.0107676	0.0152276
18S	644	G	32	46	78	18.5293	0.873732	0.94941	22	20	42	17.0491	0.870028	0.945814	30	14	44	27.4309	0.913761	0.965582	0.953602	0.00859717	1	0.94941	0.945814	0.965582	0.953602	0.00859717
18S	645	C	269	1410	1679	0.242692	0	0	263	343	606	0.127457	0	0.113214	354	999	1353	0.148236	0	0	0.037738	0.0533696
18S	646	G	96	750	846	0.539027	0	0.350508	158	390	548	0.248978	0	0.199636	176	652	828	0.606755	0.00387026	0.377911	0.309352	0.0783829
18S	647	U	301	991	1292	0.0742803	0	0	193	691	884	0.265449	0	0	334	1682	2016	0.361621	0	0	0	0
18S	648	A	189	620	809	0.510233	0	0.338127	296	417	713	0.0473234	0	0	291	902	1193	0.26836	0	0.21172	0.183282	0.139497
18S	649	U	223	511	734	0.596266	0.00956402	0.373857	212	517	729	0.105769	0	0	309	1305	1614	0.0232129	0	0	0.124619	0.176238
18S	650	A	419	777	1196	0.0737863	0	0	272	356	628	0.0562091	0	0.053298	323	1109	1432	0.186191	0	0.157058	0.0701185	0.0652123
18S	651	U	191	715	906	0.350962	0.0315774	0.259999	218	300	518	0.383622	0.0729278	0.277646	248	1049	1297	0.466264	0.0873296	0.318162	0.285269	0.0243491
18S	652	U	308	1458	1766	0.354122	0	0	295	552	847	0.181669	0	0	480	2377	2857	0.359023	0	0	0	0
18S	653	A	233	854	1087	0.145598	0	0.127196	326	360	686	0.0246644	0	0.024105	348	1701	2049	0.0220596	0	0	0.0504336	0.055164
18S	654	A	418	972	1390	0.105384	0	0	555	312	867	0.246045	0	0	426	1810	2236	0.108121	0	0	0	0
18S	655	A	426	892	1318	0.0045152	0	0.00449831	297	399	696	0.0465487	0	0	294	2243	2537	0.209102	0	0	0.00149943	0.00212052
18S	656	G	523	889	1412	0.0539671	0	0	399	142	541	0.227839	0	0.18584	429	1532	1961	0.035944	0	0.034714	0.0735181	0.0806783
18S	657	U	564	711	1275	0.0969871	0	0.0884755	511	247	758	0.145645	0	0	513	1995	2508	0.218037	0	0	0.0294918	0.0417077
18S	658	U	999	566	1565	0.0958635	0	0	539	281	820	0.193396	0	0	762	1586	2348	0.184055	0	0	0	0
18S	659	G	467	509	976	0.522745	0.118123	0.343522	215	149	364	0.938295	0.214851	0.484768	339	1177	1516	0.216883	0	0.178325	0.335538	0.125232
18S	660	C	649	986	1635	0.113108	0	0	271	135	406	0.795304	0.164199	0.443598	296	1425	1721	0.0122661	0	0	0.147866	0.209114
18S	661	U	1225	655	1880	0.233906	0	0	397	260	657	0.11567	0	0.103819	555	1298	1853	0.164563	0	0	0.0346064	0.0489409
18S	662	G	596	341	937	0.595475	0.0310304	0.373477	227	317	544	0.351009	0	0.260166	214	687	901	0.625216	0.0623296	0.38496	0.339534	0.0563173
18S	663	C	1162	789	1951	0.308424	0	0	450	470	920	0.233707	0	0	489	1294	1783	0.314699	0	0	0	0
18S	664	A	1155	540	1695	0.201664	0	0	559	480	1039	0.332756	0	0	478	457	935	0.244587	0	0.196689	0.0655631	0.0927203
18S	665	G	943	615	1558	0.162832	0	0	377	369	746	0.0320095	0	0	392	349	741	0.421533	0	0.296816	0.0989386	0.13992
18S	666	U	840	691	1531	0.167776	0	0	391	752	1143	0.385431	0	0	466	456	922	0.0560973	0	0.0531721	0.017724	0.0250656
18S	667	U	903	573	1476	0.196871	0	0	448	740	1188	0.4224	0	0	511	371	882	0.010419	0	0.0103232	0.00344105	0.00486638
18S	668	A	135	27	162	6.68978	0.724537	0.870652	71	9	80	8.7439	0.756516	0.89851	74	24	98	8.18698	0.740692	0.892131	0.887098	0.011917	1	0.870652	0.89851	0.892131	0.887098	0.011917
18S	669	A	763	220	983	0.133153	0	0.117612	403	102	505	0.416864	0	0.294627	310	308	618	0.331933	0	0.249514	0.220584	0.0751057
18S	670	A	870	222	1092	0.0554844	0	0	482	127	609	0.0993443	0	0.0905018	459	331	790	0.0443883	0	0	0.0301673	0.042663
18S	671	A	754	85	839	0.167513	0	0.143625	468	164	632	0.00201861	0	0	341	529	870	0.168797	0	0	0.047875	0.0677055
18S	672	A	1015	73	1088	0.179145	0	0	706	202	908	0.369967	0	0	538	687	1225	0.443683	0	0	0	0
18S	673	G	658	41	699	0.26781	0	0.211476	358	79	437	0.323186	0	0.244671	464	213	677	0.0728614	0	0.0680066	0.174718	0.0766635
18S	674	C	818	238	1056	0.255577	0	0	499	47	546	0.0353849	0	0	641	176	817	0.177506	0	0	0	0
18S	675	U	626	149	775	0.0581042	0	0.0549805	348	125	473	0.133122	0	0.117702	461	126	587	0.196825	0	0.16469	0.112458	0.0449421
18S	676	C	686	388	1074	0.285344	0	0	326	208	534	0.0114434	0	0	451	322	773	0.127706	0	0	0	0
18S	677	G	291	172	463	0.672126	0.0917688	0.402478	232	306	538	0.0925582	0	0	204	153	357	0.864804	0.0933025	0.464446	0.288975	0.205896
18S	678	U	533	196	729	0.0142618	0	0	177	258	435	0.128313	0	0.113953	294	422	716	0.172524	0	0	0.0379842	0.0537178
18S	679	A	405	323	728	0.0622009	0	0	191	231	422	0.0957184	0	0.0875456	203	441	644	0.1682	0	0	0.0291819	0.0412694
18S	680	G	125	333	458	0.496829	0.00545875	0.332405	62	476	538	0.184374	0	0	42	242	284	0.873957	0.0351522	0.467245	0.26655	0.196354
18S	681	U	167	299	466	0.514775	0	0.340317	70	159	229	1.08188	0.194885	0.520753	117	359	476	0.0151409	0	0.014946	0.292005	0.209302
18S	682	U	234	782	1016	0.328406	0	0	65	608	673	0.371134	0	0	80	776	856	0.512408	0	0	0	0
18S	683	G	27	192	219	2.70874	0.40317	0.731263	12	29	41	10.8368	0.793343	0.917363	9	53	62	6.95679	0.643808	0.876069	0.841565	0.0797964	1	0.731263	0.917363	0.876069	0.841565	0.0797964
18S	684	G	233	486	719	0.146744	0	0.128121	54	622	676	0.372854	0	0	54	548	602	0.237	0	0	0.0427069	0.0603967
18S	685	A	167	510	677	0.31257	0	0.238404	40	404	444	0.0366542	0	0.035435	91	154	245	1.12606	0.0531397	0.530661	0.268167	0.203268
18S	686	U	141	279	420	1.33365	0.276498	0.572069	51	281	332	0.433233	0	0.302912	53	62	115	3.76676	0.483325	0.791646	0.555542	0.199867
18S	687	C	202	1380	1582	0.41062	0	0	94	587	681	0.360802	0	0	64	479	543	0.00614788	0	0.00612149	0.0020405	0.0028857
18S	688	U	206	1197	1403	0.270244	0	0	63	367	430	0.114153	0	0.102671	45	349	394	0.487426	0	0.328256	0.143643	0.137106
18S	689	U	97	1384	1481	0.275798	0	0	18	491	509	0.0466667	0	0	34	768	802	0.289581	0	0	0	0
18S	690	G	135	1070	1205	0.026276	0	0	16	466	482	0.111134	0	0.100205	52	819	871	0.259888	0	0	0.0334018	0.0472373
18S	691	G	272	889	1161	0.0581756	0	0.055022	102	424	526	0.0436011	0	0.0418556	119	935	1054	0.34753	0	0	0.0322925	0.0234584
18S	692	G	219	870	1089	0.152681	0	0.132563	101	290	391	0.477948	0.0441679	0.323945	188	458	646	0.215164	0	0.177291	0.211266	0.0817417
18S	693	A	273	970	1243	0.0313416	0	0.0304128	81	356	437	0.367275	0.0274572	0.269068	317	417	734	0.125276	0	0.111464	0.136981	0.0990872
18S	694	G	316	815	1131	0.120681	0	0.107771	92	396	488	0.214656	0	0.17702	202	254	456	0.904571	0.136129	0.475494	0.253428	0.159549
18S	695	C	209	1397	1606	0.253426	0	0	33	876	909	0.383895	0	0	147	779	926	0.093971	0	0	0	0
18S	696	G	324	876	1200	0.0047738	0	0.00475506	75	783	858	0.350744	0	0	297	868	1165	0.308653	0	0	0.00158502	0.00224156
18S	697	G	600	885	1485	0.217317	0	0	199	667	866	0.373574	0	0	558	818	1376	0.444816	0	0	0	0
18S	698	G	531	370	901	0.336893	0.0510733	0.252206	165	313	478	0.18128	0	0.153733	446	358	804	0.0312215	0	0	0.135313	0.103783
18S	699	C	310	998	1308	0.155292	0	0	66	515	581	0.106606	0	0	268	546	814	0.105072	0	0	0	0
18S	700	G	178	889	1067	0.00606533	0	0	71	353	424	0.163425	0	0.140753	245	258	503	0.39634	0	0.284246	0.141667	0.116045
18S	701	G	438	719	1157	0.156601	0	0	172	328	500	0.129607	0	0	449	225	674	0.0639671	0	0	0	0
18S	702	G	625	152	777	0.177007	0	0.150551	162	87	249	0.573067	0	0.365228	410	180	590	0.0514194	0	0	0.171926	0.149868
18S	703	C	854	339	1193	0.353043	0	0	133	206	339	0.0673856	0	0	472	158	630	0.275946	0	0	0	0
18S	704	G	676	241	917	0.243658	0	0	199	158	357	0.292396	0	0	261	69	330	0.167808	0	0.144068	0.0480225	0.0679141
18S	705	G	285	126	411	0.654558	0.15094	0.39619	74	35	109	1.22667	0.263295	0.553157	117	26	143	1.36412	0.278044	0.57871	0.509352	0.0806948
18S	706	U	229	110	339	0.744706	0.120774	0.427558	40	33	73	1.81051	0.327481	0.647305	98	25	123	1.23737	0.173942	0.555046	0.543303	0.0900948
18S	707	C	227	129	356	0.472051	0	0.321287	49	53	102	0.738835	0.0182269	0.427288	130	27	157	0.479325	0	0.325408	0.357994	0.0490268
18S	708	C	131	167	298	0.561055	0	0.360179	57	25	82	0.84913	0.0529037	0.462217	81	51	132	0.450627	0	0.312261	0.378219	0.0625339
18S	709	G	57	116	173	1.53736	0.204251	0.607264	42	50	92	0.541219	0	0.35363	18	17	35	3.67593	0.366063	0.790837	0.58391	0.179251
18S	710	C	71	182	253	0.49895	0	0.333743	66	43	109	0.175253	0	0.150282	40	29	69	0.898095	0.0746459	0.476744	0.320256	0.133619
18S	711	C	165	313	478	0.343424	0	0	75	83	158	0.319706	0	0	76	63	139	0.219524	0	0	0	0
18S	712	G	92	190	282	0.180919	0	0.153661	25	84	109	0.0451515	0	0.04358	53	26	79	0.441667	0	0.309038	0.16876	0.108897
18S	713	C	190	287	477	0.375151	0	0	69	94	163	0.347222	0	0	97	70	167	0.373479	0	0	0	0
18S	714	G	194	184	378	0.212254	0	0	59	39	98	0.136364	0	0.121076	96	59	155	0.305769	0	0	0.0403587	0.0570759
18S	715	A	186	156	342	0.155329	0	0	77	78	155	0.350071	0	0	57	51	108	0.0874618	0	0.0811117	0.0270372	0.0382364
18S	716	G	187	145	332	0.151351	0	0	58	70	128	0.234022	0	0	48	59	107	0.234979	0	0.191707	0.0639024	0.0903717
18S	717	G	49	79	128	1.31964	0.276787	0.570806	18	18	36	1.85285	0.362102	0.655685	16	24	40	2.95664	0.454084	0.751895	0.659462	0.0739777
18S	718	C	103	223	326	0.206626	0	0	55	54	109	0.184444	0	0	39	81	120	0.341506	0	0.256147	0.0853824	0.120749
18S	719	G	48	52	100	1.86139	0.349146	0.652778	15	27	42	1.27261	0.190506	0.565767	24	94	118	0.519514	0.0360798	0.343796	0.52078	0.13009
18S	720	A	51	156	207	0.344284	0	0.257029	39	47	86	0.11341	0	0.102921	26	154	180	0.0691835	0	0.065043	0.141664	0.0830279
18S	721	G	36	145	181	0.585104	0.0555929	0.37041	12	30	42	1.42894	0.153358	0.593985	8	199	207	0.0267094	0	0	0.321465	0.244951
18S	722	C	44	166	210	0.451237	0.0381575	0.311952	23	33	56	0.85731	0.0627893	0.465989	16	273	289	0.259195	0	0	0.259313	0.193846
18S	723	C	85	246	331	0.0584003	0	0	40	76	116	0.110446	0	0	114	287	401	0.45105	0	0	0	0
18S	724	A	69	245	314	0.11672	0	0.104818	34	47	81	0.457995	0	0.316776	23	162	185	0.43399	0	0.303784	0.241793	0.0970009
18S	725	C	87	358	445	0.192377	0	0	74	85	159	0.275694	0	0	94	177	271	0.0063317	0	0	0	0
18S	726	C	99	428	527	0.262963	0	0	108	142	250	0.549093	0	0	126	229	355	0.21804	0	0	0	0
18S	727	G	78	288	366	0.188314	0	0.158836	48	60	108	0.260245	0	0.208018	74	94	168	0.850164	0.207697	0.460982	0.275945	0.132372
18S	728	C	103	438	541	0.185301	0	0	42	104	146	0.062585	0	0	112	220	332	0.110644	0	0	0	0
18S	729	C	195	244	439	0.0961364	0	0.087887	48	82	130	0.102205	0	0.0933747	102	205	307	0.0209235	0	0	0.0604205	0.0427825
18S	730	C	184	356	540	0.102608	0	0	37	116	153	0.0594517	0	0	86	247	333	0.101065	0	0	0	0
18S	731	G	70	393	463	0.0677921	0	0.0636165	29	81	110	0.343744	0	0.257537	46	250	296	0.0416386	0	0.0401038	0.120419	0.0974311
18S	732	U	40	524	564	0.158525	0	0	18	104	122	0.172087	0	0.147846	37	360	397	0.250558	0	0	0.0492821	0.0696954
18S	733	C	88	429	517	0.0944873	0	0	38	158	196	0.345347	0	0	25	336	361	0.185144	0	0	0	0
18S	734	C	46	444	490	0.0432677	0	0	11	105	116	0.220038	0	0.181626	31	168	199	0.6045	0.15483	0.377931	0.186519	0.154328
18S	735	C	72	549	621	0.27935	0	0	20	126	146	0.012774	0	0	31	264	295	0.070533	0	0.0660945	0.0220315	0.0311572
18S	736	C	61	437	498	0.0682476	0	0	56	125	181	0.175214	0	0	69	313	382	0.164897	0	0	0	0
18S	737	G	54	211	265	0.831119	0.21519	0.45482	13	66	79	1.16083	0.224342	0.540341	15	220	235	0.479426	0.0668546	0.324993	0.440051	0.0885337
18S	738	C	47	244	291	0.607496	0.0946506	0.378721	19	88	107	0.607716	0.0468148	0.380189	29	249	278	0.227718	0	0.186024	0.314978	0.0911864
18S	739	C	84	271	355	0.272253	0	0.214467	39	89	128	0.393282	0	0.283849	57	176	233	0.480484	0.0119437	0.325485	0.2746	0.0457925
18S	740	C	133	295	428	0.0323491	0	0.0314064	79	121	200	0.11885	0	0	225	134	359	0.0851543	0	0	0.0104688	0.0148051
18S	741	C	329	224	553	0.224228	0	0	151	101	252	0.28419	0	0	356	137	493	0.359334	0	0	0	0
18S	742	U	406	224	630	0.335464	0	0	190	86	276	0.304653	0	0	423	109	532	0.421805	0	0	0	0
18S	743	U	411	141	552	0.218023	0	0	254	50	304	0.353661	0	0	424	73	497	0.389246	0	0	0	0
18S	744	G	161	70	231	1.14828	0.236615	0.535585	57	43	100	1.40726	0.226644	0.587004	125	42	167	1.02698	0.184297	0.508148	0.543579	0.0326853
18S	745	C	246	149	395	0.263412	0	0.20891	145	46	191	0.319502	0	0.243098	211	51	262	0.219476	0	0.180539	0.210849	0.0255765
18S	746	C	335	108	443	0.11484	0	0.103219	157	37	194	0.342849	0	0.256293	119	74	193	0.661226	0.0978883	0.399274	0.252929	0.120887
18S	747	U	361	99	460	0.105471	0	0.0955959	150	57	207	0.293429	0	0.227708	48	142	190	0.647237	0.093966	0.394176	0.23916	0.122163
18S	748	C	423	115	538	0.0750567	0	0	266	75	341	0.253541	0	0	199	60	259	0.136026	0	0.120145	0.0400483	0.0566369
18S	749	U	448	95	543	0.0860498	0	0	183	82	265	0.0101086	0	0.0100448	218	127	345	0.188793	0	0	0.00334828	0.00473518
18S	750	C	645	141	786	0.395129	0	0	376	76	452	0.455359	0	0	272	87	359	0.199815	0	0	0	0
18S	751	G	501	102	603	0.129857	0	0	313	100	413	0.362936	0	0	221	44	265	0.254094	0	0.203221	0.0677402	0.0957991
18S	752	G	206	42	248	1.351	0.301043	0.575633	129	49	178	0.651583	0.0853621	0.395859	147	102	249	0.497556	0.0305658	0.333135	0.434876	0.102772
18S	753	C	415	239	654	0.136132	0	0	191	59	250	0.160469	0	0.138756	208	102	310	0.322258	0.00431299	0.244312	0.127689	0.100046
18S	754	G	284	109	393	0.578032	0.109018	0.366889	150	24	174	0.736952	0.163734	0.425679	281	28	309	0.44914	0.0916816	0.310627	0.367732	0.0469738
18S	755	C	401	94	495	0.325627	0.00667722	0.246014	244	27	271	0.0984886	0	0.0899593	362	41	403	0.214301	0.0239164	0.176842	0.170938	0.0638458
18S	756	C	533	59	592	0.152726	0	0.132685	213	19	232	0.298665	0	0.230741	477	88	565	0.116804	0	0	0.121142	0.0945525
18S	757	C	684	72	756	0.0844268	0	0	319	28	347	0.202874	0	0	603	78	681	0.241821	0	0	0	0
18S	758	C	695	43	738	0.126432	0	0.112376	309	23	332	0.0599933	0	0	751	29	780	0.260037	0	0	0.0374587	0.0529747
18S	759	C	855	39	894	0.0318932	0	0	290	34	324	0.00745299	0	0	697	17	714	0.153256	0	0	0	0
18S	760	U	778	15	793	0.152897	0	0.132765	297	15	312	0.0549166	0	0.0522159	514	25	539	0.185967	0	0.157052	0.114011	0.0448063
18S	761	C	1141	57	1198	0.236985	0	0	421	23	444	0.26829	0	0	789	52	841	0.278794	0	0	0	0
18S	762	G	833	34	867	0.145917	0	0.127464	187	10	197	0.893322	0	0.47309	384	40	424	0.557255	0	0.358386	0.319647	0.143735
18S	763	A	829	37	866	0.207407	0	0.171943	160	4	164	1.4798	0.179802	0.598203	519	29	548	0.199271	0	0.166413	0.312187	0.202257
18S	764	U	2548	80	2628	0.648438	0	0	894	63	957	0.600719	0	0	1271	41	1312	0.524059	0	0	0	0
18S	765	G	436	44	480	1.5499	0.151102	0.608323	165	9	174	2.03263	0.125603	0.671519	299	34	333	1.35153	0.104087	0.575478	0.61844	0.039856
18S	766	C	639	81	720	0.703236	0	0.413219	238	9	247	1.30027	0.0627369	0.566261	389	57	446	0.834899	0.0017472	0.455566	0.478349	0.0645225
18S	767	U	699	77	776	0.660174	0	0.397962	283	26	309	1.0228	0.0845298	0.506442	292	40	332	1.83907	0.273636	0.648458	0.517621	0.10257
18S	768	C	768	162	930	0.434145	0	0.302947	539	64	603	0.0961369	0	0.0878378	560	53	613	0.694426	0.0582101	0.410224	0.267003	0.134045
18S	769	U	1124	174	1298	0.0120948	0	0.0119593	579	98	677	0.0345788	0	0.0334708	743	112	855	0.285696	0	0.222413	0.0892811	0.0945473
18S	770	U	1962	169	2131	0.422144	0	0	1215	158	1373	0.524042	0	0	1592	158	1750	0.39217	0	0	0	0
18S	771	A	1474	161	1635	0.252513	0	0	911	169	1080	0.37637	0	0	1436	89	1525	0.271997	0	0	0	0
18S	772	G	1111	207	1318	0.000825541	0	0.000825486	608	184	792	0.0688384	0	0	1187	97	1284	0.0397579	0	0	0.000275162	0.000389138
18S	773	C	1467	298	1765	0.277872	0	0	744	193	937	0.23312	0	0	1770	281	2051	0.427458	0	0	0	0
18S	774	U	1396	407	1803	0.304638	0	0	788	250	1038	0.338691	0	0	1969	263	2232	0.468428	0	0	0	0
18S	775	G	404	194	598	1.23129	0.259122	0.552243	147	233	380	0.872849	0.149683	0.466708	581	236	817	0.632097	0.0587513	0.387582	0.468844	0.0672395
18S	776	A	263	463	726	0.747226	0.106075	0.428001	34	280	314	1.1128	0.169212	0.527488	419	292	711	0.832085	0.131679	0.454522	0.470004	0.0420648
18S	777	G	284	787	1071	0.117942	0	0.105587	132	312	444	0.291386	0	0.226031	452	346	798	0.566055	0.021643	0.361742	0.23112	0.104637
18S	778	U	444	1130	1574	0.319894	0	0	115	659	774	0.38671	0	0	726	816	1542	0.282559	0	0	0	0
18S	779	G	166	841	1007	0.0895503	0	0.082265	114	298	412	0.186414	0	0.157445	255	457	712	0.665326	0.0503599	0.399854	0.213188	0.135514
18S	780	U	218	726	944	0.112322	0	0.101076	96	275	371	0.210484	0	0.174271	409	793	1202	0.0992242	0	0	0.0917824	0.0714487
18S	781	C	395	168	563	0.962746	0.0874392	0.490953	112	160	272	0.566829	0.0371974	0.362616	372	576	948	0.198911	0	0.166056	0.339875	0.13361
18S	782	C	600	459	1059	0.0812893	0	0.0752438	137	133	270	0.628782	0.0614132	0.386921	426	394	820	0.527852	0.0240359	0.345762	0.269309	0.13825
18S	783	C	1411	512	1923	0.440229	0	0	280	143	423	0.0316562	0	0.0307551	938	566	1504	0.177829	0	0	0.0102517	0.0144981
18S	784	G	384	109	493	1.64802	0.254737	0.622836	131	163	294	0.58919	0.0832802	0.371541	684	114	798	0.731081	0.0997136	0.422632	0.472336	0.108444
18S	785	C	629	239	868	0.503503	0	0.335143	268	361	629	0.310917	0	0	775	563	1338	0.00550992	0	0	0.111714	0.157988
18S	786	G	428	536	964	0.49498	0	0.331324	215	138	353	0.462524	0.013529	0.316862	853	449	1302	0.0897075	0	0.0823806	0.243522	0.114097
18S	787	G	861	1119	1980	0.282921	0	0	287	218	505	0.0670839	0	0.0629832	1573	889	2462	0.476546	0	0	0.0209944	0.0296906
18S	788	G	478	1636	2114	0.289651	0	0	304	340	644	0.128372	0	0	1562	610	2172	0.392499	0	0	0	0
18S	789	G	541	416	957	0.820633	0.0949218	0.450999	235	283	518	0.236009	0	0.191243	767	432	1199	0.200722	0	0.167284	0.269842	0.12847
18S	790	C	704	1320	2024	0.182656	0	0	384	257	641	0.0326411	0	0.031657	726	634	1360	0.00124092	0	0.00124029	0.0109658	0.0146397
18S	791	C	689	1098	1787	0.0529704	0	0	343	294	637	0.0487635	0	0.0465658	543	490	1033	0.294197	0	0.22749	0.091352	0.0981234
18S	792	C	917	1956	2873	0.441147	0	0	507	595	1102	0.414999	0	0	713	925	1638	0.25664	0	0	0	0
18S	793	G	834	774	1608	0.0441475	0	0.0423061	377	367	744	0.0953318	0	0	431	341	772	0.558603	0	0.358697	0.133668	0.160055
18S	794	A	712	804	1516	0.0723431	0	0.0675041	313	303	616	0.146371	0	0.127863	418	457	875	0.258156	0	0.205372	0.13358	0.0564294
18S	795	A	1042	1339	2381	0.394519	0	0	322	816	1138	0.433782	0	0	780	613	1393	0.30263	0	0	0	0
18S	796	G	728	977	1705	0.127654	0	0	481	212	693	0.0170509	0	0.0167888	603	288	891	0.153961	0	0.133549	0.0501128	0.0593954
18S	797	C	18	48	66	22.9751	0.88763	0.958887	25	43	68	10.3816	0.766665	0.913302	26	258	284	2.95723	0.436547	0.747961	0.873384	0.0906184	1	0.958887	0.913302	0.747961	0.873384	0.0906184
18S	798	G	952	672	1624	0.121921	0	0	634	376	1010	0.319804	0	0	1043	204	1247	0.103205	0	0	0	0
18S	799	U	16	62	78	18.9439	0.865731	0.950463	4	34	38	19.6088	0.879172	0.952662	23	10	33	38.1954	0.932703	0.975219	0.959448	0.0111877	1	0.950463	0.952662	0.975219	0.959448	0.0111877
18S	800	U	900	717	1617	0.0920066	0	0	446	522	968	0.263536	0	0	905	626	1531	0.121867	0	0	0	0
18S	801	U	812	543	1355	0.141978	0	0.124407	404	334	738	0.0162382	0	0.016	542	729	1271	0.186749	0	0.157466	0.0992909	0.0604222
18S	802	A	837	609	1446	0.0669201	0	0.0627633	334	574	908	0.229263	0	0	421	1066	1487	0.0625149	0	0.058874	0.0405458	0.0287141
18S	803	C	761	920	1681	0.0562161	0	0	216	721	937	0.273774	0	0	777	1170	1947	0.159862	0	0	0	0
18S	804	U	1137	1317	2454	0.334741	0	0	171	733	904	0.234708	0	0	946	1718	2664	0.378741	0	0	0	0
18S	805	U	959	1243	2202	0.241842	0	0	158	850	1008	0.382293	0	0	825	1290	2115	0.178256	0	0	0	0
18S	806	U	1132	1269	2401	0.295379	0	0	235	553	788	0.207098	0	0	976	2061	3037	0.448815	0	0	0	0
18S	807	G	826	729	1555	0.106434	0	0.0962513	166	343	509	0.131917	0	0.116745	708	1123	1831	0.0558103	0	0	0.0709989	0.0508962
18S	808	A	769	669	1438	0.150745	0	0.131077	148	149	297	0.786726	0.173859	0.441146	620	970	1590	0.0351491	0	0.0339762	0.202066	0.17364
18S	809	A	715	1183	1898	0.197326	0	0	116	149	265	0.763701	0.103534	0.433935	547	890	1437	0.0668598	0	0.0627106	0.165549	0.191497
18S	810	A	795	966	1761	0.147988	0	0	176	190	366	0.13294	0	0.117623	548	625	1173	0.243072	0	0.195676	0.104433	0.0804269
18S	811	A	622	589	1211	0.219041	0	0.179805	135	108	243	0.627004	0	0.386346	525	561	1086	0.238546	0	0.192745	0.252965	0.0944624
18S	812	A	615	400	1015	0.487577	0.00235469	0.327983	94	101	195	1.04206	0.0117811	0.511577	477	599	1076	0.219602	0	0.180197	0.339919	0.135548
18S	813	A	550	262	812	0.825215	0.113626	0.452424	97	69	166	1.37924	0.172228	0.581161	329	409	738	0.699323	0.0874711	0.411858	0.481814	0.0721741
18S	814	U	359	277	636	1.49236	0.275401	0.599151	90	79	169	1.57961	0.27997	0.613744	223	223	446	2.02627	0.364796	0.670056	0.62765	0.0305714
18S	815	U	663	305	968	0.599025	0	0.374861	204	102	306	0.466667	0	0.31889	339	227	566	1.33492	0.183756	0.572152	0.421968	0.108627
18S	816	A	1779	295	2074	0.312691	0	0	530	134	664	0.343492	0	0	979	559	1538	0.218114	0	0	0	0
18S	817	G	1400	324	1724	0.150641	0	0	473	120	593	0.172765	0	0	723	861	1584	0.2313	0	0	0	0
18S	818	A	2176	812	2988	0.531586	0	0	662	374	1036	0.515826	0	0	1058	1286	2344	0.490272	0	0	0	0
18S	819	G	799	596	1395	0.157195	0	0.135926	231	229	460	0.328055	0	0.247423	534	916	1450	0.105268	0	0	0.127783	0.101174
18S	820	U	1273	1432	2705	0.458303	0	0	344	574	918	0.357804	0	0	781	1987	2768	0.594679	0	0	0	0
18S	821	G	297	280	577	1.98422	0.315692	0.665289	121	174	295	1.33529	0.194459	0.572615	174	302	476	1.85162	0.196632	0.6498	0.629235	0.0405325
18S	822	U	359	741	1100	0.470058	0	0.319952	94	208	302	1.28643	0.182691	0.563451	97	293	390	2.40296	0.315428	0.706669	0.530024	0.159636
18S	823	U	549	389	938	0.718022	0.0120687	0.418194	187	637	824	0.244646	0	0	243	590	833	0.473355	0	0.321538	0.246578	0.178766
18S	824	C	775	1551	2326	0.387652	0	0	187	875	1062	0.455326	0	0	286	1594	1880	0.446996	0	0	0	0
18S	825	A	633	786	1419	0.0367058	0	0.0354302	175	550	725	0.215412	0	0	262	584	846	0.25221	0	0.201602	0.0790108	0.0878837
18S	826	A	367	778	1145	0.298294	0	0.229913	134	463	597	0.0651617	0	0	162	456	618	0.672375	0	0.402437	0.210783	0.16485
18S	827	A	819	668	1487	0.0702808	0	0	193	459	652	0.23284	0	0	241	486	727	0.342643	0	0.255462	0.085154	0.120426
18S	828	G	477	337	814	0.863354	0.140062	0.463639	110	200	310	0.665738	0.080488	0.400438	177	639	816	0.245723	0	0.197447	0.353841	0.113557
18S	829	C	779	1315	2094	0.308926	0	0	115	331	446	0.0865772	0	0.0798432	261	1078	1339	0.221418	0	0	0.0266144	0.0376384
18S	830	A	545	927	1472	0.0399713	0	0.0384601	63	267	330	0.348338	0	0.258927	233	667	900	0.213269	0	0.175942	0.157776	0.090917
18S	831	G	307	1657	1964	0.275838	0	0	41	245	286	0.366551	0.000256512	0.268916	86	861	947	0.0896156	0	0.0823248	0.11708	0.112502
18S	832	G	323	770	1093	0.410095	0	0.291017	31	258	289	0.222146	0	0.182281	91	769	860	0.205368	0	0.170542	0.214613	0.0542374
18S	833	C	440	854	1294	0.208614	0	0.172717	57	235	292	0.129617	0	0.115092	144	1715	1859	0.509928	0	0	0.0959362	0.0718005
18S	834	C	548	919	1467	0.0767181	0	0.0712969	145	147	292	0.0674251	0	0.0633687	425	687	1112	0.128881	0	0	0.0448886	0.0319056
18S	835	C	1285	1105	2390	0.382392	0	0	322	144	466	0.382037	0	0	745	996	1741	0.521827	0	0	0	0
18S	836	G	609	395	1004	0.591376	0.0671921	0.371846	157	70	227	0.359552	0.0448853	0.265319	279	247	526	0.689121	0.0679985	0.408435	0.348533	0.0607076
18S	837	A	727	565	1292	0.220469	0	0.180758	169	64	233	0.330009	0.0298999	0.248926	284	256	540	0.543048	0	0.352354	0.260679	0.0705453
18S	838	G	1078	666	1744	0.122127	0	0	129	87	216	0.497542	0.0936383	0.333265	254	230	484	0.677159	0	0.404251	0.245838	0.176233
18S	839	C	986	953	1939	0.192761	0	0	135	164	299	0.0808519	0	0.0750352	174	234	408	0.962891	0.0530801	0.491159	0.188731	0.216032
18S	840	C	838	1087	1925	0.176786	0	0	102	266	368	0.121168	0	0	89	421	510	0.46808	0	0.319264	0.106421	0.150502
18S	841	G	398	394	792	1.16115	0.266642	0.537596	65	218	283	0.182355	0	0.154691	107	196	303	1.52953	0.222852	0.605457	0.432582	0.198442
18S	842	C	653	796	1449	0.130674	0	0.115643	62	309	371	0.127151	0	0	253	372	625	0.135907	0	0.119815	0.0784858	0.0555239
18S	843	C	836	901	1737	0.0631505	0	0	73	309	382	0.147839	0	0	421	348	769	0.0657576	0	0	0	0
18S	844	U	923	995	1918	0.163256	0	0	65	407	472	0.329786	0	0	368	779	1147	0.397638	0	0	0	0
18S	845	G	1234	789	2023	0.21603	0	0	118	251	369	0.0975976	0	0	580	422	1002	0.270322	0	0	0	0
18S	846	G	1134	478	1612	0.0268857	0	0	207	135	342	0.0307094	0	0	567	660	1227	0.426547	0	0	0	0
18S	847	A	952	484	1436	0.079216	0	0.0734488	118	112	230	0.516065	0.0863371	0.341373	496	326	822	0.0983529	0	0	0.138274	0.14671
18S	848	U	1333	869	2202	0.320704	0	0	188	164	352	0.0206484	0	0	507	336	843	0.129134	0	0	0	0
18S	849	A	469	609	1078	0.458006	0.0764789	0.314332	106	100	206	0.716855	0.1278	0.418718	225	179	404	0.856296	0.201923	0.461907	0.398319	0.0619501
18S	850	C	367	781	1148	0.315047	0.00113639	0.23973	72	180	252	0.402108	0.0206097	0.287599	188	213	401	0.811388	0.163216	0.448553	0.325294	0.0893215
18S	851	C	535	1151	1686	0.166805	0	0	146	232	378	0.0639988	0	0	274	430	704	0.0365957	0	0	0	0
18S	852	G	383	480	863	0.740226	0.13486	0.425645	119	192	311	0.259259	0	0.206408	183	213	396	0.860341	0.0995683	0.463091	0.365048	0.113213
18S	853	C	732	691	1423	0.0425094	0	0.0408035	175	364	539	0.233025	0	0	245	356	601	0.299686	0	0.230879	0.0905607	0.100608
18S	854	A	995	859	1854	0.204379	0	0	287	209	496	0.0661301	0	0	461	210	671	0.23244	0	0.18883	0.0629433	0.0890152
18S	855	G	549	383	932	0.763797	0.140356	0.433305	137	80	217	1.57513	0.286169	0.612761	262	226	488	0.925471	0.158647	0.481158	0.509074	0.0758757
18S	856	C	681	563	1244	0.387568	0.0472863	0.279476	259	168	427	0.367082	0	0.268975	337	437	774	0.294509	0	0.227733	0.258728	0.0223321
18S	857	U	980	524	1504	0.17777	0	0.151023	431	195	626	0.0419635	0	0	612	533	1145	0.111955	0	0	0.0503411	0.0711931
18S	858	A	1385	859	2244	0.175823	0	0	533	204	737	0.144068	0	0	972	486	1458	0.266926	0	0	0	0
18S	859	G	1832	512	2344	0.149486	0	0	861	103	964	0.331272	0	0	1525	629	2154	0.511261	0	0	0	0
18S	860	G	1332	552	1884	0.13097	0	0.115857	579	170	749	0.098163	0	0	667	465	1132	0.0608414	0	0.0573998	0.0577524	0.0472992
18S	861	A	1992	817	2809	0.294053	0	0	940	241	1181	0.489312	0	0	1429	257	1686	0.345531	0	0	0	0
18S	862	A	1482	932	2414	0.138827	0	0	440	157	597	0.119677	0	0.107045	1015	111	1126	0.0240166	0	0.0234736	0.0435062	0.0459393
18S	863	U	743	748	1491	0.498004	0	0.332594	323	150	473	0.424144	0	0.298266	387	77	464	1.61092	0.267542	0.617502	0.416121	0.143086
18S	864	A	2237	1403	3640	0.452327	0	0	666	97	763	0.200029	0	0	1329	208	1537	0.32452	0	0	0	0
18S	865	A	1573	1029	2602	0.205506	0	0	597	122	719	0.199043	0	0	915	126	1041	0.00872254	0	0.00865535	0.00288512	0.00408017
18S	866	U	1285	656	1941	0.0548919	0	0.0520609	353	69	422	0.296428	0	0.229067	871	99	970	0.0149102	0	0	0.0937094	0.0980439
18S	867	G	136	137	273	6.80657	0.697077	0.872311	48	2	50	9.68606	0.749455	0.908086	120	74	194	4.18023	0.574013	0.807758	0.862718	0.0415167	1	0.872311	0.908086	0.807758	0.862718	0.0415167
18S	868	G	685	1040	1725	0.0644135	0	0.0605485	235	216	451	0.0461652	0	0	338	421	759	0.187617	0	0.158153	0.0729005	0.0651537
18S	869	A	1049	1265	2314	0.287876	0	0	469	179	648	0.42301	0	0	768	377	1145	0.287212	0	0	0	0
18S	870	A	886	1147	2033	0.213373	0	0	336	108	444	0.166317	0	0	599	228	827	0.0186259	0	0.018307	0.00610233	0.00863
18S	871	U	822	1209	2031	0.297124	0	0	269	149	418	0.211615	0	0	641	578	1219	0.389827	0	0	0	0
18S	872	A	496	948	1444	0.0750481	0	0	142	69	211	0.456237	0	0.314317	345	325	670	0.11492	0	0.103212	0.139176	0.130815
18S	873	G	409	448	857	0.508961	0	0.337553	154	102	256	0.103113	0	0.0938053	382	410	792	0.142034	0	0	0.143786	0.142265
18S	874	G	179	783	962	0.307557	0	0.235402	75	58	133	1.22828	0.222936	0.553075	201	776	977	0.348523	0	0	0.262826	0.226623
18S	875	A	198	523	721	0.64823	0.0753095	0.393619	57	107	164	0.700606	0.0468797	0.413448	118	181	299	1.21522	0.232686	0.549405	0.452157	0.0692391
18S	876	C	154	734	888	0.209736	0	0.173535	83	164	247	0.0269713	0	0.0263665	111	304	415	0.417682	0	0.295123	0.165008	0.109885
18S	877	C	249	1092	1341	0.284401	0	0	87	148	235	0.103766	0	0.0943736	132	598	730	0.285317	0	0	0.0314579	0.0444881
18S	878	G	139	342	481	1.15726	0.2404	0.536966	64	48	112	1.5762	0.34037	0.613941	79	67	146	2.82177	0.43417	0.739658	0.630188	0.0835423
18S	879	C	342	468	810	0.340047	0	0.253991	108	174	282	0.146918	0	0.128494	175	135	310	1.0502	0	0.513047	0.29851	0.160118
18S	880	G	392	513	905	0.357739	0	0.263696	109	193	302	0.27103	0	0.213792	183	147	330	1.24841	0	0.555987	0.344492	0.150931
18S	881	G	536	313	849	0.825412	0	0.45247	176	173	349	0.511175	0	0.338904	299	142	441	1.14537	0	0.534445	0.441939	0.0801757
18S	882	U	520	654	1174	0.629617	0	0.386561	153	231	384	0.833218	0	0.455156	330	206	536	1.29752	0.0958542	0.565206	0.468974	0.0735831
18S	883	U	718	508	1226	0.909708	0.112782	0.476563	260	215	475	0.88261	0.0342695	0.469346	552	132	684	1.27669	0.186943	0.561126	0.502345	0.0416686
18S	884	C	1002	721	1723	0.609893	0.084447	0.378977	331	236	567	0.959585	0.135313	0.490128	764	166	930	1.12217	0.205795	0.529053	0.466053	0.0635893
18S	885	U	2240	486	2726	0.140227	0	0.123021	708	237	945	0.322128	0	0.243839	1677	744	2421	0.0958115	0	0	0.122287	0.0995481
18S	886	A	2308	658	2966	0.203161	0	0.168903	852	168	1020	0.39088	0	0.281229	1983	279	2262	0.153042	0	0.13278	0.194304	0.0632097
18S	887	U	3585	1937	5522	0.346541	0	0	1878	467	2345	0.404556	0	0	3163	722	3885	0.313527	0	0	0	0
18S	888	U	3968	1993	5961	0.356025	0	0	1677	906	2583	0.430693	0	0	3153	825	3978	0.278132	0	0	0	0
18S	889	U	4115	1686	5801	0.30808	0	0	1627	992	2619	0.423804	0	0	3139	1132	4271	0.307098	0	0	0	0
18S	890	U	5427	937	6364	0.366331	0	0	1712	995	2707	0.447969	0	0	4127	1576	5703	0.499645	0	0	0	0
18S	891	G	2844	1324	4168	0.0143546	0	0.0141548	1061	389	1450	0.0896853	0	0.0823559	2121	1303	3424	0.108639	0	0	0.0321703	0.0359541
18S	892	U	3353	1836	5189	0.244616	0	0	1156	399	1555	0.0628892	0	0	2309	1564	3873	0.277735	0	0	0	0
18S	893	U	1101	1666	2767	0.420605	0.0838718	0.29615	511	385	896	0.567311	0.0860429	0.362222	638	740	1378	1.0658	0.241434	0.516108	0.391493	0.0921522
18S	894	G	1144	1834	2978	0.165965	0	0.142383	434	559	993	0.200469	0	0.167133	524	1424	1948	0.24941	0	0.199704	0.16974	0.0234739
18S	895	G	1144	1402	2546	0.232086	0	0.188428	163	537	700	0.481297	0	0.325229	661	812	1473	0.48852	0	0.328341	0.280666	0.0652344
18S	896	U	1813	1127	2940	0.0809626	0	0	219	540	759	0.109956	0	0.0991811	1140	775	1915	0.0464393	0	0	0.0330604	0.0467544
18S	897	U	1421	741	2162	0.104068	0	0.0942985	329	198	527	0.32197	0	0.243902	882	316	1198	0.284478	0	0.221617	0.186606	0.0659023
18S	898	U	1161	700	1861	0.164363	0	0.141227	252	169	421	0.472328	0.0266346	0.32132	766	403	1169	0.125375	0	0.111492	0.191346	0.0927038
18S	899	U	1098	302	1400	0.379983	0.0653517	0.275496	283	139	422	0.270108	0	0.213062	647	249	896	0.243615	0	0.196068	0.228208	0.0341492
18S	900	C	697	303	1000	0.850805	0.190593	0.459943	238	91	329	0.550067	0.078579	0.355562	230	269	499	1.149	0.210866	0.535165	0.450223	0.0736442
18S	901	G	1625	422	2047	0.232189	0	0	482	81	563	0.234102	0	0	937	347	1284	0.326139	0	0	0	0
18S	902	G	1014	340	1354	0.136859	0	0.120462	233	65	298	0.458789	0.0368523	0.315222	514	290	804	0.0346584	0	0.0335377	0.156407	0.117773
18S	903	A	498	641	1139	0.279776	0.00237691	0.218763	256	79	335	0.23416	0	0.190191	312	281	593	0.295455	0	0.228367	0.21244	0.0162139
18S	904	A	958	543	1501	0.11609	0	0	374	75	449	0.119309	0	0	342	305	647	0.0799211	0	0.0741124	0.0247041	0.0349369
18S	905	C	590	723	1313	0.00240149	0	0.00239755	292	132	424	0.00447059	0	0	217	306	523	0.298494	0	0.230216	0.0775378	0.107964
18S	906	U	711	830	1541	0.162559	0	0	217	296	513	0.134738	0	0	198	418	616	0.181578	0	0.153885	0.051295	0.072542
18S	907	G	368	473	841	0.699485	0.13907	0.411874	99	92	191	1.74086	0.332858	0.63636	105	352	457	0.820645	0	0.451285	0.49984	0.0978658
18S	908	A	343	846	1189	0.240812	0	0.194208	70	285	355	0.657022	0.0219563	0.397181	66	421	487	0.927892	0.0763098	0.481811	0.357733	0.120681
18S	909	G	388	1072	1460	0.032185	0	0.0312021	109	403	512	0.246242	0	0.197897	100	715	815	0.236465	0	0.191433	0.140177	0.0771023
18S	910	G	225	561	786	1.14329	0.241516	0.533743	75	357	432	0.669695	0.100201	0.401644	92	310	402	1.97866	0.37468	0.664832	0.533406	0.107447
18S	911	C	136	1385	1521	0.102971	0	0.0934137	16	826	842	0.13013	0	0	39	793	832	0.540576	0.0938029	0.351166	0.148193	0.148504
18S	912	C	175	1465	1640	0.0526373	0	0.0500341	49	869	918	0.157357	0	0	86	2038	2124	0.407247	0	0	0.016678	0.0235863
18S	913	A	191	2074	2265	0.229092	0	0	40	914	954	0.14904	0	0	71	1835	1906	0.25365	0	0	0	0
18S	914	U	213	3186	3399	0.450304	0	0	60	1649	1709	0.544613	0	0	81	2609	2690	0.445976	0	0	0	0
18S	915	G	192	1615	1807	0.210804	0	0.174182	34	879	913	0.0396061	0	0	48	1615	1663	0.0498998	0	0.0475554	0.0739125	0.0735113
18S	916	A	161	1998	2159	0.0938992	0	0.0858753	40	960	1000	0.135864	0	0	90	1826	1916	0.0580479	0	0	0.0286251	0.040482
18S	917	U	120	1721	1841	0.422433	0	0.297093	23	732	755	0.179424	0	0.152299	52	1467	1519	0.309115	0	0.236244	0.228545	0.0593619
18S	918	U	93	1203	1296	1.15206	0.203981	0.535521	21	629	650	0.338402	0.00496847	0.253131	40	1257	1297	0.596876	0.136677	0.373958	0.387537	0.115684
18S	919	A	55	2146	2201	0.249405	0	0.199691	14	721	735	0.114659	0	0.10299	30	1878	1908	0.0307665	0	0.0298634	0.110848	0.0695543
18S	920	A	140	4625	4765	0.482813	0	0	27	864	891	0.137718	0	0	73	2440	2513	0.275276	0	0	0	0
18S	921	G	97	2753	2850	0.0732141	0	0	37	435	472	0.638619	0.150588	0.390233	72	2357	2429	0.297965	0	0	0.130078	0.183958
18S	922	A	118	4504	4622	0.482133	0	0	26	700	726	0.0185695	0	0	52	1983	2035	0.187612	0	0	0	0
18S	923	G	144	3617	3761	0.376511	0	0	49	745	794	0.169686	0	0	91	2638	2729	0.477318	0	0	0	0
18S	924	G	264	1861	2125	0.113615	0	0.102066	51	590	641	0.00588439	0	0.00585904	204	1413	1617	0.134906	0	0	0.0359751	0.0467947
18S	925	G	364	1035	1399	0.648413	0.044602	0.393526	57	476	533	0.170225	0	0.145696	153	977	1130	0.140868	0	0.123571	0.220931	0.122377
18S	926	A	207	1182	1389	0.535843	0	0.349055	47	669	716	0.187448	0	0	87	234	321	2.72729	0.477229	0.732319	0.360458	0.299077
18S	927	C	217	1746	1963	0.0945406	0	0	56	1050	1106	0.553247	0	0	90	438	528	0.850599	0.0620408	0.460104	0.153368	0.216895
18S	928	G	186	1023	1209	0.373994	0	0.272359	81	280	361	0.532474	0.0513028	0.348088	63	443	506	0.598466	0	0.374863	0.33177	0.0434087
18S	929	G	228	309	537	1.82675	0.305448	0.646661	79	125	204	1.73111	0.272182	0.634983	79	250	329	1.2336	0	0.553043	0.611562	0.0416532
18S	930	C	317	495	812	0.61558	0.0639064	0.381318	131	171	302	0.687495	0	0.408204	111	168	279	1.23167	0.0566374	0.552789	0.447437	0.0752995
18S	931	C	288	938	1226	0.0239337	0	0.0233929	117	127	244	1.10939	0.0764164	0.526948	95	189	284	1.22511	0.0946896	0.551453	0.367265	0.24336
18S	932	G	903	640	1543	0.184391	0	0	400	201	601	0.20192	0	0	335	212	547	0.176358	0	0.150152	0.0500506	0.0707823
18S	933	G	684	698	1382	0.0298465	0	0	308	69	377	0.388007	0	0.280076	287	257	544	0.338471	0	0.253226	0.177767	0.126178
18S	934	G	532	285	817	0.765594	0.128902	0.433919	287	115	402	0.302923	0	0.232938	446	75	521	0.548574	0.0864216	0.354683	0.340513	0.0826594
18S	935	G	1224	474	1698	0.129684	0	0	813	64	877	0.381144	0	0	1108	83	1191	0.292878	0	0	0	0
18S	936	G	651	212	863	0.918904	0.158638	0.479158	247	40	287	1.26246	0.160323	0.558861	780	32	812	0.196556	0	0.164437	0.400819	0.170285
18S	937	C	1751	213	1964	0.171236	0	0	647	52	699	0.0625873	0	0	1596	38	1634	0.394264	0	0	0	0
18S	938	A	1758	165	1923	0.126727	0	0	564	38	602	0.169394	0	0.145062	1279	18	1297	0.150017	0	0	0.0483539	0.0683828
18S	939	U	2115	132	2247	0.258353	0	0	891	43	934	0.258051	0	0	1087	49	1136	0.0435356	0	0.0417545	0.0139182	0.0196833
18S	940	U	1853	152	2005	0.150737	0	0	780	46	826	0.116714	0	0	1026	51	1077	0.168048	0	0.143985	0.047995	0.0678752
18S	941	C	2710	180	2890	0.450413	0	0	1266	50	1316	0.492002	0	0	1547	126	1673	0.26895	0	0	0	0
18S	942	G	929	115	1044	0.681074	0.0860019	0.405373	457	25	482	0.538785	0	0.350609	950	31	981	0.365388	0.0258624	0.267807	0.341263	0.0565484
18S	943	U	1660	136	1796	0.094936	0	0	840	37	877	0.209668	0	0	1504	120	1624	0.181956	0	0	0	0
18S	944	A	1247	91	1338	0.189022	0	0.159072	524	29	553	0.316947	0	0.240999	1026	41	1067	0.370308	0.0180478	0.270422	0.223498	0.0471126
18S	945	U	1407	81	1488	0.0247519	0	0.0241699	747	30	777	0.0767067	0	0	1332	47	1379	0.169163	0	0.144777	0.0563155	0.063325
18S	946	U	1214	81	1295	0.112646	0	0.101312	553	42	595	0.198975	0	0.166187	1427	53	1480	0.182024	0	0.154082	0.140527	0.0281661
18S	947	G	804	64	868	0.651068	0.0738647	0.394606	280	19	299	1.44515	0.247601	0.591834	906	78	984	1.05395	0.220196	0.513388	0.499943	0.0810771
18S	948	C	1284	187	1471	0.0977732	0	0	558	36	594	0.143212	0	0.125456	1683	115	1798	0.250127	0	0.20017	0.108542	0.0825896
18S	949	G	825	110	935	0.53877	0.0883967	0.350374	486	15	501	0.422776	0.0230587	0.297565	1841	72	1913	0.319761	0.00779092	0.242383	0.296774	0.0440906
18S	950	C	1146	95	1241	0.1562	0	0.135192	920	52	972	0.3144	0	0	2557	100	2657	0.0167126	0	0.016444	0.0505452	0.0602294
18S	951	C	1754	111	1865	0.224515	0	0	1074	68	1142	0.391368	0	0	4015	137	4152	0.302633	0	0	0	0
18S	952	G	825	65	890	0.878651	0.190606	0.467983	549	63	612	0.289904	0	0.225033	2677	113	2790	0.222214	0	0.181866	0.291627	0.125941
18S	953	C	1311	141	1452	0.143374	0	0.125471	511	101	612	0.297408	0	0.229521	3576	98	3674	0.0478277	0	0	0.118331	0.0938375
18S	954	U	1683	608	2291	0.263685	0	0	695	140	835	0.0380516	0	0	5498	137	5635	0.37498	0	0	0	0
18S	955	A	1449	352	1801	0.00202244	0	0	519	175	694	0.216259	0	0.178017	3605	118	3723	0.014596	0	0.0143898	0.0641357	0.0807404
18S	956	G	1417	546	1963	0.053021	0	0	590	165	755	0.144621	0	0.126494	3444	190	3634	0.0353171	0	0.0341214	0.0535386	0.0534352
18S	957	A	1971	346	2317	0.170573	0	0	852	407	1259	0.363827	0	0	4753	411	5164	0.318838	0	0	0	0
18S	958	G	2128	690	2818	0.316326	0	0	920	269	1189	0.32761	0	0	4834	492	5326	0.390514	0	0	0	0
18S	959	G	656	575	1231	0.765756	0.165228	0.43387	212	221	433	1.02245	0.193162	0.506127	2096	341	2437	0.368786	0	0.269506	0.403168	0.0990096
18S	960	U	1114	1160	2274	0.0965714	0	0	322	481	803	0.0137231	0	0.0135539	3289	643	3932	0.283058	0	0	0.00451797	0.00638937
18S	961	G	1136	504	1640	0.373695	0	0.272157	461	471	932	0.159759	0	0	983	533	1516	0.78467	0.11571	0.439835	0.237331	0.181243
18S	962	A	1080	778	1858	0.281203	0	0.219575	328	567	895	0.110615	0	0	1016	556	1572	0.552108	0	0.355861	0.191812	0.1466
18S	963	A	1862	912	2774	0.128677	0	0	439	322	761	0.089618	0	0.0823463	2000	342	2342	0.0944231	0	0	0.0274488	0.0388184
18S	964	A	1407	1268	2675	0.0531432	0	0	458	455	913	0.109762	0	0	483	638	1121	0.775857	0.0356242	0.437111	0.145704	0.206056
18S	965	U	882	1021	1903	0.389828	0	0.280593	242	225	467	0.798338	0.108722	0.444459	391	517	908	0.947806	0.125338	0.486877	0.403976	0.0889473
18S	966	U	981	463	1444	0.902637	0.105548	0.474586	158	218	376	1.33077	0.273732	0.571608	320	236	556	2.05673	0.311621	0.673249	0.573148	0.0811109
18S	967	C	1841	2658	4499	0.444385	0	0	330	387	717	0.194615	0	0.1631	508	1029	1537	0.0678081	0	0	0.0543667	0.0768861
18S	968	U	1762	2232	3994	0.30608	0	0	313	781	1094	0.220203	0	0	425	1430	1855	0.241511	0	0	0	0
18S	969	U	1607	1992	3599	0.175914	0	0	248	1050	1298	0.321743	0	0	235	1664	1899	0.269485	0	0	0	0
18S	970	G	2052	1029	3081	0.0242555	0	0	219	1105	1324	0.33927	0	0	109	1892	2001	0.349839	0	0	0	0
18S	971	G	1411	519	1930	0.638357	0	0.389755	185	418	603	0.59472	0	0.373318	241	1454	1695	0.126042	0	0	0.254358	0.179983
18S	972	A	492	500	992	2.29419	0.351359	0.696648	147	625	772	0.229725	0	0.187007	188	621	809	1.05302	0.0600738	0.513221	0.465625	0.210765
18S	973	C	1436	1916	3352	0.0875302	0	0	197	686	883	0.0907994	0	0.0833276	143	751	894	1.13855	0.106686	0.532671	0.205333	0.23395
18S	974	C	3077	1988	5065	0.460787	0	0	428	895	1323	0.305715	0	0	470	1055	1525	0.340709	0	0.25425	0.0847501	0.119855
18S	975	G	3055	1289	4344	0.36322	0	0	686	772	1458	0.369195	0	0	592	620	1212	1.03548	0.101538	0.508921	0.16964	0.239908
18S	976	G	1186	1048	2234	0.304976	0	0.233783	136	282	418	1.41549	0.246371	0.586584	422	538	960	1.95995	0.359434	0.662389	0.494252	0.186762
18S	977	C	1506	1573	3079	0.119408	0	0	317	553	870	0.073887	0	0.0688769	936	3095	4031	0.29421	0	0	0.022959	0.0324689
18S	978	G	793	877	1670	0.698876	0.0505014	0.411521	154	395	549	0.815818	0.117267	0.449734	696	1538	2234	0.602088	0.0362029	0.37592	0.412392	0.0301411
18S	979	C	1090	1407	2497	0.103874	0	0.0941338	372	556	928	0.0400311	0	0.0385302	910	4140	5050	0.269964	0	0	0.0442213	0.0386401
18S	980	A	771	1207	1978	0.362096	0	0.265936	382	578	960	0.0106602	0	0	758	3370	4128	0.0093512	0	0.00926679	0.0917344	0.123237
18S	981	A	1034	2450	3484	0.341141	0	0	490	1125	1615	0.486709	0	0	1077	5947	7024	0.429055	0	0	0	0
18S	982	G	788	1630	2418	0.0668917	0	0	241	625	866	0.000256312	0	0.000256542	774	4271	5045	0.133917	0	0	8.55139e-05	0.000120935
18S	983	A	820	999	1819	0.265641	0	0.209978	339	532	871	0.025739	0	0	846	3850	4696	0.0478745	0	0	0.0699926	0.0989844
18S	984	C	611	1538	2149	0.0528889	0	0.0502544	80	944	1024	0.231339	0	0	450	6771	7221	0.448128	0	0	0.0167515	0.0236901
18S	985	G	496	1931	2427	0.0541781	0	0	27	841	868	0.086191	0	0	271	4193	4464	0.0715242	0	0	0	0
18S	986	G	826	1193	2019	0.215352	0	0.177265	94	450	544	0.541733	0.000637819	0.351798	434	3562	3996	0.0333333	0	0	0.176354	0.143622
18S	987	A	596	889	1485	0.742785	0.148967	0.42637	47	413	460	0.814654	0.0715596	0.449468	498	1611	2109	0.773344	0.172326	0.43621	0.437349	0.00946401
18S	988	C	834	989	1823	0.429532	0.0854313	0.300586	34	597	631	0.266315	0	0.21057	614	1892	2506	0.310553	0	0.237035	0.249397	0.037774
18S	989	C	1314	1116	2430	0.069537	0	0.065041	105	284	389	1.14684	0.198877	0.534837	652	1878	2530	0.156614	0	0.135453	0.245111	0.206875
18S	990	A	1788	1608	3396	0.22372	0	0	319	152	471	0.849459	0.149659	0.459828	1196	703	1899	0.417754	0	0.294769	0.251532	0.190197
18S	991	G	2075	949	3024	0.08418	0	0	801	97	898	0.024793	0	0	1399	782	2181	0.0307414	0	0.0298378	0.00994595	0.0140657
18S	992	A	3119	1354	4473	0.405039	0	0	1409	199	1608	0.471632	0	0	2052	366	2418	0.175127	0	0	0	0
18S	993	G	1554	1212	2766	0.0245111	0	0.0239331	788	187	975	0.0352231	0	0	1088	453	1541	0.21604	0	0.177753	0.0672288	0.078761
18S	994	C	1418	2009	3427	0.171091	0	0	684	587	1271	0.279638	0	0	1462	1115	2577	0.357172	0	0	0	0
18S	995	G	799	1262	2061	0.459715	0.0549379	0.31504	407	349	756	0.265375	0	0.20994	553	467	1020	0.652345	0.141998	0.395034	0.306671	0.0757957
18S	996	A	1568	1679	3247	0.131233	0	0	904	377	1281	0.309568	0	0	991	349	1340	0.127218	0	0.112935	0.0376451	0.0532382
18S	997	A	1131	1516	2647	0.0278953	0	0.0271482	849	497	1346	0.377209	0	0	780	343	1123	0.26211	0	0.207822	0.0783235	0.0922377
18S	998	A	1220	1553	2773	0.087495	0	0	809	374	1183	0.341348	0	0	945	514	1459	0.147002	0	0	0	0
18S	999	G	283	1036	1319	0.873552	0.120226	0.466443	165	162	327	1.34197	0.311445	0.573756	253	566	819	0.455014	0	0.312984	0.451061	0.107014
18S	1000	C	326	3221	3547	0.392155	0	0	113	304	417	0.674615	0.0628806	0.403424	355	1058	1413	0.233593	0	0	0.134475	0.190176
18S	1001	A	322	2312	2634	0.170061	0	0	128	179	307	1.12998	0.134671	0.531322	271	541	812	0.361255	0	0.265624	0.265648	0.216911
18S	1002	U	571	1677	2248	0.0430018	0	0	153	305	458	0.327306	0	0.247	348	662	1010	0.0871305	0	0.0802202	0.109073	0.10288
18S	1003	U	292	752	1044	1.12703	0.192808	0.530099	87	245	332	0.806373	0.00348753	0.447148	221	415	636	0.917792	0.12801	0.478959	0.485402	0.0341697
18S	1004	U	389	493	882	1.45788	0.241569	0.593419	149	170	319	0.773368	0.0394591	0.436871	332	244	576	1.18748	0.19445	0.543284	0.524525	0.0652726
18S	1005	G	479	797	1276	0.615697	0	0.381257	137	308	445	0.205605	0	0.170859	404	424	828	0.527597	0.0226293	0.34565	0.299255	0.0919462
18S	1006	C	757	1983	2740	0.298476	0	0	307	416	723	0.251596	0	0	924	567	1491	0.149955	0	0	0	0
18S	1007	C	1281	1636	2917	0.36316	0	0	483	300	783	0.258773	0	0	1456	577	2033	0.356113	0	0	0	0
18S	1008	A	945	656	1601	0.222153	0	0.181865	405	201	606	0.0336811	0	0.0326357	952	445	1397	0.0289859	0	0.0281889	0.0808964	0.0714184
18S	1009	A	2309	499	2808	0.330715	0	0	765	266	1031	0.403036	0	0	2178	480	2658	0.471618	0	0	0	0
18S	1010	G	1279	336	1615	0.31217	0	0.238016	412	116	528	0.329952	0	0.248446	831	323	1154	0.426138	0	0.298987	0.261816	0.0266263
18S	1011	A	1077	379	1456	0.546496	0.0559193	0.353534	417	116	533	0.373075	0.0153618	0.272079	978	252	1230	0.379258	0	0.275135	0.300249	0.0376986
18S	1012	A	1359	353	1712	0.316462	0	0.240495	527	101	628	0.172832	0	0.147563	1112	262	1374	0.248743	0	0.199311	0.19579	0.0380211
18S	1013	U	2093	424	2517	0.145759	0	0	812	139	951	0.27109	0	0	1872	580	2452	0.341681	0	0	0	0
18S	1014	G	734	677	1411	0.585781	0.0573922	0.369561	248	260	508	0.435232	0.0110247	0.303664	601	393	994	0.730955	0.0493642	0.422529	0.365252	0.048622
18S	1015	U	1917	1373	3290	0.359661	0	0	704	290	994	0.309414	0	0	1410	1190	2600	0.411987	0	0	0	0
18S	1016	U	872	1920	2792	0.215137	0	0	244	509	753	0.0459328	0	0	639	884	1523	0.0398294	0	0.038328	0.012776	0.018068
18S	1017	U	519	2359	2878	0.233557	0	0	184	630	814	0.110811	0	0	461	1072	1533	0.0229972	0	0.0224946	0.0074982	0.0106041
18S	1018	U	366	1214	1580	0.502741	0.0544487	0.33469	125	521	646	0.153237	0	0.133054	257	1130	1387	0.120101	0	0.107292	0.191679	0.10167
18S	1019	C	603	1562	2165	0.0601467	0	0.056759	129	405	534	0.430197	0.0489781	0.301189	416	1479	1895	0.238033	0	0	0.119316	0.130675
18S	1020	A	573	1016	1589	0.483166	0.0549205	0.325905	193	280	473	0.629114	0.127913	0.38667	325	501	826	0.827408	0.147078	0.453077	0.388551	0.0519348
18S	1021	U	699	2109	2808	0.214924	0	0	135	752	887	0.183433	0	0	230	1248	1478	0.0582676	0	0	0	0
18S	1022	U	811	2065	2876	0.265272	0	0	109	979	1088	0.369544	0	0	279	1237	1516	0.162814	0	0	0	0
18S	1023	A	760	1161	1921	0.102908	0	0.09335	115	628	743	0.0592145	0	0	249	957	1206	0.0632882	0	0.0595676	0.0509725	0.0385915
18S	1024	A	668	1311	1979	0.00989338	0	0.00980136	126	479	605	0.132288	0	0.117003	260	820	1080	0.144167	0	0.126104	0.0843027	0.0528113
18S	1025	U	777	1016	1793	0.0614827	0	0.057952	157	634	791	0.217059	0	0	210	799	1009	0.142134	0	0.124554	0.0608354	0.0508899
18S	1026	C	907	1688	2595	0.332101	0	0	191	685	876	0.330103	0	0	335	1527	1862	0.468611	0	0	0	0
18S	1027	A	651	753	1404	0.263772	0	0.208836	118	298	416	0.48785	0.0377388	0.328418	167	452	619	0.830591	0.094332	0.454129	0.330461	0.100151
18S	1028	A	1211	831	2042	0.223968	0	0	192	468	660	0.16191	0	0	360	383	743	0.436529	0	0.304162	0.101387	0.143383
18S	1029	G	684	547	1231	0.290377	0	0.225174	108	197	305	0.841649	0.130802	0.457821	274	1231	1505	0.377298	0	0	0.227665	0.186913
18S	1030	A	785	436	1221	0.298854	0	0.230236	118	288	406	0.375621	0	0.273544	224	492	716	0.446722	0	0.30908	0.270953	0.0322403
18S	1031	A	15	51	66	24.129	0.898797	0.960776	4	37	41	13.2786	0.821853	0.931518	1	40	41	25.7468	0.901413	0.96347	0.951921	0.0144691	1	0.960776	0.931518	0.96347	0.951921	0.0144691
18S	1032	C	807	936	1743	0.10899	0	0	83	428	511	0.0670573	0	0.0629584	169	984	1153	0.106769	0	0	0.0209861	0.0296789
18S	1033	G	347	626	973	0.827207	0.0694523	0.452971	86	498	584	0.0112441	0	0	144	1232	1376	0.182514	0	0	0.15099	0.213533
18S	1034	A	855	992	1847	0.0210498	0	0.0206268	174	456	630	0.0203557	0	0.0199806	277	634	911	0.543872	0	0.352528	0.131045	0.156612
18S	1035	A	893	1207	2100	0.04198	0	0	266	536	802	0.149606	0	0	424	574	998	0.595173	0	0.373343	0.124448	0.175996
18S	1036	A	1180	1292	2472	0.110478	0	0	314	721	1035	0.298917	0	0	614	972	1586	0.0609816	0	0.0575107	0.0191702	0.0271108
18S	1037	G	539	852	1391	0.866387	0.14638	0.464384	150	339	489	0.715692	0.0490271	0.417641	327	895	1222	0.604706	0.0378175	0.377025	0.419684	0.0356935
18S	1038	U	840	1914	2754	0.039395	0	0	198	397	595	0.461148	0	0.31597	522	915	1437	0.476039	0.0328893	0.322663	0.212878	0.150552
18S	1039	C	1696	2503	4199	0.405138	0	0	518	737	1255	0.367419	0	0	1135	2375	3510	0.447685	0	0	0	0
18S	1040	G	1459	2300	3759	0.3218	0	0	489	746	1235	0.369031	0	0	1078	2774	3852	0.507674	0	0	0	0
18S	1041	G	1856	1090	2946	0.113879	0	0	622	532	1154	0.330544	0	0	1589	1305	2894	0.30778	0	0	0	0
18S	1042	A	2569	932	3501	0.306488	0	0	633	409	1042	0.297475	0	0	1713	848	2561	0.233845	0	0	0	0
18S	1043	G	2728	1413	4141	0.476117	0	0	596	234	830	0.17378	0	0	1942	1109	3051	0.426507	0	0	0	0
18S	1044	G	1221	561	1782	0.281866	0.00234202	0.219983	341	64	405	0.700547	0.111674	0.412552	1139	243	1382	0.284856	0	0.221827	0.284787	0.090346
18S	1045	U	348	151	499	3.37996	0.534859	0.77204	191	41	232	1.82709	0.349168	0.647262	448	21	469	2.6052	0.459769	0.72305	0.714117	0.0513306
18S	1046	U	478	83	561	2.34668	0.349161	0.701569	207	51	258	1.18177	0.125397	0.542616	449	10	459	2.04415	0.275424	0.671981	0.638722	0.0690224
18S	1047	C	755	1057	1812	0.130153	0	0	534	96	630	0.296531	0	0	713	375	1088	0.0296092	0	0	0	0
18S	1048	G	455	622	1077	0.393362	0	0.2825	201	99	300	0.381322	0	0.276721	440	184	624	0.450169	0	0.310768	0.289996	0.0148761
18S	1049	A	455	503	958	0.389607	0	0.280583	223	138	361	0.0434009	0	0	351	167	518	0.425712	0	0.299	0.193194	0.136816
18S	1050	A	556	649	1205	0.0882624	0	0	264	144	408	0.278158	0	0	411	172	583	0.0652588	0	0	0	0
18S	1051	G	588	466	1054	0.0584202	0	0.0552452	248	142	390	0.25297	0	0	452	193	645	0.256691	0	0	0.0184151	0.0260428
18S	1052	A	400	363	763	0.602298	0	0.376204	70	67	137	1.31329	0.189196	0.569498	124	128	252	1.04247	0.119388	0.511386	0.485696	0.0809761
18S	1053	C	377	1978	2355	0.519831	0	0	57	154	211	0.488994	0	0.329449	155	318	473	0.115213	0	0.103506	0.144319	0.137558
18S	1054	G	284	672	956	0.358272	0	0.263974	69	171	240	0.259982	0	0.207019	81	268	349	0.525841	0	0.34527	0.272088	0.0567316
18S	1055	A	149	557	706	1.09973	0.0768878	0.524102	18	89	107	2.28693	0.355717	0.697731	47	136	183	2.38364	0.32374	0.705593	0.642475	0.0837641
18S	1056	U	235	184	419	3.00606	0.45084	0.750824	49	104	153	1.47453	0.266134	0.597451	60	52	112	5.27129	0.618683	0.841731	0.730002	0.100808
18S	1057	C	958	771	1729	0.00949261	0	0.00940874	358	141	499	0.204667	0	0	390	291	681	0.13537	0	0.119384	0.0429309	0.0541967
18S	1058	A	970	772	1742	0.203187	0	0.168955	218	146	364	0.384536	0	0.278287	410	226	636	0.606088	0	0.377738	0.274993	0.0852673
18S	1059	G	1786	398	2184	0.0627816	0	0.0590984	415	72	487	0.170241	0	0.145731	1124	290	1414	0.192132	0	0	0.0682763	0.0598472
18S	1060	A	1173	531	1704	0.509801	0.0204507	0.337792	314	155	469	0.397163	0	0.284698	626	231	857	0.653458	0	0.395486	0.339325	0.045242
18S	1061	U	2211	1401	3612	0.253052	0	0	599	266	865	0.190518	0	0	1080	560	1640	0.011172	0	0	0	0
18S	1062	A	1788	1233	3021	0.0175601	0	0	381	282	663	0.176724	0	0.150375	893	447	1340	0.379584	0	0.275293	0.141889	0.112548
18S	1063	C	2450	1239	3689	0.16866	0	0	673	373	1046	0.246153	0	0	1505	601	2106	0.0685915	0	0	0	0
18S	1064	C	3773	1818	5591	0.472081	0	0	1039	483	1522	0.501795	0	0	2924	911	3835	0.506659	0	0	0	0
18S	1065	G	2634	773	3407	0.0642117	0	0	679	216	895	0.0783978	0	0	1982	391	2373	0.100271	0	0	0	0
18S	1066	U	2291	887	3178	0.0127853	0	0	648	342	990	0.203375	0	0	1774	678	2452	0.133949	0	0	0	0
18S	1067	C	3034	1558	4592	0.376808	0	0	656	473	1129	0.343422	0	0	2201	1570	3771	0.486815	0	0	0	0
18S	1068	G	808	1044	1852	0.621329	0.0978808	0.38335	155	272	427	0.83554	0.126329	0.455781	795	713	1508	0.426964	0	0.299351	0.379494	0.0639208
18S	1069	U	1154	848	2002	0.423909	0.0135482	0.297812	203	403	606	0.201593	0	0.168001	897	1029	1926	0.0647351	0	0.0608289	0.175547	0.096895
18S	1070	A	1601	1299	2900	0.125451	0	0	305	357	662	0.00486006	0	0.00484383	966	684	1650	0.178666	0	0.151661	0.0521684	0.0703799
18S	1071	G	613	965	1578	0.510668	0.0352622	0.338183	131	128	259	1.44197	0.272055	0.591425	376	929	1305	0.350442	0	0.259649	0.396419	0.141569
18S	1072	U	449	1301	1750	0.286452	0	0.222767	73	247	320	0.9036	0.123869	0.475458	249	1039	1288	0.286562	0	0.222869	0.307031	0.119095
18S	1073	U	451	960	1411	0.565793	0.0275314	0.36151	71	364	435	0.328135	0	0.247492	213	609	822	0.977251	0.11524	0.494551	0.367851	0.100961
18S	1074	C	1717	820	2537	0.254916	0	0	383	431	814	0.383449	0	0	646	1407	2053	0.364373	0	0	0	0
18S	1075	C	1129	1508	2637	0.302093	0	0	198	429	627	0.157307	0	0	671	1161	1832	0.303679	0	0	0	0
18S	1076	G	797	759	1556	0.235531	0	0.190731	181	342	523	0.0363444	0	0.0351345	475	503	978	0.341085	0	0.254529	0.160131	0.0921438
18S	1077	A	841	403	1244	0.517573	0.0488161	0.341234	248	170	418	0.33869	0	0.253453	597	278	875	0.477245	0.013867	0.323314	0.306	0.0378698
18S	1078	C	1458	931	2389	0.263547	0	0	597	190	787	0.310843	0	0	1045	348	1393	0.126415	0	0	0	0
18S	1079	C	1259	1003	2262	0.200334	0	0	409	218	627	0.0485315	0	0	971	595	1566	0.23127	0	0	0	0
18S	1080	A	703	382	1085	0.774739	0.151731	0.436764	227	140	367	0.692482	0.105992	0.40981	440	209	649	1.00995	0.209177	0.50286	0.449811	0.0390918
18S	1081	U	960	414	1374	0.362335	0.00926472	0.266108	285	161	446	0.355108	0	0.262485	604	242	846	0.448865	0.041001	0.310057	0.27955	0.0216225
18S	1082	A	1102	590	1692	0.148546	0	0.129401	323	293	616	0.00268323	0	0.00268039	831	403	1234	0.0264327	0	0	0.044027	0.0603782
18S	1083	A	1135	745	1880	0.0524307	0	0.0498439	466	230	696	0.110442	0	0	1110	317	1427	0.171226	0	0	0.0166146	0.0234966
18S	1084	A	1057	804	1861	0.119501	0	0.106796	409	260	669	0.0484909	0	0	784	434	1218	0.029578	0	0.0287512	0.0451825	0.0451209
18S	1085	C	1398	1288	2686	0.239644	0	0	629	356	985	0.398603	0	0	891	743	1634	0.23665	0	0	0	0
18S	1086	G	499	851	1350	0.635233	0.0248257	0.388642	142	180	322	1.06316	0.1455	0.516081	326	650	976	0.343466	0	0.255852	0.386858	0.106245
18S	1087	A	582	1682	2264	0.0453274	0	0	135	468	603	0.0502208	0	0.0478947	275	776	1051	0.258143	0	0.205333	0.0844093	0.0877132
18S	1088	U	547	3708	4255	0.536991	0	0	86	1003	1089	0.473038	0	0	271	1721	1992	0.386765	0	0	0	0
18S	1089	G	170	1582	1752	0.305977	0	0.234392	69	434	503	0.255908	0	0.204086	55	661	716	0.922191	0.148485	0.480109	0.306196	0.123596
18S	1090	C	611	1782	2393	0.0706024	0	0	92	455	547	0.137429	0	0.121018	259	1350	1609	0.223547	0	0	0.0403395	0.0570486
18S	1091	C	550	1999	2549	0.154497	0	0	106	449	555	0.0878297	0	0.0808722	437	1538	1975	0.403649	0	0	0.0269574	0.0381235
18S	1092	G	506	1010	1516	0.478474	0.00781465	0.323771	88	434	522	0.110792	0	0.0999138	395	622	1017	0.363916	0	0.267009	0.230231	0.0950175
18S	1093	A	482	993	1475	0.562263	0.0671325	0.360059	86	305	391	0.524546	0.0505459	0.344644	297	510	807	0.788903	0	0.441303	0.382002	0.042402
18S	1094	C	747	1114	1861	0.215282	0	0.177224	160	333	493	0.183626	0	0.155404	395	581	976	0.486876	0	0.327674	0.220101	0.0765858
18S	1095	C	805	1669	2474	0.137639	0	0	280	372	652	0.154177	0	0	624	851	1475	0.044452	0	0	0	0
18S	1096	G	1156	1355	2511	0.156679	0	0	549	272	821	0.363112	0	0	621	410	1031	0.448514	0	0.309845	0.103282	0.146062
18S	1097	G	705	721	1426	0.552387	0.0522385	0.355991	264	213	477	0.190795	0	0.160507	409	463	872	0.765356	0	0.433823	0.316774	0.114975
18S	1098	C	685	1951	2636	0.21744	0	0	290	245	535	0.0397181	0	0.0382695	544	3192	3736	0.676	0	0	0.0127565	0.0180404
18S	1099	G	539	2325	2864	0.296952	0	0	184	240	424	0.329987	0	0.248553	439	993	1432	0.0336978	0	0.0326213	0.0937246	0.110287
18S	1100	A	618	1754	2372	0.118996	0	0	383	253	636	0.135078	0	0	476	796	1272	0.177097	0	0.150553	0.0501843	0.0709713
18S	1101	U	833	1910	2743	0.247672	0	0	373	376	749	0.275644	0	0	606	1179	1785	0.202912	0	0	0	0
18S	1102	G	517	573	1090	0.964793	0.171861	0.49127	76	184	260	1.19881	0.226679	0.54616	175	631	806	0.827785	0.0139618	0.453197	0.496875	0.0381584
18S	1103	C	532	1068	1600	0.252724	0	0.20184	66	617	683	0.272856	0	0	218	1350	1568	0.134481	0	0	0.0672801	0.0951484
18S	1104	G	900	1173	2073	0.0920765	0	0	175	307	482	0.0272832	0	0.0266122	557	888	1445	0.100092	0	0	0.00887074	0.0125451
18S	1105	G	533	524	1057	0.775572	0.0395506	0.437034	149	299	448	0.0709478	0	0.0663857	254	681	935	0.229179	0	0.186611	0.23001	0.154397
18S	1106	C	734	1601	2335	0.318222	0	0	150	479	629	0.300441	0	0	262	844	1106	0.0505069	0	0	0	0
18S	1107	G	1111	1771	2882	0.513551	0	0	201	461	662	0.393179	0	0	355	837	1192	0.200782	0	0	0	0
18S	1108	G	426	540	966	0.521636	0	0.343046	78	145	223	0.846478	0.125935	0.45954	262	600	862	0.0183726	0	0.0180617	0.273549	0.186812
18S	1109	C	781	812	1593	0.177325	0	0	209	156	365	0.0362477	0	0.0350723	397	763	1160	0.330625	0	0	0.0116908	0.0165332
18S	1110	G	190	550	740	0.760174	0.107443	0.432206	58	51	109	2.40293	0.449529	0.708027	90	270	360	1.12413	0.281298	0.52991	0.556714	0.114188
18S	1111	U	430	524	954	0.21836	0	0.179378	108	236	344	0.0362641	0	0	143	296	439	0.532374	0.0718002	0.347934	0.175771	0.142066
18S	1112	U	300	522	822	0.392183	0	0.28195	47	238	285	0.169231	0	0.145171	75	482	557	0.118658	0	0.106242	0.177788	0.0753489
18S	1113	A	194	546	740	0.424112	0	0.29809	76	194	270	0.166995	0	0.143552	59	260	319	0.885312	0.126201	0.470364	0.304002	0.133486
18S	1114	U	220	594	814	0.203654	0	0.169369	49	251	300	0.00409745	0	0	43	344	387	0.45315	0	0.312394	0.160588	0.127685
18S	1115	U	195	443	638	0.565571	0.0533216	0.361617	59	186	245	0.243089	0	0.196194	71	337	408	0.340234	0	0.254325	0.270712	0.0685204
18S	1116	C	275	561	836	0.113288	0	0.101869	72	210	282	0.0276796	0	0.027027	99	369	468	0.0917081	0	0.0841686	0.0710217	0.0319372
18S	1117	C	456	508	964	0.0165688	0	0	127	261	388	0.279949	0	0	187	373	560	0.091325	0	0	0	0
18S	1118	C	652	726	1378	0.330529	0	0	165	300	465	0.434859	0	0	324	454	778	0.369576	0	0	0	0
18S	1119	A	536	507	1043	0.0380907	0	0	156	121	277	0.0154676	0	0.0152862	268	268	536	0.0266501	0	0	0.00509539	0.00720597
18S	1120	U	847	889	1736	0.454858	0	0	205	154	359	0.27034	0	0	315	428	743	0.32945	0	0	0	0
18S	1121	G	411	331	742	0.460685	0	0.315681	91	51	142	0.995105	0.173786	0.500528	180	392	572	0.0777972	0	0	0.272069	0.206653
18S	1122	A	174	222	396	1.86594	0.375235	0.651647	68	37	105	1.67642	0.310791	0.628582	123	281	404	0.372894	0.0327705	0.272101	0.517443	0.173738
18S	1123	C	358	682	1040	0.0654072	0	0.0614471	93	54	147	0.992568	0.10943	0.49983	200	119	319	0.811701	0.179093	0.448807	0.336695	0.195741
18S	1124	C	475	621	1096	0.0587359	0	0.0555252	174	93	267	0.128151	0	0.113971	366	86	452	0.336645	0	0.252275	0.14059	0.0824986
18S	1125	C	745	662	1407	0.188463	0	0	253	90	343	0.128327	0	0	361	211	572	0.0612178	0	0.0577814	0.0192605	0.0272384
18S	1126	G	606	478	1084	0.163656	0	0.140751	126	90	216	0.660164	0	0.398757	236	125	361	0.980448	0.162298	0.495755	0.345088	0.149816
18S	1127	C	657	627	1284	0.0208301	0	0.0204206	244	145	389	0.0417379	0	0	295	410	705	0.0659112	0	0.0619179	0.0274462	0.0257614
18S	1128	C	448	452	900	0.601283	0.0885778	0.375761	118	106	224	0.929728	0.134663	0.482905	187	517	704	0.182285	0	0.154366	0.337677	0.136802
18S	1129	G	589	1037	1626	0.0904459	0	0	246	360	606	0.286582	0	0	309	495	804	0.152367	0	0.132364	0.0441212	0.0623968
18S	1130	G	616	1201	1817	0.156265	0	0	304	372	676	0.320614	0	0	335	932	1267	0.245137	0	0	0	0
18S	1131	G	433	878	1311	0.285518	0.0135377	0.222235	114	242	356	0.463648	0	0.317383	274	537	811	0.353175	0	0.261235	0.266951	0.0390535
18S	1132	C	1004	1166	2170	0.23754	0	0	228	636	864	0.437624	0	0	745	968	1713	0.385025	0	0	0	0
18S	1133	A	1258	1135	2393	0.285844	0	0	357	246	603	0.105703	0	0	1142	334	1476	0.228308	0	0	0	0
18S	1134	G	877	596	1473	0.250754	0	0.200591	239	256	495	0.102979	0	0.0935357	926	309	1235	0.052589	0	0	0.0980422	0.0819529
18S	1135	C	1248	617	1865	0.0178457	0	0	262	260	522	0.0891863	0	0.0820274	1091	389	1480	0.2231	0	0	0.0273425	0.0386681
18S	1136	U	1127	580	1707	0.0624967	0	0.0588531	273	218	491	0.12421	0	0.110686	787	205	992	0.193063	0	0.161958	0.110499	0.0420925
18S	1137	U	1534	637	2171	0.212339	0	0	278	236	514	0.0153182	0	0.015116	871	468	1339	0.189925	0	0	0.00503868	0.00712577
18S	1138	C	1446	536	1982	0.154805	0	0	454	153	607	0.178125	0	0	690	345	1035	0.0319284	0	0.0309694	0.0103231	0.0145991
18S	1139	C	1275	782	2057	0.251803	0	0	427	158	585	0.224782	0	0	765	307	1072	0.112043	0	0	0	0
18S	1140	G	1046	417	1463	0.0116424	0	0	197	102	299	0.505074	0	0.336326	529	132	661	0.352702	0	0.261031	0.199119	0.144115
18S	1141	G	971	504	1475	0.10484	0	0	666	140	806	0.551342	0	0	822	199	1021	0.255773	0	0	0	0
18S	1142	G	652	338	990	0.231203	0	0.18794	204	79	283	0.349296	0	0.25955	576	141	717	0.048468	0	0	0.149163	0.109451
18S	1143	A	712	411	1123	0.0577995	0	0	157	73	230	0.511448	0.00659711	0.339355	518	99	617	0.0169004	0	0	0.113118	0.159973
18S	1144	A	464	343	807	0.165209	0	0.141936	176	103	279	0.108056	0	0.0978335	419	50	469	0.123735	0	0.11032	0.116696	0.0185606
18S	1145	A	377	241	618	0.350835	0	0.260028	103	45	148	0.916182	0.0678285	0.479809	251	50	301	0.547645	0.0777048	0.354616	0.364818	0.0900149
18S	1146	C	172	199	371	1.00959	0.202773	0.503058	76	82	158	0.607268	0	0.37931	134	80	214	0.934005	0.132353	0.484103	0.45549	0.0544205
18S	1147	C	183	226	409	0.674797	0.0657275	0.4035	75	148	223	0.0747024	0	0.0697998	154	93	247	0.53078	0	0.347654	0.273651	0.145937
18S	1148	A	128	157	285	1.31181	0.255696	0.568298	85	63	148	0.509321	0.065237	0.338958	78	51	129	1.71624	0.283578	0.633638	0.513631	0.126361
18S	1149	A	140	265	405	0.611795	0.0848315	0.380155	50	93	143	0.631867	0.115698	0.38886	61	123	184	0.786306	0.100676	0.441522	0.403512	0.0271108
18S	1150	A	200	399	599	0.0598333	0	0.0565443	92	172	264	0.0990776	0	0	108	192	300	0.0488741	0	0.0467448	0.0344297	0.024672
18S	1151	G	67	649	716	0.0973966	0	0	36	117	153	0.734632	0.174659	0.4251	22	186	208	0.651143	0.167035	0.395505	0.273535	0.193796
18S	1152	U	144	513	657	0.0689632	0	0.0646059	62	197	259	0.0658547	0	0.0620096	76	377	453	0.17626	0	0	0.0422052	0.0298624
18S	1153	C	139	774	913	0.184549	0	0	97	221	318	0.105468	0	0	36	410	446	0.0741486	0	0	0	0
18S	1154	U	165	727	892	0.10061	0	0	109	254	363	0.18953	0	0	65	388	453	0.00305923	0	0	0	0
18S	1155	U	209	809	1018	0.16743	0	0	168	223	391	0.188124	0	0	91	326	417	0.182403	0	0.154577	0.0515258	0.0728685
18S	1156	U	299	538	837	0.0991647	0	0.0903163	169	265	434	0.206692	0	0	78	382	460	0.159123	0	0.137536	0.0759507	0.0570603
18S	1157	G	247	551	798	0.199416	0.0268418	0.166435	159	220	379	0.0538596	0	0	109	474	583	0.0486111	0	0	0.0554782	0.078458
18S	1158	G	330	704	1034	0.0505314	0	0	201	149	350	0.0731561	0	0.0683505	262	792	1054	0.462359	0	0	0.0227835	0.0322208
18S	1159	G	352	853	1205	0.102349	0	0	109	118	227	0.791715	0.183941	0.44296	97	441	538	0.279922	0	0.21902	0.22066	0.180841
18S	1160	U	84	878	962	0.292362	0	0.226405	71	253	324	0.312957	0.00599786	0.23892	34	569	603	0.29358	0	0.227242	0.230856	0.00571279
18S	1161	U	138	904	1042	0.395121	0	0.283411	58	449	507	0.087336	0	0	81	396	477	0.949419	0.0962146	0.48755	0.256987	0.199916
18S	1162	C	198	901	1099	0.49899	0.0260044	0.333086	85	541	626	0.201772	0	0	70	643	713	0.45831	0.00277951	0.314577	0.215888	0.152843
18S	1163	C	132	830	962	0.855706	0.126397	0.46138	41	263	304	0.882004	0.10338	0.469469	49	598	647	0.750583	0.102067	0.42914	0.45333	0.0174205
18S	1164	G	217	1219	1436	0.305861	0	0.234347	55	304	359	0.722407	0.102038	0.420095	85	1124	1209	0.038742	0	0	0.218147	0.171885
18S	1165	G	503	2085	2588	0.302832	0	0	151	388	539	0.181358	0	0.153758	158	1213	1371	0.144776	0	0	0.0512525	0.072482
18S	1166	G	906	1927	2833	0.359174	0	0	256	500	756	0.124673	0	0	280	1652	1932	0.402581	0	0	0	0
18S	1167	G	1822	2215	4037	0.590378	0	0	754	479	1233	0.486854	0	0	696	1650	2346	0.529177	0	0	0	0
18S	1168	G	1952	1264	3216	0.484344	0	0	693	304	997	0.342541	0	0	1128	877	2005	0.444771	0	0	0	0
18S	1169	G	611	625	1236	0.42445	0	0.298144	487	207	694	0.0349321	0	0	472	411	883	0.322524	0	0.244079	0.180741	0.129695
18S	1170	A	1321	322	1643	0.049804	0	0	721	160	881	0.286798	0	0	974	220	1194	0.128154	0	0	0	0
18S	1171	G	303	208	511	1.94514	0.32231	0.660896	423	94	517	0.230094	0	0.187348	410	76	486	1.05772	0.179634	0.514539	0.454261	0.197968
18S	1172	U	513	354	867	0.457258	0	0.314028	612	53	665	0.125776	0	0	542	131	673	0.303248	0	0.232951	0.182326	0.133105
18S	1173	A	300	84	384	1.90182	0.136309	0.655976	408	57	465	0.181068	0	0.153588	318	52	370	1.07592	0.0502566	0.51896	0.442841	0.212044
18S	1174	U	227	115	342	1.66469	0.096608	0.625406	256	64	320	0.541156	0.0881102	0.351848	350	56	406	0.536964	0	0.349926	0.442393	0.129412
18S	1175	G	342	276	618	0.203662	0	0.169429	255	96	351	0.229987	0	0.187416	230	110	340	0.536038	0	0.349642	0.235496	0.0810468
18S	1176	G	324	131	455	0.623148	0	0.384433	205	36	241	0.691093	0.0988368	0.409667	260	36	296	0.626001	0	0.385793	0.393298	0.0115884
18S	1177	U	387	58	445	0.662506	0.115058	0.399037	187	26	213	0.783489	0.150928	0.440455	342	26	368	0.164679	0	0.141724	0.327072	0.132147
18S	1178	U	850	220	1070	0.343604	0	0	323	117	440	0.236105	0	0	768	66	834	0.568636	0	0	0	0
18S	1179	G	637	114	751	0.00778664	0	0	208	126	334	0.0310116	0	0	268	44	312	0.249379	0	0.200114	0.0667046	0.0943346
18S	1180	C	842	280	1122	0.341635	0	0	181	195	376	0.186796	0	0	351	82	433	0.159242	0	0	0	0
18S	1181	A	751	136	887	0.113038	0	0	189	82	271	0.129412	0	0.114958	255	59	314	0.15157	0	0.131984	0.0823138	0.0586182
18S	1182	A	586	130	716	0.120642	0	0.107788	158	132	290	0.00198549	0	0	180	53	233	0.540646	0.00131854	0.351898	0.153229	0.147211
18S	1183	A	1094	188	1282	0.425392	0	0	335	115	450	0.41116	0	0	337	74	411	0.200054	0	0	0	0
18S	1184	G	474	176	650	0.243164	0.00604194	0.195843	139	90	229	0.238116	0	0.192999	181	61	242	0.376589	0	0.274387	0.221076	0.0377142
18S	1185	C	218	305	523	0.54243	0.0840392	0.352108	55	172	227	0.160185	0	0.138593	66	148	214	0.409199	0.0929411	0.291339	0.26068	0.0898227
18S	1186	U	309	469	778	0.000813008	0	0.000813391	34	210	244	0.0709297	0	0.0664853	68	239	307	0.0345238	0	0	0.0224329	0.0311515
18S	1187	G	217	402	619	0.278065	0	0.217842	41	108	149	0.873926	0.11313	0.468026	55	223	278	0.12963	0	0.115119	0.266996	0.148207
18S	1188	A	251	309	560	0.434324	0.0543613	0.303184	42	106	148	0.959433	0.147927	0.491331	54	242	296	0.0978302	0	0.0893864	0.294634	0.164205
18S	1189	A	172	451	623	0.306927	0.0219491	0.235134	85	156	241	0.214371	0	0.177131	84	196	280	0.244247	0	0.196864	0.203043	0.0240795
18S	1190	A	157	610	767	0.0560185	0	0.0531124	104	153	257	0.214298	0	0.177044	117	152	269	0.419053	0.0424882	0.296078	0.175411	0.0991969
18S	1191	C	167	912	1079	0.218261	0	0	44	164	208	0.796385	0.127182	0.44451	97	168	265	0.775982	0.0546891	0.437858	0.294123	0.207994
18S	1192	U	130	818	948	0.0282754	0	0	37	415	452	0.116605	0	0	83	363	446	0.203853	0	0.169649	0.0565497	0.0799733
18S	1193	U	180	870	1050	0.0780315	0	0	50	505	555	0.188529	0	0	107	560	667	0.0934797	0	0	0	0
18S	1194	A	137	749	886	0.182037	0	0.15415	53	357	410	0.302163	0	0.232481	88	354	442	0.61066	0.0329025	0.379668	0.255433	0.0934872
18S	1195	A	162	700	862	0.302588	0.0608689	0.232504	57	337	394	0.556681	0.100175	0.35819	90	408	498	0.574749	0.0626855	0.365443	0.318713	0.0610303
18S	1196	A	352	798	1150	0.0232165	0	0.022709	70	557	627	0.0634466	0	0.0597507	159	637	796	0.0392862	0	0.0378468	0.0401022	0.0152061
18S	1197	G	693	821	1514	0.211676	0	0	544	420	964	0.274059	0	0	558	988	1546	0.468577	0	0	0	0
18S	1198	G	636	604	1240	0.0235473	0	0.0230237	377	401	778	0.0169305	0	0.0166697	625	630	1255	0.263818	0	0	0.0132311	0.00970878
18S	1199	A	950	474	1424	0.0809279	0	0	462	472	934	0.102068	0	0	865	468	1333	0.266342	0	0	0	0
18S	1200	A	841	438	1279	0.078099	0	0.0724939	522	371	893	0.0188168	0	0.0184896	632	365	997	0.0718882	0	0.0671297	0.0527044	0.0242924
18S	1201	U	892	554	1446	0.0301313	0	0	596	458	1054	0.112638	0	0	569	340	909	0.221709	0	0.181638	0.060546	0.085625
18S	1202	U	1356	373	1729	0.198215	0	0	720	392	1112	0.149057	0	0	595	256	851	0.324231	0.00222684	0.245062	0.0816872	0.115523
18S	1203	G	1069	266	1335	0.056146	0	0.053199	761	208	969	0.0306415	0	0	778	274	1052	0.0230875	0	0.0225874	0.0252621	0.0218006
18S	1204	A	1134	300	1434	0.000147116	0	0	825	156	981	0.0941616	0	0	880	190	1070	0.0580869	0	0	0	0
18S	1205	C	1081	593	1674	0.134879	0	0	847	358	1205	0.316915	0	0	1032	357	1389	0.324884	0	0	0	0
18S	1206	G	1153	479	1632	0.123127	0	0	1068	258	1326	0.444177	0	0	1052	435	1487	0.423133	0	0	0	0
18S	1207	G	952	367	1319	0.105076	0	0.0951499	529	280	809	0.11118	0	0	636	302	938	0.0617797	0	0	0.0317166	0.0448541
18S	1208	A	697	280	977	0.492854	0.0460677	0.330368	349	139	488	0.344672	0.0358471	0.256714	494	183	677	0.273435	0	0.214971	0.267351	0.0477073
18S	1209	A	290	476	766	0.850558	0.101828	0.459946	46	135	181	2.27808	0.401038	0.69611	177	200	377	1.22698	0.243487	0.551618	0.569225	0.0972141
18S	1210	G	588	1702	2290	0.474	0	0	113	114	227	1.25585	0.138183	0.557792	226	218	444	0.749388	0.0772947	0.428923	0.328905	0.238447
18S	1211	G	839	1184	2023	0.427525	0	0	254	175	429	0.0301292	0	0	659	211	870	0.238742	0	0	0	0
18S	1212	G	534	467	1001	0.190098	0	0.159867	140	59	199	0.865944	0	0.465325	333	70	403	0.6206	0	0.38353	0.336241	0.129108
18S	1213	C	939	308	1247	0.110924	0	0	225	76	301	0.00827815	0	0.00823723	658	148	806	0.278631	0	0	0.00274574	0.00388307
18S	1214	A	729	152	881	0.310116	0	0.236914	111	29	140	1.17289	0.179099	0.541551	556	104	660	0.0573878	0	0	0.259488	0.221663
18S	1215	C	396	170	566	1.26569	0.0799095	0.559068	101	99	200	0.60984	0	0.379994	202	211	413	0.807032	0	0.447204	0.462089	0.0738602
18S	1216	C	525	264	789	0.720985	0	0.419246	169	119	288	0.259131	0	0.206369	298	230	528	0.628124	0	0.386245	0.337286	0.093548
18S	1217	A	320	122	442	2.43524	0.366618	0.709366	150	60	210	1.08415	0.170266	0.521374	188	68	256	3.0489	0.466788	0.753744	0.661494	0.100723
18S	1218	C	634	216	850	0.80457	0.0995496	0.446142	267	67	334	0.34073	0	0.254705	436	121	557	0.935544	0.132977	0.483797	0.394881	0.100305
18S	1219	C	1255	146	1401	0.167332	0	0.143434	415	71	486	0.0172941	0	0	959	206	1165	0.0269773	0	0	0.0478112	0.0676152
18S	1220	A	1782	234	2016	0.140004	0	0	472	50	522	0.00286807	0	0	1236	117	1353	0.0977515	0	0	0	0
18S	1221	G	2793	244	3037	0.418861	0	0	731	86	817	0.358055	0	0	2037	205	2242	0.458795	0	0	0	0
18S	1222	G	2335	165	2500	0.222755	0	0	806	62	868	0.3665	0	0	1958	208	2166	0.398252	0	0	0	0
18S	1223	A	3403	296	3699	0.502381	0	0	953	132	1085	0.511306	0	0	1996	265	2261	0.416593	0	0	0	0
18S	1224	G	1203	252	1455	0.477763	0	0.323452	213	103	316	1.00582	0.137743	0.50224	731	176	907	0.68386	0.0601337	0.406392	0.410695	0.0730535
18S	1225	U	1761	402	2163	0.0462107	0	0	290	249	539	0.117099	0	0.104998	961	386	1347	0.0947659	0	0.0866214	0.0638732	0.045784
18S	1226	G	1952	424	2376	0.162899	0	0	262	393	655	0.142751	0	0	1003	445	1448	0.0230044	0	0	0	0
18S	1227	G	1467	383	1850	0.0572363	0	0.0541654	249	157	406	0.422659	0	0.297605	918	339	1257	0.101917	0	0.0925571	0.148109	0.106865
18S	1228	A	944	550	1494	0.304236	0	0.233387	154	373	527	0.094697	0	0.0866551	979	231	1210	0.147711	0	0.128793	0.149612	0.0616856
18S	1229	G	704	316	1020	0.956709	0.150846	0.489183	149	202	351	0.702494	0	0.413316	636	245	881	0.615319	0.0378888	0.381195	0.427898	0.0452756
18S	1230	C	1049	673	1722	0.0512672	0	0.048794	248	426	674	0.173481	0	0	1224	359	1583	0.179286	0	0	0.0162647	0.0230017
18S	1231	C	1340	187	1527	0.20285	0	0.168733	232	194	426	0.492896	0.013652	0.33068	952	89	1041	0.325624	0	0.245816	0.24841	0.0661398
18S	1232	U	1463	47	1510	0.188014	0	0.158347	180	47	227	1.93523	0.327543	0.660298	864	13	877	0.561655	0	0.359916	0.392854	0.20624
18S	1233	G	829	660	1489	0.205019	0	0.170232	215	393	608	0.116128	0	0.104199	706	401	1107	0.223375	0	0.182724	0.152385	0.0344523
18S	1234	C	1723	1459	3182	0.488323	0	0	257	1019	1276	0.502749	0	0	1332	1410	2742	0.571795	0	0	0	0
18S	1235	G	1591	1247	2838	0.399159	0	0	240	617	857	0.186402	0	0	1013	1096	2109	0.41644	0	0	0	0
18S	1236	G	612	893	1505	0.251335	0	0.20096	141	655	796	0.10085	0	0	450	629	1079	0.239969	0	0.193673	0.131544	0.0930635
18S	1237	C	370	850	1220	0.530367	0.0220499	0.346747	63	932	995	0.323918	0	0	247	685	932	0.377385	0	0.2742	0.206982	0.149325
18S	1238	U	326	677	1003	0.836864	0.0963017	0.455841	54	275	329	1.24505	0.0773529	0.555325	234	284	518	1.50283	0.238375	0.600914	0.53736	0.060573
18S	1239	U	633	1281	1914	0.110775	0	0	92	1140	1232	0.494719	0	0	395	950	1345	0.11121	0	0	0	0
18S	1240	A	554	1438	1992	0.160729	0	0	88	448	536	0.252659	0	0.201998	324	868	1192	0.00376269	0	0	0.0673328	0.0952229
18S	1241	A	556	1565	2121	0.267285	0	0	123	381	504	0.21945	0	0.180251	292	758	1050	0.0476477	0	0.045522	0.0752576	0.0765321
18S	1242	U	429	1378	1807	0.200608	0	0	67	419	486	0.158544	0	0.137091	154	1071	1225	0.205383	0	0	0.045697	0.0646253
18S	1243	U	208	999	1207	0.238107	0	0.192444	61	294	355	0.622815	0	0.384452	80	745	825	0.267474	0	0.211231	0.262709	0.0864265
18S	1244	U	136	815	951	0.583252	0.0620111	0.368633	41	398	439	0.214773	0	0.177132	66	852	918	0.136658	0	0.120343	0.222036	0.106221
18S	1245	G	181	1038	1219	0.255929	0	0.20391	77	277	354	0.53252	0	0.34812	59	1176	1235	0.16521	0	0	0.18401	0.142814
18S	1246	A	215	1375	1590	0.0448355	0	0.0429374	84	449	533	0.0247815	0	0	91	995	1086	0.0175202	0	0.0172341	0.0200572	0.0176424
18S	1247	C	115	1545	1660	0.0195331	0	0.0191702	62	535	597	0.102248	0	0	52	971	1023	0.119238	0	0.106628	0.0419328	0.0464112
18S	1248	U	194	246	440	3.54792	0.481992	0.780508	94	120	214	1.88305	0.338317	0.6542	127	44	171	7.00252	0.707408	0.875676	0.770128	0.0907143	1
18S	1249	C	491	1198	1689	0.181913	0	0.153991	256	813	1069	0.49298	0	0	312	1397	1709	0.229435	0	0	0.0513304	0.0725922
18S	1250	A	562	803	1365	0.693761	0.0543165	0.409775	231	218	449	0.424074	0	0.298255	384	713	1097	0.383991	0	0.277635	0.328555	0.0580451
18S	1251	A	661	1787	2448	0.0121728	0	0	213	168	381	0.755817	0.0353744	0.431107	316	716	1032	0.609121	0.0785701	0.378771	0.269959	0.192082
18S	1252	C	2290	2803	5093	0.551027	0	0	446	647	1093	0.447319	0	0	971	1448	2419	0.345294	0	0	0	0
18S	1253	A	1307	639	1946	0.408965	0	0.290365	384	356	740	0.138372	0	0	679	873	1552	0.131724	0	0.116458	0.135608	0.119312
18S	1254	C	2541	1606	4147	0.397086	0	0	549	370	919	0.359034	0	0	1696	1292	2988	0.462946	0	0	0	0
18S	1255	G	925	1558	2483	0.119382	0	0.106688	282	261	543	0.147202	0	0.12852	561	1882	2443	0.302801	0	0	0.0784026	0.0561509
18S	1256	G	896	3304	4200	0.37901	0	0	281	296	577	0.0204537	0	0	478	1558	2036	0.169798	0	0	0	0
18S	1257	G	946	1816	2762	0.00113001	0	0.00112914	260	360	620	0.132135	0	0	552	1560	2112	0.240274	0	0	0.000376381	0.000532284
18S	1258	A	1164	1208	2372	0.160514	0	0.138363	293	188	481	0.100461	0	0.0914624	499	900	1399	0.166365	0	0.142723	0.124183	0.0232052
18S	1259	A	965	870	1835	0.390033	0	0.280702	168	182	350	0.357297	0.0227925	0.263795	372	908	1280	0.147272	0	0.128455	0.224317	0.0681357
18S	1260	A	683	493	1176	1.13958	0.175651	0.532831	117	87	204	1.19019	0.227866	0.544632	192	393	585	1.41636	0.252199	0.586569	0.554677	0.0230599
18S	1261	C	1147	1038	2185	0.0352597	0	0.0340739	213	168	381	0.00450843	0	0.00449993	408	529	937	0.257486	0	0.204937	0.0811701	0.088345
18S	1262	C	1595	1370	2965	0.255743	0	0	251	153	404	0.0779973	0	0	496	723	1219	0.164481	0	0	0	0
18S	1263	U	1410	1028	2438	0.103084	0	0	251	165	416	0.156275	0	0	430	277	707	0.36833	0	0.26946	0.0898201	0.127025
18S	1264	C	951	1951	2902	0.289268	0	0	231	142	373	0.118835	0	0	363	1082	1445	0.469978	0	0	0	0
18S	1265	A	505	656	1161	0.876869	0.0609738	0.467412	115	68	183	0.858333	0.140997	0.463238	213	277	490	0.627721	0.0556153	0.386127	0.438926	0.0373731
18S	1266	C	419	463	882	1.4003	0.105947	0.583661	165	66	231	0.387596	0	0.280199	256	176	432	0.65435	0	0.396086	0.419982	0.125035
18S	1267	C	1630	602	2232	0.124755	0	0	224	67	291	0.177549	0	0.151219	310	121	431	0.56178	0	0.360239	0.170486	0.147697
18S	1268	C	3024	564	3588	0.518476	0	0	390	161	551	0.369907	0	0	346	559	905	0.364312	0	0	0	0
18S	1269	G	1882	819	2701	0.378337	0	0	131	163	294	0.329718	0	0.248594	222	402	624	0.137404	0	0	0.0828648	0.117188
18S	1270	G	998	448	1446	0.163826	0	0.140848	112	75	187	1.25012	0.11428	0.556895	198	255	453	0.115394	0	0.103661	0.267135	0.205453
18S	1271	C	703	255	958	0.679504	0	0.404838	217	147	364	0.186788	0	0.157754	329	127	456	0.0362509	0	0	0.187531	0.16661
18S	1272	C	194	125	319	4.18264	0.545019	0.807535	67	37	104	3.82815	0.553692	0.794448	55	22	77	5.13803	0.6064	0.838833	0.813606	0.0186216	1	0.807535	0.794448	0.838833	0.813606	0.0186216
18S	1273	C	1207	226	1433	0.106431	0	0.0962538	618	152	770	0.391973	0	0	186	104	290	0.673998	0	0.403456	0.16657	0.172051
18S	1274	G	946	577	1523	0.0128609	0	0.0127058	836	114	950	0.495408	0	0	387	199	586	0.134242	0	0	0.00423527	0.00598958
18S	1275	G	769	337	1106	0.327873	0	0.247084	341	173	514	0.0377994	0	0.0364909	145	178	323	0.709671	0	0.415843	0.233139	0.155183
18S	1276	A	772	319	1091	0.299532	0	0.230655	361	180	541	0.0275113	0	0.0268228	80	90	170	2.51384	0.380681	0.716604	0.324694	0.289346
18S	1277	C	938	685	1623	0.133696	0	0	382	262	644	0.0786391	0	0	90	461	551	0.181743	0	0.154029	0.0513429	0.0726098
18S	1278	A	677	881	1558	0.0255007	0	0	353	265	618	0.0524502	0	0.0499129	81	526	607	0.273136	0	0.214815	0.0882428	0.0917907
18S	1279	C	851	1771	2622	0.420138	0	0	151	409	560	0.2857	0	0.222522	86	1049	1135	0.247721	0	0	0.0741741	0.104898
18S	1280	G	675	1165	1840	0.113181	0	0	286	289	575	0.287249	0	0.223451	180	1168	1348	0.294827	0	0	0.0744837	0.105336
18S	1281	G	343	710	1053	0.679422	0.098885	0.404786	142	276	418	0.89581	0.239818	0.473117	148	672	820	0.347476	0	0.258105	0.378669	0.0896997
18S	1282	A	383	769	1152	0.496849	0	0.332122	320	344	664	0.157828	0	0.136491	286	357	643	0.803882	0	0.446024	0.304879	0.127826
18S	1283	C	652	1061	1713	0.00467393	0	0.00465489	676	363	1039	0.260288	0	0	593	984	1577	0.279806	0	0	0.00155163	0.00219433
18S	1284	A	899	1370	2269	0.268419	0	0	958	308	1266	0.401351	0	0	1204	740	1944	0.418012	0	0	0	0
18S	1285	G	943	1285	2228	0.246603	0	0	950	186	1136	0.313496	0	0	1149	551	1700	0.308191	0	0	0	0
18S	1286	G	549	1027	1576	0.103164	0	0.0935699	733	179	912	0.104649	0	0	874	693	1567	0.243056	0	0	0.03119	0.0441093
18S	1287	A	821	1415	2236	0.241156	0	0	906	254	1160	0.329601	0	0	923	468	1391	0.152075	0	0	0	0
18S	1288	U	63	187	250	7.08251	0.734806	0.876708	26	26	52	15.9205	0.862613	0.941951	47	46	93	13.6684	0.82807	0.932503	0.917054	0.0287882	1	0.876708	0.941951	0.932503	0.917054	0.0287882
18S	1289	U	766	1405	2171	0.104159	0	0	649	288	937	0.166299	0	0	912	225	1137	0.177348	0	0.150746	0.0502487	0.0710624
18S	1290	G	534	1050	1584	0.334175	0.00849122	0.250591	477	154	631	0.255573	0	0.203808	684	253	937	0.466773	0	0.318463	0.257621	0.0470709
18S	1291	A	923	1001	1924	0.114805	0	0.10303	551	117	668	0.142933	0	0.125222	809	196	1005	0.366225	0	0.268251	0.165501	0.073218
18S	1292	C	1152	1225	2377	0.106915	0	0	643	236	879	0.18976	0	0	1160	245	1405	0.0366208	0	0	0	0
18S	1293	A	929	1494	2423	0.100477	0	0	502	136	638	0.13342	0	0.117877	1065	234	1299	0.0655128	0	0.0615292	0.0598022	0.0481388
18S	1294	G	1497	1237	2734	0.209592	0	0	490	97	587	0.264059	0	0.209179	1836	291	2127	0.375412	0	0	0.0697264	0.098608
18S	1295	A	1780	1517	3297	0.336527	0	0	653	137	790	0.0289647	0	0	2155	155	2310	0.392807	0	0	0	0
18S	1296	U	1055	1685	2740	0.203328	0	0	501	326	827	0.0960011	0	0	1270	265	1535	0.0381076	0	0	0	0
18S	1297	U	796	1695	2491	0.13431	0	0	450	465	915	0.189738	0	0	1121	376	1497	0.0139223	0	0	0	0
18S	1298	G	638	922	1560	0.381671	0.0774555	0.276367	373	243	616	0.259373	0	0.20622	1025	388	1413	0.0373409	0	0.0360213	0.172869	0.100915
18S	1299	A	522	1235	1757	0.148142	0	0.129091	337	238	575	0.340066	0	0.254097	909	134	1043	0.421956	0.0655425	0.296943	0.226711	0.071209
18S	1300	U	716	1098	1814	0.044775	0	0.0428788	526	763	1289	0.458794	0	0	1236	158	1394	0.0138431	0	0.0136637	0.0188475	0.0178848
18S	1301	A	649	1225	1874	0.066323	0	0	554	257	811	0.0653394	0	0	1332	241	1573	0.16313	0	0	0	0
18S	1302	G	559	727	1286	0.275706	0.0174926	0.216252	379	119	498	0.581496	0.120555	0.368154	731	163	894	0.470031	0.126285	0.319985	0.301464	0.0633816
18S	1303	C	646	858	1504	0.00631968	0	0	491	157	648	0.162815	0	0.140203	1061	160	1221	0.0230496	0	0.0225484	0.0542506	0.061471
18S	1304	U	619	501	1120	0.277827	0.0375639	0.217574	408	269	677	0.0776139	0	0.0721226	1087	74	1161	0.0649742	0	0.0610594	0.116919	0.071317
18S	1305	C	765	733	1498	0.0961456	0	0	473	198	671	0.111095	0	0.100121	1266	223	1489	0.183773	0	0	0.0333736	0.0471973
18S	1306	U	727	719	1446	0.0754051	0	0	345	480	825	0.120568	0	0	951	295	1246	0.0270605	0	0.0263681	0.00878937	0.01243
18S	1307	U	693	538	1231	0.0802038	0	0.0743046	320	486	806	0.131172	0	0	718	377	1095	0.176582	0	0.150197	0.0748337	0.0613186
18S	1308	U	523	352	875	0.535756	0.146288	0.349114	216	611	827	0.117995	0	0	535	523	1058	0.204648	0	0.170015	0.173043	0.142541
18S	1309	C	610	597	1207	0.0999816	0	0.0909623	221	365	586	0.333769	0.0243069	0.250565	754	430	1184	0.0733052	0	0.0683523	0.136626	0.0810936
18S	1310	U	540	455	995	0.377064	0.103231	0.274017	222	333	555	0.436211	0.0628458	0.304104	835	363	1198	0.0536002	0	0.0509137	0.209678	0.112934
18S	1311	C	661	755	1416	0.015463	0	0.0152382	223	714	937	0.160744	0	0	712	1042	1754	0.308319	0	0	0.00507938	0.00718333
18S	1312	G	481	1241	1722	0.167157	0	0	201	360	561	0.495809	0.0645817	0.33186	492	1218	1710	0.309819	0	0	0.11062	0.15644
18S	1313	A	521	949	1470	0.0412418	0	0.0396341	223	541	764	0.110719	0	0.0997997	534	603	1137	0.106405	0	0.0962483	0.0785607	0.0275634
18S	1314	U	553	879	1432	0.0986431	0	0.0898434	183	1178	1361	0.41351	0	0	371	685	1056	0.24414	0	0.196381	0.0954081	0.0802687
18S	1315	U	618	987	1605	0.0592085	0	0.0559317	182	671	853	0.0364949	0	0.0352498	347	601	948	0.557909	0.00102226	0.358356	0.149846	0.147681
18S	1316	C	599	956	1555	0.14905	0	0.129789	161	572	733	0.253709	0	0.202587	355	628	983	0.592412	0.0340708	0.372259	0.234878	0.101588
18S	1317	C	766	2103	2869	0.388192	0	0	280	846	1126	0.185231	0	0	480	952	1432	0.2097	0	0.173449	0.0578163	0.0817645
18S	1318	G	423	981	1404	0.443709	0.0278211	0.307491	168	465	633	0.594462	0.0972951	0.373198	260	592	852	1.345	0.265543	0.573848	0.418179	0.113296
18S	1319	U	508	1546	2054	0.0313436	0	0	172	1023	1195	0.188378	0	0	323	1388	1711	0.186578	0	0.157318	0.0524394	0.0741605
18S	1320	G	812	457	1269	0.606378	0	0.377667	289	580	869	0.132248	0	0.11692	583	1553	2136	0.036089	0	0	0.164862	0.157865
18S	1321	G	1829	1205	3034	0.366143	0	0	653	482	1135	0.171401	0	0	1441	2316	3757	0.466117	0	0	0	0
18S	1322	G	1125	826	1951	0.0107753	0	0.0106658	406	415	821	0.141565	0	0.124142	859	1381	2240	0.0174674	0	0	0.044936	0.0561762
18S	1323	U	1540	1093	2633	0.275664	0	0	476	794	1270	0.303217	0	0	1048	3228	4276	0.530424	0	0	0	0
18S	1324	G	2137	623	2760	0.354228	0	0	618	797	1415	0.419029	0	0	2090	1649	3739	0.463434	0	0	0	0
18S	1325	G	872	926	1798	0.0620653	0	0.0584689	133	694	827	0.0722893	0	0.0674919	630	1240	1870	0.192642	0	0.161598	0.0958529	0.0466344
18S	1326	U	21	108	129	14.9759	0.819037	0.937857	9	209	218	3.20426	0.486652	0.762975	16	361	377	5.14321	0.598471	0.837579	0.846137	0.0716515	1	0.937857	0.762975	0.837579	0.846137	0.0716515
18S	1327	G	1869	1042	2911	0.383806	0	0	394	709	1103	0.269585	0	0	1323	696	2019	0.0251705	0	0.0245644	0.00818813	0.0115798
18S	1328	G	23	87	110	17.8137	0.8585	0.947301	1	116	117	6.62382	0.690241	0.869799	28	372	400	4.28019	0.532452	0.810996	0.876032	0.0558206	1	0.947301	0.869799	0.810996	0.876032	0.0558206
18S	1329	U	1588	743	2331	0.223289	0	0	569	368	937	0.159607	0	0	1370	499	1869	0.006429	0	0	0	0
18S	1330	G	961	400	1361	0.399772	0	0.285748	336	237	573	0.391483	0	0.281695	772	389	1161	0.553232	0	0.356379	0.30794	0.034291
18S	1331	C	1912	686	2598	0.305699	0	0	672	427	1099	0.347525	0	0	1621	1196	2817	0.451948	0	0	0	0
18S	1332	A	1513	662	2175	0.121564	0	0	563	342	905	0.195806	0	0	1294	640	1934	0.169515	0	0	0	0
18S	1333	U	1675	793	2468	0.17771	0	0	499	449	948	0.220314	0	0	1139	1298	2437	0.364083	0	0	0	0
18S	1334	G	1627	764	2391	0.12506	0	0	566	293	859	0.164961	0	0	910	903	1813	0.159372	0	0	0	0
18S	1335	G	904	350	1254	0.97112	0.20809	0.492873	386	161	547	0.399027	0.0614756	0.28559	473	460	933	0.712812	0.0533803	0.416425	0.398296	0.0855886
18S	1336	C	864	907	1771	0.444382	0.0559163	0.307783	350	244	594	0.243604	0	0.196151	394	1204	1598	0.119978	0	0	0.167978	0.127221
18S	1337	C	2106	736	2842	0.0573807	0	0	624	255	879	0.187664	0	0	945	982	1927	0.331518	0	0	0	0
18S	1338	G	1652	449	2101	0.438112	0.0698282	0.304745	258	201	459	0.613768	0.150785	0.380845	379	275	654	0.948804	0.219227	0.487246	0.390945	0.0748476
18S	1339	U	2174	469	2643	0.221798	0.0138511	0.18159	404	202	606	0.173861	0	0.148318	362	270	632	0.84706	0.161984	0.458992	0.262967	0.139275
18S	1340	U	2888	589	3477	0.0365664	0	0	428	214	642	0.0714878	0	0.0668153	532	268	800	0.311444	0	0.237708	0.101508	0.100096
18S	1341	C	3295	1017	4312	0.211737	0	0	489	134	623	0.0883191	0	0.0812715	603	306	909	0.1079	0	0.0974881	0.0595865	0.042651
18S	1342	U	3380	651	4031	0.0970018	0	0	501	284	785	0.145194	0	0	602	178	780	0.430787	0	0.301354	0.100451	0.142059
18S	1343	U	3998	537	4535	0.196703	0	0	669	271	940	0.320002	0	0	697	224	921	0.212931	0	0.175708	0.0585693	0.0828294
18S	1344	A	4864	639	5503	0.355002	0	0	685	120	805	0.207251	0	0	781	202	983	0.178376	0	0.151505	0.0505018	0.0714203
18S	1345	G	3910	858	4768	0.232159	0	0	494	175	669	0.00222222	0	0	511	311	822	0.557972	0.0852382	0.35842	0.119473	0.168961
18S	1346	U	2753	992	3745	0.000910601	0	0.000910015	267	232	499	0.416733	0.0420259	0.294567	440	698	1138	0.185543	0	0.156621	0.150699	0.119958
18S	1347	U	1525	1023	2548	0.561789	0.0952034	0.359799	235	286	521	0.552299	0	0.356234	240	1250	1490	0.0222297	0	0	0.238678	0.168777
18S	1348	G	2046	1333	3379	0.114421	0	0.102701	277	413	690	0.207477	0	0.172033	624	2069	2693	0.488955	0	0	0.0915779	0.0706712
18S	1349	G	934	983	1917	1.0434	0.20456	0.510749	145	188	333	1.84052	0.293462	0.648635	271	1184	1455	0.133257	0	0.117659	0.425681	0.224961
18S	1350	U	1396	1737	3133	0.169989	0	0.14533	181	492	673	0.42997	0	0.300997	263	1765	2028	0.203165	0	0	0.148776	0.122906
18S	1351	G	2891	607	3498	0.0157251	0	0.015486	382	513	895	0.146007	0	0.127529	488	1100	1588	0.060744	0	0.0572995	0.0667715	0.0462292
18S	1352	G	2977	673	3650	0.00409629	0	0	823	297	1120	0.0290713	0	0.0282745	814	704	1518	0.148738	0	0.129554	0.0526095	0.0556189
18S	1353	A	5027	1739	6766	0.48528	0	0	2081	462	2543	0.557892	0	0	1555	911	2466	0.330442	0	0	0	0
18S	1354	G	1576	1265	2841	0.520553	0	0.342424	734	287	1021	0.435095	0	0.303389	295	678	973	0.907335	0.16147	0.475965	0.373926	0.0738913
18S	1355	C	2315	1779	4094	0.049825	0	0.0474713	1089	477	1566	0.0624548	0	0	784	1795	2579	0.39031	0	0	0.0158238	0.0223782
18S	1356	G	1489	752	2241	1.11221	0.178555	0.526674	744	355	1099	0.456242	0	0.313497	440	629	1069	0.592835	0.0251596	0.372407	0.404193	0.0898845
18S	1357	A	2450	1107	3557	0.381175	0	0.276035	957	499	1456	0.114146	0	0.102515	622	517	1139	0.475526	0	0.322467	0.233673	0.0946598
18S	1358	U	4367	1226	5593	0.104874	0	0	1701	706	2407	0.350143	0	0	1088	779	1867	0.119082	0	0	0	0
18S	1359	U	4980	1474	6454	0.191576	0	0	1195	743	1938	0.156392	0	0	949	734	1683	0.0187648	0	0.01843	0.00614332	0.00868796
18S	1360	U	7461	1054	8515	0.431201	0	0	1964	717	2681	0.469525	0	0	1464	936	2400	0.356532	0	0	0	0
18S	1361	G	3225	778	4003	0.345535	0	0.256849	815	206	1021	0.508328	0	0.337233	511	448	959	0.752431	0	0.429619	0.341234	0.07059
18S	1362	U	3539	883	4422	0.207773	0	0.172062	833	305	1138	0.263789	0	0.208874	312	592	904	0.762713	0	0.432964	0.2713	0.115298
18S	1363	C	5009	2344	7353	0.311303	0	0	1036	329	1365	0.0293476	0	0	1194	836	2030	0.293577	0	0	0	0
18S	1364	U	4639	2376	7015	0.278294	0	0	916	670	1586	0.256697	0	0	1078	1434	2512	0.470009	0	0	0	0
18S	1365	G	5010	1799	6809	0.272232	0	0	854	583	1437	0.286756	0	0	1411	884	2295	0.457907	0	0	0	0
18S	1366	G	1170	722	1892	1.79093	0.362467	0.641818	205	190	395	1.53302	0.257818	0.605819	325	289	614	1.15971	0.19403	0.53738	0.595006	0.043317
18S	1367	U	903	1589	2492	0.978843	0.195891	0.494754	127	221	348	1.46011	0.257025	0.594206	279	281	560	1.15506	0.149068	0.53642	0.541793	0.0407783
18S	1368	U	1518	2754	4272	0.111772	0	0.100556	245	608	853	0.125293	0	0	442	489	931	0.253231	0	0.202236	0.10093	0.0825627
18S	1369	A	1498	2742	4240	0.0948597	0	0.0866596	235	251	486	0.479877	0	0.324719	347	312	659	0.76404	0.00636787	0.433492	0.281623	0.144836
18S	1370	A	1143	3573	4716	0.0717099	0	0	226	172	398	0.654581	0	0.396218	595	207	802	0.344694	0	0.256574	0.217597	0.164086
18S	1371	U	1082	4793	5875	0.26695	0	0	205	265	470	0.275584	0	0.216405	460	285	745	0.442344	0	0.30697	0.174458	0.128782
18S	1372	U	1092	3359	4451	0.00345912	0	0.00344797	223	272	495	0.142988	0	0.125322	582	265	847	0.252241	0	0.201621	0.11013	0.0816139
18S	1373	C	1536	3089	4625	0.00813278	0	0.0080689	291	464	755	0.236905	0	0	816	273	1089	0.0733639	0	0.068408	0.0254923	0.0305242
18S	1374	C	1960	3032	4992	0.00993391	0	0	265	421	686	0.0459971	0	0	824	982	1806	0.287333	0	0	0	0
18S	1375	G	1452	1155	2607	1.05369	0.250518	0.513167	215	181	396	0.830702	0.135515	0.454387	642	195	837	0.844869	0.101518	0.458252	0.475269	0.0268447
18S	1376	A	2092	1437	3529	0.558033	0.120624	0.35823	256	207	463	0.762189	0.125528	0.433054	951	162	1113	0.518263	0.0599057	0.341554	0.377613	0.0397893
18S	1377	U	4633	3316	7949	0.388127	0	0	502	304	806	0.00787553	0	0	1941	262	2203	0.273145	0	0	0	0
18S	1378	A	3326	2297	5623	0.0331101	0	0	468	284	752	0.290837	0	0.225541	1251	298	1549	0.187642	0	0.158081	0.127874	0.0945216
18S	1379	A	3463	1688	5151	0.103438	0	0.0937578	677	308	985	0.0961348	0	0.0877846	1940	341	2281	0.198057	0	0	0.0605142	0.0428594
18S	1380	C	5736	2265	8001	0.294313	0	0	960	523	1483	0.208528	0	0	2547	768	3315	0.459654	0	0	0	0
18S	1381	G	4303	1357	5660	0.065909	0	0.0618439	679	502	1181	0.126424	0	0.112319	1768	609	2377	0.200934	0	0	0.0580544	0.0459324
18S	1382	A	4249	2879	7128	0.16642	0	0	750	1025	1775	0.240203	0	0	1759	781	2540	0.2657	0	0	0	0
18S	1383	A	63	252	315	20.5121	0.878632	0.953655	14	89	103	14.9101	0.823144	0.937714	18	8	26	78.5358	0.966159	0.987887	0.959752	0.020932	1	0.953655	0.937714	0.987887	0.959752	0.020932
18S	1384	C	4917	5417	10334	0.465186	0	0	706	2194	2900	0.521108	0	0	1164	1603	2767	0.369818	0	0	0	0
18S	1385	G	2927	3481	6408	0.108628	0	0	159	1893	2052	0.270022	0	0	314	1007	1321	0.359102	0	0.264367	0.0881225	0.124624
18S	1386	A	2046	6566	8612	0.376448	0	0	52	2405	2457	0.409294	0	0	233	1931	2164	0.278111	0	0	0	0
18S	1387	G	826	4866	5692	0.0253684	0	0	132	1597	1729	0.151156	0	0	418	1296	1714	0.152355	0	0	0	0
18S	1388	A	245	3429	3674	0.506449	0	0.336248	57	900	957	0.537404	0	0.349791	240	799	1039	0.343526	0	0.255873	0.31397	0.0414516
18S	1389	C	1086	3744	4830	0.0389268	0	0.0374758	232	1404	1636	0.221306	0	0	570	1128	1698	0.30187	0	0	0.0124919	0.0176663
18S	1390	U	1198	4389	5587	0.132812	0	0	237	855	1092	0.177026	0	0.150518	298	956	1254	0.0408411	0	0	0.0501726	0.0709547
18S	1391	C	26	656	682	6.08751	0.626958	0.859084	3	553	556	1.0838	0.173391	0.520556	5	129	134	7.787	0.737254	0.886943	0.755528	0.166539	1	0.859084	0.984967	0.886943	0.910331	0.0539867
18S	1392	U	502	5093	5595	0.302111	0	0	221	1028	1249	0.256418	0	0	317	478	795	0.291346	0	0.225834	0.0752779	0.106459
18S	1393	G	457	6802	7259	0.543711	0	0	259	570	829	0.00879518	0	0.00872893	361	911	1272	0.307192	0	0	0.00290964	0.00411485
18S	1394	G	400	2770	3170	0.106206	0	0.0960362	214	286	500	0.584342	0.050528	0.369289	107	637	744	0.219732	0	0.180346	0.215224	0.114248
18S	1395	C	642	1303	1945	0.749269	0.0342652	0.428459	240	330	570	0.278439	0	0.218095	280	536	816	0.0952808	0	0.0870895	0.244548	0.140613
18S	1396	A	695	1230	1925	0.617919	0	0.382045	212	293	505	0.299846	0	0.23103	249	255	504	0.808735	0.0892248	0.447617	0.353564	0.0906861
18S	1397	U	1100	1197	2297	0.243772	0	0.196063	362	237	599	0.036463	0	0.0352369	444	529	973	0.063655	0	0	0.0770999	0.0853407
18S	1398	G	499	1258	1757	0.671413	0.00970998	0.401841	174	76	250	1.62293	0.300149	0.619688	231	274	505	1.12894	0.2468	0.530776	0.517435	0.0894348
18S	1399	C	714	2431	3145	0.171569	0	0	267	400	667	0.128426	0	0	429	521	950	0.156385	0	0.135359	0.0451198	0.063809
18S	1400	U	770	2116	2886	0.168372	0	0	353	514	867	0.368625	0	0	509	865	1374	0.157406	0	0	0	0
18S	1401	A	518	1228	1746	0.492686	0.0662757	0.330193	231	213	444	0.364694	0.000991117	0.267676	350	753	1103	0.188567	0	0.158772	0.252214	0.0708315
18S	1402	A	567	1132	1699	0.664366	0.125034	0.399312	261	224	485	0.289026	0	0.224579	348	919	1267	0.0902822	0	0.0828662	0.235586	0.129423
18S	1403	C	665	2507	3172	0.108002	0	0	377	456	833	0.27879	0	0	622	1257	1879	0.272033	0	0	0	0
18S	1404	U	463	2031	2494	0.293489	0	0.226968	189	397	586	0.0988832	0	0.0901249	416	1268	1684	0.131322	0	0	0.105698	0.0933111
18S	1405	A	573	2740	3313	0.008449	0	0	232	438	670	0.0486504	0	0	373	1117	1490	0.0273493	0	0.0266386	0.00887953	0.0125576
18S	1406	G	531	2248	2779	0.293441	0	0.226932	269	226	495	0.33815	0	0.253081	804	1599	2403	0.381572	0	0	0.160004	0.113643
18S	1407	U	663	3472	4135	0.149208	0	0	220	405	625	0.00408236	0	0	345	1627	1972	0.232337	0	0	0	0
18S	1408	U	1107	3958	5065	0.313625	0	0	301	632	933	0.386557	0	0	286	1099	1385	0.10081	0	0.0916378	0.0305459	0.0431985
18S	1409	A	640	3056	3696	0.0206263	0	0	251	404	655	0.108452	0	0	166	506	672	1.26989	0.205716	0.559816	0.186605	0.2639
18S	1410	C	307	6228	6535	0.520918	0	0	74	682	756	0.30455	0	0	207	1544	1751	0.270535	0	0	0	0
18S	1411	G	21	2519	2540	0.349377	0	0.258993	7	257	264	1.08864	0.175289	0.522162	41	979	1020	0.216204	0	0.177913	0.319689	0.146947
18S	1412	C	264	5394	5658	0.501828	0	0	41	729	770	0.403574	0	0	52	2014	2066	0.514906	0	0	0	0
18S	1413	G	79	1921	2000	0.483486	0.0466734	0.326022	18	312	330	0.454213	0.0404722	0.312993	36	1084	1120	0.162593	0	0	0.213005	0.150711
18S	1414	A	33	1428	1461	0.826835	0.111548	0.452775	11	199	210	1.1862	0.233679	0.543765	24	524	548	0.555778	0.0235291	0.357654	0.451398	0.0759858
18S	1415	C	91	994	1085	1.15472	0.134077	0.536131	22	297	319	0.283542	0	0.221445	24	436	460	0.640058	0.00436011	0.390782	0.382786	0.128594
18S	1416	C	215	833	1048	0.984716	0.0351477	0.496388	86	181	267	0.466957	0.00615329	0.319128	82	206	288	1.45394	0.20636	0.593329	0.469615	0.113531
18S	1417	C	597	809	1406	0.28055	0	0.219207	193	192	385	0.016091	0	0.0158766	117	140	257	1.51012	0.0183366	0.602543	0.279209	0.243235
18S	1418	C	744	874	1618	0.0582184	0	0.0550476	277	110	387	0.105212	0	0.0954187	206	175	381	0.601367	0	0.376148	0.175538	0.142807
18S	1419	C	441	780	1221	0.282197	0	0.220229	192	143	335	0.376356	0	0.274036	127	206	333	0.624285	0	0.385054	0.293106	0.0686274
18S	1420	G	716	407	1123	0.457355	0.024812	0.314017	295	66	361	0.485359	0.00182164	0.327371	220	120	340	0.659694	0.0480613	0.398183	0.346524	0.0369332
18S	1421	A	683	478	1161	0.490189	0.0565791	0.329134	298	151	449	0.386667	0.0102289	0.279294	235	215	450	0.420374	0	0.296423	0.301617	0.0206762
18S	1422	G	734	576	1310	0.422782	0.0638615	0.297311	231	86	317	1.34389	0.318659	0.574128	248	185	433	0.725013	0.127319	0.420856	0.430765	0.113227
18S	1423	C	2172	1297	3469	0.509632	0	0	759	225	984	0.235917	0	0	601	635	1236	0.388467	0	0	0	0
18S	1424	G	1432	533	1965	0.00933085	0	0	520	297	817	0.00710405	0	0.00706251	599	361	960	0.0832351	0	0	0.00235417	0.0033293
18S	1425	G	1301	522	1823	0.094481	0	0.0863682	523	465	988	0.144085	0	0	365	210	575	0.734568	0.0693411	0.423912	0.170093	0.182908
18S	1426	U	1929	535	2464	0.20471	0	0	760	579	1339	0.369303	0	0	677	535	1212	0.178254	0	0	0	0
18S	1427	C	2011	279	2290	0.120515	0	0	883	506	1389	0.377362	0	0	650	922	1572	0.349071	0	0	0	0
18S	1428	G	2448	222	2670	0.251113	0	0	1230	253	1483	0.404859	0	0	1076	504	1580	0.308433	0	0	0	0
18S	1429	G	1172	311	1483	0.492071	0.0722564	0.32994	818	94	912	0.0883291	0	0.081242	901	306	1207	0.0438466	0	0.0420381	0.151073	0.127486
18S	1430	C	1421	547	1968	0.0830709	0	0.0767354	387	93	480	1.1869	0.220785	0.543249	715	390	1105	0.249116	0	0.199578	0.273187	0.197438
18S	1431	G	1159	533	1692	0.310081	0.0216295	0.236795	433	73	506	1.08326	0.200303	0.520475	826	134	960	0.574483	0.0305584	0.365112	0.374127	0.115987
18S	1432	U	923	718	1641	0.361003	0.0280421	0.265366	476	168	644	0.579259	0.0119079	0.367152	664	300	964	0.654704	0.0939441	0.39591	0.34281	0.056005
18S	1433	C	1228	583	1811	0.205733	0	0.170707	558	175	733	0.313276	0	0.238793	805	311	1116	0.453894	0.00631909	0.312384	0.240628	0.057854
18S	1434	C	1728	417	2145	0.0319043	0	0	1066	124	1190	0.278767	0	0	1237	292	1529	0.0212999	0	0.0208691	0.00695635	0.00983777
18S	1435	C	3046	292	3338	0.434485	0	0	1463	93	1556	0.513666	0	0	2548	132	2680	0.460454	0	0	0	0
18S	1436	C	2684	402	3086	0.410834	0	0	1276	170	1446	0.511341	0	0	2783	149	2932	0.535633	0	0	0	0
18S	1437	C	2386	306	2692	0.332846	0	0	886	169	1055	0.327883	0	0	2284	139	2423	0.437156	0	0	0	0
18S	1438	A	1385	199	1584	0.154602	0	0.133974	359	153	512	0.374919	0	0.273071	1200	89	1289	0.0800086	0	0.0741347	0.160393	0.0833365
18S	1439	A	1164	192	1356	0.280783	0	0.219354	258	77	335	0.922189	0.0983733	0.480504	1045	75	1120	0.152532	0	0.132448	0.277435	0.147909
18S	1440	C	299	208	507	2.47318	0.388875	0.712484	115	123	238	1.42571	0.170495	0.588765	346	21	367	2.41944	0.335674	0.708118	0.669789	0.0573202		0.712484	0.588765	0.708118	0.669789	0.0573202
18S	1441	U	889	634	1523	0.0327136	0	0	166	155	321	0.442788	0	0.30756	1072	165	1237	0.199506	0	0	0.10252	0.144985
18S	1442	U	23	24	47	31.0141	0.891631	0.969395	2	6	8	45.8568	0.89532	0.980985	19	18	37	24.1459	0.855675	0.961238	0.970539	0.008102	1	0.969395	0.980985	0.961238	0.970539	0.008102
18S	1443	C	879	1025	1904	0.316635	0	0	177	212	389	0.147379	0	0	551	218	769	0.00818182	0	0	0	0
18S	1444	U	635	779	1414	0.0143227	0	0	63	133	196	0.773096	0	0.437267	237	113	350	1.12346	0	0.529781	0.322349	0.231043
18S	1445	U	459	605	1064	0.414752	0	0.293357	73	112	185	1.03524	0.0299032	0.510006	204	184	388	0.950186	0	0.487871	0.430411	0.0973324
18S	1446	A	638	1328	1966	0.239903	0	0	87	194	281	0.450276	0	0.311237	287	332	619	0.222473	0	0.182227	0.164488	0.12768
18S	1447	G	55	30	85	20.957	0.88216	0.954962	23	29	52	8.66394	0.759715	0.898276	41	72	113	7.27904	0.67702	0.880146	0.911128	0.0318669	1	0.954962	0.898276	0.880146	0.911128	0.0318669
18S	1448	A	986	1084	2070	0.16936	0	0	230	425	655	0.250881	0	0	437	383	820	0.0897956	0	0.082489	0.0274963	0.0388857
18S	1449	G	1521	1264	2785	0.344444	0	0	385	436	821	0.340727	0	0	1236	536	1772	0.505841	0	0	0	0
18S	1450	G	1334	1460	2794	0.324464	0	0	363	492	855	0.300493	0	0	928	394	1322	0.200168	0	0	0	0
18S	1451	G	1069	958	2027	0.0717894	0	0.0670117	266	476	742	0.0505309	0	0	1025	356	1381	0.045353	0	0	0.0223372	0.0315896
18S	1452	A	1086	992	2078	0.147218	0	0.12838	251	429	680	0.221814	0	0.181763	868	172	1040	0.606404	0	0.377717	0.229287	0.107195
18S	1453	C	1415	1247	2662	0.108007	0	0	352	755	1107	0.214992	0	0	1568	422	1990	0.123344	0	0	0	0
18S	1454	A	516	762	1278	1.15424	0.245792	0.535993	147	377	524	1.08182	0.19813	0.520127	489	210	699	2.04981	0.288928	0.672426	0.576182	0.0683622
18S	1455	A	1040	1466	2506	0.0659132	0	0.0618605	106	582	688	0.652846	0.0884334	0.39533	395	373	768	1.93999	0.277745	0.660155	0.372449	0.244788
18S	1456	G	1240	1003	2243	0.220083	0	0.18045	691	315	1006	0.17673	0	0.150314	2114	314	2428	0.107022	0	0	0.110255	0.0789265
18S	1457	U	2048	2411	4459	0.441437	0	0	855	633	1488	0.166585	0	0	3310	1216	4526	0.538843	0	0	0	0
18S	1458	G	2353	1930	4283	0.41164	0	0	1368	542	1910	0.343357	0	0	3644	1262	4906	0.558334	0	0	0	0
18S	1459	G	615	1343	1958	0.401894	0	0.286784	680	636	1316	0.0342445	0	0.033135	1228	1024	2252	0.131415	0	0.116197	0.145372	0.105587
18S	1460	C	903	2513	3416	0.287829	0	0	863	1509	2372	0.487952	0	0	1327	1505	2832	0.1533	0	0	0	0
18S	1461	G	442	1787	2229	0.113014	0	0.10158	232	799	1031	0.321124	0	0.243247	694	644	1338	0.92828	0.0471173	0.48159	0.275472	0.156803
18S	1462	U	641	1698	2339	0.0062868	0	0	467	979	1446	0.113292	0	0	742	813	1555	0.676785	0.0413549	0.403775	0.134592	0.190342
18S	1463	U	796	1255	2051	0.0812649	0	0.0751911	621	1339	1960	0.412329	0	0	1677	975	2652	0.0922897	0	0	0.0250637	0.0354454
18S	1464	C	591	1367	1958	0.0209007	0	0.020483	569	443	1012	0.141242	0	0.123869	1754	1079	2833	0.215847	0	0	0.0481172	0.0542131
18S	1465	A	609	1114	1723	0.0638889	0	0.060085	526	295	821	0.280765	0	0.219425	1744	701	2445	0.138366	0	0	0.09317	0.0925844
18S	1466	G	283	558	841	1.26	0.295576	0.557816	228	214	442	1.28435	0.256925	0.562795	704	240	944	1.43617	0.310487	0.589775	0.570129	0.0140402
18S	1467	C	370	715	1085	0.627768	0.151766	0.38588	204	453	657	0.29029	0	0.225246	799	1101	1900	0.113122	0	0.101674	0.2376	0.116355
18S	1468	C	441	1204	1645	0.0201296	0	0.0197442	395	317	712	0.0895434	0	0.0822903	926	1998	2924	0.308034	0	0	0.0340115	0.035077
18S	1469	A	324	1244	1568	0.0634516	0	0.0597015	268	309	577	0.21807	0	0.179284	816	1151	1967	0.0629573	0	0.0592568	0.099414	0.0564767
18S	1470	C	501	1306	1807	0.0902901	0	0	215	416	631	0.0559248	0	0	727	1356	2083	0.0470463	0	0	0	0
18S	1471	C	628	1210	1838	0.0868709	0	0	252	438	690	0.205242	0	0	662	1565	2227	0.165864	0	0	0	0
18S	1472	C	766	1476	2242	0.253505	0	0	250	484	734	0.294407	0	0	685	2090	2775	0.394068	0	0	0	0
18S	1473	G	988	723	1711	0.0420042	0	0.0403335	289	165	454	0.1642	0	0.141308	847	316	1163	0.548282	0.0948498	0.354319	0.178654	0.130876
18S	1474	A	836	867	1703	0.0934598	0	0.0855176	174	187	361	0.479128	0.0642603	0.324532	1293	479	1772	0.0859247	0	0	0.136683	0.137341
18S	1475	G	657	1009	1666	0.131407	0	0.116206	116	154	270	0.966339	0.194945	0.492365	585	429	1014	0.520766	0.0865406	0.342659	0.317077	0.154628
18S	1476	A	843	876	1719	0.126628	0	0.112454	226	136	362	0.45075	0.0313886	0.311292	972	424	1396	0.016265	0	0.016016	0.146587	0.122939
18S	1477	U	1226	979	2205	0.113942	0	0	228	253	481	0.108207	0	0.0978243	857	381	1238	0.125083	0	0.111256	0.0696936	0.049585
18S	1478	U	1291	741	2032	0.000890856	0	0	325	252	577	0.0530181	0	0	613	400	1013	0.350636	0	0.259798	0.0865992	0.12247
18S	1479	G	790	684	1474	0.47423	0.122845	0.321828	247	78	325	0.989093	0.157408	0.498026	474	342	816	0.727635	0.111345	0.421473	0.413776	0.0721384
18S	1480	A	1528	970	2498	0.165182	0	0	654	186	840	0.236451	0	0	836	314	1150	0.246954	0	0.198184	0.0660614	0.0934249
18S	1481	G	989	840	1829	0.199041	0	0.166076	401	183	584	0.242507	0	0.195445	636	305	941	0.605497	0.117744	0.377389	0.246303	0.0934641
18S	1482	C	875	1583	2458	0.112476	0	0	266	395	661	0.205723	0	0.170836	542	932	1474	0.136121	0	0.119883	0.0969065	0.0716111
18S	1483	A	1613	1243	2856	0.245444	0	0	345	564	909	0.0821368	0	0	815	1200	2015	0.0789848	0	0	0	0
18S	1484	A	817	1638	2455	0.151859	0	0	271	621	892	0.0600722	0	0	426	1256	1682	0.151	0	0.131258	0.0437527	0.0618757
18S	1485	U	1064	2023	3087	0.37744	0	0	400	1258	1658	0.543674	0	0	492	2508	3000	0.373886	0	0	0	0
18S	1486	A	581	917	1498	0.368801	0	0.269565	237	603	840	0.0460827	0	0.0441028	245	1478	1723	0.265371	0	0.209814	0.174494	0.0953728
18S	1487	A	599	1059	1658	0.146742	0	0.128031	203	582	785	0.111125	0	0.100126	292	1567	1859	0.215627	0	0.177458	0.135205	0.0319755
18S	1488	C	764	1622	2386	0.279654	0	0	282	926	1208	0.297528	0	0	484	3604	4088	0.483538	0	0	0	0
18S	1489	A	730	1096	1826	0.118366	0	0	284	726	1010	0.169513	0	0	323	3974	4297	0.527219	0	0	0	0
18S	1490	G	34	27	61	25.5213	0.904142	0.96288	8	10	18	47.0374	0.940103	0.980257	9	95	104	22.2834	0.863285	0.957443	0.96686	0.00972977	1	0.96288	0.980257	0.957443	0.96686	0.00972977
18S	1491	G	436	707	1143	0.198854	0	0.165991	181	338	519	0.565534	0	0.361685	216	1251	1467	0.51541	0	0.340266	0.289314	0.0876397
18S	1492	U	798	831	1629	0.288575	0	0	452	515	967	0.287856	0	0	410	2387	2797	0.309709	0	0	0	0
18S	1493	C	486	771	1257	0.0462904	0	0	333	478	811	0.152189	0	0	404	1722	2126	0.084715	0	0	0	0
18S	1494	U	702	577	1279	0.104722	0	0	336	988	1324	0.558273	0	0	724	1809	2533	0.30299	0	0	0	0
18S	1495	G	245	373	618	0.910573	0.0439239	0.477	186	194	380	0.661009	0	0.398586	301	405	706	1.46926	0.12864	0.595361	0.490316	0.0808831
18S	1496	U	254	708	962	0.189062	0	0.15914	200	317	517	0.105985	0	0.0959958	429	1174	1603	0.102175	0	0	0.0850452	0.0654284
18S	1497	G	250	400	650	0.910224	0.148933	0.476885	189	230	419	0.405291	0	0.288893	236	1250	1486	0.00921318	0	0	0.255259	0.196135
18S	1498	A	173	605	778	0.579903	0.024838	0.367348	194	197	391	0.453827	0	0.312709	390	716	1106	0.34325	0	0.255709	0.311922	0.04558
18S	1499	U	169	1865	2034	0.472083	0	0	112	501	613	0.172114	0	0	431	1103	1534	0.0953094	0	0	0	0
18S	1500	G	112	1022	1134	0.0522075	0	0.0496587	56	179	235	1.24242	0.2078	0.555102	191	495	686	1.16191	0.198127	0.537809	0.380856	0.234299
18S	1501	C	173	1623	1796	0.382063	0	0	137	269	406	0.140541	0	0.123489	380	561	941	0.514862	0.0562974	0.340112	0.154534	0.140575
18S	1502	C	251	1382	1633	0.302944	0	0	242	278	520	0.127852	0	0	821	423	1244	0.158572	0	0.136963	0.0456545	0.0645652
18S	1503	C	225	695	920	0.368549	0	0.269513	163	338	501	0.0739929	0	0	695	596	1291	0.140144	0	0.123002	0.130838	0.110168
18S	1504	U	247	567	814	0.581091	0.0434249	0.367811	135	307	442	0.0608728	0	0.0575023	826	941	1767	0.201156	0	0	0.141771	0.161549
18S	1505	U	440	579	1019	0.255969	0	0.203962	173	399	572	0.201008	0	0	1027	1362	2389	0.440293	0	0	0.0679872	0.0961484
18S	1506	A	331	906	1237	0.0401095	0	0	212	337	549	0.179313	0	0	1214	914	2128	0.385277	0	0	0	0
18S	1507	G	147	831	978	0.249904	0	0.200102	70	373	443	0.0521271	0	0.0496508	555	963	1518	0.12378	0	0	0.0832509	0.0850761
18S	1508	A	137	787	924	0.282246	0	0.220304	76	289	365	0.265543	0.0135369	0.21028	497	557	1054	0.236714	0	0.191552	0.207379	0.0119158
18S	1509	U	237	1769	2006	0.479588	0	0	75	531	606	0.316017	0	0	650	978	1628	0.297926	0	0	0	0
18S	1510	G	134	1053	1187	0.0138795	0	0.0137009	35	284	319	0.385347	0.0451531	0.278788	333	371	704	0.669314	0.110158	0.401293	0.231261	0.161763
18S	1511	U	161	1129	1290	0.0693691	0	0	53	378	431	0.0463477	0	0	200	539	739	0.419745	0	0.29593	0.0986432	0.139503
18S	1512	C	248	535	783	0.603628	0.0485353	0.376714	88	351	439	0.10904	0	0	213	335	548	0.728274	0.0675148	0.421833	0.266182	0.189118
18S	1513	C	252	998	1250	0.0218225	0	0	106	257	363	0.0804029	0	0.0746091	214	244	458	0.934834	0.133444	0.483705	0.186105	0.212628
18S	1514	G	414	419	833	0.502984	0	0.334924	113	151	264	0.494298	0.0524718	0.331627	358	131	489	0.67517	0.00890458	0.403537	0.356696	0.0331491
18S	1515	G	519	654	1173	0.0365701	0	0.035309	157	119	276	0.421219	0.0245376	0.297134	492	232	724	0.0914943	0	0.0839308	0.138791	0.113711
18S	1516	G	1211	880	2091	0.505545	0	0	388	165	553	0.382912	0	0	989	231	1220	0.435581	0	0	0	0
18S	1517	G	550	422	972	0.179274	0	0.152153	103	127	230	0.67292	0.110224	0.403286	343	277	620	0.27343	0	0.214991	0.25681	0.106704
18S	1518	C	725	287	1012	0.0786224	0	0.0729582	228	120	348	0.0665075	0	0.0625281	614	265	879	0.131919	0	0	0.0451621	0.0322171
18S	1519	U	1247	381	1628	0.376216	0	0	373	145	518	0.302462	0	0	942	255	1197	0.344417	0	0	0	0
18S	1520	G	450	93	543	0.980515	0.133149	0.495541	93	248	341	0.135413	0	0.119571	290	86	376	1.39039	0.21363	0.582305	0.399139	0.200833
18S	1521	C	852	148	1000	0.0036963	0	0	226	155	381	0.0467132	0	0.0447404	657	293	950	0.0448767	0	0	0.0149135	0.0210908
18S	1522	A	488	106	594	0.634118	0	0.388448	71	156	227	0.860819	0.181624	0.463695	425	139	564	0.781475	0.0906938	0.439104	0.430416	0.0313275
18S	1523	C	799	295	1094	0.253039	0	0	188	279	467	0.172745	0	0	912	220	1132	0.102932	0	0	0	0
18S	1524	G	365	273	638	0.301652	0	0.232024	131	272	403	0.00849835	0	0	434	183	617	1.00306	0.142151	0.501168	0.244397	0.204788
18S	1525	C	611	517	1128	0.364915	0	0	173	396	569	0.352651	0	0	993	552	1545	0.213555	0	0	0	0
18S	1526	G	229	279	508	0.396093	0	0.284115	85	322	407	0.101906	0	0	471	254	725	0.972069	0.14285	0.493263	0.259126	0.202147
18S	1527	C	389	499	888	0.289876	0	0	148	374	522	0.360994	0	0	873	904	1777	0.200669	0	0	0	0
18S	1528	G	158	151	309	1.0828	0.183849	0.520683	72	260	332	0.0299967	0	0.0292082	842	577	1419	0.0858059	0	0.0790764	0.209656	0.220869
18S	1529	C	241	408	649	0.110821	0	0	115	167	282	0.202434	0	0.16885	886	1235	2121	0.258451	0	0	0.0562833	0.0795966
18S	1530	U	270	298	568	0.0238039	0	0	148	136	284	0.131735	0	0.116763	1348	1505	2853	0.475107	0	0	0.0389209	0.0550425
18S	1531	A	187	127	314	0.790511	0.0903111	0.442285	56	77	133	1.38541	0.273182	0.582607	553	850	1403	0.176187	0	0.149886	0.391592	0.180257
18S	1532	C	306	195	501	0.0673971	0	0.0632596	155	46	201	0.465127	0.0132303	0.318541	1691	565	2256	0.351588	0	0	0.127267	0.137695
18S	1533	A	211	87	298	1.04028	0.124906	0.510709	118	36	154	0.97914	0.166849	0.496348	751	491	1242	0.210181	0	0.173793	0.393617	0.155549
18S	1534	C	312	115	427	0.448079	0	0.30993	238	125	363	0.231929	0	0	782	565	1347	0.00364326	0	0	0.10331	0.146102
18S	1535	U	378	107	485	0.365798	0	0.268231	211	114	325	0.130641	0	0	805	1073	1878	0.39744	0	0	0.0894105	0.126445
18S	1536	G	657	159	816	0.130573	0	0	274	89	363	0.21395	0	0	460	368	828	0.317839	0	0.241403	0.0804677	0.113799
18S	1537	A	362	113	475	0.824206	0.104982	0.452337	164	26	190	0.7121	0.0440664	0.417198	131	353	484	1.01695	0.111491	0.504719	0.458085	0.0359606
18S	1538	C	602	477	1079	0.0661008	0	0	282	83	365	0.0439284	0	0	126	366	492	0.93135	0	0.482734	0.160911	0.227563
18S	1539	U	846	481	1327	0.101414	0	0	317	180	497	0.239335	0	0	53	287	340	1.74132	0.14239	0.635892	0.211964	0.299762
18S	1540	G	549	404	953	0.452935	0	0.311963	184	165	349	0.24	0	0.193995	115	177	292	2.26485	0.246185	0.694433	0.40013	0.213603
18S	1541	G	391	362	753	1.14956	0.197046	0.535118	106	77	183	1.72832	0.333261	0.634739	69	104	173	5.20243	0.557862	0.839551	0.669803	0.126733
18S	1542	C	841	812	1653	0.0245936	0	0.0240174	190	127	317	0.658526	0.125632	0.397809	267	503	770	0.368497	0	0.269527	0.230451	0.155081
18S	1543	U	1041	941	1982	0.0505239	0	0	399	168	567	0.00254304	0	0.00254105	651	669	1320	0.131331	0	0	0.000847016	0.00119786
18S	1544	C	1864	1355	3219	0.420455	0	0	534	260	794	0.238239	0	0	1244	637	1881	0.356258	0	0	0	0
18S	1545	A	2172	938	3110	0.365724	0	0	646	176	822	0.184042	0	0	1536	372	1908	0.270188	0	0	0	0
18S	1546	G	1233	300	1533	0.41093	0	0.291382	512	124	636	0.147706	0	0.128873	973	361	1334	0.171644	0	0.146592	0.188949	0.0727915
18S	1547	C	2010	778	2788	0.255978	0	0	818	158	976	0.241681	0	0	1460	1218	2678	0.424483	0	0	0	0
18S	1548	G	1255	764	2019	0.0864741	0	0.0796278	494	150	644	0.275573	0	0.216301	702	599	1301	0.380654	0	0.275859	0.190596	0.0821471
18S	1549	U	1671	1573	3244	0.37559	0	0	728	434	1162	0.313471	0	0	873	1254	2127	0.174462	0	0	0	0
18S	1550	G	1151	112	1263	0.697477	0.113587	0.411082	557	232	789	0.0557525	0	0.0528717	464	838	1302	0.394602	0	0.283105	0.24902	0.148212
18S	1551	U	1720	233	1953	0.0249915	0	0	1044	105	1149	0.332483	0	0	1061	1586	2647	0.391213	0	0	0	0
18S	1552	G	993	79	1072	0.737103	0.0853957	0.424557	496	199	695	0.128241	0	0.113809	395	750	1145	0.505798	0.00154086	0.336095	0.291487	0.130725
18S	1553	C	1865	224	2089	0.197411	0	0	683	171	854	0.144977	0	0	731	1353	2084	0.250344	0	0	0	0
18S	1554	C	1533	210	1743	0.0864679	0	0	629	61	690	0.00715549	0	0.00711488	701	904	1605	0.0656496	0	0	0.00237163	0.00335398
18S	1555	U	1759	214	1973	0.259456	0	0	732	107	839	0.25795	0	0	640	1114	1754	0.200025	0	0	0	0
18S	1556	A	826	111	937	0.518479	0.0975955	0.341686	306	85	391	0.520068	0.0783998	0.34271	271	460	731	0.911976	0.157936	0.477322	0.387239	0.0636994
18S	1557	C	1191	56	1247	0.0612447	0	0.0577538	416	57	473	0.116573	0	0.1046	656	629	1285	0.0489891	0	0	0.054118	0.0427801
18S	1558	C	1063	114	1177	0.0574609	0	0.0543822	329	94	423	0.0948637	0	0.0868314	660	545	1205	0.106173	0	0	0.0470712	0.0358237
18S	1559	C	889	159	1048	0.18122	0	0.153542	248	111	359	0.217531	0	0.179074	575	405	980	0.0544909	0	0.0517251	0.128114	0.0550114
18S	1560	U	981	233	1214	0.0788569	0	0	284	123	407	0.0473584	0	0	718	391	1109	0.20049	0	0	0	0
18S	1561	A	609	305	914	0.168039	0	0.143999	105	49	154	1.47333	0.284904	0.597245	354	305	659	0.255741	0	0.203903	0.315049	0.201036
18S	1562	C	618	383	1001	0.0122422	0	0.0121061	155	89	244	0.416553	0.0402906	0.294911	487	224	711	0.0255462	0	0.024944	0.110654	0.130395
18S	1563	G	403	377	780	0.365657	0.039816	0.268003	139	143	282	0.227954	0	0.186173	35	111	146	4.18231	0.601448	0.808097	0.420758	0.27592
18S	1564	C	375	592	967	0.103811	0	0.0941358	110	173	283	0.216784	0	0.178679	241	378	619	0.0453047	0	0.0434081	0.105407	0.0557961
18S	1565	C	325	993	1318	0.218684	0	0	91	385	476	0.314722	0	0	222	533	755	0.226543	0	0	0	0
18S	1566	G	311	371	682	0.730633	0.11951	0.422534	89	243	332	0.102336	0	0.0930889	175	259	434	0.447791	0	0.309784	0.275136	0.136709
18S	1567	G	252	310	562	1.17916	0.249027	0.541549	145	117	262	0.469413	0.0305037	0.320285	96	211	307	1.04632	0.151624	0.512131	0.457988	0.0981088
18S	1568	C	535	894	1429	0.141678	0	0	279	170	449	0.102815	0	0	187	506	693	0.0966218	0	0	0	0
18S	1569	A	764	801	1565	0.177331	0	0	236	242	478	0.0915101	0	0	188	468	656	0.0395738	0	0.0381232	0.0127077	0.0179714
18S	1570	G	548	1067	1615	0.138002	0	0	188	170	358	0.354008	0.025623	0.261991	219	329	548	0.431451	0.0261199	0.301792	0.187928	0.133875
18S	1571	G	527	490	1017	0.501244	0.034611	0.334105	221	165	386	0.322509	0.0406637	0.244339	304	226	530	0.572714	0.0957785	0.364593	0.314346	0.0510429
18S	1572	C	1260	980	2240	0.310581	0	0	434	248	682	0.192484	0	0	674	577	1251	0.3164	0	0	0	0
18S	1573	G	661	543	1204	0.483126	0	0.325931	240	193	433	0.479083	0	0.324411	399	307	706	0.453182	0	0.312159	0.320834	0.00616516
18S	1574	C	1000	1079	2079	0.1268	0	0	363	332	695	0.0333972	0	0	543	623	1166	0.0915643	0	0	0	0
18S	1575	G	891	709	1600	0.267187	0	0.210955	264	420	684	0.0950852	0	0.0869449	485	773	1258	0.078219	0	0	0.0992998	0.0865638
18S	1576	G	1395	733	2128	0.0242628	0	0	447	296	743	0.100941	0	0.0917981	767	594	1361	0.0827949	0	0	0.0305994	0.043274
18S	1577	G	742	725	1467	0.557781	0.0826775	0.358218	247	307	554	0.680701	0.146259	0.405445	555	335	890	0.601783	0.0996715	0.375959	0.379874	0.019478
18S	1578	U	1676	1864	3540	0.381888	0	0	622	915	1537	0.419896	0	0	980	1042	2022	0.318998	0	0	0	0
18S	1579	A	1211	833	2044	0.193969	0	0.162524	467	538	1005	0.00710183	0	0.00705872	778	861	1639	0.10435	0	0	0.0565275	0.0750061
18S	1580	A	1280	973	2253	0.127541	0	0.113159	442	465	907	0.195534	0	0.163704	618	500	1118	0.418419	0.0403146	0.295176	0.19068	0.0767172
18S	1581	C	2268	1270	3538	0.309344	0	0	831	507	1338	0.213028	0	0	1192	824	2016	0.253655	0	0	0	0
18S	1582	C	1504	1054	2558	0.0132126	0	0.0130454	751	529	1280	0.170917	0	0	1120	642	1762	0.140197	0	0	0.00434845	0.00614964
18S	1583	C	1610	1295	2905	0.146414	0	0	654	735	1389	0.262726	0	0	1247	833	2080	0.324273	0	0	0	0
18S	1584	G	978	1610	2588	0.0487747	0	0	413	672	1085	0.0534479	0	0	576	752	1328	0.0730625	0	0.0681356	0.0227119	0.0321194
18S	1585	U	1088	1640	2728	0.172082	0	0	397	820	1217	0.247674	0	0	529	1013	1542	0.181141	0	0	0	0
18S	1586	U	959	1759	2718	0.214335	0	0	271	850	1121	0.239919	0	0	478	910	1388	0.168715	0	0	0	0
18S	1587	G	533	1822	2355	0.139144	0	0	200	471	671	0.238194	0.0518538	0.192604	297	1006	1303	0.183597	0	0	0.0642013	0.0907943
18S	1588	A	310	1632	1942	0.0515983	0	0	151	419	570	0.305215	0.0505293	0.234157	166	650	816	0.176771	0	0.150374	0.128177	0.0968741
18S	1589	A	128	775	903	0.988102	0.285305	0.497284	31	395	426	0.598439	0.112901	0.374939	57	228	285	2.10874	0.420862	0.67909	0.517105	0.124958
18S	1590	C	153	1017	1170	0.348914	0.0348025	0.258827	35	380	415	0.469712	0.042874	0.320118	84	305	389	0.909202	0.155392	0.476861	0.351935	0.0918116
18S	1591	C	149	853	1002	0.467974	0.0521915	0.319006	56	279	335	0.706845	0.104206	0.414847	49	361	410	0.632712	0.0298501	0.3881	0.373984	0.0403802
18S	1592	C	76	1025	1101	0.193446	0	0.162214	107	279	386	0.29644	0	0.229114	29	363	392	0.519565	0	0.34249	0.244606	0.0744084
18S	1593	C	181	1041	1222	0.0225402	0	0	124	345	469	0.0540189	0	0	90	524	614	0.151021	0	0	0	0
18S	1594	A	292	702	994	0.118347	0	0.105919	180	206	386	0.107522	0	0.0973106	125	262	387	0.28866	0	0.224449	0.142559	0.0580112
18S	1595	U	420	802	1222	0.165268	0	0	327	234	561	0.30603	0	0	229	259	488	0.0488525	0	0	0	0
18S	1596	U	449	430	879	0.221907	0	0.181776	363	229	592	0.360615	0	0	200	304	504	0.049725	0	0	0.060592	0.08569
18S	1597	C	521	847	1368	0.22503	0	0	342	223	565	0.307735	0	0	206	430	636	0.2322	0	0	0	0
18S	1598	G	344	433	777	0.562368	0.0514071	0.360242	92	61	153	1.9868	0.340501	0.666642	225	262	487	0.142464	0	0.124923	0.383936	0.22179
18S	1599	U	448	783	1231	0.0384109	0	0.037019	128	163	291	0.675152	0	0.403865	199	422	621	0.0207395	0	0.0203502	0.153745	0.176993
18S	1600	G	326	213	539	1.65395	0.31889	0.623638	113	98	211	1.44203	0.194981	0.591648	173	189	362	0.952648	0.0944783	0.488564	0.56795	0.0576336
18S	1601	A	523	342	865	0.728227	0.131428	0.421654	117	152	269	1.01765	0.13187	0.505303	122	164	286	1.68428	0.284835	0.628276	0.518411	0.084861
18S	1602	U	726	612	1338	0.185702	0	0.156717	166	227	393	0.472871	0.0135176	0.321608	186	357	543	0.511744	0.0265815	0.338925	0.272416	0.0821169
18S	1603	G	1315	733	2048	0.175289	0	0	436	317	753	0.2215	0	0	402	415	817	0.112768	0	0.101452	0.0338173	0.0478248
18S	1604	G	1387	1095	2482	0.289726	0	0	492	341	833	0.239408	0	0	701	594	1295	0.255298	0	0	0	0
18S	1605	G	1912	928	2840	0.35457	0	0	807	403	1210	0.458941	0	0	1235	683	1918	0.484025	0	0	0	0
18S	1606	G	1259	481	1740	0.173432	0	0.147871	459	124	583	0.305594	0	0.234372	634	321	955	0.241051	0	0.194395	0.192213	0.0353477
18S	1607	A	896	899	1795	0.167217	0	0.14333	386	281	667	0.154607	0	0.134079	484	301	785	0.611465	0.000609242	0.379746	0.219052	0.113691
18S	1608	U	827	1757	2584	0.219824	0	0	369	633	1002	0.261438	0	0	637	669	1306	0.051492	0	0	0	0
18S	1609	C	694	2112	2806	0.299652	0	0	158	713	871	0.132403	0	0	439	1421	1860	0.36186	0	0	0	0
18S	1610	G	860	1301	2161	0.100391	0	0	311	663	974	0.25584	0	0	469	1206	1675	0.291421	0	0	0	0
18S	1611	G	266	1475	1741	0.0583493	0	0.0551623	151	696	847	0.187697	0	0	195	1198	1393	0.181771	0	0	0.0183874	0.0260037
18S	1612	G	230	1805	2035	0.189064	0	0	115	472	587	0.118519	0	0.106122	305	1180	1485	0.319052	0	0	0.0353739	0.0500262
18S	1613	G	172	1087	1259	0.27821	0.00500562	0.217791	75	298	373	0.707695	0.113223	0.415065	172	721	893	0.107581	0	0.09723	0.243362	0.131009
18S	1614	A	165	935	1100	0.352235	0	0.260659	87	327	414	0.410415	0	0.291487	158	330	488	0.9409	0.182553	0.485286	0.345811	0.099424
18S	1615	U	173	1215	1388	0.0827214	0	0	59	526	585	0.126906	0	0	247	433	680	0.197275	0	0.164973	0.0549908	0.0777688
18S	1616	U	235	930	1165	0.0382028	0	0	134	565	699	0.346603	0	0	218	493	711	0.0377809	0	0	0	0
18S	1617	G	135	647	782	0.300255	0	0.231147	66	187	253	0.774278	0.0941204	0.437361	102	297	399	0.5335	0.0278067	0.348465	0.338991	0.0844525
18S	1618	C	231	809	1040	0.180435	0	0	133	351	484	0.225475	0	0	135	332	467	0.106244	0	0.0962262	0.0320754	0.0453615
18S	1619	A	184	397	581	0.29664	0	0.229079	69	129	198	0.862591	0.0696228	0.464366	133	102	235	0.901601	0.138105	0.475186	0.389544	0.113551
18S	1620	A	282	278	560	0.169123	0	0.144879	101	100	201	0.704235	0	0.41443	159	122	281	0.410875	0	0.291954	0.283754	0.110197
18S	1621	U	248	222	470	0.23029	0	0.187507	136	245	381	0.221437	0	0	164	161	325	0.124199	0	0.11078	0.0994291	0.0769691
18S	1622	U	388	197	585	0.185229	0	0	129	329	458	0.450569	0	0	180	243	423	0.213941	0	0	0	0
18S	1623	A	194	198	392	0.145406	0	0.12723	57	121	178	0.418001	0	0.295948	145	257	402	0.135567	0	0	0.141059	0.121215
18S	1624	U	86	74	160	1.88288	0.239644	0.654535	24	183	207	0.159936	0	0.138457	97	228	325	0.160361	0	0.138566	0.310519	0.243256
18S	1625	U	20	29	49	8.978	0.686687	0.901587	6	99	105	1.36101	0.138315	0.578764	22	41	63	6.45278	0.604835	0.867641	0.782664	0.144843	1
18S	1626	C	45	158	203	1.66302	0.172018	0.625638	23	102	125	1.00344	0.0668796	0.50285	47	263	310	0.745838	0	0.427997	0.518828	0.0814735
18S	1627	C	88	170	258	1.40506	0.199602	0.58515	32	128	160	0.642926	0	0.392815	105	100	205	2.18371	0.362246	0.686949	0.554971	0.121961
18S	1628	C	157	238	395	0.744501	0.110697	0.427389	63	74	137	0.994042	0.139461	0.500324	305	131	436	0.638571	0.0902418	0.390257	0.439323	0.0457203
18S	1629	C	208	553	761	0.0242636	0	0.0237192	137	188	325	0.106237	0	0	634	380	1014	0.249644	0	0	0.00790641	0.0111814
18S	1630	A	156	728	884	0.00532329	0	0.00530106	105	154	259	0.292308	0	0.226866	531	193	724	0.225379	0	0.184133	0.138767	0.0959733
18S	1631	U	299	1162	1461	0.345683	0	0	165	359	524	0.341058	0	0	1097	418	1515	0.40535	0	0	0	0
18S	1632	G	234	1135	1369	0.20541	0	0	105	176	281	0.500079	0	0.334158	893	596	1489	0.335205	0	0	0.111386	0.157524
18S	1633	A	207	1254	1461	0.231479	0	0	141	308	449	0.0331358	0	0	923	452	1375	0.246415	0	0	0	0
18S	1634	A	180	877	1057	0.142229	0	0.124622	122	252	374	0.280681	0	0.219623	686	266	952	0.184214	0	0.155696	0.166647	0.0395497
18S	1635	C	154	1743	1897	0.398642	0	0	68	835	903	0.507694	0	0	522	927	1449	0.245632	0	0	0	0
18S	1636	G	77	1291	1368	0.136036	0	0	42	448	490	0.0131704	0	0.0130254	435	581	1016	0.0954223	0	0.0871883	0.0334046	0.0384008
18S	1637	A	139	1282	1421	0.214244	0	0	97	490	587	0.180026	0	0	492	800	1292	0.199424	0	0	0	0
18S	1638	G	101	1199	1300	0.186429	0	0	27	620	647	0.283299	0	0	156	779	935	0.0963319	0	0.0879532	0.0293177	0.0414615
18S	1639	G	220	140	360	2.08184	0.418964	0.676126	160	199	359	0.409383	0	0.291043	493	74	567	0.888146	0.146076	0.470819	0.479329	0.157325
18S	1640	A	333	350	683	0.511582	0.0205794	0.338769	345	186	531	0.0444444	0	0	730	262	992	0.0999552	0	0.0909554	0.143242	0.143158
18S	1641	A	506	522	1028	0.0329878	0	0	313	93	406	0.42214	0	0.297348	874	194	1068	0.222576	0	0.182194	0.159847	0.122416
18S	1642	U	358	378	736	0.303814	0	0.233262	211	103	314	0.836014	0.0601607	0.456131	525	227	752	0.936181	0.0314194	0.483851	0.391081	0.112167
18S	1643	U	339	101	440	1.21184	0.218069	0.54845	135	97	232	1.67883	0.276692	0.627708	277	72	349	3.93527	0.532336	0.797839	0.657999	0.104041
18S	1644	C	571	369	940	0.0506081	0	0	345	111	456	0.417578	0	0.295027	891	259	1150	0.628854	0.08256	0.386278	0.227102	0.164849
18S	1645	C	760	378	1138	0.229461	0	0	514	137	651	0.0455862	0	0.0436628	1698	243	1941	0.0664035	0	0.0622987	0.0353205	0.0261085
18S	1646	C	796	448	1244	0.280178	0	0	789	210	999	0.321744	0	0	2334	324	2658	0.173499	0	0	0	0
18S	1647	A	1181	236	1417	0.362028	0	0	1338	121	1459	0.554604	0	0	4495	155	4650	0.531757	0	0	0	0
18S	1648	G	494	195	689	0.388132	0	0.2799	412	62	474	0.635485	0	0.389062	2208	138	2346	0.0918525	0	0.0841582	0.25104	0.126138
18S	1649	U	760	150	910	0.0538358	0	0.0511389	793	56	849	0.129111	0	0	3316	165	3481	0.259723	0	0	0.0170463	0.0241071
18S	1650	A	523	163	686	0.460666	0.0377989	0.315696	984	42	1026	0.29907	0	0	3277	119	3396	0.207778	0	0	0.105232	0.14882
18S	1651	A	934	139	1073	0.117039	0	0	1009	45	1054	0.337325	0	0	3382	105	3487	0.223796	0	0	0	0
18S	1652	G	582	134	716	0.31731	0	0.241132	386	22	408	0.781228	0.13853	0.439192	1563	109	1672	0.676576	0.105371	0.40369	0.361338	0.0862253
18S	1653	U	1056	167	1223	0.318364	0	0	548	49	597	0.0654218	0	0.0615011	2502	292	2794	0.0997376	0	0	0.0205004	0.0289919
18S	1654	G	410	97	507	0.698863	0.0239199	0.411848	400	58	458	0.216098	0	0.178017	1585	205	1790	0.314412	0	0.239305	0.27639	0.0989975
18S	1655	C	1034	379	1413	0.483993	0	0	395	61	456	0.127328	0	0.113166	1556	1259	2815	0.271776	0	0	0.0377221	0.0533471
18S	1656	G	624	249	873	0.137262	0	0	247	185	432	0.0611496	0	0.0577515	1126	1134	2260	0.172352	0	0	0.0192505	0.0272243
18S	1657	G	684	170	854	0.167641	0	0	277	278	555	0.32488	0	0	1384	989	2373	0.328152	0	0	0	0
18S	1658	G	246	125	371	0.896864	0.163285	0.473485	191	159	350	0.0605888	0	0	190	776	966	0.549339	0.0716124	0.3548	0.276095	0.201152
18S	1659	U	281	145	426	0.550533	0.0443903	0.355598	85	169	254	0.193115	0	0.162392	245	892	1137	0.155624	0	0.134769	0.217586	0.0982383
18S	1660	C	421	108	529	0.155744	0	0.134977	78	35	113	1.49483	0.311794	0.601286	243	447	690	0.69069	0.0891603	0.408875	0.381713	0.191336
18S	1661	A	210	201	411	0.566586	0	0.36223	77	65	142	0.825253	0.0754784	0.453869	158	257	415	1.56405	0.250689	0.610564	0.475555	0.102535
18S	1662	U	398	194	592	0.0699644	0	0.0654927	133	91	224	0.104346	0	0.0948682	309	345	654	0.379118	0	0.275203	0.145188	0.0927136
18S	1663	A	314	92	406	0.669506	0.0608272	0.401611	61	75	136	0.854988	0	0.462734	152	235	387	1.12002	0.0835696	0.528949	0.464431	0.0519991
18S	1664	A	393	79	472	0.576251	0.0715225	0.366074	61	58	119	1.18194	0.157506	0.54377	306	235	541	0.424252	0	0.298263	0.402703	0.10352
18S	1665	G	429	105	534	0.529803	0.0958527	0.346745	81	29	110	1.4965	0.298202	0.60161	303	284	587	0.351455	0	0.260384	0.402913	0.144856
18S	1666	C	565	293	858	0.000388048	0	0.00038835	106	156	262	0.123659	0	0.110424	434	347	781	0.0906365	0	0.0832018	0.0646713	0.0467937
18S	1667	U	605	473	1078	0.145021	0	0	117	217	334	0.0653731	0	0.0615341	399	332	731	0.462963	0	0.316751	0.126095	0.137135
18S	1668	U	1015	504	1519	0.394423	0	0	185	358	543	0.255862	0	0	633	600	1233	0.0294165	0	0	0	0
18S	1669	G	369	568	937	0.110104	0	0.099279	87	280	367	0.347162	0	0.25822	270	344	614	1.41158	0.223993	0.585729	0.314409	0.202528
18S	1670	C	472	1184	1656	0.395199	0	0	130	423	553	0.000340955	0	0	441	1312	1753	0.0882111	0	0	0	0
18S	1671	G	303	767	1070	0.0389045	0	0.0374813	55	314	369	0.781652	0.15067	0.43939	339	762	1101	0.773956	0.138638	0.436512	0.304461	0.188787
18S	1672	U	313	727	1040	0.0387875	0	0.0373738	84	519	603	0.0990618	0	0.090269	345	1679	2024	0.0374047	0	0	0.0425476	0.0370333
18S	1673	U	448	897	1345	0.223089	0	0	72	949	1021	0.364394	0	0	392	3294	3686	0.453232	0	0	0	0
18S	1674	G	405	214	619	0.750269	0.0813168	0.429055	103	907	1010	0.335235	0	0	382	2074	2456	0.0542622	0	0	0.143018	0.202258
18S	1675	A	513	613	1126	0.151188	0	0	85	905	990	0.31462	0	0	485	2470	2955	0.193644	0	0	0	0
18S	1676	U	394	598	992	0.0519414	0	0	64	964	1028	0.362693	0	0	401	2685	3086	0.205071	0	0	0	0
18S	1677	U	454	796	1250	0.326832	0	0	63	978	1041	0.412295	0	0	368	3218	3586	0.340551	0	0	0	0
18S	1678	A	13	41	54	16.1127	0.854707	0.942565	0	55	55	11.2452	0.803265	0.919677	3	197	200	12.5745	0.805584	0.926672	0.929638	0.00957674	1	0.942565	0.919677	0.926672	0.929638	0.00957675
18S	1679	A	304	966	1270	0.396477	0	0	56	394	450	0.294777	0	0.228057	149	3786	3935	0.440371	0	0	0.0760189	0.107507
18S	1680	G	71	571	642	0.204597	0	0.170066	16	475	491	0.0340108	0	0.0329569	34	2369	2403	0.100887	0	0	0.0676743	0.0736414
18S	1681	U	47	540	587	0.307974	0	0.235766	6	595	601	0.291768	0	0	41	2462	2503	0.210139	0	0	0.0785885	0.111141
18S	1682	C	69	712	781	0.0809037	0	0	2	203	205	0.94795	0.0345081	0.487856	24	1797	1821	0.0089767	0	0.00890168	0.165586	0.227908
18S	1683	C	49	709	758	0.06917	0	0	23	213	236	0.393249	0	0.283111	37	1395	1432	0.162309	0	0.139728	0.140946	0.115583
18S	1684	C	111	567	678	0.0115366	0	0.0114216	18	233	251	0.0796737	0	0.0740665	72	1214	1286	0.132142	0	0.116799	0.0674289	0.0432753
18S	1685	U	154	561	715	0.0158287	0	0	36	186	222	0.189686	0	0.160045	149	1146	1295	0.060691	0	0.05726	0.0724351	0.0662135
18S	1686	G	62	266	328	1.14911	0.291561	0.535447	17	254	271	0.163358	0	0	143	526	669	0.751459	0.11463	0.429413	0.32162	0.231503
18S	1687	C	152	545	697	0.0478669	0	0	31	192	223	0.0990575	0	0	296	506	802	0.234468	0	0.190126	0.0633754	0.0896264
18S	1688	C	232	582	814	0.156101	0	0	42	77	119	0.554259	0.10429	0.358529	347	279	626	0.42722	0	0.299672	0.2194	0.156989
18S	1689	C	331	509	840	0.184463	0	0	53	68	121	0.510565	0.0367523	0.33984	552	236	788	0.00301366	0	0	0.11328	0.160202
18S	1690	U	384	340	724	0.0017318	0	0	64	130	194	0.103875	0	0	586	291	877	0.158314	0	0	0	0
18S	1691	U	198	378	576	0.307029	0	0.235218	33	53	86	1.10894	0.19296	0.52871	228	173	401	0.871642	0.120482	0.46633	0.410086	0.126246
18S	1692	U	297	201	498	0.621443	0.0847793	0.38374	55	22	77	1.45299	0.274614	0.595447	202	50	252	1.99499	0.382891	0.66699	0.548725	0.120263
18S	1693	G	210	419	629	0.314427	0.000617995	0.239501	24	91	115	0.602682	0.0664039	0.37808	193	275	468	0.580242	0.048281	0.367681	0.328421	0.0630187
18S	1694	U	601	636	1237	0.370113	0	0	109	127	236	0.253821	0	0	455	704	1159	0.433688	0	0	0	0
18S	1695	A	337	364	701	0.242513	0	0.195404	88	180	268	0.318463	0	0	287	375	662	0.0855036	0	0.0788782	0.0914273	0.0802653
18S	1696	C	458	668	1126	0.247392	0	0	75	196	271	0.31348	0	0	378	722	1100	0.417883	0	0	0	0
18S	1697	A	324	446	770	0.121761	0	0.10867	82	108	190	0.0155905	0	0	226	457	683	0.0678363	0	0	0.0362234	0.0512276
18S	1698	C	593	743	1336	0.374611	0	0	205	110	315	0.448594	0	0	416	615	1031	0.450549	0	0	0	0
18S	1699	A	272	356	628	0.634535	0	0.388583	58	84	142	0.405983	0	0.290197	85	489	574	0.0314396	0	0.0305328	0.236438	0.151035
18S	1700	C	383	439	822	0.253166	0	0.202217	116	68	184	0.044985	0	0.0432723	69	378	447	0.243998	0	0.196493	0.147327	0.0736152
18S	1701	C	682	441	1123	0.112129	0	0	133	65	198	0.079397	0	0	64	488	552	0.166526	0	0	0	0
18S	1702	G	799	255	1054	0.054892	0	0.0520825	106	18	124	0.577067	0	0.367777	74	146	220	1.03826	0.152394	0.510519	0.310126	0.191544
18S	1703	C	7	41	48	25.2472	0.890653	0.962649	2	17	19	9.76	0.757938	0.911298	1	6	7	52.0194	0.945835	0.983458	0.952468	0.030326	1	0.962649	0.911298	0.983458	0.952468	0.030326
18S	1704	C	1030	264	1294	0.0402917	0	0	95	53	148	0.465548	0	0.319123	117	78	195	1.02925	0	0.508486	0.27587	0.209829
18S	1705	C	2330	232	2562	0.537122	0	0	253	42	295	0.254317	0	0	188	149	337	0.131295	0	0.116362	0.0387872	0.0548534
18S	1706	G	775	118	893	0.646495	0	0.392916	142	17	159	0.618819	0.0336492	0.383747	204	31	235	0.776318	0.0148257	0.438083	0.404916	0.0237497
18S	1707	U	839	141	980	0.560392	0	0.35937	154	16	170	0.654321	0.107767	0.396926	165	80	245	0.900723	0.115782	0.4749	0.410399	0.0481174
18S	1708	C	2070	343	2413	0.414121	0	0	384	49	433	0.358244	0	0	284	89	373	0.354367	0.0292173	0.262165	0.0873885	0.123586
18S	1709	G	1317	222	1539	0.0100361	0	0	326	25	351	0.123138	0	0	494	87	581	0.0690722	0	0	0	0
18S	1710	C	1655	143	1798	0.149262	0	0	381	35	416	0.220384	0	0	617	177	794	0.257023	0	0	0	0
18S	1711	U	1899	167	2066	0.293818	0	0	435	44	479	0.315926	0	0	580	373	953	0.32956	0	0	0	0
18S	1712	A	1381	159	1540	0.10685	0	0	282	42	324	0.0369573	0	0.0357462	388	340	728	0.063725	0	0	0.0119154	0.0168509
18S	1713	C	1252	147	1399	0.0521429	0	0	353	39	392	0.17512	0	0	443	471	914	0.263522	0	0	0	0
18S	1714	U	1205	190	1395	0.102197	0	0	354	48	402	0.220844	0	0	351	563	914	0.265549	0	0	0	0
18S	1715	A	702	104	806	0.486686	0.0919304	0.327636	233	25	258	0.209095	0	0.173489	372	242	614	0.132575	0	0.117224	0.206116	0.0889446
18S	1716	C	660	200	860	0.316273	0	0.240491	290	25	315	0.0800281	0	0	469	296	765	0.12814	0	0	0.0801638	0.113369
18S	1717	C	609	424	1033	0.0241027	0	0.0235577	222	54	276	0.0134376	0	0.0133069	371	590	961	0.339697	0	0	0.0122882	0.00964433
18S	1718	G	344	92	436	1.49959	0.313783	0.600485	98	20	118	1.44967	0.318404	0.593819	205	67	272	1.58775	0.315671	0.614434	0.602912	0.00858904
18S	1719	A	392	184	576	1.01777	0.132899	0.504838	133	27	160	0.931608	0.0940048	0.483852	257	78	335	1.32242	0.112218	0.570145	0.519612	0.0367453
18S	1720	U	378	397	775	0.657889	0.0365477	0.397132	141	41	182	0.832544	0.0809775	0.455669	240	68	308	1.86314	0.224299	0.65147	0.501424	0.108757
18S	1721	U	626	577	1203	0.143069	0	0.125253	220	92	312	0.102201	0	0.092994	385	95	480	1.04671	0.117074	0.511931	0.243393	0.190341
18S	1722	G	1091	195	1286	0.206276	0	0.171113	226	28	254	0.519695	0.0475798	0.342858	638	118	756	0.420079	0	0.296089	0.27002	0.0724974
18S	1723	G	1187	204	1391	0.236223	0	0.191195	302	22	324	0.28	0	0.219277	807	186	993	0.141136	0	0.123789	0.178087	0.0400696
18S	1724	A	1404	223	1627	0.122577	0	0.109252	409	40	449	0.0342963	0	0	986	84	1070	0.113694	0	0.102173	0.0704752	0.0499172
18S	1725	U	2322	635	2957	0.354786	0	0	671	112	783	0.43845	0	0	2109	187	2296	0.49733	0	0	0	0
18S	1726	G	2626	585	3211	0.368161	0	0	644	80	724	0.352077	0	0	2180	145	2325	0.485765	0	0	0	0
18S	1727	G	1882	632	2514	0.105562	0	0	430	124	554	0.0786987	0	0	1971	184	2155	0.423114	0	0	0	0
18S	1728	U	1414	1126	2540	0.108592	0	0	425	126	551	0.0685185	0	0	1127	429	1556	0.174117	0	0	0	0
18S	1729	U	1023	1312	2335	0.0106735	0	0	327	238	565	0.0817432	0	0	661	236	897	0.447859	0	0.309563	0.103188	0.14593
18S	1730	U	504	1066	1570	0.538758	0.0726133	0.35027	200	230	430	0.273627	0.00622598	0.215233	512	240	752	0.670784	0.0801738	0.401798	0.322434	0.0786671
18S	1731	A	1231	1935	3166	0.312283	0	0	347	223	570	0.0786145	0	0	851	224	1075	0.0457043	0	0.0437456	0.0145819	0.0206219
18S	1732	G	456	1636	2092	0.0409832	0	0.0393878	205	138	343	0.580911	0.135996	0.36813	281	293	574	0.83256	0.0956248	0.454747	0.287422	0.178916
18S	1733	U	687	2007	2694	0.276075	0	0	224	299	523	0.0132316	0	0	509	465	974	0.0745299	0	0	0	0
18S	1734	G	655	603	1258	0.607087	0.10979	0.377943	219	159	378	0.422574	0.0892491	0.297601	340	334	674	0.264428	0	0.209374	0.294973	0.0688431
18S	1735	A	700	1188	1888	0.0328392	0	0	151	349	500	0.0555556	0	0.0527313	277	376	653	0.232552	0	0.188909	0.0805469	0.0795905
18S	1736	G	787	1338	2125	0.193525	0	0	219	510	729	0.29621	0	0	448	588	1036	0.265413	0	0	0	0
18S	1737	G	380	830	1210	0.45173	0.0678366	0.311344	174	285	459	0.202705	0	0.168846	219	168	387	1.17695	0.287587	0.541282	0.340491	0.153437
18S	1738	C	556	866	1422	0.109292	0	0.0985864	373	322	695	0.25447	0	0	322	478	800	0.029158	0	0	0.0328621	0.0464741
18S	1739	C	544	615	1159	0.316561	0	0.240603	360	224	584	0.0899905	0	0	631	346	977	0.22771	0	0	0.080201	0.113421
18S	1740	C	848	876	1724	0.193346	0	0	360	200	560	0.0576946	0	0	644	232	876	0.155746	0	0	0	0
18S	1741	U	639	470	1109	0.352553	0.0232906	0.260831	335	155	490	0.0907898	0	0.0833888	590	110	700	0.0917103	0	0.084116	0.142779	0.0834762
18S	1742	C	701	916	1617	0.124482	0	0	246	397	643	0.219099	0	0	707	220	927	0.209782	0	0	0	0
18S	1743	G	515	821	1336	0.0423585	0	0.0406664	249	220	469	0.0476359	0	0.0455625	508	372	880	0.202661	0	0	0.0287429	0.0204224
18S	1744	G	420	561	981	0.47831	0.0698474	0.323775	172	197	369	0.321892	0.065504	0.244007	368	237	605	0.349615	0	0.259365	0.275716	0.0345564
18S	1745	A	391	733	1124	0.265017	0	0.209644	140	235	375	0.214982	0	0.177331	260	213	473	0.894444	0.0870717	0.472667	0.286547	0.132266
18S	1746	U	298	1430	1728	0.217595	0	0	136	355	491	0.134914	0	0	200	297	497	0.944712	0.11362	0.486287	0.162096	0.229238
18S	1747	C	217	1992	2209	0.436466	0	0	143	344	487	0.15592	0	0	241	623	864	0.188208	0	0.158551	0.0528503	0.0747416
18S	1748	G	143	1288	1431	0.107418	0	0	48	337	385	0.0325849	0	0.031636	147	536	683	0.594802	0	0.373305	0.13498	0.169015
18S	1749	G	107	873	980	0.276294	0	0.216655	78	250	328	0.135191	0	0.119411	78	432	510	1.25819	0.140425	0.55765	0.297905	0.187909
18S	1750	C	109	1348	1457	0.224897	0	0	106	275	381	0.0862711	0	0	80	2085	2165	0.529342	0	0	0	0
18S	1751	C	54	968	1022	0.127066	0	0.112839	31	230	261	0.348431	0.0209099	0.259131	14	1892	1906	0.429144	0	0	0.12399	0.106083
18S	1752	C	63	971	1034	0.11358	0	0.102084	9	383	392	0.104863	0	0	32	1834	1866	0.356585	0	0	0.034028	0.0481229
18S	1753	C	147	655	802	0.462336	0	0.316432	13	412	425	0.16758	0	0	47	1922	1969	0.366221	0	0	0.105477	0.149167
18S	1754	G	120	321	441	1.63457	0.315515	0.620964	9	149	158	1.3768	0.237512	0.580803	84	382	466	2.00669	0.218116	0.667884	0.623217	0.0355861
18S	1755	C	146	623	769	0.478009	0.0220247	0.323698	20	172	192	0.966494	0.124194	0.492779	76	630	706	0.923684	0	0.480517	0.432332	0.0769782
18S	1756	C	177	599	776	0.564336	0.0790364	0.361048	73	198	271	0.423938	0	0.298493	232	779	1011	0.330512	0	0.248594	0.302712	0.046006
18S	1757	G	247	1006	1253	0.041042	0	0	83	248	331	0.175636	0	0.14978	406	328	734	0.787362	0	0.440852	0.196877	0.183032
18S	1758	G	767	1126	1893	0.380265	0	0	491	258	749	0.534459	0	0	1965	422	2387	0.557747	0	0	0	0
18S	1759	G	822	1226	2048	0.416496	0	0	323	313	636	0.428903	0	0	1274	445	1719	0.373643	0	0	0	0
18S	1760	G	539	609	1148	0.156068	0	0.135101	109	177	286	0.406814	0	0.289892	539	234	773	0.467384	0	0.318796	0.24793	0.0806499
18S	1761	U	677	570	1247	0.124884	0	0.111099	175	210	385	0.144243	0	0.126346	576	152	728	0.722207	0	0.419684	0.219043	0.142011
18S	1762	C	758	1063	1821	0.27318	0	0	203	269	472	0.0607705	0	0	1040	242	1282	0.0623192	0	0	0	0
18S	1763	G	496	864	1360	0.00392685	0	0.00391436	188	147	335	0.415046	0	0.293928	629	397	1026	0.21836	0	0.179368	0.15907	0.119264
18S	1764	G	515	509	1024	0.328921	0	0.247692	124	97	221	1.2031	0.112402	0.547214	446	227	673	0.915331	0.00235152	0.478268	0.424391	0.128076
18S	1765	C	726	499	1225	0.0186152	0	0.0182896	231	134	365	0.2415	0	0.194952	736	257	993	0.182551	0	0.154502	0.122581	0.0755714
18S	1766	C	767	315	1082	0.0949318	0	0.0867743	267	162	429	0.0502584	0	0.0479596	1025	224	1249	0.0956	0	0	0.0449113	0.035491
18S	1767	C	1647	397	2044	0.486694	0	0	920	190	1110	0.649715	0	0	2450	348	2798	0.65702	0	0	0	0
18S	1768	A	424	137	561	1.12135	0.242776	0.529046	227	148	375	0.275443	0	0.21641	670	177	847	0.378983	0	0.275063	0.340173	0.135683
18S	1769	C	505	437	942	0.168776	0	0.144535	337	199	536	0.14701	0	0	914	409	1323	0.1857	0	0	0.0481783	0.0681345
18S	1770	G	467	499	966	0.132023	0	0.116733	155	136	291	0.665449	0.00167521	0.400385	413	265	678	0.649125	0	0.393969	0.303696	0.132229
18S	1771	G	201	460	661	0.689543	0.0975437	0.408489	113	174	287	0.662809	0	0.399442	471	204	675	0.598208	0	0.374646	0.394192	0.0143064
18S	1772	C	275	638	913	0.201459	0	0.167831	121	413	534	0.158899	0	0	376	678	1054	0.0648763	0	0	0.0559438	0.0791164
18S	1773	C	525	624	1149	0.0161159	0	0	113	362	475	0.0241597	0	0	506	321	827	0.144216	0	0.126173	0.0420575	0.0594783
18S	1774	C	526	696	1222	0.0722994	0	0	92	390	482	0.113573	0	0	222	506	728	0.11201	0	0.100852	0.0336174	0.0475422
18S	1775	U	653	674	1327	0.0272088	0	0	126	359	485	0.072588	0	0	288	859	1147	0.35872	0	0	0	0
18S	1776	G	580	826	1406	0.0134644	0	0	95	306	401	0.188723	0	0.159094	240	671	911	0.190217	0	0	0.0530314	0.0749977
18S	1777	G	493	317	810	1.04509	0.179775	0.511332	85	82	167	2.41839	0.413908	0.708698	258	209	467	0.890788	0.00478397	0.471653	0.563894	0.103665
18S	1778	C	945	354	1299	0.349282	0.00753741	0.259013	387	98	485	0.206516	0	0.171459	337	288	625	0.42011	0	0.296162	0.242212	0.0522775
18S	1779	G	1890	86	1976	0.0972068	0	0	669	19	688	0.145348	0	0	450	129	579	0.581264	0	0.367996	0.122665	0.173475
18S	1780	G	1631	60	1691	0.161518	0	0.139129	406	23	429	0.546563	0.0258162	0.353937	240	68	308	2.33502	0.339764	0.700832	0.397966	0.231418
18S	1781	A	2945	147	3092	0.397586	0	0	722	56	778	0.154928	0	0	611	67	678	0.54919	0	0.354839	0.11828	0.167273
18S	1782	G	1882	158	2040	0.0474495	0	0.0453212	701	60	761	0.0545786	0	0	1020	134	1154	0.00902357	0	0	0.0151071	0.0213646
18S	1783	C	3357	321	3678	0.443496	0	0	1245	138	1383	0.498001	0	0	2157	485	2642	0.588157	0	0	0	0
18S	1784	G	1821	245	2066	0.117056	0	0.104835	599	209	808	0.0140365	0	0	663	263	926	0.510811	0	0.338346	0.147727	0.141419
18S	1785	C	1064	426	1490	0.663216	0.0784971	0.398916	329	226	555	0.546882	0.0447321	0.35395	513	630	1143	0.340287	0	0.254057	0.335641	0.060539
18S	1786	U	1949	618	2567	0.0500303	0	0	592	283	875	0.0337392	0	0	806	987	1793	0.120216	0	0	0	0
18S	1787	G	819	364	1183	1.27933	0.286284	0.561482	475	153	628	0.448454	0.0619706	0.309949	390	677	1067	0.661798	0.0321336	0.398467	0.423299	0.104178
18S	1788	A	2824	581	3405	0.246209	0	0	903	250	1153	0.253794	0	0	1303	1528	2831	0.403696	0	0	0	0
18S	1789	G	2101	584	2685	0.0624928	0	0.0588377	647	242	889	0.0236954	0	0.0231723	925	932	1857	0.0148786	0	0.0146683	0.0322261	0.0191349
18S	1790	A	1524	524	2048	0.469828	0.0615835	0.319755	414	263	677	0.3441	0.043624	0.256289	487	1095	1582	0.180508	0	0.152989	0.243011	0.0687261
18S	1791	A	2774	567	3341	0.0828612	0	0	780	286	1066	0.167479	0	0	873	1822	2695	0.343909	0	0	0	0
18S	1792	G	3032	353	3385	0.0237776	0	0	671	361	1032	0.0960848	0	0	912	913	1825	0.0443836	0	0.0425197	0.0141732	0.020044
18S	1793	A	2776	313	3089	0.108504	0	0.097912	735	257	992	0.0506658	0	0	812	731	1543	0.246611	0	0.197928	0.0986132	0.0808052
18S	1794	C	3073	1558	4631	0.275379	0	0	561	313	874	0.0961143	0	0.0877779	920	1368	2288	0.20218	0	0	0.0292593	0.0413789
18S	1795	G	3249	1405	4654	0.289268	0	0	635	419	1054	0.15129	0	0	1170	1108	2278	0.257837	0	0	0	0
18S	1796	G	2543	1024	3567	0.0495983	0	0	552	211	763	0.181268	0	0.153622	683	531	1214	0.42481	0.0243262	0.298324	0.150649	0.121809
18S	1797	U	3251	763	4014	0.177922	0	0	788	261	1049	0.185365	0	0	913	349	1262	0.311393	0	0.237595	0.0791984	0.112004
18S	1798	C	3535	757	4292	0.300991	0	0	920	283	1203	0.366298	0	0	1311	689	2000	0.304176	0	0	0	0
18S	1799	G	1869	563	2432	0.218464	0	0.179355	578	272	850	0.141833	0	0	1021	725	1746	0.249583	0	0	0.059785	0.0845487
18S	1800	A	1623	586	2209	0.247999	0	0.198789	567	100	667	0.0245842	0	0.0240294	845	396	1241	0.0193416	0	0.0189896	0.0806028	0.0835959
18S	1801	A	1556	638	2194	0.128059	0	0.113567	304	87	391	0.689484	0.0873782	0.40872	538	254	792	0.479992	0.0078604	0.324597	0.282295	0.124153
18S	1802	C	1593	675	2268	0.00928946	0	0	339	192	531	0.120175	0	0.107463	731	292	1023	0.00106337	0	0	0.035821	0.0506586
18S	1803	U	1758	698	2456	0.161095	0	0	446	230	676	0.204021	0	0	786	310	1096	0.143128	0	0	0	0
18S	1804	U	42	12	54	38.6556	0.936828	0.97523	10	21	31	16.649	0.853741	0.945013	21	49	70	13.0645	0.835746	0.92983	0.950024	0.0188702	1	0.97523	0.945013	0.92983	0.950024	0.0188702
18S	1805	G	459	707	1166	0.669447	0.100807	0.401205	101	124	225	1.20349	0.216608	0.547274	312	413	725	0.147291	0	0.128536	0.359005	0.173534
18S	1806	A	628	903	1531	0.279163	0	0.21835	152	266	418	0.148343	0	0.129449	423	368	791	0.00641134	0	0.00637849	0.118059	0.0869111
18S	1807	C	435	1387	1822	0.117962	0	0.105567	40	491	531	0.0682122	0	0	276	410	686	0.197736	0	0.165292	0.0902864	0.0683398
18S	1808	U	497	2095	2592	0.221434	0	0	36	634	670	0.230767	0	0	243	603	846	0.0312738	0	0.0303601	0.01012	0.0143119
18S	1809	A	412	1765	2177	0.0102337	0	0	30	453	483	0.228512	0	0.186321	214	438	652	0.460337	0	0.315557	0.167293	0.129526
18S	1810	U	570	1619	2189	0.0573668	0	0.0542779	47	441	488	0.346762	0	0.25787	138	747	885	0.170015	0	0.14545	0.152533	0.0832668
18S	1811	C	288	2287	2575	0.0197938	0	0	30	464	494	0.533737	0.0875579	0.348457	82	654	736	0.593005	0.132466	0.372573	0.240343	0.170233
18S	1812	U	221	2712	2933	0.0929713	0	0	39	820	859	0.0849612	0	0	114	1202	1316	0.11139	0	0	0	0
18S	1813	A	250	3086	3336	0.134908	0	0	72	855	927	0.0711327	0	0	99	1250	1349	0.0805679	0	0	0	0
18S	1814	G	228	2013	2241	0.405447	0.0505034	0.288574	58	705	763	0.200989	0	0.167535	116	1661	1777	0.300725	0	0	0.152036	0.118318
18S	1815	A	401	2252	2653	0.218768	0	0.179555	114	1125	1239	0.28086	0	0	203	1335	1538	0.136467	0	0	0.0598517	0.084643
18S	1816	G	998	3046	4044	0.211202	0	0	122	1234	1356	0.340105	0	0	526	1811	2337	0.456264	0	0	0	0
18S	1817	G	762	2649	3411	0.0158232	0	0	95	1196	1291	0.307362	0	0	391	931	1322	0.0606282	0	0.0572033	0.0190678	0.0269659
18S	1818	A	790	2469	3259	0.0624608	0	0.0588058	132	725	857	0.0789303	0	0.0732352	546	379	925	0.584917	0.124154	0.369304	0.167115	0.14309
18S	1819	A	1386	4161	5547	0.417596	0	0	181	1156	1337	0.38423	0	0	1008	307	1315	0.114927	0	0.103151	0.0343836	0.0486258
18S	1820	G	611	2487	3098	0.125912	0	0.111863	48	538	586	0.44276	0.0553423	0.307247	448	531	979	0.577381	0.0911706	0.366275	0.261795	0.108722
18S	1821	U	834	2857	3691	0.0823312	0	0	123	599	722	0.0751498	0	0.0699871	585	937	1522	0.00224703	0	0	0.023329	0.0329922
18S	1822	A	821	2201	3022	0.148271	0	0.129162	80	452	532	0.397186	0.0120147	0.284658	562	649	1211	0.362935	0.0142145	0.266451	0.226757	0.069409
18S	1823	A	934	2025	2959	0.127827	0	0.113373	104	293	397	0.728252	0.0960338	0.421994	751	632	1383	0.170882	0	0.146033	0.227133	0.138431
18S	1824	A	1065	2485	3550	0.103504	0	0	115	380	495	0.277285	0	0.217433	833	650	1483	0.153227	0	0.132946	0.116793	0.0894983
18S	1825	A	1410	1788	3198	0.0406655	0	0	224	331	555	0.0776179	0	0.0721477	1568	870	2438	0.320272	0	0	0.0240492	0.0340108
18S	1826	G	1797	1123	2920	0.0335121	0	0	248	152	400	0.438293	0.0571642	0.305261	1756	308	2064	0.166392	0	0	0.101754	0.143901
18S	1827	U	1359	900	2259	0.252217	0	0.201488	293	230	523	0.11883	0	0.10639	1546	616	2162	0.158792	0	0	0.102626	0.0823001
18S	1828	C	1383	2324	3707	0.328967	0	0	359	524	883	0.369658	0	0	1768	999	2767	0.371227	0	0	0	0
18S	1829	G	446	1755	2201	0.154077	0	0.133559	126	324	450	0.419438	0.0214825	0.295958	571	575	1146	0.680403	0.0639277	0.405115	0.278211	0.11157
18S	1830	U	882	1789	2671	0.109207	0	0	178	576	754	0.129654	0	0	1005	1228	2233	0.194385	0	0	0	0
18S	1831	A	436	969	1405	0.65976	0.110862	0.397674	161	310	471	0.511535	0.0551384	0.338896	726	353	1079	0.719167	0.0687402	0.418548	0.385039	0.0337229
18S	1832	A	589	793	1382	0.560063	0.0123893	0.359167	261	293	554	0.293914	0	0.227468	662	487	1149	0.496116	0	0.331795	0.306143	0.0567431
18S	1833	C	1267	1644	2911	0.380514	0	0	613	308	921	0.252422	0	0	2377	497	2874	0.514307	0	0	0	0
18S	1834	A	905	545	1450	0.258557	0	0.205552	634	131	765	0.0902524	0	0	1015	313	1328	0.0757211	0	0.0704403	0.0919974	0.0852895
18S	1835	A	1401	578	1979	0.211588	0	0	854	86	940	0.316354	0	0	1189	319	1508	0.187136	0	0	0	0
18S	1836	G	1860	441	2301	0.37798	0	0	1082	69	1151	0.478193	0	0	1303	551	1854	0.411051	0	0	0	0
18S	1837	G	655	377	1032	0.378348	0	0.274687	502	137	639	0.056875	0	0	312	261	573	0.874177	0.0963293	0.466867	0.247184	0.191587
18S	1838	U	437	363	800	0.73196	0.072415	0.422924	373	151	524	0.0918307	0	0.0842541	293	281	574	0.743304	0.00637243	0.426802	0.311327	0.160573
18S	1839	U	259	290	549	1.5822	0.237664	0.613165	292	135	427	0.256023	0	0.204216	178	211	389	1.45085	0.151101	0.592599	0.469993	0.188121
18S	1840	U	420	258	678	1.04273	0.118094	0.510826	187	47	234	1.07858	0.177951	0.519967	148	216	364	1.27266	0.156336	0.560664	0.530486	0.0216628
18S	1841	C	676	359	1035	0.320356	0	0.242806	257	47	304	0.380219	0	0.276133	234	184	418	0.851498	0.0230871	0.46049	0.326477	0.0957339
18S	1842	C	1114	551	1665	0.1993	0	0	333	47	380	0.0788276	0	0	355	338	693	0.0368716	0	0.0356099	0.01187	0.0167867
18S	1843	G	276	592	868	0.616251	0.00123492	0.381556	60	71	131	1.35774	0.240881	0.577722	89	381	470	0.545553	0.111538	0.353468	0.437582	0.0997552
18S	1844	U	344	985	1329	0.034127	0	0.0330248	97	168	265	0.0363826	0	0	89	947	1036	0.32728	0	0	0.0110083	0.015568
18S	1845	A	272	2020	2292	0.442046	0	0	177	162	339	0.355882	0	0	120	852	972	0.24964	0	0	0	0
18S	1846	G	238	2408	2646	0.536209	0	0	78	93	171	0.287661	0	0.224412	185	815	1000	0.222644	0	0	0.0748039	0.105789
18S	1847	G	96	1296	1392	0.049326	0	0	73	96	169	0.238366	0	0.193403	116	498	614	0.476766	0	0.323201	0.172201	0.132795
18S	1848	U	133	1862	1995	0.403735	0	0	29	183	212	0.0801252	0	0	73	906	979	0.00894558	0	0.00887524	0.00295841	0.00418383
18S	1849	G	9	856	865	0.36981	0	0.2702	1	131	132	0.399081	0	0.286786	3	1099	1102	0.0947215	0	0	0.185662	0.131457
18S	1850	A	2	535	537	1.10799	0.166964	0.526079	0	88	88	1.12684	0.190813	0.532633	3	710	713	0.562325	0.0199452	0.360251	0.472988	0.0797616
18S	1851	A	18	452	470	1.17726	0.133107	0.541235	22	119	141	0.253286	0	0.20324	9	607	616	0.802107	0.0180724	0.445495	0.396656	0.142242
18S	1852	C	14	375	389	1.22197	0.0121022	0.550583	10	240	250	0.386454	0	0	11	1090	1101	0.0419339	0	0	0.183528	0.259548
18S	1853	C	14	482	496	0.438408	0	0.305214	0	152	152	0.068337	0	0.0643595	3	1746	1749	0.449022	0	0	0.123191	0.131364
18S	1854	U	0	1035	1035	0.404483	0	0	0	232	232	0.290653	0	0	0	2376	2376	0.635441	0	0	0	0
18S	1855	G	0	455	455	0.493957	0	0.331123	0	85	85	1.32519	0.116041	0.572793	0	622	622	0.679472	0	0.404962	0.436292	0.101118
18S	1856	C	0	635	635	0.0745458	0	0.0694759	0	160	160	0.31539	0	0.240907	0	1425	1425	0.337011	0	0	0.103461	0.101243
18S	1857	G	0	476	476	0.469369	0	0.319892	0	196	196	0.234405	0	0.190677	0	256	256	2.98815	0.283427	0.749989	0.420186	0.239098
18S	1858	G	0	137	137	4.92617	0.506411	0.832275	0	115	115	1.43946	0.265368	0.592166	0	528	528	0.847007	0	0.459053	0.627831	0.15444
18S	1859	A	0	634	634	0.399335	0	0.285696	0	136	136	1.3781	0.293053	0.581281	0	411	411	1.33692	0.0116747	0.572681	0.479886	0.137358
18S	1860	A	0	1091	1091	0.177167	0	0	0	388	388	0.169837	0	0	0	364	364	1.42253	0	0.587873	0.195958	0.277126
18S	1861	G	0	1949	1949	0.561442	0	0	0	496	496	0.260228	0	0	0	1166	1166	0.397924	0	0	0	0
18S	1862	G	0	992	992	0.0524001	0	0.0498388	0	401	401	0.202211	0	0.168548	0	1658	1658	0.59852	0	0	0.0727956	0.0706983
18S	1863	A	0	142	142	6.97141	0.505467	0.87532	0	590	590	0.180899	0	0	0	274	274	1.73895	0	0.635741	0.503687	0.369346
18S	1864	U	0	1537	1537	0	0	0	0	469	469	0	0	0	0	978	978	0	0	0	0	0
18S	1865	C	0	2134	2134	0	0	0	0	759	759	0	0	0	0	1008	1008	0	0	0	0	0
18S	1866	A	0	786	786	0	0	0	0	219	219	0	0	0	0	265	265	0	0	0	0	0
18S	1867	U	0	1320	1320	0	0	0	0	904	904	0	0	0	0	523	523	0	0	0	0	0
18S	1868	U	0	1369	1369	0	0	0	0	1587	1587	0	0	0	0	935	935	0	0	0	0	0
18S	1869	A	0	71	71	0	0	0	0	31	31	0	0	0	0	29	29	0	0	0	0	0
28S	1	C	2269	0	2269	0	0	0	667	0	667	0	0	0	1414	0	1414	0	0	0	0	0
28S	2	G	554	0	554	0	0	0	239	0	239	0	0	0	362	0	362	0	0	0	0	0
28S	3	C	561	0	561	0	0	0	262	0	262	0	0	0	337	0	337	0	0	0	0	0
28S	4	G	500	0	500	0	0	0	158	0	158	0	0	0	328	0	328	0	0	0	0	0
28S	5	A	306	0	306	0	0	0	108	0	108	0	0	0	226	0	226	0	0	0	0	0
28S	6	C	204	0	204	0	0	0	135	0	135	0	0	0	224	0	224	0	0	0	0	0
28S	7	C	506	0	506	0.0684418	0	0.0641761	69	0	69	1.76587	0.167553	0.641765	251	0	251	0.928175	0	0.482367	0.396103	0.243562
28S	8	U	439	0	439	0.204167	0	0.169871	107	0	107	0.637449	0	0.391508	211	0	211	1.63244	0.159157	0.621238	0.394205	0.18428
28S	9	C	370	0	370	0.673884	0	0.403237	155	0	155	0.238604	0	0.193642	355	0	355	0.907772	0.0564023	0.47653	0.357803	0.119874
28S	10	A	533	0	533	0.262235	0	0.208063	186	0	186	0.0925728	0	0.0851459	702	0	702	0.0850482	0	0.0784849	0.123898	0.0595758
28S	11	G	490	0	490	0.544874	0	0.353164	124	0	124	0.873956	0.123148	0.468369	696	0	696	0.275195	0	0.216049	0.345861	0.103138
28S	12	A	314	0	314	1.86275	0.357206	0.651408	185	0	185	0.375568	0.00940695	0.274099	799	0	799	0.321347	0	0.243427	0.389645	0.185518
28S	13	U	795	0	795	0.162549	0	0.139972	243	0	243	0.105419	0	0.0957205	911	0	911	0.255495	0	0.203679	0.146457	0.0443118
28S	14	C	1846	0	1846	0.526163	0	0	443	0	443	0.396196	0	0	2236	0	2236	0.507709	0	0	0	0
28S	15	A	1668	9	1677	0.429354	0	0	532	8	540	0.484596	0	0	2017	17	2034	0.400879	0	0	0	0
28S	16	G	1193	15	1208	0.100634	0	0	327	5	332	0.00163497	0	0	1427	22	1449	0.0369349	0	0	0	0
28S	17	A	1097	35	1132	0.255693	0	0.20377	321	18	339	0.170327	0	0.145904	1275	77	1352	0.487386	0	0.327842	0.225839	0.0758975
28S	18	C	1473	138	1611	0.0296388	0	0.028803	345	25	370	0.288829	0	0.224572	2034	179	2213	0.0501154	0	0.0477443	0.100373	0.0881615
28S	19	G	371	193	564	2.57054	0.258608	0.720287	178	46	224	1.4961	0.19089	0.600444	469	148	617	3.47404	0.150131	0.776769	0.699167	0.0735174
28S	20	U	533	362	895	1.42681	0.114163	0.588207	121	109	230	1.75854	0.311405	0.638491	553	580	1133	1.67196	0	0.625949	0.617549	0.0213704
28S	21	G	786	216	1002	1.38987	0.176161	0.581811	263	111	374	0.887081	0.185124	0.470746	800	470	1270	1.58225	0.0265191	0.612928	0.555162	0.0610275
28S	22	G	723	800	1523	0.735382	0.0803875	0.423918	261	372	633	0.241746	0.0221237	0.19493	634	1493	2127	0.645818	0	0.392511	0.33712	0.101358
28S	23	C	740	5583	6323	0.622779	0	0	285	1034	1319	0.385699	0	0	842	10617	11459	0.771697	0	0	0	0
28S	24	G	598	4224	4822	0.406709	0	0	255	1168	1423	0.360112	0	0	579	5629	6208	0.459965	0	0	0	0
28S	25	A	439	2636	3075	0.101813	0	0.0924325	144	835	979	0.0911338	0	0.0836003	436	2248	2684	0.414997	0	0.293362	0.156465	0.0968679
28S	26	C	420	2010	2430	0.519069	0	0.341794	110	965	1075	0.0535729	0	0.0508937	413	3408	3821	0.0308477	0	0	0.130896	0.150568
28S	27	C	704	2967	3671	0.0121097	0	0.011968	270	1004	1274	0.0961917	0	0	629	2691	3320	0.118381	0	0.105879	0.0392824	0.0473438
28S	28	C	1282	2913	4195	0.087835	0	0	457	1119	1576	0.274389	0	0	1096	2471	3567	0.00179995	0	0	0	0
28S	29	G	829	2716	3545	0.13093	0	0.115801	494	677	1171	0.0241942	0	0.0236423	318	1245	1563	1.31944	0.137207	0.569018	0.236154	0.238359
28S	30	C	497	3935	4432	0.165752	0	0	519	985	1504	0.267855	0	0	134	2458	2592	0.11007	0	0.0991902	0.0330634	0.0467587
28S	31	U	321	5702	6023	0.451548	0	0	204	1360	1564	0.355712	0	0	158	3387	3545	0.310998	0	0	0	0
28S	32	G	134	3146	3280	0.0416743	0	0.0400187	36	916	952	0.0456453	0	0.0436966	89	2611	2700	0.129697	0	0	0.0279051	0.0197889
28S	33	A	160	2696	2856	0.142667	0	0.124893	77	480	557	0.698546	0.0947276	0.411696	183	2085	2268	0.0475883	0	0	0.178863	0.172352
28S	34	A	183	3472	3655	0.217633	0	0	133	636	769	0.0572583	0	0.0542239	159	1585	1744	0.13928	0	0.122315	0.0588462	0.0500416
28S	35	U	222	3307	3529	0.272628	0	0	99	878	977	0.310043	0	0	109	2127	2236	0.229876	0	0	0	0
28S	36	U	188	2062	2250	0.0616516	0	0.0580957	77	437	514	0.218792	0	0.179802	137	1316	1453	0.146699	0	0.128008	0.121969	0.0498695
28S	37	U	205	970	1175	0.844492	0.12727	0.458056	34	286	320	0.702631	0.0690017	0.41343	127	1064	1191	0.28448	0	0.22162	0.364369	0.10257
28S	38	A	109	491	600	2.03581	0.366717	0.670966	47	188	235	0.922034	0.145144	0.480778	59	464	523	1.67303	0.339305	0.62634	0.592695	0.0812073
28S	39	A	208	749	957	0.644178	0	0.392042	52	211	263	0.490614	0	0.329974	179	852	1031	0.181621	0	0.153831	0.291949	0.100898
28S	40	G	91	494	585	1.45912	0.150623	0.593763	36	147	183	1.01232	0.103041	0.504423	116	549	665	0.795112	0.119283	0.443302	0.513829	0.0617841
28S	41	C	176	1412	1588	0.291826	0	0	136	195	331	0.0623829	0	0	261	1076	1337	0.188424	0	0	0	0
28S	42	A	112	742	854	0.204496	0	0.169943	38	162	200	0.372029	0	0.272139	71	548	619	0.809355	0.179449	0.447716	0.296599	0.114712
28S	43	U	228	1034	1262	0.30395	0	0	72	305	377	0.378983	0	0	199	1081	1280	0.195611	0	0	0	0
28S	44	A	148	587	735	0.204423	0	0.169919	29	175	204	0.178428	0	0.152041	128	827	955	0.111297	0	0.100245	0.140735	0.0295464
28S	45	U	183	1010	1193	0.312135	0	0	27	268	295	0.241554	0	0	132	1129	1261	0.180375	0	0	0	0
28S	46	U	163	651	814	0.00447171	0	0	34	226	260	0.123414	0	0	97	1348	1445	0.319917	0	0	0	0
28S	47	A	191	517	708	0.178029	0	0.151305	27	171	198	0.303797	0	0.233911	74	1215	1289	0.226693	0	0	0.128405	0.0968568
28S	48	G	111	403	514	0.580755	0.045117	0.367843	17	95	112	1.44582	0.192573	0.593286	67	1106	1173	0.184147	0	0	0.320376	0.244522
28S	49	U	92	449	541	0.463981	0	0.317331	12	170	182	0.541773	0	0.352646	49	806	855	0.115187	0	0.103398	0.257792	0.110121
28S	50	C	93	323	416	0.947189	0.149007	0.487039	9	121	130	1.52723	0.204937	0.60614	38	709	747	0.192112	0	0.161334	0.418171	0.188008
28S	51	A	102	692	794	0.0319497	0	0.0309983	25	179	204	0.800759	0.0883726	0.445886	33	482	515	0.713415	0.144848	0.416842	0.297909	0.189106
28S	52	G	99	331	430	0.998144	0.178123	0.500116	13	351	364	0.0134855	0	0.0133422	11	526	537	0.523007	0.0436848	0.343824	0.285761	0.202922
28S	53	C	89	1301	1390	0.451889	0	0	46	648	694	0.502126	0	0	29	904	933	0.256079	0	0	0	0
28S	54	G	92	985	1077	0.254731	0	0	67	349	416	0.081295	0	0	66	718	784	0.184728	0	0	0	0
28S	55	G	110	548	658	0.281791	0	0.220102	34	315	349	0.12346	0	0.110173	31	437	468	0.293746	0	0.227425	0.1859	0.0536305
28S	56	A	181	1087	1268	0.408458	0	0	75	887	962	0.675955	0	0	57	452	509	0.0870806	0	0.0802498	0.0267499	0.0378301
28S	57	G	139	1293	1432	0.51467	0	0	92	598	690	0.533912	0	0	61	852	913	0.490554	0	0	0	0
28S	58	G	80	553	633	0.133211	0	0.117715	22	161	183	0.87192	0.0530804	0.467145	97	423	520	0.098038	0	0	0.194954	0.198378
28S	59	A	133	404	537	0.2386	0	0.192926	50	85	135	1.2259	0.122916	0.552569	75	197	272	0.659381	0.111931	0.398245	0.381247	0.147315
28S	60	G	96	357	453	0.250073	0	0.2004	7	37	44	4.65185	0.451628	0.826316	44	189	233	0.700807	0.0906446	0.413082	0.479933	0.259865
28S	61	A	82	187	269	0.889794	0.0834919	0.471766	17	55	72	1.90365	0	0.658714	47	124	171	1.12022	0.172565	0.529804	0.553428	0.0781277
28S	62	A	122	103	225	1.07586	0.06993	0.519379	31	53	84	1.1166	0	0.530493	122	154	276	0.23562	0	0.191248	0.413707	0.157367
28S	63	G	101	96	197	1.00988	0.0035858	0.503723	33	35	68	0.811433	0	0.451564	131	179	310	0.0409432	0	0.0394547	0.33158	0.207659
28S	64	A	109	129	238	0.34556	0	0.257616	47	22	69	0.27619	0	0.218868	123	77	200	0.481205	0	0.325969	0.267484	0.0442771
28S	65	A	123	66	189	0.691345	0.0752661	0.410031	52	20	72	0.164688	0	0.143084	145	75	220	0.31629	0	0.241118	0.264744	0.110254
28S	66	A	147	86	233	0.538367	0	0.350935	64	24	88	0.0518102	0	0.04979	187	81	268	0.300124	0	0.231504	0.210743	0.123815
28S	67	C	239	128	367	0.130857	0	0.115994	70	27	97	0.20068	0	0.168571	274	68	342	0.197085	0	0.165039	0.149868	0.023996
28S	68	U	291	159	450	0.101232	0	0.0921115	82	38	120	0.246097	0	0.198813	402	94	496	0.0343617	0	0	0.0969748	0.0812379
28S	69	A	188	112	300	0.984459	0.092997	0.496916	63	14	77	1.36823	0.116738	0.580889	261	99	360	0.515389	0	0.340726	0.472844	0.0995126
28S	70	A	144	111	255	1.71194	0.332755	0.63217	41	22	63	2.34097	0.362365	0.703978	143	39	182	2.41093	0.347944	0.707959	0.681369	0.0348268
28S	71	C	389	157	546	0.375929	0.0521078	0.273582	91	12	103	1.28376	0.233516	0.564502	303	57	360	0.846753	0.0839885	0.459198	0.432427	0.120267
28S	72	C	1012	201	1213	0.389319	0	0	262	35	297	0.207308	0	0	1209	108	1317	0.548196	0	0	0	0
28S	73	A	1232	171	1403	0.452279	0	0	405	31	436	0.451208	0	0	1076	93	1169	0.458575	0	0	0	0
28S	74	G	1199	158	1357	0.41881	0	0	561	34	595	0.614989	0	0	1186	118	1304	0.534517	0	0	0	0
28S	75	G	965	62	1027	0.202486	0	0	374	15	389	0.342365	0	0	557	57	614	0.0690515	0	0.0646898	0.0215633	0.030495
28S	76	A	968	70	1038	0.226136	0	0	272	17	289	0.0747126	0	0	669	26	695	0.116108	0	0	0	0
28S	77	U	881	90	971	0.180053	0	0	252	13	265	0.0230994	0	0.0226611	629	9	638	0.0757607	0	0	0.00755372	0.0106826
28S	78	U	411	71	482	0.711341	0.178003	0.416166	110	21	131	1.22727	0.206732	0.552901	284	14	298	0.990227	0.17806	0.498382	0.48915	0.0562021
28S	79	C	425	94	519	0.421902	0.0182498	0.297118	175	14	189	0.440526	0	0.306931	269	25	294	0.722298	0.0541373	0.420207	0.341419	0.0558557
28S	80	C	261	124	385	0.765486	0.108417	0.434221	92	16	108	1.49235	0.229166	0.600985	142	37	179	1.5792	0.227735	0.613604	0.549603	0.0817502
28S	81	C	277	128	405	0.510509	0.0113073	0.338524	169	24	193	0.254754	0	0.203868	228	45	273	0.456245	0.00635302	0.31409	0.285494	0.0585735
28S	82	U	328	112	440	0.290123	0	0.225276	160	52	212	0.120396	0	0.107911	235	56	291	0.330251	0	0.248903	0.19403	0.0616546
28S	83	C	467	190	657	0.231239	0	0	223	58	281	0.162254	0	0	211	100	311	0.224715	0	0.183965	0.0613217	0.0867219
28S	84	A	602	225	827	0.438849	0	0	369	64	433	0.477855	0	0	464	47	511	0.263216	0	0	0	0
28S	85	G	274	60	334	0.520265	0.0443389	0.342893	142	55	197	0.312121	0	0.238794	197	117	314	0.379683	0.0188513	0.27583	0.285839	0.0430835
28S	86	U	428	107	535	0.105473	0	0	267	41	308	0.198454	0	0	321	199	520	0.116827	0	0	0	0
28S	87	A	332	86	418	0.141262	0	0.124037	193	30	223	0.138046	0	0.121778	288	148	436	0.146301	0	0.127884	0.124566	0.00252049
28S	88	A	349	75	424	0.115451	0	0.10372	224	25	249	0.0112889	0	0	324	138	462	0.150804	0	0.131289	0.0783364	0.056524
28S	89	C	251	130	381	0.243485	0	0.196221	183	96	279	0.163651	0	0	280	229	509	0.0615033	0	0.058047	0.0847561	0.0823033
28S	90	G	429	168	597	0.232776	0	0	255	56	311	0.300641	0	0	541	228	769	0.309033	0	0	0	0
28S	91	G	197	113	310	0.544766	0.0501061	0.353388	106	73	179	0.189753	0	0.160238	343	324	667	0.166417	0	0	0.171209	0.144479
28S	92	C	258	243	501	0.039575	0	0	103	87	190	0.0725422	0	0.0679675	312	598	910	0.404037	0	0	0.0226558	0.0320402
28S	93	G	85	133	218	1.40132	0.304597	0.584674	43	47	90	1.28364	0.312971	0.56482	246	176	422	0.412372	0.0137743	0.292461	0.480652	0.133318
28S	94	A	256	244	500	0.0684853	0	0.0642156	85	97	182	0.114268	0	0.103056	413	220	633	0.0839993	0	0	0.055757	0.0424953
28S	95	G	128	372	500	0.167332	0	0.143591	52	84	136	0.578183	0.0489115	0.368062	106	171	277	1.28034	0.305157	0.562355	0.358003	0.171108
28S	96	U	208	691	899	0.356815	0	0	48	136	184	0.151171	0	0.131939	92	438	530	0.150868	0	0.131306	0.0877483	0.0620479
28S	97	G	150	387	537	0.211937	0	0.175143	47	144	191	0.112963	0	0.101975	87	560	647	0.0941358	0	0	0.0923727	0.0718236
28S	98	A	162	525	687	0.0458333	0	0	82	87	169	0.287451	0	0.224296	120	467	587	0.00447846	0	0	0.0747654	0.105734
28S	99	A	249	309	558	0.236116	0	0.191291	91	146	237	0.104202	0	0	110	449	559	0.00835317	0	0.00829867	0.06653	0.0882846
28S	100	C	303	655	958	0.274615	0	0	211	184	395	0.440236	0	0	196	505	701	0.190582	0	0	0	0
28S	101	A	415	574	989	0.270438	0	0	110	243	353	0.328782	0	0	219	539	758	0.242717	0	0	0	0
28S	102	G	150	601	751	0.0405733	0	0.0390412	61	177	238	0.124686	0	0.111277	209	425	634	0.0552931	0	0	0.0501061	0.0460975
28S	103	G	103	704	807	0.0587459	0	0	38	177	215	0.268776	0	0.212614	137	366	503	0.195767	0	0.163989	0.125534	0.0909589
28S	104	G	121	280	401	1.02482	0.212844	0.506752	47	50	97	2.01497	0.311016	0.670591	152	289	441	0.335621	0.00250803	0.251711	0.476351	0.172353
28S	105	A	116	498	614	0.28757	0	0.223626	37	84	121	1.53798	0.266242	0.607949	140	236	376	0.537754	0.0438031	0.350305	0.39396	0.159907
28S	106	A	107	907	1014	0.257362	0	0	59	467	526	0.471706	0	0	229	533	762	0.311184	0	0	0	0
28S	107	G	74	886	960	0.22776	0	0	10	319	329	0.0355892	0	0	139	703	842	0.412785	0	0	0	0
28S	108	A	105	972	1077	0.359565	0	0	19	426	445	0.313428	0	0	73	428	501	0.0146304	0	0	0	0
28S	109	G	72	476	548	0.355556	0	0.262648	16	182	198	0.728532	0	0.422703	31	353	384	0.271025	0	0.21367	0.299674	0.0892633
28S	110	C	108	525	633	0.106642	0	0.0965031	37	258	295	0.126727	0	0.112812	59	317	376	0.24468	0	0.197001	0.135438	0.0440373
28S	111	C	190	491	681	0.0133757	0	0.0132183	60	341	401	0.189248	0	0	89	235	324	0.423248	0	0.298026	0.103748	0.137481
28S	112	C	298	376	674	0.0218601	0	0	78	333	411	0.221413	0	0	134	344	478	0.0270007	0	0	0	0
28S	113	A	306	324	630	0.0394612	0	0	121	452	573	0.525861	0	0	203	238	441	0.00960282	0	0.00953284	0.00317761	0.00449382
28S	114	G	158	218	376	0.531948	0	0.347839	62	170	232	0.222938	0	0.182939	77	135	212	1.09411	0.16947	0.523643	0.351473	0.139116
28S	115	C	316	506	822	0.434859	0	0	61	238	299	0.198074	0	0	233	290	523	0.230322	0	0	0	0
28S	116	G	236	151	387	0.241438	0	0.194887	27	114	141	0.651721	0.0378879	0.396261	85	229	314	0.347725	0	0.258618	0.283255	0.084036
28S	117	C	153	420	573	0.275126	0	0	66	99	165	0.207028	0	0.172379	62	334	396	0.0208788	0	0.0205024	0.0642939	0.0768848
28S	118	C	81	252	333	0.172954	0	0.147829	29	96	125	0.357143	0	0.264706	73	870	943	0.651789	0	0	0.137512	0.108312
28S	119	G	113	120	233	0.533191	0.0431203	0.348738	25	91	116	0.183381	0	0.156091	55	284	339	0.0888235	0	0.0817985	0.195542	0.112491
28S	120	A	80	111	191	0.738137	0.0496349	0.425948	16	42	58	0.852542	0.122343	0.464451	24	266	290	0.189347	0	0.159664	0.350021	0.135517
28S	121	A	59	176	235	0.320198	0	0.243319	5	30	35	1.70309	0.250173	0.636594	24	274	298	0.0744333	0	0.0694931	0.316469	0.237226
28S	122	U	29	233	262	0.0335868	0	0.0326154	2	54	56	0.409162	0	0.294019	8	253	261	0.0887617	0	0.0818121	0.136149	0.113423
28S	123	C	31	179	210	0.280305	0	0.21975	3	30	33	1.33464	0.217703	0.578962	4	159	163	0.616599	0	0.382861	0.393858	0.146854
28S	124	C	21	94	115	1.28745	0.31017	0.564962	5	59	64	0.134017	0	0.119804	17	146	163	0.421341	0	0.297717	0.327494	0.18295
28S	125	C	29	206	235	0.0668079	0	0.0628739	4	36	40	0.874797	0.182394	0.472759	14	145	159	0.140764	0	0.124074	0.219902	0.180534
28S	126	C	57	325	382	0.383696	0	0	10	69	79	0.0922222	0	0	10	168	178	0.104097	0	0	0	0
28S	127	G	41	253	294	0.134124	0	0	4	81	85	0.102326	0	0	17	82	99	0.568778	0.0815132	0.364887	0.121629	0.172009
28S	128	C	65	192	257	0.00951766	0	0.00946426	14	82	96	0.171134	0	0	15	90	105	0.407023	0.00717861	0.291232	0.100232	0.135113
28S	129	C	79	230	309	0.203011	0	0	18	87	105	0.236268	0	0	23	45	68	1.12399	0.247316	0.532824	0.177608	0.251176
[truncated: 5,214 more rows]
