# Supplementary material for: Profiling of ribose methylations in ribosomal RNA from diffuse large B-cell lymphoma patients for evaluation of ribosomes as drug targets
Source: NAR Cancer. 2020 Dec 22;2(4):zcaa035. doi: 10.1093/narcan/zcaa035 (PMC8210301; doi:10.1093/narcan/zcaa035)
Supplement: zcaa035_Supplemental_Files [file zcaa035_supplemental_files.zip › Data_S1_DLBCL_12_33637.xls]

## Sheet: DLBCL_12_33637
Data_handling_v3			CTAACT_DLBCL_12-33637_1						GTAGTG_DLBCL_12-33637_2						TACTGT_DLBCL_12-33637_3						Average
RNA	Position	Nucl	5'_reads	3'_reads	5'+3'	v5_score	v6_score	Meth%	5'_reads	3'_reads	5'+3'	v5_score	v6_score	Meth%	5'_reads	3'_reads	5'+3'	v5_score	v6_score	Meth%	Av.Meth%	Std.dev.	>=0.75
18S	1	U	408	0	408	0	0	0	1031	0	1031	0	0	0	225	0	225	0	0	0	0	0
18S	2	A	249	0	249	0	0	0	645	0	645	0	0	0	69	0	69	0	0	0	0	0
18S	3	C	516	0	516	0	0	0	866	0	866	0	0	0	264	0	264	0	0	0	0	0
18S	4	C	1056	0	1056	0	0	0	1124	0	1124	0	0	0	636	0	636	0	0	0	0	0
18S	5	U	1399	0	1399	0	0	0	1358	0	1358	0	0	0	889	0	889	0	0	0	0	0
18S	6	G	2841	0	2841	0	0	0	3270	0	3270	0	0	0	1262	0	1262	0	0	0	0	0
18S	7	G	1112	0	1112	0.213667	0	0	443	0	443	1.01026	0	0.503116	190	0	190	0.94776	0	0.487901	0.330339	0.233668
18S	8	U	1028	0	1028	0.206835	0	0	449	0	449	0.718741	0	0.41872	232	0	232	0.386695	0	0.279727	0.232816	0.17413
18S	9	U	932	0	932	0.194724	0	0	497	0	497	0.364346	0	0.267442	167	0	167	0.739352	0	0.426533	0.231325	0.175994
18S	10	G	290	0	290	1.47675	0.142361	0.597073	162	0	162	2.75801	0	0.735102	41	0	41	5.12884	0.317651	0.840101	0.724092	0.0995206
18S	11	A	108	0	108	4.72671	0.402787	0.826704	65	0	65	7.03215	0	0.877155	8	0	8	20.9185	0.121049	0.959239	0.887699	0.0546185	1
18S	12	U	18	0	18	26.7877	0.688829	0.965842	35	0	35	12.0719	0.682699	0.925467	9	0	9	12.46	0.733928	0.932635	0.941315	0.0175888	1
18S	13	C	46	0	46	6.84823	0.425674	0.874955	63	0	63	4.50833	0.358601	0.820785	7	0	7	6.9	0.0983844	0.88746	0.861067	0.0289372	1
18S	14	C	111	0	111	1.83542	0	0.649363	187	0	187	0.924291	0	0.481659	6	0	6	6.5619	0.281758	0.884467	0.67183	0.165211
18S	15	U	152	8	160	0.820497	0	0.452242	357	2	359	0.0893519	0	0.0822326	17	0	17	1.66543	0.0633643	0.638127	0.390867	0.231055
18S	16	G	79	1	80	3.01303	0.429522	0.753129	178	1	179	1.76975	0.24543	0.640241	17	1	18	1.77544	0.080592	0.652062	0.681811	0.0506599
18S	17	C	331	3	334	0.0155224	0	0	485	0	485	0.115066	0	0.103383	24	0	24	1.50667	0.206945	0.610811	0.238065	0.266929
18S	18	C	563	18	581	0.359717	0	0	934	2	936	0.317218	0	0	126	1	127	0.0506076	0	0.0485308	0.0161769	0.0228776
18S	19	A	471	3	474	0.0624561	0	0	1095	0	1095	0.327119	0	0	62	0	62	1.81958	0	0.64899	0.21633	0.305937
18S	20	G	431	37	468	0.164653	0	0.141634	482	6	488	1.10204	0	0.524783	44	1	45	4.37874	0	0.817387	0.494601	0.276699
18S	21	U	355	222	577	0.0326221	0	0	730	138	868	0.204705	0	0.170084	105	51	156	0.695541	0	0.411765	0.19395	0.168947
18S	22	A	475	500	975	0.315392	0	0	881	499	1380	0.0443157	0	0.0424646	89	97	186	0.818004	0	0.451273	0.164579	0.203463
18S	23	G	210	147	357	1.45822	0.0339855	0.593877	431	312	743	1.31316	0	0.56802	48	78	126	2.25652	0.058106	0.694603	0.618834	0.0546071
18S	24	C	519	367	886	0.173306	0	0.147849	1111	867	1978	0.105704	0	0	1099	304	1403	0.759979	0	0	0.0492831	0.0696968
18S	25	A	443	163	606	1.15982	0.0593842	0.537409	870	405	1275	0.592085	0	0.372076	139	148	287	0.757523	0	0.431871	0.447118	0.0683525
18S	26	U	750	673	1423	0.0153948	0	0	1930	1327	3257	0.403434	0	0	437	399	836	0.437249	0	0	0	0
18S	27	A	10	28	38	42.5786	0.926429	0.977628	18	155	173	12.7121	0.511761	0.92746	0	48	48	10.7032	0.509453	0.916151	0.940413	0.0267171	1	0.977628	0.92746	0.916151	0.940413	0.0267171
18S	28	U	661	1983	2644	0.432993	0	0	2086	5564	7650	0.801322	0	0	96	824	920	0.49392	0	0	0	0
18S	29	G	1042	983	2025	0.193178	0	0	622	1209	1831	0.143868	0	0.125834	101	506	607	0.206031	0	0	0.0419445	0.0593185
18S	30	C	1615	1937	3552	0.580301	0	0	511	1439	1950	0.00369611	0	0	62	713	775	0.445848	0	0	0	0
18S	31	U	1127	2393	3520	0.586705	0	0	640	1543	2183	0.221256	0	0	39	379	418	0.116892	0	0	0	0
18S	32	U	225	1819	2044	0.248916	0	0	376	1435	1811	0.148406	0	0	10	347	357	0.0800124	0	0	0	0
18S	33	G	588	388	976	0.536825	0	0.349541	103	342	445	2.15	0	0.683026	12	117	129	1.18368	0	0.543973	0.525513	0.136769
18S	34	U	370	248	618	1.34886	0.22777	0.574657	65	255	320	3.02998	0	0.752441	4	74	78	2.29536	0.282723	0.699229	0.675442	0.0745036
18S	35	C	547	138	685	0.788905	0.0132666	0.441358	100	144	244	2.47447	0.305682	0.713024	14	34	48	3.09909	0.223078	0.759827	0.63807	0.140402
18S	36	U	321	59	380	1.90531	0.187956	0.656395	58	57	115	5.65891	0.509159	0.850927	2	4	6	23.1317	0.709989	0.964269	0.823864	0.127137	1
18S	37	C	471	110	581	0.507713	0	0.337128	231	89	320	1.09007	0	0.522325	11	14	25	4.22265	0.176183	0.814525	0.557992	0.196522
18S	38	A	320	76	396	0.897089	0.055991	0.473505	142	234	376	0.731536	0	0.423126	8	5	13	10.7484	0.229999	0.920478	0.605703	0.223528
18S	39	A	394	96	490	0.372053	0.014735	0.271568	333	187	520	0.238942	0	0.193159	25	56	81	1.02981	0	0.51041	0.325046	0.134924
18S	40	A	588	129	717	0.103683	0	0	408	282	690	0.0495256	0	0.0472538	33	70	103	0.749038	0	0.430625	0.159293	0.192828
18S	41	G	477	130	607	0.0802449	0	0.0743972	511	264	775	0.0284078	0	0.0276577	39	162	201	0.0440594	0	0	0.0340183	0.0307038
18S	42	A	706	128	834	0.240279	0	0	788	172	960	0.0776159	0	0	77	138	215	0.0192387	0	0.0189617	0.00632056	0.00893862
18S	43	U	561	223	784	0.133956	0	0	550	319	869	0.189745	0	0.159638	100	200	300	0.0199336	0	0.0196078	0.0597485	0.0710845
18S	44	U	779	387	1166	0.446929	0	0	1219	574	1793	0.437607	0	0	211	643	854	0.684678	0	0	0	0
18S	45	A	224	404	628	0.188854	0	0.159066	585	654	1239	0.0140143	0	0	37	214	251	0.45582	0	0.313958	0.157675	0.128176
18S	46	A	170	446	616	0.230308	0	0.187442	942	426	1368	0.0799692	0	0	49	72	121	2.17823	0	0.687132	0.291525	0.290014
18S	47	G	102	235	337	1.53159	0.259321	0.605699	302	568	870	0.640299	0.0364931	0.390628	36	126	162	1.49502	0	0.600679	0.532336	0.100223
18S	48	C	182	360	542	0.658789	0.0637976	0.397592	347	1034	1381	0.0366618	0	0.03539	77	194	271	0.470629	0	0.320821	0.251268	0.155833
18S	49	C	365	634	999	0.00608889	0	0.00605806	490	1325	1815	0.166134	0	0	1171	321	1492	0.816187	0	0	0.00201935	0.0028558
18S	50	A	271	439	710	0.564619	0	0.361192	419	608	1027	0.605523	0.0290035	0.377379	33	90	123	2.34041	0	0.702331	0.480301	0.157138
18S	51	U	634	574	1208	0.042928	0	0	814	1771	2585	0.43317	0	0	207	97	304	0.138616	0	0.122092	0.0406974	0.0575548
18S	52	G	254	478	732	0.840064	0.0801852	0.456879	326	598	924	0.81809	0.0316337	0.45024	33	28	61	5.00179	0.301552	0.835629	0.580916	0.18013
18S	53	C	876	987	1863	0.246644	0	0	1016	1304	2320	0.334947	0	0	397	43	440	0.177022	0	0	0	0
18S	54	A	837	694	1531	0.0544314	0	0.0516535	753	627	1380	0.214337	0	0.176611	150	13	163	1.56829	0	0.612089	0.280118	0.240218
18S	55	U	2017	1125	3142	0.494824	0	0	1264	1614	2878	0.471012	0	0	496	20	516	0.147711	0	0	0	0
18S	56	G	605	478	1083	0.74345	0.0343277	0.42665	645	412	1057	0.553392	0	0.356464	104	9	113	2.95439	0.228975	0.748777	0.510631	0.170815
18S	57	U	951	969	1920	0.0110822	0	0.0109664	769	439	1208	0.321882	0	0.243655	194	18	212	1.55034	0.100021	0.609016	0.287879	0.246147
18S	58	C	1121	738	1859	0.0633393	0	0.0595965	847	480	1327	0.0984856	0	0.0897173	354	3	357	0.661701	0	0.398877	0.18273	0.153333
18S	59	U	2017	712	2729	0.280122	0	0	1310	329	1639	0.147879	0	0	889	23	912	0.244992	0	0	0	0
18S	60	A	1767	398	2165	0.0856571	0	0	1037	279	1316	0.00831013	0	0	678	7	685	0.139553	0	0.12262	0.0408733	0.0578035
18S	61	A	2043	375	2418	0.196307	0	0	1592	437	2029	0.437433	0	0	1350	5	1355	0.380924	0	0	0	0
18S	62	G	953	357	1310	0.485617	0	0.327047	333	153	486	1.36632	0.246385	0.577905	363	20	383	1.59852	0.010183	0.615783	0.506912	0.12812
18S	63	U	2300	626	2926	0.409232	0	0	811	360	1171	0.147952	0	0	1457	86	1543	0.406851	0	0	0	0
18S	64	A	808	278	1086	0.681253	0.0678608	0.405427	484	214	698	0.405389	0	0.288747	666	141	807	0.273226	0	0.214802	0.302992	0.0784716
18S	65	C	1135	1038	2173	0.282674	0	0	753	320	1073	0.189034	0	0	1973	232	2205	0.613347	0	0	0	0
18S	66	G	417	516	933	0.690947	0.0354638	0.408874	207	300	507	0.851006	0	0.460243	402	261	663	0.4667	0	0.318524	0.39588	0.0585813
18S	67	C	1124	720	1844	0.207889	0	0	353	335	688	0.501258	0	0.334215	1475	369	1844	0.581132	0	0	0.111405	0.15755
18S	68	A	823	325	1148	0.28417	0	0.221437	249	212	461	1.44952	0.0898477	0.59228	292	174	466	0.754295	0	0.430496	0.414738	0.151806
18S	69	C	754	410	1164	0.238693	0	0.192831	262	215	477	1.5563	0.139752	0.609308	250	214	464	0.599904	0	0.375467	0.392536	0.170454
18S	70	G	371	283	654	1.37396	0.129493	0.579136	477	211	688	1.02833	0.0913489	0.507348	100	283	383	0.681424	0	0.405895	0.497459	0.0710701
18S	71	G	160	209	369	3.46333	0.446992	0.776422	422	414	836	0.8319	0.0641953	0.454415	124	76	200	1.92499	0.0384349	0.659239	0.630026	0.133072
18S	72	C	1163	389	1552	0.154518	0	0.133912	725	1540	2265	0.223973	0	0	163	125	288	0.962053	0	0.491196	0.20837	0.207326
18S	73	C	2613	257	2870	0.370575	0	0	2152	1365	3517	0.483292	0	0	184	142	326	0.708835	0	0.415549	0.138516	0.195892
18S	74	G	1402	241	1643	0.242931	0	0.195545	1616	941	2557	0.200182	0	0	163	60	223	1.26399	0	0.559405	0.25165	0.231796
18S	75	G	942	191	1133	1.06299	0	0.515488	608	389	997	1.38603	0	0.581137	116	36	152	2.61111	0	0.724388	0.607004	0.0872226
18S	76	U	2894	949	3843	0.431128	0	0	2367	1038	3405	0.360759	0	0	342	229	571	0.0659285	0	0	0	0
18S	77	A	1125	372	1497	0.751825	0	0.42933	1012	519	1531	0.599797	0	0.375074	180	38	218	1.87676	0	0.653424	0.485943	0.120481
18S	78	C	4870	1168	6038	0.629286	0	0	5078	1069	6147	0.686243	0	0	2116	355	2471	0.822398	0	0	0	0
18S	79	A	1236	792	2028	0.361141	0	0.265418	820	961	1781	0.304215	0	0.233356	93	442	535	0.286857	0	0.223237	0.24067	0.0179806
18S	80	G	801	912	1713	0.603449	0	0.376481	426	622	1048	1.12792	0.0496314	0.530295	33	246	279	1.6675	0.0702369	0.625955	0.510911	0.102766
18S	81	U	1254	2501	3755	0.29913	0	0	597	1554	2151	0.0352024	0	0	82	576	658	0.112645	0	0.101379	0.0337931	0.0477907
18S	82	G	1318	929	2247	0.253574	0	0.202352	560	502	1062	1.01918	0	0.504985	41	385	426	0.794353	0	0.443275	0.383537	0.130571
18S	83	A	887	1307	2194	0.23996	0	0.193593	900	562	1462	0.366029	0	0.268085	85	679	764	0.00901961	0	0.00895058	0.156876	0.10893
18S	84	A	932	1401	2333	0.12734	0	0.112999	768	953	1721	0.0935024	0	0.0855527	40	1008	1048	0.284186	0	0	0.0661839	0.0481217
18S	85	A	1067	1628	2695	0.121353	0	0	818	740	1558	0.0473665	0	0.0452521	35	557	592	0.201724	0	0.168098	0.0711167	0.0710209
18S	86	C	1135	1049	2184	0.0739944	0	0.0689258	1072	661	1733	0.105549	0	0	36	836	872	0.219651	0	0	0.0229753	0.0324919
18S	87	U	1798	2421	4219	0.530719	0	0	1521	1700	3221	0.586789	0	0	36	748	784	0.0787969	0	0	0	0
18S	88	G	1117	639	1756	0.151116	0	0.131343	543	382	925	0.60456	0	0.37703	24	260	284	1.89793	0.282405	0.65572	0.388031	0.214218
18S	89	C	1376	996	2372	0.261127	0	0	1584	659	2243	0.443454	0	0	106	1360	1466	0.523184	0	0	0	0
18S	90	G	172	485	657	1.7448	0.236453	0.636027	209	263	472	1.87754	0.307469	0.652961	10	472	482	0.64847	0	0.393872	0.560953	0.118347
18S	91	A	750	1439	2189	0.326712	0	0	727	373	1100	0.102886	0	0.0933651	13	612	625	0.187256	0	0.157934	0.0837664	0.0648326
18S	92	A	266	551	817	0.995925	0	0.499285	315	239	554	1.5203	0	0.603653	20	417	437	0.722171	0	0.419894	0.507611	0.07525
18S	93	U	142	134	276	4.56366	0.198744	0.820795	200	403	603	1.16926	0	0.539425	6	890	896	0.272848	0	0	0.453407	0.340564
18S	94	G	216	440	656	1.04179	0	0.510614	260	592	852	0.436316	0	0.304023	19	1448	1467	0.622586	0	0	0.271546	0.209718
18S	95	G	182	258	440	2.47375	0.0220874	0.712592	292	364	656	1.19477	0	0.54475	28	517	545	0.217135	0	0.178667	0.47867	0.222926
18S	96	C	171	1304	1475	0.00435863	0	0	252	766	1018	0.409127	0	0.290543	14	445	459	0.274686	0	0.215861	0.168801	0.123193
18S	97	U	265	1076	1341	0.20597	0	0.170897	463	1071	1534	0.0307275	0	0	10	409	419	0.318148	0	0.241797	0.137565	0.101488
18S	98	C	295	3903	4198	0.691696	0	0	117	4456	4573	0.746108	0	0	36	400	436	0.141876	0	0.124498	0.0414993	0.0586889
18S	99	A	7	64	71	24.1698	0.657752	0.9608	0	103	103	15.3774	0.45549	0.939492	0	16	16	28.615	0.836999	0.968156	0.956149	0.0121556	1	0.9608	0.939492	0.968156	0.956149	0.0121556
18S	100	U	196	1242	1438	0.241966	0	0.194934	142	1528	1670	0.0784893	0	0	17	425	442	0.0627289	0	0	0.064978	0.0918928
18S	101	U	214	4096	4310	0.63822	0	0	218	3432	3650	0.643191	0	0	151	705	856	0.66419	0	0	0	0
18S	102	A	99	1868	1967	0.0650632	0	0	245	1023	1268	0.192636	0	0.161628	24	210	234	0.366998	0	0.269308	0.143645	0.110677
18S	103	A	45	1502	1547	0.157738	0	0.136322	80	859	939	0.552518	0	0.356129	40	170	210	0.351711	0	0.261113	0.251188	0.0900096
18S	104	A	5	935	940	0.94533	0	0.486214	17	494	511	1.81808	0.0439726	0.645596	5	80	85	2.16408	0	0.686475	0.606095	0.0863959
18S	105	U	59	619	678	1.4704	0	0.595562	42	652	694	0.714261	0	0.417008	6	63	69	2.47444	0	0.715125	0.575898	0.122497
18S	106	C	256	2037	2293	0.309915	0	0	108	1002	1110	0.139124	0	0.122229	318	216	534	0.658422	0	0	0.040743	0.0576193
18S	107	A	398	1926	2324	0.332631	0	0	285	931	1216	0.0158861	0	0.0156503	56	94	150	0.290213	0	0.226095	0.0805817	0.103092
18S	108	G	190	758	948	0.586957	0	0.370109	90	481	571	1.03877	0.04969	0.509946	22	26	48	2.14807	0	0.686798	0.522284	0.129582
18S	109	U	60	550	610	1.4192	0.15052	0.587038	57	815	872	0.303971	0	0.233317	10	9	19	6.01167	0.201409	0.863538	0.561298	0.25793
18S	110	U	302	1542	1844	0.32271	0	0	306	1435	1741	0.415831	0	0	110	56	166	0.361144	0	0	0	0
18S	111	A	107	1073	1180	0.112099	0	0.100876	187	650	837	0.372739	0	0.271766	22	30	52	1.32704	0	0.574932	0.315858	0.196028
18S	112	U	314	1948	2262	0.475436	0	0	556	2274	2830	0.668201	0	0	97	39	136	0.158475	0	0	0	0
18S	113	G	201	1253	1454	0.211249	0	0	474	924	1398	0.24288	0	0	55	43	98	0.0176207	0	0	0	0
18S	114	G	160	592	752	0.475151	0	0.322394	164	302	466	1.3837	0.0534726	0.581006	40	14	54	0.877576	0	0.471969	0.458456	0.10601
18S	115	U	109	738	847	0.193488	0	0.16228	207	602	809	0.237942	0	0.1924	23	9	32	2.2303	0.0214882	0.69697	0.35055	0.245264
18S	116	U	9	30	39	25.3833	0.873272	0.96301	18	38	56	16.9963	0.775647	0.945355	2	1	3	30.5972	0.889342	0.976074	0.96148	0.0125879	1	0.96301	0.945355	0.976074	0.96148	0.0125879
18S	117	C	389	671	1060	0.214965	0	0	498	375	873	0.0492245	0	0	197	59	256	0.620406	0	0	0	0
18S	118	C	619	723	1342	0.464499	0	0	721	542	1263	0.419752	0	0	143	44	187	0.406147	0	0	0	0
18S	119	U	290	250	540	0.264469	0	0.20946	425	333	758	0.121139	0	0	94	20	114	0.102802	0	0.0939597	0.10114	0.0856625
18S	120	U	512	348	860	0.3538	0	0	712	230	942	0.391952	0	0	116	20	136	0.0909976	0	0	0	0
18S	121	U	10	53	63	8.44531	0.677749	0.895609	10	16	26	23.8551	0.871469	0.961199	6	13	19	6.34611	0.494483	0.869794	0.908867	0.0384758	1	0.895609	0.961199	0.869794	0.908867	0.0384758
18S	122	G	204	294	498	0.0364952	0	0.0352784	287	176	463	0.319636	0	0.242612	53	223	276	0.508504	0	0	0.09263	0.107026
18S	123	G	102	419	521	0.0768625	0	0.0715035	127	319	446	0.545861	0	0.353623	41	40	81	1.33713	0	0.575125	0.333417	0.206099
18S	124	U	100	171	271	0.99857	0	0.500563	205	241	446	0.503952	0	0.335584	48	59	107	0.793313	0	0.444669	0.426939	0.0685091
18S	125	C	172	242	414	0.236118	0	0.191389	552	329	881	0.256488	0	0	110	118	228	0.0513343	0	0	0.0637962	0.0902215
18S	126	G	120	130	250	1.26215	0.0792314	0.558927	200	121	321	1.50248	0.124579	0.601143	46	19	65	3.05152	0.359638	0.756006	0.638692	0.0847248
18S	127	C	261	138	399	0.419639	0	0.296117	468	165	633	0.277936	0	0.217757	157	33	190	0.432112	0	0.302838	0.272237	0.038621
18S	128	U	451	92	543	0.0773489	0	0.0719183	726	132	858	0.0123787	0	0	299	58	357	0.236437	0	0	0.0239728	0.0339026
18S	129	C	1182	109	1291	0.605504	0	0	1438	145	1583	0.48428	0	0	552	13	565	0.557165	0	0	0	0
18S	130	G	219	89	308	1.00514	0	0.502093	278	93	371	1.65968	0.104995	0.624646	177	33	210	0.403686	0	0.288564	0.471768	0.13887
18S	131	C	931	84	1015	0.449541	0	0	1526	84	1610	0.389406	0	0	681	20	701	0.648338	0	0	0	0
18S	132	U	660	270	930	0.280033	0	0	1617	175	1792	0.420475	0	0	318	92	410	0.234063	0	0	0	0
18S	133	C	249	446	695	0.042848	0	0.0411442	669	186	855	0.415628	0	0.293842	131	59	190	0.822746	0	0.452677	0.262555	0.169458
18S	134	C	67	155	222	2.63318	0.196291	0.725655	311	121	432	2.17819	0.275664	0.685854	33	53	86	3.38429	0.285539	0.773942	0.728484	0.0360175		0.725655	0.685854	0.773942	0.728484	0.0360175
18S	135	U	73	283	356	1.22138	0	0.550524	229	651	880	0.529928	0	0.346632	49	49	98	2.74624	0.0998808	0.735048	0.544068	0.158636
18S	136	C	190	75	265	1.9292	0.00177643	0.659456	555	86	641	1.11192	0	0.526887	64	19	83	3.23307	0.0105865	0.765919	0.650754	0.0977782
18S	137	U	595	90	685	0.134856	0	0.118984	2220	536	2756	0.586015	0	0	275	34	309	0.0848746	0	0.0784678	0.0658171	0.0493917
18S	138	C	2071	285	2356	0.74707	0	0	1750	133	1883	0.363476	0	0	942	51	993	0.760507	0	0	0	0
18S	139	C	494	220	714	0.0973271	0	0.0888079	1000	248	1248	0.0461881	0	0	257	59	316	0.0440238	0	0	0.0296026	0.0418644
18S	140	U	576	338	914	0.163789	0	0	1796	711	2507	0.600089	0	0	595	75	670	0.62666	0	0	0	0
18S	141	A	300	63	363	1.35	0.0677357	0.57514	562	118	680	0.72932	0	0.422096	116	16	132	1.25046	0	0.557509	0.518249	0.0683699
18S	142	C	319	168	487	0.860337	0	0.462973	304	142	446	1.62294	0.172177	0.619277	32	63	95	2.33843	0	0.70265	0.594967	0.0993463
18S	143	U	450	363	813	0.125894	0	0.111939	196	305	501	1.21007	0.0955449	0.54802	29	142	171	0.797481	0	0.445105	0.368355	0.186117
18S	144	U	552	358	910	0.0221246	0	0.021669	418	331	749	0.260296	0	0.206755	59	138	197	0.456285	0	0.314412	0.180945	0.120897
18S	145	G	632	153	785	0.180167	0	0.152827	412	104	516	0.753471	0	0.430177	46	80	126	1.02065	0	0.507085	0.363363	0.152146
18S	146	G	693	157	850	0.255216	0	0.203515	435	288	723	0.219828	0	0.180417	52	70	122	1.09747	0	0.525271	0.303068	0.157404
18S	147	A	776	75	851	0.312024	0	0.238032	527	290	817	0.0342977	0	0	57	49	106	1.30145	0.0641108	0.567798	0.26861	0.232809
18S	148	U	1537	156	1693	0.327955	0	0	921	543	1464	0.473166	0	0	615	120	735	0.711715	0	0	0	0
18S	149	A	935	126	1061	0.248284	0	0.199051	240	338	578	0.608463	0.0284839	0.378695	102	156	258	0.0910768	0	0.0837707	0.220505	0.121354
18S	150	A	946	116	1062	0.282377	0	0.22036	341	488	829	0.102704	0	0.0932403	76	82	158	0.847379	0	0.46026	0.257953	0.152175
18S	151	C	1414	183	1597	0.155715	0	0	307	608	915	0.0175643	0	0.0172796	119	162	281	0.0231284	0	0.0226842	0.0133213	0.00967454
18S	152	U	2221	598	2819	0.567805	0	0	432	865	1297	0.304571	0	0	100	178	278	0.0695341	0	0.065232	0.021744	0.0307507
18S	153	G	477	358	835	0.664846	0	0.399631	222	357	579	0.631322	0	0.38741	28	201	229	0.29599	0	0.229158	0.338733	0.0776415
18S	154	U	852	860	1712	0.285762	0	0	358	1037	1395	0.374403	0	0	44	634	678	0.623826	0	0	0	0
18S	155	G	1137	693	1830	0.394502	0	0	471	732	1203	0.251338	0	0	39	189	228	0.223338	0	0.183219	0.0610729	0.0863701
18S	156	G	364	385	749	0.533852	0	0.348349	103	387	490	1.15148	0.119524	0.535711	5	85	90	2.2757	0.231353	0.69706	0.52704	0.142493
18S	157	U	451	736	1187	0.120286	0	0	195	856	1051	0.0220321	0	0.0215772	26	292	318	0.0769418	0	0	0.00719241	0.0101716
18S	158	A	289	434	723	0.38918	0	0.28043	208	481	689	0.780628	0.0417564	0.438758	6	259	265	0.183083	0	0.155244	0.291477	0.116007
18S	159	A	2	7	9	95.06	0.969983	0.990621	0	25	25	51.044	0.949335	0.981511	0	10	10	31.5253	0.911538	0.971971	0.981368	0.0076144	1	0.990621	0.981511	0.971971	0.981368	0.0076144
18S	160	U	121	201	322	1.68043	0.114138	0.62765	151	1312	1463	0.170484	0	0	11	385	396	0.220991	0	0	0.209217	0.295877
18S	161	U	223	516	739	0.0015015	0	0	205	1476	1681	0.283895	0	0	19	286	305	0.0115105	0	0	0	0
18S	162	C	167	492	659	0.0891919	0	0.0820022	191	1772	1963	0.383769	0	0	45	326	371	0.156422	0	0	0.0273341	0.0386562
18S	163	U	309	1002	1311	0.471799	0	0	563	1640	2203	0.424642	0	0	239	379	618	0.475534	0	0	0	0
18S	164	A	407	535	942	0.178178	0	0	545	1934	2479	0.501443	0	0	69	431	500	0.316656	0	0	0	0
18S	165	G	135	911	1046	0.235084	0	0	168	1028	1196	0.117915	0	0.105557	41	373	414	0.171299	0	0	0.0351855	0.0497599
18S	166	A	5	50	55	15.7006	0.788392	0.941128	2	17	19	70.0961	0.955738	0.986628	0	2	2	127.548	0.975358	0.9948	0.974186	0.023612	1	0.941128	0.986628	0.9948	0.974186	0.023612
18S	167	G	161	198	359	1.64701	0.168113	0.622868	112	660	772	0.583944	0	0.368966	40	135	175	0.950631	0	0.488769	0.493534	0.10371
18S	168	C	504	661	1165	0.273261	0	0	509	772	1281	0.193647	0	0	134	304	438	0.333257	0	0	0	0
18S	169	U	402	1068	1470	0.396155	0	0	199	1644	1843	0.552332	0	0	223	509	732	0.676216	0	0	0	0
18S	170	A	795	801	1596	0.371419	0	0	578	597	1175	0.347128	0	0	152	166	318	0.22473	0	0	0	0
18S	171	A	217	859	1076	0.0405035	0	0.0389616	99	304	403	0.702585	0	0.413259	49	79	128	0.77416	0	0.438268	0.296829	0.182626
18S	172	U	46	61	107	11.0191	0.653712	0.917506	34	8	42	13.9331	0.67892	0.93449	8	9	17	10.684	0.503431	0.918781	0.923592	0.00772323	1	0.917506	0.93449	0.918781	0.923592	0.00772323
18S	173	A	205	900	1105	0.17183	0	0.146747	88	281	369	0.560601	0	0.359844	30	65	95	1.02604	0	0.509044	0.338545	0.148672
18S	174	C	23	160	183	6.89934	0.591245	0.874008	25	48	73	6.41637	0.45332	0.866742	17	26	43	3.13965	0.0571001	0.76262	0.834457	0.0508827	1	0.874008	0.866742	0.76262	0.834457	0.0508827
18S	175	A	206	1728	1934	0.360425	0	0	79	181	260	0.718646	0	0.419081	98	86	184	0.268288	0	0	0.139694	0.197557
18S	176	U	113	3363	3476	0.709593	0	0	72	676	748	0.594674	0	0	24	158	182	0.472678	0	0	0	0
18S	177	G	12	1450	1462	0.211073	0	0	19	201	220	0.502061	0	0.335258	10	26	36	1.82913	0.108686	0.65277	0.329343	0.266525
18S	178	C	115	1484	1599	0.345299	0	0	68	267	335	0.00214947	0	0.00215125	50	33	83	0.202381	0	0.17	0.0573837	0.0796366
18S	179	C	135	1282	1417	0.299303	0	0	51	225	276	0.33927	0	0.254009	53	73	126	0.187139	0	0	0.0846698	0.119741
18S	180	G	126	328	454	1.14557	0	0.53447	59	187	246	0.745119	0	0.427966	38	15	53	1.22263	0.0865719	0.554705	0.505714	0.0555931
18S	181	A	48	122	170	4.33398	0.485582	0.813415	69	183	252	0.843478	0	0.45853	21	19	40	2.0523	0.275592	0.677795	0.649913	0.146216
18S	182	C	76	170	246	1.95623	0.0398848	0.662639	132	224	356	0.347121	0	0.258213	21	60	81	0.404878	0	0.290718	0.403857	0.183467
18S	183	G	67	205	272	0.900081	0	0.474622	193	373	566	0.191201	0	0	12	178	190	0.485864	0	0	0.158207	0.223739
18S	184	G	92	187	279	0.52623	0	0.3456	295	383	678	0.326968	0	0	23	139	162	0.375528	0	0	0.1152	0.162917
18S	185	G	45	75	120	1.98871	0.0378549	0.667252	91	364	455	0.0471248	0	0.0450984	10	136	146	0.325699	0	0	0.23745	0.304473
18S	186	C	49	331	380	0.284485	0	0	175	1081	1256	0.705586	0	0	27	206	233	0.657075	0	0	0	0
18S	187	G	33	146	179	0.609568	0.046682	0.380027	62	365	427	0.0265576	0	0.0259296	21	48	69	0.321746	0	0.246085	0.217347	0.145981
18S	188	C	24	223	247	0.176837	0	0.150781	26	392	418	0.0432776	0	0	7	16	23	2.78889	0.415898	0.744255	0.298345	0.321258
18S	189	U	25	476	501	0.474081	0	0	26	359	385	0.0850029	0	0	6	29	35	1.20648	0.108469	0.553761	0.184587	0.261046
18S	190	G	7	316	323	0.13738	0	0	7	113	120	1.64738	0.157584	0.624217	2	18	20	2.16931	0.174188	0.694915	0.439711	0.312259
18S	191	A	0	284	284	0.0463158	0	0	0	76	76	2.38788	0.111836	0.707542	0	25	25	1.06325	0	0.525116	0.410886	0.299934
18S	192	C	1	311	312	0.167164	0	0	4	75	79	1.63694	0	0.62373	0	31	31	0.346528	0	0.263464	0.295731	0.255657
18S	193	C	0	244	244	0.00621315	0	0	6	75	81	0.577642	0	0.368995	0	43	43	0.350253	0	0	0.122998	0.173946
18S	194	C	4	267	271	0.181781	0	0	16	39	55	0.796627	0	0.447853	0	51	51	0.545513	0	0	0.149284	0.21112
18S	195	C	1	211	212	0.0127282	0	0	11	15	26	1.82716	0	0.654867	0	24	24	0.00444444	0	0.0046083	0.219825	0.307627
18S	196	C	6	165	171	0.0417313	0	0.0402844	16	12	28	0.877395	0.152389	0.476091	4	16	20	0.0936508	0	0.0895296	0.201968	0.194874
18S	197	U	1	105	106	0.553167	0.0988307	0.35831	1	53	54	0.177172	0	0	0	7	7	1.88194	0.343681	0.68262	0.346977	0.278794
18S	198	U	0	101	101	0.5	0.016252	0.335526	8	27	35	0.301852	0	0.236919	0	15	15	0.438889	0	0.31887	0.297105	0.043098
18S	199	C	9	60	69	1.08127	0.160992	0.523115	18	19	37	0.383333	0	0.282482	0	7	7	2.64306	0.00239603	0.751283	0.51896	0.19141
18S	200	G	9	49	58	1.7177	0.107874	0.636009	19	18	37	1.01813	0	0.511157	0	8	8	2.68519	0.00944922	0.751295	0.63282	0.0980621
18S	201	C	10	130	140	0.132861	0	0.118018	8	25	33	1.95	0	0.667674	1	14	15	1.22847	0	0.567169	0.450953	0.23897
18S	202	G	10	41	51	2.44359	0.336532	0.71359	13	25	38	2.09288	0.148047	0.682333	1	11	12	2.05812	0.185599	0.690367	0.69543	0.0132534
18S	203	G	17	123	140	0.264697	0	0.210477	20	14	34	2.93175	0.309825	0.751118	0	19	19	1.11556	0	0.540075	0.500557	0.222478
18S	204	G	30	157	187	0.0109929	0	0.0109309	47	38	85	0.749742	0	0.431354	3	59	62	0.341975	0	0	0.147428	0.200815
18S	205	G	113	89	202	0.0203612	0	0.0200517	129	60	189	0.152865	0	0	17	114	131	0.730051	0	0	0.00668392	0.00945248
18S	206	G	375	139	514	0.621942	0	0	387	92	479	0.675926	0	0	50	43	93	0.559574	0	0	0	0
18S	207	G	225	112	337	0.31499	0	0	237	106	343	0.447384	0	0	17	44	61	0.292115	0	0	0	0
18S	208	G	166	41	207	0.22062	0	0.181459	154	60	214	0.0548837	0	0.0522586	16	14	30	0.446237	0	0.315589	0.183102	0.107511
18S	209	A	119	22	141	0.889593	0.0931743	0.472547	84	19	103	1.40876	0.0944997	0.587193	6	9	15	1.75347	0.168126	0.651613	0.570451	0.0740558
18S	210	U	200	15	215	0.22536	0	0.184611	131	27	158	0.60573	0	0.378714	19	4	23	0.677315	0	0.414096	0.325807	0.10088
18S	211	G	232	15	247	0.0295699	0	0.0288336	175	33	208	0.205263	0	0.170984	12	4	16	1.07843	0	0.533981	0.2446	0.212693
18S	212	C	283	72	355	0.342228	0	0	313	47	360	0.367559	0	0	10	19	29	0.166296	0	0	0	0
18S	213	G	256	22	278	0.208045	0	0	184	70	254	0.134684	0	0	0	14	14	0.414815	0	0.307692	0.102564	0.145048
18S	214	U	166	88	254	0.179172	0	0	122	262	384	0.501616	0	0	0	14	14	0.165185	0	0.150371	0.0501236	0.0708855
18S	215	G	145	40	185	0.0961171	0	0.0881209	80	116	196	0.0277496	0	0.0271343	1	21	22	0.367633	0	0	0.0384184	0.0368494
18S	216	C	161	87	248	0.250022	0	0	81	131	212	0.0882629	0	0	1	22	23	0.431944	0	0	0	0
18S	217	A	88	11	99	0.970667	0.194228	0.49507	60	48	108	0.814883	0.164325	0.451281	2	3	5	1.80741	0.275215	0.684432	0.543594	0.101179
18S	218	U	103	4	107	0.765226	0.0853779	0.435786	41	56	97	1.00794	0.142196	0.50454	0	0	0	16	0.850503	1	0.646776	0.25134
18S	219	U	130	43	173	0.14917	0	0.130459	43	92	135	0.38701	0	0.280512	5	6	11	0.340741	0	0.270987	0.227319	0.0686007
18S	220	U	126	24	150	0.562252	0	0.36143	75	69	144	0.360766	0	0.26647	1	3	4	2.82889	0.197392	0.779547	0.469149	0.222882
18S	221	A	49	14	63	3.14062	0.363855	0.761364	55	51	106	0.897196	0.152549	0.475248	4	0	4	3.21333	0.34471	0.800664	0.679092	0.14503
18S	222	U	96	14	110	1.62062	0.20474	0.620544	99	42	141	0.532629	0.0831969	0.349131	14	1	15	0.858333	0	0.477958	0.482544	0.110852
18S	223	C	234	12	246	0.222087	0	0.182332	147	24	171	0.314793	0.0190523	0.240488	51	6	57	0.510153	0	0	0.14094	0.102449
18S	224	A	248	15	263	0.263089	0	0.208917	273	36	309	0.254229	0	0	11	0	11	2.11296	0	0.697433	0.302117	0.292253
18S	225	G	677	24	701	0.561744	0	0	317	29	346	0.302786	0	0	26	6	32	0.175758	0	0.153439	0.0511464	0.0723319
18S	226	A	734	47	781	0.603808	0	0	349	64	413	0.413178	0	0	35	9	44	0.109877	0	0	0	0
18S	227	U	217	129	346	0.051617	0	0.0492184	87	197	284	0.0693177	0	0	9	20	29	0.476296	0	0.330082	0.126434	0.145396
18S	228	C	295	138	433	0.169713	0	0	167	197	364	0.285601	0	0	145	29	174	0.81473	0	0	0	0
18S	229	A	231	100	331	0.121118	0	0.108324	86	114	200	0.374903	0.025955	0.273666	21	9	30	0.555556	0	0.364706	0.248899	0.106123
18S	230	A	150	154	304	0.171876	0	0.147079	100	178	278	0.0718439	0	0	3	16	19	1.24833	0	0.567854	0.238311	0.240634
18S	231	A	159	69	228	0.540611	0.0420943	0.351904	72	124	196	0.284546	0.0083767	0.222394	9	18	27	0.497619	0	0.340391	0.304896	0.0585273
18S	232	A	101	109	210	0.51248	0.0139816	0.339899	34	163	197	0.242144	0	0.195736	7	13	20	0.891534	0	0.483501	0.339712	0.11748
18S	233	C	123	124	247	0.167652	0	0.144078	57	198	255	0.00230035	0	0	8	12	20	0.78836	0	0.452888	0.198989	0.188924
18S	234	C	166	145	311	0.0919516	0	0	77	159	236	0.107829	0	0.097706	79	10	89	0.698519	0	0	0.0325687	0.0460591
18S	235	A	93	234	327	0.175474	0	0	47	119	166	0.589488	0	0.372269	5	6	11	1.21481	0	0.569939	0.314069	0.236288
18S	236	A	35	131	166	0.728343	0.15818	0.422876	72	75	147	0.85976	0.0156958	0.463982	1	0	1	12.1	0.658363	0.960317	0.615725	0.244241
18S	237	C	7	287	294	0.00719397	0	0	55	105	160	0.909455	0.0386463	0.477845	5	1	6	4.23175	0.292028	0.831566	0.43647	0.340744
18S	238	C	65	164	229	0.333816	0	0.25109	213	122	335	0.101554	0	0	12	0	12	2.08718	0	0.693356	0.314815	0.286626
18S	239	C	91	295	386	0.245134	0	0	569	186	755	0.654747	0	0	35	2	37	0.048538	0	0.0474828	0.0158276	0.0223836
18S	240	G	113	269	382	0.23725	0	0	233	76	309	0.0181004	0	0.0178351	20	0	20	1.15503	0	0.548079	0.188638	0.254268
18S	241	G	37	169	206	0.461997	0	0.317052	94	66	160	1.06763	0	0.517911	5	11	16	1.72092	0	0.646452	0.493805	0.135553
18S	242	U	15	282	297	0.0217748	0	0	90	137	227	0.422661	0	0.298011	6	14	20	1.42169	0	0.598841	0.298951	0.244477
18S	243	C	101	500	601	0.557198	0	0	394	342	736	0.648832	0	0	111	118	229	0.862512	0	0	0	0
18S	244	A	20	206	226	0.383113	0	0.277878	84	125	209	0.450952	0	0.311821	6	60	66	0.237811	0	0	0.196566	0.139682
18S	245	G	7	180	187	0.67435	0.0282026	0.404037	49	117	166	0.671324	0	0.403116	5	15	20	1.59947	0	0.626788	0.47798	0.105224
18S	246	C	16	185	201	0.508471	0	0.338187	40	215	255	0.141189	0	0	13	24	37	0.316082	0	0.245069	0.194419	0.142634
18S	247	C	14	112	126	1.372	0.147996	0.580342	37	206	243	0.19112	0	0	16	22	38	0.227635	0	0.189381	0.256574	0.241641
18S	248	C	2	330	332	0.160727	0	0	23	143	166	0.122023	0	0.109336	4	35	39	0.111667	0	0.102761	0.0706989	0.0500637
18S	249	C	3	407	410	0.371046	0	0	3	118	121	0.414026	0	0.294506	11	40	51	0.25406	0	0	0.0981688	0.138832
18S	250	U	1	445	446	0.503828	0	0	1	98	99	0.301667	0	0.233548	4	10	14	0.921481	0.024709	0.496805	0.243451	0.202941
18S	251	C	6	231	237	0.0432773	0	0	8	41	49	1.448	0.278569	0.596376	1	11	12	0.859829	0	0.482263	0.359546	0.25847
18S	252	U	3	262	265	0.229657	0	0	5	54	59	0.87537	0.103702	0.470957	0	28	28	0.24751	0	0	0.156986	0.222011
18S	253	C	2	133	135	0.463317	0	0.31822	22	59	81	0.22439	0	0.185111	3	22	25	0.228632	0	0	0.167777	0.13049
18S	254	C	5	225	230	0.25392	0	0	4	59	63	0.504514	0.0380051	0.338853	1	4	5	2.39074	0.195434	0.741528	0.360127	0.303101
18S	255	G	0	81	81	0.944309	0.0992241	0.488744	3	118	121	0.286248	0	0	1	2	3	3.74167	0.301919	0.833024	0.440589	0.341781
18S	256	G	1	36	37	2.47047	0.287445	0.717293	0	63	63	0.555382	0.0543187	0.360695	0	1	1	7.40556	0.603155	0.936753	0.67158	0.237386
18S	257	C	0	16	16	5.13987	0.516201	0.845228	3	79	82	0.442169	0	0.309183	0	3	3	3.22778	0.270731	0.811453	0.655288	0.245121
18S	258	C	0	36	36	1.31562	0	0.574859	0	103	103	0.372222	0	0.273169	0	38	38	0.62735	0	0	0.282676	0.234781
18S	259	C	3	62	65	0.0170034	0	0.0169719	10	120	130	0.192197	0	0.162251	3	17	20	0.201058	0	0	0.059741	0.072816
18S	260	C	3	124	127	0.560937	0	0	9	123	132	0.260401	0	0.207842	3	16	19	0.160556	0	0	0.0692805	0.0979775
18S	261	G	3	41	44	0.382222	0	0.281046	17	79	96	0.889691	0	0.473396	3	17	20	0.142328	0	0	0.25148	0.19439
18S	262	G	2	29	31	1.28021	0	0.569245	3	188	191	0.0354167	0	0	2	3	5	2.79444	0.259292	0.770291	0.446512	0.326225
18S	263	C	7	31	38	1.29772	0	0.57116	7	437	444	0.607091	0	0	1	13	14	0.782963	0	0.456193	0.342451	0.246656
18S	264	C	1	28	29	2.38074	0.235455	0.711219	3	381	384	0.515498	0	0	3	33	36	0.287387	0	0	0.237073	0.335272
18S	265	G	2	33	35	2.09506	0.254909	0.683035	84	104	188	0.119224	0	0.10703	3	18	21	0.317677	0	0.249702	0.346589	0.24493
18S	266	G	21	86	107	0.167181	0	0.14438	31	86	117	0.947175	0	0.488562	3	11	14	1.27556	0.0952323	0.577465	0.403469	0.186764
18S	267	G	101	70	171	0.163566	0	0	45	63	108	1.26901	0.0990827	0.56155	17	7	24	0.475111	0	0.331062	0.297537	0.230474
18S	268	G	167	62	229	0.30971	0	0	153	46	199	0.1865	0	0.15785	39	14	53	0.34177	0	0	0.0526167	0.0744113
18S	269	G	234	60	294	0.397062	0	0	257	35	292	0.213879	0	0	71	10	81	0.553117	0	0	0	0
18S	270	G	59	45	104	1.13937	0.0752863	0.534953	96	26	122	0.953568	0.0195325	0.490156	17	5	22	1.0087	0.0152087	0.513274	0.512794	0.0182915
18S	271	C	89	19	108	1.50489	0.170028	0.60299	175	17	192	0.241105	0	0.195081	31	1	32	0.545455	0	0.36	0.386024	0.167542
18S	272	G	314	31	345	0.0108542	0	0	376	7	383	0.286921	0	0	67	8	75	0.170322	0	0	0	0
18S	273	G	372	23	395	0.0864759	0	0.0797784	421	32	453	0.304699	0	0	53	2	55	0.522222	0	0.347138	0.142305	0.148455
18S	274	G	225	2	227	1.21993	0.0238619	0.550624	65	9	74	4.13319	0.398148	0.807286	17	2	19	4.18778	0.436365	0.815095	0.724335	0.122874
18S	275	C	342	3	345	0.741105	0	0.42636	237	18	255	0.709679	0	0.416045	58	4	62	0.904586	0.0302297	0.478943	0.440449	0.0275429
18S	276	G	328	2	330	1.15868	0.172116	0.537506	180	31	211	1.43176	0.149281	0.58992	46	3	49	1.77267	0.302675	0.643982	0.590469	0.0434704
18S	277	C	734	13	747	0.00649138	0	0.0064581	349	67	416	0.347455	0	0.25832	118	11	129	0.124188	0	0.11123	0.125336	0.103305
18S	278	C	1514	13	1527	0.506065	0	0	1002	71	1073	0.486427	0	0	298	2	300	0.502362	0	0	0	0
18S	279	G	1328	9	1337	0.386572	0	0	711	76	787	0.169205	0	0	288	16	304	0.457632	0	0	0	0
18S	280	G	555	5	560	0.66221	0	0.398819	252	35	287	1.69788	0.24035	0.630149	164	5	169	0.141765	0	0.124806	0.384591	0.206551
18S	281	C	1533	14	1547	0.458829	0	0	1223	20	1243	0.401215	0	0	289	5	294	0.356497	0	0	0	0
18S	282	G	1364	10	1374	0.382352	0	0	1060	29	1089	0.264536	0	0	178	14	192	0.053483	0	0.0510187	0.0170062	0.0240505
18S	283	G	639	4	643	0.392702	0	0.282286	645	97	742	0.159234	0	0.137521	103	11	114	0.822415	0.0542441	0.453441	0.291083	0.129124
18S	284	C	931	7	938	0.155094	0	0	753	13	766	0.116428	0	0.104408	264	13	277	0.345124	0	0	0.0348026	0.0492183
18S	285	U	529	21	550	0.330329	0	0.248645	1094	29	1123	0.311141	0	0	200	18	218	0.222121	0	0	0.0828818	0.117213
18S	286	U	424	53	477	0.346281	0	0.257613	1033	35	1068	0.308419	0	0	180	14	194	0.201823	0	0	0.0858711	0.12144
18S	287	U	452	104	556	0.048075	0	0.0459485	956	43	999	0.2829	0	0	140	22	162	0.106817	0	0	0.0153162	0.0216603
18S	288	G	383	91	474	0.0469474	0	0.0449325	544	40	584	0.156923	0	0.135839	74	24	98	0.322447	0	0.245703	0.142158	0.0820857
18S	289	G	187	83	270	0.609553	0.107156	0.37958	430	14	444	0.377029	0.0288193	0.274246	45	10	55	1.16091	0.174116	0.541709	0.398512	0.110009
18S	290	U	55	222	277	0.435332	0.0146014	0.304059	314	112	426	0.315275	0	0.24013	49	17	66	0.635489	0.000274095	0.392141	0.31211	0.0623187
18S	291	G	212	134	346	0.0210054	0	0.0206315	261	175	436	0.17076	0	0.14614	38	33	71	0.271451	0	0.215855	0.127542	0.0807772
18S	292	A	126	82	208	0.681021	0.127167	0.40628	133	162	295	0.542718	0.0299464	0.352565	91	19	110	0.286386	0	0	0.252948	0.180201
18S	293	C	195	143	338	0.0182891	0	0	159	146	305	0.298511	0	0.230467	48	15	63	0.24809	0	0.201296	0.143921	0.102462
18S	294	U	193	142	335	0.00082672	0	0.0008285	82	182	264	0.447841	0	0.310125	16	12	28	2.40651	0.0936637	0.713669	0.341541	0.291863
18S	295	C	150	48	198	0.786544	0.179799	0.441502	94	157	251	0.521208	0.0387778	0.343524	41	12	53	1.04136	0	0.5148	0.433275	0.0701648
18S	296	U	254	48	302	0.171727	0	0.146973	177	206	383	0.024537	0	0	28	27	55	1.20913	0.0299264	0.551793	0.232922	0.233323
18S	297	A	331	129	460	0.189371	0	0	183	247	430	0.117969	0	0	29	17	46	1.93735	0.228224	0.66437	0.221457	0.313187
18S	298	G	84	221	305	0.37411	0	0.272905	32	197	229	0.797488	0.130239	0.444744	16	124	140	0.0595745	0	0.0566038	0.258084	0.158804
18S	299	A	107	361	468	0.0222933	0	0.0218527	52	235	287	0.510224	0.0657833	0.338625	3	135	138	0.165468	0	0.142857	0.167778	0.130517
18S	300	U	67	514	581	0.0507255	0	0	91	701	792	0.489982	0	0	82	344	426	0.654619	0	0	0	0
18S	301	A	27	384	411	0.698786	0	0.411933	48	461	509	0.0969717	0	0	0	266	266	0.337994	0	0	0.137311	0.194187
18S	302	A	15	310	325	1.59141	0.287456	0.614838	50	396	446	0.131071	0	0.116112	1	165	166	0.161411	0	0.139698	0.290216	0.229744
18S	303	C	20	776	796	0.0912031	0	0.0836766	25	453	478	0.165437	0	0.142208	14	130	144	0.367893	0	0.270311	0.165399	0.077938
18S	304	C	38	600	638	0.48835	0	0.32846	51	379	430	0.589224	0	0.371304	43	254	297	0.38173	0	0	0.233255	0.165861
18S	305	U	104	1268	1372	0.328356	0	0	65	529	594	0.297703	0	0.229705	7	115	122	0.66486	0.0234841	0.401309	0.210338	0.164405
18S	306	C	96	1394	1490	0.378963	0	0	57	529	586	0.407004	0	0.28962	27	216	243	0.254554	0	0	0.0965401	0.136528
18S	307	G	178	1893	2071	0.593098	0	0	132	385	517	0.653668	0	0.395746	20	107	127	0.32934	0	0.249212	0.214986	0.163365
18S	308	G	140	1644	1784	0.525721	0	0	174	665	839	0.0285185	0	0.0277599	28	109	137	0.116828	0	0.10529	0.0443499	0.0445564
18S	309	G	96	570	666	0.382575	0	0.277013	167	1084	1251	0.316063	0	0	12	96	108	0.428746	0	0.302025	0.193013	0.136862
18S	310	C	72	478	550	0.520347	0	0.342664	273	2037	2310	0.680047	0	0	26	152	178	0.214649	0	0	0.114221	0.161534
18S	311	C	103	354	457	0.681611	0.0319724	0.405859	375	1153	1528	0.469748	0	0	32	197	229	0.463188	0	0	0.135286	0.191324
18S	312	G	65	152	217	2.09506	0.247154	0.677909	195	286	481	0.814569	0	0.449419	36	36	72	0.840335	0.0450012	0.460045	0.529124	0.105296
18S	313	A	40	185	225	1.49966	0.0134984	0.601009	110	306	416	0.953237	0	0.488629	15	22	37	2.3152	0.303798	0.703947	0.597862	0.0879314
18S	314	U	81	320	401	0.0536484	0	0.0510373	99	496	595	0.210011	0	0.173802	19	48	67	0.689706	0	0.411765	0.212201	0.149749
18S	315	C	82	271	353	0.0436284	0	0	85	502	587	0.0809902	0	0.0750403	51	156	207	0.566293	0	0	0.0250134	0.0353743
18S	316	G	89	95	184	0.76991	0.09532	0.436332	125	239	364	0.505145	0	0.336224	19	55	74	0.292296	0	0.228542	0.333699	0.0848489
18S	317	C	161	276	437	0.379706	0	0	145	274	419	0.0695503	0	0	67	80	147	0.482207	0	0	0	0
18S	318	A	64	102	166	0.920892	0	0.480908	74	200	274	0.231919	0	0.188816	13	43	56	0.545614	0	0.357061	0.342261	0.119704
18S	319	C	64	263	327	0.00108401	0	0.00108614	30	185	215	0.515123	0	0.34103	17	51	68	0.366828	0	0.271255	0.204457	0.146599
18S	320	G	34	286	320	0.0890273	0	0.0819839	24	81	105	2.04382	0.25798	0.673553	7	15	22	3.85362	0.24385	0.801145	0.518894	0.313302
18S	321	C	51	243	294	0.170734	0	0.146259	40	165	205	0.355933	0	0.263444	11	13	24	3.50356	0.113185	0.784925	0.398209	0.277603
18S	322	C	64	125	189	0.912632	0	0.478477	41	34	75	2.69035	0.295907	0.731632	10	6	16	5.54118	0.349355	0.854809	0.688306	0.156662
18S	323	C	56	68	124	2.06587	0.226016	0.675591	87	25	112	1.44503	0.0797233	0.593155	41	3	44	1.49802	0	0.605066	0.624604	0.0363797
18S	324	C	685	139	824	0.642586	0	0	614	34	648	0.684951	0	0	308	2	310	0.743265	0	0	0	0
18S	325	C	593	52	645	0.511318	0	0	390	13	403	0.428575	0	0	231	0	231	0.616667	0	0	0	0
18S	326	C	472	14	486	0.322701	0	0	254	18	272	0.114571	0	0	242	0	242	0.656973	0	0	0	0
18S	327	G	103	10	113	2.13674	0.201177	0.683108	82	3	85	2.0084	0.108524	0.670188	29	1	30	2.28172	0	0.702184	0.68516	0.0131428
18S	328	U	296	20	316	0.00287417	0	0.00287497	309	10	319	0.30809	0	0	62	6	68	0.291143	0	0.228052	0.0769758	0.106834
18S	329	G	189	54	243	0.286293	0	0.223284	189	72	261	0.160517	0	0	34	5	39	1.16056	0	0.543444	0.255576	0.223032
18S	330	G	137	8	145	1.11537	0.0235779	0.528983	76	29	105	1.12757	0.101112	0.53234	7	1	8	7.93457	0.533442	0.899258	0.653527	0.173764
18S	331	C	118	55	173	0.488761	0	0.329573	188	5	193	0.0809851	0	0	13	6	19	1.965	0	0.674099	0.334557	0.275223
18S	332	G	287	129	416	0.53741	0	0	119	66	185	0.150836	0	0	20	20	40	0.0441734	0	0.0433165	0.0144388	0.0204196
18S	333	G	178	52	230	0.199567	0	0	47	66	113	0.328265	0	0.248781	2	17	19	0.666667	0	0.412371	0.220384	0.169543
18S	334	C	113	85	198	0.112786	0	0	69	63	132	0.152047	0	0.132847	13	3	16	0.97451	2.24879e-05	0.5087	0.213849	0.21543
18S	335	G	63	113	176	0.0656623	0	0	25	66	91	0.724155	0.00562469	0.42267	3	58	61	0.52724	0	0	0.14089	0.199249
18S	336	A	42	34	76	1.3873	0	0.584296	25	78	103	0.602564	0	0.37827	1	18	19	1.07056	0	0.529832	0.497466	0.0871679
18S	337	C	30	95	125	0.492681	0	0.331829	26	91	117	0.550847	0.0118578	0.357143	7	36	43	0.0320707	0	0	0.229657	0.162721
18S	338	G	12	28	40	4.24146	0.42209	0.812997	10	108	118	0.752288	0.102647	0.431386	5	17	22	1.13913	0	0.543568	0.595984	0.16014
18S	339	A	15	30	45	3.9744	0.50139	0.802478	2	89	91	1.55121	0.366249	0.61063	0	30	30	0.691756	0	0.416847	0.609985	0.157434
18S	340	C	22	43	65	3.09764	0.480158	0.758763	12	252	264	0.0719497	0	0	0	28	28	1.19119	0.0804304	0.552318	0.437027	0.320312
18S	341	C	120	122	242	0.210608	0	0.174562	32	335	367	0.317089	0	0	6	72	78	0.145429	0	0	0.0581874	0.0822894
18S	342	C	301	203	504	0.365655	0	0	70	314	384	0.309928	0	0	31	122	153	0.556205	0	0	0	0
18S	343	A	233	146	379	0.00649123	0	0.00646627	41	284	325	0.131186	0	0	8	38	46	0.929551	0	0.487116	0.164527	0.22812
18S	344	U	321	137	458	0.0417332	0	0	106	387	493	0.433063	0	0	16	44	60	0.678324	0	0.408154	0.136051	0.192406
18S	345	U	328	180	508	0.0685222	0	0	38	309	347	0.147733	0	0	6	67	73	0.454505	0	0.315411	0.105137	0.148686
18S	346	C	371	353	724	0.316368	0	0	50	340	390	0.250384	0	0	25	140	165	0.377443	0	0	0	0
18S	347	G	405	152	557	0.0133214	0	0.0131696	23	128	151	1.03004	0.228469	0.50905	14	109	123	0.0904122	0	0	0.174073	0.236925
18S	348	A	462	254	716	0.210336	0	0	34	147	181	0.563919	0.0301913	0.361852	12	149	161	0.344444	0	0	0.120617	0.170579
18S	349	A	330	125	455	0.327997	0	0.247395	16	164	180	0.529098	0	0.347274	9	122	131	0.231397	0	0	0.198223	0.145975
18S	350	C	547	356	903	0.345882	0	0	102	289	391	0.306207	0	0	20	193	213	0.575286	0	0	0	0
18S	351	G	194	139	333	1.07578	0.212531	0.519002	20	131	151	1.21235	0	0.549627	1	50	51	1.22244	0.0376271	0.554844	0.541158	0.0158105
18S	352	U	171	430	601	0.165338	0	0.142082	26	244	270	0.521525	0	0.343598	5	69	74	0.470963	0	0.323102	0.269594	0.0905519
18S	353	C	313	491	804	0.142084	0	0	76	137	213	1.2634	0.035904	0.559341	16	54	70	0.445696	0	0.311325	0.290222	0.228837
18S	354	U	59	410	469	0.55182	0.000423492	0.356084	63	80	143	2.79614	0.328088	0.737925	12	15	27	2.60833	0.129634	0.73009	0.608033	0.178184		0.356084	0.737925	0.73009	0.608033	0.178184
18S	355	G	284	310	594	0.199981	0	0.166887	272	76	348	0.680452	0	0.405614	14	0	14	5.39407	0.302494	0.852494	0.474998	0.284165
18S	356	C	867	184	1051	0.343304	0	0	597	151	748	0.16103	0	0	83	6	89	0.217407	0	0.180227	0.0600757	0.0849599
18S	357	C	1005	37	1042	0.360658	0	0	993	83	1076	0.419096	0	0	249	7	256	0.652399	0	0	0	0
18S	358	C	1007	64	1071	0.390651	0	0	1592	115	1707	0.656629	0	0	82	10	92	0.214456	0	0.178164	0.0593879	0.0839872
18S	359	U	601	80	681	0.0205767	0	0	809	170	979	0.306508	0	0	59	0	59	0.994444	0	0.502809	0.167603	0.237026
18S	360	A	295	3	298	1.25154	0.190979	0.556687	394	1	395	0.874888	0	0.467264	32	0	32	2.76768	0	0.740541	0.588164	0.113763
18S	361	U	355	125	480	0.330769	0	0.248944	502	66	568	0.261062	0	0.207307	17	28	45	1.79203	0	0.646874	0.367708	0.198131
18S	362	C	628	232	860	0.337992	0	0	921	102	1023	0.35918	0	0	491	26	517	0.849571	0	0	0	0
18S	363	A	317	18	335	0.766832	0.111265	0.434748	254	34	288	1.44614	0.244066	0.592029	79	2	81	0.736314	0	0.427067	0.484615	0.0760184
18S	364	A	263	56	319	0.737951	0.098906	0.425375	373	29	402	0.567852	0	0.362759	54	2	56	1.35185	0	0.579123	0.455752	0.0909046
18S	365	C	404	16	420	0.247163	0	0.198558	443	18	461	0.174363	0	0.148748	73	1	74	0.716444	0	0.420668	0.255992	0.118206
18S	366	U	386	109	495	0.096819	0	0.0884351	381	51	432	0.180883	0	0.153476	41	0	41	2.12619	0	0.685342	0.309084	0.267376
18S	367	U	442	197	639	0.0908333	0	0	471	20	491	0.180759	0	0.153351	71	4	75	0.734649	0	0.426752	0.193368	0.176503
18S	368	U	468	11	479	0.34419	0	0.256455	697	23	720	0.204669	0	0	89	0	89	0.458148	0	0.316611	0.191022	0.137287
18S	369	C	559	112	671	0.00702712	0	0	599	36	635	0.0143082	0	0	397	10	407	0.796351	0	0	0	0
18S	370	G	214	258	472	0.566761	0.0994278	0.362229	324	15	339	1.21948	0.122778	0.550172	65	3	68	0.839291	0	0.459936	0.457446	0.0767477
18S	371	A	291	402	693	0.118364	0	0.105973	330	15	345	1.34053	0.173565	0.573454	40	3	43	2.10227	0	0.682657	0.454028	0.250117
18S	372	U	364	676	1040	0.229843	0	0	362	26	388	1.30011	0.221285	0.565871	44	5	49	1.83	0.0458369	0.651246	0.405706	0.288987
18S	373	G	665	414	1079	0.211389	0	0	1795	34	1829	0.553139	0	0	127	6	133	0.0563847	0	0.0537549	0.0179183	0.0253403
18S	374	G	634	361	995	0.115451	0	0	594	111	705	0.415203	0	0.293682	59	17	76	0.966955	0	0.494867	0.26285	0.203202
18S	375	U	539	688	1227	0.299656	0	0	1376	133	1509	0.35574	0	0	268	10	278	0.526722	0	0	0	0
18S	376	A	537	192	729	0.240883	0	0.194337	1405	136	1541	0.324852	0	0	139	4	143	0.0099537	0	0	0.0647789	0.0916112
18S	377	G	488	431	919	0.0610386	0	0	522	239	761	0.549358	0	0.354872	132	48	180	0.200307	0	0	0.118291	0.167288
18S	378	U	373	763	1136	0.28239	0	0	971	359	1330	0.114459	0	0	82	68	150	0.0466519	0	0.0448564	0.0149521	0.0211455
18S	379	C	429	633	1062	0.280778	0	0	664	601	1265	0.0677374	0	0	53	128	181	0.142918	0	0	0	0
18S	380	G	292	363	655	0.154234	0	0.133802	383	329	712	0.652096	0.0188604	0.395044	27	57	84	1.02379	0.12745	0.508836	0.345894	0.157002
18S	381	C	174	282	456	0.595745	0.11908	0.373846	526	914	1440	0.26002	0	0	38	98	136	0.273074	0	0.215737	0.196528	0.153225
18S	382	C	169	341	510	0.339965	0	0.254083	795	752	1547	0.364442	0	0	38	216	254	0.378344	0	0	0.0846943	0.119776
18S	383	G	76	263	339	0.954346	0.135909	0.489056	207	780	987	0.029251	0	0	17	119	136	0.228224	0	0.186927	0.225328	0.201494
18S	384	U	56	618	674	0.114881	0	0	374	1078	1452	0.415516	0	0	24	176	200	0.233941	0	0	0	0
18S	385	G	69	361	430	0.404872	0	0.288668	104	224	328	1.7567	0.3469	0.637951	8	66	74	1.2723	0.126135	0.563221	0.496614	0.150171
18S	386	C	175	477	652	0.161341	0	0	193	507	700	0.114313	0	0.102717	22	211	233	0.361301	0	0	0.0342392	0.0484215
18S	387	C	120	468	588	0.0440672	0	0	162	268	430	0.778396	0.0892519	0.438267	9	221	230	0.352477	0	0	0.146089	0.206601
18S	388	U	108	789	897	0.410591	0	0	197	384	581	0.143146	0	0.12541	41	160	201	0.271012	0	0	0.0418033	0.0591187
18S	389	A	64	156	220	1.71207	0.288983	0.632332	166	213	379	0.627749	0.00926994	0.386279	15	26	41	2.60265	0.383513	0.727232	0.581948	0.143681
18S	390	C	137	452	589	0.03	0	0	154	335	489	0.233878	0	0.189861	12	44	56	1.58109	0.208513	0.616759	0.268873	0.257915
18S	391	C	193	615	808	0.340214	0	0	360	435	795	0.311069	0	0	82	118	200	0.376009	0	0	0	0
18S	392	A	133	238	371	0.539964	0.0107576	0.351247	159	278	437	0.407382	0	0.289931	37	101	138	0.0792166	0	0	0.213726	0.153186
18S	393	U	217	492	709	0.267371	0	0	263	260	523	0.213931	0	0.176508	8	105	113	0.0281676	0	0.0276317	0.0680464	0.0775188
18S	394	G	82	366	448	0.245459	0	0.197436	121	278	399	0.828889	0.132301	0.45384	3	103	106	0.0302181	0	0.0296002	0.226959	0.174449
18S	395	G	174	195	369	0.480691	0	0.325233	81	471	552	0.377496	0.00438243	0.274406	10	49	59	0.758333	0	0.435407	0.345015	0.0672004
18S	396	U	58	639	697	0.235068	0	0	57	1056	1113	0.291372	0	0	0	155	155	0.400214	0	0	0	0
18S	397	G	29	428	457	0.229525	0	0.18701	14	917	931	0.0442656	0	0	0	139	139	0.310238	0	0	0.0623365	0.0881571
18S	398	A	69	244	313	0.818577	0.159362	0.450909	18	631	649	0.500718	0.0309456	0.333995	0	34	34	1.87079	0.301784	0.658215	0.48104	0.134066
18S	399	C	32	511	543	0.01346	0	0	54	978	1032	0.0678498	0	0	4	32	36	1.50931	0.13887	0.608033	0.202678	0.286629
18S	400	C	108	762	870	0.463618	0	0	602	979	1581	0.422356	0	0	28	105	133	0.419486	0	0	0	0
18S	401	A	33	465	498	0.019617	0	0	61	833	894	0.141639	0	0.124188	1	31	32	1.59663	0.107074	0.622146	0.248778	0.268835
18S	402	C	26	648	674	0.345103	0	0	161	1349	1510	0.37794	0	0	6	60	66	0.172637	0	0.149119	0.0497063	0.0702954
18S	403	G	41	555	596	0.316955	0	0	323	1034	1357	0.327622	0	0	6	135	141	0.562207	0	0	0	0
18S	404	G	20	525	545	0.317135	0	0	199	887	1086	0.184606	0	0	25	68	93	0.351418	0	0	0	0
18S	405	G	31	81	112	2.43068	0.463781	0.710345	29	366	395	1.28965	0.262665	0.563873	1	25	26	1.43539	0.115762	0.59849	0.624236	0.0625067
18S	406	U	9	75	84	3.10549	0.473591	0.758598	35	383	418	0.955927	0.102405	0.489331	2	61	63	0.0592014	0	0	0.415976	0.31401
18S	407	G	12	162	174	0.653841	0	0.396718	25	845	870	0.246269	0	0	2	51	53	0.0425926	0	0.0415913	0.146103	0.178023
18S	408	A	11	135	146	0.831368	0.0207255	0.455653	20	527	547	0.126034	0	0.112109	3	20	23	1.39444	0.139972	0.59268	0.386814	0.202141
18S	409	C	14	234	248	0.100535	0	0	41	637	678	0.274341	0	0	5	28	33	0.537255	0	0.356307	0.118769	0.167965
18S	410	G	9	144	153	0.409812	0	0.292031	21	438	459	0.0680193	0	0	1	41	42	0.025323	0	0.0252708	0.105767	0.132112
18S	411	G	21	168	189	0.116374	0	0.104737	39	275	314	0.344198	0	0.256668	8	17	25	1.07179	0	0.527112	0.296172	0.174682
18S	412	G	75	170	245	0.0853207	0	0	49	172	221	0.921622	0	0.480733	5	63	68	0.27504	0	0	0.160244	0.22662
18S	413	G	63	204	267	0.129146	0	0	70	85	155	1.72692	0.0940597	0.634779	2	74	76	0.373882	0	0	0.211593	0.299237
18S	414	A	57	203	260	0.0463176	0	0	55	71	126	2.37087	0.234271	0.704987	11	11	22	1.46812	0	0.605499	0.436829	0.311543
18S	415	A	54	89	143	0.918364	0.186275	0.480462	22	82	104	3.27894	0.389551	0.768007	19	2	21	1.72525	0	0.643799	0.630756	0.117751
18S	416	U	130	144	274	0.0136162	0	0	118	128	246	0.895232	0.0971478	0.473371	14	7	21	1.8803	0	0.663282	0.378884	0.278904
18S	417	C	295	147	442	0.393629	0	0	908	204	1112	0.616143	0	0	225	8	233	0.80603	0	0	0	0
18S	418	A	236	104	340	0.135973	0	0	361	151	512	0.0977475	0	0.0892021	10	1	11	5.61111	0.253853	0.859574	0.316259	0.385904
18S	419	G	126	43	169	0.836863	0.123531	0.457057	348	70	418	0.433386	0	0.302856	19	1	20	2.68677	0.140846	0.738296	0.499403	0.180272
18S	420	G	318	44	362	0.218365	0	0	559	267	826	0.299301	0	0	71	5	76	0.0617605	0	0	0	0
18S	421	G	292	15	307	0.089899	0	0	534	93	627	0.0250708	0	0	45	10	55	0.387897	0	0.283128	0.0943761	0.133468
18S	422	U	284	35	319	0.16684	0	0	548	309	857	0.328309	0	0	48	14	62	0.218519	0	0.181698	0.0605661	0.0856534
18S	423	U	332	31	363	0.342949	0	0	654	337	991	0.460708	0	0	134	6	140	0.527187	0	0	0	0
18S	424	C	337	50	387	0.475258	0	0	748	239	987	0.534739	0	0	157	6	163	0.685163	0	0	0	0
18S	425	G	91	59	150	0.335541	0	0.252492	168	30	198	1.5038	0.255136	0.601814	27	0	27	1.2996	0	0.574058	0.476121	0.158536
18S	426	A	110	16	126	0.449256	0.0333991	0.311684	204	75	279	0.592857	0	0.373034	62	5	67	0.167157	0	0	0.228239	0.163321
18S	427	U	76	17	93	0.770095	0.0119533	0.437689	94	40	134	2.26691	0.131773	0.695478	43	5	48	0.140816	0	0.125683	0.419617	0.232968
18S	428	U	10	4	14	10.04	0.686992	0.914945	19	3	22	19.2744	0.749385	0.95272	0	1	1	30.4944	0.862391	0.983868	0.950511	0.0281809	1	0.914945	0.95272	0.983868	0.950511	0.0281809
18S	429	C	23	15	38	3.28946	0.172329	0.771482	114	31	145	2.3981	0	0.707143	8	5	13	3.5373	0.170642	0.792074	0.7569	0.0361736	1
18S	430	C	28	37	65	1.4362	0	0.593213	168	73	241	1.01772	0	0.505427	9	13	22	1.57923	0	0.622785	0.573808	0.0498375
18S	431	G	28	40	68	1.4876	0.182127	0.601511	158	50	208	1.50032	0.157382	0.601202	6	3	9	4.85889	0.51928	0.84372	0.682144	0.114251
18S	432	G	72	24	96	1.07537	0.179326	0.520746	288	59	347	0.664049	0	0.399746	17	24	41	0.428042	0	0.304823	0.408438	0.088364
18S	433	A	165	62	227	0.00268031	0	0.00268489	920	66	986	0.427626	0	0	70	27	97	0.426531	0	0	0.000894964	0.00126567
18S	434	G	247	58	305	0.153704	0	0	992	143	1135	0.477347	0	0	54	90	144	0.641916	0	0	0	0
18S	435	A	373	96	469	0.366525	0	0	1284	290	1574	0.635746	0	0	66	56	122	0.538844	0	0	0	0
18S	436	G	166	55	221	0.656256	0.0131744	0.397309	429	87	516	0.350247	0	0.259767	28	33	61	0.0213262	0	0.0212159	0.226097	0.155374		0.397309	0.259767	0.0212159	0.226097	0.155374
18S	437	G	320	89	409	0.0151762	0	0.0149853	642	140	782	0.145509	0	0	20	42	62	0.0241623	0	0	0.00499509	0.00706413
18S	438	G	359	122	481	0.0347395	0	0	520	139	659	0.0020202	0	0.00201918	31	18	49	0.217778	0	0.181818	0.0612791	0.085238
18S	439	A	406	152	558	0.0770026	0	0	313	206	519	0.25641	0	0.204394	13	29	42	0.35323	0	0.265592	0.156662	0.113559
18S	440	G	303	121	424	0.369255	0.0131816	0.27014	103	230	333	0.909215	0.0838167	0.476972	5	10	15	2.65417	0.358885	0.738979	0.495364	0.191844
18S	441	C	525	195	720	0.197303	0	0	43	320	363	0.626435	0	0.38581	9	25	34	0.544127	0	0.359028	0.248279	0.1759
18S	442	C	314	121	435	0.446356	0	0.309097	46	274	320	0.715646	0.121603	0.417888	17	15	32	0.559259	0	0.365778	0.364255	0.0444266
18S	443	U	689	335	1024	0.426081	0	0	115	547	662	0.208379	0	0	4	35	39	0.286389	0	0.227043	0.0756808	0.107029
18S	444	G	633	93	726	0.132997	0	0	147	148	295	0.990803	0.215893	0.498536	4	29	33	0.620588	0.0209276	0.390018	0.296185	0.214069
18S	445	A	626	197	823	0.267422	0	0	172	355	527	0.124116	0	0.110599	17	28	45	0.201691	0	0.170931	0.0938433	0.0707811
18S	446	G	653	125	778	0.249864	0	0	534	298	832	0.282633	0	0	28	71	99	0.506	0	0	0	0
18S	447	A	398	112	510	0.15549	0	0.134795	393	263	656	0.00158972	0	0	10	110	120	0.60404	0	0	0.0449316	0.0635429
18S	448	A	383	96	479	0.162685	0	0.140173	480	232	712	0.0414836	0	0	5	45	50	0.0832244	0	0.0782466	0.0728066	0.0573546
18S	449	A	408	84	492	0.0499662	0	0.0476805	490	171	661	0.0669352	0	0.0628249	12	34	46	0.14208	0	0.126767	0.0790906	0.0342742
18S	450	C	321	156	477	0.0580195	0	0	636	333	969	0.313184	0	0	23	55	78	0.404641	0	0	0	0
18S	451	G	202	78	280	0.50688	0.0261175	0.337174	611	262	873	0.219527	0	0	15	15	30	0.666308	0	0.407765	0.248313	0.177933
18S	452	G	294	45	339	0.0689216	0	0.0646556	421	401	822	0.178885	0	0	1	9	10	3.73131	0.503	0.804092	0.289583	0.36477
18S	453	C	172	158	330	0.0217187	0	0	288	370	658	0.0495869	0	0.0473126	1	23	24	0.892444	0.0205413	0.481766	0.176359	0.216817
18S	454	U	169	280	449	0.382099	0	0	386	314	700	0.0459661	0	0	0	38	38	0.0264957	0	0.0264731	0.00882437	0.0124795
18S	455	A	56	74	130	1.18142	0.268294	0.543486	187	233	420	0.644049	0.12919	0.392312	1	26	27	0.412302	0	0.29951	0.411769	0.100548
18S	456	C	79	60	139	0.796429	0.089832	0.44511	173	293	466	0.437402	0.0363521	0.304754	4	23	27	0.33254	0	0.256426	0.33543	0.0800256
18S	457	C	96	92	188	0.244268	0	0.197153	298	156	454	0.435702	0.035737	0.303942	21	46	67	0.546405	0	0	0.167032	0.125899
18S	458	A	66	95	161	0.546365	0	0.354738	138	399	537	0.188641	0	0.158952	0	54	54	0.419798	0	0	0.17123	0.145081
18S	459	C	99	182	281	0.0951537	0	0	438	611	1049	0.446307	0	0	0	64	64	0.517094	0	0	0	0
18S	460	A	33	125	158	0.913557	0	0.478987	164	386	550	0.150393	0	0.130939	0	12	12	1.85556	0.241665	0.667795	0.425907	0.222361
18S	461	U	30	148	178	0.877095	0.0844467	0.468657	54	704	758	0.232587	0	0	2	10	12	1.72821	0.179891	0.651838	0.373498	0.274487
18S	462	C	1	74	75	3.90877	0.512699	0.798423	2	510	512	0.137254	0	0.120896	0	0	0	34.0556	0.942819	1	0.639773	0.376017		0.798423	0.120896	1	0.639773	0.376017
18S	463	C	32	384	416	0.131575	0	0	78	556	634	0.133998	0	0	5	34	39	0.254167	0	0	0	0
18S	464	A	27	531	558	0.272749	0	0	30	674	704	0.249661	0	0	0	23	23	0.198611	0	0.171669	0.0572229	0.0809254
18S	465	A	14	619	633	0.311094	0	0	27	681	708	0.301834	0	0	0	40	40	0.41626	0	0	0	0
18S	466	G	19	790	809	0.435007	0	0	50	407	457	0.0670548	0	0.0629699	0	43	43	0.497475	0	0	0.02099	0.0296843
18S	467	G	23	719	742	0.330133	0	0	20	153	173	1.88065	0.34092	0.654161	0	27	27	0.152778	0	0	0.218054	0.308375
18S	468	A	0	145	145	2.99072	0.377206	0.750707	1	20	21	21.0157	0.872176	0.956553	0	6	6	2.58254	0.197374	0.750808	0.819356	0.097013	1	0.750707	0.956553	0.750808	0.819356	0.097013
18S	469	A	39	201	240	1.46044	0.219128	0.594572	22	342	364	0.216682	0	0.178494	0	25	25	0.127778	0	0	0.257689	0.249109
18S	470	G	77	851	928	0.452936	0	0	71	483	554	0.245886	0	0	3	13	16	0.24902	0	0.209226	0.0697419	0.0986299
18S	471	G	19	485	504	0.0552695	0	0.0524733	5	315	320	0.39595	0	0.284276	0	3	3	4.33056	0.441291	0.852378	0.396376	0.336042
18S	472	C	63	711	774	0.399498	0	0	63	716	779	0.507379	0	0	3	36	39	0.633889	0	0	0	0
18S	473	A	19	580	599	0.254111	0	0	26	437	463	0.020522	0	0	0	14	14	0.08	0	0.0789474	0.0263158	0.0372161
18S	474	G	25	377	402	0.0544527	0	0.0517625	24	233	257	0.921361	0.00327578	0.480505	1	3	4	2.16667	0.0536808	0.730337	0.420868	0.280218
18S	475	C	33	408	441	0.0852438	0	0	86	448	534	0.0801246	0	0	5	9	14	0.0555556	0	0	0	0
18S	476	A	25	275	300	0.286157	0	0.223066	100	396	496	0.0115135	0	0	2	6	8	0.465432	0	0.343665	0.18891	0.142364
18S	477	G	17	148	165	1.06332	0.167858	0.516853	49	558	607	0.205208	0	0	4	7	11	0.115741	0	0.112108	0.209654	0.221992
18S	478	G	43	106	149	1.00044	0.0202016	0.501783	45	274	319	0.557986	0	0.358866	1	4	5	1.2963	0	0.608696	0.489782	0.102345
18S	479	C	71	287	358	0.376354	0	0	146	787	933	0.582572	0	0	5	23	28	0.664751	0	0	0	0
18S	480	G	104	73	177	0.216105	0	0.178527	75	258	333	0.355023	0	0.262586	2	3	5	1.00556	0	0.546828	0.329314	0.157588
18S	481	C	129	102	231	0.213027	0	0	128	341	469	0.108771	0	0	0	4	4	1.35778	0	0.629248	0.209749	0.29663
18S	482	G	42	32	74	1.31333	0.0728146	0.571014	79	136	215	0.92284	0	0.481094	0	0	0	10.7	0.603159	1	0.684036	0.226416
18S	483	C	94	107	201	0.323267	0	0	118	530	648	0.500702	0	0	29	3	32	0.775421	0	0	0	0
18S	484	A	0	3	3	35.3778	0.886479	0.97924	2	4	6	49.4857	0.913296	0.982974	0	0	0	10.1333	0.3722	1	0.987405	0.00903567	1	0.97924	0.982974	1	0.987405	0.00903567
18S	485	A	40	25	65	0.941919	0	0.48886	95	93	188	0.597707	0	0.375346	14	0	14	0.375556	0	0	0.288069	0.2089
18S	486	A	228	52	280	0.703124	0	0	483	46	529	0.590985	0	0	8	0	8	0.219753	0	0.198218	0.0660728	0.093441
18S	487	U	34	24	58	0.630885	0	0.390898	123	60	183	0.251751	0	0.201996	0	0	0	11.2889	0.583905	1	0.530965	0.340506
18S	488	U	27	45	72	0.153272	0	0.1345	99	90	189	0.0311696	0	0.0303825	5	0	5	1.10556	0	0.570201	0.245028	0.233828
18S	489	A	6	6	12	6.03162	0.360784	0.867273	21	11	32	5.11347	0.247578	0.840593	0	0	0	14.2	0.801054	1	0.902622	0.0697127	1
18S	490	C	22	6	28	2.17739	0	0.692795	66	15	81	0.960569	0	0.493011	17	0	17	0.180864	0	0	0.395269	0.291155
18S	491	C	71	8	79	0.298611	0	0.232181	66	8	74	1.28711	0	0.566067	7	2	9	0.948889	0	0.513221	0.437157	0.146536
18S	492	C	50	20	70	0.757433	0	0.43447	292	12	304	0.459854	0	0	46	1	47	0.589583	0	0	0.144823	0.204811
18S	493	A	13	13	26	4.02922	0.540666	0.807106	45	9	54	2.69899	0.118198	0.73326	7	0	7	2.45278	0.279929	0.737062	0.759143	0.0339506	1
18S	494	C	106	18	124	0.163111	0	0.141208	66	4	70	1.98529	0.000284916	0.668177	14	1	15	0.870139	0	0.481368	0.430251	0.218149
18S	495	U	123	17	140	0.219937	0	0.18134	99	101	200	0.0609729	0	0.0577396	18	10	28	0.0969349	0	0.0912369	0.110105	0.0521936
18S	496	C	153	101	254	0.296906	0	0	59	28	87	1.92386	0.149211	0.660554	39	3	42	0.256589	0	0	0.220185	0.311388
18S	497	C	238	53	291	0.352473	0	0	175	92	267	0.00310945	0	0	43	4	47	0.33125	0	0	0	0
18S	498	C	284	62	346	0.447839	0	0	505	88	593	0.564721	0	0	60	12	72	0.60411	0	0	0	0
18S	499	G	182	27	209	0.0210053	0	0.0206695	552	42	594	0.537722	0	0	35	1	36	0.17958	0	0	0.00688985	0.00974372
18S	500	A	221	10	231	0.0429119	0	0	130	26	156	1.20177	0.0949909	0.547403	28	0	28	0.0482759	0	0.047619	0.198341	0.247589
18S	501	C	289	71	360	0.434841	0	0	200	42	242	0.396616	0	0.284823	27	9	36	0.233934	0	0	0.094941	0.134267
18S	502	C	32	117	149	0.507407	0.0794815	0.338105	274	71	345	0.0506101	0	0	3	3	6	3.25079	0.505735	0.791345	0.376483	0.324203
18S	503	C	16	91	107	0.97356	0.138068	0.495627	281	92	373	0.153892	0	0	8	7	15	0.558333	0	0.373259	0.289629	0.210803
18S	504	G	17	129	146	0.344293	0	0.257417	295	77	372	0.159607	0	0	3	2	5	2.73333	0.162447	0.766355	0.341257	0.31843
18S	505	G	67	108	175	0.084596	0	0.0784084	311	130	441	0.345551	0	0	5	6	11	0.509259	0	0.357143	0.145184	0.153258
18S	506	G	105	146	251	0.325617	0	0	131	207	338	0.221599	0	0	12	6	18	0.205263	0	0	0	0
18S	507	G	111	29	140	0.331127	0	0.250089	18	85	103	1.76795	0.248293	0.640948	3	25	28	0.579693	0	0	0.297012	0.263761
18S	508	A	188	30	218	0.182293	0	0	7	217	224	0.222123	0	0.182415	5	18	23	0.561574	0	0	0.0608051	0.0859915
18S	509	G	38	0	38	4.25556	0.49812	0.813695	1	0	1	144.083	0.981944	0.996542	0	0	0	11.2556	0.843405	1	0.936746	0.0870213	1	0.813695	0.996542	1	0.936746	0.0870213
18S	510	G	164	20	184	0.0298499	0	0.0291376	239	137	376	0.369555	0	0	0	1	1	4.53889	0.316253	0.900772	0.30997	0.417929
18S	511	U	289	39	328	0.487335	0	0	207	222	429	0.508114	0	0	4	13	17	0.538889	0	0	0	0
18S	512	A	1	0	1	105.583	0.967778	0.995287	2	0	2	78.9593	0.940592	0.991628	0	0	0	8.18889	0.699577	1	0.995638	0.00342707	1	0.995287	0.991628	1	0.995638	0.00342707
18S	513	G	352	10	362	0.491613	0	0	101	165	266	0.247982	0	0	1	1	2	2	0	0.75	0.25	0.353553
18S	514	U	292	52	344	0.371948	0	0	168	243	411	0.532282	0	0	0	3	3	1.93611	0.209375	0.720786	0.240262	0.339782
18S	515	G	164	11	175	0.511427	0	0.33965	133	68	201	0.0933993	0	0.0858096	0	2	2	4.26667	0	0.864865	0.430108	0.324416
18S	516	A	79	4	83	3.09749	0.276484	0.758151	147	65	212	0.13156	0	0.116748	4	4	8	1.24074	0	0.582609	0.485836	0.270645
18S	517	C	7	5	12	30.8889	0.901937	0.970983	6	4	10	25.2061	0.850387	0.965189	0	0	0	26.0556	0.926787	1	0.978724	0.0152291	1	0.970983	0.965189	1	0.978724	0.0152291
18S	518	G	265	28	293	0.603137	0	0.377023	18	68	86	2.78301	0.226269	0.737903	0	4	4	5.23333	0.641291	0.867403	0.660776	0.207492
18S	519	A	416	42	458	0.201549	0	0.168046	63	142	205	0.872869	0.0305536	0.467271	1	28	29	0.108148	0	0.10062	0.245312	0.159344
18S	520	A	558	74	632	0.0562928	0	0	77	234	311	0.381695	0	0.276894	0	79	79	0.610417	0	0	0.0922979	0.130529
18S	521	A	476	179	655	0.00389566	0	0.00388645	102	259	361	0.374064	0	0.27278	6	68	74	0.411407	0	0	0.0922222	0.127684
18S	522	A	841	254	1095	0.375122	0	0	219	269	488	0.227539	0	0.185671	4	54	58	0.0998117	0	0	0.0618905	0.0875263
18S	523	A	613	311	924	0.168396	0	0	282	512	794	0.124654	0	0	6	59	65	0.163636	0	0	0	0
18S	524	U	1151	201	1352	0.416868	0	0	624	479	1103	0.216425	0	0	24	17	41	0.493651	0	0.335853	0.111951	0.158323
18S	525	A	834	204	1038	0.195027	0	0	723	146	869	0.153218	0	0.132994	22	5	27	1.33056	0	0.579803	0.237599	0.247991
18S	526	A	571	133	704	0.225091	0	0.183947	624	130	754	0.499941	0	0.333602	14	1	15	3.84236	0.312849	0.803865	0.440471	0.264122
18S	527	C	628	45	673	0.257254	0	0.204857	892	154	1046	0.108458	0	0.0979302	186	8	194	0.710598	0	0	0.100929	0.0836595
18S	528	A	806	80	886	0.101829	0	0	1469	89	1558	0.271306	0	0	86	1	87	0.202146	0	0	0	0
18S	529	A	652	87	739	0.0386186	0	0.0372311	1522	152	1674	0.324617	0	0	19	5	24	2.08667	0	0.684902	0.240711	0.314458
18S	530	U	807	235	1042	0.336487	0	0	2540	243	2783	0.656553	0	0	64	3	67	0.0699346	0	0.0662744	0.0220915	0.031242
18S	531	A	308	154	462	0.497024	0.118463	0.332488	866	109	975	0.105681	0	0.0956685	5	0	5	12.3741	0.38888	0.936904	0.45502	0.354194
18S	532	C	302	151	453	0.408908	0.0412995	0.290685	1078	226	1304	0.27943	0	0	213	0	213	0.739304	0	0	0.096895	0.13703
18S	533	A	272	301	573	0.0361789	0	0.0349745	328	137	465	1.02248	0.130593	0.506096	31	1	32	1.32525	0	0.577465	0.372845	0.240681
18S	534	G	340	197	537	0.0695993	0	0.0651838	171	134	305	1.76946	0.246285	0.639674	81	0	81	0.241192	0	0	0.234953	0.287416
18S	535	G	477	143	620	0.114654	0	0	214	167	381	0.861257	0	0.46338	46	0	46	0.370449	0	0.274575	0.245985	0.190251
18S	536	A	450	104	554	0.00338338	0	0.00337804	189	51	240	1.52503	0	0.60496	69	0	69	0.0892063	0	0	0.202779	0.284388
18S	537	C	401	71	472	0.136552	0	0.120369	209	133	342	0.278231	0	0.218167	33	0	33	1.04706	0	0.51895	0.285829	0.169608
18S	538	U	257	58	315	0.766807	0.168029	0.434786	161	84	245	0.593044	0	0.373223	27	1	28	1.49119	0.104921	0.606987	0.471665	0.0989323
18S	539	C	354	43	397	0.392769	0.0317119	0.282516	312	107	419	0.264894	0	0	53	1	54	0.121818	0	0.110379	0.130965	0.116252
18S	540	U	417	81	498	0.197551	0	0.165239	290	59	349	0.140603	0	0	63	1	64	0.0158974	0	0.0158893	0.060376	0.0744324
18S	541	U	550	247	797	0.252492	0	0	319	56	375	0.239421	0	0	72	3	75	0.0839181	0	0	0	0
18S	542	U	452	400	852	0.296157	0	0	296	72	368	0.267419	0	0	84	3	87	0.16654	0	0	0	0
18S	543	C	211	277	488	0.364372	0	0.267463	132	128	260	0.0739038	0	0.0690643	112	2	114	0.344734	0	0	0.112176	0.113367
18S	544	G	96	366	462	0.488601	0	0.328705	102	26	128	1.4006	0.215368	0.585328	42	10	52	0.628931	0.0263444	0.390625	0.434886	0.109341
18S	545	A	102	375	477	0.521595	0	0.343267	136	70	206	0.653194	0	0.396268	40	9	49	0.807778	0.128104	0.451833	0.397123	0.0443263
18S	546	G	47	1391	1438	0.563022	0	0	119	98	217	0.727268	0	0.422172	84	22	106	0.212357	0	0	0.140724	0.199014
18S	547	G	48	796	844	0.146798	0	0	87	93	180	1.56489	0.184014	0.611436	29	103	132	0.369507	0	0	0.203812	0.288234
18S	548	C	30	475	505	0.487374	0	0.32811	67	139	206	1.67831	0.28296	0.627763	75	21	96	0.0851088	0	0	0.318624	0.256371
18S	549	C	186	593	779	0.0870655	0	0	277	85	362	0.895041	0.132968	0.472995	83	40	123	0.331004	0	0	0.157665	0.222972
18S	550	C	290	290	580	0.327443	0	0.246992	546	178	724	0.155111	0	0.134443	20	47	67	0.254739	0	0.205429	0.195621	0.0464685
18S	551	U	384	424	808	0.040228	0	0	743	260	1003	0.00265604	0	0	26	43	69	0.224921	0	0.185787	0.0619291	0.087581
18S	552	G	230	232	462	0.865683	0.164259	0.464541	474	386	860	0.355388	0	0.262429	4	35	39	1.20639	0.250101	0.553037	0.426669	0.121625
18S	553	U	169	788	957	0.166249	0	0	398	1092	1490	0.184522	0	0	37	68	105	0.265828	0	0	0	0
18S	554	A	193	522	715	0.207464	0	0.172017	353	1045	1398	0.0548805	0	0	14	78	92	0.176583	0	0	0.057339	0.0810897
18S	555	A	115	593	708	0.265601	0	0.210096	448	1738	2186	0.408652	0	0	7	46	53	0.462346	0.0381339	0.320222	0.176773	0.132837
18S	556	U	198	972	1170	0.232688	0	0	472	2004	2476	0.471529	0	0	8	52	60	0.305647	0	0.237073	0.0790242	0.111757
18S	557	U	250	768	1018	0.0660779	0	0	309	1879	2188	0.402416	0	0	6	89	95	0.192245	0	0	0	0
18S	558	G	580	693	1273	0.256646	0	0	215	1077	1292	0.055272	0	0.0524154	2	56	58	0.392467	0	0.285323	0.11258	0.124008
18S	559	G	384	599	983	0.0175361	0	0.0172511	183	761	944	0.409982	0.0188823	0.29099	7	69	76	0.0616162	0	0.0587588	0.122333	0.120456
18S	560	A	641	500	1141	0.152569	0	0	234	490	724	0.737211	0.104238	0.424702	20	74	94	0.196725	0	0	0.141567	0.200206
18S	561	A	521	160	681	0.485956	0.0563218	0.327356	338	286	624	0.886844	0.117777	0.470414	34	31	65	0.184007	0	0.157425	0.318398	0.127934
18S	562	U	518	892	1410	0.308906	0	0	534	632	1166	0.108826	0	0	33	113	146	0.524868	0	0	0	0
18S	563	G	542	323	865	0.179394	0	0.152256	353	216	569	0.837115	0.082334	0.456104	46	37	83	0.127646	0	0	0.202787	0.189601
18S	564	A	688	333	1021	0.0393673	0	0	802	300	1102	0.113499	0	0	23	32	55	0.270437	0	0.215904	0.0719679	0.101778
18S	565	G	648	100	748	0.308278	0	0.235877	604	94	698	0.51793	0.0453886	0.34153	36	24	60	0.146448	0	0.129594	0.235667	0.0865228
18S	566	U	524	178	702	0.352442	0	0.260871	642	171	813	0.334917	0	0.251121	11	22	33	1.05915	0.118006	0.521816	0.344603	0.125372
18S	567	C	534	164	698	0.363964	0	0.267123	421	281	702	0.653027	0.116037	0.395389	17	43	60	0.60765	0	0.381868	0.348127	0.0575436
18S	568	C	1329	458	1787	0.538156	0	0	1351	160	1511	0.245583	0	0	61	23	84	0.189804	0	0.161119	0.0537062	0.075952
18S	569	A	823	117	940	0.0758649	0	0	1408	192	1600	0.276244	0	0	12	3	15	5.94931	0.562172	0.86387	0.287957	0.407232
18S	570	C	680	60	740	0.125971	0	0.112012	1736	155	1891	0.410489	0	0	27	11	38	1.86724	0.143422	0.657108	0.256373	0.287029
18S	571	U	677	59	736	0.0760893	0	0.0707983	1261	223	1484	0.224624	0	0	25	68	93	0.185106	0	0.157609	0.0761357	0.0644541
18S	572	U	362	48	410	0.938551	0.00885854	0.484759	876	158	1034	0.137531	0	0.121006	13	41	54	1.19394	0.0488498	0.548747	0.384837	0.188377
18S	573	U	884	319	1203	0.441233	0	0	853	335	1188	0.0602187	0	0	249	429	678	0.926346	0	0	0	0
18S	574	A	523	182	705	0.000598048	0	0.000598538	954	333	1287	0.172843	0	0	57	11	68	0.641385	0	0.394239	0.131613	0.185705
18S	575	A	406	147	553	0.172042	0	0.147014	724	345	1069	0.0690654	0	0	57	4	61	0.642294	0	0.394975	0.180663	0.162994
18S	576	A	39	61	100	6.0484	0.656165	0.859331	50	73	123	7.31299	0.738211	0.880561	6	2	8	10.2889	0.633521	0.920477	0.88679	0.0253484	1	0.859331	0.880561	0.920477	0.88679	0.0253484
18S	577	U	546	105	651	0.0321575	0	0	543	519	1062	0.23165	0	0	25	9	34	1.51619	0.0613351	0.609495	0.203165	0.287319
18S	578	C	366	127	493	0.276248	0	0.216797	252	370	622	0.256126	0	0.204163	17	8	25	1.92564	0.263933	0.666963	0.362641	0.21525
18S	579	C	350	186	536	0.154418	0	0.133978	229	418	647	0.119204	0	0.106655	23	5	28	1.26628	0.249063	0.567382	0.269339	0.211044
18S	580	U	425	339	764	0.279346	0	0	222	541	763	0.162115	0	0	3	1	4	5.12222	0.360533	0.864916	0.288305	0.407725
18S	581	U	347	405	752	0.270843	0	0	222	402	624	0.0511467	0	0	14	6	20	0.188889	0	0.165508	0.0551692	0.0780211
18S	582	U	639	641	1280	0.616758	0	0	575	391	966	0.489291	0	0	63	6	69	0.738413	0	0	0	0
18S	583	A	186	157	343	0.829102	0.0515199	0.454005	211	193	404	0.362112	0.0198046	0.266329	5	3	8	2.66296	0.124428	0.749739	0.490025	0.198988
18S	584	A	120	149	269	1.19021	0.0309255	0.544342	143	105	248	0.970504	0.130427	0.493522	3	4	7	3.06528	0.0509683	0.777934	0.605266	0.123845
18S	585	C	25	242	267	1.17691	0.0274944	0.541561	121	276	397	0.122362	0	0.109266	10	12	22	0.628986	0	0.396709	0.349179	0.179655
18S	586	G	49	293	342	0.672174	0	0.402678	121	72	193	1.62251	0	0.619904	8	4	12	2.47521	0	0.72837	0.583651	0.135412
18S	587	A	145	462	607	0.0838633	0	0	239	185	424	0.31498	0	0.239962	6	0	6	7.08254	0.553565	0.892043	0.377335	0.376907
18S	588	G	194	512	706	0.214317	0	0	215	63	278	1.25293	0	0.557019	28	20	48	0.168707	0	0.146919	0.234646	0.235711
18S	589	G	116	800	916	0.410008	0	0	105	370	475	0.461648	0	0.316295	11	142	153	0.689971	0	0	0.105432	0.149103
18S	590	A	4	15	19	34.9783	0.917793	0.973558	0	23	23	36.1963	0.924998	0.974207	0	5	5	10.8852	0.672194	0.928887	0.958884	0.0212126	1	0.973558	0.974207	0.928887	0.958884	0.0212126
18S	591	U	218	345	563	0.291194	0	0.225833	108	423	531	0.787991	0.103471	0.441177	29	96	125	0.510053	0	0	0.222337	0.180127
18S	592	C	41	587	628	0.29115	0	0.225775	52	1559	1611	0.421381	0	0	7	94	101	0.35	0	0	0.0752582	0.106431
18S	593	C	56	956	1012	0.180981	0	0	152	1919	2071	0.516195	0	0	19	117	136	0.522709	0	0	0	0
18S	594	A	19	776	795	0.127024	0	0.112833	58	1028	1086	0.0895124	0	0.0822277	4	32	36	1.1036	0.0559337	0.531453	0.242171	0.204934
18S	595	U	52	1150	1202	0.30061	0	0	75	1763	1838	0.400701	0	0	2	36	38	0.860399	0	0.468944	0.156315	0.221062
18S	596	U	111	1250	1361	0.389868	0	0	70	1856	1926	0.446964	0	0	8	60	68	0.133655	0	0	0	0
18S	597	G	44	1037	1081	0.155905	0	0	24	940	964	0.215763	0	0.177623	6	41	47	0.317593	0	0.244913	0.140845	0.103312
18S	598	G	598	737	1335	0.343746	0	0	80	846	926	0.19119	0	0.160649	12	24	36	0.527628	0	0.351611	0.170753	0.143722
18S	599	A	144	689	833	0.111764	0	0.100637	78	1288	1366	0.324596	0	0	7	81	88	0.505243	0	0	0.0335457	0.0474407
18S	600	G	251	540	791	0.104279	0	0.0945398	120	787	907	0.0942242	0	0	15	46	61	0.3681	0	0	0.0315133	0.0445665
18S	601	G	11	53	64	13.1214	0.83097	0.930199	4	23	27	29.0726	0.907315	0.967897	0	1	1	20.8778	0.87238	0.976611	0.958236	0.0201417	1	0.930199	0.967897	0.976611	0.958236	0.0201417
18S	602	G	373	457	830	0.0916165	0	0	39	183	222	2.14454	0.250771	0.682963	7	10	17	1.27654	0	0.574764	0.419242	0.299722
18S	603	C	370	640	1010	0.344642	0	0	93	679	772	0.295127	0	0	39	33	72	0.535769	0	0	0	0
18S	604	A	229	478	707	0.0850439	0	0	64	197	261	1.25513	0.0754326	0.55751	3	7	10	2.84848	0.233627	0.758065	0.438525	0.320711
18S	605	A	411	531	942	0.419277	0	0	120	253	373	0.455169	0	0.313371	11	2	13	2.05159	0.145799	0.688415	0.333929	0.28142
18S	606	G	205	220	425	0.350913	0	0.260212	63	292	355	0.469538	0	0.320126	17	0	17	1.41543	0.10776	0.599791	0.393376	0.147992
18S	607	U	137	363	500	0.0332003	0	0.0321956	328	358	686	0.324098	0	0	20	8	28	0.493103	0	0.338061	0.123419	0.152343
18S	608	C	96	67	163	2.41992	0.422218	0.708859	177	245	422	0.253586	0	0.20267	50	2	52	0.145073	0	0	0.303843	0.298102
18S	609	U	249	84	333	0.681537	0	0.406029	486	144	630	0.0999824	0	0	73	0	73	0.170871	0	0	0.135343	0.191404
18S	610	G	360	147	507	0.0339676	0	0.0329144	762	204	966	0.444984	0	0	74	5	79	0.191111	0	0	0.0109715	0.015516
18S	611	G	192	130	322	0.67193	0	0.402634	286	72	358	0.723522	0	0.420472	31	16	47	0.530787	0	0.351525	0.391544	0.0292195
18S	612	U	446	170	616	0.181704	0	0	531	245	776	0.231946	0	0	42	44	86	0.00204342	0	0.00206292	0.00068764	0.000972469
18S	613	G	134	88	222	1.5583	0.135144	0.610184	101	110	211	2.16279	0.310843	0.684845	16	19	35	1.77716	0	0.646385	0.647138	0.0304846
18S	614	C	398	153	551	0.0243156	0	0	358	136	494	0.238496	0	0.192884	24	23	47	1.13125	0	0.536032	0.242972	0.221682
18S	615	C	1304	153	1457	0.684918	0	0	1170	74	1244	0.589951	0	0	307	10	317	0.768274	0	0	0	0
18S	616	A	579	38	617	0.0789824	0	0	628	57	685	0.195416	0	0	58	4	62	0.644268	0	0.395646	0.131882	0.186509
18S	617	G	331	52	383	0.530845	0	0.347357	258	75	333	0.606154	0	0.3781	22	9	31	2.27882	0	0.7017	0.475719	0.160285
18S	618	C	466	171	637	0.0607976	0	0	611	221	832	0.442684	0	0	279	10	289	0.752644	0	0	0	0
18S	619	A	268	186	454	0.567643	0	0.362608	404	43	447	0.0986855	0	0.0900043	49	3	52	0.768134	0	0.439118	0.297243	0.149832
18S	620	G	134	128	262	2.03354	0.163879	0.671194	88	52	140	2.73617	0.35337	0.733739	9	2	11	6.63889	0.256085	0.878676	0.761203	0.0869021	1
18S	621	C	164	315	479	0.624398	0	0.384881	116	61	177	1.72503	0.0803158	0.634339	46	6	52	0.487631	0	0.332001	0.450407	0.131839
18S	622	C	448	182	630	0.233721	0	0.189687	345	88	433	0.0669995	0	0	66	7	73	0.231532	0	0	0.0632291	0.0894195
18S	623	G	437	79	516	0.624113	0	0.384738	144	50	194	1.12473	0	0.530633	46	6	52	0.00503145	0	0.00510204	0.306824	0.221508
18S	624	C	1015	244	1259	0.36306	0	0	377	83	460	0.1651	0	0	19	8	27	0.820635	0	0.45976	0.153253	0.216733
18S	625	G	1757	563	2320	0.705031	0	0	726	96	822	0.614419	0	0	57	6	63	0.531597	0	0	0	0
18S	626	G	775	273	1048	0.223949	0	0	378	142	520	0.322627	0	0	3	9	12	1.4735	0.168368	0.614836	0.204945	0.289836
18S	627	U	190	24	214	3.20496	0.268293	0.76303	34	5	39	9.78417	0.730396	0.90938	2	1	3	8.03611	0.586277	0.914638	0.862349	0.0702622	1	0.76303	0.90938	0.914638	0.862349	0.0702622
18S	628	A	954	182	1136	0.323796	0	0	373	21	394	0.0881857	0	0.0812281	5	16	21	0.543939	0	0.362993	0.148074	0.155547
18S	629	A	620	118	738	0.0284017	0	0.0276538	261	54	315	0.393003	0	0.282769	9	8	17	0.95679	0	0.503247	0.271223	0.194332
18S	630	U	455	147	602	0.207113	0	0.171813	209	114	323	0.471262	0	0.320985	10	2	12	2.24274	0.118115	0.708423	0.400407	0.226154
18S	631	U	301	56	357	0.897176	0	0.473598	130	170	300	0.764932	0.00899377	0.434223	5	13	18	2.31696	0	0.709781	0.539201	0.121685
18S	632	C	213	47	260	1.28148	0.158053	0.562633	240	250	490	0.124938	0	0.111263	9	9	18	2.87836	0.165441	0.752369	0.475422	0.268897
18S	633	C	458	178	636	0.0984476	0	0	428	215	643	0.00336439	0	0	64	37	101	0.159477	0	0	0	0
18S	634	A	370	155	525	0.167005	0	0.143339	638	293	931	0.276121	0	0	16	45	61	0.657168	0	0.400459	0.181266	0.165672
18S	635	G	82	188	270	1.28122	0.141977	0.562548	144	187	331	1.34143	0.0637336	0.573649	10	67	77	0.409829	0	0.293362	0.47652	0.129591
18S	636	C	193	259	452	0.423767	0	0.2981	553	222	775	0.0132016	0	0.0130462	4	133	137	0.153704	0	0	0.103716	0.137554
18S	637	U	107	448	555	0.227258	0	0.185447	297	883	1180	0.343946	0	0	0	359	359	0.725062	0	0	0.0618158	0.0874207
18S	638	C	134	745	879	0.251439	0	0	405	723	1128	0.312223	0	0	3	118	121	0.034153	0	0.0332889	0.0110963	0.0156926
18S	639	C	237	1255	1492	0.57786	0	0	320	1522	1842	0.63264	0	0	43	215	258	0.582239	0	0	0	0
18S	640	A	164	429	593	0.24407	0	0.196453	199	320	519	0.491197	0	0.329823	6	50	56	1.12417	0	0.533636	0.353304	0.138652
18S	641	A	188	241	429	0.916796	0	0.478877	160	208	368	0.975188	0	0.494397	14	16	30	2.71505	0.0816532	0.737226	0.570167	0.118299
18S	642	U	541	729	1270	0.393723	0	0	379	514	893	0.304039	0	0	51	86	137	0.331884	0	0	0	0
18S	643	A	624	334	958	0.127309	0	0	135	381	516	0.139996	0	0.123012	24	46	70	0.204225	0	0.171598	0.0982034	0.0722175
18S	644	G	34	26	60	15.0069	0.826004	0.938488	7	26	33	15.3758	0.786654	0.940624	0	0	0	68.5889	0.964292	1	0.959704	0.0285069	1	0.938488	0.940624	1	0.959704	0.0285069
18S	645	C	507	292	799	0.112833	0	0.101507	97	337	434	0.00689655	0	0.00686499	13	44	57	0.0994253	0	0	0.0361239	0.0463176
18S	646	G	331	297	628	0.482176	0	0.325666	32	156	188	1.11458	0.000234409	0.528415	2	19	21	1.05253	0	0.524409	0.459496	0.0946467
18S	647	U	606	1112	1718	0.504117	0	0	100	329	429	0.137364	0	0	7	29	36	0.114114	0	0.104972	0.0349908	0.0494845
18S	648	A	362	586	948	0.0507201	0	0.0483202	89	141	230	0.826888	0	0.453696	7	20	27	0.483333	0	0.333882	0.278633	0.170043
18S	649	U	517	464	981	0.0121181	0	0.0119851	60	115	175	1.52008	0.197055	0.60455	7	12	19	0.817222	0	0.462433	0.359656	0.252594
18S	650	A	645	543	1188	0.18274	0	0	83	203	286	0.586798	0	0.370614	9	12	21	0.570707	0	0.374172	0.248262	0.175554
18S	651	U	390	272	662	0.615167	0.0494512	0.381225	69	289	358	0.429805	0.0382857	0.301191	4	4	8	3.26049	0.361849	0.785778	0.489398	0.212104
18S	652	U	677	792	1469	0.341156	0	0	241	589	830	0.363538	0	0	65	30	95	0.682639	0	0	0	0
18S	653	A	292	697	989	0.0243322	0	0.0237777	177	380	557	0.10673	0	0.096594	12	28	40	0.0831978	0	0	0.0401239	0.0410934
18S	654	A	382	797	1179	0.229896	0	0	435	426	861	0.254202	0	0	7	31	38	0.0390313	0	0	0	0
18S	655	A	185	828	1013	0.140653	0	0	266	646	912	0.229622	0	0	4	20	24	0.670222	0	0.411123	0.137041	0.193805
18S	656	G	352	389	741	0.119721	0	0.10705	237	274	511	0.526389	0	0.345301	8	21	29	0.401852	0	0.29364	0.248663	0.102333
18S	657	U	342	387	729	0.0413851	0	0.0397928	309	467	776	0.0177463	0	0.017459	23	6	29	0.627037	0	0.393446	0.150233	0.17222
18S	658	U	233	500	733	0.0298668	0	0	491	706	1197	0.359952	0	0	73	9	82	0.427711	0	0	0	0
18S	659	G	233	476	709	0.125243	0	0	371	311	682	0.178412	0	0.151589	13	8	21	1.40909	0.0357237	0.596154	0.249248	0.252986
18S	660	C	199	267	466	0.275446	0.00761781	0.216324	627	426	1053	0.288172	0	0	18	9	27	0.956746	0	0.498038	0.23812	0.203906
18S	661	U	202	124	326	0.711995	0.146099	0.41663	515	503	1018	0.285868	0	0	47	28	75	0.255409	0	0	0.138877	0.196401
18S	662	G	127	85	212	1.4025	0.250835	0.584911	224	189	413	0.773913	0.0478262	0.436869	10	18	28	1.21303	0	0.556806	0.526195	0.0641967
18S	663	C	237	229	466	0.00352129	0	0.00351644	611	203	814	0.194301	0	0	113	24	137	0.594042	0	0	0.00117215	0.00165767
18S	664	A	293	153	446	0.0564256	0	0.0535251	526	180	706	0.107716	0	0	60	18	78	0.168917	0	0	0.0178417	0.025232
18S	665	G	220	110	330	0.516751	0	0.341376	269	139	408	0.48082	0.00265573	0.325236	31	4	35	0.955864	0	0.495758	0.387456	0.0768637
18S	666	U	293	275	568	0.0909393	0	0	358	138	496	0.169461	0	0.145155	43	11	54	0.319596	0	0.245576	0.130244	0.100809
18S	667	U	349	286	635	0.150419	0	0	458	175	633	0.185629	0	0	113	24	137	0.530193	0	0	0	0
18S	668	A	79	27	106	5.17217	0.638404	0.839253	55	0	55	9.13373	0.763693	0.902911	10	6	16	3.92614	0.452966	0.806634	0.849599	0.03998	1	0.839253	0.902911	0.806634	0.849599	0.03998
18S	669	A	231	418	649	0.00726496	0	0	325	74	399	0.350556	0	0.260045	64	19	83	0.0313492	0	0	0.0866818	0.122587
18S	670	A	266	519	785	0.154934	0	0	496	74	570	0.0829928	0	0	53	13	66	0.481924	0	0.32851	0.109503	0.154861
18S	671	A	195	730	925	0.292501	0	0	434	79	513	0.0189364	0	0.0186201	63	5	68	0.463768	0	0.32	0.112873	0.146658
18S	672	A	224	998	1222	0.467248	0	0	725	60	785	0.344487	0	0	91	2	93	0.139243	0	0.123377	0.0411255	0.0581603
18S	673	G	296	338	634	0.116675	0	0.104632	326	40	366	0.538177	0	0.350501	56	3	59	0.897222	0	0.477105	0.310746	0.154638
18S	674	C	388	603	991	0.361649	0	0	809	15	824	0.380027	0	0	165	1	166	0.405456	0	0	0	0
18S	675	U	186	417	603	0.0998896	0	0.0909548	513	97	610	0.0886343	0	0	66	51	117	0.0908663	0	0	0.0303183	0.0428765
18S	676	C	267	354	621	0.00523401	0	0.0052151	447	250	697	0.164565	0	0	374	15	389	0.815812	0	0	0.00173837	0.00245842
18S	677	G	55	151	206	1.92335	0.276427	0.659016	152	184	336	0.759578	0	0.432411	6	7	13	6.63571	0.153446	0.877243	0.656223	0.181612
18S	678	U	109	688	797	0.403286	0	0	372	291	663	0.191031	0	0	107	10	117	0.283427	0	0	0	0
18S	679	A	39	365	404	0.0906996	0	0.0833459	210	143	353	0.518456	0	0.342073	2	19	21	2.78535	0	0.744767	0.390062	0.272148
18S	680	G	19	176	195	1.10612	0.0331987	0.526469	51	476	527	0.0540194	0	0	0	23	23	2.01852	0	0.678072	0.401514	0.290581
18S	681	U	28	260	288	0.194541	0	0.163331	53	402	455	0.049537	0	0.0472978	4	19	23	1.47593	0	0.606314	0.272314	0.240877
18S	682	U	25	490	515	0.423363	0	0	107	1084	1191	0.688404	0	0	0	40	40	0.18645	0	0.160448	0.0534826	0.0756358
18S	683	G	0	28	28	10.7479	0.709486	0.917572	3	4	7	60.2611	0.94556	0.985688	0	1	1	16.4778	0.656009	0.97055	0.957936	0.0292036	1	0.917572	0.985688	0.97055	0.957936	0.0292036
18S	684	G	7	307	314	0.0410935	0	0	52	260	312	0.388569	0	0.28048	4	13	17	1.04136	0	0.524402	0.268294	0.214259
18S	685	A	18	141	159	0.875417	0	0.468346	51	189	240	0.7213	0	0.420056	1	5	6	6.10476	0	0.876881	0.588428	0.204918
18S	686	U	10	68	78	2.84669	0.341866	0.74248	14	200	214	0.981034	0	0.496378	2	9	11	4.79537	0.261285	0.83952	0.692793	0.144426
18S	687	C	12	256	268	0.0886411	0	0.0817026	36	407	443	0.0771772	0	0	6	42	48	0.676417	0	0.408462	0.163388	0.176474
18S	688	U	10	464	474	0.420819	0	0	27	398	425	0.024361	0	0.0238363	4	49	53	0.799588	0	0.448937	0.157591	0.206242
18S	689	U	2	541	543	0.494199	0	0	45	560	605	0.303282	0	0	1	76	77	0.450285	0	0.313249	0.104416	0.147667
18S	690	G	4	214	218	0.53516	0	0.349642	2	198	200	1.64439	0.286646	0.623013	0	83	83	0.516534	0	0.343297	0.438651	0.13039
18S	691	G	13	408	421	0.250474	0	0	16	276	292	0.927569	0.184976	0.482065	5	291	296	0.620277	0	0	0.160688	0.227248
18S	692	G	5	189	194	0.766895	0	0.435299	28	578	606	0.0580633	0	0	2	295	297	0.605183	0	0	0.1451	0.205202
18S	693	A	8	259	267	0.273756	0	0.215552	32	677	709	0.142426	0	0	11	169	180	0.280049	0	0	0.0718506	0.101612
18S	694	G	30	241	271	0.213194	0	0.176264	47	762	809	0.240988	0	0	5	127	132	0.0210526	0	0	0.0587547	0.0830916
18S	695	C	15	534	549	0.502949	0	0	38	978	1016	0.410423	0	0	6	188	194	0.405071	0	0	0	0
18S	696	G	33	362	395	0.344192	0	0	71	734	805	0.246719	0	0	8	69	77	0.524786	0	0.347089	0.115696	0.163619
18S	697	G	66	265	331	0.247155	0	0	247	444	691	0.1149	0	0	21	22	43	1.59394	0.233438	0.619918	0.206639	0.292232
18S	698	G	83	84	167	0.419841	0	0.296941	235	330	565	0.0635061	0	0.0598133	23	2	25	2.6735	0.325195	0.735481	0.364078	0.279896
18S	699	C	58	151	209	0.00444444	0	0.00444586	129	575	704	0.24725	0	0	13	9	22	2.31643	0.200429	0.707749	0.237398	0.332593
18S	700	G	69	42	111	0.743155	0.0482735	0.428522	100	319	419	0.18582	0	0.157017	27	12	39	0.568889	0	0.368478	0.318006	0.116446
18S	701	G	48	49	97	0.752381	0	0.431863	230	181	411	0.0386462	0	0.0372954	41	26	67	0.237255	0	0	0.156386	0.195386
18S	702	G	59	21	80	0.696433	0	0.413538	195	89	284	0.278324	0	0.218325	48	6	54	0.220404	0	0	0.210621	0.168914
18S	703	C	109	13	122	0.150587	0	0	161	117	278	0.065671	0	0.0618321	105	2	107	0.702881	0	0	0.0206107	0.0291479
18S	704	G	83	16	99	0.157111	0	0	137	83	220	0.115636	0	0.104072	40	3	43	0.194949	0	0	0.0346908	0.0490602
18S	705	G	36	6	42	0.801292	0.00972437	0.450661	59	26	85	1.4978	0.233419	0.602453	8	0	8	3.08395	0.352758	0.776259	0.609791	0.133026
18S	706	U	30	13	43	0.435101	0	0.308064	44	29	73	1.24054	0.180023	0.557039	9	0	9	2.32111	0.219944	0.720593	0.528565	0.169614
18S	707	C	52	21	73	0.302853	0	0	52	47	99	0.323778	0	0.246448	18	2	20	0.343386	0	0.265006	0.170485	0.120789
18S	708	C	45	19	64	0.299829	0	0	50	53	103	0.00363248	0	0.00365434	8	2	10	1.27475	0	0.583719	0.195791	0.27431
18S	709	G	3	2	5	6.72593	0.691369	0.88976	12	17	29	2.18667	0.332107	0.693446	5	5	10	0.974747	0	0.517426	0.700211	0.15208
18S	710	C	6	3	9	2.90444	0.418516	0.763435	36	24	60	0.279599	0	0.221341	1	4	5	1.8463	0.197909	0.689012	0.557929	0.239935
18S	711	C	9	6	15	1.12986	0.137956	0.546523	50	20	70	0.0740219	0	0	16	10	26	0.512346	0	0	0.182174	0.257634
18S	712	G	18	4	22	0.472464	0	0.330629	26	22	48	0.399093	0	0.289474	5	3	8	0.77037	0.0770763	0.464286	0.361463	0.0746229
18S	713	C	15	13	28	0.154023	0	0.137577	34	29	63	0.00295139	0	0	7	8	15	0.0604167	0	0	0.045859	0.0648544
18S	714	G	24	7	31	0.00625	0	0.00641026	44	5	49	0.237778	0	0.195255	14	7	21	0.379798	0	0	0.0672219	0.0905712
18S	715	A	19	13	32	0.0013468	0	0	59	12	71	0.194907	0	0	15	2	17	0.224074	0	0	0	0
18S	716	G	30	7	37	0.0406433	0	0.0400692	62	18	80	0.23882	0	0	12	2	14	0.0251852	0	0	0.0133564	0.0188888
18S	717	G	35	2	37	0.147953	0	0.131908	25	9	34	0.929524	0.123191	0.488978	6	5	11	0.275926	0	0.231366	0.284084	0.150464
18S	718	C	44	14	58	0.256874	0	0	15	90	105	0.456499	0	0	11	6	17	0.258025	0	0	0	0
18S	719	G	17	25	42	0.107752	0	0.0993567	11	11	22	2.02512	0.308046	0.679196	1	4	5	1.49815	0.307626	0.642573	0.473709	0.265129
18S	720	A	9	29	38	0.296296	0	0.233184	10	26	36	0.925826	0.0814269	0.487585	4	2	6	1.09524	0.189715	0.560976	0.427248	0.140457
18S	721	G	10	43	53	0.0442387	0	0	21	54	75	0.0447368	0	0	2	8	10	0.252525	0	0.217391	0.0724638	0.102479
18S	722	C	13	96	109	0.571212	0	0	15	102	117	0.392844	0	0	15	6	21	0.383333	0	0	0	0
18S	723	C	28	20	48	0.163265	0	0.142857	39	24	63	0.350868	0	0.262775	13	4	17	0.00123457	0	0.00130548	0.135646	0.106866
18S	724	A	13	20	33	0.886601	0.0660237	0.477389	5	28	33	2.19314	0.276808	0.693214	3	3	6	2.43175	0.131264	0.739382	0.636661	0.114189
18S	725	C	19	16	35	0.825926	0.0630789	0.45932	28	64	92	0.188889	0	0.160329	14	3	17	0.418519	0	0.307065	0.308905	0.12207
18S	726	C	28	28	56	0.223197	0	0.185125	32	81	113	0.0844055	0	0.0784705	3	10	13	1.12698	0.0326565	0.548263	0.270619	0.201094
18S	727	G	25	40	65	0.110438	0	0.10083	24	106	130	0.0143342	0	0.0142388	5	6	11	1.84537	0.281625	0.668119	0.261063	0.289995
18S	728	C	12	47	59	0.269444	0	0.215078	37	70	107	0.37284	0	0.273427	8	25	33	0.0447712	0	0.044094	0.177533	0.097316
18S	729	C	31	57	88	0.193633	0	0	41	157	198	0.285371	0	0	28	52	80	0.602881	0	0	0	0
18S	730	C	43	92	135	0.490196	0	0	73	242	315	0.574086	0	0	19	59	78	0.580169	0	0	0	0
18S	731	G	33	35	68	0.12029	0	0.108781	17	132	149	0.0322963	0	0.0314892	10	25	35	0.0719136	0	0.0688738	0.0697147	0.0315599
18S	732	U	102	27	129	0.454872	0	0	6	178	184	0.208589	0	0	0	38	38	0.0213675	0	0	0	0
18S	733	C	9	71	80	0.0769547	0	0	8	114	122	0.18925	0	0.160229	6	36	42	0.145995	0	0	0.0534098	0.0755329
18S	734	C	5	44	49	0.500222	0.0206954	0.337937	9	187	196	0.349577	0	0	1	38	39	0.0952778	0	0	0.112646	0.159305
18S	735	C	9	34	43	0.740657	0.0665077	0.431133	2	81	83	0.585582	0.0698357	0.372111	2	19	21	0.675253	0.0618997	0.414317	0.405854	0.0248279
18S	736	C	6	68	74	0.0525926	0	0	6	102	108	0.0717635	0	0.0675365	0	12	12	1.59231	0.279618	0.633028	0.233521	0.283836
18S	737	G	6	22	28	1.54176	0.277898	0.614914	2	53	55	0.875992	0.194681	0.471436	0	18	18	0.536257	0.0238156	0.361451	0.4826	0.103777
18S	738	C	6	61	67	0.00326797	0	0	10	60	70	0.305477	0	0.236549	3	29	32	0.19798	0	0	0.0788496	0.11151
18S	739	C	12	47	59	0.132963	0	0.119111	8	56	64	0.299145	0	0.233023	3	15	18	0.411111	0	0.302626	0.218253	0.0756441
18S	740	C	20	29	49	0.394889	0	0.287215	5	61	66	0.169983	0	0.147164	0	28	28	0.157854	0	0	0.144793	0.117267
18S	741	C	55	65	120	0.417264	0	0	38	55	93	0.289953	0	0	9	33	42	0.486563	0	0	0	0
18S	742	U	51	27	78	0.0264416	0	0.0260821	25	52	77	0.137179	0	0	5	19	24	0.0262222	0	0	0.00869404	0.0122952
18S	743	U	58	32	90	0.0805861	0	0	28	42	70	0.101565	0	0	9	6	15	0.634028	0.100215	0.403447	0.134482	0.190187
18S	744	G	27	8	35	1.75093	0.308434	0.642979	10	11	21	2.35152	0.421167	0.711274	10	9	19	0.362222	0	0.276037	0.54343	0.19112
18S	745	C	76	21	97	0.0122449	0	0	32	39	71	0.00138889	0	0.00140647	15	2	17	0.55	0.0502555	0.36803	0.123145	0.17316
18S	746	C	54	6	60	0.691257	0.00822562	0.412724	31	22	53	0.433128	0	0.306182	18	2	20	0.340212	0	0.263201	0.327369	0.0628542
18S	747	U	86	101	187	0.505142	0	0	35	23	58	0.388512	0	0.283262	26	0	26	0.0473251	0	0.0468432	0.110035	0.123974
18S	748	C	103	8	111	0.093254	0	0	40	39	79	0.0145833	0	0.014553	21	7	28	0.0310345	0	0	0.00485101	0.00686036
18S	749	U	79	32	111	0.071131	0	0	32	12	44	1.0116	0.184915	0.508502	29	3	32	0.137374	0	0	0.169501	0.23971
18S	750	C	140	16	156	0.334253	0	0	129	20	149	0.444741	0	0	43	7	50	0.47451	0	0	0	0
18S	751	G	93	12	105	0.243816	0	0.19752	117	21	138	0.296003	0	0	20	14	34	0.128571	0	0	0.0658401	0.093112
18S	752	G	27	13	40	2.84688	0.34251	0.744771	64	31	95	0.170949	0	0.147302	14	6	20	0.697884	0	0.422892	0.438322	0.24416
18S	753	C	54	46	100	0.79923	0	0.446665	67	56	123	0.012276	0	0.0122245	12	21	33	0.141503	0	0.127241	0.195377	0.183787
18S	754	G	55	36	91	1.17464	0.162874	0.542867	27	43	70	1.10454	0.162324	0.528373	14	14	28	0.542529	0	0.359756	0.476998	0.0831138
18S	755	C	114	4	118	0.832866	0.108507	0.456499	99	16	115	0.607471	0	0.379942	18	7	25	1.38248	0	0.58979	0.475411	0.0867074
18S	756	C	178	18	196	0.136435	0	0.120594	87	11	98	1.14141	0.0959983	0.535545	10	5	15	3.60694	0.390616	0.793704	0.483281	0.27727
18S	757	C	423	6	429	0.503566	0	0	213	9	222	0.0188341	0	0	54	0	54	0.454545	0	0.316456	0.105485	0.149179
18S	758	C	370	1	371	0.346804	0	0	195	3	198	0.473367	0	0.322382	81	1	82	0.136011	0	0.12101	0.147797	0.132968
18S	759	C	496	9	505	0.528305	0	0	296	2	298	0.0262728	0	0.0256839	96	0	96	0.0633448	0	0.0601545	0.0286128	0.0246451
18S	760	U	277	3	280	0.0354686	0	0	297	0	297	0.124758	0	0.111251	101	0	101	0.095098	0	0.0876242	0.0662919	0.0478576
18S	761	C	234	2	236	0.164932	0	0.142095	715	8	723	0.56062	0	0	296	0	296	0.676805	0	0	0.0473652	0.0669845
18S	762	G	98	7	105	1.7804	0.328137	0.642519	235	2	237	0.730019	0	0.422999	128	3	131	0.047138	0	0	0.355173	0.266656
18S	763	A	214	12	226	0.257807	0	0.205686	274	3	277	0.622662	0	0.384581	128	0	128	0.00930233	0	0.00928793	0.199852	0.153268
18S	764	U	336	23	359	0.221204	0	0	1160	3	1163	0.643881	0	0	219	2	221	0.325325	0	0	0	0
18S	765	G	132	44	176	0.736221	0.0396997	0.425421	121	6	127	3.51068	0.334619	0.779654	56	7	63	1.77257	0	0.642947	0.616007	0.145864
18S	766	C	203	50	253	0.149256	0	0.130319	256	10	266	1.16342	0	0.538702	66	4	70	1.53959	0	0.609617	0.426212	0.211222
18S	767	U	161	33	194	0.641823	0.0505941	0.392146	363	24	387	0.514834	0	0.340441	62	5	67	1.90376	0.0228634	0.658956	0.463848	0.139568
18S	768	C	291	15	306	0.0432501	0	0.0415869	586	21	607	0.0859284	0	0	185	6	191	0.0476852	0	0	0.0138623	0.0196043
18S	769	U	266	113	379	0.122895	0	0	694	30	724	0.248307	0	0	63	29	92	1.15054	0	0.537688	0.179229	0.253469
18S	770	U	443	197	640	0.523158	0	0	1189	75	1264	0.631164	0	0	597	40	637	0.782637	0	0	0	0
18S	771	A	354	52	406	0.201611	0	0	757	17	774	0.409907	0	0	182	21	203	0.120752	0	0	0	0
18S	772	G	200	38	238	0.503208	0	0.33569	344	25	369	0.314234	0	0.239593	85	14	99	0.913778	0	0.479981	0.351755	0.0987932
18S	773	C	439	58	497	0.33842	0	0	463	16	479	0.0933565	0	0	293	34	327	0.516972	0	0	0	0
18S	774	U	196	58	254	0.467233	0	0.319298	196	83	279	0.479206	0	0.324746	110	22	132	0.288388	0	0.22515	0.289731	0.0457201
18S	775	G	203	117	320	0.126895	0	0.112918	68	20	88	3.26005	0.410948	0.767285	43	29	72	1.21963	0	0.552888	0.477697	0.272383
18S	776	A	49	116	165	1.33949	0.219576	0.574035	17	41	58	4.81186	0.41817	0.83036	37	33	70	1.17934	0	0.544666	0.649687	0.128316
18S	777	G	86	119	205	0.918069	0.147646	0.479857	24	160	184	0.524985	0	0.34548	18	24	42	2.18372	0.168907	0.690949	0.505429	0.142191
18S	778	U	116	408	524	0.309693	0	0	28	242	270	0.101968	0	0	21	133	154	0.242079	0	0	0	0
18S	779	G	91	235	326	0.246177	0	0.198032	19	123	142	0.883916	0	0.470939	22	55	77	0.755128	0	0.433407	0.367459	0.120779
18S	780	U	182	416	598	0.361436	0	0	13	195	208	0.269165	0	0.212883	17	54	71	0.937963	0.0415567	0.487488	0.233457	0.199547
18S	781	C	102	181	283	0.629812	0	0.387269	64	80	144	1.07464	0.150308	0.519715	82	10	92	0.917085	0	0.481073	0.462686	0.0556122
18S	782	C	364	204	568	0.188284	0	0	191	264	455	0.305945	0	0	133	16	149	0.381185	0	0.277323	0.0924409	0.130731
18S	783	C	503	222	725	0.352158	0	0	314	262	576	0.385115	0	0	297	21	318	0.336189	0	0	0	0
18S	784	G	227	23	250	1.23816	0.225794	0.554191	73	125	198	1.41541	0.117867	0.587213	66	10	76	2.53478	0.282173	0.719741	0.620382	0.0715395
18S	785	C	374	83	457	0.18935	0	0.159497	123	360	483	0.0744949	0	0.0694638	133	149	282	0.0694543	0	0	0.0763204	0.0652947
18S	786	G	250	178	428	0.325771	0	0.246154	62	279	341	0.888759	0.0871611	0.471281	88	185	273	0.0245337	0	0.0240318	0.247156	0.18259
18S	787	G	563	330	893	0.429617	0	0	124	405	529	0.321761	0	0.243782	221	514	735	0.676329	0	0	0.0812605	0.11492
18S	788	G	373	312	685	0.211678	0	0	118	621	739	0.0325526	0	0.0315676	61	391	452	0.391832	0	0	0.0105225	0.0148811
18S	789	G	264	212	476	0.169415	0	0.145132	27	694	721	0.214112	0	0.176554	78	136	214	0.420982	0	0.297234	0.206307	0.0655626
18S	790	C	345	428	773	0.359848	0	0	158	1217	1375	0.369065	0	0	207	156	363	0.253541	0	0	0	0
18S	791	C	210	270	480	0.0680065	0	0.0638003	396	717	1113	0.161999	0	0	69	72	141	1.00634	0.0365354	0.503346	0.189049	0.223763
18S	792	C	182	342	524	0.0513228	0	0	659	886	1545	0.378137	0	0	89	43	132	0.990476	0	0.499494	0.166498	0.235464
18S	793	G	212	126	338	0.419895	0	0.296338	518	321	839	0.231733	0	0.188318	69	84	153	0.533838	0	0.349521	0.278059	0.0670681
18S	794	A	185	205	390	0.113839	0	0.10244	613	387	1000	0.0325008	0	0.0315083	65	151	216	0.148541	0	0	0.0446493	0.0428406
18S	795	A	288	218	506	0.213851	0	0	901	794	1695	0.43883	0	0	53	296	349	0.586984	0	0	0	0
18S	796	G	125	167	292	0.387941	0	0.280197	723	229	952	0.0394777	0	0.0380168	9	164	173	0.150702	0	0	0.106071	0.1241
18S	797	C	27	143	170	1.44457	0.233214	0.592348	157	50	207	3.76138	0.433111	0.790775	9	47	56	1.38499	0.120235	0.585014	0.656046	0.0953151		0.592348	0.790775	0.585014	0.656046	0.0953151
18S	798	G	446	129	575	0.315529	0	0	1440	211	1651	0.545393	0	0	24	95	119	0.0388889	0	0	0	0
18S	799	U	19	11	30	14.3581	0.830005	0.936855	27	15	42	18.7129	0.809548	0.950393	0	0	0	116.867	0.98445	1	0.962416	0.0271444	1	0.936855	0.950393	1	0.962416	0.0271444
18S	800	U	285	160	445	0.05142	0	0.0490098	880	140	1020	0.327598	0	0	29	27	56	0.841131	0	0.461251	0.170087	0.206854
18S	801	U	226	242	468	0.0724473	0	0.0676878	907	94	1001	0.381093	0	0	80	34	114	0.196232	0	0	0.0225626	0.0319083
18S	802	A	202	155	357	0.535847	0.0622733	0.349529	254	71	325	0.828494	0	0.453863	13	39	52	0.760587	0	0.436688	0.41336	0.0456765
18S	803	C	683	123	806	0.314498	0	0	236	75	311	0.743269	0	0.42715	31	15	46	1.26596	0.0144454	0.563981	0.330377	0.240198
18S	804	U	628	223	851	0.29198	0	0	240	119	359	0.469444	0	0.320076	25	22	47	1.66065	0.196939	0.629078	0.316384	0.256833
18S	805	U	533	128	661	0.0314535	0	0	244	158	402	0.109926	0	0.0992606	36	30	66	1.13566	0.185735	0.535502	0.211588	0.232599
18S	806	U	539	258	797	0.165664	0	0	305	211	516	0.146185	0	0	60	90	150	0.0170714	0	0.0168948	0.00563162	0.00796431
18S	807	G	504	165	669	0.0140962	0	0.0139207	186	108	294	0.419473	0	0.29622	51	123	174	0.0579683	0	0	0.10338	0.136477
18S	808	A	390	283	673	0.0203594	0	0	182	126	308	0.235958	0	0.191412	46	179	225	0.2588	0	0	0.0638041	0.0902327
18S	809	A	349	509	858	0.274635	0	0	228	165	393	0.0346588	0	0	15	320	335	0.510284	0	0	0	0
18S	810	A	420	384	804	0.256232	0	0	265	195	460	0.169342	0	0	37	281	318	0.457959	0	0	0	0
18S	811	A	182	357	539	0.105514	0	0.0956039	233	179	412	0.0412967	0	0	33	214	247	0.275314	0	0	0.031868	0.0450681
18S	812	A	216	406	622	0.0902978	0	0	274	120	394	0.11097	0	0.100114	30	130	160	0.138647	0	0.122433	0.0741823	0.0532403
18S	813	A	116	248	364	0.532177	0.0897654	0.347956	113	141	254	0.803704	0.0969659	0.446556	13	102	115	0.497414	0.020977	0.334105	0.376206	0.0500655
18S	814	U	73	115	188	2.00741	0.399767	0.668664	100	266	366	0.369301	0	0.270238	7	94	101	0.562963	0.00685424	0.362463	0.433788	0.170296
18S	815	U	198	113	311	0.684615	0.0443242	0.407167	230	236	466	0.0857483	0	0.0791323	89	38	127	0.0686632	0	0.0647247	0.183675	0.158143
18S	816	A	188	397	585	0.222886	0	0	211	278	489	0.0763719	0	0.0710878	61	84	145	0.252892	0	0	0.0236959	0.0335111
18S	817	G	208	399	607	0.296784	0	0	256	230	486	0.186356	0	0.157355	59	29	88	0.0886392	0	0.0822711	0.0798755	0.0642624
18S	818	A	249	383	632	0.335369	0	0	555	565	1120	0.494955	0	0	39	43	82	0.0807229	0	0.0755355	0.0251785	0.0356078
18S	819	G	262	128	390	0.0966468	0	0.0883354	121	283	404	0.681619	0	0.405931	36	2	38	1.17607	0.0807082	0.5469	0.347055	0.191781
18S	820	U	252	424	676	0.437486	0	0	277	808	1085	0.405934	0	0	13	37	50	0.499564	0	0.337553	0.112518	0.159124
18S	821	G	86	122	208	1.05805	0.17802	0.515302	52	203	255	2.00673	0.300009	0.668281	5	19	24	1.93778	0.0597405	0.668712	0.617432	0.0722166
18S	822	U	51	92	143	1.98032	0.366266	0.666018	67	446	513	0.440467	0	0.306194	1	3	4	13.18	0.633547	0.942775	0.638329	0.26062
18S	823	U	93	249	342	0.254292	0	0.20321	70	993	1063	0.365779	0	0	76	19	95	0.348727	0	0	0.0677366	0.0957941
18S	824	C	224	304	528	0.222411	0	0	173	1028	1201	0.461786	0	0	154	39	193	0.728637	0	0	0	0
18S	825	A	77	238	315	0.424859	0	0.29884	88	531	619	0.0563978	0	0.0534686	10	17	27	1.5996	0	0.623897	0.325402	0.233633
18S	826	A	88	142	230	1.06287	0.0525298	0.516321	81	744	825	0.27537	0	0	9	19	28	1.62452	0	0.627219	0.38118	0.273311
18S	827	A	42	291	333	0.46986	0	0.320316	95	602	697	0.19836	0	0	7	14	21	2.55909	0.095271	0.728331	0.349549	0.298058
18S	828	G	68	324	392	0.364914	0	0.267852	61	229	290	1.03074	0.181048	0.508428	7	42	49	0.554222	0	0.36124	0.379173	0.09903
18S	829	C	60	1085	1145	0.553161	0	0	117	235	352	0.586906	0.0397004	0.370504	86	83	169	0.606667	0	0	0.123501	0.174657
18S	830	A	43	523	566	0.0588281	0	0.0556524	48	331	379	0.299327	0	0.230839	16	71	87	0.173359	0	0	0.095497	0.0983609
18S	831	G	24	701	725	0.198745	0	0	8	248	256	0.726329	0.0285759	0.421687	1	83	84	0.25451	0	0	0.140562	0.198785
18S	832	G	16	424	440	0.424591	0	0.298519	27	202	229	0.828599	0.0131441	0.454213	4	87	91	0.327174	0	0	0.250911	0.188463
18S	833	C	55	740	795	0.250349	0	0	26	530	556	0.361859	0	0	1	47	48	0.369615	0	0.27395	0.0913165	0.129141
18S	834	C	248	474	722	0.166421	0	0	108	388	496	0.311804	0	0	13	30	43	0.556566	0	0.362858	0.120953	0.171053
18S	835	C	634	277	911	0.395334	0	0	151	430	581	0.442325	0	0	26	25	51	0.229274	0	0.189476	0.0631585	0.0893196
18S	836	G	293	121	414	0.335556	0	0.251702	133	91	224	0.576988	0.0518065	0.366914	19	18	37	0.492982	0	0.336124	0.318247	0.0487041
18S	837	A	219	118	337	0.649737	0.0643613	0.39455	65	128	193	0.785452	0.113047	0.441192	10	13	23	1.2375	0.116708	0.563567	0.466436	0.0712725
18S	838	G	414	66	480	0.113098	0	0.101796	168	80	248	0.412182	0	0.292708	15	30	45	0.112802	0	0.103387	0.165964	0.0896242
18S	839	C	311	121	432	0.309982	0	0.237049	158	195	353	0.00897677	0	0.00892189	11	67	78	0.438678	0	0	0.0819902	0.109703
18S	840	C	201	232	433	0.331234	0	0.249249	182	135	317	0.118623	0	0.106343	6	79	85	0.518346	0	0	0.118531	0.10212
18S	841	G	89	74	163	2.80623	0.483204	0.738456	150	83	233	0.548813	0.0173832	0.355325	0	25	25	0.744444	0	0.436373	0.510051	0.164861
18S	842	C	371	111	482	0.283529	0.0375457	0.221255	172	125	297	0.206562	0	0.171676	13	18	31	0.30625	0	0.240196	0.211042	0.0288901
18S	843	C	668	125	793	0.231276	0	0	226	73	299	0.237778	0	0.192619	2	13	15	1.55	0	0.623116	0.271912	0.260491
18S	844	U	574	233	807	0.225028	0	0	200	378	578	0.399597	0	0	0	90	90	0.680586	0	0	0	0
18S	845	G	905	112	1017	0.410598	0	0	386	218	604	0.426208	0	0	1	24	25	0.239316	0	0.199288	0.0664294	0.0939454
18S	846	G	849	58	907	0.348532	0	0	329	75	404	0.123567	0	0	3	9	12	1.08889	0	0.541206	0.180402	0.255127
18S	847	A	673	59	732	0.207109	0	0	238	94	332	0.0572906	0	0.0543406	2	4	6	2.41746	0	0.738245	0.264195	0.335937
18S	848	U	861	179	1040	0.506297	0	0	331	150	481	0.318419	0	0	7	16	23	0.0805556	0	0	0	0
18S	849	A	286	46	332	0.607941	0.138192	0.378794	164	65	229	0.4557	0.0198877	0.313983	3	4	7	1.84028	0	0.677749	0.456842	0.15843
18S	850	C	90	152	242	0.946456	0.166754	0.487276	82	122	204	0.537127	0.0334454	0.350548	0	0	0	22.7333	0.825482	1	0.612608	0.279557
18S	851	C	81	158	239	0.721296	0.0110858	0.420059	122	139	261	0.104114	0	0.0946232	1	8	9	1.30222	0	0.591322	0.368668	0.206007
18S	852	G	23	55	78	3.75795	0.424191	0.791932	43	94	137	1.0682	0.163231	0.518303	0	1	1	11.55	0.727062	0.958506	0.756247	0.181475	1
18S	853	C	77	86	163	1.14641	0	0.535627	132	129	261	0.0285835	0	0.0278927	21	23	44	0.495802	0	0	0.18784	0.246186
18S	854	A	123	36	159	1.21771	0	0.550636	253	72	325	0.177573	0	0	9	39	48	0.398413	0	0	0.183545	0.259572
18S	855	G	60	68	128	1.9354	0.280315	0.661077	84	28	112	1.69086	0.325631	0.630444	6	14	20	0.753439	0	0.441687	0.577736	0.0970105
18S	856	C	91	145	236	0.765026	0.106217	0.434475	120	35	155	1.10199	0.247293	0.525865	6	20	26	0.445679	0	0.316389	0.425576	0.0857493
18S	857	U	130	246	376	0.210492	0	0.174272	228	211	439	0.205303	0	0	12	70	82	0.517269	0	0	0.0580905	0.0821524
18S	858	A	184	279	463	0.151125	0	0.131531	310	48	358	0.294769	0	0.228153	10	2	12	3.32393	0.2951	0.782652	0.380779	0.286892
18S	859	G	465	427	892	0.36373	0	0	351	38	389	0.419459	0	0.296041	23	3	26	1.24774	0.0867241	0.564408	0.286816	0.230511
18S	860	G	445	297	742	0.129206	0	0	336	71	407	0.649156	0	0.394215	26	85	111	0.518353	0	0	0.131405	0.185835
18S	861	A	665	411	1076	0.411555	0	0	462	109	571	0.24392	0	0.196366	51	9	60	0.0229508	0	0	0.0654552	0.0925677
18S	862	A	537	191	728	0.0276482	0	0.0269403	439	110	549	0.45604	0	0.313597	18	3	21	2.06162	0.0842247	0.683523	0.341354	0.268766
18S	863	U	339	241	580	0.45982	0	0.315356	705	223	928	0.0714269	0	0	104	5	109	0.453737	0	0	0.105119	0.14866
18S	864	A	732	430	1162	0.28737	0	0	1583	218	1801	0.550327	0	0	121	1	122	0.514905	0	0	0	0
18S	865	A	599	305	904	0.0257213	0	0.0251033	1093	111	1204	0.230604	0	0	67	2	69	0.0239683	0	0.0237384	0.0162806	0.0115256
18S	866	U	365	299	664	0.469039	0	0.31961	1556	155	1711	0.49031	0	0	54	0	54	0.329899	0	0.251502	0.190371	0.137454
18S	867	G	95	105	200	4.2775	0.600339	0.811281	379	22	401	1.50495	0.149397	0.601387	5	1	6	9.69206	0.718056	0.918748	0.777139	0.131792	1	0.811281	0.601387	0.918748	0.777139	0.131792
18S	868	G	763	586	1349	0.301786	0	0	557	259	816	0.119475	0	0.106841	57	4	61	0.111649	0	0.101914	0.069585	0.0492451
18S	869	A	872	704	1576	0.420848	0	0	1022	250	1272	0.366457	0	0	61	6	67	0.00441176	0	0.00445765	0.00148588	0.00210136
18S	870	A	773	260	1033	0.068934	0	0	361	256	617	0.297375	0	0.229499	86	9	95	0.366435	0	0	0.0764997	0.108187
18S	871	U	531	1046	1577	0.472518	0	0	407	465	872	0.259374	0	0	125	6	131	0.615825	0	0	0	0
18S	872	A	354	644	998	0.175765	0	0	107	370	477	0.231009	0	0.187978	31	4	35	0.587037	0	0.376485	0.188154	0.153699
18S	873	G	498	409	907	0.165614	0	0	203	203	406	0.171772	0	0.1469	42	2	44	0.179259	0	0.15493	0.10061	0.0712173
18S	874	G	273	563	836	0.166945	0	0	106	142	248	0.780857	0.0466272	0.439464	56	8	64	0.233846	0	0	0.146488	0.207165
18S	875	A	116	171	287	1.19012	0.224451	0.544268	80	120	200	0.907352	0.000169718	0.476957	19	1	20	1.53122	0.178717	0.616532	0.545919	0.0569931
18S	876	C	141	177	318	0.548171	3.0492e-05	0.354795	92	187	279	0.0460714	0	0.0441932	30	4	34	0.394603	0	0.288868	0.229286	0.133619
18S	877	C	73	100	173	1.36724	0.13312	0.578973	110	166	276	0.0766145	0	0	20	4	24	0.962222	0	0.500578	0.35985	0.256457
18S	878	G	21	24	45	5.8913	0.583288	0.857595	34	15	49	3.85178	0.554834	0.797176	10	2	12	2.99658	0.424266	0.764501	0.806424	0.038564	1
18S	879	C	49	64	113	1.38285	0	0.582478	116	31	147	0.834009	0	0.456428	37	3	40	1.18591	0	0.548646	0.529184	0.0532681
18S	880	G	41	50	91	1.65483	0	0.625891	67	36	103	2.14882	0.0314814	0.684511	31	8	39	2.11389	0	0.684353	0.664918	0.0275967
18S	881	G	50	74	124	0.950933	0	0.489432	179	18	197	1.2697	0	0.56066	72	6	78	1.05893	0	0.517493	0.522528	0.029296
18S	882	U	11	124	135	1.2473	0	0.556844	70	101	171	2.71796	0.182801	0.73218	52	0	52	3.34633	0.34401	0.773278	0.687434	0.0938528
18S	883	U	59	28	87	3.47904	0.441236	0.778714	193	57	250	2.34648	0.293762	0.702014	90	4	94	1.95778	0.294641	0.664272	0.715	0.0476142
18S	884	C	86	86	172	2.05395	0.289719	0.673831	233	96	329	2.42343	0.37797	0.708523	136	2	138	1.43997	0.307881	0.591904	0.658086	0.0488939
18S	885	U	255	445	700	0.167681	0	0	860	404	1264	0.00818621	0	0	687	39	726	0.569953	0	0	0	0
18S	886	A	282	176	458	0.633793	0	0.388445	756	339	1095	0.403974	0	0.287923	460	24	484	0.229462	0	0	0.225456	0.164619
18S	887	U	417	355	772	0.135317	0	0.119325	1700	499	2199	0.246364	0	0	534	21	555	0.295923	0	0	0.0397749	0.0562502
18S	888	U	549	582	1131	0.129397	0	0	1962	751	2713	0.336375	0	0	732	85	817	0.540424	0	0	0	0
18S	889	U	559	719	1278	0.160473	0	0	1657	1023	2680	0.281951	0	0	407	117	524	0.232042	0	0	0	0
18S	890	U	933	1059	1992	0.457234	0	0	2636	1157	3793	0.510443	0	0	525	57	582	0.355918	0	0	0	0
18S	891	G	422	655	1077	0.143486	0	0.125583	1111	734	1845	0.121699	0	0.108547	141	38	179	1.1692	0.212359	0.540384	0.258171	0.199676
18S	892	U	478	1019	1497	0.213974	0	0	1306	1181	2487	0.23967	0	0	165	39	204	0.579079	0	0.367856	0.122619	0.173409
18S	893	U	868	998	1866	0.405814	0	0	791	1405	2196	0.182845	0	0	177	80	257	0.0362618	0	0.0351243	0.0117081	0.0165578
18S	894	G	807	746	1553	0.31104	0	0	910	912	1822	0.110636	0	0	211	61	272	0.220716	0	0	0	0
18S	895	G	384	474	858	0.230332	0	0.187389	323	613	936	0.577505	0.0694934	0.366335	22	35	57	2.19368	0.227218	0.69061	0.414778	0.208275
18S	896	U	444	491	935	0.00922365	0	0	505	415	920	0.344167	0	0.256252	41	21	62	1.41728	0	0.590188	0.282147	0.241638
18S	897	U	262	323	585	0.389666	0	0.280748	325	265	590	0.689754	0.0857751	0.408607	31	21	52	1.46855	0	0.599487	0.429614	0.13097
18S	898	U	205	308	513	0.396217	0	0.284175	223	307	530	0.586252	0	0.370023	19	8	27	3.94643	0.326893	0.803636	0.485945	0.227359
18S	899	U	149	182	331	0.877711	0.0585599	0.468188	155	309	464	0.445854	0	0.308827	3	10	13	10.0849	0.658308	0.915688	0.564234	0.25689
18S	900	C	97	103	200	1.59165	0.215211	0.615327	120	215	335	0.681184	0	0.4059	2	19	21	7.68838	0.600443	0.889558	0.636928	0.198042
18S	901	G	434	88	522	0.253367	0	0	243	153	396	0.126057	0	0.112196	25	181	206	0.0636071	0	0	0.0373987	0.0528897
18S	902	G	166	102	268	0.369352	0	0.270462	113	178	291	0.41191	0	0.292449	8	168	176	0.292655	0	0.227392	0.263434	0.0270201
18S	903	A	165	96	261	0.209075	0	0.173469	97	182	279	0.362698	0	0.266861	23	258	281	0.101537	0	0	0.146777	0.110569
18S	904	A	127	91	218	0.323491	0	0.245269	47	183	230	0.697354	0.072256	0.411898	11	287	298	0.0657748	0	0	0.219056	0.169175
18S	905	C	53	249	302	0.145251	0	0	36	246	282	0.865528	0	0.464839	4	416	420	0.30863	0	0	0.154946	0.219127
18S	906	U	44	290	334	0.249353	0	0	50	618	668	0.151271	0	0	11	727	738	0.608751	0	0	0	0
18S	907	G	34	183	217	0.256575	0	0.204934	17	144	161	3.43676	0.21068	0.77569	2	348	350	0.0140551	0	0	0.326875	0.328203
18S	908	A	27	171	198	0.46488	0	0.318443	29	315	344	1.3723	0.02309	0.579176	2	242	244	0.458549	0	0.315269	0.404296	0.123666
18S	909	G	67	102	169	0.815294	0.0740736	0.450585	29	440	469	0.921206	0	0.480025	20	348	368	0.100933	0	0	0.310203	0.219676
18S	910	G	47	90	137	1.47238	0.263219	0.597283	61	639	700	0.40428	0	0.288184	8	210	218	0.49518	0	0.332199	0.405888	0.136524
18S	911	C	18	213	231	0.585297	0.0775722	0.37021	23	2941	2964	0.721083	0	0	0	238	238	0.265644	0	0.210585	0.193598	0.151614
18S	912	C	19	344	363	0.0480769	0	0.0459921	31	1301	1332	0.165591	0	0	12	515	527	0.546591	0	0	0.0153307	0.0216809
18S	913	A	12	453	465	0.132904	0	0	67	1105	1172	0.0243914	0	0	6	221	227	0.00823587	0	0	0	0
18S	914	U	14	790	804	0.491387	0	0	76	1503	1579	0.285091	0	0	4	260	264	0.277317	0	0	0	0
18S	915	G	24	360	384	0.249264	0	0.199944	152	685	837	0.432644	0	0.302242	6	80	86	1.14049	0.156999	0.535693	0.34596	0.140511
18S	916	A	26	562	588	0.17923	0	0	139	828	967	0.197371	0	0.16498	5	40	45	2.48502	0.300344	0.717534	0.294171	0.306846
18S	917	U	12	596	608	0.176136	0	0	113	1019	1132	0.0392959	0	0	2	81	83	0.588228	0	0.373164	0.124388	0.175911
18S	918	U	20	434	454	0.158242	0	0.136882	247	1237	1484	0.409884	0	0	13	92	105	0.0237945	0	0.0234577	0.0534466	0.05977
18S	919	A	16	551	567	0.120912	0	0	145	509	654	0.332621	0	0.249885	1	65	66	0.161857	0	0.141122	0.130336	0.1023
18S	920	A	15	676	691	0.34422	0	0	107	748	855	0.126986	0	0	8	35	43	0.440152	0	0.310529	0.10351	0.146385
18S	921	G	20	317	337	0.315089	0	0.240135	149	298	447	0.507887	0	0.33732	1	39	40	0.13523	0	0.121737	0.233064	0.0881532
18S	922	A	8	482	490	0.200656	0	0	166	451	617	0.0764293	0	0	1	46	47	0.199537	0	0	0	0
18S	923	G	20	428	448	0.22148	0	0	149	376	525	0.0724123	0	0	1	17	18	0.911111	0.109609	0.490245	0.163415	0.231104
18S	924	G	33	359	392	0.225643	0	0	100	307	407	0.0150599	0	0	4	17	21	0.324747	0	0.253849	0.0846164	0.119666
18S	925	G	32	157	189	0.486491	0.0766573	0.328438	66	111	177	0.78583	0.147274	0.441425	1	3	4	4.00667	0.529146	0.833564	0.534476	0.21646
18S	926	A	12	78	90	1.71941	0.310309	0.634839	41	38	79	2.47778	0.341647	0.71503	0	11	11	0.835185	0	0.476744	0.608871	0.0989976
18S	927	C	19	108	127	0.531944	0	0.349015	30	95	125	0.690123	0	0.410254	5	7	12	0.618803	0	0.40133	0.386866	0.0270119
18S	928	G	12	74	86	1.01073	0.084875	0.505558	6	41	47	3.08403	0.253723	0.759016	3	6	9	1.61	0	0.641434	0.635336	0.103564
18S	929	G	22	64	86	0.811367	0	0.450791	22	17	39	3.45556	0.198419	0.779937	1	4	5	4.76667	0.315608	0.85119	0.693973	0.174399
18S	930	C	13	61	74	0.913185	0	0.480661	22	43	65	1.5399	0.0236604	0.609922	3	9	12	2.15214	0.185394	0.699833	0.596805	0.089956
18S	931	C	10	58	68	1.28519	0.0254143	0.565988	37	24	61	2.3991	0.0828467	0.70917	7	23	30	1.05161	0	0.520767	0.598642	0.0803062
18S	932	G	65	58	123	0.427957	0	0.301401	205	42	247	0.0149194	0	0	21	25	46	0.587707	0	0.375189	0.22553	0.162294
18S	933	G	59	65	124	0.715911	0.0323251	0.419174	95	20	115	1.96169	0.187051	0.664288	19	14	33	1.61601	0	0.624763	0.569408	0.10745
18S	934	G	84	17	101	1.50468	0.297354	0.603109	192	50	242	0.709236	0.0150931	0.415945	91	29	120	0.229568	0	0	0.339685	0.252054
18S	935	G	306	23	329	0.130572	0	0	317	80	397	0.310972	0	0.237662	130	27	157	0.347257	0	0	0.0792208	0.112035
18S	936	G	178	20	198	0.704913	0.0440855	0.414682	218	123	341	0.798668	0.0917234	0.444756	77	4	81	0.473713	0	0.324124	0.394521	0.0512698
18S	937	C	561	15	576	0.378972	0	0	813	187	1000	0.349928	0	0	383	2	385	0.741767	0	0	0	0
18S	938	A	463	12	475	0.15056	0	0	679	126	805	0.0810312	0	0	87	2	89	0.504815	0	0.337962	0.112654	0.159317
18S	939	U	495	23	518	0.156647	0	0	997	115	1112	0.314406	0	0	90	0	90	0.49304	0	0.332674	0.110891	0.156824
18S	940	U	472	15	487	0.0487705	0	0	791	241	1032	0.208874	0	0	123	0	123	0.055914	0	0.0533607	0.0177869	0.0251545
18S	941	C	733	19	752	0.417928	0	0	1362	158	1520	0.500855	0	0	131	2	133	0.0904643	0	0	0	0
18S	942	G	292	11	303	0.601645	0	0.376415	597	63	660	0.271693	0	0.213901	56	0	56	1.14971	0	0.539221	0.376512	0.132811
18S	943	U	789	26	815	0.479371	0	0	985	225	1210	0.386751	0	0	217	1	218	0.544546	0	0	0	0
18S	944	A	289	5	294	0.679586	0	0.405433	387	65	452	0.692642	0.0742615	0.409742	40	5	45	1.37053	0.0841833	0.583505	0.466227	0.0829468
18S	945	U	533	12	545	0.00584046	0	0	617	91	708	0.0143394	0	0	96	0	96	0.348339	0	0.260337	0.0867791	0.122724
18S	946	U	321	12	333	0.761843	0	0.433149	429	148	577	0.142022	0	0.124549	66	1	67	1.1268	0	0.533498	0.363732	0.174019
18S	947	G	102	24	126	3.97542	0.358249	0.800278	145	38	183	2.56014	0.392719	0.720212	41	0	41	2.72196	0.0404526	0.736033	0.752174	0.0346224	1
18S	948	C	296	38	334	0.96063	0	0.490707	286	88	374	0.546874	0.00215378	0.354145	75	0	75	1.30424	0	0.569268	0.471374	0.0888811
18S	949	G	333	7	340	1.06921	0	0.517457	295	18	313	0.840092	0.0946601	0.45734	93	1	94	0.980819	0	0.497804	0.490867	0.0250277
18S	950	C	966	11	977	0.305737	0	0	479	34	513	0.0166018	0	0.016362	228	2	230	0.223906	0	0	0.005454	0.00771313
18S	951	C	1965	17	1982	0.658861	0	0	787	22	809	0.382593	0	0	600	5	605	0.756106	0	0	0	0
18S	952	G	675	19	694	0.381807	0	0.276598	676	13	689	0.251659	0	0	184	3	187	0.0891253	0	0.0822336	0.11961	0.115972
18S	953	C	517	14	531	0.931579	0	0.482759	505	19	524	0.00194709	0	0	149	4	153	0.351443	0	0.261306	0.248021	0.197309
18S	954	U	1098	72	1170	0.119072	0	0	589	115	704	0.245658	0	0	370	12	382	0.510328	0	0	0	0
18S	955	A	488	57	545	1.11549	0	0.527752	326	149	475	0.211228	0	0.174694	108	3	111	1.04454	0	0.513134	0.405194	0.163097
18S	956	G	862	90	952	0.196141	0	0.164122	329	105	434	0.406028	0.0346919	0.28925	98	9	107	1.12088	0.00639455	0.530816	0.328063	0.152197
18S	957	A	1572	244	1816	0.424155	0	0	343	163	506	0.25812	0	0.205485	80	35	115	0.899138	0	0.475604	0.22703	0.194761
18S	958	G	2312	186	2498	0.639514	0	0	489	135	624	0.0644444	0	0.0606339	121	92	213	0.136397	0	0	0.0202113	0.0285831
18S	959	G	377	196	573	0.891812	0	0.471841	109	165	274	1.68077	0.372902	0.627824	9	74	83	1.30728	0.012167	0.569527	0.556397	0.0643532
18S	960	U	617	447	1064	0.0805738	0	0	186	575	761	0.0486877	0	0	42	199	241	0.295546	0	0	0	0
18S	961	G	559	272	831	0.12926	0	0.114586	235	536	771	0.028555	0	0.0277972	24	357	381	0.629901	0	0	0.0474612	0.0488024
18S	962	A	356	240	596	0.606626	0	0.377972	217	706	923	0.0428812	0	0	21	171	192	0.173805	0	0	0.125991	0.178178
18S	963	A	653	239	892	0.0165733	0	0	508	591	1099	0.11099	0	0	69	85	154	0.00236559	0	0.0023753	0.000791766	0.00111973
18S	964	A	400	315	715	0.103538	0	0.0939427	501	837	1338	0.260003	0	0	66	74	140	0.0555556	0	0.0529876	0.0489768	0.0384567
18S	965	U	185	173	358	0.978985	0.127252	0.495388	346	488	834	0.269754	0	0.212646	18	23	41	2.53148	0.351201	0.721698	0.476577	0.208245
18S	966	U	210	100	310	1.2333	0.148695	0.553028	361	471	832	0.29153	0	0.225935	25	28	53	1.58601	0.199966	0.617727	0.465563	0.171489
18S	967	C	383	310	693	0.119757	0	0	800	626	1426	0.303574	0	0	119	29	148	0.14862	0	0	0	0
18S	968	U	243	972	1215	0.537582	0	0	763	1056	1819	0.475934	0	0	55	48	103	0.285897	0	0.224008	0.0746693	0.105598
18S	969	U	167	618	785	0.223608	0	0	531	1276	1807	0.489104	0	0	38	29	67	1.15163	0.0525523	0.53892	0.17964	0.254049
18S	970	G	108	209	317	0.984731	0.0238637	0.496941	124	420	544	0.827543	0.0728943	0.453272	35	74	109	0.383737	0	0.279154	0.409789	0.0940777
18S	971	G	122	355	477	0.492097	0	0.330265	58	287	345	1.86265	0.230678	0.651331	17	103	120	0.419008	0	0.297012	0.426203	0.159768
18S	972	A	79	234	313	1.60874	0.0254638	0.617427	122	219	341	1.80049	0.200098	0.643591	9	54	63	2.13125	0.399106	0.684052	0.648357	0.0274076
18S	973	C	174	207	381	1.51783	0.111798	0.60346	179	315	494	0.864579	0	0.464189	15	275	290	0.287934	0	0	0.355883	0.25799
18S	974	C	281	839	1120	0.113718	0	0	413	723	1136	0.300547	0	0	25	376	401	0.485683	0	0	0	0
18S	975	G	401	270	671	0.720089	0.00134281	0.418997	533	358	891	0.153102	0	0	31	226	257	0.0992248	0	0	0.139666	0.197517
18S	976	G	247	151	398	2.21523	0.33788	0.689518	123	360	483	0.517815	0	0.341623	3	212	215	0.13251	0	0.117486	0.382876	0.235346
18S	977	C	395	2213	2608	0.566126	0	0	217	1298	1515	0.595969	0	0	5	345	350	0.3566	0	0	0	0
18S	978	G	317	1248	1565	0.147595	0	0	136	483	619	0.136129	0	0.119989	19	218	237	0.0233894	0	0	0.0399962	0.0565632
18S	979	C	608	1831	2439	0.477723	0	0	247	524	771	0.145509	0	0	89	358	447	0.562996	0	0	0	0
18S	980	A	329	1498	1827	0.265342	0	0	195	332	527	0.21351	0	0.176219	31	122	153	0.323882	0	0.245851	0.14069	0.103465
18S	981	A	398	1529	1927	0.349297	0	0	209	326	535	0.0375	0	0.0362097	22	104	126	0.366142	0	0.269565	0.101925	0.119458
18S	982	G	200	773	973	0.334394	0	0.250789	131	264	395	0.285718	0	0.222662	42	95	137	0.068599	0	0.0646336	0.179362	0.0819336
18S	983	A	129	738	867	0.44607	0.0338696	0.308717	94	388	482	0.0239476	0	0	17	30	47	1.85995	0.232977	0.655116	0.321278	0.267598
18S	984	C	145	868	1013	0.0586566	0	0.0554583	104	230	334	0.286534	0	0.223236	29	47	76	0.413131	0	0.295063	0.191252	0.100399
18S	985	G	166	520	686	0.490991	0.0235621	0.329627	81	208	289	0.622414	0	0.384452	9	9	18	4.17193	0.347965	0.814942	0.509673	0.217015
18S	986	G	150	421	571	0.665773	0.0445997	0.400098	94	93	187	2.11454	0.106969	0.680087	9	50	59	0.159259	0	0.139384	0.406523	0.220788
18S	987	A	160	283	443	1.01276	0.130466	0.503734	57	90	147	3.66899	0.39992	0.78696	5	29	34	0.935556	0.121328	0.490594	0.593763	0.136716
18S	988	C	99	528	627	0.314703	0	0.239662	98	163	261	2.44067	0.26546	0.710147	4	40	44	0.44	0	0.310345	0.420051	0.207148
18S	989	C	236	554	790	0.0319146	0	0.0309655	382	146	528	0.91653	0.030926	0.478696	17	51	68	0.137359	0	0	0.169887	0.218726
18S	990	A	310	442	752	0.127047	0	0.112859	536	242	778	0.521423	0	0.34301	13	58	71	0.148765	0	0	0.151956	0.142736
18S	991	G	801	195	996	0.169809	0	0	1002	400	1402	0.0858795	0	0	16	42	58	0.0570621	0	0.0548615	0.0182872	0.025862
18S	992	A	1298	224	1522	0.473948	0	0	1790	679	2469	0.465614	0	0	42	23	65	0.0356902	0	0	0	0
18S	993	G	563	99	662	0.361605	0	0.265867	1199	466	1665	0.101361	0	0	60	30	90	0.358242	0	0	0.0886225	0.125331
18S	994	C	725	223	948	0.0693947	0	0	2440	1080	3520	0.623248	0	0	49	41	90	0.318803	0	0	0	0
18S	995	G	632	238	870	0.00580431	0	0.00577741	808	465	1273	0.232671	0	0.188873	28	34	62	0.00987654	0	0.00993613	0.0681957	0.085349
18S	996	A	787	256	1043	0.206301	0	0	1894	350	2244	0.37856	0	0	38	20	58	0.0173258	0	0.0173193	0.00577309	0.00816439
18S	997	A	514	224	738	0.113141	0	0.101765	1110	272	1382	0.000755202	0	0	13	28	41	0.364286	0	0.271758	0.124508	0.112104
18S	998	A	542	503	1045	0.313342	0	0	1126	334	1460	0.175527	0	0	20	22	42	0.235401	0	0.194202	0.0647339	0.0915475
18S	999	G	192	280	472	0.470707	0.0375073	0.320516	214	202	416	1.65164	0.242896	0.623439	1	10	11	3.36204	0.328555	0.785761	0.576572	0.192805
18S	1000	C	305	461	766	0.177821	0	0	196	323	519	0.81359	0	0.449084	22	95	117	0.698399	0	0	0.149695	0.2117
18S	1001	A	242	233	475	0.388399	0	0.28017	126	195	321	1.40914	0.0919049	0.58567	9	25	34	0.315238	0	0.245004	0.370281	0.152978
18S	1002	U	250	309	559	0.114425	0	0.102841	141	321	462	0.510847	0	0.338604	2	19	21	1.06313	0	0.526909	0.322784	0.173486
18S	1003	U	211	159	370	0.731447	0.0281686	0.423107	72	175	247	1.65349	0.109523	0.624087	7	9	16	1.59412	0	0.62877	0.558655	0.0958658
18S	1004	U	63	149	212	2.05827	0.294077	0.674052	87	119	206	2.13376	0.248405	0.681946	6	12	18	1.24912	0	0.56869	0.641563	0.0516295
18S	1005	G	204	141	345	0.787733	0.0263307	0.441346	206	62	268	1.40058	0.30789	0.584339	4	12	16	1.54183	0	0.620953	0.548879	0.0774928
18S	1006	C	483	133	616	0.0045741	0	0.00456064	491	127	618	0.104918	0	0.0950948	28	10	38	0.0495727	0	0.048414	0.0493565	0.0369664
18S	1007	C	1192	132	1324	0.584872	0	0	1020	87	1107	0.336873	0	0	119	14	133	0.803234	0	0	0	0
18S	1008	A	505	110	615	0.029311	0	0.0285213	800	98	898	0.0733531	0	0	26	8	34	0.0463492	0	0.0455396	0.024687	0.0187881
18S	1009	A	939	132	1071	0.432629	0	0	1192	76	1268	0.290421	0	0	24	2	26	0.420988	0	0.304193	0.101398	0.143398
18S	1010	G	374	80	454	0.52188	0	0.343414	905	30	935	0.0910969	0	0.0835729	16	0	16	1.34183	0	0.587747	0.338245	0.205861
18S	1011	A	364	68	432	0.68078	0.00830219	0.405595	931	28	959	0.158646	0	0.137047	37	0	37	0.0997076	0	0.0928902	0.211844	0.138184
18S	1012	A	679	55	734	0.0115193	0	0	1097	24	1121	0.0594672	0	0.0561766	5	1	6	5.81905	0.442738	0.871612	0.309263	0.398302
18S	1013	U	550	107	657	0.14333	0	0.125529	1631	45	1676	0.297337	0	0	36	6	42	0.0870801	0	0.0818557	0.0691281	0.0520311
18S	1014	G	180	140	320	1.38498	0.281942	0.581468	618	223	841	0.529586	0.075837	0.346497	8	9	17	1.54815	0.147059	0.6211	0.516355	0.121192
18S	1015	U	659	401	1060	0.307215	0	0	1461	337	1798	0.304286	0	0	47	10	57	0.241379	0	0	0	0
18S	1016	U	215	419	634	0.308346	0	0.23596	589	507	1096	0.311486	0	0.237671	14	24	38	0.390598	0	0.286162	0.253264	0.0232723
18S	1017	U	159	758	917	0.0781651	0	0	199	1219	1418	0.0225198	0	0.022039	2	111	113	0.55117	0	0	0.00734633	0.0103893
18S	1018	U	79	946	1025	0.149199	0	0	101	1466	1567	0.0665179	0	0	1	56	57	0.0318008	0	0.0313444	0.0104481	0.0147759
18S	1019	C	269	645	914	0.0193564	0	0	297	934	1231	0.229554	0	0.186821	31	54	85	0.302713	0	0	0.0622735	0.0880681
18S	1020	A	225	415	640	0.479737	0	0.324546	163	860	1023	0.511079	0	0.33844	6	15	21	3.71818	0.361065	0.79572	0.486235	0.218912
18S	1021	U	227	1162	1389	0.373014	0	0	218	1865	2083	0.315041	0	0	12	31	43	1.56717	0	0.615919	0.205306	0.290347
18S	1022	U	237	1248	1485	0.44671	0	0	304	2570	2874	0.549631	0	0	16	116	132	0.154052	0	0	0	0
18S	1023	A	225	623	848	0.0192907	0	0.0189475	294	1029	1323	0.0815626	0	0.0754645	41	34	75	0.711842	0	0.419055	0.171156	0.176803
18S	1024	A	278	476	754	0.0940103	0	0.086036	256	830	1086	0.269324	0	0.212333	31	11	42	2.28398	0	0.700452	0.33294	0.264935
18S	1025	U	103	542	645	0.166271	0	0.142756	254	803	1057	0.190454	0	0.160111	21	34	55	1.64901	0	0.626725	0.309864	0.224167
18S	1026	C	299	499	798	0.128105	0	0	834	671	1505	0.235672	0	0	654	36	690	0.87974	0	0	0	0
18S	1027	A	129	307	436	0.59044	0.00725228	0.371778	354	302	656	0.795298	0.0434396	0.443365	92	5	97	0.56576	0	0.363703	0.392949	0.0358021
18S	1028	A	183	311	494	0.259439	0	0.206327	587	547	1134	0.109378	0	0	95	3	98	0.511448	0	0.340659	0.182329	0.140105
18S	1029	G	151	338	489	0.20161	0	0.168069	308	532	840	0.102722	0	0.0932534	67	41	108	0.330581	0	0.250174	0.170499	0.0640854
18S	1030	A	157	381	538	0.11643	0	0.104461	327	394	721	0.324592	0	0.245307	94	11	105	0.375262	0	0.274751	0.208173	0.0743139
18S	1031	A	1	4	5	108.624	0.97648	0.992387	6	74	80	11.5139	0.791941	0.920997	63	0	63	1.27552	0	0.564416	0.825933	0.187203	1	0.992387	0.920997		0.956692	0.0356947
18S	1032	C	112	717	829	0.304364	0	0	251	916	1167	0.198364	0	0	139	10	149	0.115704	0	0	0	0
18S	1033	G	144	296	440	0.48836	0	0.32862	165	568	733	0.407296	0	0.289698	62	4	66	1.55439	0.182207	0.612094	0.410138	0.143686
18S	1034	A	276	386	662	0.0242668	0	0.0237268	208	656	864	0.265768	0	0.210157	69	8	77	1.48746	0	0.601082	0.278322	0.240582
18S	1035	A	305	748	1053	0.333534	0	0	307	889	1196	0.0707417	0	0	122	47	169	0.411242	0	0.292624	0.0975413	0.137944
18S	1036	A	305	902	1207	0.348409	0	0	203	1683	1886	0.391898	0	0	134	40	174	0.780762	0	0.439854	0.146618	0.207349
18S	1037	G	121	309	430	1.30046	0.115603	0.565876	107	597	704	0.966099	0.134852	0.491733	34	4	38	8.92707	0.649698	0.901594	0.653068	0.178322
18S	1038	U	282	357	639	0.65342	0.0407921	0.395567	269	1465	1734	0.236657	0	0	105	3	108	3.18135	0.442154	0.762516	0.386027	0.311369
18S	1039	C	627	409	1036	0.0101682	0	0	355	1431	1786	0.276279	0	0	1138	60	1198	0.685645	0	0	0	0
18S	1040	G	340	547	887	0.203866	0	0.169502	524	836	1360	0.0306964	0	0	273	25	298	0.750799	0	0.429653	0.199718	0.176702
18S	1041	G	911	406	1317	0.206205	0	0	848	478	1326	0.0118563	0	0	803	40	843	0.394787	0	0	0	0
18S	1042	A	1704	250	1954	0.516203	0	0	1849	335	2184	0.476283	0	0	979	25	1004	0.490525	0	0	0	0
18S	1043	G	1384	710	2094	0.585288	0	0	1549	233	1782	0.396236	0	0	541	66	607	0.0705044	0	0	0	0
18S	1044	G	774	230	1004	0.055644	0	0	456	55	511	1.2707	0.276323	0.56009	725	50	775	0.28813	0	0	0.186697	0.264029
18S	1045	U	324	35	359	1.65071	0.255382	0.623396	252	103	355	2.02722	0.350334	0.670285	297	12	309	0.903118	0.0945408	0.475352	0.589678	0.0830759
18S	1046	U	335	26	361	1.36614	0.125757	0.578046	273	120	393	1.46015	0.198923	0.594134	301	9	310	0.649482	0	0.394518	0.522233	0.0905465
18S	1047	C	528	302	830	0.134684	0	0	688	381	1069	0.225472	0	0	519	156	675	0.342702	0	0	0	0
18S	1048	G	286	144	430	0.540371	0	0.351335	340	239	579	0.399598	0	0.285861	259	82	341	0.260234	0	0.206977	0.281391	0.0590187
18S	1049	A	234	132	366	0.4637	0	0.317391	266	396	662	0.0282386	0	0.0275035	280	71	351	0.0371843	0	0.0359497	0.126948	0.134707
18S	1050	A	212	180	392	0.0507492	0	0.0484154	268	510	778	0.255213	0	0	331	107	438	0.27469	0	0	0.0161385	0.0228232
18S	1051	G	259	165	424	0.0984575	0	0	295	590	885	0.358703	0	0	114	105	219	0.510455	0	0.338968	0.112989	0.159791
18S	1052	A	169	75	244	0.653197	0	0.396089	138	411	549	0.0788485	0	0.0732092	64	51	115	1.86561	0.174396	0.652999	0.374099	0.237208
18S	1053	C	122	203	325	0.26711	0	0.211314	191	532	723	0.185835	0	0	53	154	207	0.51234	0	0.339853	0.183722	0.14011
18S	1054	G	100	228	328	0.21719	0	0.178882	31	335	366	0.615017	0.0427357	0.381455	36	234	270	0.0450185	0	0.0432318	0.20119	0.138977
18S	1055	A	40	92	132	2.60242	0.41346	0.72392	26	145	171	2.79373	0.415273	0.737538	5	118	123	1.58056	0.12056	0.614407	0.691955	0.0551159
18S	1056	U	40	176	216	1.35873	0.244549	0.577171	26	203	229	1.90676	0.297732	0.656957	4	232	236	0.312564	0	0.238901	0.49101	0.181219
18S	1057	C	361	391	752	0.313472	0	0	376	337	713	0.068145	0	0	366	428	794	0.656827	0	0	0	0
18S	1058	A	314	204	518	0.363798	0	0.267131	269	123	392	0.998275	0.141317	0.500205	54	146	200	1.04627	0	0.512552	0.426629	0.112895
18S	1059	G	650	117	767	0.0409433	0	0.0393821	962	129	1091	0.288919	0	0	196	57	253	0.712336	0	0.416961	0.152114	0.187964
18S	1060	A	373	130	503	0.951962	0.0381112	0.488191	318	267	585	0.568392	0.0124633	0.362799	144	64	208	1.34242	0.0121169	0.574265	0.475085	0.0868265
18S	1061	U	822	431	1253	0.117021	0	0	841	542	1383	0.324912	0	0	381	256	637	0.221456	0	0	0	0
18S	1062	A	470	237	707	0.834667	0.0188093	0.455293	565	329	894	0.178063	0	0.151293	161	87	248	1.30638	0.0310419	0.567408	0.391331	0.175796
18S	1063	C	906	191	1097	0.28471	0	0.221771	831	527	1358	0.219655	0	0	604	139	743	0.232706	0	0	0.0739237	0.104544
18S	1064	C	1717	1058	2775	0.526305	0	0	924	824	1748	0.411098	0	0	490	806	1296	0.598244	0	0	0	0
18S	1065	G	1075	400	1475	0.0287639	0	0.0279781	588	447	1035	0.0792686	0	0.0735123	213	133	346	0.925072	0	0.481259	0.19425	0.203796
18S	1066	U	1346	697	2043	0.28498	0	0	660	708	1368	0.243657	0	0	328	443	771	0.152504	0	0	0	0
18S	1067	C	1849	1059	2908	0.539922	0	0	686	789	1475	0.329065	0	0	386	511	897	0.275687	0	0	0	0
18S	1068	G	451	531	982	0.510535	0	0.338211	75	484	559	0.837937	0.18637	0.456355	34	235	269	1.61041	0.197364	0.617795	0.470787	0.114595
18S	1069	U	693	1035	1728	0.233455	0	0	247	616	863	0.089249	0	0.0820234	296	571	867	0.285522	0	0	0.0273411	0.0386662
18S	1070	A	662	647	1309	0.0429008	0	0	244	509	753	0.153758	0	0.13342	64	619	683	0.125097	0	0	0.0444734	0.0628949
18S	1071	G	170	482	652	0.716335	0.070525	0.417736	53	558	611	0.276289	0	0.216756	13	652	665	0.216583	0	0	0.211497	0.17058
18S	1072	U	66	563	629	0.621552	0	0.383682	52	558	610	0.190416	0	0.160178	5	801	806	0.411015	0	0	0.181287	0.157347
18S	1073	U	53	365	418	1.21639	0.0927176	0.549407	100	491	591	0.128716	0	0.114209	12	375	387	0.274255	0	0.215664	0.293093	0.185914
18S	1074	C	410	300	710	0.029489	0	0.0286835	420	427	847	0.327358	0	0	42	317	359	0.216389	0	0.178302	0.0689951	0.0781735
18S	1075	C	170	474	644	0.0814126	0	0.0753916	216	414	630	0.0716147	0	0	24	127	151	1.94868	0.291532	0.662343	0.245912	0.296066
18S	1076	G	198	199	397	0.651089	0.0340326	0.39494	211	225	436	0.329163	0.0526527	0.248074	34	192	226	0.74792	0	0.428972	0.357329	0.0784941
18S	1077	A	250	84	334	0.941592	0.183829	0.485705	189	113	302	0.982398	0.219505	0.496387	37	87	124	2.10098	0.245701	0.679273	0.553789	0.0888383
18S	1078	C	757	180	937	0.378145	0	0	231	277	508	0.172059	0	0.147047	87	153	240	0.475657	0	0.323245	0.156764	0.132143
18S	1079	C	545	315	860	0.292644	0	0	175	398	573	0.101878	0	0.0926046	465	268	733	0.588722	0	0	0.0308682	0.0436542
18S	1080	A	281	96	377	0.771135	0.0895352	0.436041	159	257	416	0.596376	0.0652644	0.374143	52	135	187	0.955851	0	0.490046	0.43341	0.0473538
18S	1081	U	516	80	596	0.0946026	0	0.0865589	264	377	641	0.0385427	0	0.0371681	215	203	418	0.162795	0	0	0.0412423	0.0354548
18S	1082	A	430	200	630	0.153988	0	0.133624	187	393	580	0.236642	0	0.191625	39	292	331	0.134906	0	0.119186	0.148145	0.0313049
18S	1083	A	664	329	993	0.259703	0	0	376	580	956	0.265076	0	0	120	286	406	0.0945127	0	0	0	0
18S	1084	A	287	231	518	0.676536	0.0306187	0.403996	247	692	939	0.197967	0	0	28	264	292	0.317899	0	0.241843	0.21528	0.165997
18S	1085	C	307	509	816	0.112607	0	0.101322	493	748	1241	0.407917	0	0	251	496	747	0.564617	0	0	0.0337739	0.0477635
18S	1086	G	89	345	434	1.34439	0.247857	0.574013	180	368	548	0.470998	0	0.320586	18	243	261	0.286472	0	0.223343	0.372647	0.147818
18S	1087	A	78	738	816	0.291432	0	0.22588	152	801	953	0.223422	0	0	9	395	404	0.263731	0	0	0.0752933	0.106481
18S	1088	U	32	1890	1922	0.508627	0	0	132	827	959	0.268148	0	0	7	318	325	0.162883	0	0	0	0
18S	1089	G	15	966	981	0.0712039	0	0.0665342	95	380	475	0.503571	5.91132e-05	0.335385	10	152	162	0.596796	0	0.375187	0.259036	0.137086
18S	1090	C	110	1377	1487	0.360118	0	0	412	475	887	0.311386	0	0	24	191	215	0.0384774	0	0.0372176	0.0124059	0.0175446
18S	1091	C	160	1636	1796	0.512583	0	0	363	284	647	0.107699	0	0	7	196	203	0.0227669	0	0	0	0
18S	1092	G	150	1163	1313	0.341037	0	0	260	149	409	0.33458	0	0.25116	6	25	31	4.67986	0.572059	0.828498	0.359886	0.34686
18S	1093	A	71	916	987	0.148684	0	0	129	92	221	1.43168	0.278552	0.589855	9	16	25	5.4688	0.569796	0.850469	0.480108	0.355769
18S	1094	C	92	98	190	3.40314	0.533727	0.77381	176	113	289	0.669693	0.0488544	0.401918	37	48	85	0.672351	0	0.404855	0.526861	0.174623
18S	1095	C	75	160	235	2.03051	0.284055	0.670961	106	179	285	0.587413	0.0349515	0.370861	28	60	88	0.560799	0	0.361908	0.46791	0.143625
18S	1096	G	97	109	206	2.12201	0.238306	0.680747	115	347	462	0.0888649	0	0	43	141	184	0.298318	0	0	0.226916	0.320907
18S	1097	G	58	113	171	2.35304	0.237604	0.702982	87	275	362	0.132109	0	0.116977	11	105	116	0.246154	0	0.198895	0.339618	0.259104
18S	1098	C	71	369	440	0.11091	0	0.100041	77	570	647	0.430573	0	0	10	250	260	0.506215	0	0	0.033347	0.0471597
18S	1099	G	73	415	488	0.0674165	0	0	99	316	415	0.0593483	0	0	8	112	120	0.230579	0	0.188641	0.0628803	0.0889262
18S	1100	A	75	337	412	0.147242	0	0.128616	175	154	329	0.254007	0	0.203047	20	99	119	0.256111	0	0.205254	0.178972	0.0356186
18S	1101	U	53	664	717	0.3316	0	0	250	242	492	0.173405	0	0	19	191	210	0.343602	0	0	0	0
18S	1102	G	139	252	391	0.365306	0	0.268064	192	100	292	0.448995	0.0312773	0.310598	27	110	137	0.0193237	0	0.0190931	0.199252	0.128569
18S	1103	C	149	431	580	0.0719449	0	0	287	139	426	0.0549831	0	0	99	185	284	0.605224	0	0	0	0
18S	1104	G	160	680	840	0.389298	0	0	324	80	404	0.037476	0	0	60	35	95	0.260764	0	0.208553	0.0695177	0.0983129
18S	1105	G	82	487	569	0.0770175	0	0	157	125	282	0.356419	0	0.263451	29	13	42	1.47132	0.128209	0.601013	0.288155	0.245984
18S	1106	C	101	683	784	0.390885	0	0	239	245	484	0.243643	0	0	24	25	49	0.922222	0	0.484813	0.161604	0.228543
18S	1107	G	69	516	585	0.207224	0	0	378	180	558	0.370066	0	0	33	46	79	0.00597222	0	0.00601146	0.00200382	0.00283383
18S	1108	G	45	205	250	0.781408	0.0659795	0.439629	136	68	204	0.877561	0.120216	0.468612	7	24	31	1.17743	0	0.548617	0.485619	0.0460905
18S	1109	C	159	337	496	0.238989	0	0	312	102	414	0.0804284	0	0	22	55	77	0.323504	0	0	0	0
18S	1110	G	86	97	183	0.996196	0.153246	0.500409	71	47	118	2.562	0.424692	0.72096	0	5	5	6.24444	0.608566	0.882261	0.70121	0.156514
18S	1111	U	108	73	181	0.732112	0.028448	0.424015	165	166	331	0.227142	0	0.185554	7	7	14	1.39037	0	0.598342	0.402637	0.169197
18S	1112	U	91	213	304	0.0820036	0	0	146	430	576	0.30025	0	0	6	73	79	0.652917	0	0	0	0
18S	1113	A	31	75	106	1.51921	0.17854	0.605296	69	194	263	0.667298	0.024438	0.401139	0	10	10	1.99697	0	0.687174	0.564536	0.120278
18S	1114	U	34	78	112	1.38122	0.14067	0.582211	82	329	411	0.0403182	0	0.0388463	3	1	4	5.39333	0.146201	0.870829	0.497295	0.344922
18S	1115	U	43	94	137	1.0223	0.0882177	0.507332	133	611	744	0.467308	0	0	0	12	12	1.49316	0	0.61797	0.375101	0.269054
18S	1116	C	136	59	195	0.389626	0	0.281415	161	355	516	0.210574	0	0	0	8	8	2.4	0.134177	0.72973	0.337048	0.300497
18S	1117	C	209	56	265	0.09198	0	0.0845233	155	265	420	0.0250462	0	0	1	8	9	2.26556	0.156554	0.71569	0.266738	0.319327
18S	1118	C	397	80	477	0.371571	0	0	297	294	591	0.377759	0	0	38	28	66	0.553731	0	0	0	0
18S	1119	A	255	47	302	0.152549	0	0.132738	188	114	302	0.209388	0	0.173609	2	24	26	0.3893	0	0.287888	0.198078	0.0656605
18S	1120	U	500	96	596	0.451107	0	0	274	186	460	0.299952	0	0	13	53	66	0.481095	0	0	0	0
18S	1121	G	298	69	367	0.0296498	0	0.0288722	143	38	181	0.762821	0.145529	0.43408	6	51	57	0.335824	0	0	0.154317	0.198173
18S	1122	A	215	52	267	0.490257	0	0.329801	71	39	110	1.53694	0.303921	0.607983	1	13	14	1.94667	0	0.675926	0.537903	0.149742
18S	1123	C	357	58	415	0.0254808	0	0	57	47	104	1.41704	0.252821	0.58859	3	19	22	0.980676	0	0.506234	0.364941	0.260233
18S	1124	C	492	73	565	0.314959	0	0	80	106	186	0.266132	0	0.211084	3	61	64	0.328889	0	0	0.0703615	0.0995061
18S	1125	C	339	215	554	0.333053	0	0	93	133	226	0.00381791	0	0.00382016	33	67	100	0.630033	0	0	0.00127339	0.00180084
18S	1126	G	64	46	110	2.78168	0.431029	0.737324	112	55	167	0.664286	0	0.400574	6	3	9	4.70111	0.198393	0.839318	0.659072	0.187468
18S	1127	C	383	86	469	0.228558	0	0	68	107	175	0.787816	0	0.442063	5	31	36	0.55045	0	0.361325	0.267796	0.192208
18S	1128	C	165	85	250	0.557813	0	0.358993	30	152	182	0.911415	0.0519807	0.478194	5	12	17	2.43642	0	0.72065	0.519279	0.150477
18S	1129	G	344	267	611	0.424564	0	0	70	137	207	0.968483	0.15011	0.493199	17	31	48	0.390703	0	0.285123	0.259441	0.202165
18S	1130	G	139	111	250	0.545241	0.0209869	0.353764	145	270	415	0.11437	0	0.102854	29	33	62	0.22963	0	0.189189	0.215269	0.10408
18S	1131	G	121	69	190	1.04148	0.188658	0.51147	310	203	513	0.0554475	0	0.0526316	14	14	28	2.17433	0.30154	0.692495	0.418866	0.269305
18S	1132	C	234	161	395	0.0617565	0	0	466	559	1025	0.438293	0	0	175	29	204	0.580488	0	0	0	0
18S	1133	A	303	76	379	0.10348	0	0.0939998	512	288	800	0.122097	0	0	93	13	106	0.0775701	0	0.0726159	0.0555386	0.0402303
18S	1134	G	417	41	458	0.0399903	0	0	224	170	394	1.12411	0.185617	0.529845	45	7	52	1.43459	0.0687906	0.593856	0.374567	0.266145
18S	1135	C	293	85	378	0.340926	0	0.254748	565	211	776	0.138138	0	0.121509	139	6	145	0.115449	0	0	0.125419	0.104037
18S	1136	U	280	85	365	0.553552	0.0587819	0.356942	756	224	980	0.0615585	0	0	148	8	156	0.0781316	0	0	0.118981	0.168264
18S	1137	U	386	100	486	0.266553	0	0.210797	978	221	1199	0.225074	0	0	164	4	168	0.0737015	0	0	0.0702657	0.0993706
18S	1138	C	494	64	558	0.172669	0	0.14747	840	418	1258	0.255564	0	0	248	4	252	0.378744	0	0	0.0491566	0.0695179
18S	1139	C	743	100	843	0.232688	0	0	969	409	1378	0.356571	0	0	219	5	224	0.300247	0	0	0	0
18S	1140	G	749	75	824	0.197737	0	0	1020	138	1158	0.249497	0	0	54	4	58	1.9371	0.213084	0.663356	0.221119	0.312709
18S	1141	G	944	112	1056	0.386545	0	0	1084	75	1159	0.264061	0	0	116	7	123	0.394534	0	0.28456	0.0948534	0.134143
18S	1142	G	1130	123	1253	0.506902	0	0	635	32	667	0.272621	0.0292858	0.214473	257	19	276	0.467509	0	0	0.0714909	0.101103
18S	1143	A	576	237	813	0.203563	0	0	556	42	598	0.294899	0	0.228033	201	18	219	0.347222	0	0	0.076011	0.107496
18S	1144	A	342	126	468	0.395617	0.0168361	0.283905	531	35	566	0.223026	0	0.182619	154	6	160	0.159558	0	0	0.155508	0.117478
18S	1145	A	176	177	353	0.728029	0.0890551	0.421996	330	36	366	0.700757	0.0465834	0.412688	103	8	111	0.0838294	0	0.077988	0.304224	0.160018
18S	1146	C	57	201	258	1.15912	0.137807	0.537809	224	72	296	0.831388	0.0365679	0.454802	29	7	36	2.04324	0.172722	0.677419	0.556677	0.0918571
18S	1147	C	106	471	577	0.200077	0	0	627	98	725	0.420202	0	0	197	7	204	0.59393	0	0	0	0
18S	1148	A	41	311	352	0.221404	0	0.181691	368	44	412	0.0343826	0	0	16	3	19	3.55278	0.46316	0.789019	0.32357	0.337377
18S	1149	A	21	355	376	0.0122605	0	0	186	73	259	0.508761	0.02094	0.338066	26	5	31	1.14965	0.00389506	0.542698	0.293588	0.223777
18S	1150	A	32	400	432	0.231871	0	0	232	136	368	0.00186691	0	0	6	1	7	5.95556	0.48055	0.871899	0.290633	0.411017
18S	1151	G	8	108	116	2.017	0.377003	0.670444	42	149	191	0.940104	0.11537	0.485868	4	20	24	0.731111	0	0.432326	0.529546	0.102
18S	1152	U	35	185	220	0.503117	0	0.335727	78	154	232	0.589557	0.0154024	0.371898	20	6	26	0.55679	0	0.366369	0.357998	0.0159091
18S	1153	C	5	203	208	0.593142	0.0409119	0.373431	40	141	181	1.09176	0.182604	0.523308	7	15	22	1.03092	0	0.518717	0.471819	0.0695957
18S	1154	U	7	396	403	0.198212	0	0	60	327	387	0.0170103	0	0	3	29	32	0.39899	0	0.291513	0.097171	0.137421
18S	1155	U	16	445	461	0.238119	0	0	81	401	482	0.147757	0	0	2	21	23	1.62361	0.0945092	0.628833	0.209611	0.296435
18S	1156	U	1	328	329	0.257273	0	0.205122	112	451	563	0.190406	0	0	3	12	15	4.35069	0.49902	0.822718	0.342613	0.349661
18S	1157	G	11	251	262	0.792311	0.0255548	0.443001	168	162	330	0.637731	0.0129914	0.390119	6	22	28	3.01226	0.434489	0.757272	0.530131	0.162058
18S	1158	G	36	217	253	1.14742	0.213656	0.535306	371	62	433	0.42555	0	0.299	17	111	128	0.018174	0	0	0.278102	0.219037
18S	1159	G	15	262	277	1.19904	0.313497	0.54615	147	185	332	1.18979	0.272639	0.544081	11	113	124	0.172178	0	0.147896	0.412709	0.187253
18S	1160	U	19	768	787	0.22218	0	0	227	787	1014	0.243448	0	0	8	164	172	0.0604367	0	0	0	0
18S	1161	U	17	845	862	0.228261	0	0	148	710	858	0.0738973	0	0.0688869	3	229	232	0.214688	0	0	0.0229623	0.0324736
18S	1162	C	16	1016	1032	0.32248	0	0	104	805	909	0.123333	0	0.1099	2	306	308	0.377382	0	0	0.0366333	0.0518073
18S	1163	C	6	948	954	0.207318	0	0	80	946	1026	0.0533052	0	0.0506544	0	419	419	0.559524	0	0	0.0168848	0.0238787
18S	1164	G	33	940	973	0.137965	0	0	120	1197	1317	0.130206	0	0	2	180	182	0.149484	0	0.130666	0.0435552	0.0615963
18S	1165	G	77	788	865	0.00880164	0	0.00873485	321	1062	1383	0.150731	0	0	2	135	137	0.472786	0	0.322602	0.110446	0.15006
18S	1166	G	174	487	661	0.402685	0.0340117	0.287391	429	1153	1582	0.236646	0	0	8	188	196	0.0654822	0	0	0.0957971	0.135478
18S	1167	G	492	436	928	0.0646334	0	0	825	1217	2042	0.453201	0	0	18	317	335	0.558234	0	0	0	0
18S	1168	G	665	251	916	0.0915182	0	0	829	615	1444	0.217193	0	0	20	164	184	0.243784	0	0	0	0
18S	1169	G	738	83	821	0.0329413	0	0	558	350	908	0.227576	0	0.185553	13	21	34	2.62032	0.350146	0.729539	0.30503	0.309583
18S	1170	A	1526	65	1591	0.586788	0	0	1023	290	1313	0.259927	0	0	18	8	26	2.47284	0.274094	0.719727	0.239909	0.339283
18S	1171	G	437	11	448	0.640139	0.0166059	0.390826	334	123	457	1.07499	0.148181	0.518615	5	1	6	10.0714	0.581775	0.921569	0.610337	0.226173
18S	1172	U	793	46	839	0.209511	0	0	833	283	1116	0.320621	0	0	36	7	43	0.315152	0	0.243845	0.0812818	0.11495
18S	1173	A	246	16	262	1.6335	0.248361	0.621174	200	142	342	1.10084	0.169858	0.524729	3	2	5	6.57778	0.235461	0.887556	0.67782	0.153444
18S	1174	U	282	15	297	1.16864	0.1103	0.539717	114	217	331	0.771051	0.0684492	0.436105	2	0	2	8.52963	0.590322	0.927507	0.634443	0.211501
18S	1175	G	330	14	344	0.750113	0	0.429319	104	216	320	0.543925	0	0.353013	2	6	8	1.05062	0	0.541693	0.441342	0.0774962
18S	1176	G	451	6	457	0.206744	0	0.171635	221	74	295	0.496659	0	0.332596	4	0	4	2.58222	0	0.763469	0.422567	0.249851
18S	1177	U	493	7	500	0.0471723	0	0	177	21	198	0.934059	0.0569988	0.484211	2	12	14	0.126667	0	0.119497	0.201236	0.205955
18S	1178	U	936	19	955	0.575302	0	0	350	65	415	0.179781	0	0	3	3	6	1.77619	0	0.674503	0.224834	0.317964
18S	1179	G	444	8	452	0.0827569	0	0	184	82	266	0.178652	0	0.152056	0	7	7	1.33611	0	0.604271	0.252109	0.256637
18S	1180	C	522	23	545	0.307692	0	0	236	146	382	0.21114	0	0	67	9	76	0.838672	0	0	0	0
18S	1181	A	442	14	456	0.220642	0	0	181	94	275	0.139976	0	0.12318	15	0	15	0.261111	0	0.217845	0.113675	0.0891883
18S	1182	A	223	10	233	0.484378	0	0.327259	96	220	316	0.0022082	0	0.00221029	1	8	9	1.10333	0	0.550749	0.293406	0.225216
18S	1183	A	223	8	231	0.307088	0	0.235718	160	95	255	0.298307	0.0314049	0.23046	15	3	18	0.074269	0	0.072696	0.179625	0.0756404
18S	1184	G	124	6	130	1.09678	0.0821102	0.524989	165	122	287	0.163889	0	0.141233	19	4	23	0.191667	0	0	0.222074	0.221818
18S	1185	C	44	13	57	2.8908	0.43226	0.746291	45	290	335	0.00489418	0	0	7	3	10	0.910101	0	0.500278	0.415523	0.31051
18S	1186	U	36	26	62	2.33104	0.287348	0.703144	53	313	366	0.00614593	0	0	6	16	22	0.156522	0	0	0.234381	0.331465
18S	1187	G	32	93	125	0.7597	0	0.433677	44	285	329	0.328552	0	0.247866	4	7	11	0.732407	0	0.444133	0.375225	0.0901576
18S	1188	A	15	185	200	0.128413	0	0.114304	48	406	454	0.00774115	0	0.00769847	2	14	16	0.21634	0	0.1869	0.102968	0.0735966
18S	1189	A	12	114	126	1.14156	0.0262181	0.535017	71	319	390	0.268002	0	0.211785	1	17	18	0.123977	0	0.115721	0.287508	0.179356
18S	1190	A	32	166	198	0.660022	0	0.398806	54	215	269	1.0114	0.0876974	0.503761	8	5	13	0.584921	0	0.386471	0.429679	0.0526253
18S	1191	C	14	154	168	1.4192	0.224395	0.588078	62	371	433	0.285868	0	0.222714	3	15	18	0.149708	0	0.136461	0.315751	0.195758
18S	1192	U	15	318	333	0.410013	0.0315522	0.291406	47	756	803	0.327612	0	0	1	14	15	0.484722	0	0.34082	0.210742	0.150376
18S	1193	U	30	871	901	0.456122	0	0	211	1247	1458	0.66241	0	0	64	14	78	0.785654	0	0	0	0
18S	1194	A	16	479	495	0.184319	0	0.155898	69	459	528	0.171035	0	0.146291	2	9	11	1.13333	0	0.552846	0.285012	0.189428
18S	1195	A	9	591	600	0.0577556	0	0.054688	74	401	475	0.370612	0	0.270814	2	13	15	0.570833	0	0.378453	0.234652	0.134627
18S	1196	A	7	1034	1041	0.383387	0	0	83	396	479	0.433333	0	0.302766	4	8	12	1.04017	0	0.529822	0.277529	0.217034
18S	1197	G	45	878	923	0.25784	0	0	117	394	511	0.430642	0	0.301425	3	13	16	0.567974	0	0.376353	0.225926	0.162656
18S	1198	G	63	792	855	0.179997	0	0	242	190	432	0.786887	0.119402	0.440938	22	6	28	0.131801	0	0	0.146979	0.20786
18S	1199	A	171	761	932	0.27567	0	0	475	226	701	0.0613169	0	0.057852	14	10	24	0.198667	0	0.171461	0.0764378	0.0712219
18S	1200	A	72	319	391	0.746344	0.0473445	0.428	398	306	704	0.00704492	0	0.0070055	15	15	30	0.0566308	0	0	0.145002	0.20013
18S	1201	U	74	722	796	0.246898	0	0	553	493	1046	0.350228	0	0	19	3	22	0.563768	0	0.370829	0.12361	0.174811
18S	1202	U	91	679	770	0.276971	0	0	773	285	1058	0.351023	0	0	33	7	40	0.0441734	0	0	0	0
18S	1203	G	138	353	491	0.0380307	0	0.0367092	938	147	1085	0.395519	0	0	21	1	22	0.990821	0.115341	0.508807	0.181839	0.231687
18S	1204	A	59	262	321	0.423395	0.0274025	0.298105	735	112	847	0.237434	0	0	14	0	14	2.45926	0.461163	0.724891	0.340999	0.297486
18S	1205	C	52	203	255	0.622309	0.036791	0.38452	368	199	567	0.165317	0	0.142079	92	2	94	0.433801	0	0	0.175533	0.158752
18S	1206	G	102	131	233	0.540266	0	0.351737	321	76	397	0.571552	0.0402329	0.364269	50	5	55	0.160516	0	0.140476	0.285494	0.102671
18S	1207	G	68	175	243	0.44235	0	0.307561	341	66	407	0.477124	0	0.323546	62	28	90	0.124176	0	0	0.210369	0.148896
18S	1208	A	92	206	298	0.0468971	0	0.0449398	507	22	529	0.00127883	0	0	40	36	76	0.181818	0	0.155556	0.0668318	0.0653648
18S	1209	A	32	119	151	0.95095	0.108664	0.489079	48	60	108	3.77197	0.451488	0.791965	12	41	53	0.832922	0	0.459061	0.580035	0.150358
18S	1210	G	61	92	153	0.859812	0.111288	0.463931	206	39	245	0.859666	0	0.463282	33	32	65	0.631481	0	0.390688	0.4393	0.0343749
18S	1211	G	305	104	409	0.364499	0	0	628	100	728	0.502728	0	0	167	15	182	0.448573	0	0	0	0
18S	1212	G	170	33	203	0.524673	0	0.345232	186	64	250	0.576715	0	0.366697	70	10	80	0.550617	0	0.357945	0.356625	0.00881268
18S	1213	C	494	48	542	0.326233	0	0	665	197	862	0.605536	0	0	303	9	312	0.436493	0	0	0	0
18S	1214	A	294	34	328	0.522526	0	0.343883	169	153	322	0.31345	0	0.23921	104	0	104	1.36392	0	0.579307	0.387467	0.142223
18S	1215	C	112	49	161	3.21193	0.229356	0.763699	109	121	230	1.00702	0	0.502834	43	1	44	6.08765	0.219986	0.861611	0.709381	0.151422
18S	1216	C	225	29	254	2.57773	0.260217	0.721284	208	94	302	0.871507	0	0.466494	121	3	124	2.07422	0.0897547	0.676475	0.621418	0.111064
18S	1217	A	287	19	306	2.884	0.416496	0.743157	68	44	112	5.51937	0.492743	0.847762	66	1	67	5.85637	0.592616	0.855986	0.815635	0.0513596	1
18S	1218	C	631	18	649	1.0639	0.162793	0.515864	99	82	181	3.39963	0.39642	0.773675	268	4	272	0.772283	0	0.436659	0.575399	0.143882
18S	1219	C	1753	56	1809	0.205285	0	0	682	117	799	0.136042	0	0.119883	1383	21	1404	0.716251	0	0	0.0399608	0.0565132
18S	1220	A	1831	22	1853	0.0890207	0	0	813	70	883	0.125327	0	0.111481	676	0	676	0.259954	0	0	0.0371604	0.0525528
18S	1221	G	2502	45	2547	0.286456	0	0	907	130	1037	0.0580818	0	0.0549435	855	4	859	0.429419	0	0	0.0183145	0.0259006
18S	1222	G	3328	43	3371	0.440372	0	0	1775	218	1993	0.43739	0	0	870	12	882	0.448018	0	0	0	0
18S	1223	A	3520	61	3581	0.455776	0	0	1977	441	2418	0.529126	0	0	742	10	752	0.365442	0	0	0	0
18S	1224	G	1424	21	1445	0.549877	0	0.354946	454	532	986	0.390938	0	0.281265	118	9	127	3.10521	0.436593	0.757849	0.464687	0.209468
18S	1225	U	1970	56	2026	0.090336	0	0.082889	710	1624	2334	0.464968	0	0	250	32	282	0.645858	0.0126248	0.393258	0.158716	0.169264
18S	1226	G	2806	79	2885	0.297274	0	0	790	263	1053	0.298988	0	0.230338	236	4	240	0.553112	0	0.357085	0.195808	0.14781
18S	1227	G	1927	88	2015	0.00398479	0	0	615	446	1061	0.232245	0	0.188617	201	9	210	0.543286	0	0.353116	0.180578	0.144271
18S	1228	A	1552	82	1634	0.16842	0	0.144219	1080	371	1451	0.168695	0	0	209	8	217	0.247604	0	0.199196	0.114472	0.0839979
18S	1229	G	1217	11	1228	0.431824	0	0.301761	492	195	687	0.725388	0.0857129	0.420775	127	5	132	0.770175	0	0.43694	0.386492	0.060276
18S	1230	C	1346	27	1373	0.121244	0	0.108203	534	584	1118	0.0977063	0	0	276	1	277	0.353557	0	0	0.0360678	0.0510076
18S	1231	C	2045	13	2058	0.334931	0	0	797	208	1005	0.0529158	0	0	207	0	207	0.0935897	0	0	0	0
18S	1232	U	1148	0	1148	0.162402	0	0.139817	723	70	793	0.0555835	0	0.0527196	124	0	124	0.504978	0.0754571	0.337332	0.176623	0.119071
18S	1233	G	800	57	857	0.468726	0.0143471	0.319391	466	87	553	0.545628	0.00648742	0.353426	84	45	129	0.922137	0	0.481673	0.38483	0.0698738
18S	1234	C	1258	99	1357	0.180298	0	0	727	187	914	0.147407	0	0	140	50	190	0.449913	0	0.311428	0.103809	0.146809
18S	1235	G	824	55	879	0.265278	0	0.209848	708	91	799	0.0424722	0	0	130	61	191	0.5625	0	0.361204	0.190351	0.148104
18S	1236	G	571	97	668	0.666235	0.063301	0.400204	498	153	651	0.211196	0	0.174591	9	77	86	3.12733	0.222357	0.759829	0.444874	0.241001
18S	1237	C	487	222	709	0.508059	0	0.337211	125	186	311	1.57372	0.285339	0.612219	14	204	218	0.71101	0	0.416662	0.455364	0.115559
18S	1238	U	394	137	531	0.939829	0.161291	0.484961	75	200	275	1.89783	0.334997	0.655734	18	143	161	1.60562	0.0662582	0.617678	0.586124	0.0732011
18S	1239	U	645	1133	1778	0.505253	0	0	269	1105	1374	0.511677	0	0	93	1308	1401	0.771414	0	0	0	0
18S	1240	A	386	558	944	0.046361	0	0.0443517	213	528	741	0.0267146	0	0.0260537	26	573	599	0.276407	0	0	0.0234685	0.0181986
18S	1241	A	364	726	1090	0.0855382	0	0	220	908	1128	0.383899	0	0	14	301	315	0.496027	0	0.332266	0.110755	0.156632
18S	1242	U	219	958	1177	0.190125	0	0	149	779	928	0.261165	0	0	11	621	632	0.330455	0	0	0	0
18S	1243	U	173	646	819	0.299661	0	0.230785	82	519	601	0.25251	0	0.201871	4	365	369	0.314715	0	0.239872	0.224176	0.0162024
18S	1244	U	85	740	825	0.415066	0	0.29357	60	603	663	0.200335	0	0.167109	2	425	427	0.129699	0	0.115046	0.191908	0.0749621
18S	1245	G	119	713	832	0.55098	0	0.355522	107	407	514	0.71575	0.0436715	0.417637	0	469	469	0.00212766	0	0	0.25772	0.183991
18S	1246	A	104	921	1025	0.384405	0	0.277864	155	582	737	0.24041	0	0.194027	4	294	298	0.524861	0	0.344959	0.272283	0.0617441
18S	1247	C	60	1726	1786	0.19293	0	0	95	394	489	1.07141	0.174637	0.517746	3	286	289	0.51728	0	0.341702	0.286483	0.214945
18S	1248	U	64	72	136	13.7474	0.78024	0.932653	69	234	303	2.59682	0.487866	0.722638	0	67	67	5.94592	0.590689	0.857847	0.837712	0.0869124	1
18S	1249	C	188	1864	2052	0.0105537	0	0.0104485	210	1229	1439	0.298002	0	0	41	875	916	0.611656	0	0	0.00348283	0.00492546
18S	1250	A	181	2334	2515	0.0978758	0	0	336	1066	1402	0.231757	0	0	24	471	495	0.19319	0	0	0	0
18S	1251	A	108	2312	2420	0.0147138	0	0.0145064	185	1431	1616	0.322909	0	0	14	220	234	0.746478	0	0.428463	0.147656	0.198648
18S	1252	C	865	2800	3665	0.331	0	0	704	1451	2155	0.512281	0	0	541	351	892	0.657733	0	0	0	0
18S	1253	A	447	1203	1650	0.662844	0	0.398766	317	1104	1421	0.215034	0	0	95	121	216	0.651357	0	0.395541	0.264769	0.187225
18S	1254	C	1525	5147	6672	0.679922	0	0	496	754	1250	0.125482	0	0	159	182	341	0.0924951	0	0	0	0
18S	1255	G	498	3161	3659	0.324038	0	0	163	583	746	0.48398	0.0752142	0.326431	47	126	173	0.761558	0	0.433736	0.253389	0.184451
18S	1256	G	386	2178	2564	0.0463981	0	0	256	580	836	0.182769	0	0.154683	31	228	259	0.10859	0	0	0.0515609	0.0729181
18S	1257	G	615	908	1523	0.53727	0	0.349646	222	590	812	0.102938	0	0.0934352	30	91	121	0.699636	0	0.413633	0.285571	0.138349
18S	1258	A	472	1066	1538	0.361866	0	0.26584	160	513	673	0.196719	0	0.164586	37	53	90	1.14567	0	0.536693	0.322373	0.157083
18S	1259	A	247	609	856	1.17657	0	0.540852	131	489	620	0.0930399	0	0.0852459	30	68	98	0.407295	0	0.291509	0.305869	0.186277
18S	1260	A	191	798	989	0.665802	0	0.399931	108	285	393	0.577693	0.0974964	0.366753	24	24	48	1.62744	0.0117024	0.62425	0.463645	0.11437
18S	1261	C	433	730	1163	0.0324456	0	0.0314521	160	336	496	0.0961324	0	0.0878627	58	31	89	0.159136	0	0.138617	0.0859773	0.0437702
18S	1262	C	439	1089	1528	0.394877	0	0	156	299	455	0.158601	0	0.13715	54	35	89	0.0462963	0	0.0447227	0.0606242	0.0571091
18S	1263	U	260	714	974	0.15894	0	0	127	458	585	0.175237	0	0	37	31	68	0.22818	0	0.188006	0.0626686	0.0886268
18S	1264	C	258	288	546	0.368637	0.0341698	0.269706	300	188	488	0.0656896	0	0	213	39	252	0.776987	0	0	0.0899021	0.127141
18S	1265	A	72	252	324	1.03097	0.195164	0.508396	180	98	278	0.64309	0.129607	0.392246	11	3	14	4.15111	0.374273	0.816434	0.572359	0.178983
18S	1266	C	51	258	309	0.86638	0.0576817	0.465007	239	102	341	0.23577	0	0.19124	13	7	20	2.23333	0	0.701046	0.452431	0.208317
18S	1267	C	81	178	259	0.968205	0.0123536	0.492886	254	127	381	0.115358	0	0.10367	24	19	43	0.426768	0	0.303957	0.300171	0.158919
18S	1268	C	33	390	423	0.0294287	0	0.0286531	495	125	620	0.338093	0	0	7	27	34	0.793651	0	0.44964	0.159431	0.205542
18S	1269	G	37	367	404	0.0898491	0	0	228	235	463	0.059387	0	0	14	50	64	0.0579487	0	0	0	0
18S	1270	G	62	191	253	0.399256	0	0.28614	174	79	253	0.843438	0.121685	0.458515	6	21	27	1.48135	0	0.605712	0.450122	0.1306
18S	1271	C	194	78	272	0.417094	0	0.295093	263	116	379	0.353421	0	0.26164	11	19	30	1.35018	0.048613	0.582496	0.379743	0.144017
18S	1272	C	60	17	77	4.55499	0.572991	0.821878	109	57	166	2.45323	0.391787	0.71165	5	6	11	6.10926	0.630017	0.869531	0.80102	0.0661207	1	0.821878	0.71165	0.869531	0.80102	0.0661207
18S	1273	C	226	81	307	0.477092	0	0.323706	432	187	619	0.0986022	0	0	45	26	71	0.281481	0	0.22206	0.181922	0.135166
18S	1274	G	427	183	610	0.218076	0	0	464	293	757	0.255468	0	0	76	43	119	0.202593	0	0	0	0
18S	1275	G	265	182	447	0.184375	0	0.155967	372	206	578	0.0141623	0	0.0139884	23	126	149	0.282963	0	0	0.0566517	0.0704582
18S	1276	A	179	285	464	0.219498	0	0.180309	398	261	659	0.103064	0	0	24	115	139	0.182619	0	0	0.0601029	0.0849983
18S	1277	C	180	933	1113	0.490894	0	0	579	851	1430	0.637029	0	0	37	219	256	0.582015	0	0	0	0
18S	1278	A	133	378	511	0.41569	0	0.294036	355	223	578	0.0883132	0	0.0812758	27	64	91	0.400362	0	0.288136	0.221149	0.0989348
18S	1279	C	85	767	852	0.0924971	0	0	272	273	545	0.183415	0	0.155228	2	152	154	0.220573	0	0	0.0517426	0.0731752
18S	1280	G	177	707	884	0.0605273	0	0	201	173	374	0.726933	0.0734467	0.42159	0	76	76	0.618903	0	0.38539	0.268993	0.19078
18S	1281	G	129	417	546	0.632176	0.0311512	0.387755	205	127	332	0.926593	0.134161	0.4817	1	204	205	0.518231	0	0	0.289818	0.20849
18S	1282	A	212	405	617	0.428155	0	0.300136	259	235	494	0.193333	0	0.162286	3	60	63	0.591493	0	0.375344	0.279255	0.088225
18S	1283	C	244	969	1213	0.326908	0	0	248	276	524	0.142815	0	0.125176	14	79	93	0.0647754	0	0	0.0417254	0.0590086
18S	1284	A	699	766	1465	0.48513	0	0	512	258	770	0.289509	0	0	12	53	65	0.133165	0	0.119109	0.0397029	0.0561483
18S	1285	G	775	514	1289	0.41522	0	0	515	183	698	0.175346	0	0	13	26	39	0.7975	0	0.449929	0.149976	0.212099
18S	1286	G	756	250	1006	0.247832	0	0	380	160	540	0.183446	0	0.155253	12	30	42	0.899742	0	0.479482	0.211578	0.199759
18S	1287	A	392	206	598	0.262048	0	0.207912	540	177	717	0.0865831	0	0	0	17	17	3.6963	0.206048	0.796488	0.3348	0.337317
18S	1288	U	49	7	56	14.2725	0.78556	0.935598	16	38	54	13.6123	0.844774	0.932725	3	1	4	15.7911	0.54192	0.951781	0.940035	0.00838852	1	0.935598	0.932725	0.951781	0.940035	0.00838852
18S	1289	U	223	153	376	1.37975	0.0728309	0.580435	626	356	982	0.203312	0	0	43	28	71	0.181481	0	0.155432	0.245289	0.245332
18S	1290	G	483	29	512	0.725449	0	0.420916	715	134	849	0.016719	0	0	25	22	47	0.934722	0	0.488389	0.303102	0.216088
18S	1291	A	447	17	464	0.922939	0	0.4805	635	140	775	0.133033	0	0.117547	39	30	69	0.404444	0	0.290934	0.296327	0.148224
18S	1292	C	838	47	885	0.0387384	0	0	897	304	1201	0.301562	0	0	389	6	395	0.817172	0	0	0	0
18S	1293	A	581	28	609	0.477851	0	0.323701	535	265	800	0.115356	0	0.103541	49	4	53	1.18313	0.0294658	0.546578	0.324607	0.18087
18S	1294	G	2012	61	2073	0.619185	0	0	1260	91	1351	0.343105	0	0	94	8	102	0.418447	0	0.297037	0.0990122	0.140024
18S	1295	A	1849	93	1942	0.566804	0	0	1391	244	1635	0.462218	0	0	119	16	135	0.120098	0	0.10793	0.0359765	0.0508785
18S	1296	U	711	246	957	0.0211668	0	0	305	304	609	0.561348	0	0.359906	48	20	68	1.41691	0	0.589785	0.316563	0.242721
18S	1297	U	565	338	903	0.00103245	0	0.00103253	324	559	883	0.00267723	0	0	80	11	91	0.873309	0	0.468906	0.156646	0.220801
18S	1298	G	452	127	579	0.552529	0	0.356285	239	169	408	1.25183	0.12445	0.556522	92	79	171	0.0177649	0	0	0.304269	0.230157
18S	1299	A	249	212	461	0.831602	0	0.454567	188	218	406	1.18064	0.0737803	0.542031	59	46	105	0.635639	0	0.390873	0.46249	0.0619638
18S	1300	U	536	470	1006	0.255964	0	0	766	942	1708	0.568325	0	0	588	38	626	0.812174	0	0	0	0
18S	1301	A	193	323	516	0.388244	0	0.280056	435	156	591	0.404692	0	0.288447	95	2	97	0.789683	0	0.443772	0.337425	0.0752766
18S	1302	G	283	67	350	0.902279	0.148892	0.475026	323	110	433	0.852099	0.073281	0.460645	94	18	112	0.454376	0	0.314332	0.416668	0.0726
18S	1303	C	348	78	426	0.507598	0.0235611	0.337217	445	121	566	0.412248	0	0.292274	112	10	122	0.296838	0	0.230338	0.28661	0.0438167
18S	1304	U	310	167	477	0.35007	0	0.2597	586	326	912	0.133784	0	0	106	0	106	0.456075	0	0.315245	0.191648	0.1374
18S	1305	C	353	61	414	0.629157	0.110366	0.386758	716	92	808	0.110768	0	0.0998329	220	0	220	0.370085	0	0	0.162197	0.163936
18S	1306	U	226	582	808	0.16223	0	0	549	474	1023	0.0928711	0	0	75	1	76	0.926696	0	0.484241	0.161414	0.228273
18S	1307	U	180	819	999	0.333589	0	0	597	249	846	0.103319	0	0.093744	58	10	68	0.687118	0	0.410802	0.168182	0.175775
18S	1308	U	89	777	866	0.177893	0	0	405	386	791	0.289141	0	0.22451	40	20	60	0.908379	0.0120064	0.480119	0.234876	0.196145
18S	1309	C	131	527	658	0.168488	0	0.14438	489	254	743	0.534244	0.084203	0.348519	72	41	113	0.0176413	0	0.0174862	0.170128	0.136364
18S	1310	U	139	728	867	0.124206	0	0	562	702	1264	0.0795872	0	0	57	50	107	0.125823	0	0.112688	0.0375626	0.0531215
18S	1311	C	82	637	719	0.0988426	0	0.0900654	1037	910	1947	0.398488	0	0	50	178	228	0.464435	0	0	0.0300218	0.0424572
18S	1312	G	77	935	1012	0.243062	0	0	530	575	1105	0.184147	0	0.155629	13	66	79	0.695417	0	0.413221	0.189617	0.1704
18S	1313	A	98	698	796	0.0219434	0	0.0214986	414	533	947	0.455802	0.0112021	0.31332	37	12	49	1.95044	0.16742	0.66558	0.333466	0.263331
18S	1314	U	90	679	769	0.0875325	0	0.0805835	412	1173	1585	0.150904	0	0	44	49	93	0.666312	0	0.402442	0.161008	0.17386
18S	1315	U	159	598	757	0.244914	0	0.19694	845	1122	1967	0.299509	0	0	65	153	218	0.238864	0	0	0.0656467	0.0928384
18S	1316	C	226	343	569	0.90922	0.134861	0.476664	683	702	1385	0.0479237	0	0.0457635	47	136	183	0.0157005	0	0.0155409	0.179323	0.210614
18S	1317	C	304	403	707	0.734934	0.100774	0.423954	591	1265	1856	0.248914	0	0	80	270	350	0.450301	0	0	0.141318	0.199854
18S	1318	G	340	341	681	1.18565	0.222753	0.542834	557	435	992	0.520342	0.0333119	0.34248	41	21	62	3.12734	0.352316	0.760638	0.548651	0.170762
18S	1319	U	318	1042	1360	0.133031	0	0.117488	871	665	1536	0.0533579	0	0	54	110	164	0.644781	0	0.393466	0.170318	0.164919
18S	1320	G	743	624	1367	0.177745	0	0.151014	854	289	1143	0.265045	0	0.209659	72	170	242	0.12364	0	0.110439	0.157037	0.0407295
18S	1321	G	1785	843	2628	0.379532	0	0	1569	379	1948	0.296705	0	0	122	284	406	0.306743	0	0	0	0
18S	1322	G	1728	641	2369	0.287876	0	0	537	246	783	0.780626	0	0.438714	124	149	273	0.0738037	0	0.0689655	0.169227	0.192625
18S	1323	U	1948	846	2794	0.383717	0	0	692	706	1398	0.00908586	0	0.00901043	195	259	454	0.373968	0	0	0.00300348	0.00424756
18S	1324	G	3427	638	4065	0.611721	0	0	1778	546	2324	0.45264	0	0	543	133	676	0.63504	0	0	0	0
18S	1325	G	981	390	1371	0.404049	0	0.287924	858	379	1237	0.255735	0	0.203785	180	76	256	0.294769	0	0.228348	0.240019	0.0353271
18S	1326	U	35	70	105	18.2048	0.833499	0.948396	36	4	40	42.2024	0.91549	0.977405	3	0	3	89.5833	0.953303	0.991697	0.972499	0.018015	1	0.948396	0.977405	0.991697	0.972499	0.018015
18S	1327	G	2019	307	2326	0.250652	0	0	2013	196	2209	0.242569	0	0	353	95	448	0.305419	0	0	0	0
18S	1328	G	47	14	61	29.2729	0.887442	0.967483	28	5	33	57.9853	0.942552	0.983537	1	1	2	114.715	0.955167	0.994222	0.981747	0.0109894	1	0.967483	0.983537	0.994222	0.981747	0.0109894
18S	1329	U	1601	207	1808	0.14617	0	0	2654	570	3224	0.465936	0	0	243	101	344	0.14132	0	0	0	0
18S	1330	G	1129	79	1208	0.214677	0	0.176856	819	317	1136	0.786055	0	0.440324	86	47	133	1.25282	0	0.55796	0.391713	0.159337
18S	1331	C	2391	161	2552	0.564713	0	0	2621	1306	3927	0.559632	0	0	808	78	886	0.788926	0	0	0	0
18S	1332	A	1765	85	1850	0.400702	0	0	1837	619	2456	0.224845	0	0	212	26	238	0.0484426	0	0.0463895	0.0154632	0.0218682
18S	1333	U	1567	136	1703	0.364417	0	0	2211	900	3111	0.408376	0	0	266	50	316	0.243148	0	0	0	0
18S	1334	G	760	52	812	0.276015	0	0.216519	893	1057	1950	0.0482488	0	0	78	20	98	1.44422	0	0.593323	0.269947	0.245152
18S	1335	G	351	37	388	1.7339	0.290451	0.63482	178	816	994	0.937599	0.125041	0.484148	67	7	74	2.3997	0.102315	0.708636	0.609201	0.0934198
18S	1336	C	216	134	350	1.79101	0.215298	0.642362	762	692	1454	0.182268	0	0.154258	44	44	88	1.80012	0	0.645463	0.480694	0.230829
18S	1337	C	365	71	436	1.36056	0	0.576932	1397	447	1844	0.0890455	0	0	110	56	166	0.984963	0	0.497714	0.358215	0.255353
18S	1338	G	227	68	295	2.6214	0.201896	0.724539	524	375	899	0.830914	0.103572	0.4541	99	39	138	1.5191	0	0.604761	0.594467	0.110646
18S	1339	U	409	64	473	1.41353	0.110122	0.586181	487	399	886	0.795515	0.0831877	0.443335	184	33	217	0.829969	0	0.454683	0.494733	0.0648292
18S	1340	U	632	198	830	0.459914	0	0.315288	575	535	1110	0.355496	0	0.262437	186	47	233	0.973742	0	0.494419	0.357381	0.0992732
18S	1341	C	752	278	1030	0.370029	0.00311237	0.27028	703	229	932	0.664225	0.129189	0.399377	310	93	403	0.288806	0	0.224519	0.298059	0.0740385
18S	1342	U	963	272	1235	0.36272	0.027596	0.266332	969	818	1787	0.14281	0	0	262	109	371	0.652808	0	0.395612	0.220648	0.164707
18S	1343	U	1792	1211	3003	0.431554	0	0	1897	673	2570	0.442716	0	0	1675	145	1820	0.726213	0	0	0	0
18S	1344	A	2220	483	2703	0.24338	0	0	1619	362	1981	0.238553	0	0	696	24	720	0.0734628	0	0	0	0
18S	1345	G	2186	295	2481	0.0599069	0	0	1065	566	1631	0.059055	0	0	661	52	713	0.0430906	0	0	0	0
18S	1346	U	1255	773	2028	0.287963	0	0.223666	687	960	1647	0.0689725	0	0	577	211	788	0.148542	0	0	0.0745553	0.105437
18S	1347	U	1366	1532	2898	0.044341	0	0	720	1008	1728	0.0886575	0	0	414	337	751	0.108791	0	0	0	0
18S	1348	G	1385	2160	3545	0.216143	0	0	688	982	1670	0.0700512	0	0	422	493	915	0.33018	0	0	0	0
18S	1349	G	603	1584	2187	0.370902	0	0.270643	90	535	625	1.69853	0.319301	0.6298	69	278	347	0.854949	0.0747456	0.461617	0.45402	0.146724
18S	1350	U	496	3574	4070	0.338003	0	0	151	1553	1704	0.120632	0	0	137	449	586	0.152962	0	0	0	0
18S	1351	G	1189	2204	3393	0.214342	0	0	393	264	657	1.49632	0.27306	0.599775	114	215	329	0.419697	0	0.296257	0.298677	0.244863
18S	1352	G	1553	1595	3148	0.187227	0	0	831	463	1294	0.273376	0	0.214816	167	118	285	0.488345	0	0.328885	0.181234	0.136351
18S	1353	A	2006	2215	4221	0.45719	0	0	1329	1278	2607	0.3729	0	0	241	202	443	0.147347	0	0	0	0
18S	1354	G	520	854	1374	0.762586	0.162816	0.43283	197	773	970	1.02017	0.152701	0.505251	45	151	196	1.05144	0	0.513809	0.483963	0.0363248
18S	1355	C	648	1212	1860	0.11535	0	0.10347	415	2183	2598	0.308897	0	0	120	281	401	0.138419	0	0	0.0344901	0.0487764
18S	1356	G	286	933	1219	0.590647	0.0280847	0.371516	370	1045	1415	0.422701	0	0.297259	29	46	75	4.03933	0.449162	0.803659	0.490812	0.223284
18S	1357	A	351	749	1100	0.536078	0	0.349198	689	1460	2149	0.0927132	0	0	74	38	112	2.30069	0.255887	0.698907	0.349368	0.285328
18S	1358	U	672	382	1054	0.433607	0	0.302659	1058	1490	2548	0.210719	0	0	187	99	286	0.304839	0	0.234248	0.178969	0.129595
18S	1359	U	780	473	1253	0.0627326	0	0.0590738	875	2495	3370	0.411678	0	0	189	439	628	0.435471	0	0	0.0196913	0.0278477
18S	1360	U	864	684	1548	0.3017	0	0	880	2218	3098	0.389789	0	0	305	604	909	0.657021	0	0	0	0
18S	1361	G	192	232	424	1.68664	0.315505	0.628338	321	489	810	1.56178	0.228323	0.609939	92	189	281	0.338652	0	0.253652	0.49731	0.172456
18S	1362	U	224	415	639	0.705764	0.0612302	0.414132	420	821	1241	0.61146	0	0.379634	101	178	279	0.492063	0	0.330579	0.374782	0.0342826
18S	1363	C	465	694	1159	0.120556	0	0	636	798	1434	0.333511	0	0.250231	228	106	334	0.300166	0	0.231399	0.160543	0.113781
18S	1364	U	487	956	1443	0.319121	0	0	566	1777	2343	0.275635	0	0	265	233	498	0.133645	0	0	0	0
18S	1365	G	710	512	1222	0.100472	0	0	738	1847	2585	0.40944	0	0	306	99	405	0.157334	0	0.136235	0.0454118	0.064222
18S	1366	G	365	272	637	0.963793	0.0424382	0.491173	188	469	657	1.37763	0.0099711	0.579783	34	52	86	4.87369	0.469134	0.831376	0.634111	0.144102
18S	1367	U	190	296	486	1.79466	0.273438	0.642647	87	429	516	1.76772	0.0343988	0.639138	22	75	97	4.32846	0.525551	0.813887	0.698558	0.0815629
18S	1368	U	528	1105	1633	0.0913777	0	0	162	2936	3098	0.645197	0	0	262	978	1240	0.663238	0	0	0	0
18S	1369	A	240	723	963	0.723559	0	0.420058	116	659	775	0.647867	0	0.393462	25	458	483	0.0536501	0	0.0510184	0.28818	0.168049
18S	1370	A	185	813	998	0.750272	0	0.428906	149	623	772	0.533578	0	0.348224	33	363	396	0.291072	0	0.225891	0.33434	0.08346
18S	1371	U	212	2566	2778	0.367474	0	0	163	623	786	0.526684	0	0.345273	57	745	802	0.382593	0	0	0.115091	0.162763
18S	1372	U	177	2327	2504	0.240364	0	0	177	604	781	0.473259	0	0.321512	26	561	587	0.117007	0	0	0.107171	0.151562
18S	1373	C	487	1907	2394	0.149441	0	0	449	403	852	0.397395	0	0.284621	76	714	790	0.365402	0	0	0.0948738	0.134172
18S	1374	C	531	3506	4037	0.489302	0	0	455	413	868	0.479159	0	0.324192	55	344	399	0.436361	0	0.304326	0.209506	0.148365
18S	1375	G	423	506	929	1.68057	0.186793	0.627197	328	188	516	1.47801	0.23263	0.596917	60	51	111	3.93601	0.455418	0.798852	0.674322	0.0889196
18S	1376	A	767	584	1351	0.880334	0.0550302	0.468364	461	367	828	0.656266	0.0497802	0.396521	70	64	134	3.04749	0.337609	0.754314	0.539733	0.15454
18S	1377	U	3114	801	3915	0.437777	0	0	2378	1039	3417	0.678369	0	0	776	290	1066	0.608654	0	0	0	0
18S	1378	A	1247	457	1704	0.459602	0	0.315009	780	773	1553	0.110182	0	0	184	173	357	0.421384	0	0.297044	0.204018	0.144449
18S	1379	A	1299	518	1817	0.342611	0	0.255287	804	466	1270	0.113681	0	0.102149	255	117	372	0.317873	0	0.241693	0.19971	0.0692087
18S	1380	C	2176	1880	4056	0.468411	0	0	1062	893	1955	0.326443	0	0	755	160	915	0.536148	0	0	0	0
18S	1381	G	1888	641	2529	0.149842	0	0	756	550	1306	0.0310295	0	0.030118	216	100	316	0.576376	0	0.366367	0.132162	0.166064
18S	1382	A	2093	339	2432	0.14302	0	0	994	971	1965	0.388267	0	0	307	96	403	0.208691	0	0.173013	0.057671	0.0815591
18S	1383	A	6	11	17	125.889	0.971726	0.992554	21	153	174	6.52171	0.618074	0.867711	1	5	6	74.6016	0.939935	0.988641	0.949635	0.0579513	1	0.992554	0.867711	0.988641	0.949635	0.0579513
18S	1384	C	2749	845	3594	0.537153	0	0	465	1130	1595	0.404678	0	0	811	218	1029	0.658932	0	0	0	0
18S	1385	G	1477	393	1870	0.088301	0	0	204	497	701	0.320576	0	0.243017	147	125	272	0.501709	0	0.334909	0.192642	0.14129
18S	1386	A	1162	893	2055	0.265586	0	0	175	571	746	0.116213	0	0.104239	115	569	684	0.520989	0	0	0.0347462	0.0491386
18S	1387	G	368	461	829	0.651486	0	0.394773	239	353	592	0.214577	0	0.176914	54	423	477	0.405788	0	0	0.190562	0.161454
18S	1388	A	29	416	445	1.74527	0.00393859	0.636256	84	185	269	1.44086	0	0.591206	13	142	155	0.81104	0	0.449422	0.558961	0.0796098
18S	1389	C	455	693	1148	0.161541	0	0	138	273	411	0.325027	0	0.245749	22	136	158	0.550384	0	0.356445	0.200731	0.148959
18S	1390	U	427	719	1146	0.21981	0	0	109	625	734	0.320771	0	0	10	23	33	6.18137	0.426656	0.864291	0.288097	0.407431
18S	1391	C	13	42	55	13.3194	0.793459	0.931326	5	128	133	2.73192	0.425242	0.733508	0	0	0	191.989	0.98436	1	0.888278	0.112973	1	0.931326	0.961741	1	0.964356	0.0280968
18S	1392	U	309	154	463	0.414559	0	0.293513	81	572	653	0.360992	0	0	13	79	92	0.789845	0	0.443959	0.245824	0.184356
18S	1393	G	155	380	535	0.0462272	0	0.0442636	104	207	311	0.443483	0	0.307915	2	23	25	4.96325	0.365228	0.837709	0.396629	0.329941
18S	1394	G	115	336	451	0.387119	0	0.279527	54	92	146	2.80771	0.131144	0.738695	2	60	62	2.03527	0	0.674065	0.564096	0.202943
18S	1395	C	71	212	283	1.40673	0	0.585355	156	423	579	0.064636	0	0	69	143	212	0.0657799	0	0	0.195118	0.275939
18S	1396	A	35	146	181	2.8956	0.31668	0.74435	185	211	396	0.508564	0	0.337682	32	127	159	0.418125	0	0.296149	0.459394	0.202207
18S	1397	U	38	587	625	0.137611	0	0.121135	127	408	535	0.183872	0	0.155559	42	239	281	0.109574	0	0	0.0922315	0.0667145
18S	1398	G	230	546	776	0.149664	0	0.130327	87	332	419	0.736984	0	0.424872	28	104	132	1.27118	0	0.561559	0.372252	0.179939
18S	1399	C	362	378	740	0.421218	0	0.29666	185	474	659	0.135303	0	0.119337	29	311	340	0.117954	0	0	0.138666	0.12188
18S	1400	U	490	1493	1983	0.482247	0	0	152	2001	2153	0.701027	0	0	75	990	1065	0.771649	0	0	0	0
18S	1401	A	273	662	935	0.380033	0	0.275593	107	334	441	1.01853	0.00515123	0.505155	24	237	261	0.309415	0	0.236991	0.339246	0.118369
18S	1402	A	157	764	921	0.587286	0	0.370247	113	501	614	0.477362	0	0.323474	17	164	181	0.943651	0	0.486881	0.393534	0.0687127
18S	1403	C	264	1113	1377	0.105612	0	0.0955863	225	936	1161	0.26485	0	0	66	329	395	0.188328	0	0	0.0318621	0.0450598
18S	1404	U	188	2621	2809	0.481277	0	0	240	782	1022	0.158781	0	0	67	214	281	0.136682	0	0.120623	0.0402077	0.0568623
18S	1405	A	144	1934	2078	0.25345	0	0	271	533	804	0.0813803	0	0.0753425	30	166	196	0.588889	0	0.371817	0.149053	0.160493
18S	1406	G	253	1141	1394	0.185177	0	0.156339	306	704	1010	0.19822	0	0	94	255	349	0.234381	0	0	0.052113	0.0736989
18S	1407	U	75	1846	1921	0.220592	0	0	298	487	785	0.0985722	0	0	16	176	192	0.15141	0	0.132094	0.0440315	0.0622699
18S	1408	U	200	2092	2292	0.397999	0	0	500	596	1096	0.43227	0	0	165	192	357	0.495127	0	0	0	0
18S	1409	A	44	1043	1087	0.3	0	0.230933	147	263	410	0.542363	0.0676327	0.3522	52	94	146	0.246485	0	0.198829	0.260654	0.0660461
18S	1410	C	51	1568	1619	0.254451	0	0	95	312	407	0.325109	0	0.2458	83	102	185	0.222401	0	0	0.0819332	0.115871
18S	1411	G	16	527	543	1.06975	0.138162	0.517309	15	411	426	0.0954983	0	0.0873602	11	18	29	3.61444	0.47946	0.788989	0.464553	0.288858
18S	1412	C	22	1285	1307	0.313838	0	0	44	402	446	0.0145662	0	0.0143888	23	67	90	0.372039	0	0.273347	0.095912	0.125603
18S	1413	G	6	490	496	0.752448	0.041987	0.429863	45	72	117	2.74567	0.198865	0.734687	4	25	29	2.83481	0.0832034	0.745713	0.636755	0.146363
18S	1414	A	8	257	265	1.87256	0.220985	0.652732	19	62	81	4.18875	0.301929	0.809177	1	28	29	2.62704	0	0.731011	0.730974	0.0638684
18S	1415	C	5	188	193	2.23757	0.249495	0.692229	20	83	103	2.70652	0.221136	0.732104	4	10	14	5.71852	0.433314	0.859688	0.76134	0.0714224	1
18S	1416	C	20	240	260	1.1324	0	0.532	41	144	185	1.03524	0	0.510006	6	9	15	5.52153	0.488656	0.854854	0.632287	0.157635
18S	1417	C	125	309	434	0.153895	0	0.133636	235	148	383	0.0195602	0	0.0192341	52	18	70	0.643975	0	0.395103	0.182658	0.157314
18S	1418	C	528	299	827	0.43548	0	0	948	207	1155	0.724692	0	0	239	49	288	0.620838	0	0	0	0
18S	1419	C	261	130	391	0.215788	0	0.177861	259	129	388	0.0522708	0	0.0497959	131	18	149	0.111259	0	0	0.0758858	0.0749185
18S	1420	G	434	50	484	0.00556701	0	0	461	69	530	0.235677	0	0	123	11	134	0.0659259	0	0.0622813	0.0207604	0.0293597
18S	1421	A	166	65	231	1.37131	0.140179	0.579346	100	153	253	0.836789	0	0.45655	106	41	147	0.0184685	0	0.0182547	0.351384	0.240833
18S	1422	G	229	77	306	0.913319	0.102807	0.478162	150	53	203	1.47778	0.106153	0.597595	49	78	127	0.242795	0	0.196598	0.424118	0.168107
18S	1423	C	596	501	1097	0.527181	0	0	662	103	765	0.394241	0	0	258	129	387	0.668385	0	0	0	0
18S	1424	G	412	298	710	0.189795	0	0	241	169	410	0.272425	0	0.214509	65	118	183	0.212017	0	0	0.0715031	0.101121
18S	1425	G	211	153	364	0.637017	0	0.389785	171	122	293	0.716969	0.0631759	0.418407	25	50	75	0.78348	0	0.442563	0.416919	0.0215724
18S	1426	U	358	281	639	0.130729	0	0	187	148	335	0.515112	0	0.340652	48	41	89	0.313333	0	0.240614	0.193755	0.142963
18S	1427	C	422	356	778	0.324005	0	0	464	197	661	0.275881	0	0	59	54	113	0.11462	0	0	0	0
18S	1428	G	439	336	775	0.324742	0	0	567	172	739	0.328018	0	0	56	30	86	0.0261814	0	0.0258024	0.0086008	0.0121634
18S	1429	G	305	129	434	0.396731	0	0.284511	566	51	617	0.0356706	0	0	19	17	36	1.26907	0	0.566033	0.283514	0.231083
18S	1430	C	376	158	534	0.18866	0	0.158967	590	121	711	0.0805399	0	0	37	8	45	0.391546	0	0.28584	0.148269	0.116939
18S	1431	G	359	32	391	0.692149	0	0.409653	348	61	409	0.83916	4.89101e-05	0.456879	15	2	17	2.34383	0.278795	0.712784	0.526439	0.133169
18S	1432	U	129	54	183	2.82283	0.298559	0.739465	197	157	354	1.24444	0.111582	0.555152	0	1	1	28.4944	0.89481	0.982755	0.759124	0.175121	1
18S	1433	C	282	23	305	1.25519	0	0.557387	254	212	466	0.738401	0	0.425283	3	15	18	1.91345	0.0802965	0.668847	0.550505	0.0995538
18S	1434	C	412	20	432	0.545574	0	0.353519	387	234	621	0.286584	0	0.223027	7	25	32	0.611785	0	0.386843	0.32113	0.0706904
18S	1435	C	1431	46	1477	0.631424	0	0	1364	352	1716	0.599133	0	0	43	35	78	0.162025	0	0	0	0
18S	1436	C	1846	57	1903	0.75087	0	0	1405	379	1784	0.635213	0	0	59	67	126	0.488889	0	0	0	0
18S	1437	C	563	92	655	0.10437	0	0	768	368	1136	0.391518	0	0	43	44	87	0.0872475	0	0	0	0
18S	1438	A	327	20	347	0.717688	0	0.418522	297	123	420	0.745553	0	0.427698	3	24	27	2.38492	0	0.712085	0.519435	0.136276
18S	1439	A	239	24	263	1.19108	0	0.544545	233	89	322	1.18184	0	0.54244	15	32	47	1.16991	0	0.544377	0.543788	0.000955093
18S	1440	C	103	88	191	1.94711	0.0369491	0.661854	152	101	253	1.6731	0.118286	0.626825	2	64	66	0.701161	0	0.415814	0.568164	0.108673		0.661854	0.626825	0.415814	0.568164	0.108673
18S	1441	U	221	101	322	0.577778	0	0.366917	249	393	642	0.10985	0	0	8	357	365	0.773619	0	0	0.122306	0.172966
18S	1442	U	9	23	32	13.999	0.646593	0.935218	7	35	42	12.0832	0.7123	0.925211	0	13	13	7.94286	0.440782	0.89533	0.918586	0.0169446	1	0.935218	0.925211	0.89533	0.918586	0.0169446
18S	1443	C	84	318	402	0.026799	0	0	108	417	525	0.167047	0	0	2	168	170	0.396166	0	0	0	0
18S	1444	U	80	497	577	0.31559	0	0	158	225	383	0.120862	0	0.108081	0	76	76	0.482107	0	0.32816	0.145414	0.136547
18S	1445	U	67	250	317	0.471034	0	0.320892	142	249	391	0.148895	0	0.129887	11	129	140	0.219622	0	0	0.15026	0.131793
18S	1446	A	121	446	567	0.15984	0	0	155	448	603	0.244702	0	0	5	145	150	0.278808	0	0	0	0
18S	1447	G	71	161	232	1.47387	0.277811	0.59681	78	89	167	2.23214	0.421967	0.691882	5	28	33	4.49444	0.485565	0.8224	0.703697	0.092475		0.59681	0.691882	0.8224	0.703697	0.092475
18S	1448	A	135	751	886	0.394012	0	0	165	544	709	0.326917	0	0	10	83	93	0.883215	0.00689201	0.471658	0.157219	0.222342
18S	1449	G	352	281	633	0.041693	0	0	229	385	614	0.14168	0	0	21	44	65	1.93822	0.260339	0.663077	0.221026	0.312577
18S	1450	G	387	383	770	0.188874	0	0	254	298	552	0.0111312	0	0	33	69	102	0.924919	0.0212744	0.482933	0.160978	0.227657
18S	1451	G	472	279	751	0.0624261	0	0	361	262	623	0.0510862	0	0	97	28	125	0.66358	0	0.400799	0.1336	0.188938
18S	1452	A	276	307	583	0.337861	0	0.252862	376	311	687	0.0935885	0	0	75	26	101	1.19444	0.0413945	0.546746	0.266536	0.223418
18S	1453	C	564	348	912	0.145406	0	0	419	284	703	0.10232	0	0	1272	18	1290	0.934237	0	0	0	0
18S	1454	A	161	418	579	0.493314	0.0236638	0.33073	90	217	307	1.3991	0.310221	0.583967	71	11	82	1.61941	0.0365701	0.621092	0.51193	0.12902
18S	1455	A	116	371	487	0.789117	0.0862303	0.441571	132	459	591	0.188795	0	0.159038	34	1	35	4.65309	0.417753	0.82717	0.475926	0.273843
18S	1456	G	531	319	850	0.00470035	0	0	228	383	611	0.179702	0	0.15254	81	13	94	0.873918	0	0.468993	0.207178	0.195325
18S	1457	U	768	1050	1818	0.582677	0	0	424	833	1257	0.452517	0	0	88	14	102	0.524919	0	0.346433	0.115478	0.16331
18S	1458	G	612	430	1042	0.139619	0	0	464	457	921	0.178621	0	0	91	25	116	0.188034	0	0.15942	0.0531401	0.0751514
18S	1459	G	311	594	905	0.00504047	0	0.00502071	153	428	581	0.360195	0	0.265146	6	19	25	3.96838	0.532923	0.804958	0.358375	0.33316
18S	1460	C	276	540	816	0.0780634	0	0.0724931	209	936	1145	0.385806	0	0	10	15	25	1.12521	0.00103458	0.539218	0.203904	0.238943
18S	1461	G	238	233	471	0.948941	0.0181093	0.487431	69	308	377	1.08671	0.0992761	0.521439	0	13	13	2.60238	0.176752	0.73702	0.581963	0.110517
18S	1462	U	175	423	598	0.5624	0	0.360344	82	618	700	0.033365	0	0.0323324	2	6	8	4.75185	0.132457	0.842416	0.411698	0.332703
18S	1463	U	643	377	1020	0.136065	0	0	217	866	1083	0.411654	0	0	7	23	30	0.452688	0	0.318698	0.106233	0.150236
18S	1464	C	1386	222	1608	0.523465	0	0	305	683	988	0.429098	0	0	120	8	128	0.776744	0	0	0	0
18S	1465	A	462	111	573	0.515099	0	0.340368	119	341	460	0.19853	0	0.165945	7	15	22	0.574879	0	0.375394	0.293902	0.0916027
18S	1466	G	271	28	299	1.99259	0.33509	0.666584	66	201	267	0.951824	0.100607	0.488593	1	4	5	5.55741	0.13304	0.869603	0.674927	0.155659
18S	1467	C	392	402	794	0.0619008	0	0.0583616	77	315	392	0.103421	0	0.0939442	0	7	7	4.02639	0.315686	0.821479	0.324595	0.35165
18S	1468	C	753	503	1256	0.3524	0	0	126	217	343	0.191279	0	0.160959	11	72	83	0.596561	0	0	0.053653	0.0758768
18S	1469	A	476	354	830	0.0186255	0	0.0183065	91	93	184	1.05327	0.0931879	0.514327	0	24	24	1.02178	0	0.515586	0.349407	0.234124
18S	1470	C	698	236	934	0.155318	0	0	102	64	166	0.961344	0.0752115	0.491647	8	7	15	3.02639	0	0.76349	0.418379	0.31597
18S	1471	C	502	262	764	0.0368482	0	0	38	116	154	0.969104	0.155422	0.493773	5	26	31	1.38403	0	0.588253	0.360675	0.257936
18S	1472	C	525	325	850	0.168599	0	0	74	202	276	0.0998396	0	0.0910754	1	55	56	0.690253	0	0.412656	0.16791	0.17701
18S	1473	G	607	162	769	0.0940837	0	0	157	125	282	0.121751	0	0.10888	6	37	43	1.80051	0.269856	0.648182	0.252354	0.2834
18S	1474	A	620	222	842	0.227257	0	0	102	235	337	0.0210059	0	0	2	54	56	1.7117	0.359508	0.635338	0.211779	0.299501
18S	1475	G	187	170	357	0.820795	0.236316	0.451482	111	127	238	0.475593	0	0.323223	9	179	188	0.162845	0	0	0.258235	0.189959
18S	1476	A	192	205	397	0.566639	0.107805	0.362272	107	231	338	0.0856441	0	0.0791027	4	232	236	0.261088	0	0	0.147125	0.155522
18S	1477	U	216	206	422	0.518019	0	0.341779	152	445	597	0.401226	0	0	11	275	286	0.344057	0	0	0.113926	0.161116
18S	1478	U	233	250	483	0.332553	0	0.249948	228	378	606	0.391287	0	0	8	290	298	0.354924	0	0	0.0833161	0.117827
18S	1479	G	177	196	373	1.00942	0.067398	0.503013	182	152	334	0.295954	0	0.228895	12	270	282	0.300589	0	0	0.243969	0.205631
18S	1480	A	358	272	630	0.180806	0	0.153327	375	171	546	0.261243	0	0	77	304	381	0.526062	0	0	0.051109	0.072279
18S	1481	G	555	107	662	0.139651	0	0.122701	121	144	265	0.592607	0	0.372979	33	117	150	0.293525	0	0.228086	0.241255	0.102599
18S	1482	C	371	347	718	0.120584	0	0.107742	176	258	434	0.0814559	0	0	92	93	185	0.0320191	0	0.0311882	0.0463101	0.0452665
18S	1483	A	1086	376	1462	0.475089	0	0	139	186	325	0.22304	0	0.182824	140	27	167	0.0332011	0	0.0323204	0.0717148	0.0796663
18S	1484	A	341	470	811	0.0335523	0	0.0325018	82	209	291	0.247451	0	0.198911	17	4	21	6.55051	0.665318	0.872813	0.368075	0.363312
18S	1485	U	311	1938	2249	0.697901	0	0	153	729	882	0.702039	0	0	76	20	96	0.397251	0	0.286422	0.0954741	0.135021
18S	1486	A	128	359	487	0.832582	0	0.45483	33	116	149	1.20096	0.0636097	0.547311	22	4	26	3.64074	0.387055	0.790829	0.597657	0.141715
18S	1487	A	67	289	356	1.55425	0.0944272	0.609163	39	94	133	1.25439	0.00808548	0.55827	8	2	10	8.65556	0.659451	0.904953	0.690795	0.152851
18S	1488	C	208	551	759	0.190965	0	0.160522	154	117	271	0.0549428	0	0.0522635	425	5	430	0.885589	0	0	0.0709285	0.0668487
18S	1489	A	158	629	787	0.123449	0	0.110008	101	128	229	0.167681	0	0.144139	30	2	32	1.5101	0	0.608961	0.287703	0.227591
18S	1490	G	6	43	49	17.8911	0.810259	0.948069	8	5	13	19.6095	0.794229	0.954788	0	0	0	74.7667	0.972927	1	0.967619	0.0230606	1	0.948069	0.954788	1	0.967619	0.0230606
18S	1491	G	198	571	769	0.100736	0	0.091625	70	119	189	0.341053	0	0.255319	31	0	31	1.0941	0.0487983	0.530382	0.292442	0.181035
18S	1492	U	307	717	1024	0.282678	0	0	82	198	280	0.260498	0	0	36	2	38	0.470655	0	0.32571	0.10857	0.153541
18S	1493	C	174	1013	1187	0.375627	0	0	105	147	252	0.122222	0	0	22	1	23	1.3213	0.219977	0.57961	0.193203	0.273231
18S	1494	U	280	1449	1729	0.604984	0	0	185	307	492	0.604891	0	0	40	0	40	0.27019	0	0.216881	0.0722935	0.102238
18S	1495	G	215	323	538	0.479365	0	0.324441	73	57	130	0.833673	0	0.456547	29	1	30	0.148387	0	0.132948	0.304645	0.132848
18S	1496	U	321	615	936	0.230665	0	0	135	194	329	0.34431	0	0	51	9	60	0.337341	0	0	0	0
18S	1497	G	142	208	350	1.25783	0.215677	0.557802	44	28	72	2.47291	0.355598	0.714877	3	3	6	7.72857	0.584983	0.900166	0.724282	0.139928
18S	1498	A	73	204	277	1.78661	0.326094	0.64197	42	80	122	1.02421	0.100969	0.50802	0	4	4	12.6667	0.754314	0.940594	0.696861	0.180813
18S	1499	U	23	685	708	0.0225043	0	0	42	246	288	0.191657	0	0	5	34	39	0.858889	0	0.468343	0.156114	0.220779
18S	1500	G	25	480	505	0.324089	0	0.245129	27	103	130	0.889822	0.0206353	0.472759	6	51	57	0.359004	0	0.267561	0.328483	0.102429
18S	1501	C	78	559	637	0.0933647	0	0	47	322	369	0.455766	0	0	14	91	105	0.269811	0	0	0	0
18S	1502	C	209	453	662	0.154533	0	0	44	203	247	0.146192	0	0	34	129	163	0.546206	0	0	0	0
18S	1503	C	152	506	658	0.199224	0	0	63	142	205	0.00210356	0	0	10	213	223	0.691766	0	0	0	0
18S	1504	U	176	575	751	0.335446	0	0	34	222	256	0.242845	0	0	19	59	78	0.0850914	0	0.0793443	0.0264481	0.0374032
18S	1505	U	298	424	722	0.336607	0	0	87	262	349	0.494921	0	0	53	70	123	0.378136	0	0	0	0
18S	1506	A	142	304	446	0.0422819	0	0.0406539	71	60	131	0.376852	0	0.27522	15	14	29	1.83222	0.197784	0.654625	0.3235	0.252967
18S	1507	G	94	165	259	0.731111	0.183065	0.423277	34	55	89	0.974815	0.148546	0.496416	0	15	15	3.99722	0.448957	0.81002	0.576571	0.167752
18S	1508	A	85	169	254	0.574205	0.0619972	0.36567	18	37	55	1.88194	0.306484	0.657083	3	29	32	1.12222	0	0.536456	0.519736	0.119555
18S	1509	U	50	296	346	0.00310599	0	0	10	144	154	0.0258781	0	0	0	70	70	0.209077	0	0	0	0
18S	1510	G	33	152	185	0.809558	0.0623724	0.448712	11	41	52	2.67338	0	0.731528	0	36	36	0.545646	0	0.359304	0.513181	0.15865
18S	1511	U	22	171	193	0.550745	0	0.356333	22	117	139	0.411825	0	0.29318	0	20	20	1.89418	0	0.665428	0.438314	0.16265
18S	1512	C	29	275	304	0.0698361	0	0	28	57	85	1.68592	0.132095	0.630417	16	67	83	0.352381	0	0	0.210139	0.297181
18S	1513	C	28	248	276	0.13919	0	0.122572	57	105	162	0.615746	0	0.382544	10	19	29	1.21519	0	0.556951	0.354022	0.178478
18S	1514	G	44	94	138	1.44245	0.15904	0.592319	94	32	126	1.32353	0.119453	0.571558	34	2	36	0.900901	0	0.480769	0.548215	0.048439
18S	1515	G	153	42	195	0.904592	0.0618422	0.476229	294	57	351	0.0966856	0	0	29	13	42	0.862532	0.00690636	0.468952	0.31506	0.222801
18S	1516	G	379	54	433	0.16828	0	0	685	106	791	0.625323	0	0	142	45	187	0.657801	0	0	0	0
18S	1517	G	132	128	260	0.613367	0	0.381083	247	89	336	0.169568	0	0.145352	12	77	89	0.132963	0	0	0.175479	0.157028
18S	1518	C	391	282	673	0.420326	0	0	484	100	584	0.35265	0	0	11	83	94	0.190526	0	0	0	0
18S	1519	U	376	495	871	0.565711	0	0	479	49	528	0.229448	0	0	38	45	83	0.113492	0	0	0	0
18S	1520	G	102	82	184	1.47087	0	0.59659	116	51	167	1.67004	0.166556	0.626871	14	34	48	0.543084	0	0.356664	0.526708	0.120873
18S	1521	C	436	317	753	0.460197	0	0	497	57	554	0.267588	0	0	144	23	167	0.657606	0	0	0	0
18S	1522	A	180	91	271	0.725327	0	0.421297	268	63	331	0.255723	0	0.204136	15	6	21	2.09293	0.266275	0.686775	0.437403	0.197366
18S	1523	C	455	137	592	0.274199	0	0	518	117	635	0.465217	0	0	34	12	46	0.123877	0	0.11235	0.03745	0.0529623
18S	1524	G	145	62	207	1.29482	0.199342	0.56542	142	75	217	0.712589	0.0378048	0.417206	5	7	12	3.0812	0.241618	0.769477	0.584035	0.144415
18S	1525	C	180	163	343	0.243863	0	0.196512	347	119	466	0.340971	0	0	7	28	35	0.241358	0	0.198881	0.131798	0.0932001
18S	1526	G	163	57	220	0.906033	0.0447107	0.476481	122	52	174	0.84146	0.0474795	0.458375	2	11	13	4.21429	0.483879	0.819444	0.584767	0.166107
18S	1527	C	274	260	534	0.285711	0	0	189	107	296	0.0191919	0	0.0188929	12	10	22	2.4343	0.185301	0.717909	0.2456	0.334061
18S	1528	G	359	98	457	0.214896	0	0	184	32	216	0.376446	0	0.27441	12	2	14	5.27481	0	0.84966	0.37469	0.354046
18S	1529	C	402	169	571	0.410878	0	0	154	23	177	0.759675	0.0148029	0.433096	26	14	40	1.93089	0	0.664336	0.365811	0.275355
18S	1530	U	333	127	460	0.296987	0	0	240	25	265	0.134712	0	0.119114	66	17	83	0.686508	0	0.409953	0.176355	0.172187
18S	1531	A	77	64	141	1.43333	0.195182	0.590751	103	16	119	1.74111	0.3042	0.637121	28	0	28	4.92222	0.43266	0.836012	0.687961	0.106386
18S	1532	C	454	20	474	0.388047	0	0	357	14	371	0.191338	0	0	569	1	570	0.777583	0	0	0	0
18S	1533	A	91	30	121	1.68661	0.303687	0.629705	255	15	270	0.240549	0	0.194484	83	0	83	1.40172	0.136354	0.586539	0.470243	0.195786
18S	1534	C	141	25	166	0.82688	0.0703072	0.454107	421	25	446	0.254064	0	0	288	0	288	0.347097	0	0	0.151369	0.214068
18S	1535	U	124	75	199	0.403667	0	0.288608	505	73	578	0.434926	0	0	347	10	357	0.479733	0	0	0.0962027	0.136051
18S	1536	G	227	43	270	0.0280033	0	0	509	14	523	0.301442	0	0	258	15	273	0.291322	0	0	0	0
18S	1537	A	108	26	134	1.13901	0.128322	0.534345	213	28	241	0.774656	0.0134178	0.437529	130	24	154	0.290681	0	0.226347	0.399407	0.128597
18S	1538	C	233	59	292	0.0315131	0	0.0306518	166	112	278	0.709877	0.0533556	0.416035	65	52	117	0.951977	0	0.489826	0.312171	0.20133
18S	1539	U	267	135	402	0.2118	0	0	99	311	410	0.243363	0	0.196113	76	108	184	0.0532733	0	0.0508397	0.0823177	0.0830994
18S	1540	G	192	185	377	0.06602	0	0	87	335	422	0.297662	0	0.229802	13	114	127	0.551997	0	0.357468	0.195757	0.147908
18S	1541	G	30	113	143	1.99352	0.368841	0.667493	40	193	233	1.69174	0.363465	0.629492	26	72	98	1.00584	0	0.503993	0.600326	0.0698623
18S	1542	C	107	297	404	0.077037	0	0.0716912	208	536	744	0.188367	0	0	56	33	89	1.13926	0	0.535329	0.20234	0.237271
18S	1543	U	143	398	541	0.149016	0	0	211	571	782	0.148247	0	0	76	17	93	1.06418	0	0.518218	0.172739	0.24429
18S	1544	C	346	226	572	0.127419	0	0	473	496	969	0.301489	0	0	666	29	695	0.823547	0	0	0	0
18S	1545	A	290	452	742	0.30335	0	0	653	375	1028	0.333236	0	0	65	11	76	1.47417	0	0.598968	0.199656	0.282356
18S	1546	G	184	256	440	0.272764	0	0.214691	326	312	638	0.141228	0	0.123921	51	14	65	1.70034	0	0.633229	0.323947	0.221813
18S	1547	C	309	513	822	0.365843	0	0	572	527	1099	0.388616	0	0	88	154	242	0.35807	0	0	0	0
18S	1548	G	177	308	485	0.163146	0	0.140511	469	149	618	0.160402	0	0.138422	53	114	167	0.0297619	0	0	0.0929779	0.0657508
18S	1549	U	198	454	652	0.189331	0	0	665	501	1166	0.457898	0	0	48	147	195	0.189002	0	0	0	0
18S	1550	G	166	423	589	0.153691	0	0	170	144	314	1.17968	0.229284	0.542007	15	35	50	2.30588	0	0.701671	0.414559	0.300297
18S	1551	U	210	515	725	0.389899	0	0	193	108	301	1.12141	0.172754	0.529442	55	17	72	0.881126	0	0.47184	0.333761	0.237173
18S	1552	G	106	231	337	0.282709	0	0.220909	188	149	337	0.750263	0.0418467	0.429383	14	2	16	8.09673	0.712788	0.895863	0.515385	0.28218
18S	1553	C	136	219	355	0.111798	0	0.100811	419	108	527	0.0323443	0	0.0313885	188	3	191	0.219734	0	0	0.0440663	0.0421208
18S	1554	C	141	117	258	0.384041	0.00556567	0.278254	312	86	398	0.29922	0	0.230753	148	25	173	0.0282886	0	0	0.169669	0.121531
18S	1555	U	168	94	262	0.212252	0	0.17564	535	291	826	0.464611	0	0	148	58	206	0.168116	0	0	0.0585466	0.0827974
18S	1556	A	71	28	99	2.05233	0.327573	0.674592	212	230	442	0.000476549	0	0	57	37	94	1.15053	0.0797756	0.537629	0.404074	0.291143
18S	1557	C	162	33	195	0.339966	0	0.254682	326	194	520	0.178908	0	0	70	119	189	0.146023	0	0.128005	0.127562	0.103974
18S	1558	C	123	38	161	0.502126	0.0109976	0.335656	198	243	441	0.0310709	0	0	51	198	249	0.0868	0	0	0.111885	0.15823
18S	1559	C	124	132	256	0.0686122	0	0	84	271	355	0.203433	0	0.16944	48	243	291	0.171575	0	0	0.0564798	0.0798746
18S	1560	U	146	173	319	0.299375	0	0	137	254	391	0.0170068	0	0.0167645	89	358	447	0.510962	0	0	0.00558815	0.00790284
18S	1561	A	60	45	105	1.33836	0.162586	0.574669	27	185	212	0.895462	0.193707	0.473597	32	108	140	0.750591	0	0.430508	0.492925	0.0604194
18S	1562	C	45	282	327	0.291159	0	0	58	332	390	0.0633987	0	0	11	375	386	0.417858	0	0	0	0
18S	1563	G	44	124	168	0.565089	0	0.362429	37	283	320	0.174213	0	0.14876	12	299	311	0.266346	0	0	0.170396	0.14875
18S	1564	C	39	298	337	0.260421	0	0	45	279	324	0.128786	0	0.114405	14	189	203	0.10463	0	0.0951414	0.0698487	0.0500126
18S	1565	C	57	381	438	0.446166	0	0	97	286	383	0.0537037	0	0	16	202	218	0.0841197	0	0	0	0
18S	1566	G	26	102	128	1.2373	0.174426	0.554955	89	174	263	0.50686	0.0688375	0.337216	6	17	23	7.48056	0.59317	0.886438	0.59287	0.225816
18S	1567	G	76	95	171	0.619832	0	0.38403	130	182	312	0.270323	0	0.213335	20	16	36	3.66216	0.193685	0.790087	0.462484	0.241905
18S	1568	C	188	199	387	0.3187	0	0	262	354	616	0.375617	0	0	319	87	406	0.709883	0	0	0	0
18S	1569	A	156	116	272	0.0015466	0	0	221	278	499	0.164067	0	0	57	38	95	0.327778	0	0.248814	0.082938	0.117292
18S	1570	G	109	117	226	0.269457	0	0.213001	93	197	290	0.563078	0.0631164	0.36103	35	21	56	0.922612	0	0.484293	0.352775	0.110909
18S	1571	G	126	112	238	0.20358	0	0.169735	123	311	434	0.00521073	0	0	11	14	25	2.7547	0	0.74126	0.303665	0.317091
18S	1572	C	119	328	447	0.372966	0	0	155	477	632	0.355099	0	0	19	109	128	0.40155	0	0	0	0
18S	1573	G	83	103	186	0.740463	0.0411037	0.426752	48	269	317	0.384591	0	0.278397	7	17	24	2.50133	0	0.72265	0.475933	0.18467
18S	1574	C	181	105	286	0.113705	0	0.102417	138	361	499	0.184667	0	0	23	40	63	0.246181	0	0.200056	0.100824	0.0816805
18S	1575	G	130	87	217	0.502854	0	0.335624	123	508	631	0.409793	0	0	10	22	32	0.972727	0	0.50078	0.278801	0.208353
18S	1576	G	268	106	374	0.154459	0	0	111	332	443	0.0951702	0	0	25	9	34	0.844127	0	0.464941	0.15498	0.219175
18S	1577	G	201	128	329	0.0209091	0	0.0205418	43	81	124	2.81689	0.396909	0.739557	13	12	25	1.74872	0.18112	0.645222	0.46844	0.319045
18S	1578	U	350	343	693	0.569212	0	0	131	200	331	0.464692	0	0.317916	47	97	144	0.555556	0	0	0.105972	0.149867
18S	1579	A	177	110	287	0.184568	0	0.156268	112	123	235	1.26488	0.171071	0.559522	23	42	65	0.231818	0	0.190535	0.302109	0.182555
18S	1580	A	148	52	200	0.800829	0.113367	0.445932	120	110	230	1.53848	0.288858	0.607099	26	30	56	0.870565	0	0.469809	0.507613	0.0710191
18S	1581	C	259	31	290	0.188851	0	0.159312	240	178	418	0.419836	0	0.296191	56	25	81	0.442412	0	0.309332	0.254945	0.0678352
18S	1582	C	238	75	313	0.0799363	0	0.0742384	589	218	807	0.302173	0	0	40	34	74	0.781037	0	0.441837	0.172025	0.193178
18S	1583	C	224	187	411	0.251969	0	0	756	351	1107	0.512044	0	0	66	67	133	0.0228856	0	0.022538	0.00751266	0.0106245
18S	1584	G	172	113	285	0.060101	0	0.0568813	525	433	958	0.409663	0	0	29	82	111	0.31994	0	0.244041	0.100307	0.104254
18S	1585	U	198	175	373	0.321361	0	0	509	498	1007	0.464561	0	0	38	180	218	0.378792	0	0	0	0
18S	1586	U	165	267	432	0.471157	0	0	309	478	787	0.322941	0	0	92	306	398	0.714481	0	0	0	0
18S	1587	G	57	138	195	0.234921	0	0.191021	191	257	448	0.181787	0	0.154114	14	182	196	0.33181	0	0	0.115045	0.0827326
18S	1588	A	39	138	177	0.223596	0	0.183579	125	136	261	0.888422	0.200409	0.47141	3	144	147	0.151802	0	0	0.21833	0.194015
18S	1589	A	14	67	81	1.46382	0.255463	0.597082	31	170	201	1.14978	0.180606	0.536071	1	74	75	0.587427	0	0.373143	0.502098	0.0945261
18S	1590	C	6	86	92	0.85914	0.0418737	0.464805	44	104	148	1.53259	0.152374	0.606755	4	48	52	1.01216	0	0.507783	0.526448	0.0594346
18S	1591	C	3	82	85	1.06757	0	0.519261	32	112	144	1.25019	0.0299194	0.557301	1	53	54	0.677374	0	0.408255	0.494939	0.0632316
18S	1592	C	3	129	132	0.187719	0	0.159057	25	122	147	0.817643	0	0.451515	0	13	13	4.49921	0.261216	0.828922	0.479832	0.274203
18S	1593	C	15	167	182	0.207407	0	0	49	130	179	0.303272	0	0.233696	4	22	26	0.827984	0	0.462316	0.232004	0.188744
18S	1594	A	13	53	66	1.3529	0	0.578664	110	58	168	0.319461	0	0.243205	1	15	16	1.20654	0	0.561777	0.461215	0.15431
18S	1595	U	16	49	65	1.37407	0	0.582501	182	120	302	0.316502	0	0	1	20	21	0.25	0	0.207547	0.263349	0.241056
18S	1596	U	29	66	95	0.710532	0	0.417932	258	223	481	0.607999	0	0	5	18	23	0.0407407	0	0	0.139311	0.197015
18S	1597	C	48	455	503	0.753175	0	0	122	194	316	0.32387	0	0	2	41	43	0.59899	0	0	0	0
18S	1598	G	12	111	123	0.484319	0	0.328073	30	32	62	3.26173	0.335311	0.768215	3	6	9	0.975556	0	0.520142	0.53881	0.180171
18S	1599	U	30	225	255	0.238238	0	0	96	110	206	0.404187	0	0.288838	2	7	9	1.23111	0	0.577685	0.288841	0.235839
18S	1600	G	10	85	95	1.35613	0	0.578132	71	53	124	1.69262	0.163296	0.630488	0	10	10	1.22222	0	0.57346	0.594027	0.0258526
18S	1601	A	14	44	58	3.13427	0.226424	0.76124	79	90	169	1.17863	0.134172	0.54246	0	2	2	8.4963	0.689912	0.927243	0.743648	0.157579
18S	1602	U	25	156	181	0.375336	0	0.273999	109	105	214	0.954574	0.134547	0.489544	2	14	16	0.845098	0	0.473106	0.412217	0.0979645
18S	1603	G	48	107	155	0.748789	0	0.429751	231	77	308	0.507587	0.092873	0.337413	8	4	12	1.93504	0.325335	0.677033	0.481399	0.143379
18S	1604	G	120	238	358	0.312659	0	0	552	110	662	0.255807	0	0	21	13	34	0.195556	0	0.167573	0.0558578	0.0789949
18S	1605	G	266	340	606	0.607798	0	0	672	156	828	0.347232	0	0	45	25	70	0.385446	0	0	0	0
18S	1606	G	212	110	322	0.143516	0	0	596	75	671	0.0963955	0	0	20	42	62	0.166843	0	0	0	0
18S	1607	A	108	87	195	0.502211	0	0.335454	447	156	603	0.0640912	0	0.0603248	18	37	55	0.0210317	0	0.0209652	0.138915	0.1399
18S	1608	U	112	201	313	0.107608	0	0	532	381	913	0.322174	0	0	31	42	73	0.223423	0	0	0	0
18S	1609	C	81	215	296	0.0684998	0	0	435	495	930	0.342857	0	0	26	67	93	0.402246	0	0	0	0
18S	1610	G	78	158	236	0.166245	0	0.143065	485	401	886	0.328561	0	0	56	36	92	0.397969	0	0	0.0476882	0.0674413
18S	1611	G	101	238	339	0.289216	0	0	81	576	657	0.143127	0	0	28	20	48	0.168481	0	0.146751	0.048917	0.0691791
18S	1612	G	148	127	275	0.200845	0	0	43	536	579	0.122816	0	0	0	95	95	0.512963	0	0	0	0
18S	1613	G	64	77	141	0.529734	0.0812919	0.347893	41	229	270	0.784789	0.172397	0.440621	0	27	27	0.717063	0.0691253	0.426481	0.404998	0.0407899
18S	1614	A	63	42	105	0.98501	0.197899	0.498594	27	217	244	0.744898	0.102871	0.427902	1	10	11	2.65093	0.379657	0.743057	0.556518	0.135024
18S	1615	U	107	84	191	0.0471644	0	0	26	170	196	0.8674	0.0793322	0.465762	0	25	25	0.367094	0	0.276295	0.247352	0.191245
18S	1616	U	87	92	179	0.0365432	0	0	31	243	274	0.142505	0	0.125129	3	21	24	0.296444	0	0.235939	0.120356	0.0963809
18S	1617	G	73	34	107	0.564815	0	0.363095	10	99	109	1.58465	0.180945	0.615264	0	3	3	6.29722	0.36558	0.893575	0.623978	0.216655
18S	1618	C	127	99	226	0.404356	0	0	89	174	263	0.126684	0	0	29	3	32	0.312795	0	0	0	0
18S	1619	A	85	23	108	0.202956	0	0.170011	87	95	182	0.139041	0	0.122657	2	1	3	4.20278	0.492038	0.84857	0.380413	0.331601
18S	1620	A	105	25	130	0.105174	0	0	68	60	128	0.55056	0	0.356856	9	0	9	0.867778	0	0.490886	0.282581	0.207171
18S	1621	U	85	13	98	0.136476	0	0.121164	148	69	217	0.182365	0	0	9	0	9	0.842222	0	0.483418	0.201527	0.205373
18S	1622	U	169	17	186	0.497148	0	0	349	118	467	0.69981	0	0	77	1	78	0.88481	0	0	0	0
18S	1623	A	59	14	73	0.534685	0	0.351495	43	113	156	0.0766454	0	0.0716128	7	0	7	1.22778	0	0.583884	0.335664	0.209433
18S	1624	U	23	5	28	3.3387	0.23801	0.775681	24	56	80	1.25556	0	0.559714	4	0	4	2.59333	0	0.764244	0.699879	0.099222
18S	1625	U	6	1	7	18.5722	0.712062	0.955006	3	25	28	6.47548	0.263284	0.870244	0	0	0	17.4889	0.822359	1	0.94175	0.0537958	1
18S	1626	C	13	5	18	8.87661	0.614819	0.903566	6	32	38	5.11311	0.307283	0.83994	0	0	0	20.6111	0.89512	1	0.914502	0.0658002	1
18S	1627	C	42	14	56	2.99961	0.379281	0.75328	21	60	81	2.27182	0.157293	0.696957	6	0	6	2.52698	0.383756	0.746717	0.732318	0.025147
18S	1628	C	133	15	148	0.689858	0.00258381	0.409862	51	80	131	1.22517	0.0900694	0.552477	3	3	6	2.96825	0.514372	0.775934	0.579424	0.150658
18S	1629	C	274	113	387	0.343843	0	0	95	179	274	0.198586	0	0.166188	32	15	47	0.484722	0	0	0.0553959	0.0783416
18S	1630	A	201	63	264	0.128302	0	0.114094	106	238	344	0.0672786	0	0.0632092	10	4	14	1.3	0.269813	0.58209	0.253131	0.233535
18S	1631	U	569	113	682	0.578851	0	0	152	677	829	0.560402	0	0	32	8	40	0.0439024	0	0	0	0
18S	1632	G	364	121	485	0.321308	0	0	100	369	469	0.0579196	0	0	15	43	58	0.262147	0	0	0	0
18S	1633	A	428	189	617	0.487594	0	0	103	429	532	0.132645	0	0	40	23	63	0.217361	0	0	0	0
18S	1634	A	174	112	286	0.231591	0	0.188576	81	358	439	0.126717	0	0.112693	12	26	38	0.560684	0.0291677	0.365256	0.222175	0.10581
18S	1635	C	68	216	284	0.189786	0	0.159984	142	811	953	0.526264	0	0	32	34	66	0.019403	0	0	0.0533281	0.0754173
18S	1636	G	87	120	207	0.57484	0	0.366132	50	368	418	0.205993	0	0.171147	28	39	67	0.0187909	0	0.0187144	0.185331	0.142187
18S	1637	A	152	255	407	0.311383	0	0	109	429	538	0.133148	0	0	56	38	94	0.278947	0	0	0	0
18S	1638	G	69	118	187	0.436525	0	0.305005	71	237	308	0.463359	0.00281653	0.317342	30	33	63	0.202431	0	0.170568	0.264305	0.0664734
18S	1639	G	40	38	78	2.39226	0.356987	0.707853	267	49	316	0.394707	0	0.283645	77	8	85	0.0856589	0	0	0.330499	0.290873
18S	1640	A	101	116	217	0.124414	0	0.111101	322	78	400	0.0952341	0	0.0871517	98	10	108	0.0555556	0	0.053093	0.0837819	0.0238012
18S	1641	A	87	66	153	0.807937	0.017904	0.448494	388	76	464	0.0455675	0	0	103	7	110	0.196396	0	0.165402	0.204632	0.185186
18S	1642	U	75	209	284	0.0348148	0	0	242	40	282	0.559639	0.0421906	0.359641	51	13	64	1.28085	0	0.565381	0.308341	0.233649
18S	1643	U	58	54	112	1.8469	0.298295	0.650764	164	25	189	1.58918	0.299701	0.615028	21	0	21	7.57424	0.485909	0.88808	0.717957	0.121176
18S	1644	C	181	72	253	0.292826	0	0.227193	259	71	330	0.473548	0.0120773	0.322026	109	2	111	0.710516	0	0.417561	0.32226	0.0777176
18S	1645	C	280	106	386	0.104766	0	0	430	117	547	0.0872466	0	0	112	3	115	0.770402	0	0.437286	0.145762	0.206139
18S	1646	C	391	129	520	0.316102	0	0	549	267	816	0.395009	0	0	737	9	746	0.813417	0	0	0	0
18S	1647	A	624	55	679	0.437876	0	0	651	73	724	0.25131	0	0	219	6	225	0.115192	0	0	0	0
18S	1648	G	266	49	315	0.420851	0	0.296858	365	55	420	0.368118	0	0.269537	74	18	92	1.22772	0	0.553783	0.373393	0.128042
18S	1649	U	369	111	480	0.0456456	0	0	803	177	980	0.467935	0	0	475	67	542	0.729834	0	0	0	0
18S	1650	A	343	174	517	0.0726298	0	0	353	48	401	0.458071	0	0.314699	51	18	69	1.69095	0	0.631738	0.315479	0.257907
18S	1651	A	302	143	445	0.147434	0	0.128742	587	41	628	0.130295	0	0	52	10	62	1.68219	0	0.630904	0.253215	0.272189
18S	1652	G	157	83	240	1.19783	0.198331	0.546037	414	36	450	0.188002	0	0.158546	18	26	44	2.31333	0	0.702903	0.469162	0.228784
18S	1653	U	469	371	840	0.468952	0	0	699	177	876	0.503459	0	0	62	17	79	0.203194	0	0.170652	0.056884	0.0804461
18S	1654	G	150	283	433	0.0812084	0	0.0752693	159	60	219	1.11889	0.155314	0.52919	17	9	26	2.31111	0	0.705882	0.43678	0.26561
18S	1655	C	282	408	690	0.387184	0	0	360	76	436	0.0731248	0	0	31	32	63	0.228646	0	0.188493	0.062831	0.0888564
18S	1656	G	153	318	471	0.104237	0	0	218	14	232	0.623176	0.023718	0.384942	16	12	28	1.06552	0.0592432	0.524618	0.303187	0.221839
18S	1657	G	237	378	615	0.40469	0	0	293	42	335	0.00122354	0	0.00122569	18	26	44	0.276543	0	0.220472	0.0738994	0.103644
18S	1658	G	56	135	191	0.95272	0.103439	0.489199	99	138	237	0.289776	0	0.225406	2	6	8	5.80988	0.542834	0.867306	0.527303	0.263436
18S	1659	U	125	107	232	0.457034	0	0.314601	92	109	201	0.443454	0	0.308275	13	16	29	1.15333	0.0312914	0.544025	0.388967	0.109673
18S	1660	C	172	60	232	0.219599	0	0.180695	180	70	250	0.00283311	0	0.00283638	104	19	123	0.484946	0	0	0.061177	0.0845196
18S	1661	A	135	26	161	0.680384	0	0.406391	119	51	170	0.582326	0.0383041	0.369384	50	35	85	0.115375	0	0.10453	0.293435	0.134428
18S	1662	U	206	33	239	0.0118519	0	0.0117615	197	168	365	0.267577	0	0	112	21	133	0.0515755	0	0	0.00392049	0.00554441
18S	1663	A	78	36	114	1.12551	0.0244426	0.531699	73	59	132	1.64837	0.166555	0.624181	25	11	36	3.37027	0.159725	0.77598	0.643954	0.100702
18S	1664	A	52	32	84	1.98366	0.311985	0.667473	71	50	121	2.38087	0.33769	0.70593	19	7	26	7.02346	0.557636	0.879425	0.750943	0.0921973	1
18S	1665	G	107	21	128	1.10129	0.171078	0.526043	173	140	313	0.409165	0	0.291018	51	62	113	1.05906	0	0.516543	0.444535	0.108622
18S	1666	C	138	41	179	0.649198	0.0988947	0.394975	214	114	328	0.485984	0	0.327716	94	115	209	0.177778	0	0.151556	0.291416	0.102637
18S	1667	U	193	174	367	0.141818	0	0	223	212	435	0.253925	0	0.202875	42	416	458	0.490535	0	0	0.067625	0.0956362
18S	1668	U	173	318	491	0.308695	0	0	322	444	766	0.259916	0	0	75	523	598	0.619514	0	0	0	0
18S	1669	G	90	196	286	0.439024	0	0.305825	96	1031	1127	0.507141	0	0	35	199	234	0.161087	0	0.139249	0.148358	0.125019
18S	1670	C	191	450	641	0.358809	0	0	133	915	1048	0.427095	0	0	46	720	766	0.723743	0	0	0	0
18S	1671	G	199	197	396	0.205765	0	0.171009	91	553	644	0.0739535	0	0.0689605	26	110	136	1.19384	0	0.545994	0.261988	0.205099
18S	1672	U	184	344	528	0.110418	0	0	85	385	470	0.472069	0	0.321147	48	42	90	2.15226	0	0.685156	0.335434	0.279896
18S	1673	U	274	352	626	0.253394	0	0	124	790	914	0.300874	0	0	83	9	92	1.84385	0	0.650824	0.216941	0.306802
18S	1674	G	311	189	500	0.0479264	0	0	236	384	620	0.0276257	0	0.0269252	84	14	98	1.3248	0	0.572343	0.199756	0.263688
18S	1675	A	510	267	777	0.460411	0	0	130	273	403	0.510451	0	0.338501	131	15	146	0.271202	0	0.214491	0.18433	0.139828
18S	1676	U	186	298	484	0.11709	0	0	93	474	567	0.08527	0	0	148	23	171	0.00161499	0	0	0	0
18S	1677	U	256	252	508	0.251168	0	0	122	841	963	0.581316	0	0	509	56	565	0.843718	0	0	0	0
18S	1678	A	3	57	60	5.77486	0.675182	0.854463	5	19	24	17.6173	0.8363	0.948324	9	4	13	9.19683	0.298956	0.908293	0.903693	0.0384564	1	0.854463	0.948324	0.908293	0.903693	0.0384564
18S	1679	A	50	251	301	0.198823	0	0.166308	96	443	539	0.317593	0	0	40	10	50	1.51808	0	0.607604	0.25797	0.256381
18S	1680	G	12	305	317	0.0044724	0	0.00446647	7	124	131	1.68485	0.201894	0.629315	11	17	28	3.14981	0	0.765385	0.466389	0.331319
18S	1681	U	16	161	177	0.71779	0	0.419228	0	225	225	0.330285	0	0.24911	3	10	13	7.08889	0.418794	0.884181	0.517506	0.268419
18S	1682	C	2	115	117	1.39736	0.102573	0.584943	1	185	186	0.478075	0	0.324619	3	111	114	0.197101	0	0	0.303187	0.239282
18S	1683	C	6	207	213	0.271028	0	0.214022	2	140	142	0.791841	0	0.443646	3	121	124	0.356444	0	0	0.219223	0.181155
18S	1684	C	17	419	436	0.415917	0	0	10	219	229	0.0944928	0	0	10	53	63	0.0842014	0	0	0	0
18S	1685	U	19	396	415	0.342415	0	0	15	251	266	0.2268	0	0	19	33	52	0.121174	0	0.109928	0.0366426	0.0518204
18S	1686	G	23	62	85	2.62584	0.34266	0.726532	13	137	150	0.294187	0	0.228483	9	19	28	1.03295	0	0.516871	0.490629	0.204172
18S	1687	C	78	69	147	1.08851	0.0721001	0.522882	14	131	145	0.322603	0	0.245185	12	41	53	0.037037	0	0.0363636	0.268144	0.199283
18S	1688	C	171	149	320	0.0551056	0	0.0523822	54	93	147	0.314489	0	0.240485	6	67	73	0.228529	0	0	0.0976222	0.103258
18S	1689	C	305	167	472	0.278506	0	0	111	194	305	0.426253	0	0	2	55	57	0.0888889	0	0	0	0
18S	1690	U	278	281	559	0.359444	0	0	42	250	292	0.377095	0	0	1	40	41	0.531746	0	0.352632	0.117544	0.166232
18S	1691	U	120	136	256	0.538435	0	0.350876	35	67	102	0.963646	0.124653	0.493182	0	21	21	2.32929	0.0253616	0.70932	0.517793	0.147365
18S	1692	U	169	62	231	0.794875	0	0.443924	40	53	93	1.18251	0.179339	0.544465	2	11	13	5.56032	0.459526	0.856898	0.615096	0.175838
18S	1693	G	149	147	296	0.436289	0	0.304475	42	59	101	1.03704	0.156825	0.511553	4	53	57	0.695402	0	0.414384	0.410137	0.0845925
18S	1694	U	466	480	946	0.62058	0	0	104	167	271	0.284355	0	0	23	88	111	0.0906746	0	0	0	0
18S	1695	A	116	153	269	0.606461	0	0.378386	44	131	175	0.212942	0	0.176384	0	21	21	4.81768	0.486105	0.834631	0.463134	0.275329
18S	1696	C	218	364	582	0.368515	0	0	107	173	280	0.279597	0	0	44	264	308	0.675692	0	0	0	0
18S	1697	A	65	248	313	0.145683	0	0.127513	45	178	223	0.115526	0	0	10	124	134	0.0900412	0	0	0.0425042	0.06011
18S	1698	C	222	357	579	0.47433	0	0	146	152	298	0.292568	0	0	45	250	295	0.64726	0	0	0	0
18S	1699	A	67	144	211	0.509539	0	0.338604	70	92	162	0.644581	0	0.39341	4	104	108	0.122018	0	0.109646	0.280553	0.122904
18S	1700	C	87	126	213	0.315317	0	0.240582	128	81	209	0.362593	0	0.267038	11	81	92	0.23417	0	0.191406	0.233009	0.0313375
18S	1701	C	145	144	289	0.289464	0	0	130	108	238	0.316225	0	0.241018	6	208	214	0.594522	0	0	0.0803392	0.113617
18S	1702	G	37	17	54	2.80667	0.364398	0.740841	229	33	262	0.508703	0	0.338031	2	9	11	7.40093	0.66259	0.889792	0.656221	0.233067
18S	1703	C	0	0	0	186.356	0.988003	1	3	12	15	29.0729	0.904546	0.968761	0	1	1	37.8944	0.913049	0.986977	0.985246	0.0128119	1	1	0.968761	0.986977	0.985246	0.0128119
18S	1704	C	98	14	112	0.554769	0	0.35886	474	26	500	0.0176979	0	0.0174243	14	14	28	1.16092	0	0.545946	0.30741	0.218814
18S	1705	C	75	40	115	0.516284	0	0.34244	784	20	804	0.30265	0	0	8	10	18	1.5848	0	0.625866	0.322769	0.255887
18S	1706	G	29	1	30	5.30753	0.464434	0.845785	386	20	406	0.685367	0	0.407251	6	3	9	3.44778	0.227838	0.792998	0.682011	0.195476
18S	1707	U	59	10	69	1.98349	0.208503	0.668021	605	66	671	0.0859127	0	0.0792242	11	7	18	1.1386	0.168794	0.545837	0.431027	0.253714
18S	1708	C	153	20	173	0.341443	0	0.255629	1417	41	1458	0.513342	0	0	25	8	33	0.0689542	0	0	0.0852098	0.120505
18S	1709	G	281	18	299	0.160704	0	0	746	17	763	0.0567772	0	0.0537934	11	10	21	0.611616	0	0.390519	0.148104	0.172814
18S	1710	C	378	81	459	0.421063	0	0	1100	23	1123	0.302076	0	0	34	6	40	0.126558	0	0	0	0
18S	1711	U	386	150	536	0.482537	0	0	1079	47	1126	0.330346	0	0	63	29	92	0.671087	0	0	0	0
18S	1712	A	162	59	221	0.45981	0	0.315954	805	20	825	0.119075	0	0	30	5	35	0.0354938	0	0.0352221	0.117059	0.141373
18S	1713	C	162	145	307	0.0656926	0	0.0618315	827	5	832	0.19253	0	0	41	10	51	0.327991	0	0	0.0206105	0.0291477
18S	1714	U	135	502	637	0.540247	0	0	862	59	921	0.36792	0	0	23	25	48	0.291383	0	0	0	0
18S	1715	A	76	194	270	0.205658	0	0.171101	121	17	138	3.11199	0.521395	0.758135	15	2	17	1.12901	0.0519994	0.544507	0.491248	0.242597
18S	1716	C	142	145	287	0.0844522	0	0.0781256	312	10	322	0.50031	0	0.33416	11	7	18	1.39474	0	0.595506	0.335931	0.211223
18S	1717	C	50	217	267	0.135323	0	0.119587	177	6	183	1.34342	0.114588	0.574605	7	17	24	1.51778	0	0.612556	0.435583	0.223979
18S	1718	G	22	147	169	0.871307	0.02958	0.467082	101	19	120	2.18623	0.222555	0.687933	15	2	17	3.87716	0.0269991	0.804122	0.653046	0.13979
18S	1719	A	65	193	258	0.536251	0	0.349944	76	45	121	2.13634	0.120033	0.682942	8	7	15	8.81181	0	0.903839	0.645575	0.227665
18S	1720	U	74	114	188	1.56696	0	0.611695	74	40	114	2.56657	0.207532	0.721377	23	11	34	4.53143	0.150754	0.823468	0.718847	0.0864746
18S	1721	U	116	55	171	2.28986	0.298151	0.697268	151	301	452	0.16311	0	0	41	21	62	2.61887	0.113182	0.726859	0.474709	0.335887
18S	1722	G	203	92	295	1.20901	0.185554	0.548147	237	96	333	0.354857	0	0.262495	162	13	175	0.442677	0	0.308057	0.3729	0.125307
18S	1723	G	412	40	452	0.592151	0.03448	0.372435	362	62	424	0.190667	0	0.160451	336	18	354	0.253208	0	0	0.177629	0.15253
18S	1724	A	589	72	661	0.182209	0	0.154323	460	37	497	0.178224	0	0.151523	427	4	431	0.28588	0	0	0.101949	0.0720977
18S	1725	U	1531	304	1835	0.600926	0	0	768	122	890	0.261167	0	0	1088	9	1097	0.766434	0	0	0	0
18S	1726	G	1282	99	1381	0.406987	0	0	1009	122	1131	0.379437	0	0	337	12	349	0.00790476	0	0	0	0
18S	1727	G	1335	46	1381	0.388817	0	0	452	108	560	0.561695	0	0.360081	245	15	260	0.353172	0	0.261736	0.207273	0.151964
18S	1728	U	1066	128	1194	0.285969	0	0	355	338	693	0.302962	0	0.232775	224	9	233	0.45793	0	0.315019	0.182598	0.133411
18S	1729	U	583	151	734	0.176886	0	0.150474	309	602	911	0.0517788	0	0.0492811	114	20	134	1.43556	0	0.591214	0.263656	0.235274
18S	1730	U	485	216	701	0.150997	0	0.131351	365	808	1173	0.173207	0	0	590	15	605	0.608471	0	0	0.0437836	0.0619193
18S	1731	A	510	303	813	0.127082	0	0	402	1187	1589	0.417764	0	0	210	14	224	0.0535802	0	0.0510708	0.0170236	0.024075
18S	1732	G	127	175	302	1.07492	0.165236	0.518878	112	665	777	0.288603	0	0.22419	61	12	73	1.43078	0.0414322	0.5919	0.444989	0.15895
18S	1733	U	194	380	574	0.147865	0	0	98	1490	1588	0.45666	0	0	81	52	133	0.0553068	0	0.0527815	0.0175938	0.0248814
18S	1734	G	71	181	252	0.681335	0.077241	0.406189	103	569	672	0.400132	0	0.286085	22	17	39	2.18639	0.0209043	0.691591	0.461289	0.17007
18S	1735	A	34	166	200	0.716915	0.072538	0.418774	135	1164	1299	0.359017	0	0	25	13	38	1.69858	0	0.635472	0.351415	0.263766
18S	1736	G	92	130	222	0.317688	0	0.241918	143	580	723	0.174632	0	0.148844	15	6	21	3.27828	0	0.77449	0.388418	0.275626
18S	1737	G	52	74	126	1.04751	0.0695794	0.513576	90	256	346	1.34031	0.239708	0.573413	15	4	19	2.26611	0.0300942	0.704612	0.5972	0.0797834
18S	1738	C	76	67	143	0.490355	0	0.330559	131	485	616	0.114497	0	0.102884	11	21	32	0.776431	0	0.444659	0.2927	0.142074
18S	1739	C	89	115	204	0.0415718	0	0	107	395	502	0.309123	0	0.236489	33	5	38	0.664387	0	0.405424	0.213971	0.166278
18S	1740	C	82	62	144	0.300536	0	0.232318	151	329	480	0.221645	0	0.181741	38	7	45	1.15169	0	0.540712	0.318257	0.158649
18S	1741	U	67	35	102	1.49364	0	0.60132	107	552	659	0.155017	0	0	25	9	34	4.08825	0	0.808006	0.469775	0.342731
18S	1742	C	73	167	240	0.130521	0	0.115877	150	557	707	0.269507	0	0	66	15	81	1.80799	0	0.646682	0.254187	0.281539
18S	1743	G	60	102	162	0.876278	0	0.468562	76	245	321	0.700449	0.126779	0.412674	39	99	138	0.954916	0	0.490273	0.45717	0.0326881
18S	1744	G	51	118	169	1.62216	0	0.620025	72	295	367	0.582397	0.0743287	0.368681	29	94	123	1.60054	0	0.617379	0.535362	0.117866
18S	1745	A	62	147	209	1.61275	0	0.618389	91	352	443	0.262663	0	0.208395	18	146	164	1.16323	0	0.53924	0.455341	0.177582
18S	1746	U	28	296	324	0.916205	0	0.478904	89	411	500	0.092016	0	0.0844168	31	651	682	0.524093	0	0	0.187774	0.208725
18S	1747	C	35	1320	1355	0.568478	0	0	57	664	721	0.292244	0	0	12	1221	1233	0.778138	0	0	0	0
18S	1748	G	7	474	481	0.519663	0	0.342427	58	671	729	0.348371	0	0	5	629	634	0.470814	0	0	0.114142	0.161422
18S	1749	G	11	292	303	1.56001	0	0.610161	86	380	466	0.00687604	0	0	1	347	348	0.0139128	0	0	0.203387	0.287633
18S	1750	C	21	2270	2291	0.754426	0	0	107	978	1085	0.666769	0	0	10	326	336	0.0778437	0	0	0	0
18S	1751	C	14	1281	1295	0.487937	0	0	21	190	211	0.988417	0.0887698	0.498269	0	155	155	0.878989	0	0.4694	0.322557	0.228386
18S	1752	C	2	784	786	0.133898	0	0	34	203	237	0.590149	0	0.372112	8	35	43	5.03763	0.444854	0.837525	0.403212	0.342625
18S	1753	C	4	670	674	0.0706173	0	0	35	191	226	0.501028	0	0.334772	3	26	29	5.84074	0.14295	0.857998	0.39759	0.353081
18S	1754	G	2	155	157	2.58052	0.126398	0.721987	17	45	62	3.86508	0.341599	0.797054	4	8	12	8.76581	0.468004	0.904728	0.807923	0.0749986	1
18S	1755	C	2	109	111	3.4504	0.14804	0.77686	20	53	73	2.547	0.0551613	0.720818	2	6	8	8.93704	0.493663	0.909536	0.802404	0.0791332	1
18S	1756	C	20	144	164	1.62114	0	0.619921	35	80	115	1.04808	0	0.513902	7	24	31	1.09132	0	0.529749	0.554524	0.0466929
18S	1757	G	32	115	147	0.957207	0	0.490762	18	104	122	0.603613	0.051186	0.378326	10	21	31	0.651389	0	0.402057	0.423715	0.048389
18S	1758	G	121	94	215	0.0566872	0	0	173	127	300	0.368512	0	0	20	50	70	0.390297	0	0	0	0
18S	1759	G	32	77	109	0.668182	0	0.40274	151	156	307	0.332395	0	0	6	71	77	0.428348	0	0	0.134247	0.189853
18S	1760	G	75	19	94	0.707135	0.0800517	0.416793	56	83	139	0.705238	0.0403785	0.415311	6	44	50	0.00457516	0	0	0.277368	0.19613
18S	1761	U	66	36	102	1.35685	0	0.578086	79	128	207	0.627938	0	0.386869	19	62	81	0.0566396	0	0.0542294	0.339728	0.216446
18S	1762	C	65	64	129	1.00325	0	0.502741	171	80	251	0.445282	0	0.308942	24	18	42	1.29638	0.216075	0.570308	0.460664	0.110773
18S	1763	G	60	101	161	0.706927	0	0.415655	150	144	294	0.309303	0	0.236848	13	55	68	0.507085	0	0.339735	0.330746	0.0732738
18S	1764	G	97	47	144	1.03333	0	0.509926	237	104	341	0.185445	0	0.156822	12	10	22	4.02367	0.526473	0.807935	0.491561	0.266133
18S	1765	C	137	197	334	0.158375	0	0	249	155	404	0.00183813	0	0	21	29	50	1.27233	0.155553	0.564797	0.188266	0.266248
18S	1766	C	190	55	245	0.248058	0	0.199405	274	47	321	0.304555	0	0.234012	40	24	64	0.82735	0.0447125	0.456604	0.296673	0.113967
18S	1767	C	1500	70	1570	0.899583	0	0	1706	151	1857	0.869914	0	0	679	35	714	0.935012	0	0	0	0
18S	1768	A	127	11	138	1.23717	0	0.554791	131	44	175	1.36193	0	0.578008	13	3	16	6.25621	0.560922	0.869234	0.667344	0.143072
18S	1769	C	153	12	165	0.731861	0	0.424061	136	57	193	0.964032	0	0.492135	58	8	66	0.658872	0	0.400787	0.438994	0.0387588
18S	1770	G	61	21	82	2.27282	0	0.697019	137	75	212	0.608033	0	0.37923	22	7	29	2.60815	0.3794	0.72959	0.601946	0.158045
18S	1771	G	31	11	42	4.85245	0.359807	0.832439	44	49	93	2.39078	0.0249603	0.707302	9	9	18	4.71462	0.581639	0.832679	0.790807	0.0590471	1
18S	1772	C	45	64	109	0.970909	0.0670848	0.494903	40	126	166	0.652295	0	0.396217	13	28	41	1.5209	0.310559	0.609069	0.500063	0.0869728
18S	1773	C	87	37	124	0.640889	0.0251454	0.392488	53	79	132	0.943609	0.0497812	0.487379	29	38	67	0.580392	0.10235	0.370695	0.416854	0.050656
18S	1774	C	58	36	94	0.561404	0	0.361991	75	63	138	0.26235	0	0.209018	43	31	74	0.147852	0	0.130321	0.233777	0.0961855
18S	1775	U	67	94	161	0.0589163	0	0.0559646	33	125	158	0.242628	0	0.196247	35	25	60	0.780874	0.0548762	0.442552	0.231588	0.15979
18S	1776	G	32	58	90	1.37375	0.13972	0.581417	27	94	121	0.756648	0.0661916	0.432753	25	38	63	0.897743	0.13117	0.476986	0.497052	0.0623282
18S	1777	G	71	8	79	2.87431	0.232667	0.744291	96	26	122	1.07344	0.140167	0.519748	118	9	127	0.243142	0	0.196824	0.486954	0.224702
18S	1778	C	148	23	171	1.22384	0.116674	0.551769	159	38	197	0.391582	0	0.282419	139	8	147	0.235961	0	0.191962	0.34205	0.152823
18S	1779	G	310	35	345	0.221997	0	0.182098	277	21	298	0.00133779	0	0	215	4	219	0.124596	0	0	0.0606995	0.085842
18S	1780	G	405	21	426	0.166276	0	0.142857	332	31	363	0.0281746	0	0	243	11	254	0.163007	0	0	0.047619	0.0673435
18S	1781	A	553	19	572	0.0535389	0	0	515	37	552	0.287201	0	0	270	6	276	0.185319	0	0	0	0
18S	1782	G	534	61	595	0.0964392	0	0.0880915	151	111	262	1.0294	0.005896	0.508197	121	23	144	0.937241	0	0.485531	0.360606	0.192919
18S	1783	C	1154	281	1435	0.542379	0	0	566	184	750	0.188164	0	0	647	32	679	0.633415	0	0	0	0
18S	1784	G	753	220	973	0.138604	0	0	216	94	310	1.59975	0.207161	0.61611	207	26	233	0.411016	0	0.292176	0.302762	0.251637
18S	1785	C	355	137	492	1.00471	0.074591	0.501682	323	147	470	0.961194	0.160165	0.490638	110	10	120	1.9899	0.23574	0.667385	0.553235	0.0808422
18S	1786	U	761	184	945	0.0903453	0	0.0829398	669	264	933	0.0577088	0	0.0546155	264	52	316	0.102419	0	0.0931701	0.0769084	0.0163074
18S	1787	G	375	90	465	1.51342	0.310183	0.602651	505	373	878	0.249526	0	0.199878	155	8	163	1.29939	0.0999253	0.566605	0.456378	0.181969
18S	1788	A	1461	107	1568	0.271093	0	0	1381	261	1642	0.315399	0	0	615	35	650	0.480816	0	0	0	0
18S	1789	G	1190	76	1266	0.0196176	0	0.0192551	1387	537	1924	0.366165	0	0	396	76	472	0.206366	0	0	0.00641837	0.00907694
18S	1790	A	1649	254	1903	0.325397	0	0	1642	344	1986	0.363306	0	0	479	76	555	0.391107	0	0	0	0
18S	1791	A	1046	296	1342	0.0744519	0	0.069341	1287	276	1563	0.12218	0	0	269	104	373	0.0588235	0	0	0.0231137	0.0326876
18S	1792	G	1370	149	1519	0.0210892	0	0.0206669	765	463	1228	0.190815	0	0.160348	199	65	264	0.377023	0	0.274548	0.151854	0.10382
18S	1793	A	1103	173	1276	0.274428	0	0.215467	867	174	1041	0.406345	0.014696	0.289134	223	50	273	0.252068	0	0.20191	0.235504	0.0383242
18S	1794	C	1258	450	1708	0.0509915	0	0	1302	251	1553	0.112391	0	0	273	184	457	0.332387	0	0	0	0
18S	1795	G	1819	152	1971	0.215675	0	0	1349	387	1736	0.264466	0	0	230	149	379	0.293947	0	0	0	0
18S	1796	G	1828	73	1901	0.204165	0	0	1009	97	1106	0.138211	0	0.121525	40	89	129	1.02872	0.14925	0.509008	0.210178	0.217051
18S	1797	U	1897	80	1977	0.282783	0	0	1091	150	1241	0.0573001	0	0	41	114	155	0.458974	0	0.315975	0.105325	0.148952
18S	1798	C	2105	167	2272	0.441756	0	0	1434	134	1568	0.348014	0	0	57	230	287	0.367554	0	0	0	0
18S	1799	G	1048	111	1159	0.0884866	0	0.0813577	646	105	751	0.366519	0	0.268475	28	74	102	0.829018	0.0153904	0.455677	0.268503	0.152815
18S	1800	A	844	48	892	0.315877	0	0.240255	655	86	741	0.280937	0	0.219553	28	84	112	0.482989	0	0.327641	0.262483	0.0468427
18S	1801	A	493	69	562	0.920604	0.142263	0.479774	507	137	644	0.334212	0	0.250785	19	31	50	2.03464	0.214459	0.674832	0.468464	0.173301
18S	1802	C	600	109	709	0.333897	0	0.250581	612	220	832	0.0780312	0	0	50	83	133	0.162935	0	0.141012	0.130531	0.102568
18S	1803	U	703	86	789	0.0358369	0	0.0346393	876	292	1168	0.413639	0	0	68	101	169	0.0203922	0	0.0201005	0.0182466	0.0142021
18S	1804	U	71	18	89	7.92358	0.687279	0.889044	48	13	61	11.4631	0.78701	0.920955	0	6	6	30.6429	0.88836	0.972789	0.927596	0.0345097	1	0.889044	0.920955	0.972789	0.927596	0.0345097
18S	1805	G	112	227	339	1.02111	0.182166	0.505959	193	131	324	1.12222	0.152707	0.529564	13	178	191	0.165104	0	0.142344	0.392622	0.177236
18S	1806	A	175	459	634	0.0900612	0	0.0827399	359	108	467	0.570537	0	0.36377	28	62	90	2.1199	0.350196	0.681879	0.37613	0.244754
18S	1807	C	73	631	704	0.0481324	0	0.0459843	202	249	451	0.838323	0.014098	0.456576	21	174	195	0.682256	0.123332	0.406794	0.303118	0.182953
18S	1808	U	62	916	978	0.203325	0	0	230	803	1033	0.190458	0	0	18	573	591	0.463401	0	0	0	0
18S	1809	A	67	500	567	0.647985	0.0178767	0.393619	259	555	814	0.164376	0	0.14132	18	427	445	0.198804	0	0	0.178313	0.162809
18S	1810	U	74	704	778	0.268107	0	0.211637	193	694	887	0.145858	0	0.127417	6	522	528	0.32029	0	0	0.113018	0.0869984
18S	1811	C	26	749	775	0.432088	0.053743	0.30199	177	520	697	0.63916	0.0620763	0.390272	0	440	440	0.124515	0	0	0.230754	0.167101
18S	1812	U	43	1644	1687	0.326395	0	0	211	1554	1765	0.371367	0	0	10	628	638	0.44467	0	0	0	0
18S	1813	A	33	1381	1414	0.132564	0	0	201	1801	2002	0.414645	0	0	5	723	728	0.549749	0	0	0	0
18S	1814	G	27	1289	1316	0.0117354	0	0	168	1088	1256	0.0398922	0	0.0383912	1	186	187	0.905142	0.159529	0.476435	0.171609	0.216114
18S	1815	A	52	1962	2014	0.343546	0	0	208	1373	1581	0.177497	0	0	0	181	181	0.672833	0	0.403537	0.134512	0.190229
18S	1816	G	96	1155	1251	0.165131	0	0.141825	361	1194	1555	0.162182	0	0	5	150	155	0.680342	0	0.406433	0.182753	0.168431
18S	1817	G	88	1325	1413	0.035675	0	0.0344697	321	625	946	0.445641	0.0306974	0.308491	5	227	232	0.11073	0	0	0.11432	0.138019
18S	1818	A	125	1752	1877	0.237368	0	0	425	686	1111	0.234043	0	0.189794	9	89	98	0.86835	0	0.467295	0.219029	0.191889
18S	1819	A	194	707	901	0.715423	0.118962	0.417323	582	967	1549	0.143197	0	0	11	49	60	1.39162	0	0.58589	0.334404	0.24627
18S	1820	G	113	1195	1308	0.14559	0	0.127172	243	831	1074	0.357054	0	0.26329	6	29	35	2.0213	0.351498	0.675224	0.355229	0.232995
18S	1821	U	120	2330	2450	0.443325	0	0	426	1136	1562	0.0754105	0	0	22	30	52	0.832704	0.0557272	0.459085	0.153028	0.216415
18S	1822	A	161	932	1093	0.338198	0	0.252899	303	576	879	0.757109	0.0960944	0.431162	20	20	40	1.30217	0.165932	0.571684	0.418582	0.130447
18S	1823	A	189	931	1120	0.254396	0	0.202948	387	684	1071	0.392537	0	0.282075	31	40	71	0.166512	0	0.144464	0.209829	0.05639
18S	1824	A	283	1002	1285	0.0596769	0	0.0563575	593	897	1490	0.023586	0	0	23	75	98	0.250281	0	0	0.0187858	0.0265672
18S	1825	A	647	1190	1837	0.338375	0	0	1195	903	2098	0.339654	0	0	57	39	96	0.247194	0	0	0	0
18S	1826	G	1111	275	1386	0.129144	0	0	3010	266	3276	0.635276	0	0	95	14	109	0.345758	0	0	0	0
18S	1827	U	672	642	1314	0.116941	0	0	1112	459	1571	0.084747	0	0	65	9	74	2.41378	0.626967	0.709842	0.236614	0.334623
18S	1828	C	686	368	1054	0.00492891	0	0	865	516	1381	0.0111513	0	0.0110362	98	36	134	1.13877	0.416506	0.534291	0.181776	0.249307
18S	1829	G	231	248	479	1.22623	0.233448	0.551325	188	74	262	4.90706	0.527422	0.831246	4	19	23	13.4856	0.858559	0.933652	0.772074	0.161595	1
18S	1830	U	356	917	1273	0.254858	0	0	279	357	636	1.4741	0.13602	0.59619	60	20	80	3.80466	0.546791	0.793909	0.463366	0.337446
18S	1831	A	385	229	614	0.566811	0.021107	0.362137	299	574	873	0.808569	0	0.44736	29	11	40	9.57263	0.735462	0.90751	0.572335	0.239544
18S	1832	A	215	141	356	1.56866	0.273357	0.611358	266	474	740	1.20976	0.139882	0.547797	46	10	56	7.26413	0.639115	0.880865	0.680007	0.144379
18S	1833	C	1012	114	1126	0.321315	0	0	2093	597	2690	0.488005	0	0	3264	19	3283	0.964948	0	0	0	0
18S	1834	A	410	89	499	0.570978	0	0.363917	799	361	1160	0.366255	0	0.268241	145	2	147	2.15893	0.370938	0.684902	0.43902	0.178198
18S	1835	A	842	54	896	0.217243	0	0	1684	449	2133	0.293403	0	0	241	6	247	0.703091	0.120205	0.413812	0.137937	0.195073
18S	1836	G	1171	67	1238	0.477957	0	0	2352	315	2667	0.426495	0	0	249	31	280	0.401265	0.0250795	0.287088	0.0956961	0.135335
18S	1837	G	578	37	615	0.0476732	0	0.0455745	1609	279	1888	0.141792	0	0	90	10	100	2.73344	0.455377	0.734098	0.259891	0.335831
18S	1838	U	662	47	709	0.148951	0	0	1900	271	2171	0.273972	0	0	77	0	77	3.42536	0.54711	0.776278	0.258759	0.365941
18S	1839	U	248	95	343	0.798224	0.12873	0.444614	1229	214	1443	0.139251	0	0.122304	49	7	56	4.45828	0.651371	0.819426	0.462115	0.284868
18S	1840	U	282	144	426	0.29529	0	0.228385	652	329	981	0.577902	0.0804991	0.366484	49	11	60	1.12477	0.0445537	0.533477	0.376115	0.124739
18S	1841	C	343	108	451	0.166888	0	0.143291	655	472	1127	0.292277	0	0.226328	98	5	103	0.129167	0	0.115374	0.161664	0.047123
18S	1842	C	381	51	432	0.153323	0	0.133207	1037	391	1428	0.0656559	0	0	204	12	216	0.399437	0	0	0.0444023	0.0627944
18S	1843	G	85	142	227	1.09371	0.257898	0.523476	209	597	806	0.627991	0.0980613	0.38604	19	53	72	1.46819	0	0.598164	0.50256	0.0878534
18S	1844	U	218	291	509	0.161525	0	0	353	1011	1364	0.147424	0	0	66	55	121	0.71439	0	0.418704	0.139568	0.197379
18S	1845	A	172	176	348	0.223655	0	0.183205	506	971	1477	0.289445	0	0	66	32	98	1.37699	0	0.581772	0.254993	0.242872
18S	1846	G	236	275	511	0.179492	0	0	324	485	809	0.319259	0	0.242226	54	18	72	2.65403	0.158995	0.729063	0.323763	0.303172
18S	1847	G	141	301	442	0.00589416	0	0	176	507	683	0.528444	0.00886657	0.346071	13	37	50	4.89651	0.468894	0.833179	0.393083	0.341764
18S	1848	U	108	504	612	0.264727	0	0	116	1216	1332	0.289939	0	0	23	714	737	0.666712	0	0	0	0
18S	1849	G	23	433	456	0.0143691	0	0.0141962	40	1387	1427	0.402801	0	0	4	749	753	0.67377	0	0	0.00473205	0.00669213
18S	1850	A	15	267	282	0.769336	0.0967525	0.435686	4	584	588	0.518412	0.0134487	0.341799	1	479	480	0.411527	0	0	0.259162	0.187221
18S	1851	A	7	285	292	0.715965	0.0697629	0.418069	24	518	542	0.487457	0	0.328118	2	183	185	0.692652	0	0.410515	0.385567	0.0407399
18S	1852	C	1	535	536	0.0902338	0	0	12	653	665	0.0780948	0	0.0725388	3	240	243	0.246585	0	0.198461	0.0903332	0.0819924
18S	1853	C	2	609	611	0.217901	0	0	5	637	642	0.0619319	0	0.0584056	3	267	270	0.122878	0	0.109792	0.056066	0.044853
18S	1854	U	0	947	947	0.535549	0	0	0	1048	1048	0.402712	0	0	0	221	221	0.390891	0	0.281949	0.0939832	0.132912
18S	1855	G	0	225	225	1.34012	0.207658	0.573756	0	262	262	1.65323	0.216726	0.623995	0	51	51	4.48526	0.506974	0.82057	0.672774	0.106501
18S	1856	C	0	510	510	0.0123288	0	0	0	377	377	0.704292	0.0163815	0.413888	0	215	215	0.0687243	0	0.0645847	0.159491	0.181808
18S	1857	G	0	474	474	0.114433	0	0.102877	0	259	259	1.7015	0.276118	0.630733	0	245	245	0.155827	0	0	0.244537	0.276293
18S	1858	G	0	487	487	0.142281	0	0.124783	0	559	559	0.455774	0	0.313465	0	240	240	0.144721	0	0	0.146082	0.128855
18S	1859	A	0	371	371	0.57951	0.0827699	0.367518	0	543	543	0.788971	0	0.441473	0	375	375	0.504226	0	0	0.269664	0.193056
18S	1860	A	0	446	446	0.282699	0	0.220779	0	993	993	0.0203666	0	0.0199798	0	287	287	0.378897	0	0	0.080253	0.0997013
18S	1861	G	0	740	740	0.292113	0	0	0	1269	1269	0.158959	0	0	0	87	87	1.10391	0.0161548	0.527545	0.175848	0.248687
18S	1862	G	0	621	621	0.0859771	0	0	0	665	665	0.905105	0.00694576	0.475469	0	135	135	0.259314	0	0.207126	0.227532	0.194645
18S	1863	A	0	643	643	0.156418	0	0	0	1225	1225	0.020174	0	0.0197909	0	92	92	0.678495	0	0.406834	0.142208	0.187293
18S	1864	U	0	825	825	0	0	0	0	2833	2833	0	0	0	0	152	152	0	0	0	0	0
18S	1865	C	0	745	745	0	0	0	0	2597	2597	0	0	0	0	208	208	0	0	0	0	0
18S	1866	A	0	319	319	0	0	0	0	1064	1064	0	0	0	0	18	18	0	0	0	0	0
18S	1867	U	0	439	439	0	0	0	0	1293	1293	0	0	0	0	38	38	0	0	0	0	0
18S	1868	U	0	642	642	0	0	0	0	1410	1410	0	0	0	0	68	68	0	0	0	0	0
18S	1869	A	0	9	9	0	0	0	0	57	57	0	0	0	0	6	6	0	0	0	0	0
28S	1	C	492	0	492	0	0	0	1278	0	1278	0	0	0	199	0	199	0	0	0	0	0
28S	2	G	174	0	174	0	0	0	273	0	273	0	0	0	23	0	23	0	0	0	0	0
28S	3	C	137	0	137	0	0	0	425	0	425	0	0	0	100	0	100	0	0	0	0	0
28S	4	G	119	0	119	0	0	0	363	0	363	0	0	0	104	0	104	0	0	0	0	0
28S	5	A	128	0	128	0	0	0	297	0	297	0	0	0	54	0	54	0	0	0	0	0
28S	6	C	103	0	103	0	0	0	225	0	225	0	0	0	113	0	113	0	0	0	0	0
28S	7	C	230	0	230	0.729004	0	0.422691	120	0	120	2.0786	0.20012	0.676995	29	0	29	2.66741	0.285218	0.733999	0.611228	0.135332
28S	8	U	299	0	299	1.05752	0	0.514812	162	0	162	1.3122	0.0533497	0.569022	14	0	14	33.577	0.958539	0.972955	0.685596	0.204395
28S	9	C	429	0	429	0.957158	0	0.489637	312	0	312	0.300852	0	0.231842	133	0	133	3.66799	0.647925	0.787033	0.502838	0.226848
28S	10	A	553	0	553	0.940253	0	0.485054	349	0	349	0.219937	0	0.180708	77	0	77	8.69031	0.755069	0.897992	0.521252	0.293946
28S	11	G	697	0	697	0.853661	0.0268703	0.460883	351	0	351	0.271717	0	0.21414	149	0	149	4.66978	0.572595	0.824596	0.499873	0.250738
28S	12	A	835	0	835	0.864553	0.118059	0.463976	429	0	429	0.063876	0	0.0601723	225	0	225	3.19887	0.421789	0.762644	0.428931	0.287852
28S	13	U	1419	0	1419	0.17277	0	0.147406	471	0	471	0.0146422	0	0	237	0	237	3.36653	0.41974	0.771728	0.306378	0.334509
28S	14	C	3897	0	3897	0.607685	0	0	1375	0	1375	0.726058	0	0	7439	0	7439	0.965954	0	0	0	0
28S	15	A	3128	7	3135	0.439112	0	0	795	14	809	0.440027	0	0	639	0	639	0.609531	0.0340196	0.379069	0.126356	0.178695
28S	16	G	2738	26	2764	0.302897	0	0	399	3	402	0.347036	0	0.258105	657	2	659	0.440724	0	0.306227	0.18811	0.134457
28S	17	A	2082	94	2176	0.0308375	0	0	222	43	265	1.33233	0	0.572167	166	14	180	4.08576	0.518737	0.804246	0.458804	0.337976
28S	18	C	2754	63	2817	0.273263	0	0	185	14	199	2.47006	0.15755	0.712847	211	10	221	2.70551	0.434444	0.73102	0.481289	0.340404
28S	19	G	573	100	673	2.34911	0.382572	0.701724	70	25	95	8.73669	0.462931	0.898257	8	7	15	45.7403	0.947897	0.979915	0.859965	0.116754	1
28S	20	U	671	315	986	1.16518	0.142786	0.538397	246	62	308	3.10593	0.0964918	0.757047	25	38	63	9.0592	0.812486	0.90199	0.732478	0.149449
28S	21	G	729	1084	1813	0.0175119	0	0.0172199	237	301	538	1.91311	0.183752	0.657143	41	292	333	0.394777	0	0	0.224788	0.305802
28S	22	G	587	1921	2508	0.343656	0	0	133	1286	1419	0.455548	0	0.313125	66	144	210	0.11169	0	0	0.104375	0.147608
28S	23	C	907	1990	2897	0.496484	0	0	303	1343	1646	0.472232	0	0.320892	27	115	142	0.317172	0	0.242083	0.187658	0.136539
28S	24	G	718	781	1499	0.00531852	0	0	280	1160	1440	1.02247	0.0696333	0.505728	10	146	156	0.532555	0	0.348945	0.284891	0.211372
28S	25	A	431	622	1053	0.338119	0	0.252862	238	3910	4148	0.267912	0	0	26	91	117	2.52298	0	0.717876	0.323579	0.297307
28S	26	C	488	396	884	0.566503	0.00693333	0.361897	439	5242	5681	0.450121	0	0	7	89	96	4.47514	0	0.818898	0.393598	0.335065
28S	27	C	621	232	853	0.577583	0.0287603	0.366391	674	4074	4748	0.291851	0	0	33	195	228	1.73804	0	0.635789	0.33406	0.260565
28S	28	C	1015	374	1389	0.138921	0	0	1630	6603	8233	0.641688	0	0	24	184	208	2.39187	0.100845	0.706173	0.235391	0.332893
28S	29	G	400	323	723	0.629128	0.0419472	0.386502	506	2223	2729	0.258405	0	0.205403	6	535	541	0.417815	0	0.295073	0.295659	0.0739348
28S	30	C	110	640	750	0.472156	0.0720545	0.321014	276	3794	4070	0.2537	0	0	0	1079	1079	0.250453	0	0	0.107005	0.151328
28S	31	U	73	1238	1311	0.126787	0	0	148	3391	3539	0.203271	0	0	0	3017	3017	0.776018	0	0	0	0
28S	32	G	52	786	838	0.473156	0	0.321445	59	1074	1133	1.31543	0.210717	0.568332	0	1216	1216	0.257281	0	0	0.296592	0.232685
28S	33	A	141	1031	1172	0.0845979	0	0.0780607	109	525	634	2.39456	0.273605	0.705738	0	1033	1033	0.120567	0	0	0.261266	0.315901
28S	34	A	116	872	988	0.33967	0	0.253739	64	462	526	2.2719	0.0339374	0.69477	1	533	534	0.725877	0	0.421041	0.456516	0.181789
28S	35	U	132	1156	1288	0.0333851	0	0.0323308	74	621	695	0.659387	0	0.397712	1	719	720	0.17579	0	0.149684	0.193242	0.152313
28S	36	U	166	1471	1637	0.184853	0	0	86	636	722	0.27472	0	0.215748	1	813	814	0.077287	0	0	0.0719159	0.101704
28S	37	U	73	3065	3138	0.593632	0	0	47	777	824	0.212633	0	0	0	1003	1003	0.393725	0	0	0	0
28S	38	A	19	989	1008	0.515373	0	0.340319	53	190	243	1.06685	0.207532	0.517197	2	225	227	1.13246	0.20962	0.532152	0.463223	0.0871202
28S	39	A	58	1540	1598	0.0731568	0	0	70	212	282	0.564311	0.0293396	0.361558	0	183	183	1.08207	0.118398	0.521068	0.294208	0.217991
28S	40	G	40	662	702	1.26077	0.14023	0.558024	54	103	157	1.76076	0.284786	0.639246	0	105	105	1.85157	0.163496	0.651472	0.616247	0.0414714
28S	41	C	225	1234	1459	0.0482268	0	0.0460381	86	212	298	0.319584	0	0.242801	6	124	130	0.828499	0	0.455003	0.247947	0.166999
28S	42	A	32	877	909	0.721636	0	0.419425	72	131	203	0.812854	0	0.449599	3	49	52	2.46981	0	0.715692	0.528239	0.13312
28S	43	U	81	2582	2663	0.508225	0	0	142	304	446	0.290529	0	0	7	35	42	1.85401	0	0.654952	0.218317	0.308747
28S	44	A	83	1248	1331	0.00842509	0	0	88	139	227	0.415741	0	0.294569	0	21	21	2.0096	0.156308	0.677969	0.324179	0.277571
28S	45	U	52	1352	1404	0.101297	0	0	115	401	516	0.43256	0	0	10	13	23	1.05741	0	0.524575	0.174858	0.247287
28S	46	U	124	1246	1370	0.147338	0	0	269	262	531	0.43419	0	0	11	17	28	0.243295	0	0.201268	0.0670893	0.0948786
28S	47	A	62	1578	1640	0.327734	0	0	119	108	227	0.630945	0	0.387902	3	8	11	1.70926	0	0.650917	0.346273	0.267361
28S	48	G	22	754	776	0.424167	0	0.298105	31	85	116	2.56629	0.355855	0.721325	3	1	4	4.46222	0.362144	0.847973	0.622468	0.235115
28S	49	U	19	784	803	0.264815	0	0.209577	31	266	297	0.424459	0	0.298683	2	3	5	3.1963	0.129862	0.793199	0.433819	0.25671
28S	50	C	67	536	603	0.453845	0.0243151	0.312525	80	307	387	0.183276	0	0.155227	60	9	69	0.742381	0	0	0.155917	0.127589
28S	51	A	81	455	536	0.551148	0.0149472	0.355743	23	234	257	1.01275	0.171633	0.504138	6	1	7	2.47083	0	0.738481	0.532787	0.15756
28S	52	G	36	349	385	1.019	0.11289	0.505353	22	437	459	0.0992271	0	0.0904487	0	4	4	4.84667	0.447723	0.858323	0.484709	0.313823
28S	53	C	37	953	990	0.35467	0	0	53	806	859	0.459302	0	0	2	41	43	0.435354	0	0	0	0
28S	54	G	98	566	664	0.105363	0	0	91	735	826	0.423042	0	0	4	26	30	0.112903	0	0	0	0
28S	55	G	75	320	395	0.48353	0	0.326488	106	421	527	0.0305345	0	0	0	10	10	1.74242	0	0.657143	0.327877	0.268279
28S	56	A	139	336	475	0.128922	0	0.114412	160	827	987	0.557726	0	0	2	38	40	0.344173	0	0	0.0381373	0.0539342
28S	57	G	141	860	1001	0.556664	0	0	177	479	656	0.33839	0	0	8	53	61	0.662366	0	0	0	0
28S	58	G	215	255	470	0.00264213	0	0	115	100	215	1.05772	0.198691	0.515183	15	15	30	0.232258	0	0	0.171728	0.24286
28S	59	A	242	92	334	0.352935	0	0.261443	156	58	214	0.851783	0.106086	0.461138	1	11	12	1.04017	0	0.529822	0.417468	0.113833
28S	60	G	188	83	271	0.48268	0.0247623	0.326355	116	47	163	1.05291	0.0801606	0.514415	8	12	20	0.125926	0	0.116781	0.319184	0.162413
28S	61	A	179	78	257	0.467829	0	0.319566	83	65	148	0.870395	0	0.467029	0	5	5	3.2	0.307877	0.793388	0.526661	0.19798
28S	62	A	206	24	230	0.640885	0	0.391606	71	76	147	0.733033	0	0.424633	9	2	11	1.23704	0	0.574377	0.463538	0.0795258
28S	63	G	217	43	260	0.382716	0	0.277555	50	42	92	1.25723	0	0.559645	6	1	7	2.68194	0.291458	0.754002	0.530401	0.195605
28S	64	A	225	20	245	0.289024	0	0.224929	32	98	130	0.326972	0	0.24783	8	3	11	1.35093	0.134867	0.595753	0.356171	0.169668
28S	65	A	244	24	268	0.136307	0	0.12035	175	83	258	0.404204	0	0	13	30	43	0.20404	0	0	0.0401167	0.0567336
28S	66	A	281	33	314	0.118942	0	0.106601	42	96	138	0.323901	0	0.245993	15	11	26	7.42222	0.840746	0.885159	0.412584	0.338972
28S	67	C	426	39	465	0.112899	0	0	48	71	119	0.692685	0	0.411247	30	9	39	6.9975	0.690048	0.877705	0.429651	0.358558
28S	68	U	460	87	547	0.14927	0	0	71	354	425	0.559859	0	0	39	20	59	5.72611	0.43032	0.85344	0.28448	0.402316
28S	69	A	270	37	307	0.743398	0	0.427203	39	65	104	1.33524	0.0257983	0.57412	63	6	69	5.82032	0.24517	0.85517	0.618831	0.177554
28S	70	A	90	25	115	4.14866	0.460294	0.807126	19	32	51	4.42863	0.527882	0.818692	12	3	15	33.5743	0.716208	0.972835	0.866218	0.0755378	1
28S	71	C	215	16	231	1.66025	0.127915	0.625108	59	46	105	2.0152	0.348609	0.670445	186	0	186	2.19566	0	0.688228	0.66126	0.0265742
28S	72	C	1155	33	1188	0.554855	0	0	451	33	484	0.384376	0	0	3374	4	3378	0.921443	0	0	0	0
28S	73	A	1325	119	1444	0.656055	0	0	357	33	390	0.152771	0	0	978	7	985	0.451476	0	0	0	0
28S	74	G	848	130	978	0.468596	0	0	391	14	405	0.163246	0	0	644	0	644	0.157485	0	0	0	0
28S	75	G	457	86	543	0.0350899	0	0	344	60	404	0.184335	0	0	338	6	344	0.52496	0	0.344901	0.114967	0.162588
28S	76	A	346	106	452	0.147461	0	0.128759	431	79	510	0.37082	0	0	191	0	191	1.52095	0	0.604573	0.244444	0.260019
28S	77	U	208	87	295	0.774437	0	0.437273	565	115	680	0.552031	0	0	91	0	91	3.71618	0	0.789784	0.409019	0.323047
28S	78	U	64	143	207	1.51629	0.116928	0.603743	202	125	327	0.0428862	0	0.0412432	37	2	39	8.21611	0.428961	0.893919	0.512969	0.353972
28S	79	C	20	63	83	4.59259	0.423826	0.822944	107	127	234	0.349456	0	0.25978	7	2	9	15.0511	0.477535	0.943578	0.675434	0.298009
28S	80	C	20	93	113	2.62622	0.316665	0.725987	24	80	104	1.92794	0.32626	0.660611	8	2	10	7.54949	0	0.892524	0.759708	0.0976345	1
28S	81	C	108	80	188	1.03574	0.136616	0.510105	37	73	110	1.59109	0.228957	0.616205	2	4	6	9.41905	0.665284	0.916589	0.680966	0.172149
28S	82	U	275	372	647	0.486677	0	0	54	99	153	0.731457	0	0.424042	3	13	16	2.65098	0.146779	0.737991	0.387344	0.302399
28S	83	C	272	256	528	0.32949	0	0	92	175	267	0.100622	0	0	2	2	4	15.3378	0	0.950427	0.316809	0.448036
28S	84	A	541	90	631	0.40879	0	0	180	150	330	0.335213	0	0	1	6	7	12.1389	0.61841	0.932764	0.310921	0.439709
28S	85	G	187	109	296	0.452226	0	0.312126	60	74	134	0.746996	0.0349672	0.42941	4	10	14	7.31185	0.58631	0.886803	0.542779	0.247929
28S	86	U	264	262	526	0.174805	0	0	108	114	222	0.0242152	0	0.0237467	2	41	43	2.56793	0.382914	0.724339	0.249362	0.336
28S	87	A	171	232	403	0.163779	0	0.14103	103	167	270	0.169291	0	0	6	368	374	0.589956	0	0	0.0470101	0.0664823
28S	88	A	100	176	276	0.868512	0.17775	0.465715	143	96	239	0.0322222	0	0	7	141	148	0.536242	0	0.350592	0.272102	0.198062
28S	89	C	39	323	362	0.420478	0.0495908	0.296587	193	136	329	0.334916	0	0	0	434	434	0.446871	0	0	0.0988622	0.139812
28S	90	G	102	615	717	0.302553	0	0	276	99	375	0.459456	0	0	3	329	332	0.0339673	0	0.0329471	0.0109824	0.0155314
28S	91	G	64	366	430	0.230601	0	0.187743	83	23	106	1.05556	0.185294	0.515859	1	147	148	1.82424	0.0717639	0.64746	0.450354	0.19331
28S	92	C	29	562	591	0.125375	0	0	115	90	205	0.0325782	0	0	1	369	370	0.190596	0	0.160448	0.0534826	0.0756358
28S	93	G	15	470	485	0.0632373	0	0.0595915	36	53	89	1.20494	0.208493	0.54924	2	335	337	0.386358	0	0.279281	0.296038	0.200249
28S	94	A	23	773	796	0.39862	0	0	43	134	177	0.0376404	0	0.0364725	1	598	599	0.252704	0	0	0.0121575	0.0171933
28S	95	G	15	642	657	0.255083	0	0	43	114	157	0.185232	0	0.157122	0	530	530	0.121866	0	0	0.0523741	0.0740682
28S	96	U	25	780	805	0.445396	0	0	32	127	159	0.141528	0	0.124664	0	1387	1387	0.751665	0	0	0.0415545	0.058767
28S	97	G	20	276	296	0.553722	0.0689163	0.357158	13	161	174	0.00647619	0	0.00647126	1	573	574	0.293836	0	0	0.12121	0.166862
28S	98	A	24	216	240	0.812356	0.132819	0.449261	14	82	96	0.980871	0.164323	0.497762	8	407	415	0.0706998	0	0	0.315674	0.224092
28S	99	A	30	144	174	1.34159	0.229564	0.574341	22	64	86	1.3014	0.273189	0.568321	5	42	47	6.82523	0.521593	0.874537	0.6724	0.142954
28S	100	C	93	299	392	0.0900481	0	0	151	164	315	0.355239	0	0	147	83	230	0.307792	0	0.236134	0.0787114	0.111315
28S	101	A	124	205	329	0.013165	0	0.0130329	132	168	300	0.241417	0	0	37	89	126	0.971391	0	0.49472	0.169251	0.230203
28S	102	G	50	149	199	0.662111	0.0288262	0.399557	38	208	246	0.0406658	0	0.0392293	5	33	38	4.21709	0	0.812315	0.417034	0.315853
28S	103	G	31	253	284	0.0111111	0	0.0110273	45	181	226	0.167841	0	0.144264	2	34	36	2.06096	0	0.679303	0.278198	0.288793
28S	104	G	18	247	265	0.0790309	0	0.0734986	22	139	161	0.737517	0	0.425979	0	29	29	1.47778	0	0.604545	0.368008	0.22064
28S	105	A	19	268	287	0.00239198	0	0	48	184	232	0.208536	0	0.173168	1	29	30	0.530824	0	0.354221	0.175796	0.144622
28S	106	A	13	255	268	0.0825692	0	0.0765343	9	521	530	0.50724	0	0	0	29	29	0.488148	0	0.33554	0.137358	0.143577
28S	107	G	12	413	425	0.391158	0	0	8	437	445	0.415396	0	0	1	17	18	0.769006	0	0.448041	0.149347	0.211208
28S	108	A	20	418	438	0.454644	0	0	12	401	413	0.398873	0	0	0	12	12	1.1188	0.0383172	0.547928	0.182643	0.258296
28S	109	G	15	113	128	1.02463	0.154204	0.508029	1	101	102	1.61478	0.195864	0.61986	1	13	14	0.853333	0	0.477612	0.535167	0.0611609
28S	110	C	32	163	195	0.173639	0	0.148596	9	194	203	0.184913	0	0.156704	5	5	10	1.49596	0.0423685	0.622008	0.309102	0.221282
28S	111	C	89	185	274	0.270828	0	0	29	107	136	0.714517	0	0.418527	9	3	12	1.17778	0	0.560618	0.326382	0.237965
28S	112	C	89	119	208	0.118607	0	0	64	249	313	0.377176	0	0	70	3	73	0.717568	0	0	0	0
28S	113	A	77	80	157	0.0490155	0	0.0470088	53	75	128	0.414901	0	0.294852	35	2	37	0.344444	0	0	0.113954	0.129346
28S	114	G	30	34	64	1.20838	0.121759	0.551017	15	110	125	0.232628	0	0.189948	8	0	8	2.1679	0	0.709208	0.483391	0.217314
28S	115	C	37	60	97	0.111678	0	0.10139	57	73	130	0.0161154	0	0	46	1	47	0.484259	0	0	0.0337965	0.0477955
28S	116	G	23	11	34	1.93714	0.251717	0.666012	35	86	121	0.0177596	0	0	6	4	10	1.71515	0.0836451	0.65358	0.439864	0.311072
28S	117	C	45	44	89	0.0896296	0	0	18	67	85	0.259819	0	0.208157	34	0	34	0.227619	0	0	0.0693855	0.0981259
28S	118	C	41	23	64	0.0307692	0	0.030303	13	86	99	0.0382222	0	0	7	1	8	2.34568	0.32647	0.725191	0.251831	0.334944
28S	119	G	48	8	56	0.0346979	0	0	22	51	73	0.0692192	0	0.0655668	3	18	21	0.153535	0	0.13856	0.0680422	0.0565938
28S	120	A	15	5	20	1.54339	0.227874	0.618402	24	57	81	0.142276	0	0	0	25	25	0.065812	0	0	0.206134	0.291517
28S	121	A	5	16	21	1.29646	0.123788	0.575948	10	22	32	1.04108	0.223867	0.517749	0	32	32	0.289562	0	0	0.364566	0.25888
28S	122	U	0	21	21	1.23636	0.119406	0.564315	6	22	28	1.07433	0.187494	0.526672	0	36	36	0.451051	0	0	0.363662	0.257607
28S	123	C	1	52	53	0.153292	0	0	1	27	28	0.982375	0.102352	0.504327	0	18	18	0.150292	0	0.136921	0.213749	0.212937
28S	124	C	0	33	33	0.362092	0	0.271702	1	59	60	0.170674	0	0	1	23	24	0.228	0	0	0.0905673	0.128081
28S	125	C	0	35	35	0.385494	0	0.283928	4	22	26	1.03951	0.0840934	0.519112	1	13	14	0.315556	0	0.252669	0.351903	0.118921
28S	126	C	1	92	93	0.541844	0	0	0	63	63	0.205035	0	0	0	22	22	0.267633	0	0	0	0
28S	127	G	1	34	35	0.456173	0	0.31936	5	29	34	0.613333	0	0.387019	0	8	8	0.866667	0.120198	0.493671	0.400017	0.071753
28S	128	C	0	76	76	0.345455	0	0	1	41	42	0.378036	0	0.279039	0	1	1	7.41667	0.714319	0.936842	0.405294	0.392745
28S	129	C	0	31	31	0.80625	0	0.454225	5	97	102	0.470011	0	0	2	10	12	0.0683761	0	0.0689655	0.174397	0.199862
[truncated: 5,214 more rows]
