# Supplementary material for: Profiling of ribose methylations in ribosomal RNA from diffuse large B-cell lymphoma patients for evaluation of ribosomes as drug targets
Source: NAR Cancer. 2020 Dec 22;2(4):zcaa035. doi: 10.1093/narcan/zcaa035 (PMC8210301; doi:10.1093/narcan/zcaa035)
Supplement: zcaa035_Supplemental_Files [file zcaa035_supplemental_files.zip › Data_S1_DLBCL_13_34824.xls]

## Sheet: DLBCL_13_34824
Data_handling_v3			CTAACT_DLBCL_13-34824_1						GTAGTG_DLBCL_13-34824_2						TACTGT_DLBCL_13-34824_3						Average
RNA	Position	Nucl	5'_reads	3'_reads	5'+3'	v5_score	v6_score	Meth%	5'_reads	3'_reads	5'+3'	v5_score	v6_score	Meth%	5'_reads	3'_reads	5'+3'	v5_score	v6_score	Meth%	Av.Meth%	Std.dev.	>=0.75
18S	1	U	155	0	155	0	0	0	6168	0	6168	0	0	0	1170	0	1170	0	0	0	0	0
18S	2	A	6	0	6	0	0	0	2395	0	2395	0	0	0	360	0	360	0	0	0	0	0
18S	3	C	61	0	61	0	0	0	4840	0	4840	0	0	0	1062	0	1062	0	0	0	0	0
18S	4	C	122	0	122	0	0	0	7210	0	7210	0	0	0	1953	0	1953	0	0	0	0	0
18S	5	U	156	0	156	0	0	0	9029	0	9029	0	0	0	2808	0	2808	0	0	0	0	0
18S	6	G	135	0	135	0	0	0	4651	0	4651	0	0	0	2787	0	2787	0	0	0	0	0
18S	7	G	96	0	96	0.0789233	0	0.0738557	5336	0	5336	0.0371744	0	0.0358485	1587	0	1587	0.0162399	0	0	0.0365681	0.0301558
18S	8	U	144	0	144	0.362605	0	0	6817	0	6817	0.244369	0	0	1854	0	1854	0.219395	0	0	0	0
18S	9	U	155	0	155	0.41104	0	0	7119	0	7119	0.278302	0	0	2209	0	2209	0.397431	0	0	0	0
18S	10	G	96	0	96	0.036197	0	0	5258	0	5258	0.0443177	0	0	1436	0	1436	0.118635	0	0	0	0
18S	11	A	56	0	56	0.607602	0.109276	0.382126	2949	0	2949	0.691179	0.123922	0.408778	462	0	462	1.55061	0.320684	0.608452	0.466452	0.100997
18S	12	U	31	0	31	1.79861	0.320944	0.649937	3567	0	3567	0.289294	0	0.22443	301	0	301	2.255	0.349398	0.693486	0.522618	0.211599
18S	13	C	36	0	36	1.35045	0.205582	0.581233	3441	0	3441	0.338037	0	0.252691	270	0	270	1.96269	0.247974	0.663295	0.499073	0.17741
18S	14	C	52	0	52	0.59392	0	0.37708	3385	0	3385	0.369889	0	0.270072	507	0	507	0.3229	0	0.244449	0.2972	0.0574438
18S	15	U	78	0	78	0.179606	0	0.153911	5251	0	5251	0.0632436	0	0	420	0	420	0.486514	0	0.327809	0.160573	0.13391
18S	16	G	52	0	52	0.861006	0	0.467395	1982	0	1982	1.78759	0.281497	0.641383	149	0	149	2.84141	0.290137	0.740965	0.616581	0.113053
18S	17	C	96	0	96	0.0230241	0	0.022735	4987	5	4992	0.0824955	0	0.0762227	382	2	384	0.369668	0	0.270409	0.123122	0.106412
18S	18	C	112	19	131	0.0922559	0	0	5292	1	5293	0.137365	0	0.120795	546	6	552	0.146293	0	0.127824	0.0828731	0.0586703
18S	19	A	126	0	126	0.0849519	0	0.0788726	5809	1	5810	0.103551	0	0.0938488	590	0	590	0.268547	0	0.211979	0.128233	0.0595319
18S	20	G	81	2	83	0.982937	0.0454325	0.498691	6291	2	6293	0.0696766	0	0.0651477	539	0	539	0.643807	0.0151494	0.392098	0.318646	0.184457
18S	21	U	228	102	330	0.566935	0	0	14931	276	15207	0.626187	0	0	1288	53	1341	0.384451	0	0	0	0
18S	22	A	100	2	102	0.715642	0	0.419502	7722	3	7725	0.163921	0	0	685	3	688	0.405822	0	0.288971	0.236157	0.175285
18S	23	G	91	0	91	1.03128	0	0.510431	4687	32	4719	0.445071	0	0.308037	674	2	676	0.556573	0	0.357903	0.392124	0.0860972
18S	24	C	343	57	400	0.610418	0	0	9851	368	10219	0.409936	0	0	2244	35	2279	0.596711	0	0	0	0
18S	25	A	206	0	206	0.161782	0	0	6603	23	6626	0.0800781	0	0	1698	5	1703	0.421851	0	0	0	0
18S	26	U	298	26	324	0.543795	0	0	5164	281	5445	0.046603	0	0.0445357	1695	21	1716	0.444781	0	0	0.0148452	0.0209943
18S	27	A	0	0	0	173.8	0.987347	1	70	5	75	75.1753	0.957429	0.987043	9	0	9	108.24	0.968858	0.991754	0.992932	0.00535496	1	1	0.987043	0.991754	0.992932	0.00535496
18S	28	U	116	0	116	0.178063	0	0.152253	3667	20	3687	0.23101	0	0.187701	846	0	846	0.0584416	0	0.0552764	0.131743	0.0559734
18S	29	G	157	0	157	0.228129	0	0	4753	27	4780	0.149106	0	0	1029	0	1029	0.206688	0	0	0	0
18S	30	C	155	1	156	0.310403	0	0	5641	69	5710	0.346304	0	0	853	1	854	0.101027	0	0	0	0
18S	31	U	48	2	50	1.04684	0	0.516389	3199	105	3304	0.0858564	0	0.07909	456	2	458	0.542	0	0.351989	0.315823	0.180349
18S	32	U	11	2	13	5.7873	0.2275	0.861735	1517	115	1632	1.26063	0.160015	0.557797	504	4	508	0.23914	0	0.193295	0.537609	0.273262
18S	33	G	40	0	40	0.873984	0	0.472527	2139	102	2241	0.674819	0	0.403028	227	0	227	1.83991	0.136572	0.648879	0.508145	0.10348
18S	34	U	37	1	38	1.05613	0	0.520135	2414	942	3356	0.277685	0	0.217385	245	41	286	1.62265	0.194397	0.619529	0.45235	0.171028
18S	35	C	40	3	43	0.820455	0	0.456384	2683	903	3586	0.293907	0	0.227196	334	101	435	0.986009	0.0270544	0.497052	0.393544	0.118792
18S	36	U	14	1	15	4.21458	0.265509	0.818035	1534	1404	2938	0.770508	0.114102	0.435274	275	106	381	1.77772	0.250101	0.640596	0.631302	0.1564
18S	37	C	27	222	249	0.764489	0	0	3030	1148	4178	0.374656	0.0309471	0.272593	619	466	1085	0.145795	0	0.127346	0.133313	0.111366
18S	38	A	9	28	37	1.68392	0	0.633623	2569	3244	5813	0.245209	0	0.196949	575	249	824	1.23494	0	0.55286	0.461144	0.189701
18S	39	A	23	47	70	0.596714	0	0.377039	3203	4137	7340	0.125563	0	0.111569	934	559	1493	0.438286	0	0.30487	0.264493	0.112076
18S	40	A	37	35	72	0.777778	0	0.440897	4843	6130	10973	0.197974	0	0	1367	549	1916	0.281783	0	0.219926	0.220274	0.179996
18S	41	G	58	61	119	0.126481	0	0.113117	3927	3842	7769	0.320925	0	0.242979	1240	1417	2657	0.0132765	0	0.0131074	0.123068	0.0941079
18S	42	A	62	49	111	0.360119	0	0.26652	6841	2798	9639	0.178301	0	0.151334	1876	1430	3306	0.0912408	0	0	0.139285	0.109139
18S	43	U	69	68	137	0.257971	0	0.206257	5486	6962	12448	0.0152846	0	0.0150557	1711	2193	3904	0.13798	0	0	0.073771	0.0938834
18S	44	U	112	218	330	0.528365	0	0	14452	12148	26600	0.554818	0	0	4493	3946	8439	0.639518	0	0	0	0
18S	45	A	48	159	207	0.0972756	0	0	4139	8737	12876	0.126415	0	0.112235	1722	2052	3774	0.00859161	0	0.00852066	0.040252	0.0510186
18S	46	A	61	174	235	0.197081	0	0	4397	4914	9311	0.642361	0.003651	0.391146	1620	1190	2810	0.401146	0	0.286371	0.225839	0.165322
18S	47	G	46	62	108	0.981448	0.0914513	0.497622	3445	10418	13863	0.0900406	0	0.0826084	1135	1280	2415	0.694555	0.0128783	0.409975	0.330069	0.178602
18S	48	C	73	148	221	0.0540541	0	0	4726	13543	18269	0.189242	0	0	1842	2378	4220	0.0854379	0	0	0	0
18S	49	C	96	243	339	0.379281	0	0	6488	16147	22635	0.349436	0	0	2408	2929	5337	0.293325	0	0	0	0
18S	50	A	72	108	180	0.266053	0	0.211065	4712	6340	11052	0.423938	0	0.297741	1403	1253	2656	0.468256	0	0.319002	0.275936	0.0466848
18S	51	U	137	109	246	0.119343	0	0	8950	11949	20899	0.340288	0	0	2647	1784	4431	0.246505	0	0	0	0
18S	52	G	46	46	92	1.52043	0.253957	0.605827	4033	6518	10551	0.392705	0	0.281992	1391	768	2159	0.605211	0	0.377138	0.421652	0.135901
18S	53	C	56	204	260	0.149808	0	0	5016	8982	13998	0.0320832	0	0.0310881	2415	2164	4579	0.30762	0	0	0.0103627	0.0146551
18S	54	A	79	139	218	0.0590563	0	0.0560046	4412	5121	9533	0.508287	0.0209708	0.33702	1733	942	2675	0.219133	0	0.1798	0.190941	0.114994
18S	55	U	128	242	370	0.42348	0	0	8584	10045	18629	0.313444	0	0	3163	1759	4922	0.427704	0	0	0	0
18S	56	G	32	96	128	0.79845	0.0713688	0.445887	2617	6354	8971	0.428084	0	0.299784	978	463	1441	1.0161	0.124482	0.504167	0.416613	0.0859684
18S	57	U	58	203	261	0.128499	0	0	3858	10376	14234	0.156477	0	0	1670	765	2435	0.124603	0	0.110838	0.036946	0.0522495
18S	58	C	84	88	172	0.379319	0	0.276162	3764	6710	10474	0.095896	0	0.0875123	1571	236	1807	0.443713	0	0.307459	0.223711	0.0971511
18S	59	U	136	199	335	0.297619	0	0	8523	8199	16722	0.37517	0	0	2881	594	3475	0.322711	0	0	0	0
18S	60	A	86	81	167	0.517725	0	0.342462	3143	3439	6582	0.677442	0.0751714	0.403891	780	415	1195	1.0095	0.0951662	0.502574	0.416309	0.0659525
18S	61	A	150	61	211	0.291352	0	0.226445	7752	4529	12281	0.174642	0	0	1988	478	2466	0.113638	0	0	0.0754817	0.106747
18S	62	G	99	52	151	0.865716	0.081059	0.465655	2622	2245	4867	1.06131	0.176295	0.514924	722	294	1016	1.10271	0.125832	0.524668	0.501749	0.0258307
18S	63	U	315	95	410	0.328656	0	0	7169	4452	11621	0.235803	0	0	2058	1329	3387	0.454982	0	0	0	0
18S	64	A	135	77	212	0.463537	0	0.317743	3584	2212	5796	0.57013	0.0321065	0.36315	1017	678	1695	0.158006	0	0.136516	0.27247	0.0979047
18S	65	C	235	153	388	0.227621	0	0	5902	3440	9342	0.115684	0	0	1173	973	2146	0.150955	0	0	0	0
18S	66	G	142	79	221	0.476226	0	0.323584	3814	4175	7989	0.0272048	0	0	772	645	1417	0.234885	0	0.190317	0.1713	0.132785
18S	67	C	450	171	621	0.503698	0	0	6286	4228	10514	0.27862	0	0	1065	1135	2200	0.224862	0	0	0	0
18S	68	A	204	65	269	0.341687	0	0.255375	2478	1821	4299	0.882783	0.155728	0.468929	483	573	1056	0.682361	0.0343083	0.405825	0.37671	0.0895811
18S	69	C	279	116	395	0.12138	0	0	3135	3061	6196	0.257833	0	0.205008	655	846	1501	0.119648	0	0.106926	0.103978	0.0837201
18S	70	G	265	73	338	0.0371026	0	0.0358773	3964	5107	9071	0.154132	0	0	832	661	1493	0.0660791	0	0.0620223	0.0326332	0.0254242
18S	71	G	161	46	207	0.738835	0.00905546	0.426081	2714	2535	5249	0.581251	0.032874	0.367634	538	406	944	0.711252	0.0523191	0.41589	0.403201	0.025492
18S	72	C	288	68	356	0.0227513	0	0	2411	3957	6368	0.41945	0	0.295535	688	549	1237	0.331933	0	0.249363	0.181632	0.129809
18S	73	C	546	40	586	0.466193	0	0	6284	4521	10805	0.186963	0	0	2368	479	2847	0.482631	0	0	0	0
18S	74	G	327	44	371	0.187933	0	0	5468	3960	9428	0.0599569	0	0	1299	506	1805	0.156171	0	0	0	0
18S	75	G	116	28	144	1.14774	0.0465716	0.536116	2050	2058	4108	1.40874	0.118175	0.584904	364	308	672	1.55111	0.1692	0.608369	0.576463	0.030095
18S	76	U	290	81	371	0.307288	0	0	5820	9768	15588	0.448122	0	0	1074	897	1971	0.20635	0	0	0	0
18S	77	A	129	16	145	0.779224	0	0.43965	5119	2743	7862	0.18908	0	0.15903	840	154	994	0.736192	0	0.424272	0.340984	0.128814
18S	78	C	446	55	501	0.606618	0	0	15693	7243	22936	0.674096	0	0	2504	676	3180	0.498285	0	0	0	0
18S	79	A	57	44	101	1.07941	0.0885877	0.521554	2116	5242	7358	0.212917	0	0.175561	299	894	1193	0.55965	0	0.359023	0.352046	0.141337
18S	80	G	34	15	49	2.556	0.309108	0.722851	1367	2463	3830	1.31191	0.0972042	0.567522	185	484	669	1.96421	0.293478	0.662976	0.651116	0.0639647
18S	81	U	47	79	126	0.166317	0	0.143569	2110	6181	8291	0.00951921	0	0	222	2044	2266	0.124173	0	0	0.0478564	0.0676792
18S	82	G	33	36	69	1.07111	0	0.520759	1636	2352	3988	1.18951	0.0900315	0.54334	240	1131	1371	0.615023	0	0.380986	0.481695	0.0718064
18S	83	A	28	59	87	0.422222	0	0.299266	1790	3177	4967	0.717903	0	0.417944	307	1921	2228	0.0556951	0	0.0527793	0.256663	0.152091
18S	84	A	37	40	77	0.535328	0	0.351609	1406	3823	5229	0.618392	0	0.382148	185	2924	3109	0.229775	0	0	0.244586	0.173397
18S	85	A	14	47	61	0.675627	0.109078	0.407127	1670	3950	5620	0.40099	0	0.286256	135	1650	1785	0.439132	0	0.305255	0.332879	0.0530712
18S	86	C	42	45	87	0.151768	0	0.133082	2548	6326	8874	0.137159	0	0	304	3296	3600	0.324459	0	0	0.0443608	0.0627356
18S	87	U	37	130	167	0.447817	0	0	3748	8847	12595	0.402968	0	0	375	3798	4173	0.422265	0	0	0	0
18S	88	G	50	61	111	0.137996	0	0	2467	6469	8936	0.102556	0	0	270	1380	1650	0.696285	0	0.410623	0.136874	0.19357
18S	89	C	22	112	134	0.309218	0	0	2847	12914	15761	0.537939	0	0	306	4648	4954	0.50575	0	0	0	0
18S	90	G	2	83	85	0.152584	0	0.133733	291	5752	6043	0.397803	0	0.284625	48	1972	2020	0.348035	0	0.258274	0.225544	0.0658054
18S	91	A	13	140	153	0.391558	0	0	1083	7274	8357	0.0285183	0	0	90	1856	1946	0.317942	0	0.241335	0.0804451	0.113767
18S	92	A	5	54	59	0.947222	0.0272307	0.490647	864	4014	4878	0.737724	0.137357	0.424585	57	1268	1325	0.976848	0.0597862	0.494333	0.469855	0.0320462
18S	93	U	2	28	30	2.75556	0.26833	0.740085	554	5067	5621	0.384124	0	0.277557	48	1159	1207	0.996634	0	0.499364	0.505669	0.188879
18S	94	G	16	50	66	0.700332	0	0.415527	1373	6208	7581	0.0844823	0	0	82	4270	4352	0.578352	0	0	0.138509	0.195881
18S	95	G	6	67	73	0.822673	0	0.454727	812	4513	5325	0.337668	0	0.252466	103	2357	2460	0.187846	0	0	0.235731	0.186018
18S	96	C	3	116	119	0.151389	0	0.132442	651	7754	8405	0.281886	0	0	138	1784	1922	0.0792107	0	0	0.0441474	0.0624339
18S	97	U	15	143	158	0.0995108	0	0	782	7154	7936	0.267843	0	0	184	906	1090	0.582483	0	0.368295	0.122765	0.173616
18S	98	C	14	303	317	0.599126	0	0	593	7994	8587	0.394126	0	0	104	2507	2611	0.471367	0	0	0	0
18S	99	A	0	5	5	27.0167	0.750577	0.970078	26	563	589	8.73154	0.695516	0.897398	1	56	57	25.5017	0.852235	0.962893	0.943456	0.0327001	1	0.970078	0.897398	0.962893	0.943456	0.0327001
18S	100	U	12	156	168	0.0151216	0	0	625	3395	4020	0.244862	0	0.196737	151	686	837	0.61017	0	0.379229	0.191989	0.154856
18S	101	U	24	417	441	0.674862	0	0	1276	8666	9942	0.606269	0	0	237	1555	1792	0.435502	0	0	0	0
18S	102	A	6	140	146	0.215193	0	0.178082	707	1912	2619	0.664483	0	0.399304	146	520	666	0.484658	0	0.326774	0.301387	0.0920803
18S	103	A	7	107	114	0.558164	0	0.360229	510	1740	2250	0.732188	0	0.422804	153	473	626	0.414265	0	0.29325	0.358761	0.0529004
18S	104	A	4	79	83	1.32368	0	0.572581	139	1056	1195	2.29782	0.0517365	0.696946	34	189	223	3.41657	0.0992049	0.774363	0.681296	0.0831168
18S	105	U	4	61	65	2.05185	0.100449	0.675685	193	1348	1541	1.48243	0	0.597325	72	336	408	1.30992	0	0.567685	0.613565	0.0455616
18S	106	C	9	294	303	0.280519	0	0	543	2749	3292	0.309957	0	0.236671	140	991	1131	0.0563801	0	0	0.0788904	0.111568
18S	107	A	12	183	195	0.328855	0	0.248426	949	2832	3781	0.296198	0	0.22856	171	1039	1210	0.00191761	0	0.00191552	0.159634	0.111818
18S	108	G	18	95	113	1.39903	0.0842699	0.585304	1074	1130	2204	1.37496	0.196273	0.57905	125	273	398	2.39117	0.283239	0.705638	0.623331	0.0582561
18S	109	U	20	111	131	1.27508	0.123817	0.562328	700	2467	3167	0.830987	0.124707	0.453925	131	451	582	1.48138	0.155024	0.597411	0.537888	0.0610743
18S	110	U	34	404	438	0.371273	0	0	2107	6884	8991	0.396161	0	0	365	2212	2577	0.508542	0	0	0	0
18S	111	A	15	317	332	0.0789122	0	0	1387	5396	6783	0.0638217	0	0	230	1565	1795	0.176578	0	0	0	0
18S	112	U	25	716	741	0.640701	0	0	1887	9968	11855	0.46559	0	0	347	2894	3241	0.579474	0	0	0	0
18S	113	G	32	490	522	0.47338	0	0	2798	9703	12501	0.485871	0	0	336	2296	2632	0.473874	0	0	0	0
18S	114	G	28	193	221	0.322973	0	0.244961	2188	4142	6330	0.151854	0	0.131853	219	910	1129	0.332281	0	0.249573	0.208796	0.0544395
18S	115	U	26	340	366	0.30875	0	0	1793	6020	7813	0.120098	0	0	173	990	1163	0.213278	0	0.175911	0.058637	0.0829253
18S	116	U	0	6	6	38.2254	0.922642	0.978068	86	483	569	12.5375	0.79467	0.926251	11	53	64	22.0547	0.864163	0.957264	0.953861	0.0212907	1	0.978068	0.926251	0.957264	0.953861	0.0212907
18S	117	C	22	192	214	0.0142636	0	0	3030	5316	8346	0.222823	0	0	393	1180	1573	0.258379	0	0	0	0
18S	118	C	49	82	131	0.429882	0	0.302243	3625	4964	8589	0.265687	0	0	583	505	1088	0.0330476	0	0.0320189	0.111421	0.135563
18S	119	U	31	47	78	0.864135	0	0.466727	2770	2120	4890	0.352632	0	0.26074	446	171	617	0.729648	0	0.422243	0.383237	0.0885016
18S	120	U	62	52	114	0.0323671	0	0	4944	2619	7563	0.212598	0	0	780	405	1185	0.221847	0	0	0	0
18S	121	U	2	5	7	12.8819	0.716094	0.936396	162	173	335	20.2757	0.862452	0.953131	23	25	48	21.7556	0.866274	0.956913	0.948813	0.00891524	1	0.936396	0.953131	0.956913	0.948813	0.00891524
18S	122	G	59	70	129	0.371624	0	0	5175	1986	7161	0.068336	0	0	928	382	1310	0.194271	0	0	0	0
18S	123	G	26	45	71	0.346914	0	0.260245	2739	3028	5767	0.353635	0	0.261282	510	265	775	0.68455	0.0325658	0.406681	0.309403	0.0687874
18S	124	U	22	18	40	1.36829	0.183763	0.583767	4208	2503	6711	0.195097	0	0.163268	645	277	922	0.512231	0.0304348	0.338968	0.362001	0.172439
18S	125	C	37	45	82	0.187282	0	0.159358	7321	4284	11605	0.330156	0	0	1357	397	1754	0.148585	0	0	0.0531192	0.0751219
18S	126	G	38	30	68	0.544928	0	0.356061	5014	970	5984	0.46336	0	0.316677	1084	97	1181	0.460199	0.0190768	0.315345	0.329361	0.0188874
18S	127	C	67	17	84	0.263007	0	0.210196	8660	3279	11939	0.320374	0	0	1918	108	2026	0.15071	0	0	0.0700655	0.0990875
18S	128	U	101	20	121	0.111658	0	0	9403	1083	10486	0.195673	0	0	2079	125	2204	0.189695	0	0	0	0
18S	129	C	163	32	195	0.507426	0	0	12046	2768	14814	0.490336	0	0	2717	78	2795	0.39144	0	0	0	0
18S	130	G	132	4	136	0.253933	0	0	7406	1417	8823	0.122096	0	0	2185	134	2319	0.255771	0	0	0	0
18S	131	C	183	17	200	0.533776	0	0	7513	1147	8660	0.173511	0	0	3010	196	3206	0.518307	0	0	0	0
18S	132	U	114	6	120	0.166942	0	0	4125	1798	5923	0.103196	0	0.0935571	1816	164	1980	0.221157	0	0	0.0311857	0.0441032
18S	133	C	55	16	71	0.415895	0	0.296643	2342	2123	4465	0.351677	0.0212949	0.260221	1149	107	1256	0.17037	0	0.145669	0.234178	0.0643273
18S	134	C	24	9	33	2.01438	0.338566	0.674841	587	1515	2102	1.5934	0.290556	0.614519	343	112	455	2.02873	0.391817	0.670314	0.653225	0.0274316		0.674841	0.614519	0.670314	0.653225	0.0274316
18S	135	U	10	11	21	3.4101	0.469957	0.781301	652	1654	2306	1.00391	0.0695119	0.501083	315	132	447	1.66496	0.255151	0.625283	0.635889	0.114644
18S	136	C	36	9	45	0.842029	0	0.46258	1212	754	1966	0.915235	0.0703864	0.477998	269	154	423	1.38189	0.128945	0.580741	0.507106	0.0524467
18S	137	U	56	11	67	0.123366	0	0.111275	2309	1098	3407	0.0813804	0	0	391	112	503	0.71067	0	0.415916	0.17573	0.175808
18S	138	C	114	9	123	0.493996	0	0	2082	397	2479	0.152012	0	0.131999	611	145	756	0.115823	0	0	0.0439998	0.0622251
18S	139	C	72	8	80	0.200137	0	0	2178	405	2583	0.00745614	0	0.0074038	338	97	435	0.421713	0	0.297102	0.101502	0.138343
18S	140	U	95	10	105	0.432914	0	0	3017	901	3918	0.41144	0	0	593	198	791	0.331481	0	0	0	0
18S	141	A	57	2	59	0.0733333	0	0.0694006	1370	234	1604	0.593153	0.115608	0.37246	492	56	548	0.00647642	0	0	0.147287	0.161722
18S	142	C	34	13	47	0.470602	0	0.324605	1690	237	1927	0.378279	0	0.274561	548	124	672	0.196764	0	0	0.199722	0.142695
18S	143	U	28	8	36	0.922222	0.0670882	0.486611	1834	601	2435	0.0744983	0	0.0693596	376	272	648	0.186543	0	0	0.185323	0.214916
18S	144	U	37	22	59	0.0918519	0	0.0854289	1573	1164	2737	0.0809593	0	0	248	286	534	0.0391693	0	0	0.0284763	0.0402716
18S	145	G	52	5	57	0.0706897	0	0.0671031	1406	483	1889	0.399483	0	0.285558	232	194	426	0.14598	0	0.127645	0.160102	0.0920896
18S	146	G	31	12	43	0.525758	0	0.349798	1307	821	2128	0.279474	0	0.218509	168	124	292	0.687751	0.0980714	0.408321	0.325543	0.0793659
18S	147	A	29	8	37	0.74269	0	0.432709	1418	889	2307	0.129761	0	0.114901	148	107	255	0.788976	0.0753883	0.441986	0.329865	0.15205
18S	148	U	103	43	146	0.625397	0	0	2821	2508	5329	0.564265	0	0	368	390	758	0.487074	0	0	0	0
18S	149	A	35	16	51	0.319658	0	0.24581	1212	973	2185	0.2267	0	0.184874	128	173	301	0.373068	0	0.272361	0.234348	0.0366245
18S	150	A	22	6	28	1.52069	0.125331	0.61165	955	970	1925	0.343481	0	0.255764	173	86	259	0.479487	0	0.324935	0.39745	0.154073
18S	151	C	55	7	62	0.183422	0	0.1571	1476	1342	2818	0.137637	0	0	217	124	341	0.10822	0	0.0979101	0.0850033	0.0647818
18S	152	U	87	52	139	0.532222	0	0	1626	2468	4094	0.444241	0	0	299	217	516	0.296175	0	0	0	0
18S	153	G	14	29	43	0.692424	0	0.414701	343	684	1027	1.39423	0.130344	0.582566	61	129	190	1.02647	0	0.507843	0.501703	0.068668
18S	154	U	28	32	60	0.174863	0	0.150943	395	1936	2331	0.0026396	0	0	71	440	511	0.279883	0	0	0.0503145	0.0711554
18S	155	G	54	27	81	0.220596	0	0	568	1395	1963	0.255397	0	0.203522	152	130	282	0.542442	0	0.352485	0.185336	0.144475
18S	156	G	11	51	62	0.0670194	0	0.0637584	310	344	654	3.74952	0.33188	0.789706	67	42	109	4.00606	0.390933	0.801698	0.551721	0.345076
18S	157	U	47	96	143	0.538117	0	0	880	1579	2459	0.578808	0	0.366705	160	521	681	0.0210981	0	0.0206919	0.129132	0.168202
18S	158	A	17	14	31	1.61007	0.0572594	0.624344	753	1983	2736	0.718496	0	0.418185	153	369	522	0.758041	0	0.431655	0.491394	0.0941701
18S	159	A	0	2	2	28.9037	0.89572	0.977455	25	191	216	25.0208	0.879892	0.96174	6	13	19	57.7472	0.943622	0.983815	0.974337	0.00927817	1	0.977455	0.96174	0.983815	0.974337	0.00927817
18S	160	U	38	4	42	1.00233	0	0.506463	1438	2704	4142	0.368072	0	0.269092	287	392	679	0.776389	0	0.437422	0.404326	0.0996922
18S	161	U	34	23	57	0.548276	0	0.358108	2242	5235	7477	0.206915	0	0	499	941	1440	0.0791657	0	0	0.119369	0.168814
18S	162	C	60	24	84	0.144444	0	0.127525	2427	7789	10216	0.362392	0	0	717	988	1705	0.0648105	0	0	0.0425082	0.0601156
18S	163	U	146	65	211	0.497956	0	0	5637	11300	16937	0.592086	0	0	1584	1937	3521	0.491258	0	0	0	0
18S	164	A	102	40	142	0.0909868	0	0	3547	8795	12342	0.347729	0	0	1138	1749	2887	0.251447	0	0	0	0
18S	165	G	85	78	163	0.145528	0	0	2497	4995	7492	0.198495	0	0.165639	855	1562	2417	0.00070306	0	0.000702857	0.0554471	0.0779176
18S	166	A	1	1	2	54.3704	0.921967	0.987887	83	317	400	23.5432	0.849074	0.959353	37	94	131	20.1778	0.82483	0.953122	0.966787	0.0151351	1	0.987887	0.959353	0.953122	0.966787	0.0151351
18S	167	G	67	33	100	0.637844	0	0.39181	2336	3523	5859	0.571883	0	0.36386	953	1412	2365	0.131136	0	0.115976	0.290548	0.123968
18S	168	C	136	66	202	0.22266	0	0	4840	6544	11384	0.279836	0	0	1870	1913	3783	0.325854	0	0	0	0
18S	169	U	294	120	414	0.651593	0	0	8240	8873	17113	0.580325	0	0	3593	2034	5627	0.584378	0	0	0	0
18S	170	A	245	51	296	0.461728	0	0	5782	4546	10328	0.293935	0	0	2586	1496	4082	0.404618	0	0	0	0
18S	171	A	106	26	132	0.319465	0	0.243505	3169	5376	8545	0.208533	0	0	1327	1172	2499	0.0266	0	0	0.0811683	0.114789
18S	172	U	15	11	26	5.87531	0.472701	0.85918	524	592	1116	5.56863	0.500252	0.847877	257	329	586	3.34789	0.374509	0.770305	0.825787	0.0395023	1	0.85918	0.847877	0.770305	0.825787	0.0395023
18S	173	A	69	74	143	0.241358	0	0.195524	2755	2150	4905	0.44287	0	0.30698	1344	736	2080	0.130386	0	0.115396	0.205967	0.078562
18S	174	C	13	29	42	3.34264	0.362761	0.773869	427	957	1384	4.28738	0.519673	0.810981	204	974	1178	0.931392	0.0147888	0.482451	0.6891	0.146907		0.773869	0.810981	0.838615	0.807822	0.0265264
18S	175	A	101	165	266	0.434415	0	0	3298	3425	6723	0.0618151	0	0	1426	333	1759	0.116875	0	0.104698	0.0348993	0.0493551
18S	176	U	38	212	250	0.46826	0	0	2092	6227	8319	0.311396	0	0	1190	1590	2780	0.434848	0	0	0	0
18S	177	G	4	122	126	0.052056	0	0.0498534	551	2662	3213	0.998558	0.12596	0.499717	220	735	955	0.689888	0	0.408498	0.319356	0.194172
18S	178	C	52	119	171	0.298773	0	0	3517	3544	7061	0.158806	0	0	1022	1153	2175	0.368112	0	0	0	0
18S	179	C	29	141	170	0.321118	0	0	5566	3066	8632	0.301745	0	0	467	956	1423	0.00572722	0	0.00569858	0.00189953	0.00268634
18S	180	G	23	36	59	1.02889	0.0721735	0.51132	3477	2645	6122	0.063266	0	0.0595107	340	364	704	1.04607	0.155102	0.511612	0.360814	0.213054
18S	181	A	27	27	54	1.15899	0.165683	0.54138	3436	2094	5530	0.217411	0	0.178611	384	323	707	1.04016	0.159588	0.510196	0.410062	0.164155
18S	182	C	31	47	78	0.277356	0	0.219306	4772	4252	9024	0.325699	0	0	491	978	1469	0.118057	0	0	0.073102	0.103382
18S	183	G	33	33	66	0.399834	0	0.288708	6050	3822	9872	0.435329	0	0	739	807	1546	0.24201	0	0	0.096236	0.136098
18S	184	G	23	25	48	0.896599	0.0744643	0.477883	2605	1598	4203	0.400658	0	0.286098	626	490	1116	0.0481946	0	0.046018	0.27	0.176675
18S	185	G	25	22	47	0.82037	0.0367869	0.455879	2023	1769	3792	0.401435	0	0.2865	490	263	753	0.440716	0	0.306183	0.34952	0.0756347
18S	186	C	54	81	135	0.466422	0	0	3580	3843	7423	0.428218	0	0	950	529	1479	0.381126	0	0	0	0
18S	187	G	71	29	100	0.241144	0	0	2718	1425	4143	0.0282255	0	0	1636	129	1765	0.539147	0	0	0	0
18S	188	C	24	45	69	0.126667	0	0.11387	1242	1589	2831	0.262504	0	0.207981	792	103	895	0.081064	0	0	0.107284	0.0850357
18S	189	U	25	109	134	0.485926	0	0	1303	1155	2458	0.161972	0	0.139443	542	154	696	0.0127371	0	0.0125948	0.0506792	0.0629756
18S	190	G	19	65	84	0.154771	0	0	372	288	660	2.5004	0.349762	0.714628	192	49	241	1.5432	0.257123	0.607783	0.440803	0.314732
18S	191	A	3	47	50	0.390196	0	0.284692	56	207	263	6.39882	0.531886	0.865286	24	58	82	5.26452	0.535404	0.84199	0.66399	0.268372
18S	192	C	0	53	53	0.211728	0	0.177444	173	1327	1500	0.034044	0	0	70	111	181	1.31349	0	0.569105	0.24885	0.237759
18S	193	C	7	36	43	0.293939	0	0.231228	149	433	582	0.818106	0	0.450402	47	91	138	1.25691	0	0.558698	0.413443	0.13622
18S	194	C	1	33	34	0.440317	0	0.311896	224	323	547	0.439619	0	0.305759	26	117	143	0.391049	0	0.282529	0.300061	0.0126479
18S	195	C	2	62	64	0.360855	0	0	288	240	528	0.146755	0	0.128185	21	110	131	0.0931818	0	0.0858339	0.0713398	0.0533256
18S	196	C	0	41	41	0.15291	0	0	70	217	287	0.697994	0	0.411912	4	71	75	0.46038	0.0347282	0.318113	0.243342	0.176278
18S	197	U	0	13	13	1.68571	0.19021	0.644809	22	339	361	0.243923	0	0.196528	0	63	63	0.628993	0.0555427	0.389863	0.4104	0.183585
18S	198	U	0	20	20	0.870899	0	0.477655	39	208	247	1.30246	0	0.566675	0	76	76	1.03622	0.138723	0.51216	0.51883	0.036647
18S	199	C	1	14	15	1.50139	0.0102808	0.615604	120	125	245	2.33013	0.142663	0.700566	23	76	99	1.86678	0.199843	0.653456	0.656542	0.0347544
18S	200	G	5	7	12	2.55385	0.235326	0.734513	231	172	403	2.60479	0	0.723087	32	32	64	6.48376	0	0.868162	0.775254	0.0658611	1
18S	201	C	3	19	22	1.44251	0.060157	0.601289	97	199	296	6.1893	0.244602	0.861308	17	38	55	11.1391	0.592776	0.918973	0.793857	0.138186	1
18S	202	G	3	14	17	2.6358	0.412317	0.736207	38	221	259	9.12936	0.603253	0.901619	14	56	70	10.769	0.701461	0.916127	0.851318	0.081611	1
18S	203	G	5	91	96	0.327491	0	0	140	365	505	5.00246	0.445193	0.833676	17	141	158	4.95947	0.467116	0.833079	0.555585	0.392858
18S	204	G	3	106	109	0.332626	0	0	318	2237	2555	0.282716	0	0.220471	36	1062	1098	0.116652	0	0	0.0734905	0.103931
18S	205	G	10	34	44	1.03605	0.0475273	0.514468	545	5076	5621	0.388857	0	0	92	2294	2386	0.607857	0	0	0.171489	0.242522
18S	206	G	46	79	125	0.220282	0	0	1138	9775	10913	0.706544	0	0	238	2770	3008	0.662841	0	0	0	0
18S	207	G	33	153	186	0.472193	0	0	1374	7542	8916	0.604481	0	0	247	2103	2350	0.499527	0	0	0	0
18S	208	G	34	95	129	0.158547	0	0	992	3040	4032	0.0384274	0	0.0370142	176	1065	1241	0.0877527	0	0.0807332	0.0392491	0.032997
18S	209	A	19	74	93	0.217376	0	0.180135	751	1196	1947	1.23901	0	0.553502	81	240	321	3.51128	0.343884	0.77887	0.504169	0.246909
18S	210	U	12	76	88	0.276779	0	0.218704	619	2191	2810	0.513811	0	0.339495	85	488	573	1.59861	0.162838	0.615591	0.391263	0.166112
18S	211	G	4	122	126	0.185652	0	0	275	3552	3827	0.0128788	0	0.0127183	23	594	617	1.32001	0.0534424	0.569365	0.194028	0.265454
18S	212	C	6	217	223	0.608929	0	0	340	2791	3131	0.130917	0	0.115795	42	1982	2024	0.43606	0	0	0.0385983	0.0545862
18S	213	G	14	54	68	0.383897	0	0.280339	211	729	940	2.50778	0.292292	0.715136	31	1433	1464	0.268161	0	0	0.331825	0.294214
18S	214	U	4	55	59	0.411852	0	0.295195	340	3528	3868	0.25055	0	0	34	1286	1320	0.226975	0	0	0.0983984	0.139156
18S	215	G	6	29	35	1.18056	0.0461323	0.548387	196	1805	2001	0.551238	0	0.355468	22	638	660	0.597092	0	0.374216	0.426024	0.0868618
18S	216	C	11	77	88	0.267915	0	0	345	3627	3972	0.224169	0	0	34	2129	2163	0.602049	0	0	0	0
18S	217	A	5	17	22	1.98696	0.188581	0.675037	260	1028	1288	1.87151	0.243441	0.651927	21	459	480	1.13021	0.0667995	0.531082	0.619349	0.063123
18S	218	U	11	12	23	1.67083	0.0616821	0.635499	242	1262	1504	1.5646	0.221614	0.610234	22	207	229	3.38309	0.434763	0.772617	0.672783	0.0713426
18S	219	U	7	29	36	0.499399	0	0.33918	478	3491	3969	0.0220487	0	0	55	626	681	0.252069	0	0.201558	0.180246	0.139287
18S	220	U	18	47	65	0.169529	0	0	883	7270	8153	0.537984	0	0	64	1193	1257	0.4208	0	0	0	0
18S	221	A	8	34	42	0.456589	0	0.318551	668	2091	2759	0.670036	0.01158	0.401298	36	544	580	0.33712	0	0.252449	0.324099	0.0608938
18S	222	U	17	17	34	1.1	0.178869	0.531034	756	4096	4852	0.0219772	0	0	62	318	380	1.21779	0.0221694	0.549751	0.360262	0.254858
18S	223	C	44	38	82	0.135207	0	0	1551	5539	7090	0.358437	0	0	166	575	741	0.0278227	0	0.0271051	0.00903503	0.0127775
18S	224	A	52	36	88	0.0961298	0	0	2090	2437	4527	0.0988442	0	0.089971	155	461	616	0.354781	0	0.262187	0.117386	0.108779
18S	225	G	59	27	86	0.00715198	0	0.00718317	2653	2755	5408	0.10158	0	0	231	424	655	0.346799	0	0.25779	0.0883245	0.119866
18S	226	A	67	26	93	0.0447991	0	0	2958	1876	4834	0.0309319	0	0	249	488	737	0.191403	0	0.160837	0.0536122	0.0758191
18S	227	U	60	58	118	0.257796	0	0	2297	3144	5441	0.236547	0	0	266	785	1051	0.219191	0	0	0	0
18S	228	C	93	75	168	0.50263	0	0	3062	3909	6971	0.460475	0	0	396	1292	1688	0.554845	0	0	0	0
18S	229	A	57	23	80	0.135528	0	0.120664	1754	1246	3000	0.256766	0	0.204361	247	852	1099	0.271	0	0	0.108342	0.0838839
18S	230	A	78	43	121	0.342896	0	0	1603	1348	2951	0.0781843	0	0.0725376	303	825	1128	0.34844	0	0	0.0241792	0.0341945
18S	231	A	62	22	84	0.1	0	0	940	963	1903	0.497426	0	0.332304	163	588	751	0.0558215	0	0	0.110768	0.15665
18S	232	A	22	15	37	0.936257	0.104515	0.490202	469	641	1110	1.21774	0.108109	0.549314	83	257	340	0.986771	0.114184	0.497405	0.512307	0.0263325
18S	233	C	41	16	57	0.0703065	0	0.0667637	700	854	1554	0.287195	0	0.223229	140	297	437	0.339574	0	0.253927	0.181306	0.0819578
18S	234	C	53	13	66	0.245439	0	0	1116	865	1981	0.218578	0	0	213	264	477	0.0182706	0	0.0179797	0.00599323	0.00847571
18S	235	A	4	17	21	0.991414	0.16138	0.509473	332	318	650	0.942686	0.16862	0.485633	79	157	236	0.67023	0.0297668	0.402296	0.465801	0.0459471
18S	236	A	1	8	9	2.87667	0.414046	0.761695	201	190	391	1.90071	0.282947	0.655833	49	58	107	2.11708	0.291174	0.68121	0.699579	0.0451274
18S	237	C	4	15	19	0.579444	0	0.378859	169	285	454	1.35958	0.0825084	0.576734	27	101	128	1.24109	0.0550995	0.55571	0.503768	0.0887395
18S	238	C	6	15	21	0.264646	0	0.217067	192	294	486	1.12683	0.0230854	0.530329	39	72	111	1.36171	0.13067	0.578765	0.442054	0.160314
18S	239	C	6	7	13	0.889683	0	0.489306	246	415	661	0.518798	0	0.341925	107	122	229	0.0423671	0	0.0408154	0.290682	0.186646
18S	240	G	1	9	10	1.2	0	0.568966	414	389	803	0.207863	0	0.172269	138	32	170	0.357115	0	0.264282	0.335172	0.169531
18S	241	G	2	16	18	0.0947368	0	0.0909091	458	282	740	0.264732	0	0.209542	131	41	172	0.246628	0	0.198758	0.166403	0.0535636
18S	242	U	2	20	22	0.0879227	0	0	478	978	1456	0.401296	0	0	125	115	240	0.150207	0	0	0	0
18S	243	C	17	31	48	0.610884	0	0	1231	1314	2545	0.703862	0	0	337	241	578	0.719478	0	0	0	0
18S	244	A	4	32	36	0.460961	0	0	121	1061	1182	0.255706	0	0	71	245	316	0.431546	0	0	0	0
18S	245	G	0	4	4	3.56667	0.44083	0.816794	61	514	575	0.541184	0	0.351544	24	88	112	0.656047	0	0.398281	0.522206	0.209177
18S	246	C	0	12	12	0.640171	0	0.409513	65	648	713	0.110022	0	0.099242	55	54	109	0.489192	0	0.330513	0.279756	0.131654
18S	247	C	1	12	13	0.453968	0	0.328358	136	342	478	0.529367	0	0.346608	37	40	77	0.874644	0	0.469778	0.381581	0.062808
18S	248	C	0	24	24	0.277778	0	0	105	270	375	0.762736	0	0.433354	39	48	87	0.420328	0	0.298324	0.243893	0.181054
18S	249	C	2	23	25	0.379487	0	0	61	342	403	0.382206	0	0.277015	8	34	42	1.50904	0	0.607069	0.294694	0.24815
18S	250	U	0	12	12	0.113675	0	0.109646	31	295	326	0.276385	0	0.217057	8	15	23	2.12917	0.194143	0.689609	0.33877	0.251926
18S	251	C	4	10	14	0.212593	0	0	21	163	184	1.03081	0.208314	0.50894	16	22	38	0.435613	0.00819268	0.308951	0.272631	0.209355
18S	252	U	0	11	11	0.05	0	0	7	209	216	0.621198	0.0707523	0.384265	8	37	45	0.0852657	0	0.0801726	0.154812	0.165516
18S	253	C	0	3	3	1.81389	0.307661	0.707476	31	221	252	0.284014	0	0.221875	2	24	26	0.783539	0.16489	0.448633	0.459328	0.19839
18S	254	C	1	9	10	0.127273	0	0	49	247	296	0.054957	0	0.0522608	5	41	46	0.0453901	0	0	0.0174203	0.024636
18S	255	G	1	1	2	2.05556	0.301469	0.755102	124	353	477	0.388633	0	0	8	37	45	0.0490338	0	0	0.251701	0.355959
18S	256	G	0	2	2	1.69259	0.2828	0.717425	57	175	232	0.446781	0	0.309729	8	42	50	0.146405	0	0	0.342385	0.293797
18S	257	C	1	1	2	1.67037	0.28958	0.714739	102	260	362	0.0318029	0	0.0309051	13	32	45	0.0188406	0	0	0.248548	0.329888
18S	258	C	0	4	4	0.52	0.0132971	0.393939	107	237	344	0.245411	0	0.197512	14	28	42	0.0844961	0	0.0796202	0.22369	0.129649
18S	259	C	1	6	7	0.0333333	0	0	134	177	311	0.517771	0	0.341861	23	24	47	0.0263889	0	0	0.113954	0.161155
18S	260	C	4	7	11	0.222222	0	0	145	169	314	0.687513	0.0876403	0.40818	24	35	59	0.163519	0	0	0.13606	0.192418
18S	261	G	6	2	8	0.287654	0	0.244491	141	180	321	1.11197	0.072387	0.527285	30	21	51	0.138462	0	0.123711	0.298496	0.169126
18S	262	G	6	3	9	0.606667	0	0.402655	90	555	645	0.572807	0	0.364553	15	20	35	1.16512	0.0084002	0.545126	0.437445	0.0777151
18S	263	C	4	7	11	1.15463	0	0.557443	103	1055	1158	0.149113	0	0.129861	16	19	35	1.93765	0.107751	0.665889	0.451064	0.2314
18S	264	C	1	6	7	4.16806	0.138844	0.826494	54	831	885	0.822561	0	0.451601	20	36	56	1.63587	0.0117005	0.624777	0.634291	0.153197
18S	265	G	0	14	14	2.24296	0.0727784	0.706157	91	508	599	2.20004	0.167653	0.687862	17	35	52	2.32348	0.211425	0.703102	0.69904	0.00800208
18S	266	G	2	32	34	0.629206	0	0.393098	116	807	923	1.35481	0.10591	0.575602	46	66	112	0.877483	0.0400188	0.469585	0.479428	0.0748313
18S	267	G	7	26	33	1.03758	0.0266965	0.51668	230	2256	2486	0.0760577	0	0	86	94	180	0.360282	0	0.265939	0.260873	0.210964
18S	268	G	17	53	70	0.0181534	0	0.0180798	513	5762	6275	0.678112	0	0	134	178	312	0.18541	0	0	0.0060266	0.0085229
18S	269	G	46	111	157	0.56526	0	0	1032	4007	5039	0.547269	0	0	199	258	457	0.398981	0	0	0	0
18S	270	G	10	209	219	0.707071	0	0	487	1745	2232	0.153794	0	0.133346	94	618	712	0.627692	0	0	0.0444487	0.0628599
18S	271	C	13	43	56	0.467057	0	0.322216	681	1744	2425	0.042017	0	0.0403388	108	83	191	0.752373	0	0.430625	0.264393	0.164496
18S	272	G	37	63	100	0.231023	0	0	1097	1440	2537	0.0227432	0	0	145	347	492	0.376899	0	0	0	0
18S	273	G	45	74	119	0.410185	0	0	1154	1502	2656	0.105679	0	0	124	297	421	0.267325	0	0	0	0
18S	274	G	10	11	21	2.45707	0.331747	0.720207	577	188	765	2.1177	0.340704	0.679535	38	38	76	3.29971	0.430444	0.769751	0.723164	0.03689
18S	275	C	17	18	35	0.832099	0	0.46117	1283	686	1969	0.0282516	0	0	66	333	399	0.320667	0	0	0.153723	0.217398
18S	276	G	15	9	24	1.24711	0	0.565042	626	385	1011	0.856357	0.133525	0.461556	51	144	195	0.375227	0	0.273863	0.433487	0.120519
18S	277	C	24	4	28	0.531034	0	0.354839	1095	580	1675	0.0886303	0	0.0814592	120	78	198	0.207594	0	0.172625	0.202974	0.113651
18S	278	C	44	8	52	0.234172	0	0	1352	389	1741	0.117993	0	0.105595	103	121	224	0.119753	0	0.107372	0.0709889	0.050202
18S	279	G	22	1	23	0.722222	0	0.429752	1285	262	1547	0.436958	0	0.304222	116	42	158	0.712648	0	0.417643	0.383872	0.0565377
18S	280	G	18	2	20	0.874074	0.118889	0.478563	948	84	1032	1.46317	0.24927	0.594253	66	16	82	2.60348	0.351436	0.724914	0.599243	0.100634
18S	281	C	12	5	17	1.36296	0.292901	0.59069	1529	202	1731	0.559148	0.0384003	0.358757	121	52	173	0.855045	0.102496	0.462362	0.470603	0.0948655
18S	282	G	33	1	34	0.213968	0	0.180503	2836	222	3058	0.124736	0	0	182	39	221	0.508308	0.0536271	0.338015	0.17284	0.1381
18S	283	G	49	3	52	0.186792	0	0	2738	97	2835	0.0424189	0	0.0407065	281	55	336	0.0256182	0	0.0250508	0.0219191	0.0167653
18S	284	C	64	2	66	0.374793	0	0	4366	152	4518	0.341369	0	0	512	63	575	0.406694	0	0	0	0
18S	285	U	60	3	63	0.357639	0	0	5993	120	6113	0.51277	0	0	603	104	707	0.51381	0	0	0	0
18S	286	U	61	2	63	0.355208	0	0	5021	147	5168	0.387348	0	0	492	75	567	0.346362	0	0	0	0
18S	287	U	49	0	49	0.167333	0	0	2099	122	2221	0.584448	0	0.36897	327	111	438	0.11792	0	0	0.12299	0.173934
18S	288	G	39	0	39	0.0488889	0	0.0477482	1331	108	1439	1.46432	0.250326	0.594376	292	67	359	0.082716	0	0.0765933	0.239573	0.25116
18S	289	G	41	2	43	0.113384	0	0	3173	65	3238	0.00334122	0	0	208	49	257	0.503876	0.0686932	0.335917	0.111972	0.158353
18S	290	U	11	1	12	2.14274	0.424427	0.698913	3415	173	3588	0.121544	0	0	267	45	312	0.204366	0	0.170139	0.289684	0.297588
18S	291	G	17	3	20	0.793651	0.100926	0.454545	3728	159	3887	0.233062	0	0	276	64	340	0.0546758	0	0.0519859	0.168844	0.203133
18S	292	A	29	2	31	0.0545139	0	0.0532745	2624	175	2799	0.0264722	0	0.0257985	268	33	301	0.172296	0	0.147389	0.0754874	0.052065
18S	293	C	14	2	16	0.994771	0.147747	0.513842	1954	214	2168	0.28996	0	0.224862	176	24	200	0.868049	0.176513	0.465923	0.401542	0.126454
18S	294	U	27	7	34	0.0511111	0	0	1657	216	1873	0.642879	0.0279555	0.39144	206	54	260	0.697744	0	0.411913	0.267784	0.189536
18S	295	C	25	0	25	0.354701	0	0.269481	1737	459	2196	0.436267	0	0.303847	185	42	227	1.18333	0.157993	0.543076	0.372134	0.121685
18S	296	U	41	13	54	0.422424	0	0	2717	768	3485	0.141171	0	0	396	115	511	0.0227865	0	0.0223214	0.00744048	0.0105224
18S	297	A	36	8	44	0.21679	0	0	2722	449	3171	0.0200049	0	0	415	70	485	0.263512	0	0.208895	0.0696317	0.0984741
18S	298	G	17	4	21	0.772222	0.0546847	0.447207	2342	208	2550	0.284459	0	0.22153	503	75	578	0.165573	0	0.142264	0.270333	0.129187
18S	299	A	30	3	33	0.126797	0	0.115545	2578	176	2754	0.255156	0	0.203345	598	82	680	0.0926579	0	0.0849145	0.134602	0.0501918
18S	300	U	41	25	66	0.472139	0	0	6095	750	6845	0.565928	0	0	1393	200	1593	0.578489	0	0	0	0
18S	301	A	23	15	38	0.0159544	0	0.0161105	2621	220	2841	0.227919	0	0.185667	690	100	790	0.0597837	0	0.0564786	0.0860853	0.0723177
18S	302	A	11	10	21	0.961616	0.175767	0.501845	1997	141	2138	0.678926	0	0.404494	672	76	748	0.196855	0	0.164661	0.357	0.141692
18S	303	C	32	12	44	0.124198	0	0	4022	161	4183	0.216433	0	0	1205	70	1275	0.347379	0	0	0	0
18S	304	C	24	9	33	0.202614	0	0.172702	4252	171	4423	0.262289	0	0	795	108	903	0.0266593	0	0	0.0575673	0.0814125
18S	305	U	20	17	37	0.112573	0	0.103634	4748	215	4963	0.356556	0	0	913	113	1026	0.16711	0	0	0.0345446	0.0488535
18S	306	C	1	29	30	0.401792	0.00296363	0.293379	207	335	542	5.56697	0.631532	0.847961	55	135	190	3.78714	0.498713	0.791973	0.644438	0.249286
18S	307	G	18	39	57	0.331992	0	0	2526	246	2772	0.0725969	0	0.067706	1250	67	1317	0.471826	0	0	0.0225687	0.0319169
18S	308	G	23	35	58	0.351224	0	0	2491	510	3001	0.0463802	0	0	956	61	1017	0.324536	0	0	0	0
18S	309	G	8	22	30	0.327957	0	0.253112	1330	1107	2437	0.171689	0	0.146583	308	45	353	0.980791	0.0554782	0.495858	0.298518	0.146161
18S	310	C	28	14	42	0.121447	0	0	1700	2367	4067	0.400516	0	0	614	73	687	0.171479	0	0	0	0
18S	311	C	27	24	51	0.290598	0	0	1822	1744	3566	0.360004	0	0	567	120	687	0.257251	0	0	0	0
18S	312	G	21	12	33	0.0944444	0	0.0886775	942	580	1522	0.48697	0	0.327636	234	85	319	0.50559	0	0.336507	0.25094	0.114794
18S	313	A	10	17	27	0.303968	0	0.239675	844	604	1448	0.561897	0.0835487	0.359912	206	49	255	0.806597	0.0116986	0.447441	0.349009	0.0851698
18S	314	U	13	15	28	0.166284	0	0.146919	886	1047	1933	0.0727508	0	0.0678497	284	121	405	0.109141	0	0	0.0715897	0.0600379
18S	315	C	4	17	21	0.496465	0.0311271	0.342151	422	1346	1768	0.17529	0	0.149218	33	103	136	1.43406	0.218993	0.590936	0.360769	0.180811
18S	316	G	8	10	18	0.705848	0.0768865	0.426954	334	680	1014	1.0388	0.0986821	0.509761	46	66	112	1.74818	0.222489	0.638178	0.524964	0.0868992
18S	317	C	8	44	52	0.49392	0	0	286	1536	1822	0.0124032	0	0	20	356	376	0.355968	0	0	0	0
18S	318	A	2	19	21	0.332828	0	0.258533	452	1062	1514	0.141467	0	0.124006	35	185	220	0.0332831	0	0.0323527	0.138297	0.092889
18S	319	C	2	23	25	0.123932	0	0.114173	248	1678	1926	0.121109	0	0	20	257	277	0.229936	0	0	0.0380577	0.0538218
18S	320	G	3	23	26	0.132922	0	0.121292	96	1563	1659	0.0947323	0	0.0865823	16	175	191	0.275926	0	0.217142	0.141672	0.0552145
18S	321	C	4	32	36	0.201201	0	0	123	3648	3771	0.586432	0	0	21	175	196	0.215962	0	0.17835	0.0594501	0.0840751
18S	322	C	2	17	19	0.69	0.0410034	0.420732	154	969	1123	0.72066	0	0.419044	19	92	111	1.49772	0.138434	0.601786	0.480521	0.0857502
18S	323	C	2	14	16	1.14902	0.221015	0.549719	259	631	890	1.542	0.100878	0.606877	7	150	157	0.990577	0.0889962	0.49922	0.551939	0.0439787
18S	324	C	21	14	35	0.0623457	0	0	798	536	1334	0.718161	0	0.418165	60	114	174	0.896762	0.122365	0.474214	0.29746	0.211577
18S	325	C	17	25	42	0.179328	0	0	1179	366	1545	0.508941	0	0.337428	183	84	267	0.337521	0	0.253054	0.196827	0.143377
18S	326	C	27	25	52	0.280294	0	0	2425	592	3017	0.213478	0	0	657	51	708	0.507475	0	0	0	0
18S	327	G	16	8	24	0.788	0.0714637	0.450801	1256	297	1553	0.829451	0	0.453547	230	28	258	0.68314	0.0107341	0.406806	0.437051	0.0214163
18S	328	U	34	24	58	0.251412	0	0	2330	794	3124	0.0686862	0	0	474	138	612	0.2971	0	0	0	0
18S	329	G	41	10	51	0.0331197	0	0	1905	4623	6528	0.556381	0	0	549	129	678	0.292718	0	0	0	0
18S	330	G	12	8	20	1.70582	0.334142	0.64172	726	1348	2074	0.821173	0	0.451023	311	107	418	0.308512	0	0.236204	0.442982	0.165649
18S	331	C	20	26	46	0.241844	0	0.198141	1015	239	1254	2.49277	0.403254	0.713857	375	160	535	0.160945	0	0.138856	0.350285	0.258221
18S	332	G	42	41	83	0.316138	0	0	1521	2934	4455	0.02308	0	0	492	166	658	0.00109594	0	0	0	0
18S	333	G	36	30	66	0.105307	0	0	1490	3933	5423	0.191736	0	0	337	116	453	0.534361	0	0.348764	0.116255	0.164409
18S	334	C	45	29	74	0.197481	0	0	2082	3679	5761	0.221769	0	0	407	141	548	0.310828	0	0.237453	0.0791511	0.111937
18S	335	G	36	55	91	0.381401	0	0	1444	4110	5554	0.191859	0	0	250	672	922	0.244589	0	0	0	0
18S	336	A	19	23	42	0.518346	0	0.346699	1637	3856	5493	0.212691	0	0	293	349	642	0.16855	0	0.144431	0.16371	0.142194
18S	337	C	32	57	89	0.31716	0	0	2014	6377	8391	0.526319	0	0	491	1109	1600	0.587119	0	0	0	0
18S	338	G	23	45	68	0.0565217	0	0	1339	3198	4537	0.0178101	0	0	423	440	863	0.143428	0	0	0	0
18S	339	A	13	17	30	1.25735	0.225817	0.565077	563	1905	2468	0.873687	0.160978	0.466394	182	391	573	0.313279	0	0.238864	0.423445	0.136595
18S	340	C	24	8	32	1.18013	0.211274	0.548943	843	1387	2230	1.10501	0.162955	0.525054	364	159	523	0.454962	0	0.313107	0.462368	0.105993
18S	341	C	30	4	34	1.14476	0.239648	0.540954	804	1320	2124	1.18202	0.172004	0.541826	459	206	665	0.126743	0	0.112637	0.398472	0.202117
18S	342	C	90	21	111	0.390774	0	0	1378	1924	3302	0.347603	0	0.258	454	316	770	0.0465053	0	0	0.0859999	0.121622
18S	343	A	39	23	62	0.223104	0	0.184806	878	2243	3121	0.426792	0	0.299194	265	387	652	0.188157	0	0.158565	0.214188	0.0610553
18S	344	U	58	29	87	0.147348	0	0	1160	3751	4911	0.131671	0	0	272	220	492	0.755398	0.0358671	0.430826	0.143609	0.203094
18S	345	U	60	42	102	0.283927	0	0	1072	5273	6345	0.345693	0	0	186	352	538	0.697238	0.0462423	0.411257	0.137086	0.193868
18S	346	C	72	27	99	0.222444	0	0	1955	6241	8196	0.502981	0	0	371	428	799	0.226917	0	0.185137	0.0617124	0.0872746
18S	347	G	81	25	106	0.237695	0	0	1793	2799	4592	0.00119022	0	0.00118906	401	485	886	0.241739	0	0.194855	0.0653479	0.0915763
18S	348	A	56	27	83	0.00476191	0	0.00479616	1691	2068	3759	0.22859	0	0.186099	349	675	1024	0.123805	0	0.110262	0.100386	0.0743454
18S	349	A	49	9	58	0.395857	0	0.28708	1573	2007	3580	0.249834	0	0.199938	327	909	1236	0.0677445	0	0	0.162339	0.120178
18S	350	C	39	29	68	0.158293	0	0.138392	3098	3105	6203	0.345969	0	0	412	2262	2674	0.624403	0	0	0.0461307	0.0652387
18S	351	G	38	8	46	0.700946	0.0942054	0.417312	1083	1671	2754	0.55464	0.0502191	0.356848	291	866	1157	0.0252351	0	0.0246347	0.266265	0.172632
18S	352	U	47	42	89	0.191235	0	0	1239	2484	3723	0.0969477	0	0.0884012	354	1167	1521	0.258563	0	0	0.0294671	0.0416727
18S	353	C	88	37	125	0.457319	0	0	2603	1815	4418	0.0701013	0	0	813	1143	1956	0.46887	0	0	0	0
18S	354	U	38	16	54	0.312323	0	0.241336	1114	762	1876	1.3758	0.187434	0.579219	488	303	791	0.3844	0	0.277919	0.366158	0.151395		0.241336	0.579219	0.277919	0.366158	0.151395
18S	355	G	33	6	39	0.831944	0.090903	0.460415	1096	897	1993	1.37365	0.210509	0.578831	115	156	271	3.02778	0.455051	0.752411	0.597219	0.119914
18S	356	C	47	16	63	0.175	0	0.150943	2175	1275	3450	0.501027	0	0.333854	284	180	464	1.23909	0.114907	0.553922	0.34624	0.164748
18S	357	C	47	12	59	0.269815	0	0.21531	3901	372	4273	0.265174	0	0.209634	460	179	639	0.403438	0	0.287784	0.237576	0.0355782
18S	358	C	58	16	74	0.00740741	0	0.00745157	6065	718	6783	0.149196	0	0	588	120	708	0.225435	0	0.184175	0.0638756	0.085119
18S	359	U	76	30	106	0.336968	0	0	8082	2442	10524	0.444657	0	0	878	9	887	0.089039	0	0	0	0
18S	360	A	33	0	33	1.22255	0.120048	0.557443	4361	49	4410	0.57644	0	0.365712	509	2	511	0.56951	0.0109388	0.36331	0.428822	0.0909542
18S	361	U	74	9	83	0.175132	0	0	6636	531	7167	0.0272461	0	0	786	249	1035	0.281306	0	0	0	0
18S	362	C	112	34	146	0.583296	0	0	9674	2029	11703	0.429799	0	0	1092	415	1507	0.535249	0	0	0	0
18S	363	A	59	1	60	0.118761	0	0.107733	6512	264	6776	0.0669618	0	0.062768	654	6	660	0.193209	0	0.162129	0.110877	0.040625
18S	364	A	51	2	53	0.229012	0	0.189189	9066	245	9311	0.283573	0	0	762	85	847	0.146633	0	0	0.0630631	0.0891846
18S	365	C	57	6	63	0.0380208	0	0	7006	844	7850	0.186835	0	0	643	70	713	0.0290383	0	0	0	0
18S	366	U	35	4	39	0.545556	0	0.358787	6407	853	7260	0.211073	0	0	593	137	730	0.0878553	0	0	0.119596	0.169134
18S	367	U	24	13	37	0.648538	0.0294607	0.399784	4047	510	4557	0.260831	0	0.206908	433	46	479	0.455069	0	0.313196	0.306629	0.0788779
18S	368	U	35	2	37	0.553509	0	0.362435	4152	267	4419	0.181179	0	0.153418	375	9	384	0.743261	0.0253661	0.426999	0.314284	0.116764
18S	369	C	34	8	42	0.328941	0	0.25193	2957	620	3577	0.328862	0	0.247528	320	157	477	0.351953	0	0.260733	0.253397	0.00548957
18S	370	G	43	13	56	0.00545809	0	0.00552486	1713	145	1858	1.44824	0.247563	0.591673	175	40	215	2.17665	0.375005	0.686203	0.4278	0.301077
18S	371	A	37	14	51	0.170726	0	0.148265	2149	324	2473	0.627454	0.0113842	0.385639	328	28	356	0.950109	0.171562	0.487909	0.340604	0.142269
18S	372	U	63	30	93	0.355674	0	0	1851	186	2037	0.872942	0.0959986	0.466203	596	378	974	0.315305	0	0	0.155401	0.21977
18S	373	G	63	6	69	0.0380952	0	0	3484	1541	5025	0.335557	0	0	627	423	1050	0.343874	0	0	0	0
18S	374	G	20	8	28	1.55862	0.26383	0.617486	1804	1204	3008	0.168173	0	0.144004	339	292	631	0.202672	0	0.16874	0.310077	0.217606
18S	375	U	34	79	113	0.415107	0	0	3688	2211	5899	0.469629	0	0	621	664	1285	0.446553	0	0	0	0
18S	376	A	5	61	66	0.0862355	0	0.0804954	1118	1550	2668	0.307772	0	0.235408	112	514	626	0.267694	0	0.211432	0.175779	0.0680828
18S	377	G	12	65	77	0.108547	0	0	1743	1154	2897	0.198183	0	0.16545	138	815	953	0.214314	0	0	0.0551501	0.077994
18S	378	U	21	92	113	0.429727	0	0	1823	1823	3646	0.0581361	0	0	167	815	982	0.244851	0	0	0	0
18S	379	C	17	61	78	0.184529	0	0	2252	2141	4393	0.249284	0	0	252	513	765	0.056629	0	0	0	0
18S	380	G	2	43	45	0.435266	0	0.307929	1348	1307	2655	0.249088	0	0.199476	111	358	469	0.550567	0.0494844	0.355563	0.287656	0.0653147
18S	381	C	22	36	58	0.0723164	0	0.0685225	1252	1746	2998	0.04347	0	0.0416724	289	388	677	0.0357915	0	0.034604	0.0482663	0.0146111
18S	382	C	18	25	43	0.379545	0	0.279732	1375	1805	3180	0.0952077	0	0	242	289	531	0.317565	0	0.241368	0.1737	0.123819
18S	383	G	13	10	23	1.48241	0.261387	0.60736	630	1674	2304	0.233574	0	0.189414	108	120	228	2.17317	0.403406	0.685801	0.494192	0.217877
18S	384	U	12	54	66	0.240796	0	0	750	3170	3920	0.359455	0	0	172	491	663	0.0213353	0	0	0	0
18S	385	G	4	32	36	0.399099	0	0.290873	456	1509	1965	0.304753	0	0.233663	244	337	581	0.144864	0	0.126724	0.217087	0.0680308
18S	386	C	41	25	66	0.297844	0	0	558	2082	2640	0.146039	0	0	316	612	928	0.320117	0	0	0	0
18S	387	C	24	23	47	0.176852	0	0.152984	570	835	1405	0.629161	0.112028	0.386356	444	462	906	0.283033	0	0	0.17978	0.158863
18S	388	U	25	40	65	0.0681818	0	0	748	1798	2546	0.205715	0	0	535	532	1067	0.418508	0	0	0	0
18S	389	A	19	5	24	1.82178	0.199974	0.654897	488	625	1113	0.91928	0.163928	0.479195	308	115	423	0.600524	0	0.375758	0.503284	0.115224
18S	390	C	9	17	26	1.82881	0.264639	0.655071	561	1036	1597	0.431929	0	0.301773	137	207	344	1.02986	0.171175	0.50808	0.488308	0.144909
18S	391	C	23	50	73	0.00765766	0	0	900	1046	1946	0.196707	0	0.164444	126	789	915	0.30353	0	0	0.0548148	0.0775198
18S	392	A	31	22	53	0.457202	0	0.317792	606	850	1456	0.807588	0.0716274	0.446946	135	482	617	0.0435994	0	0.0418428	0.26886	0.168963
18S	393	U	24	150	174	0.623937	0	0	800	1162	1962	0.535422	0	0.348829	116	508	624	0.0290489	0	0	0.116276	0.16444
18S	394	G	22	139	161	0.566392	0	0	809	842	1651	1.21525	0.225337	0.548733	58	416	474	0.318526	0	0.241964	0.263566	0.22454
18S	395	G	2	72	74	0.041037	0	0.0399308	635	2474	3109	0.246774	0	0.197981	52	294	346	0.807269	0.0628952	0.447392	0.228435	0.167733
18S	396	U	7	74	81	0.0315718	0	0	447	5998	6445	0.365513	0	0	41	653	694	0.0952678	0	0	0	0
18S	397	G	2	44	46	0.793381	0.00959633	0.447705	232	4147	4379	0.105086	0	0.0951129	24	889	913	0.311476	0	0	0.180939	0.192587
18S	398	A	1	28	29	1.91111	0.265648	0.664093	245	4557	4802	0.0897402	0	0.0823658	29	205	234	2.17816	0.370647	0.686271	0.477577	0.279603
18S	399	C	7	38	45	0.802657	0	0.450698	245	7898	8143	0.368162	0	0	42	413	455	0.589498	0	0.371383	0.274027	0.196453
18S	400	C	16	78	94	0.267485	0	0	434	8325	8759	0.385198	0	0	125	976	1101	0.405394	0	0	0	0
18S	401	A	3	40	43	0.565404	0	0.366508	162	4331	4493	0.367201	0	0.268622	24	707	731	0.0258652	0	0	0.21171	0.154944
18S	402	C	12	96	108	0.431906	0	0	244	6972	7216	0.175184	0	0	38	1019	1057	0.367339	0	0	0	0
18S	403	G	7	80	87	0.28952	0	0	233	6081	6314	0.0171057	0	0	37	634	671	0.0318287	0	0.0308914	0.0102971	0.0145624
18S	404	G	4	123	127	0.557639	0	0	607	5212	5819	0.089202	0	0.0819096	37	1384	1421	0.599695	0	0	0.0273032	0.0386125
18S	405	G	2	19	21	2.06768	0.312371	0.684158	203	3334	3537	0.866717	0.192778	0.46437	31	245	276	1.48131	0.245397	0.597857	0.582128	0.0904144
18S	406	U	5	28	33	0.880719	0.0622977	0.475728	125	5990	6115	0.0195734	0	0.0192007	12	353	365	0.823983	0.0711399	0.452427	0.315785	0.209933
18S	407	G	2	24	26	1.27901	0.147787	0.570485	243	6105	6348	0.0410196	0	0	7	538	545	0.124257	0	0.110704	0.227063	0.247006
18S	408	A	13	66	79	0.314722	0	0	246	5741	5987	0.0421862	0	0.0404851	19	216	235	1.70508	0.255038	0.631315	0.223933	0.288536
18S	409	C	1	43	44	0.190864	0	0.163321	418	9354	9772	0.419956	0	0	19	454	473	0.230497	0	0.187642	0.116988	0.0833166
18S	410	G	0	43	43	0.166919	0	0.145884	825	5274	6099	0.00298543	0	0.00297703	23	492	515	0.125646	0	0.111814	0.0868916	0.060945
18S	411	G	0	43	43	0.152525	0	0.135002	1570	3564	5134	0.282038	0	0.220026	34	412	446	0.321725	0	0.243826	0.199618	0.0467118
18S	412	G	11	39	50	0.0647059	0	0.0619137	3695	2819	6514	0.040793	0	0.0392	143	688	831	0.274666	0	0	0.0337046	0.0255731
18S	413	G	15	47	62	0.086067	0	0	3461	1890	5351	0.311578	0	0.237594	307	518	825	0.215483	0	0	0.0791979	0.112003
18S	414	A	28	27	55	0.18373	0	0.15759	4023	1711	5734	0.239636	0	0.193339	458	235	693	0.0573647	0	0.0543266	0.135085	0.0589403
18S	415	A	22	2	24	2.05778	0.408469	0.681885	3031	1322	4353	0.667986	0.0710062	0.40053	395	139	534	0.549699	0.0663689	0.355142	0.479186	0.144523
18S	416	U	47	8	55	0.428175	0.0601509	0.303602	5404	1798	7202	0.0626344	0	0	474	140	614	0.421481	0.0521856	0.296848	0.20015	0.141554
18S	417	C	67	40	107	0.232407	0	0	10267	2514	12781	0.52641	0	0	1022	120	1142	0.242879	0	0	0	0
18S	418	A	63	21	84	0.0938562	0	0.0867359	8625	1007	9632	0.335093	0	0	831	108	939	0.00976359	0	0	0.028912	0.0408877
18S	419	G	88	10	98	0.0401796	0	0	6131	684	6815	0.0451519	0	0	680	133	813	0.173423	0	0.147948	0.0493159	0.0697432
18S	420	G	132	15	147	0.376051	0	0	5375	1899	7274	0.131553	0	0	1368	149	1517	0.408886	0	0	0	0
18S	421	G	140	10	150	0.38727	0	0	3160	654	3814	0.708033	0.110004	0.414595	1078	167	1245	0.242554	0	0	0.138198	0.195442
18S	422	U	84	19	103	0.0807692	0	0	2459	1524	3983	0.529401	0	0.346206	750	226	976	0.0323439	0	0	0.115402	0.163203
18S	423	U	120	10	130	0.334182	0	0	2340	1459	3799	0.517056	0	0.340887	777	203	980	0.0490316	0	0	0.113629	0.160696
18S	424	C	87	15	102	0.177562	0	0	4880	979	5859	0.149898	0	0	717	94	811	0.138547	0	0.121819	0.0406064	0.0574261
18S	425	G	42	7	49	0.736	0.102594	0.428904	4657	219	4876	0.0261021	0	0	455	218	673	0.356429	0	0.263058	0.230654	0.176592
18S	426	A	59	11	70	0.0910798	0	0.0845684	5894	424	6318	0.311551	0	0	848	191	1039	0.189669	0	0	0.0281895	0.0398659
18S	427	U	43	4	47	0.479398	0	0.328678	5083	488	5571	0.240967	0	0	513	385	898	0.108219	0	0	0.109559	0.15494
18S	428	U	3	1	4	12.5711	0.803675	0.94017	388	145	533	7.84307	0.757256	0.887105	37	113	150	4.49676	0.622584	0.819062	0.882112	0.049568	1	0.94017	0.887105	0.819062	0.882112	0.049568
18S	429	C	16	5	21	1.78434	0.176095	0.651484	3765	591	4356	0.0395099	0	0	332	482	814	0.125399	0	0	0.217161	0.307113
18S	430	C	19	65	84	0.440915	0	0	3906	870	4776	0.172565	0	0	348	688	1036	0.390818	0	0	0	0
18S	431	G	35	61	96	0.562199	0	0	2453	1865	4318	0.126652	0	0	475	322	797	0.236216	0	0	0	0
18S	432	G	30	18	48	0.0664399	0	0	2815	730	3545	0.0243373	0	0.0237656	468	157	625	0.0827654	0	0	0.00792187	0.0112032
18S	433	A	20	21	41	0.00502645	0	0.00512268	3910	653	4563	0.2855	0	0	574	175	749	0.358548	0	0	0.00170756	0.00241485
18S	434	G	29	11	40	0.0547425	0	0	2682	583	3265	0.0533306	0	0	234	116	350	0.28164	0	0.220239	0.073413	0.103822
18S	435	A	20	16	36	0.0129129	0	0.0130978	2426	722	3148	0.0439469	0	0	225	138	363	0.111172	0	0.100297	0.0377984	0.0445158
18S	436	G	8	3	11	2.12037	0.304463	0.698171	1188	135	1323	1.18833	0.223899	0.543217	77	25	102	2.46257	0.367846	0.713197	0.651528	0.0768327		0.698171	0.543217	0.713197	0.651528	0.0768327
18S	437	G	28	10	38	0.273504	0	0	2467	386	2853	0.160804	0	0	117	93	210	0.246024	0	0.198201	0.0660671	0.093433
18S	438	G	9	15	24	0.0475556	0	0	1893	203	2096	0.0397711	0	0.0382674	97	29	126	0.639458	0	0.391925	0.143397	0.176428
18S	439	A	7	6	13	0.52619	0.0332136	0.361702	2711	333	3044	0.410181	0	0	92	28	120	0.31056	0	0.238471	0.200058	0.150142
18S	440	G	9	0	9	0.883333	0.0885927	0.495327	754	189	943	0.849129	0.165463	0.459468	18	20	38	2.06496	0.262534	0.679415	0.544737	0.0963506
18S	441	C	7	5	12	0.217094	0	0.190405	751	346	1097	0.371625	0	0.271118	26	18	44	1.11407	0	0.532578	0.331367	0.146044
18S	442	C	3	10	13	0.0404762	0	0	484	270	754	0.79245	0.0841128	0.442431	18	17	35	1.12562	0.0873396	0.53656	0.326331	0.233928
18S	443	U	6	6	12	0.0367521	0	0	691	285	976	0.287399	0	0.223418	29	40	69	0.02	0	0	0.0744726	0.10532
18S	444	G	6	4	10	0	0	0	673	73	746	0.572557	0	0.364403	19	2	21	2.04899	0.333148	0.682193	0.348865	0.278721
18S	445	A	2	2	4	1.14667	0.281378	0.589041	434	215	649	0.76294	0.0311033	0.433144	15	18	33	0.896405	0.153475	0.480133	0.500773	0.0652967
18S	446	G	1	6	7	0.248611	0	0.221261	885	261	1146	0.0661629	0	0	50	22	72	0.185236	0	0	0.0737536	0.104303
18S	447	A	5	2	7	0.386111	0	0.306167	592	308	900	0.456135	0	0.31349	28	33	61	0.166846	0	0.144993	0.254883	0.0777617
18S	448	A	3	3	6	0.969841	0	0.530843	608	273	881	0.899143	0	0.47373	40	38	78	0.30436	0	0.235627	0.4134	0.127848
18S	449	A	0	5	5	1.57222	0.132771	0.65358	858	332	1190	0.604795	0	0.377065	61	21	82	0.657028	0	0.399414	0.476686	0.125415
18S	450	C	6	9	15	0.00138889	0	0	326	1205	1531	0.489491	0	0.328774	23	71	94	0.758363	0	0.433887	0.25422	0.184812
18S	451	G	4	7	11	0.716667	0	0.438776	308	1309	1617	0.637543	0.0752663	0.389476	26	61	87	1.98308	0	0.667318	0.498523	0.121041
18S	452	G	3	5	8	1.77037	0.291229	0.665738	309	2062	2371	0.2618	0	0.207551	20	49	69	3.59206	0.338661	0.784674	0.552654	0.248809
18S	453	C	1	29	30	0.0143369	0	0	248	3865	4113	0.163896	0	0	36	170	206	0.892646	0.0279454	0.472846	0.157615	0.222902
18S	454	U	3	51	54	0.406061	0	0	168	6116	6284	0.436029	0	0	12	557	569	0.284191	0	0	0	0
18S	455	A	0	25	25	0.567521	0	0.371157	85	3240	3325	0.26054	0	0.206738	6	504	510	0.0685366	0	0	0.192632	0.151852
18S	456	C	0	23	23	0.792593	0	0.452671	158	5493	5651	0.283172	0	0	7	382	389	0.328832	0	0.247938	0.233536	0.185082
18S	457	C	3	60	63	0.343056	0	0	289	3851	4140	0.0569937	0	0.0539329	7	1435	1442	0.672942	0	0	0.0179776	0.0254242
18S	458	A	1	44	45	0.0857488	0	0.0805902	161	4605	4766	0.0755099	0	0	9	503	512	0.233442	0	0.18956	0.0900501	0.0776761
18S	459	C	6	113	119	0.597315	0	0	518	8544	9062	0.557945	0	0	34	974	1008	0.383383	0	0	0	0
18S	460	A	0	47	47	0.292593	0	0.230069	131	3127	3258	0.422621	0	0.297136	4	385	389	0.892963	0	0.472367	0.333191	0.10215
18S	461	U	1	47	48	0.327438	0	0.25052	63	3353	3416	0.282392	0	0.220257	9	534	543	0.347753	0	0.258377	0.243052	0.0164339
18S	462	C	0	1	1	34.6167	0.917213	0.985762	1	1557	1558	1.82569	0.270105	0.64625	0	27	27	26.9187	0.874199	0.965417	0.86581	0.155474	1	0.985762	0.64625	0.965417	0.86581	0.155474
18S	463	C	3	48	51	0.292949	0	0.229995	65	3433	3498	0.153866	0	0.133381	9	1150	1159	0.42454	0	0	0.121125	0.0942941
18S	464	A	0	92	92	0.31816	0	0	33	3567	3600	0.130448	0	0.115424	2	843	845	0.218873	0	0	0.0384745	0.0544112
18S	465	A	0	118	118	0.493931	0	0	42	5345	5387	0.29822	0	0	5	896	901	0.291599	0	0	0	0
18S	466	G	1	112	113	0.484893	0	0	41	5145	5186	0.274631	0	0	10	1037	1047	0.429813	0	0	0	0
18S	467	G	0	90	90	0.34127	0	0	61	3503	3564	0.117516	0	0.105185	11	751	762	0.199811	0	0	0.0350615	0.0495845
18S	468	A	0	9	9	5.65333	0.545016	0.862665	2	1155	1157	2.68303	0.384049	0.728655	0	157	157	3.04768	0.349667	0.754124	0.781815	0.0581078	1	0.862665	0.728655	0.754124	0.781815	0.0581078
18S	469	A	1	30	31	1.00382	0.0654453	0.508889	203	3856	4059	0.0177778	0	0.0174715	17	617	634	0.0863167	0	0	0.175454	0.235883
18S	470	G	1	55	56	0.0224172	0	0.0223084	303	5183	5486	0.274724	0	0	6	483	489	0.0694785	0	0.065089	0.0291325	0.027007
18S	471	G	6	27	33	0.632353	0	0.394495	90	3306	3396	0.247643	0	0.198536	4	234	238	1.07076	0.0447068	0.518132	0.370388	0.131583
18S	472	C	5	81	86	0.509323	0	0	165	7692	7857	0.555042	0	0	12	679	691	0.455042	0	0	0	0
18S	473	A	16	26	42	0.0372093	0	0	137	2964	3101	0.262504	0	0.207977	8	298	306	0.15798	0	0.136812	0.11493	0.0863046
18S	474	G	1	29	30	0.200717	0	0.171779	74	2652	2726	0.381506	0	0.276226	5	174	179	0.765988	0	0.435113	0.294373	0.108269
18S	475	C	3	42	45	0.269807	0	0	270	4436	4706	0.263714	0	0	15	460	475	0.452754	0	0	0	0
18S	476	A	0	33	33	0.075817	0	0	275	2752	3027	0.119033	0	0.106403	7	216	223	0.0648313	0	0.0611405	0.0558479	0.0435998
18S	477	G	4	17	21	0.288889	0	0.232331	344	3319	3663	0.148851	0	0	8	136	144	0.428352	0	0.301348	0.177893	0.128906
18S	478	G	6	13	19	0.231111	0	0.195673	251	1152	1403	1.19845	0.0437547	0.545311	4	35	39	3.735	0.364571	0.792994	0.511326	0.245036
18S	479	C	1	15	16	0.126797	0	0.118727	687	2971	3658	0.34616	0	0	26	106	132	0.00183793	0	0.00184843	0.0401918	0.0555379
18S	480	G	6	1	7	1.25417	0.126415	0.589041	364	869	1233	1.16705	0.0750944	0.538745	25	45	70	0.673239	0	0.405772	0.511186	0.0773153
18S	481	C	3	1	4	2.40889	0.267578	0.750693	580	1290	1870	0.352628	0	0.260801	17	49	66	0.560531	0	0.362661	0.458052	0.211065
18S	482	G	0	4	4	2.04667	0.233785	0.71897	390	1068	1458	0.711164	0	0.415769	9	16	25	2.26282	0.285653	0.701789	0.612176	0.139058
18S	483	C	7	7	14	0.151852	0	0	972	3362	4334	0.521738	0	0	41	36	77	0.140028	0	0	0	0
18S	484	A	0	0	0	13.4111	0.876831	1	46	27	73	32.7266	0.887442	0.970739	0	10	10	5.34747	0.591657	0.854698	0.941812	0.0627467	1	1	0.970739	0.854698	0.941812	0.0627467
18S	485	A	9	1	10	0.314141	0	0.256813	1139	383	1522	0.591194	0	0.371695	27	55	82	0.245515	0	0	0.209502	0.155387
18S	486	A	22	5	27	0.511905	0	0	4303	273	4576	0.532098	0	0	58	24	82	0.274431	0	0	0	0
18S	487	U	20	2	22	0.332367	0	0	1931	387	2318	0.0580806	0	0.0549148	44	18	62	0.0252205	0	0	0.0183049	0.0258871
18S	488	U	11	6	17	0.0808642	0	0	2766	533	3299	0.300246	0	0	66	31	97	0.410998	0	0	0	0
18S	489	A	6	0	6	1.61111	0.120395	0.652733	1050	117	1167	1.16573	0	0.538476	27	4	31	1.12222	0.183736	0.536699	0.575969	0.0542851
18S	490	C	17	0	17	0.0740741	0	0	1933	161	2094	0.0540387	0	0.0512915	36	19	55	0.169048	0	0.146846	0.0660458	0.0608506
18S	491	C	31	0	31	0.516319	0	0	2641	177	2818	0.22657	0	0	49	13	62	0.0821869	0	0.0770758	0.0256919	0.0363339
18S	492	C	22	1	23	0.323148	0	0	3923	225	4148	0.520147	0	0	53	24	77	0.106268	0	0	0	0
18S	493	A	14	1	15	0.0222222	0	0	1390	91	1481	0.377478	0	0.27417	30	9	39	0.824722	0.0969362	0.45825	0.24414	0.188281
18S	494	C	7	1	8	0.653086	0	0.423539	1161	121	1282	0.481389	0	0.325129	60	12	72	0.0593607	0	0	0.249556	0.180978
18S	495	U	2	7	9	0.362222	0	0.286972	1085	276	1361	0.22998	0	0.187091	39	39	78	0.163994	0	0	0.158021	0.118945
18S	496	C	4	1	5	1.26296	0.145856	0.602473	390	153	543	2.05486	0.195392	0.673058	48	34	82	0.213922	0	0	0.425177	0.302023
18S	497	C	10	1	11	0.00740741	0	0	1638	194	1832	0.265351	0	0	63	11	74	0.154222	0	0	0	0
18S	498	C	16	0	16	0.424837	0	0	2029	135	2164	0.483582	0	0	115	21	136	0.619384	0	0	0	0
18S	499	G	8	1	9	0.04	0	0	1012	42	1054	0.0260558	0	0	33	5	38	0.503989	0	0.340913	0.113638	0.160708
18S	500	A	2	1	3	1.85556	0.103471	0.712154	665	35	700	0.3987	0	0.285342	28	5	33	0.697712	0.0166321	0.418217	0.471904	0.178333
18S	501	C	6	0	6	0.671429	0	0.439252	453	30	483	0.860927	0	0.463148	32	10	42	0.237726	0	0.195745	0.366048	0.120817
18S	502	C	0	7	7	0.613889	0	0.412313	362	46	408	0.982315	0	0.496151	10	11	21	1.4798	0.135197	0.607884	0.505449	0.0801115
18S	503	C	6	2	8	0.479012	0	0.350181	196	58	254	1.99163	0.0428212	0.666608	7	11	18	1.67719	0.0784019	0.639037	0.551942	0.14311
18S	504	G	4	4	8	0.764198	0	0.462285	504	47	551	0.227979	0	0.185928	18	4	22	1.4058	0	0.595092	0.414435	0.170433
18S	505	G	9	0	9	0.928889	0	0.507898	960	159	1119	0.439167	0	0	26	14	40	0.516531	0	0.346168	0.284689	0.211857
18S	506	G	35	3	38	0.566667	0	0	592	208	800	0.213913	0	0	50	22	72	0.156469	0	0	0	0
18S	507	G	13	2	15	0.496528	0	0.346247	58	118	176	3.28945	0.0270699	0.767881	37	19	56	0.315595	0	0.24313	0.452419	0.227003
18S	508	A	24	2	26	0.0658436	0	0.064	32	239	271	2.48685	0	0.713961	84	7	91	0.0219807	0	0.0217391	0.266567	0.316825
18S	509	G	4	0	4	6.03778	0.536222	0.883003	15	21	36	29.1468	0.849612	0.967697	16	2	18	5.2848	0.475723	0.847987	0.899562	0.0502543	1	0.883003	0.967697	0.847987	0.899562	0.0502543
18S	510	G	44	3	47	0.266204	0	0	1187	190	1377	0.177052	0	0	158	3	161	0.272154	0	0	0	0
18S	511	U	48	12	60	0.420036	0	0	1427	1026	2453	0.562261	0	0	239	7	246	0.531759	0	0	0	0
18S	512	A	0	0	0	44.3111	0.947003	1	58	2	60	24.5905	0.774896	0.961539	4	0	4	30.3667	0.855003	0.974332	0.978624	0.0159922	1	1	0.961539	0.974332	0.978624	0.0159922
18S	513	G	63	1	64	0.364615	0	0	1195	313	1508	0.305059	0	0.23387	156	11	167	0.0246693	0	0.0242161	0.0860286	0.105006
18S	514	U	88	6	94	0.570409	0	0	2710	908	3618	0.398698	0	0	360	10	370	0.518239	0	0	0	0
18S	515	G	33	8	41	0.146561	0	0.130537	1535	186	1721	0.640889	0	0.390713	175	9	184	0.246967	0	0.198916	0.240055	0.110128
18S	516	A	44	18	62	0.217989	0	0	1688	294	1982	0.786138	0	0.440257	137	2	139	1.14881	0	0.536409	0.325555	0.233525
18S	517	C	3	0	3	13.2333	0.81478	0.946365	321	8	329	12.2798	0.784096	0.924909	34	0	34	9.33048	0.705298	0.905704	0.925659	0.0166082	1	0.946365	0.924909	0.905704	0.925659	0.0166082
18S	518	G	37	4	41	0.346032	0	0.261705	3514	282	3796	0.41608	0	0.29388	195	3	198	1.29123	0.0134608	0.564793	0.373459	0.135929
18S	519	A	71	5	76	0.272294	0	0	9228	391	9619	0.422132	0	0	596	7	603	0.166519	0	0	0	0
18S	520	A	44	5	49	0.171333	0	0.148813	5058	410	5468	0.214951	0	0.176948	412	41	453	0.328414	0	0.247633	0.191131	0.0415711
18S	521	A	38	3	41	0.366667	0	0.27305	4642	374	5016	0.407909	0	0.289768	446	42	488	0.334697	0	0.251151	0.271323	0.0158125
18S	522	A	73	4	77	0.316239	0	0	9906	503	10409	0.351319	0	0	1000	25	1025	0.376359	0	0	0	0
18S	523	A	54	8	62	0.135802	0	0	6221	1988	8209	0.128422	0	0	618	67	685	0.051895	0	0.0494033	0.0164678	0.0232889
18S	524	U	107	13	120	0.587879	0	0	17602	3720	21322	0.729505	0	0	1707	88	1795	0.650192	0	0	0	0
18S	525	A	38	6	44	0.261235	0	0.210841	5757	976	6733	0.0509653	0	0.0485006	932	26	958	0.253424	0	0	0.0864472	0.0901607
18S	526	A	31	4	35	0.515123	0	0.346337	4178	518	4696	0.42428	0	0.297936	850	6	856	0.200661	0	0	0.214758	0.153137
18S	527	C	27	7	34	0.480952	0	0.331148	1696	1774	3470	0.802494	0	0.445284	472	28	500	0.342803	0	0.255669	0.344034	0.0779444
18S	528	A	26	1	27	0.855159	0.08714	0.470011	1736	531	2267	1.66671	0.0879637	0.625109	331	23	354	0.837684	0.0465818	0.456537	0.517219	0.0764879
18S	529	A	27	15	42	0.120413	0	0.10975	1090	892	1982	1.76683	0.0296928	0.638693	367	26	393	0.51348	0	0.339841	0.362761	0.216547
18S	530	U	35	22	57	0.233908	0	0	1640	2965	4605	0.0176726	0	0.0173694	396	119	515	0.0569983	0	0.0540237	0.0237977	0.0225186
18S	531	A	20	15	35	0.16142	0	0.14239	1626	902	2528	0.51572	0	0.340336	215	15	230	1.16109	0.175021	0.538348	0.340358	0.161649
18S	532	C	33	16	49	0.219556	0	0	3335	2352	5687	0.440793	0	0	303	30	333	0.362974	0	0.266897	0.0889655	0.125816
18S	533	A	2	23	25	0.578632	0.0190512	0.375694	749	1390	2139	0.584164	0	0.368861	103	42	145	2.1153	0.400751	0.680499	0.475018	0.145324
18S	534	G	26	29	55	0.335119	0	0	3375	2370	5745	0.513876	0	0	537	33	570	0.297704	0	0	0	0
18S	535	G	41	13	54	0.350101	0	0	1865	2613	4478	0.376661	0	0	606	88	694	0.450024	0	0	0	0
18S	536	A	27	6	33	0.0552288	0	0.0538388	1418	1233	2651	0.0550905	0	0.0522327	477	34	511	0.233464	0	0	0.0353572	0.0250099
18S	537	C	19	3	22	0.502415	0.0421913	0.344371	738	745	1483	0.754972	0.0878666	0.430355	539	16	555	0.345783	0	0	0.258242	0.185948
18S	538	U	20	3	23	0.356944	0	0.271383	594	817	1411	0.684042	0.0476397	0.406361	395	6	401	0.0951078	0	0	0.225915	0.168983
18S	539	C	24	1	25	0.155128	0	0.138921	762	423	1185	0.777918	0.0146497	0.437752	320	5	325	0.0802658	0	0.0745135	0.217062	0.158251
18S	540	U	29	7	36	0.20961	0	0	763	348	1111	0.841557	0.0175609	0.457204	238	11	249	0.3844	0.054275	0.27847	0.245225	0.188127
18S	541	U	11	1	12	1.27607	0.200747	0.580257	681	848	1529	0.175142	0	0.149122	159	20	179	0.776914	0.14883	0.438598	0.389325	0.179425
18S	542	U	17	6	23	0.148148	0	0.133891	764	472	1236	0.46876	0.0126319	0.319329	205	23	228	0.251431	0	0.201619	0.21828	0.0766159
18S	543	C	21	10	31	0.108681	0	0	1325	278	1603	0.168225	0	0.144078	132	72	204	0.372195	0	0.272208	0.138762	0.111192
18S	544	G	10	9	19	0.591667	0.0302347	0.383784	739	375	1114	0.944743	0.232955	0.486017	64	72	136	1.10552	0.221335	0.526883	0.465562	0.0601842
18S	545	A	13	8	21	0.660606	0.0166768	0.409006	904	1465	2369	0.0202016	0	0.0198098	99	169	268	0.112226	0	0.101241	0.176685	0.167605
18S	546	G	19	30	49	0.246	0	0	1344	1136	2480	0.0960858	0	0.0876949	129	98	227	0.436452	0.0365979	0.304771	0.130822	0.128105
18S	547	G	7	9	16	1.92614	0.258223	0.671757	2072	493	2565	0.200061	0	0.166763	192	50	242	0.558116	0.0784888	0.359148	0.399223	0.208102
18S	548	C	31	9	40	0.320867	0	0.247492	3187	587	3774	0.120306	0	0	326	60	386	0.0338788	0	0.0328508	0.0934475	0.109748
18S	549	C	47	14	61	0.0598566	0	0	2954	340	3294	0.168403	0	0.144169	383	75	458	0.056427	0	0	0.0480562	0.0679617
18S	550	C	27	17	44	0.556296	0.0188658	0.362627	3807	398	4205	0.0298674	0	0.0290079	442	66	508	0.0493124	0	0	0.130545	0.164533
18S	551	U	52	43	95	0.219907	0	0	5905	576	6481	0.246651	0	0	657	74	731	0.29622	0	0	0	0
18S	552	G	35	40	75	0.166667	0	0.144487	3357	732	4089	0.452948	0	0.311796	436	51	487	0.25148	0	0.201276	0.219186	0.0694681
18S	553	U	77	68	145	0.378463	0	0	3494	1468	4962	0.326736	0	0.246308	579	309	888	0.294663	0	0	0.0821026	0.116111
18S	554	A	55	29	84	0.286144	0	0.224536	3979	1469	5448	0.365099	0.0453364	0.267488	336	116	452	0.709296	0.0836852	0.4155	0.302508	0.0817992
18S	555	A	49	29	78	0.508439	0.104665	0.339915	4428	2360	6788	0.206141	0.0150843	0.17093	426	142	568	0.464206	0.0500011	0.317417	0.276088	0.0749226
18S	556	U	66	76	142	0.151127	0	0	5457	3546	9003	0.056966	0	0.0539015	629	216	845	0.0984502	0	0.089723	0.0478748	0.0368763
18S	557	U	55	86	141	0.100313	0	0	7375	5058	12433	0.190678	0	0	559	254	813	0.257726	0	0.205115	0.0683715	0.0966919
18S	558	G	81	72	153	0.162843	0	0	7527	4663	12190	0.100848	0	0	801	350	1151	0.0541667	0	0	0	0
18S	559	G	78	80	158	0.18239	0	0	5642	5032	10674	0.102252	0	0.0927747	605	417	1022	0.174498	0	0.148696	0.0804902	0.0613232
18S	560	A	118	39	157	0.168636	0	0	8034	5023	13057	0.0808623	0	0	1109	546	1655	0.256904	0	0	0	0
18S	561	A	124	15	139	0.0361905	0	0	7849	5241	13090	0.0478692	0	0	924	270	1194	0.165635	0	0.1422	0.0474001	0.0670339
18S	562	U	124	44	168	0.194872	0	0	13885	10499	24384	0.533596	0	0	1479	710	2189	0.358295	0	0	0	0
18S	563	G	71	26	97	0.422336	0.0742113	0.299077	6876	4895	11771	0.0600153	0	0.0566219	898	430	1328	0.166583	0	0.142888	0.166195	0.100344
18S	564	A	73	28	101	0.310566	0	0.238757	8099	5531	13630	0.14944	0	0	1221	541	1762	0.144652	0	0	0.0795857	0.112551
18S	565	G	58	32	90	0.401099	0	0.288538	5367	2720	8087	0.408462	0	0.290031	1033	298	1331	0.154037	0	0.133564	0.237378	0.07341
18S	566	U	152	16	168	0.355293	0	0	4945	4003	8948	0.162992	0	0.140162	1503	379	1882	0.239057	0	0	0.0467207	0.066073
18S	567	C	78	44	122	0.0898826	0	0	5796	4892	10688	0.115738	0	0	1218	416	1634	0.0399524	0	0	0	0
18S	568	C	138	53	191	0.493403	0	0	6384	4199	10583	0.201648	0	0	1721	570	2291	0.362793	0	0	0	0
18S	569	A	58	17	75	0.31652	0	0.242849	3382	2191	5573	0.333965	0	0.250389	897	224	1121	0.322777	0	0.244179	0.245806	0.003286
18S	570	C	24	48	72	0.24688	0	0.200197	1552	4581	6133	0.0393762	0	0.0378904	332	376	708	1.02424	0.0336031	0.506341	0.248143	0.194226
18S	571	U	27	11	38	1.24587	0	0.561145	1029	2643	3672	0.551505	0	0.355527	269	496	765	0.736263	0	0.42437	0.447014	0.0854565
18S	572	U	9	4	13	4.9246	0.381669	0.841356	703	1837	2540	1.05758	0.0544571	0.514092	121	447	568	1.23267	0.0270892	0.552541	0.635996	0.146057
18S	573	U	57	103	160	0.645756	0	0	2068	5758	7826	0.490891	0	0	341	3751	4092	0.820976	0	0	0	0
18S	574	A	26	40	66	0.101824	0	0	994	2063	3057	0.266663	0	0.210578	181	609	790	0.229583	0	0.186908	0.132496	0.0941855
18S	575	A	6	26	32	0.59899	0	0.381842	872	1215	2087	0.600809	0.0039449	0.375428	163	315	478	0.721851	0	0.419739	0.392336	0.0195526
18S	576	A	1	0	1	24.9333	0.860662	0.980341	91	271	362	8.11684	0.709274	0.890582	6	56	62	11.2515	0.252255	0.919569	0.930164	0.0374019	1	0.980341	0.890582	0.919569	0.930164	0.0374019
18S	577	U	33	13	46	0.0995272	0	0	1123	1003	2126	0.32369	0	0.244623	264	172	436	0.473354	0	0.321776	0.1888	0.137167
18S	578	C	11	10	21	0.930808	0	0.493705	1285	1365	2650	0.0277715	0	0	68	152	220	1.61453	0	0.618593	0.370766	0.267083
18S	579	C	11	51	62	0.380423	0	0	1574	836	2410	0.0326282	0	0.03161	89	70	159	2.19458	0.214432	0.688317	0.239976	0.317288
18S	580	U	13	23	36	0.0807808	0	0	1673	1246	2919	0.282321	0	0	66	101	167	0.674669	0	0.404304	0.134768	0.190591
18S	581	U	13	15	28	0.141762	0	0.128028	1512	629	2141	0.0170401	0	0.0167623	58	190	248	0.0587684	0	0	0.0482633	0.0568155
18S	582	U	10	18	28	0.162452	0	0.144022	2534	1190	3724	0.468003	0	0	78	397	475	0.596662	0	0	0.0480072	0.0678925
18S	583	A	11	6	17	1.25864	0.0709065	0.571308	1141	697	1838	0.262709	0	0.208142	38	199	237	0.0085901	0	0.00855257	0.262668	0.232957
18S	584	A	3	8	11	2.35833	0.179287	0.720102	669	333	1002	1.28016	0.18965	0.56168	16	69	85	1.72145	0.0671893	0.635263	0.639015	0.0647299
18S	585	C	8	62	70	0.492801	0	0	485	763	1248	0.789049	0.0372965	0.441241	8	167	175	0.315657	0	0.240964	0.227402	0.180391
18S	586	G	8	12	20	1.03386	0	0.520511	727	1090	1817	0.325028	0	0.245401	20	105	125	1.12531	0	0.531465	0.432459	0.132346
18S	587	A	24	13	37	0.214327	0	0.180409	1406	1588	2994	0.129891	0	0	39	119	158	1.03417	0	0.509976	0.230128	0.211144
18S	588	G	32	13	45	0.0661836	0	0.0633673	843	1181	2024	0.435731	0	0.303595	36	186	222	0.565072	0	0.362089	0.243017	0.129257
18S	589	G	21	85	106	0.572793	0	0	475	2875	3350	0.0711529	0	0	12	532	544	0.366055	0	0	0	0
18S	590	A	0	7	7	6.85139	0.64188	0.886752	15	289	304	12.7834	0.778695	0.927669	0	33	33	12.7791	0.779541	0.92941	0.91461	0.0197119	1	0.886752	0.927669	0.92941	0.91461	0.0197119
18S	591	U	32	21	53	0.133539	0	0.119764	369	2337	2706	0.69796	0.053325	0.411147	31	365	396	0.272992	0	0.214874	0.248595	0.121323
18S	592	C	10	47	57	0.129119	0	0.116127	425	6311	6736	0.298408	0	0	39	644	683	0.221101	0	0	0.0387089	0.0547427
18S	593	C	11	98	109	0.424848	0	0	642	7145	7787	0.325352	0	0	85	1018	1103	0.494243	0	0	0	0
18S	594	A	10	49	59	0.234259	0	0.192395	431	2944	3375	0.858031	0.0612561	0.461869	64	440	504	0.353465	0	0.261538	0.305268	0.114275
18S	595	U	10	54	64	0.117094	0	0.106284	690	6978	7668	0.227221	0	0	89	579	668	0.00494934	0	0.0049323	0.0370721	0.0489816
18S	596	U	11	84	95	0.275347	0	0	537	11016	11553	0.510499	0	0	103	808	911	0.285002	0	0	0	0
18S	597	G	8	45	53	0.752675	0	0.434029	1136	6597	7733	0.133114	0	0	86	860	946	0.231233	0	0	0.144676	0.204603
18S	598	G	30	92	122	0.205962	0	0	1066	5061	6127	0.142655	0	0.124863	98	534	632	0.251887	0	0.20146	0.108774	0.0830288
18S	599	A	24	31	55	1.11528	0.00481113	0.531738	1896	6503	8399	0.180225	0	0	229	735	964	0.174634	0	0	0.177246	0.250664
18S	600	G	21	86	107	0.0828189	0	0.0771442	943	6289	7232	0.0447901	0	0	214	550	764	0.0630646	0	0.0593965	0.0455136	0.0329885
18S	601	G	2	7	9	12.7344	0.763259	0.933991	43	302	345	22.6084	0.890448	0.957759	20	37	57	15.2262	0.848493	0.93937	0.943707	0.0101766	1	0.933991	0.957759	0.93937	0.943707	0.0101766
18S	602	G	44	57	101	0.31732	0	0.242689	559	3902	4461	0.751439	0.0671022	0.429096	167	370	537	0.70444	0.0702388	0.413748	0.361845	0.0844881
18S	603	C	108	256	364	0.709072	0	0	1992	9892	11884	0.430513	0	0	439	1111	1550	0.481976	0	0	0	0
18S	604	A	63	132	195	0.313152	0	0	1083	4729	5812	0.357155	0	0.263198	215	712	927	0.0328784	0	0	0.0877327	0.124073
18S	605	A	88	130	218	0.412938	0	0	1944	8923	10867	0.32328	0	0	613	866	1479	0.413041	0	0	0	0
18S	606	G	47	40	87	0.645202	0	0.3949	1256	5227	6483	0.222743	0	0.18219	371	456	827	0.2062	0	0.171121	0.249403	0.10298
18S	607	U	30	85	115	0.183812	0	0.15641	2349	10317	12666	0.443625	0	0	427	725	1152	0.142064	0	0	0.0521368	0.0737326
18S	608	C	38	47	85	0.660594	0	0.400611	2020	6182	8202	0.0624948	0	0	138	712	850	0.277961	0	0.217703	0.206105	0.163754
18S	609	U	25	18	43	2.30051	0.329865	0.701849	1801	2921	4722	0.690126	0.0202209	0.408379	110	409	519	1.21075	0.251404	0.548141	0.55279	0.119854
18S	610	G	126	70	196	0.424253	0	0	5194	7294	12488	0.479138	0	0	233	785	1018	0.0338785	0	0.0327995	0.0109332	0.0154618
18S	611	G	61	20	81	0.47561	0	0.325	1891	2276	4167	0.705166	0.069573	0.413605	140	979	1119	0.0957143	0	0	0.246202	0.177809
18S	612	U	110	26	136	0.185645	0	0	2540	4915	7455	0.153304	0	0	137	1699	1836	0.530206	0	0	0	0
18S	613	G	73	25	98	0.208193	0	0.17377	1252	1761	3013	1.1748	0.189081	0.540271	38	1046	1084	0.174316	0	0	0.238014	0.225194
18S	614	C	112	18	130	0.106955	0	0	2443	2076	4519	0.283732	0	0.221059	59	1113	1172	0.321824	0	0	0.0736863	0.104208
18S	615	C	103	25	128	0.0583979	0	0	4160	1813	5973	0.097716	0	0	104	829	933	0.203842	0	0	0	0
18S	616	A	96	27	123	0.0425627	0	0.0411434	3515	1088	4603	0.210498	0	0.173925	98	539	637	0.116562	0	0.104541	0.106536	0.0542262
18S	617	G	68	20	88	0.438452	0.0563404	0.307208	2588	895	3483	0.495124	0.0215362	0.331223	50	179	229	1.83203	0.320474	0.647891	0.428774	0.155249
18S	618	C	116	34	150	0.186166	0	0	4802	2940	7742	0.393224	0	0	119	160	279	0.924484	0.0185633	0.481273	0.160424	0.226874
18S	619	A	105	31	136	0.069262	0	0	4303	835	5138	0.04948	0	0	130	66	196	1.15121	0.0639691	0.536412	0.178804	0.252867
18S	620	G	96	19	115	0.107854	0	0.0981178	3104	1050	4154	0.191948	0	0.16107	107	28	135	1.58407	0.0246017	0.614763	0.291317	0.23015
18S	621	C	131	19	150	0.224356	0	0	3957	1078	5035	0.0970656	0	0	229	29	258	0.0015873	0	0	0	0
18S	622	C	151	23	174	0.385651	0	0	5517	975	6492	0.383786	0	0	356	35	391	0.522222	0	0	0	0
18S	623	G	69	4	73	0.51006	0	0.340825	2361	646	3007	0.35099	0	0.259866	64	17	81	1.2794	0.16223	0.564308	0.388333	0.128748
18S	624	C	96	10	106	0.0630322	0	0	2973	866	3839	0.0523409	0	0	100	14	114	0.44599	0	0.310298	0.103433	0.146276
18S	625	G	110	71	181	0.563736	0	0	4896	520	5416	0.467186	0	0	199	15	214	0.361344	0	0	0	0
18S	626	G	31	30	61	0.356989	0	0.266239	1912	860	2772	0.00240413	0	0.00239923	76	22	98	0.407071	0	0.291396	0.186678	0.130709
18S	627	U	0	1	1	41.6056	0.941875	0.988125	49	18	67	39.5765	0.935101	0.975709	6	16	22	5.29517	0.557431	0.846998	0.936944	0.0638031	1	0.988125	0.975709	0.846998	0.936944	0.0638031
18S	628	A	34	7	41	0.785185	0	0.44578	809	252	1061	1.21677	0.0835552	0.549127	58	47	105	0.208595	0	0.173951	0.389619	0.158229
18S	629	A	38	9	47	0.429861	0	0.305076	1104	137	1241	0.632305	0	0.38756	74	45	119	0.00268519	0	0	0.230879	0.166693
18S	630	U	22	4	26	1.7037	0.135831	0.638889	888	214	1102	0.781485	0	0.438894	43	21	64	1.09607	0.155463	0.526783	0.534855	0.0818469
18S	631	U	15	4	19	2.73333	0.384733	0.742081	702	161	863	1.29504	0.0699849	0.564562	66	22	88	0.669039	0.0578348	0.40357	0.570071	0.138252
18S	632	C	78	0	78	0.149508	0	0	1201	369	1570	0.167409	0	0.143481	111	5	116	0.316144	0.0154791	0.241775	0.128419	0.0992772
18S	633	C	97	12	109	0.299899	0	0	1652	314	1966	0.0112749	0	0.0111548	122	73	195	0.124433	0	0	0.00371828	0.00525844
18S	634	A	101	8	109	0.211919	0	0	1998	692	2690	0.213213	0	0	123	64	187	0.0300827	0	0.0293558	0.00978526	0.0138385
18S	635	G	73	15	88	0.0645443	0	0.0612777	1388	962	2350	0.0117917	0	0	126	117	243	0.164117	0	0	0.0204259	0.0288866
18S	636	C	45	62	107	0.0211934	0	0	800	1550	2350	0.163935	0	0.140897	70	144	214	0.345943	0	0.257918	0.132938	0.105445
18S	637	U	56	34	90	0.268864	0	0.213745	903	2707	3610	0.220459	0	0	77	227	304	0.126995	0	0.113013	0.108919	0.087309
18S	638	C	52	47	99	0.162222	0	0.140791	1050	1755	2805	0.0561574	0	0.0531894	74	147	221	0.683383	0	0.407047	0.200343	0.150474
18S	639	C	112	116	228	0.562834	0	0	1452	3011	4463	0.36023	0	0	118	301	419	0.0643915	0	0	0	0
18S	640	A	51	44	95	0.143519	0	0.12666	1249	623	1872	0.664418	0	0.399318	127	94	221	0.991892	0	0.499093	0.34169	0.157411
18S	641	A	68	8	76	0.41544	0	0.296224	1929	489	2418	0.265766	0	0.210033	153	90	243	0.935018	0	0.484235	0.330164	0.114486
18S	642	U	146	87	233	0.632194	0	0	4942	2340	7282	0.668249	0	0	368	1079	1447	0.763421	0	0	0	0
18S	643	A	81	21	102	0.0694714	0	0	2034	1121	3155	0.123204	0	0	200	678	878	0.537227	0	0	0	0
18S	644	G	1	1	2	33.0333	0.916569	0.980218	125	151	276	9.44645	0.704673	0.904586	6	5	11	39.6287	0.857274	0.977392	0.954065	0.0350059	1	0.980218	0.904586	0.977392	0.954065	0.0350059
18S	645	C	20	25	45	0.969565	0	0.497768	879	1662	2541	0.0380671	0	0	141	386	527	0.229693	0	0	0.165923	0.23465
18S	646	G	19	5	24	2.49511	0.237197	0.722151	550	568	1118	1.35177	0	0.575007	121	177	298	0.393794	0	0.283214	0.526791	0.18241
18S	647	U	50	48	98	0.173064	0	0	1423	1600	3023	0.155963	0	0	274	144	418	0.0787059	0	0	0	0
18S	648	A	28	31	59	0.567037	0	0.365743	759	693	1452	0.994204	0	0.498719	132	36	168	1.37705	0	0.580757	0.48174	0.0885964
18S	649	U	41	52	93	0.036643	0	0	1055	711	1766	0.671477	0	0.401863	197	32	229	0.418841	0	0.296107	0.232656	0.170084
18S	650	A	28	57	85	0.144444	0	0.127509	874	1043	1917	0.66859	0.00173573	0.400817	184	22	206	0.548846	0	0.355467	0.294598	0.119591
18S	651	U	33	20	53	1.13128	0.247499	0.53545	606	640	1246	2.04756	0.424504	0.672046	132	44	176	1.15982	0.136947	0.538408	0.581968	0.0637062
18S	652	U	68	84	152	0.239651	0	0	1710	4382	6092	0.38704	0	0	299	163	462	0.0859131	0	0	0	0
18S	653	A	36	111	147	0.0696697	0	0	852	4043	4895	0.107496	0	0	181	100	281	0.683609	0	0.406895	0.135632	0.191812
18S	654	A	29	163	192	0.231664	0	0	1275	3906	5181	0.055279	0	0	242	145	387	0.2374	0	0.192254	0.0640847	0.0906295
18S	655	A	34	133	167	0.0386905	0	0	845	6228	7073	0.260324	0	0	255	81	336	0.54639	0	0.354012	0.118004	0.166883
18S	656	G	38	93	131	0.273316	0	0.215934	2482	2203	4685	0.236323	0	0.191183	557	128	685	0.275429	0	0	0.135706	0.096489
18S	657	U	57	87	144	0.177854	0	0.151888	2974	3154	6128	0.0264934	0	0	757	202	959	0.498785	0	0	0.0506293	0.0716007
18S	658	U	51	130	181	0.0876679	0	0	2839	4477	7316	0.186986	0	0	1327	243	1570	0.744855	0	0	0	0
18S	659	G	42	271	313	0.547346	0	0	1181	4776	5957	0.00868487	0	0	193	123	316	0.583351	0	0.369164	0.123055	0.174025
18S	660	C	44	236	280	0.524634	0	0	1777	7546	9323	0.435693	0	0	116	85	201	1.34516	0	0.574803	0.191601	0.270965
18S	661	U	32	111	143	0.0675926	0	0	2374	5428	7802	0.344224	0	0	136	193	329	0.262222	0	0.208246	0.0694155	0.0981683
18S	662	G	27	26	53	1.34218	0.111533	0.577614	936	2712	3648	0.368877	0	0.269528	40	81	121	2.20792	0.0538466	0.690035	0.512393	0.177758
18S	663	C	25	83	108	0.0321101	0	0	2365	3644	6009	0.292524	0	0	112	177	289	0.0671264	0	0.0631078	0.0210359	0.0297493
18S	664	A	4	16	20	3.7672	0.423683	0.798206	811	1528	2339	0.766985	0.111841	0.434169	33	98	131	0.956145	0	0.490691	0.574355	0.15996
18S	665	G	12	9	21	2.87525	0.18283	0.750758	911	1465	2376	0.493699	0	0.330614	67	22	89	0.93358	0.0720199	0.485615	0.522329	0.173477
18S	666	U	2	19	21	2.07929	0	0.685367	661	1004	1665	0.912745	0.0318474	0.477341	65	74	139	0.065873	0	0.0622189	0.408309	0.25904
18S	667	U	19	54	73	0.367568	0	0	1241	1320	2561	0.031321	0	0	82	151	233	0.464103	0	0	0	0
18S	668	A	3	5	8	5.31235	0.348755	0.856659	178	83	261	7.90534	0.716359	0.888088	20	17	37	2.5117	0.387472	0.720638	0.821795	0.0726709	1	0.856659	0.888088	0.720638	0.821795	0.0726709
18S	669	A	6	41	47	0.165741	0	0.144763	520	976	1496	0.366667	0	0.268424	30	66	96	0.452806	0	0.313905	0.242364	0.071468
18S	670	A	10	21	31	0.888889	0	0.478505	932	884	1816	0.0436923	0	0.0418853	54	55	109	0.290909	0	0.22695	0.249113	0.178937
18S	671	A	1	58	59	0.0203704	0	0.0202952	976	886	1862	0.0689748	0	0.0645566	56	43	99	0.468444	0	0.321195	0.135349	0.132649
18S	672	A	0	75	75	0.0156433	0	0	1468	742	2210	0.0851098	0	0	44	25	69	1.29667	0.0111166	0.56812	0.189373	0.267814
18S	673	G	14	18	32	1.63569	0.0411894	0.627811	883	450	1333	0.660403	0.0503136	0.397916	48	22	70	1.38263	0.058778	0.583746	0.536491	0.0996248
18S	674	C	8	181	189	0.621637	0	0	1517	475	1992	0.155154	0	0.134373	90	57	147	0.0984985	0	0.0902214	0.0748648	0.055922
18S	675	U	3	84	87	0.00189394	0	0	1101	993	2094	0.194373	0	0.162806	47	404	451	0.691912	0	0	0.0542685	0.0767473
18S	676	C	8	89	97	0.0882086	0	0	1011	2889	3900	0.333279	0	0	83	210	293	0.412698	0	0	0	0
18S	677	G	4	24	28	2.32337	0	0.706431	881	2628	3509	0.248044	0	0	30	81	111	0.685119	0	0.408736	0.371722	0.289584
18S	678	U	30	217	247	0.725134	0	0	1837	793	2630	0.0439334	0	0.0420999	71	117	188	0.0633157	0	0	0.0140333	0.0198461
18S	679	A	6	62	68	0.207568	0	0.173978	1641	503	2144	0.298612	0	0.230029	53	116	169	0.0411111	0	0.0397121	0.147906	0.0798539
18S	680	G	5	49	54	0.427475	0	0.303326	627	3496	4123	0.38263	0	0	34	74	108	0.644241	0	0.394015	0.232447	0.168483
18S	681	U	5	36	41	0.596561	0	0.37931	748	1799	2547	0.0551893	0	0.0523222	23	117	140	0.204255	0	0.170616	0.20075	0.135182
18S	682	U	7	77	84	0.348105	0	0	1088	4648	5736	0.613032	0	0	28	309	337	0.616667	0	0	0	0
18S	683	G	1	8	9	4.81778	0.264497	0.842596	135	54	189	13.1947	0.813782	0.929896	5	8	13	10.7802	0.742223	0.920694	0.897729	0.0391652	1	0.842596	0.929896	0.920694	0.897729	0.0391652
18S	684	G	8	26	34	0.506667	0	0.342784	516	876	1392	0.720252	0.00162305	0.418865	32	63	95	0.910185	0	0.479103	0.413584	0.0557774
18S	685	A	24	8	32	0.23165	0	0.192825	431	1276	1707	0.335025	0	0.25106	51	55	106	1.19315	0	0.546362	0.330083	0.15477
18S	686	U	4	3	7	4.12222	0.538237	0.824903	357	1134	1491	0.516443	0	0.340713	51	37	88	2.33583	0.1294	0.702591	0.622736	0.205577
18S	687	C	3	26	29	0.23963	0	0.198649	525	1634	2159	0.0279475	0	0	62	94	156	1.30708	0.093479	0.56812	0.25559	0.235403
18S	688	U	3	37	40	0.134688	0	0	576	1335	1911	0.13868	0	0.121846	73	130	203	1.07141	0.136006	0.518463	0.213436	0.221348
18S	689	U	1	55	56	0.35692	0	0	279	2371	2650	0.206656	0	0	71	224	295	0.613551	0.109235	0.381047	0.127016	0.179627
18S	690	G	0	46	46	0.0345154	0	0	613	1342	1955	0.210838	0	0.1742	106	520	626	0.193319	0	0	0.0580665	0.0821185
18S	691	G	9	32	41	0.173545	0	0.150943	763	1322	2085	0.189485	0	0.159365	152	861	1013	0.495694	0	0	0.103436	0.073221
18S	692	G	0	26	26	0.946091	0	0.495581	546	1493	2039	0.242593	0	0.195308	123	810	933	0.417773	0	0	0.230296	0.203827
18S	693	A	1	27	28	0.886207	0	0.478585	463	2250	2713	0.065721	0	0	144	800	944	0.422857	0	0	0.159528	0.225607
18S	694	G	4	22	26	1.09218	0	0.531438	423	2838	3261	0.247248	0	0	154	532	686	0.181676	0	0	0.177146	0.250522
18S	695	C	0	126	126	0.648819	0	0	92	4767	4859	0.541584	0	0	29	734	763	0.310529	0	0	0	0
18S	696	G	5	120	125	0.665079	0	0	511	1803	2314	0.0347684	0	0.0336142	121	323	444	0.180624	0	0.153282	0.0622988	0.0657823
18S	697	G	4	57	61	0.263262	0	0	1329	1301	2630	0.142637	0	0	302	83	385	0.236126	0	0.191422	0.0638073	0.0902371
18S	698	G	6	17	23	0.919907	0	0.489771	612	846	1458	0.527355	0.0191451	0.345428	130	29	159	1.64076	0.30752	0.622796	0.485998	0.113266
18S	699	C	5	15	20	1.02328	0	0.517943	100	2000	2100	0.0644402	0	0	51	59	110	2.2033	0.295874	0.689762	0.402568	0.293174
18S	700	G	3	25	28	0.27931	0	0.224377	273	995	1268	0.446695	0	0.308937	104	80	184	0.526426	0	0.346101	0.293138	0.0509339
18S	701	G	7	7	14	1.29704	0	0.581534	923	422	1345	0.185892	0	0.156851	180	45	225	0.0279253	0	0.0272841	0.255223	0.236722
18S	702	G	10	5	15	0.628472	0	0.40133	985	242	1227	0.0909157	0	0.0834011	235	25	260	0.294125	0	0	0.161577	0.172916
18S	703	C	4	6	10	0.719192	0	0.441687	1108	475	1583	0.268469	0	0	270	50	320	0.539252	0	0	0.147229	0.208213
18S	704	G	11	10	21	0.365152	0	0	528	254	782	0.468384	0.0483326	0.319257	65	47	112	0.320551	0	0.244378	0.187878	0.136322
18S	705	G	5	6	11	0.137963	0	0.130817	332	175	507	1.3442	0.223596	0.573898	43	11	54	1.75798	0.22104	0.641646	0.448787	0.226534
18S	706	U	2	3	5	1.17037	0.140872	0.584104	258	271	529	1.18224	0.204221	0.542225	59	9	68	1.06957	0.0557512	0.520451	0.548927	0.0264145
18S	707	C	7	2	9	0.143333	0	0.13738	356	492	848	0.429839	0	0.300868	55	21	76	0.75873	0	0.434617	0.290955	0.121549
18S	708	C	6	11	17	0.446296	0	0	491	618	1109	0.099039	0	0.0901881	61	37	98	0.252076	0	0.202964	0.0977174	0.0830306
18S	709	G	3	0	3	1.74167	0.304106	0.698997	322	453	775	0.678121	0.036113	0.404406	28	13	41	1.8873	0.139194	0.659091	0.587498	0.130486
18S	710	C	3	2	5	0.718519	0.011682	0.463007	406	1186	1592	0.240015	0	0	64	49	113	0.0800195	0	0	0.154336	0.218264
18S	711	C	3	4	7	0.119444	0	0.120112	422	1760	2182	0.465165	0	0	79	149	228	0.60131	0	0	0.0400372	0.0566212
18S	712	G	0	6	6	0.214286	0	0.2	254	1213	1467	0.0811308	0	0	34	53	87	0.249369	0	0.201428	0.133809	0.0946192
18S	713	C	5	9	14	0.471111	0	0	658	1944	2602	0.531212	0	0	64	84	148	0.324832	0	0	0	0
18S	714	G	4	5	9	0.137778	0	0	357	820	1177	0.139606	0	0.122595	51	51	102	0.00722762	0	0	0.040865	0.0577918
18S	715	A	0	8	8	0.0234568	0	0	241	845	1086	0.171573	0	0.146562	39	49	88	0.0890137	0	0.0825901	0.076384	0.0599944
18S	716	G	3	3	6	0.360317	0	0.295958	261	360	621	1.09686	0.101144	0.523497	91	29	120	0.256749	0	0	0.273152	0.214324
18S	717	G	1	0	1	4.16667	0.594999	0.892857	144	405	549	1.2703	0.102915	0.559979	47	9	56	0.601754	0.02176	0.379845	0.610894	0.212508
18S	718	C	0	1	1	4.13889	0.542682	0.892216	227	1878	2105	0.54694	0	0	66	18	84	0.120784	0	0	0.297405	0.420594
18S	719	G	2	12	14	0.401481	0	0	107	570	677	0.548312	0	0.354473	39	4	43	0.685354	0.0914445	0.412211	0.255561	0.18224
18S	720	A	2	11	13	0.331746	0	0	85	530	615	0.530916	0	0.347165	36	13	49	0.374667	0	0.276575	0.207913	0.149815
18S	721	G	9	9	18	0.542105	0	0	85	411	496	0.817952	0	0.450429	21	6	27	1.43254	0.249081	0.597682	0.34937	0.254251
18S	722	C	4	7	11	0.177778	0	0	105	1209	1314	0.416823	0	0	53	10	63	0.0133681	0	0	0	0
18S	723	C	4	3	7	0.325	0	0.270833	174	935	1109	0.32021	0	0	58	29	87	0.310354	0	0	0.0902778	0.127672
18S	724	A	0	2	2	2.7963	0.403539	0.807487	71	470	541	0.44057	0	0.306222	25	16	41	0.693122	0.0658982	0.415214	0.509641	0.215258
18S	725	C	2	4	6	0.547619	0	0.389831	84	640	724	0.118176	0	0	35	9	44	0.66	0.0935614	0.402985	0.264272	0.186946
18S	726	C	6	9	15	0.435417	0	0	137	691	828	0.285391	0	0	65	35	100	0.262156	0	0	0	0
18S	727	G	0	5	5	0.768519	0	0.479769	97	235	332	0.945612	0.0828739	0.486774	35	23	58	0.54162	0.00835375	0.355237	0.440593	0.0604237
18S	728	C	5	10	15	0.452778	0	0	167	302	469	0.280922	0	0.219677	34	41	75	0.264327	0	0.211264	0.143647	0.101632
18S	729	C	4	8	12	0.329915	0	0	249	50	299	0.864815	0.0410258	0.464584	70	42	112	0.144051	0	0	0.154861	0.219007
18S	730	C	6	0	6	0.293651	0	0.255172	274	122	396	0.303275	0	0.233153	105	22	127	0.215451	0	0	0.162775	0.11545
18S	731	G	1	0	1	3.79444	0.399502	0.883571	245	57	302	0.724349	0.0056671	0.420877	77	37	114	0.0847343	0	0	0.434816	0.360851
18S	732	U	2	0	2	2.08889	0	0.758065	133	363	496	0.00842835	0	0.00837461	63	45	108	0.0187564	0	0.0185784	0.261672	0.351027
18S	733	C	14	9	23	0.735648	0	0	426	640	1066	0.592159	0	0	109	97	206	0.471659	0	0	0	0
18S	734	C	2	2	4	0.966667	0	0.54717	110	226	336	0.678338	0	0.404888	40	47	87	0.685354	0	0.409413	0.453824	0.0660314
18S	735	C	4	0	4	1.05333	0	0.568345	167	228	395	0.567593	0	0.362663	57	29	86	1.15875	0	0.539642	0.490217	0.090952
18S	736	C	2	1	3	2.13611	0	0.740135	237	369	606	0.137891	0	0.121357	73	54	127	0.861545	0	0.464762	0.442085	0.253123
18S	737	G	5	0	5	1.44444	0.0558123	0.634146	142	253	395	1.13075	0.116969	0.531312	28	29	57	4.37605	0.501529	0.816609	0.660689	0.117975
18S	738	C	2	3	5	1.68889	0.0472105	0.669604	244	390	634	0.424444	0	0.298302	45	73	118	1.9704	0.308382	0.665227	0.544377	0.174011
18S	739	C	6	2	8	0.981481	0	0.524752	364	302	666	0.561669	0.046162	0.360005	175	93	268	0.495622	0.0407068	0.332207	0.405655	0.0849758
18S	740	C	24	8	32	0.502357	0	0	706	367	1073	0.0514691	0	0.0489931	380	117	497	0.132552	0	0	0.016331	0.0230955
18S	741	C	18	3	21	0.10303	0	0	1020	397	1417	0.07538	0	0	589	115	704	0.324287	0	0	0	0
18S	742	U	43	1	44	0.585679	0	0	1225	437	1662	0.0612481	0	0	723	179	902	0.437382	0	0	0	0
18S	743	U	30	3	33	0.369608	0	0	1687	471	2158	0.176321	0	0	720	213	933	0.409267	0	0	0	0
18S	744	G	6	1	7	2.27222	0.324464	0.721977	797	261	1058	1.24402	0.135329	0.554605	361	87	448	0.473695	0	0.32192	0.532834	0.164047
18S	745	C	11	8	19	0.266111	0	0.218821	1471	643	2114	0.274132	0	0.215232	588	115	703	0.0166035	0	0	0.144684	0.102318
18S	746	C	18	7	25	0.0435897	0	0	1818	431	2249	0.327506	0	0.24679	464	91	555	0.314109	0	0.239356	0.162049	0.114626
18S	747	U	13	8	21	0.0929293	0	0.0887175	2509	479	2988	0.0524553	0	0.0498567	651	72	723	0.000705955	0	0	0.0461914	0.0363114
18S	748	C	17	3	20	0.0910053	0	0.0872211	2888	1059	3947	0.187701	0	0	528	65	593	0.214927	0	0.177151	0.088124	0.0723243
18S	749	U	15	12	27	0.294048	0	0	2891	982	3873	0.139313	0	0	585	115	700	0.0375337	0	0	0	0
18S	750	C	30	8	38	0.563533	0	0	5421	1596	7017	0.577322	0	0	795	114	909	0.33199	0	0	0	0
18S	751	G	12	3	15	0.186806	0	0.166152	4666	1191	5857	0.481884	0	0	856	288	1144	0.517574	0	0	0.055384	0.0783248
18S	752	G	13	2	15	0.177778	0	0.159402	2262	669	2931	0.0813931	0	0.0752906	408	137	545	0.0456654	0	0.0437478	0.0928136	0.0488145
18S	753	C	6	5	11	0.528704	0	0.365791	972	1396	2368	0.266437	0	0.210453	208	456	664	0.235071	0	0	0.192081	0.149898
18S	754	G	2	1	3	3.82778	0.504333	0.836165	970	905	1875	0.478868	0	0.323924	107	220	327	0.494038	0.0607738	0.331349	0.497146	0.239742
18S	755	C	1	5	6	1.67778	0.19544	0.661866	1212	698	1910	0.287255	0	0.223244	87	138	225	1.01155	0.176364	0.50398	0.46303	0.181393
18S	756	C	7	7	14	0.168148	0	0.152656	996	310	1306	0.68508	0	0.406741	90	82	172	1.34438	0.19123	0.574865	0.378088	0.173553
18S	757	C	5	4	9	0.795556	0.0982152	0.469201	800	132	932	0.921972	0.0398877	0.479969	126	61	187	0.836702	0	0.456869	0.468679	0.00943763
18S	758	C	32	2	34	0.479365	0	0	935	103	1038	0.419324	0	0.29564	185	35	220	0.310106	0	0.237523	0.177721	0.127888
18S	759	C	11	8	19	0.0361111	0	0.0366197	1290	89	1379	0.0742915	0	0	232	28	260	0.0108131	0	0	0.0122066	0.0172627
18S	760	U	25	4	29	0.322963	0	0	1226	123	1349	0.108798	0	0	264	15	279	0.184603	0	0	0	0
18S	761	C	13	3	16	0.360131	0	0.276745	1411	155	1566	0.278302	0	0	294	26	320	0.330253	0	0	0.0922485	0.130459
18S	762	G	16	0	16	0.424837	0	0.311005	721	65	786	0.590089	0.0404583	0.371401	158	18	176	0.326742	0	0.247327	0.309911	0.0506589
18S	763	A	21	2	23	0.0560185	0	0.0552259	602	66	668	1.11598	0.116688	0.527778	148	36	184	0.320901	0	0.243939	0.275648	0.194217
18S	764	U	56	3	59	0.499815	0	0	1130	134	1264	0.415749	0	0.293824	298	51	349	0.242381	0	0	0.0979414	0.13851
18S	765	G	10	0	10	2.83636	0	0.757282	556	59	615	2.65556	0.295625	0.726767	90	24	114	1.7399	0.219083	0.637045	0.707031	0.0510313
18S	766	C	12	0	12	2.91966	0.198008	0.759786	1334	68	1402	0.838267	0.0352308	0.456186	97	65	162	1.10293	0.115034	0.526008	0.58066	0.129829
18S	767	U	19	1	20	2.14392	0.148626	0.692413	1281	94	1375	1.39114	0.209081	0.581967	119	66	185	1.25287	0.10971	0.557452	0.61061	0.0587026
18S	768	C	17	5	22	2.61739	0.368321	0.73236	2517	138	2655	0.420327	0.0129154	0.296015	279	40	319	0.578368	0	0.367161	0.465179	0.191145
18S	769	U	43	2	45	1.00386	0.0988148	0.506459	3661	155	3816	0.050048	0	0.0476745	344	43	387	0.462314	0	0.31671	0.290281	0.188228
18S	770	U	159	7	166	0.483899	0	0	7816	315	8131	0.536615	0	0	835	74	909	0.381038	0	0	0	0
18S	771	A	119	4	123	0.199462	0	0	5613	97	5710	0.248701	0	0	448	52	500	0.277401	0	0.2175	0.0725001	0.102531
18S	772	G	129	5	134	0.200082	0	0	5531	102	5633	0.19321	0	0	623	33	656	0.00921698	0	0.0091466	0.00304887	0.00431175
18S	773	C	240	3	243	0.594353	0	0	9788	98	9886	0.587248	0	0	1281	91	1372	0.564522	0	0	0	0
18S	774	U	207	4	211	0.497799	0	0	6768	349	7117	0.38764	0	0	1459	110	1569	0.636214	0	0	0	0
18S	775	G	66	7	73	0.643694	0	0.39486	1015	104	1119	3.34408	0.489599	0.76996	537	94	631	0.0475738	0	0.045482	0.403434	0.295829
18S	776	A	20	5	25	3.76239	0.524704	0.796454	442	109	551	7.60707	0.710434	0.884002	379	55	434	0.517216	0	0.341415	0.673957	0.237843
18S	777	G	89	4	93	0.154846	0	0.135331	2403	534	2937	0.484846	0	0.326604	167	46	213	2.01298	0.244211	0.66914	0.377025	0.220824
18S	778	U	111	2	113	0.121442	0	0	3400	801	4201	0.0321143	0	0	288	102	390	0.498409	0	0.333194	0.111065	0.157069
18S	779	G	34	6	40	1.46206	0.139058	0.599778	2411	287	2698	0.55516	0	0.357065	158	76	234	1.42005	0.0744789	0.587819	0.514887	0.111704
18S	780	U	109	11	120	0.342608	0	0	3354	373	3727	0.0326627	0	0.0316378	213	58	271	0.849959	0	0.460362	0.164	0.209957
18S	781	C	78	5	83	0.118519	0	0	3315	275	3590	0.103701	0	0.0939809	466	70	536	0.191579	0	0	0.031327	0.044303
18S	782	C	64	10	74	0.0134815	0	0	4141	347	4488	0.0369644	0	0	554	74	628	0.278979	0	0	0	0
18S	783	C	89	9	98	0.28945	0	0	7746	314	8060	0.474985	0	0	694	33	727	0.356685	0	0	0	0
18S	784	G	66	0	66	0.0993366	0	0.0916042	3147	122	3269	0.565664	0.0386427	0.361364	242	5	247	1.59337	0.0747049	0.615358	0.356109	0.213854
18S	785	C	32	11	43	0.723232	0.0479192	0.425304	4453	215	4668	0.123196	0	0.109704	331	66	397	0.899665	0	0.474219	0.336409	0.161544
18S	786	G	39	9	48	0.611791	0.0538746	0.38444	3952	105	4057	0.518841	0	0.341659	349	58	407	1.27696	0.138361	0.561422	0.429174	0.095131
18S	787	G	27	14	41	0.877513	0.156142	0.473384	5961	320	6281	0.0239733	0	0.0234156	545	210	755	0.387522	0	0.279557	0.258786	0.184285
18S	788	G	56	17	73	0.0456456	0	0.0442246	6170	775	6945	0.0190341	0	0	685	281	966	0.202896	0	0.168818	0.0710141	0.0714755
18S	789	G	37	6	43	0.931818	0.205062	0.488095	3531	914	4445	0.740446	0.100734	0.42549	455	218	673	1.05307	0.234056	0.513295	0.475626	0.0369146
18S	790	C	106	19	125	0.391534	0	0	5814	1979	7793	0.0251917	0	0	1057	1115	2172	0.375073	0	0	0	0
18S	791	C	73	50	123	0.372849	0	0	4284	3564	7848	0.0048159	0	0	660	1547	2207	0.345421	0	0	0	0
18S	792	C	50	64	114	0.283285	0	0	8583	7404	15987	0.564402	0	0	881	1613	2494	0.396081	0	0	0	0
18S	793	G	55	26	81	0.0203252	0	0.0201613	5777	3454	9231	0.186706	0	0	1052	879	1931	0.191005	0	0	0.00672043	0.00950412
18S	794	A	60	29	89	0.0795062	0	0	4340	3287	7627	0.0394992	0	0	1018	582	1600	0.0130682	0	0	0	0
18S	795	A	87	17	104	0.238624	0	0	5969	5725	11694	0.453952	0	0	1773	665	2438	0.414965	0	0	0	0
18S	796	G	52	12	64	0.261538	0	0.209877	3976	2820	6796	0.0557059	0	0	1102	579	1681	0.148527	0	0	0.0699588	0.0989368
18S	797	C	20	21	41	0.870106	0.127756	0.471271	611	1624	2235	1.76596	0.292145	0.638565	202	298	500	1.78394	0.339675	0.641257	0.583698	0.0795053		0.471271	0.638565	0.641257	0.583698	0.0795053
18S	798	G	92	7	99	0.334556	0	0	2517	1573	4090	0.288433	0	0.223906	1104	338	1442	0.225287	0	0	0.0746352	0.10555
18S	799	U	3	3	6	9.61111	0.789594	0.91812	211	300	511	8.41756	0.709433	0.894001	96	19	115	8.45862	0.728932	0.895092	0.902404	0.0111215	1	0.91812	0.894001	0.895092	0.902404	0.0111215
18S	800	U	69	6	75	0.132164	0	0	1986	1356	3342	0.227909	0	0.185653	752	116	868	0.0275668	0	0.0268573	0.0708367	0.0819242
18S	801	U	51	40	91	0.314976	0	0	1822	1991	3813	0.0206753	0	0	669	190	859	0.0771964	0	0	0	0
18S	802	A	41	3	44	0.498765	0.0173059	0.337793	1469	661	2130	0.594989	0	0.373146	474	104	578	0.219574	0	0.180297	0.297079	0.083829
18S	803	C	47	9	56	0.258869	0	0.208543	1273	892	2165	0.486601	0	0.327426	326	172	498	0.365798	0	0.268221	0.268063	0.0485341
18S	804	U	47	12	59	0.263704	0	0.211464	1584	1402	2986	0.0828033	0	0.0764948	330	223	553	0.269194	0	0.2124	0.166786	0.063847
18S	805	U	43	35	78	0.0427567	0	0	1536	3837	5373	0.445795	0	0	246	180	426	0.617278	0.0161484	0.382231	0.12741	0.180185
18S	806	U	26	57	83	0.00859788	0	0	1489	3695	5184	0.388439	0	0	203	507	710	0.0247695	0	0	0	0
18S	807	G	25	42	67	0.317157	0.00515385	0.243508	1348	2063	3411	0.0283574	0	0	196	280	476	0.491614	0.00844124	0.330049	0.191186	0.139729
18S	808	A	26	52	78	0.117581	0	0.106415	1401	446	1847	0.828235	0.126252	0.453158	175	515	690	0.00914938	0	0	0.186525	0.193479
18S	809	A	32	123	155	0.453205	0	0	1324	1359	2683	0.332423	0	0.249557	154	1110	1264	0.470505	0	0	0.0831857	0.117642
18S	810	A	23	68	91	0.103382	0	0.0946275	1446	1767	3213	0.235923	0	0.190936	185	873	1058	0.308362	0	0	0.0951878	0.0779503
18S	811	A	26	67	93	0.253073	0	0.203691	1403	1977	3380	0.250363	0	0.20028	158	548	706	0.142229	0	0.124673	0.176215	0.0364722
18S	812	A	71	51	122	0.0583559	0	0.0555651	2029	1552	3581	0.420107	0	0.295886	252	314	566	0.570841	0.0161749	0.363807	0.238419	0.132237
18S	813	A	77	37	114	0.19285	0	0.162859	2080	666	2746	1.02649	0.035754	0.506627	239	213	452	1.03951	0.161117	0.510239	0.393242	0.162912
18S	814	U	24	15	39	3.18083	0.462143	0.76539	1612	660	2272	1.8432	0.285343	0.648384	188	360	548	0.78132	0.142633	0.439067	0.617614	0.134986
18S	815	U	96	25	121	0.384153	0	0.27919	5377	2768	8145	0.222402	0	0	638	687	1325	0.326479	0	0	0.0930633	0.131611
18S	816	A	155	40	195	0.170748	0	0	6919	3170	10089	0.367317	0	0	702	363	1065	0.167063	0	0	0	0
18S	817	G	64	266	330	0.537026	0	0	3880	2367	6247	0.14199	0	0.124353	543	580	1123	0.243575	0	0	0.0414511	0.0586207
18S	818	A	129	165	294	0.448098	0	0	5342	13269	18611	0.686324	0	0	983	596	1579	0.499754	0	0	0	0
18S	819	G	28	66	94	0.93883	0	0.486868	1173	4814	5987	0.214095	0	0.176365	472	319	791	0.0777217	0	0.0722012	0.245145	0.176135
18S	820	U	41	318	359	0.591574	0	0	1641	10072	11713	0.436996	0	0	519	802	1321	0.416852	0	0	0	0
18S	821	G	42	90	132	0.265915	0	0.211312	386	3489	3875	0.960799	0.0513882	0.490068	165	185	350	1.42675	0.300624	0.588617	0.429999	0.159783
18S	822	U	20	19	39	3.17528	0.425501	0.765076	365	848	1213	5.2594	0.576056	0.840351	133	151	284	1.72503	0.29574	0.633848	0.746425	0.0853299
18S	823	U	57	51	108	0.35423	0	0.263357	635	4164	4799	0.497803	0	0.332402	140	210	350	1.13257	0.117079	0.531793	0.375851	0.113814
18S	824	C	74	91	165	0.270683	0	0	910	3701	4611	0.574294	0	0.364845	190	523	713	0.0516184	0	0	0.121615	0.17199
18S	825	A	44	62	106	0.0575286	0	0.0548841	764	4000	4764	0.447618	0	0.309255	71	355	426	0.537419	0	0.350092	0.238077	0.130605
18S	826	A	26	35	61	0.799462	0	0.448297	487	6782	7269	0.0809522	0	0	21	707	728	0.155921	0	0	0.149432	0.211329
18S	827	A	36	44	80	0.116598	0	0.10559	947	9024	9971	0.377974	0	0	41	697	738	0.198887	0	0	0.0351967	0.0497756
18S	828	G	21	40	61	0.412186	0	0.29525	760	6287	7047	0.0489248	0	0	43	382	425	0.539098	0.00358663	0.350804	0.215351	0.153956
18S	829	C	35	96	131	0.375168	0	0	1329	11116	12445	0.490583	0	0	48	1070	1118	0.452438	0	0	0	0
18S	830	A	17	45	62	0.400176	0	0.289081	1788	5345	7133	0.0479971	0	0	38	704	742	0.10323	0	0	0.0963605	0.136274
18S	831	G	2	99	101	0.235948	0	0	289	8843	9132	0.305252	0	0	42	460	502	0.406251	0	0.289299	0.0964329	0.136377
18S	832	G	0	49	49	0.617778	0.0310233	0.386648	182	3016	3198	1.09228	0.237434	0.522131	34	519	553	0.350622	0	0.259948	0.389576	0.107056
18S	833	C	3	43	46	0.833333	0.0847511	0.459883	299	4264	4563	0.342015	0	0.254893	39	639	678	0.154754	0	0.134186	0.282987	0.134441
18S	834	C	10	50	60	0.432058	0	0.305198	630	3640	4270	0.318546	0	0.241632	42	609	651	0.331408	0	0.249202	0.265344	0.02835
18S	835	C	15	113	128	0.375022	0	0	1374	4725	6099	0.183357	0	0	70	793	863	0.0207047	0	0.0203078	0.00676926	0.00957317
18S	836	G	28	63	91	0.0897343	0	0	967	2613	3580	0.31988	0	0.242406	48	471	519	0.783483	0.0883452	0.439774	0.227393	0.17985
18S	837	A	13	58	71	0.242747	0	0.197539	1303	3227	4530	0.0266608	0	0	54	952	1006	0.115734	0	0	0.0658462	0.0931206
18S	838	G	32	23	55	0.724802	0.052309	0.424619	2077	1249	3326	0.356938	0	0.263105	100	1171	1271	0.296908	0	0	0.229241	0.174996
18S	839	C	36	120	156	0.401062	0	0	2980	1575	4555	0.0261877	0	0.0255249	64	1402	1466	0.400333	0	0	0.00850829	0.0120325
18S	840	C	31	79	110	0.00980981	0	0	2344	1532	3876	0.277732	0	0.217407	112	1727	1839	0.550308	0	0	0.072469	0.102487
18S	841	G	19	38	57	1.17989	0.225843	0.545575	1493	833	2326	1.34599	0.306806	0.573845	75	521	596	0.579471	0.0413771	0.367266	0.495562	0.0914501
18S	842	C	48	39	87	0.525253	0.060927	0.346956	3762	991	4753	0.18578	0	0.156701	158	481	639	0.447917	0	0.309687	0.271115	0.0823207
18S	843	C	96	13	109	0.245859	0	0.198791	4387	638	5025	0.166127	0	0.142485	180	358	538	0.695279	0.0527658	0.410576	0.250617	0.11542
18S	844	U	140	28	168	0.176266	0	0	5983	2854	8837	0.359185	0	0	307	432	739	0.133348	0	0.117799	0.0392664	0.0555311
18S	845	G	162	16	178	0.191744	0	0	6505	1690	8195	0.256759	0	0	375	178	553	0.476013	0	0.322894	0.107631	0.152214
18S	846	G	182	19	201	0.313916	0	0	5929	822	6751	0.046253	0	0	529	203	732	0.0292557	0	0.0284619	0.00948729	0.0134171
18S	847	A	188	15	203	0.317919	0	0	6839	1133	7972	0.135311	0	0	526	103	629	0.227125	0	0.185327	0.0617757	0.087364
18S	848	U	228	25	253	0.471041	0	0	8838	1938	10776	0.351921	0	0	941	297	1238	0.353681	0	0	0	0
18S	849	A	66	9	75	0.97924	0.17375	0.498067	2650	718	3368	1.36272	0.248273	0.576831	436	106	542	0.765275	0.0390717	0.433969	0.502955	0.0584255
18S	850	C	91	48	139	0.0180952	0	0	3661	1294	4955	0.661138	0.078821	0.398051	291	189	480	1.30266	0.210542	0.56623	0.321427	0.237427
18S	851	C	46	57	103	0.326923	0	0.248175	4663	2427	7090	0.258765	0	0.205593	462	351	813	0.741387	0	0.426046	0.293271	0.0954814
18S	852	G	17	27	44	2.15531	0.380926	0.687919	3355	2709	6064	0.638404	0.0350838	0.389689	408	407	815	1.23693	0.0735269	0.553261	0.543623	0.121942
18S	853	C	58	63	121	0.0965392	0	0.0887029	5838	8037	13875	0.275654	0	0	997	807	1804	0.207067	0	0.171624	0.0867757	0.0700785
18S	854	A	86	37	123	0.0422043	0	0.040811	6286	2913	9199	0.178481	0	0.151464	1340	722	2062	0.178812	0	0.151751	0.114675	0.0522299
18S	855	G	73	13	86	0.536782	0.0365229	0.351922	4601	2017	6618	0.740427	0	0.425465	1118	412	1530	0.862951	0.0266513	0.46338	0.413589	0.046271
18S	856	C	60	49	109	0.233838	0	0.190928	9485	3558	13043	0.140489	0	0	2020	450	2470	0.232187	0	0.188497	0.126475	0.0894367
18S	857	U	99	92	191	0.327778	0	0	18471	4768	23239	0.566014	0	0	4612	1374	5986	0.527729	0	0	0	0
18S	858	A	86	94	180	0.254205	0	0	16069	1842	17911	0.414157	0	0	5485	367	5852	0.477398	0	0	0	0
18S	859	G	101	123	224	0.395259	0	0	16281	976	17257	0.405659	0	0	6082	150	6232	0.486568	0	0	0	0
18S	860	G	34	56	90	0.620147	0.00897649	0.385386	2307	1388	3695	1.88911	0.228474	0.653934	1938	127	2065	0.740384	0	0.425533	0.488284	0.118273
18S	861	A	114	83	197	0.359428	0	0	8820	1037	9857	0.0975068	0	0	4042	67	4109	0.232933	0	0	0	0
18S	862	A	46	41	87	0.522475	0	0.345755	3747	764	4511	0.901234	0	0.474081	2191	43	2234	0.418504	0	0.295125	0.371654	0.0753188
18S	863	U	30	93	123	0.0172939	0	0	1109	1900	3009	1.50578	0.00135342	0.601002	852	56	908	2.38064	0.233528	0.704427	0.435143	0.310576
18S	864	A	89	51	140	0.246178	0	0	4485	1383	5868	0.0460953	0	0	3276	59	3335	0.292226	0	0	0	0
18S	865	A	122	28	150	0.385136	0	0	7376	930	8306	0.497546	0	0	4330	31	4361	0.58519	0	0	0	0
18S	866	U	17	39	56	0.544444	0.0290521	0.356568	944	1077	2021	0.89628	0.0368406	0.472775	1149	29	1178	0.457177	0	0.313924	0.381089	0.0671285
18S	867	G	5	8	13	5.12302	0.63069	0.846557	168	161	329	10.0848	0.726298	0.910035	172	15	187	7.42453	0.604859	0.881856	0.879483	0.025969	1	0.846557	0.910035	0.881856	0.879483	0.025969
18S	868	G	24	33	57	0.25	0	0.202797	544	773	1317	1.20475	0	0.546621	586	40	626	0.917686	0	0.478936	0.409452	0.148716
18S	869	A	27	29	56	0.17037	0	0.147785	1274	941	2215	0.127713	0	0.113295	926	51	977	0.0309475	0	0	0.0870265	0.0631274
18S	870	A	18	16	34	0.755238	0	0.437397	850	925	1775	0.354286	0	0.261712	618	41	659	0.271751	0	0.213937	0.304349	0.0960795
18S	871	U	15	44	59	0.154444	0	0	847	2432	3279	0.390735	0	0	271	86	357	0.731719	0	0.423222	0.141074	0.199509
18S	872	A	18	15	33	0.354248	0	0.26739	808	1371	2179	0.220494	0	0	144	46	190	0.90861	0.0105964	0.477368	0.248253	0.195354
18S	873	G	4	50	54	0.243636	0	0	410	885	1295	0.354707	0	0.261982	62	33	95	2.01238	0.188474	0.670355	0.310779	0.275838
18S	874	G	1	110	111	0.693452	0	0	243	646	889	1.09237	0.122113	0.522354	37	32	69	2.78841	0.290718	0.738823	0.420392	0.31012
18S	875	A	3	16	19	1.08389	0.0934272	0.532915	369	638	1007	0.94235	0.0776515	0.485408	48	24	72	2.06925	0	0.67721	0.565178	0.0815588
18S	876	C	2	10	12	2.07094	0.230793	0.691693	771	1508	2279	0.176686	0	0	77	25	102	0.664078	0	0.401408	0.364367	0.283595
18S	877	C	2	16	18	0.998246	0	0.513075	1101	1760	2861	0.332072	0	0	112	30	142	0.0236208	0	0.0232345	0.17877	0.23658
18S	878	G	3	11	14	1.44889	0.106832	0.608209	389	199	588	2.88968	0.436209	0.743234	34	25	59	1.65111	0.299873	0.62674	0.659394	0.0597644
18S	879	C	15	12	27	0.455952	0	0.321039	1050	476	1526	0.882246	0	0.468883	57	47	104	0.989312	0	0.499706	0.429876	0.0779811
18S	880	G	17	9	26	0.56749	0	0.370799	1747	188	1935	0.812006	0	0.448253	117	52	169	0.386275	0	0.27983	0.366294	0.0688325
18S	881	G	25	8	33	0.37451	0	0.278426	3323	263	3586	0.283068	0	0.220666	198	34	232	0.258083	0	0.205842	0.234978	0.0313125
18S	882	U	36	9	45	0.227053	0	0.188377	2287	803	3090	0.870017	0	0.465326	162	60	222	0.70867	0	0.415841	0.356514	0.120596
18S	883	U	35	2	37	0.832456	0.0660544	0.460903	2293	851	3144	1.19726	0.172537	0.544967	210	78	288	0.630988	0	0.387697	0.464523	0.0642561
18S	884	C	31	10	41	1.02619	0.183443	0.512485	3224	1212	4436	0.796932	0.149946	0.443552	282	40	322	0.748366	0.0957931	0.428797	0.461611	0.0364742
18S	885	U	120	18	138	0.36307	0	0	11655	1325	12980	0.3909	0	0	927	99	1026	0.467208	0	0	0	0
18S	886	A	29	27	56	1.03645	0.173661	0.513373	4456	5144	9600	0.0488595	0	0	304	74	378	0.872296	0.0097252	0.466554	0.326642	0.23176
18S	887	U	81	78	159	0.242292	0	0	10048	8843	18891	0.537127	0	0	666	212	878	0.0990393	0	0	0	0
18S	888	U	83	68	151	0.0814327	0	0	6137	7107	13244	0.254524	0	0	600	571	1171	0.256447	0	0	0	0
18S	889	U	47	101	148	0.012006	0	0.0119427	3096	9903	12999	0.224074	0	0	395	851	1246	0.249007	0	0	0.00398091	0.00562986
18S	890	U	64	139	203	0.249673	0	0	3622	9552	13174	0.228849	0	0	501	607	1108	0.0695121	0	0	0	0
18S	891	G	17	143	160	0.00503796	0	0.00504387	1000	4558	5558	0.947654	0.227172	0.486607	172	226	398	1.90961	0.310061	0.656877	0.382843	0.27604
18S	892	U	26	205	231	0.353736	0	0	1072	6212	7284	0.381037	0.0237898	0.275934	213	805	1018	0.0928034	0	0.0849987	0.120311	0.115384
18S	893	U	34	171	205	0.269094	0	0	1446	7095	8541	0.125886	0	0.111823	418	1663	2081	0.484358	0	0	0.0372742	0.0527137
18S	894	G	38	184	222	0.381814	0	0	1515	8242	9757	0.113468	0	0	443	1083	1526	0.242669	0	0	0	0
18S	895	G	4	118	122	0.123758	0	0.110931	352	7033	7385	0.17674	0	0.150212	88	807	895	0.592287	0	0.372233	0.211125	0.115044
18S	896	U	14	95	109	0.147475	0	0.129547	470	8461	8931	0.103488	0	0	179	1122	1301	0.184528	0	0.155883	0.0951435	0.0681303
18S	897	U	5	60	65	0.750168	0.150149	0.432369	305	6070	6375	0.241217	0	0.194364	130	670	800	1.26626	0.0795106	0.559053	0.395262	0.151178
18S	898	U	0	65	65	0.541582	0.0214684	0.354803	186	7839	8025	0.043672	0	0	62	987	1049	0.919249	0.0930351	0.479201	0.278001	0.203031
18S	899	U	2	61	63	0.380729	0	0.278901	154	8655	8809	0.144693	0	0	65	1565	1630	0.382901	0	0.277005	0.185302	0.131031
18S	900	C	2	56	58	0.389831	0	0.283951	78	6394	6472	0.190904	0	0.160323	10	1103	1113	1.4404	0.2924	0.590449	0.344907	0.180811
18S	901	G	3	72	75	0.0654971	0	0	140	10880	11020	0.384347	0	0	28	4737	4765	0.461151	0	0	0	0
18S	902	G	0	45	45	0.578986	0.043766	0.371801	118	4388	4506	0.607914	0.0965713	0.378128	29	3464	3493	0.147341	0	0	0.249976	0.176779
18S	903	A	2	47	49	0.465556	0.0422313	0.32206	170	6145	6315	0.038486	0	0.0370654	24	3770	3794	0.190892	0	0	0.119708	0.143882
18S	904	A	2	30	32	1.26835	0.21009	0.566722	119	5401	5520	0.129922	0	0.115002	28	2872	2900	0.111915	0	0.100682	0.260802	0.216397
18S	905	C	2	77	79	0.137083	0	0	123	7636	7759	0.291048	0	0	17	4596	4613	0.350641	0	0	0	0
18S	906	U	0	141	141	0.573239	0	0	135	7925	8060	0.389505	0	0	37	6547	6584	0.600214	0	0	0	0
18S	907	G	0	74	74	0.118815	0	0	98	3603	3701	0.329888	0	0.248107	31	2949	2980	0.0485631	0	0	0.0827024	0.116959
18S	908	A	0	88	88	0.312984	0	0	104	4016	4120	0.019437	0	0.019071	19	2735	2754	0.122621	0	0	0.00635699	0.00899014
18S	909	G	0	111	111	0.512401	0	0	251	2226	2477	0.613716	0.0875706	0.380408	15	1438	1453	0.491212	0	0.329557	0.236655	0.168623
18S	910	G	1	21	22	1.6314	0.255621	0.63039	299	1255	1554	1.35195	0.225976	0.574979	20	517	537	2.47375	0.319957	0.712508	0.639292	0.0564978
18S	911	C	2	23	25	1.15726	0.170928	0.546188	199	2483	2682	0.188694	0	0.158791	11	430	441	2.4859	0.186206	0.713593	0.472857	0.232357
18S	912	C	2	21	23	1.23889	0.0431894	0.563843	306	2520	2826	0.161082	0	0.138776	14	594	608	0.911622	0	0.477294	0.393305	0.183414
18S	913	A	1	24	25	0.775641	0	0.446494	193	1890	2083	0.514715	0	0.339918	23	302	325	1.3712	0	0.579022	0.455145	0.0978052
18S	914	U	3	39	42	0.0108527	0	0	329	2638	2967	0.085456	0	0.0787526	26	348	374	0.528415	0	0.346332	0.141695	0.148229
18S	915	G	5	16	21	0.911111	0	0.48836	293	1134	1427	1.4575	0.073221	0.593252	42	85	127	2.51918	0.194777	0.717436	0.599682	0.0936305
18S	916	A	4	29	33	0.137908	0	0.12441	252	1505	1757	1.20132	0.0715534	0.545868	42	123	165	1.37169	0.16201	0.579832	0.416704	0.207147
18S	917	U	4	24	28	0.493487	0	0.338235	163	2200	2363	0.803191	0.036673	0.445532	18	141	159	1.39688	0.135417	0.584314	0.456027	0.100735
18S	918	U	3	87	90	0.568864	0	0	259	11327	11586	0.696353	0	0	38	762	800	0.622264	0	0	0	0
18S	919	A	2	28	30	0.550179	0	0.362456	106	3092	3198	0.443319	0	0.307219	10	275	285	0.193862	0	0.162859	0.277511	0.0841492
18S	920	A	2	54	56	0.201559	0	0	154	5150	5304	0.167754	0	0	26	306	332	0.0255255	0	0	0	0
18S	921	G	0	31	31	0.483333	0	0.332855	204	3497	3701	0.247512	0	0.198447	36	340	376	0.191807	0	0	0.177101	0.136723
18S	922	A	0	55	55	0.185119	0	0	177	6643	6820	0.382253	0	0	14	560	574	0.524966	0	0	0	0
18S	923	G	4	66	70	0.401252	0	0	388	5724	6112	0.32884	0	0	23	220	243	0.200774	0	0.167777	0.0559255	0.0790906
18S	924	G	6	50	56	0.266082	0	0	721	4193	4914	0.196733	0	0	87	137	224	0.239556	0	0.193955	0.0646516	0.0914311
18S	925	G	8	30	38	0.0219373	0	0	622	1956	2578	0.347943	0	0.258203	18	140	158	0.689937	0	0.409787	0.222663	0.169172
18S	926	A	7	17	24	0.521778	0.0197378	0.35213	491	1361	1852	0.775613	0.101742	0.436947	33	91	124	1.4296	0	0.590353	0.45981	0.098589
18S	927	C	2	17	19	0.865	0.0502354	0.476584	395	2635	3030	0.0915869	0	0	21	127	148	1.1267	0	0.531464	0.336016	0.238653
18S	928	G	22	20	42	0.217313	0	0	429	1097	1526	0.718373	0.0557894	0.418214	21	103	124	1.67467	0.0727369	0.628	0.348738	0.261044
18S	929	G	12	6	18	0.837427	0.0463312	0.469201	272	524	796	1.9202	0.307286	0.65784	21	74	95	2.70312	0.401568	0.732017	0.619686	0.110634
18S	930	C	3	9	12	1.53162	0.219725	0.623955	307	1040	1347	0.437966	0	0.30473	73	138	211	0.764518	0.064621	0.434434	0.454373	0.131084
18S	931	C	0	13	13	1.44365	0.216344	0.608565	292	1448	1740	0.0691237	0	0.0646893	64	642	706	0.456656	0	0	0.224418	0.272914
18S	932	G	5	28	33	0.00457516	0	0	745	1333	2078	0.0587302	0	0	210	730	940	0.557752	0	0	0	0
18S	933	G	16	43	59	0.401111	0	0	705	620	1325	0.801207	0	0.445003	151	366	517	0.0474903	0	0.045421	0.163475	0.199932
18S	934	G	16	17	33	0.278105	0	0.222717	1031	330	1361	1.01317	0.0993403	0.503454	298	115	413	0.546726	0	0.354026	0.360065	0.11469
18S	935	G	37	4	41	0.151058	0	0.134006	1973	176	2149	0.582444	0	0.368174	401	118	519	0.448056	0	0.30983	0.27067	0.0995283
18S	936	G	20	2	22	1.40628	0.223889	0.595175	1146	115	1261	2.27301	0.402277	0.694639	282	64	346	1.52683	0.276829	0.604938	0.631584	0.0447644
18S	937	C	71	1	72	0.156469	0	0	4431	204	4635	0.0424336	0	0.0407147	945	33	978	0.00593576	0	0.00590673	0.0155405	0.0179635
18S	938	A	47	2	49	0.397556	0	0.288595	4391	147	4538	0.233473	0	0.189315	773	15	788	0.401535	0	0.286756	0.254889	0.0463738
18S	939	U	91	0	91	0.25157	0	0	6811	201	7012	0.135241	0	0	1191	11	1202	0.0305625	0	0	0	0
18S	940	U	69	2	71	0.00802469	0	0	6770	274	7044	0.0649192	0	0	1343	5	1348	0.0853966	0	0	0	0
18S	941	C	109	3	112	0.386234	0	0	11338	209	11547	0.439052	0	0	1908	17	1925	0.355556	0	0	0	0
18S	942	G	56	1	57	0.32567	0	0.248902	6636	108	6744	0.0864789	0	0.0796064	1270	17	1287	0.0417271	0	0.0400855	0.122865	0.0905705
18S	943	U	181	3	184	0.663123	0	0	14651	437	15088	0.577066	0	0	2695	33	2728	0.574321	0	0	0	0
18S	944	A	51	0	51	0.425855	0	0.30275	7385	97	7482	0.0723878	0	0	1320	33	1353	0.0785492	0	0	0.100917	0.142717
18S	945	U	49	0	49	0.450444	0	0.314898	7821	155	7976	0.189208	0	0	1644	38	1682	0.334905	0	0	0.104966	0.148444
18S	946	U	17	1	18	2.79006	0.409775	0.746519	3559	267	3826	0.642081	0.0308355	0.391079	770	69	839	0.286931	0	0.223164	0.453587	0.218183
18S	947	G	61	0	61	0.0634409	0	0.0605749	3838	248	4086	0.372928	0	0.271678	864	25	889	0.0393508	0	0.0379019	0.123385	0.105267
18S	948	C	54	1	55	0.199008	0	0.168486	4486	572	5058	0.0633283	0	0	456	31	487	0.642236	0.00507885	0.391563	0.186683	0.160372
18S	949	G	45	1	46	0.467849	0	0.323419	2076	103	2179	1.09287	0.108584	0.522303	183	2	185	2.77509	0.33704	0.736154	0.527292	0.168535
18S	950	C	47	2	49	0.328	0	0.250765	2149	100	2249	0.657388	0.0745532	0.396747	262	7	269	0.867078	0.00577065	0.465327	0.370946	0.0894745
18S	951	C	73	0	73	0.0963964	0	0	2817	191	3008	0.1186	0	0.106057	282	19	301	0.324246	0	0.245467	0.117175	0.100519
18S	952	G	56	2	58	0.261017	0	0.209809	1574	101	1675	1.09304	0.155931	0.522375	109	19	128	1.52102	0.179635	0.605196	0.445793	0.170257
18S	953	C	82	0	82	0.0854083	0	0	2260	122	2382	0.512449	0	0.338915	147	14	161	0.72476	0	0.421718	0.253544	0.182442
18S	954	U	122	10	132	0.468421	0	0	3473	237	3710	0.0286655	0	0.027874	223	42	265	0.123935	0	0	0.00929134	0.0131399
18S	955	A	62	4	66	0.170647	0	0.147654	2837	65	2902	0.384985	0	0.27804	149	21	170	0.376088	0.0205501	0.274469	0.233387	0.0606403
18S	956	G	107	1	108	0.331906	0	0	3111	67	3178	0.3355	0	0.251276	156	20	176	0.359887	0.0276461	0.265749	0.172342	0.122007
18S	957	A	62	2	64	0.202051	0	0.170268	4251	66	4317	0.0365087	0	0.0352306	156	22	178	0.431968	0.0424117	0.302842	0.169447	0.109253
18S	958	G	100	10	110	0.37998	0	0	7948	101	8049	0.467484	0	0	296	39	335	0.238988	0	0	0	0
18S	959	G	44	10	54	0.277576	0	0.220404	5749	108	5857	0.201605	0	0	271	11	282	0.0119356	0	0	0.0734681	0.1039
18S	960	U	36	7	43	0.512879	0	0.344179	8332	221	8553	0.497445	0	0	253	55	308	0.0893563	0	0	0.114726	0.162248
18S	961	G	42	6	48	0.195918	0	0.166667	2826	582	3408	0.38135	0	0.276129	215	76	291	0.0294901	0	0	0.147599	0.113533
18S	962	A	40	4	44	0.281975	0	0.223834	3012	336	3348	0.347772	0	0.258092	194	46	240	0.20959	0	0.17387	0.218599	0.0345823
18S	963	A	73	6	79	0.369861	0	0	5357	204	5561	0.270169	0	0	434	34	468	0.432362	0	0	0	0
18S	964	A	31	2	33	0.66634	0.0102081	0.407067	4228	268	4496	0.127258	0	0	448	18	466	0.426053	0	0	0.135689	0.191893
18S	965	U	9	4	13	3.19444	0.513589	0.774783	2318	222	2540	0.452385	0.0186624	0.311562	273	15	288	0.020569	0	0	0.362115	0.318318
18S	966	U	20	26	46	0.195508	0	0.166499	1184	344	1528	1.27875	0.225312	0.561324	108	11	119	1.46528	0.289762	0.596382	0.441402	0.194912
18S	967	C	32	4	36	0.623724	0.0579106	0.390634	1729	440	2169	0.389544	0.013993	0.280433	165	14	179	0.633827	0.0405453	0.389264	0.353443	0.0516295
18S	968	U	48	28	76	0.219048	0	0	1330	668	1998	0.525774	0.0427208	0.344708	125	41	166	0.930273	0.0689735	0.483438	0.276049	0.203246
18S	969	U	45	25	70	0.0519562	0	0	1585	1331	2916	0.0707195	0	0.0660698	157	55	212	0.795775	0	0.444299	0.170123	0.195739
18S	970	G	78	18	96	0.298511	0	0	2102	1275	3377	0.0993389	0	0	219	86	305	0.349092	0	0.259389	0.0864631	0.122277
18S	971	G	73	23	96	0.174456	0	0	2320	549	2869	0.164894	0	0.141595	203	168	371	0.297491	0	0.229758	0.123784	0.0946399
18S	972	A	46	3	49	0.927778	0.11333	0.486313	1944	583	2527	0.440845	0.0062322	0.306047	141	141	282	0.988732	0.142851	0.498052	0.430137	0.0878761
18S	973	C	49	10	59	0.920926	0.0672634	0.483614	1597	931	2528	0.597992	0.116748	0.374307	193	287	480	0.409956	0	0.291187	0.383036	0.0787998
18S	974	C	71	27	98	0.26734	0	0.212641	2296	2046	4342	0.0473764	0	0	324	436	760	0.0190977	0	0.018764	0.0771349	0.0961228
18S	975	G	101	22	123	0.127061	0	0.113549	3840	2793	6633	0.326269	0	0	641	638	1279	0.33355	0	0	0.0378497	0.0535275
18S	976	G	82	18	100	0.533883	0.0294061	0.350321	1947	1847	3794	0.411471	0	0.291574	311	498	809	0.282606	0	0.22055	0.287482	0.0530579
18S	977	C	127	85	212	0.294523	0	0	2884	4276	7160	0.23088	0	0	494	832	1326	0.188286	0	0	0	0
18S	978	G	128	31	159	0.0354167	0	0.034413	2219	2529	4748	0.413306	0	0.292483	414	404	818	0.534093	0.0537664	0.348426	0.225107	0.136762
18S	979	C	207	135	342	0.555167	0	0	3738	2302	6040	0.232754	0	0.188833	794	1046	1840	0.3262	0	0	0.0629445	0.089017
18S	980	A	137	51	188	0.0869489	0	0	2751	1835	4586	0.829969	0.188131	0.453597	586	958	1544	0.105912	0	0	0.151199	0.213827
18S	981	A	194	63	257	0.379543	0	0	4435	5704	10139	0.180728	0	0	843	819	1662	0.139253	0	0	0	0
18S	982	G	105	40	145	0.143683	0	0.126389	3434	6364	9798	0.0805694	0	0	643	976	1619	0.0784225	0	0	0.0421297	0.0595804
18S	983	A	54	49	103	0.652564	0.0612498	0.397191	3839	5708	9547	0.067394	0	0.063145	591	574	1165	0.468553	0.0263151	0.319244	0.25986	0.142692
18S	984	C	59	87	146	0.0761905	0	0.0712468	3421	12241	15662	0.351787	0	0	431	1307	1738	0.0152195	0	0.0149998	0.0287489	0.0306682
18S	985	G	53	77	130	0.19313	0	0.16291	4335	8956	13291	0.178544	0	0	482	942	1424	0.343969	0.0305339	0.256069	0.13966	0.105825
18S	986	G	23	70	93	0.591489	0.0702797	0.374159	4857	5457	10314	0.124371	0	0.110624	743	1158	1901	0.000765276	0	0.000765093	0.161849	0.156682
18S	987	A	33	42	75	0.912865	0.120496	0.480529	3431	4410	7841	0.52523	0.022039	0.34439	573	969	1542	0.261237	0	0.207234	0.344051	0.111573
18S	988	C	37	77	114	0.169275	0	0.145854	5773	6750	12523	0.0962224	0	0	798	1216	2014	0.0737855	0	0	0.048618	0.0687563
18S	989	C	86	138	224	0.467753	0	0	12264	6912	19176	0.467642	0	0	1780	1784	3564	0.544046	0	0	0	0
18S	990	A	107	36	143	0.107407	0	0	9992	3138	13130	0.198991	0	0	1624	1212	2836	0.421474	0	0	0	0
18S	991	G	75	95	170	0.284146	0	0	6613	2603	9216	0.105586	0	0.0955119	1512	567	2079	0.228771	0	0	0.0318373	0.0450247
18S	992	A	55	115	170	0.310136	0	0	7006	2873	9879	0.0378396	0	0	1217	505	1722	0.126865	0	0	0	0
18S	993	G	22	46	68	0.785829	0.0849358	0.443636	2928	2148	5076	0.864623	0.15557	0.463747	494	178	672	1.13675	0.198068	0.53237	0.479918	0.0379871
18S	994	C	19	88	107	0.0528807	0	0.0506703	1608	6767	8375	0.0665632	0	0.062416	295	270	565	1.27846	0.187345	0.561543	0.224877	0.238108
18S	995	G	25	53	78	0.373558	0	0.274494	847	4475	5322	0.604465	0.00799939	0.376783	245	118	363	2.11087	0.254097	0.679146	0.443474	0.171798
18S	996	A	23	69	92	0.011589	0	0.0115793	2301	5069	7370	0.00959466	0	0.00950475	455	182	637	0.350244	0	0.259694	0.0935929	0.117455
18S	997	A	40	74	114	0.288406	0	0	1619	5738	7357	0.0722751	0	0	298	555	853	0.235415	0	0	0	0
18S	998	A	38	50	88	0.173908	0	0	2222	5979	8201	0.241422	0	0	429	239	668	0.190749	0	0	0	0
18S	999	G	14	19	33	1.09118	0.231328	0.529244	649	4401	5050	0.195592	0	0.163621	149	247	396	0.19902	0	0.166335	0.2864	0.17172
18S	1000	C	15	50	65	0.0377104	0	0	838	10129	10967	0.53567	0	0	107	409	516	0.17305	0	0	0	0
18S	1001	A	11	28	39	0.600278	0.0293822	0.381062	751	2099	2850	0.970817	0.140438	0.492684	142	198	340	0.290029	0	0.225336	0.366361	0.109638
18S	1002	U	12	44	56	0.0434698	0	0.0423713	1045	4698	5743	0.151534	0	0	158	98	256	0.681626	0.0334793	0.406277	0.14955	0.182356
18S	1003	U	6	23	29	1.02185	0.133425	0.513876	507	2529	3036	0.555907	0	0.357364	85	75	160	1.61594	0.232692	0.619199	0.496813	0.107573
18S	1004	U	6	21	27	1.06905	0.178432	0.525761	478	1223	1701	1.58676	0.205244	0.613555	111	48	159	1.46743	0.224422	0.59623	0.578516	0.0379677
18S	1005	G	11	54	65	0.215825	0	0	778	1347	2125	0.839997	0	0.456638	161	172	333	0.0973387	0	0.088947	0.181862	0.19766
18S	1006	C	21	27	48	0.106122	0	0.0977444	1176	2937	4113	0.159701	0	0	201	206	407	0.0914488	0	0	0.0325815	0.0460771
18S	1007	C	52	48	100	0.520572	0	0	2314	2612	4926	0.390761	0	0	388	368	756	0.518876	0	0	0	0
18S	1008	A	14	41	55	0.0315476	0	0	1167	1136	2303	0.419989	0	0.29586	215	92	307	0.394012	0	0.283306	0.193055	0.136607
18S	1009	A	19	49	68	0.187923	0	0	2047	1091	3138	0.00239284	0	0	320	89	409	0.14935	0	0.130219	0.0434063	0.0613858
18S	1010	G	10	40	50	0.268627	0	0.215071	1382	739	2121	0.586957	0.0316922	0.369973	275	94	369	0.447838	0	0.309893	0.298312	0.0637666
18S	1011	A	19	14	33	1.19379	0.155274	0.551563	1946	477	2423	0.487935	0.0345247	0.328019	331	60	391	0.543906	0.0146247	0.352875	0.410819	0.100037
18S	1012	A	12	13	25	2.18761	0.372269	0.694667	2309	407	2716	0.450014	0.039291	0.31043	421	38	459	0.485145	0.0239665	0.327144	0.44408	0.177323
18S	1013	U	47	15	62	0.443034	0.0012745	0.31043	4004	945	4949	0.204965	0	0	911	49	960	0.247162	0	0	0.103477	0.146338
18S	1014	G	8	43	51	0.895299	0.195038	0.477221	969	1768	2737	0.591868	0.103024	0.371892	267	93	360	1.35614	0.262794	0.576255	0.475123	0.0834437
18S	1015	U	42	82	124	0.179378	0	0	2842	2239	5081	0.118464	0	0	841	228	1069	0.182409	0	0	0	0
18S	1016	U	26	123	149	0.197037	0	0	1852	2851	4703	0.15831	0	0.136698	524	461	985	0.0745661	0	0.0694574	0.0687185	0.0558092
18S	1017	U	29	127	156	0.151097	0	0	1277	4618	5895	0.0254862	0	0	353	777	1130	0.0142057	0	0.014019	0.00467299	0.0066086
18S	1018	U	32	122	154	0.0721864	0	0	1309	6042	7351	0.19327	0	0	310	1111	1421	0.162447	0	0	0	0
18S	1019	C	38	163	201	0.266942	0	0	1947	4384	6331	0.0314575	0	0.0305028	593	995	1588	0.225341	0	0	0.0101676	0.0143791
18S	1020	A	47	58	105	0.572222	0	0.366155	1462	3324	4786	0.505137	0	0.335655	437	555	992	0.376178	0	0.27355	0.32512	0.0385327
18S	1021	U	38	130	168	0.0361604	0	0	1707	4726	6433	0.134801	0	0.118805	653	803	1456	0.0621216	0	0	0.0396016	0.0560051
18S	1022	U	101	226	327	0.566972	0	0	3281	13368	16649	0.61771	0	0	1272	1484	2756	0.549204	0	0	0	0
18S	1023	A	76	87	163	0.0457317	0	0	1965	3158	5123	0.518564	0	0.341527	700	540	1240	0.131874	0	0.116592	0.152706	0.141747
18S	1024	A	33	75	108	0.420693	0	0.298043	1458	3386	4844	0.591717	0	0.371796	490	434	924	0.539928	0.0270049	0.350865	0.340235	0.0310336
18S	1025	U	39	91	130	0.0627651	0	0.0594855	1505	7079	8584	0.201157	0	0	511	428	939	0.414409	0	0.293211	0.117566	0.126552
18S	1026	C	52	100	152	0.184895	0	0	2560	8256	10816	0.404211	0	0	760	979	1739	0.312043	0	0	0	0
18S	1027	A	28	62	90	0.366545	0	0.270402	1215	3217	4432	0.566105	0	0.361525	431	575	1006	0.235849	0	0.190993	0.274307	0.0696742
18S	1028	A	45	46	91	0.236957	0	0.193262	1776	5939	7715	0.195663	0	0	595	902	1497	0.234542	0	0	0.0644208	0.0911048
18S	1029	G	53	71	124	0.2456	0	0	1288	4732	6020	0.0721143	0	0	432	530	962	0.187458	0	0.158003	0.0526677	0.0744834
18S	1030	A	26	64	90	0.0111111	0	0	911	3976	4887	0.153394	0	0.133017	427	841	1268	0.122415	0	0	0.044339	0.0627048
18S	1031	A	0	0	0	95.2556	0.987405	1	42	511	553	9.75355	0.779343	0.90716	9	46	55	21.4173	0.888429	0.956153	0.954438	0.0379213	1	1	0.90716	0.956153	0.954438	0.0379213
18S	1032	C	21	58	79	0.05	0	0.0481928	893	5306	6199	0.183699	0	0	266	1053	1319	0.136919	0	0	0.0160643	0.0227183
18S	1033	G	15	62	77	0.0374644	0	0.0365633	718	3514	4232	0.2063	0	0.171052	273	550	823	0.487581	0.0147611	0.328035	0.17855	0.119111
18S	1034	A	38	44	82	0.0117805	0	0	1707	2864	4571	0.136152	0	0.119859	449	862	1311	0.0669631	0	0	0.0399532	0.0565023
18S	1035	A	47	58	105	0.233124	0	0	2515	2265	4780	0.0718446	0	0.067042	605	1239	1844	0.348756	0	0	0.0223473	0.0316039
18S	1036	A	22	41	63	0.331597	0	0.251979	3799	3187	6986	0.2983	0	0	739	726	1465	0.0931787	0	0	0.083993	0.118784
18S	1037	G	40	37	77	0.111396	0	0.1014	2363	1727	4090	0.305801	0	0.234231	528	397	925	0.641121	0.0188404	0.390918	0.242183	0.118329
18S	1038	U	52	44	96	0.0680412	0	0	2886	2697	5583	0.055856	0	0	811	587	1398	0.113764	0	0.102209	0.0340697	0.0481819
18S	1039	C	38	49	87	0.0126263	0	0.0126103	3842	3373	7215	0.335788	0	0	1279	594	1873	0.204737	0	0	0.00420345	0.00594457
18S	1040	G	51	60	111	0.250298	0	0	3692	2350	6042	0.223322	0	0	1174	298	1472	0.0456212	0	0.043659	0.014553	0.0205811
18S	1041	G	72	39	111	0.241766	0	0	3819	1449	5268	0.125084	0	0	1464	151	1615	0.0455308	0	0	0	0
18S	1042	A	61	19	80	0.0611797	0	0.0583312	3582	1308	4890	0.111347	0	0	1799	205	2004	0.268784	0	0	0.0194437	0.0274976
18S	1043	G	103	13	116	0.311586	0	0	4159	1110	5269	0.258368	0	0	2764	247	3011	0.563697	0	0	0	0
18S	1044	G	80	5	85	0.00103359	0	0	1456	441	1897	1.18061	0.264608	0.541544	935	116	1051	0.459485	0	0.315032	0.285525	0.222067
18S	1045	U	16	2	18	3.83801	0.572955	0.802029	717	380	1097	2.59476	0.439549	0.722	463	28	491	2.161	0.38134	0.684084	0.736038	0.0491631
18S	1046	U	35	0	35	1.43796	0.220574	0.596619	1160	453	1613	1.20255	0.179699	0.546135	640	33	673	1.13469	0.123849	0.531917	0.558224	0.0277634
18S	1047	C	90	28	118	0.354902	0	0	1951	2346	4297	0.275779	0	0	1196	496	1692	0.240343	0	0	0	0
18S	1048	G	58	16	74	0.0708148	0	0.0669655	1617	812	2429	0.32284	0	0.244126	993	298	1291	0.0106639	0	0	0.103697	0.102993
18S	1049	A	43	25	68	0.1562	0	0.136812	1613	1620	3233	0.0857383	0	0	761	400	1161	0.0340983	0	0.0330014	0.0566046	0.0582938
18S	1050	A	128	18	146	0.550567	0	0	2655	2104	4759	0.446501	0	0	1019	579	1598	0.365972	0	0	0	0
18S	1051	G	55	28	83	0.087037	0	0	1743	1259	3002	0.0191697	0	0.0188153	774	573	1347	0.216263	0	0	0.00627177	0.00886962
18S	1052	A	38	11	49	0.667778	0	0.40526	616	1702	2318	0.408835	0	0.290283	281	273	554	1.07926	0.184299	0.51951	0.405017	0.0935817
18S	1053	C	24	53	77	0.150427	0	0.132231	517	3469	3986	0.106321	0	0	221	985	1206	0.00626899	0	0	0.0440771	0.0623345
18S	1054	G	23	46	69	0.285397	0	0.224525	404	2454	2858	0.308134	0	0.235615	126	818	944	0.247948	0	0.198853	0.219665	0.0153966
18S	1055	A	13	35	48	1.03991	0.0650252	0.514934	298	1010	1308	2.30458	0.336302	0.697551	111	508	619	0.9769	0.0119901	0.494561	0.569015	0.0912684
18S	1056	U	17	9	26	2.94979	0.407646	0.753891	264	1832	2096	1.10718	0.0983666	0.525552	28	582	610	0.977505	0	0.494722	0.591388	0.115594
18S	1057	C	56	103	159	0.392569	0	0	1180	4890	6070	0.286694	0	0	152	1440	1592	0.308768	0	0	0	0
18S	1058	A	34	49	83	0.505423	0	0.338411	1050	2399	3449	0.563733	0	0.360571	111	838	949	0.335497	0	0.251413	0.316799	0.0471112
18S	1059	G	197	29	226	0.441214	0	0	8984	1681	10665	0.519599	0	0	2863	407	3270	0.675369	0	0	0	0
18S	1060	A	50	32	82	0.918206	0	0.481705	2436	1219	3655	0.754176	0	0.429999	375	213	588	1.36397	0	0.577397	0.496367	0.0610618
18S	1061	U	129	52	181	0.107204	0	0	5116	3029	8145	0.209953	0	0	717	530	1247	0.0906695	0	0.0831931	0.027731	0.0392176
18S	1062	A	67	16	83	1.23029	0.155419	0.554588	2374	1098	3472	1.13041	0.132085	0.530678	253	177	430	2.42645	0.251513	0.708633	0.597966	0.0788593
18S	1063	C	144	32	176	0.103892	0	0.0945985	6434	1501	7935	0.0516045	0	0	966	305	1271	0.129874	0	0.115026	0.0698747	0.0501077
18S	1064	C	271	91	362	0.508387	0	0	10676	1982	12658	0.429552	0	0	1939	564	2503	0.489279	0	0	0	0
18S	1065	G	201	40	241	0.196694	0	0	7238	726	7964	0.0156351	0	0	1159	100	1259	0.122601	0	0.109289	0.0364297	0.0515194
18S	1066	U	177	63	240	0.242047	0	0	7298	997	8295	0.110622	0	0	1041	351	1392	0.0761027	0	0	0	0
18S	1067	C	155	59	214	0.175917	0	0	7698	1197	8895	0.198153	0	0	1343	394	1737	0.278999	0	0	0	0
18S	1068	G	112	56	168	0.00861275	0	0	4613	724	5337	0.337796	0	0.252537	646	190	836	0.570185	0	0.363409	0.205315	0.152072
18S	1069	U	186	72	258	0.438653	0	0	8597	2488	11085	0.436435	0	0	1044	519	1563	0.227209	0	0	0	0
18S	1070	A	111	22	133	0.0391376	0	0.037936	6215	1370	7585	0.190151	0	0	741	404	1145	0.0532189	0	0.0505717	0.0295026	0.0214898
18S	1071	G	43	32	75	0.522515	0.0790326	0.346184	2719	1022	3741	0.551972	0.108907	0.35572	425	504	929	0.176213	0	0.149951	0.283951	0.0948327
18S	1072	U	3	17	20	3.91111	0.523926	0.804178	804	2048	2852	0.957472	0.16388	0.489225	167	1040	1207	0.123823	0	0	0.431134	0.330864
18S	1073	U	3	6	9	8.35556	0.601304	0.902761	398	1961	2359	1.37543	0.177046	0.579127	45	829	874	0.33501	0	0.251157	0.577682	0.266018
18S	1074	C	16	21	37	1.04181	0	0.516901	1953	1759	3712	0.39122	0	0.281261	149	624	773	0.475897	0	0.322729	0.37363	0.102713
18S	1075	C	24	32	56	0.263743	0	0.211638	1834	2151	3985	0.353395	0	0.261166	67	563	630	0.984645	0.090482	0.496528	0.323111	0.124281
18S	1076	G	11	10	21	2.11414	0.0986665	0.68894	1984	2376	4360	0.19945	0	0.166316	90	978	1068	0.183567	0	0.155219	0.336825	0.249024
18S	1077	A	14	4	18	2.84912	0.376134	0.750462	2073	1710	3783	0.437612	0.011013	0.304458	145	337	482	2.0285	0.369959	0.670262	0.575061	0.194126
18S	1078	C	33	46	79	0.101667	0	0	3428	3347	6775	0.197424	0	0	301	1445	1746	0.180468	0	0	0	0
18S	1079	C	66	107	173	0.550894	0	0	6132	4367	10499	0.470324	0	0	687	2316	3003	0.511159	0	0	0	0
18S	1080	A	27	17	44	1.38346	0.0748417	0.585904	2338	1575	3913	0.685525	0.0221011	0.406775	298	523	821	1.25118	0.141146	0.556088	0.516256	0.0783658
18S	1081	U	101	37	138	0.201439	0	0	6462	3202	9664	0.362782	0	0	631	1618	2249	0.1892	0	0	0	0
18S	1082	A	48	41	89	0.476296	0	0.325076	3957	2052	6009	0.128784	0	0.114107	773	1224	1997	0.0144589	0	0	0.146394	0.134661
18S	1083	A	108	37	145	0.0712329	0	0	4048	2105	6153	0.0785704	0	0.0728578	892	1556	2448	0.215616	0	0	0.0242859	0.0343455
18S	1084	A	68	17	85	0.772351	0.0339868	0.438656	3100	2801	5901	0.119991	0	0.107152	783	922	1705	0.206344	0	0.171132	0.23898	0.143588
18S	1085	C	157	92	249	0.431333	0	0	5113	4719	9832	0.39575	0	0	1626	1678	3304	0.441651	0	0	0	0
18S	1086	G	134	42	176	0.138167	0	0	3052	1786	4838	0.242304	0	0.195077	881	1104	1985	0.0599642	0	0	0.0650256	0.0919601
18S	1087	A	117	96	213	0.293406	0	0	3835	2821	6656	0.170921	0	0	936	1320	2256	0.218254	0	0	0	0
18S	1088	U	54	191	245	0.424842	0	0	2757	4363	7120	0.308588	0	0	514	1303	1817	0.0755164	0	0	0	0
18S	1089	G	1	78	79	0.948194	0.100882	0.489847	337	1732	2069	1.5407	0.308196	0.606523	112	438	550	2.17151	0.400824	0.685084	0.593818	0.0802099
18S	1090	C	37	76	113	0.263255	0	0.209852	2023	2033	4056	0.211996	0	0.17495	740	704	1444	0.113349	0	0.101872	0.162225	0.0449914
18S	1091	C	72	103	175	0.254293	0	0	3070	1832	4902	0.0542162	0	0	837	772	1609	0.0520842	0	0	0	0
18S	1092	G	64	85	149	0.194667	0	0	2574	563	3137	0.504245	0	0.335286	822	240	1062	0.424731	0	0.29831	0.211199	0.150101
18S	1093	A	11	72	83	0.417725	0.0224484	0.29714	1414	528	1942	1.55441	0.280609	0.608642	313	249	562	1.81397	0.31298	0.645038	0.51694	0.156131
18S	1094	C	30	26	56	0.991423	0.177595	0.502271	2567	629	3196	0.521927	0.0393477	0.343009	844	263	1107	0.382862	0	0.277043	0.374108	0.0945422
18S	1095	C	51	23	74	0.396296	0.0104417	0.286556	4263	916	5179	0.0434406	0	0	1507	341	1848	0.190493	0	0	0.0955187	0.135084
18S	1096	G	53	33	86	0.178289	0	0.152802	6100	1066	7166	0.314037	0	0	2397	318	2715	0.461487	0	0	0.050934	0.0720316
18S	1097	G	49	33	82	0.25676	0	0.206281	2688	1846	4534	0.165897	0	0.142318	766	305	1071	0.53209	0	0.347508	0.232036	0.0857251
18S	1098	C	31	67	98	0.00549944	0	0.00552486	5571	2772	8343	0.424688	0	0	1472	678	2150	0.320404	0	0	0.00184162	0.00260444
18S	1099	G	21	78	99	0.00233333	0	0	3262	2835	6097	0.179385	0	0	1468	530	1998	0.292908	0	0	0	0
18S	1100	A	46	77	123	0.170878	0	0	2744	2656	5400	0.0432759	0	0	1155	594	1749	0.216267	0	0	0	0
18S	1101	U	21	124	145	0.29102	0	0	2364	7244	9608	0.51747	0	0	822	948	1770	0.296593	0	0	0	0
18S	1102	G	2	67	69	0.595556	0.0597902	0.376631	163	1834	1997	1.66201	0.316109	0.624462	100	978	1078	0.0649161	0	0.061012	0.354035	0.230582
18S	1103	C	0	138	138	0.2502	0	0	144	2709	2853	0.805571	0.0456045	0.446245	59	822	881	0.13579	0	0.119675	0.18864	0.188593
18S	1104	G	16	80	96	0.13677	0	0.121415	1557	1131	2688	0.921003	0.0893338	0.479532	333	147	480	0.946801	0.117657	0.486857	0.362601	0.17057
18S	1105	G	49	68	117	0.0782486	0	0	873	1333	2206	1.38121	0.221916	0.580156	96	61	157	4.2552	0.501613	0.810689	0.463615	0.341067
18S	1106	C	51	101	152	0.287727	0	0	1509	3789	5298	0.0319096	0	0.0309285	68	146	214	2.43178	0.239793	0.709568	0.246832	0.327447
18S	1107	G	37	49	86	0.376628	0	0.275891	2165	3151	5316	0.103268	0	0.0936182	106	173	279	1.36155	0.0229037	0.577422	0.315644	0.199502
18S	1108	G	11	38	49	1.50578	0.315371	0.605757	655	4215	4870	0.266772	0	0.210626	36	222	258	1.45963	0.17146	0.594368	0.47025	0.183641
18S	1109	C	18	81	99	0.256556	0	0.205812	2022	6596	8618	0.254894	0	0	64	1076	1140	0.528776	0	0	0.0686039	0.0970205
18S	1110	G	4	109	113	0.111111	0	0.100796	1090	4366	5456	0.344165	0	0.256079	24	408	432	0.436541	0	0.304373	0.220416	0.0868516
18S	1111	U	7	121	128	0.000172265	0	0.000173581	1567	6707	8274	0.0956818	0	0	44	581	625	0.0249379	0	0	5.78603e-05	8.18269e-05
18S	1112	U	20	172	192	0.340933	0	0	3426	10687	14113	0.470996	0	0	97	995	1092	0.469249	0	0	0	0
18S	1113	A	21	161	182	0.294657	0	0	2513	5691	8204	0.0112398	0	0.0111162	45	619	664	0.0484378	0	0	0.00370539	0.00524021
18S	1114	U	24	118	142	0.00699301	0	0	3096	5174	8270	0.0282218	0	0.0274504	77	987	1064	0.443881	0	0	0.00915013	0.0129402
18S	1115	U	41	101	142	0.0138306	0	0.0137367	3129	5702	8831	0.0586365	0	0	86	594	680	0.0652309	0	0	0.0045789	0.00647554
18S	1116	C	86	41	127	0.118142	0	0.106403	3167	4334	7501	0.0658758	0	0.0618121	109	327	436	0.371269	0	0.271201	0.146472	0.0900558
18S	1117	C	87	25	112	0.241986	0	0.196236	3197	3671	6868	0.115362	0	0.103444	139	140	279	1.14353	0.197304	0.534371	0.278017	0.185186
18S	1118	C	147	24	171	0.240245	0	0	5553	6004	11557	0.433163	0	0	297	89	386	0.491013	0	0.329887	0.109962	0.15551
18S	1119	A	114	8	122	0.0415537	0	0.0402098	4540	1797	6337	0.00994706	0	0	236	48	284	0.998207	0.1511	0.50043	0.180213	0.227022
18S	1120	U	208	12	220	0.518552	0	0	6015	3210	9225	0.423425	0	0	457	189	646	0.219303	0	0	0	0
18S	1121	G	89	6	95	0.210995	0	0.175745	2055	1147	3202	0.708468	0.126472	0.414756	188	484	672	0.292306	0	0	0.196834	0.169979
18S	1122	A	40	3	43	1.67374	0.297173	0.631358	901	760	1661	2.08811	0.351066	0.676309	118	184	302	0.884488	0	0.470175	0.592614	0.088501
18S	1123	C	51	9	60	0.871585	0.0948692	0.469809	466	840	1306	2.70672	0.394502	0.73037	114	388	502	0.370135	0	0.270537	0.490239	0.188281
18S	1124	C	110	11	121	0.115118	0	0	1494	1217	2711	0.724004	0	0.420045	313	415	728	0.107834	0	0.0974585	0.172501	0.179505
18S	1125	C	59	22	81	0.323035	0	0.246434	1372	1637	3009	0.460823	0	0.315526	215	592	807	0.0748212	0	0.069693	0.210551	0.103519
18S	1126	G	15	31	46	1.5182	0.240572	0.608029	586	2423	3009	0.570812	0	0.363463	126	70	196	4.34044	0.501669	0.813523	0.595005	0.183967
18S	1127	C	32	102	134	0.202881	0	0	871	3982	4853	0.0448061	0	0	122	381	503	1.17802	0.0960744	0.541361	0.180454	0.2552
18S	1128	C	52	73	125	0.116667	0	0	1506	3447	4953	0.0101287	0	0.0100292	181	1323	1504	0.306556	0	0	0.00334306	0.0047278
18S	1129	G	63	78	141	0.186228	0	0	2595	2747	5342	0.0073575	0	0.00730512	349	2320	2669	0.638007	0	0	0.00243504	0.00344367
18S	1130	G	78	69	147	0.218844	0	0	3846	4950	8796	0.393753	0	0	402	1783	2185	0.529694	0	0	0	0
18S	1131	G	41	49	90	0.310867	0	0.239151	3192	2905	6097	0.041008	0	0	269	440	709	0.631236	0	0.387302	0.208818	0.159564
18S	1132	C	86	124	210	0.516904	0	0	4378	5531	9909	0.438843	0	0	461	962	1423	0.289435	0	0	0	0
18S	1133	A	55	85	140	0.248306	0	0	3958	2664	6622	0.0799269	0	0	322	664	986	0.040797	0	0.0392361	0.0130787	0.0184961
18S	1134	G	13	55	68	0.507246	0.00759096	0.339806	2481	2525	5006	0.234956	0	0.190285	200	413	613	0.719834	0	0.418945	0.316345	0.0948126
18S	1135	C	11	98	109	0.190606	0	0	1934	3003	4937	0.245817	0	0.197346	127	481	608	0.71923	0	0.418744	0.205363	0.171046
18S	1136	U	5	46	51	0.662393	0.0645525	0.403121	1293	3229	4522	0.333962	0.0194324	0.250395	109	413	522	0.99386	0	0.498939	0.384152	0.10235
18S	1137	U	5	58	63	0.169792	0	0.147112	745	3868	4613	0.239224	0	0.193077	54	369	423	1.45257	0.149244	0.592834	0.311008	0.200163
18S	1138	C	2	39	41	0.67619	0.0126467	0.409222	1744	3976	5720	0.0511993	0	0	52	330	382	1.84671	0.216245	0.649312	0.352845	0.268062
18S	1139	C	2	38	40	0.420867	0	0.301378	2618	4452	7070	0.310847	0	0	24	580	604	0.754435	0	0.430422	0.243933	0.180353
18S	1140	G	2	34	36	0.39039	0	0.286344	945	3939	4884	0.00909815	0	0.00901795	40	1424	1464	0.32788	0	0	0.0984539	0.132909
18S	1141	G	2	35	37	0.302924	0	0.237288	1630	4608	6238	0.247226	0	0	24	2224	2248	0.589502	0	0	0.079096	0.111859
18S	1142	G	17	49	66	0.392537	0	0	2227	1736	3963	0.207338	0	0.171768	33	2547	2580	0.666077	0	0	0.0572559	0.080972
18S	1143	A	5	37	42	0.030491	0	0	2804	1430	4234	0.079129	0	0.0733427	56	1291	1347	0.299885	0	0	0.0244476	0.0345741
18S	1144	A	2	35	37	0.051462	0	0.0501997	2918	1100	4018	0.104332	0	0.0944967	25	691	716	0.302743	0	0.232638	0.125778	0.0776952
18S	1145	A	3	29	32	0.166667	0	0.146667	2471	619	3090	0.428747	0.0692846	0.300154	37	270	307	1.87706	0.159916	0.65316	0.36666	0.212055
18S	1146	C	6	27	33	0.111111	0	0.102719	2913	1004	3917	0.0996143	0	0.0906113	32	362	394	0.948073	0	0.487306	0.226879	0.184216
18S	1147	C	5	49	54	0.383232	0	0	3249	1801	5050	0.182795	0	0	30	484	514	0.181316	0	0.153739	0.0512464	0.0724734
18S	1148	A	1	14	15	1.38819	0.272149	0.596895	2570	725	3295	0.289533	0	0.224578	52	139	191	1.47402	0	0.597056	0.472843	0.17555
18S	1149	A	1	29	30	0.197491	0	0.169486	1559	1452	3011	0.442855	0.0566961	0.307	25	105	130	1.41527	0.0660547	0.587825	0.35477	0.174094
18S	1150	A	1	32	33	0.109477	0	0.101362	929	2782	3711	0.18019	0	0.152714	66	69	135	0.740441	0.00427567	0.427238	0.227105	0.14306
18S	1151	G	5	11	16	1.39542	0.231353	0.597203	1707	3241	4948	0.110821	0	0	32	45	77	1.74829	0.217367	0.639119	0.412107	0.291906
18S	1152	U	6	37	43	0.0982323	0	0	3647	3798	7445	0.418468	0	0	68	72	140	0.603861	0	0.378177	0.126059	0.178274
18S	1153	C	7	17	24	0.864889	0.101785	0.473941	2001	1725	3726	0.277095	0	0.217019	60	49	109	1.15848	0	0.538982	0.40998	0.139004
18S	1154	U	12	37	49	0.0582222	0	0	3036	1175	4211	0.115031	0	0.103186	125	27	152	0.519172	0	0.343223	0.148803	0.143785
18S	1155	U	12	71	83	0.454497	0	0	2616	1753	4369	0.086954	0	0.0800147	126	10	136	0.854582	0.0633213	0.462616	0.180877	0.20188
18S	1156	U	9	41	50	0.035512	0	0.034956	3147	2051	5198	0.100006	0	0	189	35	224	0.175358	0	0.149762	0.0615726	0.0639712
18S	1157	G	25	15	40	0.439566	0	0.310609	3864	1665	5529	0.15834	0	0	277	76	353	0.183522	0	0	0.103536	0.146422
18S	1158	G	23	28	51	0.269444	0	0.215519	5556	450	6006	0.25951	0	0	475	248	723	0.637983	0	0	0.0718396	0.101596
18S	1159	G	3	92	95	0.284375	0	0	2578	575	3153	0.429673	0.0796493	0.300606	232	195	427	0.25366	0	0	0.100202	0.141707
18S	1160	U	6	70	76	0.0278499	0	0.0274421	1461	3052	4513	0.0426771	0	0	92	180	272	0.289825	0	0.225341	0.084261	0.100386
18S	1161	U	3	24	27	2.28651	0.432557	0.703369	996	3266	4262	0.0152944	0	0.0150675	53	214	267	0.408043	0	0.290564	0.336334	0.282856
18S	1162	C	5	60	65	0.401852	0.0440797	0.28979	366	3142	3508	0.240138	0.0213342	0.193683	19	188	207	0.984455	0.0980703	0.497288	0.32692	0.126697
18S	1163	C	3	102	105	0.102725	0	0	121	4459	4580	0.11847	0	0	17	562	579	0.344521	0	0	0	0
18S	1164	G	4	136	140	0.311032	0	0	123	3053	3176	0.276928	0.00549906	0.216924	13	121	134	2.18568	0.334024	0.687694	0.301539	0.287055
18S	1165	G	8	138	146	0.341421	0	0	456	2981	3437	0.108335	0	0.0977713	69	414	483	0.242287	0	0	0.0325904	0.0460898
18S	1166	G	3	129	132	0.242189	0	0	616	3719	4335	0.103731	0	0	81	290	371	0.0619474	0	0.0584818	0.0194939	0.0275686
18S	1167	G	11	118	129	0.247179	0	0	1115	3761	4876	0.235477	0	0	335	279	614	0.399603	0	0	0	0
18S	1168	G	20	80	100	0.0280528	0	0	1451	2631	4082	0.0750048	0	0	369	248	617	0.417476	0	0	0	0
18S	1169	G	20	85	105	0.134067	0	0	574	1839	2413	0.684056	0.107078	0.406295	153	193	346	0.121774	0	0.108834	0.17171	0.171725
18S	1170	A	31	56	87	0.0411616	0	0	830	2684	3514	0.0874127	0	0.080407	138	116	254	0.443355	0	0.308007	0.129471	0.130442
18S	1171	G	4	16	20	2.85767	0.408561	0.750035	369	1884	2253	0.713216	0.0155644	0.41641	55	136	191	0.888657	0.0261056	0.471824	0.54609	0.145974
18S	1172	U	19	114	133	0.577032	0	0	525	6368	6893	0.53753	0	0	65	535	600	0.517212	0	0	0	0
18S	1173	A	6	19	25	1.25171	0.18857	0.565553	166	2553	2719	0.270837	0	0.213179	39	187	226	0.34699	0	0.258449	0.345727	0.156535
18S	1174	U	3	15	18	1.62865	0.19068	0.632236	87	3703	3790	0.171728	0	0	18	120	138	0.990887	0.0285759	0.499516	0.377251	0.272204
18S	1175	G	7	27	34	0.153651	0	0.136569	272	5339	5611	0.526093	0	0	26	320	346	0.386231	0	0	0.0455229	0.0643792
18S	1176	G	10	9	19	0.727222	0	0.433587	358	1777	2135	0.329812	0	0.248101	48	109	157	0.3282	0	0.248284	0.309991	0.0873959
18S	1177	U	9	13	22	0.215942	0	0.184178	280	681	961	1.80822	0.216509	0.644141	32	71	103	0.880449	0	0.470618	0.432979	0.189656
18S	1178	U	11	10	21	0.158586	0	0.142468	522	876	1398	0.74774	0	0.428008	34	209	243	0.343169	0	0	0.190159	0.177958
18S	1179	G	3	12	15	0.140972	0	0.130715	406	1061	1467	0.450257	0	0.310613	20	91	111	0.229762	0	0.188201	0.209843	0.0750206
18S	1180	C	9	18	27	0.46746	0	0	641	2193	2834	0.320435	0	0	47	78	125	0.0376543	0	0	0	0
18S	1181	A	6	7	13	0.0444444	0	0.045677	493	383	876	1.52934	0.0183651	0.604913	37	24	61	0.904659	0.0797799	0.479028	0.376539	0.239533
18S	1182	A	5	2	7	0.620833	0.103317	0.415042	441	603	1044	1.09951	0.088241	0.523937	29	36	65	0.516667	0	0.344097	0.427692	0.0739625
18S	1183	A	4	0	4	1.43111	0.235022	0.641434	833	561	1394	0.7018	0.0305888	0.412561	49	19	68	0.371659	0	0.273849	0.442615	0.151563
18S	1184	G	4	2	6	0.57619	0	0.401993	694	524	1218	1.14633	0.192059	0.534293	36	7	43	1.14242	0.144854	0.538956	0.491748	0.0634944
18S	1185	C	3	0	3	1.74167	0.17728	0.698997	420	2491	2911	0.086237	0	0	15	37	52	0.597275	0.0971613	0.378404	0.359133	0.285689
18S	1186	U	5	0	5	0.811111	0	0.493243	599	2501	3100	0.0521982	0	0	32	65	97	0.186735	0	0	0.164414	0.232517
18S	1187	G	0	2	2	3.4	0.336426	0.836066	464	5041	5505	0.452161	0	0	35	45	80	0.138134	0	0.1227	0.319589	0.368624
18S	1188	A	1	8	9	0.346667	0	0.278075	568	3876	4444	0.237815	0	0	23	87	110	0.116717	0	0	0.0926916	0.131086
18S	1189	A	10	3	13	0.119841	0	0.114307	676	3471	4147	0.144621	0	0	48	69	117	0.0680791	0	0	0.0381024	0.053885
18S	1190	A	13	3	16	0.120261	0	0.1133	678	1796	2474	0.542388	0	0.351747	53	23	76	0.637229	0.0104516	0.392324	0.285791	0.123089
18S	1191	C	14	4	18	0.187135	0	0.164948	635	2539	3174	0.216567	0	0.178061	30	48	78	1.04121	0.0229461	0.513277	0.285429	0.161202
18S	1192	U	6	11	17	0.624691	0	0.398112	748	3630	4378	0.155043	0	0	45	47	92	1.13286	0.123883	0.533836	0.310649	0.226543
18S	1193	U	19	36	55	0.352778	0	0	1075	5725	6800	0.475378	0	0	87	192	279	0.0233333	0	0.0228812	0.00762705	0.0107863
18S	1194	A	8	5	13	2.63571	0.234436	0.739479	700	2480	3180	0.232666	0	0.188799	41	122	163	1.49268	0	0.600294	0.509524	0.233797
18S	1195	A	24	11	35	0.59784	0	0.380775	619	1539	2158	0.922927	0.110164	0.480075	65	159	224	1.31556	0.0335887	0.569231	0.476693	0.0769741
18S	1196	A	27	21	48	0.369841	0	0.274072	851	1542	2393	0.858586	0.0797458	0.46206	100	85	185	2.62312	0.384305	0.725071	0.487068	0.184967
18S	1197	G	37	9	46	0.682033	0.100656	0.410676	2553	1118	3671	0.26148	0	0.207325	508	75	583	0.421404	0	0.296828	0.304943	0.0832157
18S	1198	G	85	6	91	0.0585749	0	0	2243	444	2687	0.864129	0.149942	0.463649	499	58	557	0.916746	0.166821	0.47873	0.314126	0.222206
18S	1199	A	159	13	172	0.482916	0	0	6133	564	6697	0.27732	0	0	1689	119	1808	0.355857	0	0	0	0
18S	1200	A	109	9	118	0.105789	0	0	4006	818	4824	0.072601	0	0.0677	1409	63	1472	0.0108773	0	0	0.0225667	0.0319141
18S	1201	U	89	12	101	0.131373	0	0.117133	3908	2781	6689	0.227653	0	0	1340	119	1459	0.137633	0	0.121055	0.0793959	0.0561642
18S	1202	U	115	15	130	0.121544	0	0	4676	4390	9066	0.451137	0	0	1549	204	1753	0.0296719	0	0.0288328	0.00961093	0.0135919
18S	1203	G	111	21	132	0.146867	0	0	3429	2835	6264	0.176668	0	0	2326	115	2441	0.258404	0	0	0	0
18S	1204	A	125	22	147	0.271547	0	0	3746	1349	5095	0.0127704	0	0	2669	69	2738	0.344631	0	0	0	0
18S	1205	C	125	19	144	0.293793	0	0	3347	3239	6586	0.289277	0	0	2222	409	2631	0.304205	0	0	0	0
18S	1206	G	148	20	168	0.456147	0	0	4171	987	5158	0.145836	0	0	2728	268	2996	0.442639	0	0	0	0
18S	1207	G	70	5	75	0.317836	0	0.243613	3113	735	3848	0.0888571	0	0.0816253	1769	199	1968	0.15818	0	0	0.108413	0.101242
18S	1208	A	35	14	49	0.934	0.0905302	0.487983	1970	178	2148	0.785668	0.103636	0.4401	1470	320	1790	0.157683	0	0	0.309361	0.219623
18S	1209	A	1	11	12	6.33761	0.628953	0.872866	151	254	405	7.48667	0.704079	0.882424	194	207	401	2.64928	0.460037	0.726469	0.827253	0.0713721	1
18S	1210	G	3	4	7	10.3167	0.721317	0.921817	1117	289	1406	1.09425	0.0546429	0.52268	236	107	343	2.63547	0.334519	0.725512	0.723336	0.162954
18S	1211	G	47	9	56	0.416179	0	0.297561	2886	609	3495	0.318195	0	0	1171	112	1283	0.28374	0	0	0.099187	0.140272
18S	1212	G	111	6	117	0.394162	0	0	2718	302	3020	0.316503	0	0	416	41	457	0.770524	0	0.435733	0.145244	0.205406
18S	1213	C	161	2	163	0.606098	0	0	2088	880	2968	0.388552	0	0	492	42	534	0.149304	0	0.13012	0.0433733	0.0613392
18S	1214	A	60	0	60	0.307832	0	0.238364	770	329	1099	0.684778	0	0.406669	310	20	330	0.572071	0	0.364597	0.336543	0.0715166
18S	1215	C	82	3	85	0.00258398	0	0	1103	417	1520	0.188787	0	0.158894	179	13	192	1.38423	0.0835959	0.581841	0.246912	0.245554
18S	1216	C	52	3	55	0.720635	0	0.423211	1073	358	1431	0.358783	0	0.264183	281	14	295	0.533483	0	0.348658	0.345351	0.064965
18S	1217	A	62	0	62	0.655379	0.0506136	0.399742	594	166	760	1.91059	0.256839	0.656723	245	12	257	0.849009	0	0.460134	0.505533	0.109714
18S	1218	C	77	0	77	0.345869	0	0.259457	688	248	936	1.30343	0.136057	0.566127	188	11	199	1.19261	0.196292	0.545166	0.456917	0.139887
18S	1219	C	106	2	108	0.0756371	0	0	1370	305	1675	0.27913	0	0.218321	486	38	524	0.230646	0	0	0.0727735	0.102917
18S	1220	A	109	4	113	0.154483	0	0	1438	184	1622	0.387027	0	0.279157	390	30	420	0.00665083	0	0	0.0930525	0.131596
18S	1221	G	187	8	195	0.55771	0	0	2858	294	3152	0.293012	0	0	653	42	695	0.437404	0	0	0	0
18S	1222	G	110	2	112	0.188692	0	0	3156	317	3473	0.339813	0	0	651	14	665	0.404855	0	0	0	0
18S	1223	A	136	3	139	0.408968	0	0	4790	368	5158	0.584304	0	0	723	19	742	0.503649	0	0	0	0
18S	1224	G	61	0	61	0.361828	0	0.268877	1550	269	1819	0.43848	0	0.304938	215	11	226	0.830935	0.0769931	0.454926	0.342914	0.0805609
18S	1225	U	62	2	64	0.154701	0	0.135784	1962	786	2748	0.0998828	0	0	238	18	256	0.540251	0.0280059	0.351643	0.162476	0.144793
18S	1226	G	48	0	48	0.370522	0	0.274437	2357	316	2673	0.107317	0	0	313	8	321	0.0884748	0	0.0815159	0.118651	0.115075
18S	1227	G	34	8	42	0.381137	0	0.280685	1591	262	1853	0.289063	0	0.224336	229	23	252	0.323715	0	0.245283	0.250101	0.0232552
18S	1228	A	11	10	21	1.37929	0.128579	0.590998	1424	331	1755	0.362332	0	0.266076	180	18	198	0.626019	0	0.386195	0.414423	0.134142
18S	1229	G	9	3	12	2.84872	0.323453	0.755269	1219	361	1580	0.496697	0	0.332002	110	11	121	1.61831	0.191608	0.620015	0.569095	0.176509
18S	1230	C	18	2	20	1.08413	0.101104	0.532346	1531	1123	2654	0.198929	0	0	317	22	339	0.206797	0	0	0.177449	0.25095
18S	1231	C	14	5	19	1.11389	0.0312715	0.539704	833	289	1122	1.11067	0.191539	0.526438	187	79	266	0.0870578	0	0.0803626	0.382168	0.213477
18S	1232	U	31	4	35	0.105556	0	0.0979381	844	360	1204	0.964454	0.147905	0.49116	131	21	152	1.06565	0.160575	0.517528	0.368876	0.191884
18S	1233	G	17	37	54	0.162424	0	0	761	880	1641	0.758621	0	0.431522	132	171	303	0.440643	0	0.306566	0.246029	0.181294
18S	1234	C	22	61	83	0.43545	0	0	1327	3205	4532	0.370767	0	0	205	384	589	0.167062	0	0	0	0
18S	1235	G	26	55	81	0.358266	0	0	1994	1281	3275	0.0131292	0	0	337	129	466	0.244825	0	0.197013	0.0656711	0.0928729
18S	1236	G	8	27	35	0.802778	0	0.452269	591	2220	2811	0.256607	0	0.204264	61	117	178	2.98771	0.198264	0.750281	0.468938	0.223222
18S	1237	C	0	12	12	4.53248	0.473829	0.830801	311	2255	2566	0.433571	0	0.302524	81	261	342	1.25215	0	0.556701	0.563342	0.215719
18S	1238	U	2	25	27	1.61865	0.113807	0.626671	281	1713	1994	0.948549	0	0.486923	21	342	363	1.30855	0	0.567502	0.560365	0.0572746
18S	1239	U	17	157	174	0.657397	0	0	887	10786	11673	0.75709	0	0	139	2526	2665	0.752046	0	0	0	0
18S	1240	A	7	73	80	0.0994513	0	0	615	3583	4198	0.135736	0	0	77	1122	1199	0.273241	0	0	0	0
18S	1241	A	6	67	73	0.0033033	0	0	755	2330	3085	0.14174	0	0.124179	67	790	857	0.12726	0	0.11301	0.0790631	0.0560917
18S	1242	U	12	98	110	0.408809	0	0	706	2884	3590	0.106739	0	0	70	1104	1174	0.215111	0	0	0	0
18S	1243	U	5	57	62	0.170899	0	0.147962	524	1722	2246	0.491564	0	0.329661	54	773	827	0.387695	0	0.279624	0.252415	0.0766329
18S	1244	U	4	28	32	1.51582	0.126039	0.609862	334	1111	1445	1.36329	0	0.577031	20	502	522	1.43771	0	0.590242	0.592378	0.0134882
18S	1245	G	6	64	70	0.178091	0	0.152998	530	1155	1685	1.01215	0	0.503166	50	939	989	0.297654	0	0.229557	0.295241	0.150311
18S	1246	A	4	74	78	0.0793249	0	0.0743671	526	1070	1596	1.07761	0.0758659	0.518834	50	634	684	1.04644	0.0409879	0.511711	0.368304	0.207865
18S	1247	C	8	71	79	0.0906944	0	0.084117	557	2199	2756	0.223065	0	0.182436	32	1548	1580	0.134177	0	0	0.0888509	0.0745543
18S	1248	U	3	7	10	9.00707	0.730503	0.908322	733	572	1305	1.94142	0.332151	0.6602	26	294	320	4.0325	0.441817	0.801788	0.790104	0.101632	1
18S	1249	C	27	78	105	0.0612159	0	0.0582021	2110	3548	5658	0.38455	0	0	87	3745	3832	0.675885	0	0	0.0194007	0.0274367
18S	1250	A	11	132	143	0.154552	0	0	2136	2320	4456	0.138985	0	0	127	1642	1769	0.134049	0	0	0	0
18S	1251	A	6	125	131	0.0445286	0	0.0429418	1449	2382	3831	0.0843685	0	0.077823	74	1106	1180	0.369461	0	0.269953	0.130239	0.0998134
18S	1252	C	55	142	197	0.305612	0	0	4431	5034	9465	0.613718	0	0	244	3099	3343	0.608307	0	0	0	0
18S	1253	A	25	45	70	1.20266	0.0226151	0.549517	2857	2101	4958	0.151191	0	0	97	1086	1183	0.256325	0	0.204165	0.251227	0.226794
18S	1254	C	49	238	287	0.537191	0	0	3388	1685	5073	0.191578	0	0	328	1025	1353	0.0298703	0	0	0	0
18S	1255	G	5	237	242	0.421536	0	0	1030	1199	2229	1.00286	0.183392	0.500827	100	537	637	1.04491	0	0.511374	0.3374	0.238617
18S	1256	G	8	165	173	0.171264	0	0	920	1953	2873	0.477615	0	0.32331	134	1074	1208	0.172015	0	0	0.10777	0.15241
18S	1257	G	9	164	173	0.228672	0	0	1231	2364	3595	0.158367	0	0.136749	138	665	803	0.135075	0	0.119131	0.0852933	0.0607388
18S	1258	A	6	83	89	0.514074	0.0149053	0.34204	1305	2079	3384	0.289	0	0.224257	98	282	380	1.32181	0.0293105	0.569947	0.378748	0.143494
18S	1259	A	5	60	65	0.907744	0.0907017	0.47963	1209	1492	2701	0.567201	0.0789305	0.362005	73	349	422	0.626845	0.000772015	0.385874	0.40917	0.0507668
18S	1260	A	3	63	66	0.78126	0.0720301	0.442306	950	2091	3041	0.397805	0.0257956	0.284659	88	100	188	2.42105	0.312692	0.708788	0.478584	0.17504
18S	1261	C	29	38	67	0.496895	0	0.335244	2483	2249	4732	0.119771	0	0	184	205	389	0.442877	0	0.307487	0.214244	0.151916
18S	1262	C	43	63	106	0.201142	0	0	3466	1591	5057	0.0995672	0	0	493	345	838	0.40143	0	0	0	0
18S	1263	U	40	30	70	0.167449	0	0.145183	3441	2326	5767	0.161518	0	0	228	235	463	0.104286	0	0.0946225	0.0799352	0.0601738
18S	1264	C	41	78	119	0.42213	0	0	4914	2715	7629	0.372181	0	0	258	657	915	0.514799	0	0	0	0
18S	1265	A	18	48	66	0.0636816	0	0.0607211	2890	1393	4283	0.241755	0	0.194725	115	254	369	0.362372	0	0.266515	0.173987	0.0852851
18S	1266	C	14	47	61	0.0774194	0	0.0729483	2765	1126	3891	0.369773	0	0.270003	80	168	248	0.995315	0.0329058	0.499832	0.280928	0.174446
18S	1267	C	16	21	37	0.699123	0.0112879	0.417934	3366	1172	4538	0.187197	0	0.157709	213	156	369	0.332523	0	0.250051	0.275231	0.107718
18S	1268	C	22	47	69	0.191429	0	0	5771	1994	7765	0.347276	0	0	302	271	573	0.181572	0	0	0	0
18S	1269	G	12	64	76	0.35772	0	0	3810	3428	7238	0.307352	0	0	210	373	583	0.254909	0	0	0	0
18S	1270	G	5	39	44	0.0540741	0	0.0524049	2474	2255	4729	0.0876039	0	0.0805633	179	320	499	0.135378	0	0	0.0443227	0.0333827
18S	1271	C	7	28	35	0.164815	0	0.144951	3037	1812	4849	0.00258877	0	0	204	163	367	0.113798	0	0.102421	0.0824575	0.0608365
18S	1272	C	5	3	8	3.48148	0.512978	0.79661	1051	494	1545	2.27362	0.400679	0.694665	87	43	130	2.2117	0.352025	0.69028	0.727185	0.0491238		0.79661	0.694665	0.69028	0.727185	0.0491238
18S	1273	C	17	0	17	0.964198	0.0180542	0.505175	4552	1087	5639	0.215812	0	0	397	129	526	0.31187	0	0	0.168392	0.238142
18S	1274	G	24	12	36	0.155856	0	0	4832	1126	5958	0.296342	0	0	445	79	524	0.350476	0	0	0	0
18S	1275	G	13	21	34	0.194603	0	0	2741	950	3691	0.1166	0	0.10445	169	129	298	0.128763	0	0.114413	0.0729543	0.0517466
18S	1276	A	9	5	14	0.795556	0.0200766	0.460154	3672	707	4379	0.140365	0	0	278	92	370	0.204103	0	0	0.153385	0.216919
18S	1277	C	15	27	42	0.4323	0	0	2651	994	3645	0.0954379	0	0.0871449	171	135	306	0.0739776	0	0	0.0290483	0.0410805
18S	1278	A	6	6	12	1.36838	0.0103434	0.597165	2166	503	2669	0.591124	0	0.371601	91	49	140	1.27951	0.031531	0.563061	0.510609	0.0992749
18S	1279	C	5	9	14	1.21111	0.0766355	0.564767	1775	572	2347	0.905929	0.132944	0.475428	45	100	145	1.27359	0.0992702	0.56186	0.534018	0.0414467
18S	1280	G	11	13	24	0.349333	0	0.266802	2583	337	2920	0.477078	0	0.323062	98	56	154	1.07871	0.0372627	0.520548	0.370138	0.108808
18S	1281	G	13	12	25	0.294017	0	0.234173	3204	364	3568	0.165123	0	0.141755	146	110	256	0.193688	0	0.162791	0.179573	0.0395516
18S	1282	A	4	14	18	0.783626	0	0.452703	2986	711	3697	0.0970194	0	0.0884609	111	65	176	0.76177	0	0.43378	0.324981	0.167423
18S	1283	C	23	39	62	0.528395	0	0	6931	1744	8675	0.595767	0	0	262	106	368	0.220175	0	0	0	0
18S	1284	A	66	17	83	0.68836	0	0	6344	1132	7476	0.531907	0	0	781	72	853	0.725163	0	0	0	0
18S	1285	G	30	11	41	0.278836	0	0	3656	723	4379	0.151312	0	0	336	37	373	0.240226	0	0	0	0
18S	1286	G	21	8	29	0.0585185	0	0.0570809	1355	1049	2404	0.641289	0	0.390822	223	68	291	0.0135084	0	0	0.149301	0.172364
18S	1287	A	1	12	13	1.23095	0	0.570011	1285	1177	2462	0.534939	0	0.348601	245	45	290	0.0639175	0	0	0.306204	0.234629
18S	1288	U	0	0	0	30.9889	0.931043	1	110	124	234	15.6932	0.81041	0.940335	16	1	17	15.1821	0.786803	0.941435	0.96059	0.0278706	1	1	0.940335	0.941435	0.96059	0.0278706
18S	1289	U	5	12	17	0.646914	0	0.406517	1517	2563	4080	0.147077	0	0	55	101	156	0.731776	0	0.424118	0.276878	0.195914
18S	1290	G	2	17	19	0.322222	0	0.253275	1008	438	1446	1.4902	0.185558	0.598592	65	205	270	0.099262	0	0	0.283956	0.245335
18S	1291	A	5	10	15	0.529167	0	0.360795	1617	886	2503	0.402236	0	0.286935	27	58	85	1.7823	0.28306	0.643273	0.430335	0.15356
18S	1292	C	20	26	46	0.559811	0	0	3343	2317	5660	0.420921	0	0	85	164	249	0.124711	0	0	0	0
18S	1293	A	3	6	9	1.49778	0.102099	0.624652	1697	1112	2809	0.370269	0	0.270286	58	62	120	0.971901	0.14641	0.494949	0.463296	0.146391
18S	1294	G	37	1	38	0.347578	0	0	3401	300	3701	0.283045	0	0.220651	203	83	286	0.148084	0	0	0.0735502	0.104016
18S	1295	A	29	1	30	0.0921147	0	0	4378	908	5286	0.0334384	0	0	215	123	338	0.231924	0	0	0	0
18S	1296	U	12	2	14	1.06444	0	0.532814	2765	2247	5012	0.0703992	0	0.0657814	89	156	245	0.163098	0	0.140719	0.246438	0.204796
18S	1297	U	14	18	32	0.109428	0	0	3289	2861	6150	0.0936885	0	0	80	294	374	0.258578	0	0	0	0
18S	1298	G	10	16	26	0.133333	0	0.121622	3150	882	4032	0.539122	0	0.350335	102	163	265	0.140602	0	0.123677	0.198545	0.107335
18S	1299	A	7	10	17	0.725309	0	0.434381	2629	1683	4312	0.473643	0	0.32146	82	169	251	0.258862	0	0.206282	0.320708	0.0931223
18S	1300	U	43	32	75	0.668567	0	0	7359	10902	18261	0.720309	0	0	276	313	589	0.497684	0	0	0	0
18S	1301	A	6	15	21	0.392929	0	0.291604	4275	1362	5637	0.189989	0	0.15968	138	100	238	0.450581	0.0153848	0.31152	0.254268	0.0673763
18S	1302	G	18	9	27	0.0297619	0	0.0299401	3231	449	3680	0.910906	0.0101241	0.476756	161	131	292	0.193288	0	0.162444	0.223047	0.187378
18S	1303	C	7	14	21	0.331818	0	0.257951	3267	1021	4288	0.637491	0	0.389365	203	68	271	0.365155	0.0062438	0.268205	0.305174	0.0596795
18S	1304	U	9	11	20	0.473545	0	0.332096	4117	2794	6911	0.01703	0	0	213	30	243	0.615301	0.119422	0.381889	0.237995	0.169511
18S	1305	C	21	7	28	0.0992337	0	0.093199	5357	373	5730	0.271037	0	0.21327	388	28	416	0.0581135	0	0.0550466	0.120505	0.0674185
18S	1306	U	11	13	24	0.411111	0	0.299838	4627	3201	7828	0.0637275	0	0	394	36	430	0.257077	0	0.204882	0.16824	0.12512
18S	1307	U	10	18	28	0.198851	0	0.17078	4443	2107	6550	0.093258	0	0.0853148	406	48	454	0.324737	0	0.245541	0.167212	0.0654607
18S	1308	U	8	10	18	1.05439	0.229356	0.526731	4054	4458	8512	0.129456	0	0	400	81	481	0.391747	0	0.281899	0.269543	0.215214
18S	1309	C	13	8	21	0.875758	0.207217	0.478477	4357	2248	6605	0.227909	0.0140528	0.18563	414	118	532	0.365061	0	0.2678	0.310636	0.123331
18S	1310	U	13	56	69	0.441587	0	0	4830	2585	7415	0.122878	0	0.109445	403	190	593	0.301459	0	0.231932	0.113792	0.0947356
18S	1311	C	25	34	59	0.281296	0	0	5979	4365	10344	0.217381	0	0	840	449	1289	0.412334	0	0	0	0
18S	1312	G	20	44	64	0.337607	0	0	4964	4238	9202	0.100826	0	0	733	1013	1746	0.584411	0	0	0	0
18S	1313	A	30	21	51	0.090812	0	0	5504	4008	9512	0.116449	0	0	867	231	1098	0.262198	0	0	0	0
18S	1314	U	36	13	49	0.034	0	0	4429	6686	11115	0.246289	0	0	664	132	796	0.0407361	0	0.0391889	0.013063	0.0184738
18S	1315	U	13	26	39	0.351389	0	0.264921	6194	3027	9221	0.0408865	0	0	539	135	674	0.250222	0	0.20038	0.1551	0.112793
18S	1316	C	36	13	49	0.0786667	0	0.0743073	5096	1922	7018	0.310207	0.0238958	0.236788	287	209	496	0.685737	0.0473005	0.407274	0.239456	0.135946
18S	1317	C	25	21	46	0.134988	0	0.121206	4474	1967	6441	0.496909	0.0955417	0.331991	370	496	866	0.115571	0	0	0.151066	0.13717
18S	1318	G	8	14	22	1.48744	0.295519	0.608618	3360	2027	5387	0.882583	0.221661	0.468861	257	208	465	0.620744	0.0416134	0.383507	0.486996	0.0927915
18S	1319	U	14	58	72	0.298782	0	0	3065	7774	10839	0.124273	0	0	259	412	671	0.0266038	0	0	0	0
18S	1320	G	14	29	43	0.205051	0	0.17343	4560	5345	9905	0.063941	0	0	143	336	479	0.278403	0	0.218129	0.13052	0.0940783
18S	1321	G	39	69	108	0.576249	0	0	7227	6595	13822	0.383162	0	0	298	655	953	0.413918	0	0	0	0
18S	1322	G	18	21	39	0.293056	0	0.231106	4607	4156	8763	0.0205601	0	0	239	245	484	0.178603	0	0.151803	0.127636	0.0958838
18S	1323	U	31	17	48	0.0106576	0	0	7494	6944	14438	0.467803	0	0	237	328	565	0.00182568	0	0.00182557	0.000608523	0.000860582
18S	1324	G	35	34	69	0.371429	0	0	11888	3013	14901	0.520448	0	0	310	301	611	0.14154	0	0	0	0
18S	1325	G	19	22	41	0.14709	0	0.130947	3450	1243	4693	0.733852	0.054164	0.423301	289	216	505	0.0848485	0	0.078355	0.210868	0.15174
18S	1326	U	0	6	6	5.96825	0.592507	0.874419	118	74	192	40.5107	0.923632	0.976032	16	5	21	26.1146	0.885347	0.964737	0.938396	0.045473	1	0.874419	0.976032	0.964737	0.938396	0.045473
18S	1327	G	52	9	61	0.314875	0	0	4013	691	4704	0.53846	0	0.350048	778	182	960	0.480819	0	0	0.116683	0.165014
18S	1328	G	2	0	2	14.6889	0.840929	0.956585	79	187	266	26.5571	0.874395	0.963843	13	11	24	23.2102	0.877869	0.960282	0.960236	0.00296328	1	0.956585	0.963843	0.960282	0.960236	0.00296328
18S	1329	U	27	4	31	0.406597	0	0.295632	4839	1667	6506	0.0126291	0	0	777	61	838	0.38179	0	0	0.0985441	0.139362
18S	1330	G	32	4	36	0.193994	0	0.166238	2636	1516	4152	0.56306	0	0.360285	312	37	349	0.633556	0	0.388518	0.305014	0.0988039
18S	1331	C	63	13	76	0.499423	0	0	5396	5828	11224	0.512086	0	0	770	99	869	0.416143	0	0	0	0
18S	1332	A	28	5	33	0.260784	0	0.211783	4150	2394	6544	0.0574722	0	0	518	52	570	0.0657716	0	0	0.0705945	0.0998357
18S	1333	U	57	8	65	0.397138	0	0	3745	6853	10598	0.434636	0	0	600	94	694	0.242558	0	0	0	0
18S	1334	G	64	1	65	0.411279	0	0	2295	5591	7886	0.208394	0	0	714	54	768	0.376203	0	0	0	0
18S	1335	G	47	3	50	0.172549	0	0	701	3454	4155	0.638557	0.0534648	0.389764	412	24	436	0.203788	0	0.169612	0.186459	0.159566
18S	1336	C	19	2	21	1.06162	0.162696	0.526553	3192	4606	7798	0.202875	0	0	210	89	299	0.682963	0.11489	0.406615	0.311056	0.225334
18S	1337	C	28	1	29	0.647778	0	0.401239	3787	2872	6659	0.0288906	0	0	299	120	419	0.226825	0	0.185248	0.195495	0.163965
18S	1338	G	13	1	14	2.39778	0.282983	0.719813	1513	2021	3534	0.799947	0.132331	0.444498	193	88	281	0.813948	0.0953016	0.449595	0.537969	0.1286
18S	1339	U	20	0	20	1.56878	0.184304	0.622246	1350	3136	4486	0.347114	0	0.257715	179	131	310	0.62851	0.0280817	0.386705	0.422222	0.150923
18S	1340	U	49	4	53	0.0341564	0	0	1654	2558	4212	0.341119	0	0.254399	291	157	448	0.112027	0	0.100943	0.118447	0.104593
18S	1341	C	48	5	53	0.0090535	0	0.00914001	2417	3050	5467	0.0431297	0	0	226	281	507	0.00726159	0	0.00722336	0.00545446	0.00393545
18S	1342	U	46	5	51	0.209829	0	0.176238	2785	3541	6326	0.155213	0	0	239	201	440	0.399723	0	0.286036	0.154092	0.117819
18S	1343	U	123	22	145	0.614916	0	0	4558	5107	9665	0.502678	0	0	641	405	1046	0.42791	0	0	0	0
18S	1344	A	51	5	56	0.24347	0	0.198601	2775	1678	4453	0.232582	0	0.18873	418	111	529	0.426646	0	0.299451	0.228927	0.0500306
18S	1345	G	71	2	73	0.00690691	0	0.00695284	1454	2659	4113	0.37455	0	0.272538	317	149	466	0.8138	0.0370713	0.449202	0.242897	0.18176
18S	1346	U	55	4	59	0.334074	0	0.253584	972	1981	2953	1.00441	0.154553	0.501185	287	397	684	0.307916	0	0.235688	0.330152	0.121159
18S	1347	U	35	22	57	0.450766	0	0.314446	643	2054	2697	1.35445	0.261559	0.575363	166	659	825	0.171778	0	0.146748	0.345519	0.176356
18S	1348	G	111	36	147	0.493018	0	0	2936	5529	8465	0.312876	0	0	641	1203	1844	0.523445	0	0	0	0
18S	1349	G	21	23	44	0.952346	0.133477	0.493412	1185	3945	5130	0.292817	0	0.22653	191	514	705	0.51322	0	0.339475	0.353139	0.109382
18S	1350	U	37	40	77	0.0263533	0	0.0260014	2053	6606	8659	0.27521	0	0	355	1351	1706	0.459585	0	0	0.00866713	0.0122572
18S	1351	G	68	33	101	0.209804	0	0	3339	2935	6274	0.141457	0	0.123944	680	509	1189	0.185761	0	0	0.0413147	0.0584279
18S	1352	G	62	16	78	0.125738	0	0.112964	3278	3458	6736	0.176622	0	0.150128	683	283	966	0.00737677	0	0.00733027	0.0901409	0.0604896
18S	1353	A	73	36	109	0.170909	0	0	5286	5129	10415	0.180323	0	0	1006	335	1341	0.335759	0	0	0	0
18S	1354	G	34	30	64	0.664615	0.0191568	0.402985	3192	2238	5430	0.882146	0.176502	0.468737	216	185	401	1.41833	0.220339	0.587095	0.486272	0.0761782
18S	1355	C	40	28	68	0.591304	0.0274337	0.375	4587	7035	11622	0.170509	0	0	260	895	1155	0.32872	0	0	0.125	0.176777
18S	1356	G	40	25	65	0.805892	0.147495	0.450033	3125	3617	6742	0.559766	0	0.358912	142	140	282	1.92772	0.311817	0.659233	0.489393	0.125725
18S	1357	A	84	29	113	0.132651	0	0.11803	4725	7388	12113	0.156583	0	0	305	102	407	0.841531	0.0512115	0.457582	0.191871	0.193967
18S	1358	U	151	19	170	0.20091	0	0	8678	6432	15110	0.323955	0	0	361	188	549	0.301737	0	0.23212	0.0773734	0.109422
18S	1359	U	138	13	151	0.0414474	0	0.0400509	5579	11769	17348	0.414929	0	0	322	318	640	0.15767	0	0.13638	0.0588103	0.0572353
18S	1360	U	214	35	249	0.387911	0	0	6625	10883	17508	0.453861	0	0	612	462	1074	0.382894	0	0	0	0
18S	1361	G	105	11	116	0.489554	0	0.330555	2319	1755	4074	1.60329	0.228186	0.615929	277	135	412	0.811165	0	0.448469	0.464984	0.117087
18S	1362	U	115	18	133	0.381675	0	0.277741	2049	3367	5416	0.822899	0	0.451469	218	191	409	0.904932	0	0.475656	0.401622	0.0881519
18S	1363	C	226	46	272	0.340049	0	0	4007	6192	10199	0.136508	0	0	740	220	960	0.194196	0	0	0	0
18S	1364	U	204	39	243	0.215756	0	0	3310	6212	9522	0.152789	0	0	693	273	966	0.156165	0	0	0	0
18S	1365	G	286	25	311	0.40292	0	0	4118	5839	9957	0.294973	0	0	1362	209	1571	0.506842	0	0	0	0
18S	1366	G	82	9	91	1.30519	0.229765	0.568879	1222	1298	2520	1.71976	0.220414	0.632413	383	105	488	0.858646	0.0271944	0.462483	0.554592	0.0701054
18S	1367	U	77	7	84	1.48876	0.293639	0.601034	894	1561	2455	1.46199	0.201397	0.593923	204	124	328	1.90719	0.270939	0.656712	0.617223	0.0280736
18S	1368	U	225	22	247	0.176971	0	0	2198	5734	7932	0.317163	0	0	553	918	1471	0.392361	0	0	0	0
18S	1369	A	191	27	218	0.0136479	0	0	1997	1858	3855	0.482731	0	0.325626	405	511	916	0.0769538	0	0.0715275	0.132384	0.139728
18S	1370	A	212	18	230	0.0553151	0	0	2365	1628	3993	0.346976	0	0.257644	463	367	830	0.205763	0	0.17082	0.142821	0.10703
18S	1371	U	137	88	225	0.0721731	0	0.0675937	1721	2165	3886	0.433236	0	0.302333	326	592	918	0.191259	0	0.160699	0.176875	0.096512
18S	1372	U	123	54	177	0.401748	0	0.287758	1394	3045	4439	0.214735	0	0.176808	156	595	751	0.482417	0	0.325718	0.263428	0.0631799
18S	1373	C	185	36	221	0.141441	0	0.124406	3060	2753	5813	0.0701487	0	0	389	1108	1497	0.291129	0	0	0.0414686	0.0586454
18S	1374	C	232	72	304	0.151366	0	0	4775	2044	6819	0.189255	0	0	700	778	1478	0.245631	0	0	0	0
18S	1375	G	239	19	258	0.0241098	0	0.0236313	3378	1233	4611	0.265387	0	0.209764	658	85	743	0.584334	0	0.369133	0.200843	0.141192
18S	1376	A	265	29	294	0.124746	0	0	4480	1282	5762	0.026512	0	0.0258317	815	120	935	0.232004	0	0.188478	0.0714364	0.0834298
18S	1377	U	525	81	606	0.657606	0	0	8869	3735	12604	0.606325	0	0	1927	759	2686	0.665261	0	0	0	0
18S	1378	A	162	20	182	0.343837	0	0.256907	3419	1477	4896	0.212316	0	0.175162	668	268	936	0.13127	0	0.116147	0.182739	0.0577141
18S	1379	A	94	27	121	0.955556	0	0.490693	2371	612	2983	1.0323	0.0708276	0.508031	409	156	565	0.84576	0	0.458657	0.485794	0.0204525
18S	1380	C	181	94	275	0.266023	0	0	3349	1984	5333	0.0731325	0	0.0681606	700	363	1063	0.123392	0	0	0.0227202	0.0321312
18S	1381	G	117	72	189	0.0305263	0	0.0297741	2872	4246	7118	0.258552	0	0	582	299	881	0.01193	0	0.0118025	0.0138589	0.0122419
18S	1382	A	86	34	120	0.510376	0	0.339773	2787	3210	5997	0.137016	0	0	471	237	708	0.219433	0	0.180155	0.173309	0.138796
18S	1383	A	4	3	7	20.7389	0.810582	0.959517	52	310	362	14.4702	0.802866	0.935526	5	7	12	68.8761	0.94816	0.986775	0.960606	0.0209365	1	0.959517	0.935526	0.986775	0.960606	0.0209365
18S	1384	C	118	53	171	0.282817	0	0	2531	4609	7140	0.398195	0	0	372	371	743	0.0514486	0	0	0	0
18S	1385	G	65	42	107	0.0953704	0	0.087809	1819	3024	4843	0.102447	0	0	275	245	520	0.319173	0	0.242302	0.110037	0.10016
18S	1386	A	33	58	91	0.217874	0	0.180508	1944	4290	6234	0.342049	0	0	371	889	1260	0.530144	0	0	0.0601694	0.0850924
18S	1387	G	26	177	203	0.588508	0	0	1881	1741	3622	0.173748	0	0.148063	228	687	915	0.370209	0	0	0.0493544	0.0697976
18S	1388	A	2	63	65	0.325421	0	0.248362	686	1719	2405	0.676203	0	0.403514	95	346	441	0.313172	0	0.238897	0.296924	0.0754691
18S	1389	C	10	46	56	0.402729	0	0.29074	1761	2380	4141	0.0827861	0	0	99	683	782	0.345182	0	0	0.0969134	0.137056
18S	1390	U	26	71	97	0.281066	0	0	955	2494	3449	0.17238	0	0.147071	61	486	547	0.0309408	0	0	0.0490235	0.0693298
18S	1391	C	1	2	3	16.3333	0.831247	0.956098	28	1567	1595	1.71339	0.295956	0.631603	0	15	15	34.0521	0.917061	0.973206	0.853636	0.157156	1	0.956098	0.974251	0.973206	0.967851	0.00832219
18S	1392	U	9	35	44	0.258519	0	0.209107	653	2842	3495	0.165287	0	0.141877	45	435	480	0.015246	0	0	0.116995	0.087162
18S	1393	G	12	47	59	0.195741	0	0	710	4177	4887	0.192692	0	0	84	128	212	1.18936	0.102972	0.544413	0.181471	0.256639
18S	1394	G	6	18	24	0.887556	0	0.480395	485	1649	2134	1.16334	0.173776	0.537867	45	193	238	1.00391	0.0225305	0.502023	0.506762	0.0237013
18S	1395	C	1	36	37	0.194152	0	0.166249	819	5769	6588	0.353613	0	0	51	512	563	0.186584	0	0	0.0554165	0.0783707
18S	1396	A	3	9	12	2.78462	0.178667	0.751037	720	3788	4508	0.00173727	0	0.00173464	25	321	346	0.381044	0	0.276487	0.343086	0.309505
18S	1397	U	5	27	32	0.515825	0	0.347235	1240	7264	8504	0.491942	0	0	49	582	631	0.254255	0	0	0.115745	0.163688
18S	1398	G	1	29	30	2.66953	0.421063	0.733938	595	2073	2668	1.04529	0.0655197	0.511165	11	261	272	1.1094	0.136831	0.526847	0.59065	0.101522
18S	1399	C	3	25	28	4.10805	0.137821	0.809696	845	4036	4881	0.102645	0	0.0931068	35	687	722	0.235362	0	0	0.300934	0.361752
18S	1400	U	10	129	139	0.137381	0	0.12155	1705	6105	7810	0.348803	0	0	56	1084	1140	0.528776	0	0	0.0405168	0.0572994
18S	1401	A	7	55	62	2.24056	0	0.694815	836	1842	2678	1.24979	0.186581	0.555606	40	473	513	0.253351	0	0.202453	0.484291	0.207235
18S	1402	A	6	56	62	2.96861	0	0.751026	1082	1343	2425	1.65635	0.271739	0.62364	63	296	359	1.05426	0.0395492	0.513901	0.629523	0.0968951
18S	1403	C	18	103	121	1.37769	0	0.581428	1987	5577	7564	0.192681	0	0	148	527	675	0.0923241	0	0.0846354	0.222021	0.256477
18S	1404	U	35	1064	1099	0.795495	0	0	4263	5392	9655	0.377987	0	0	310	555	865	0.119643	0	0	0	0
18S	1405	A	47	348	395	0.175224	0	0	2630	3225	5855	0.164191	0	0.141055	266	387	653	0.251699	0	0.201332	0.114129	0.0843697
18S	1406	G	48	112	160	1.32733	0	0.571849	3133	1518	4651	0.593157	0.025636	0.372366	286	286	572	0.515319	0	0.340465	0.428227	0.102388
18S	1407	U	64	275	339	0.0466993	0	0.0447415	2898	5304	8202	0.136174	0	0	192	592	784	0.0759802	0	0.0706986	0.03848	0.0292002
18S	1408	U	68	420	488	0.31077	0	0	5987	6092	12079	0.436437	0	0	503	1380	1883	0.611524	0	0	0	0
18S	1409	A	32	381	413	0.184353	0	0	3075	2866	5941	0.267035	0	0.210784	119	543	662	0.328423	0	0.247509	0.152764	0.109056
18S	1410	C	27	494	521	0.416241	0	0	2526	5085	7611	0.0841216	0	0	176	957	1133	0.293131	0	0	0	0
18S	1411	G	28	122	150	0.841869	0.021872	0.458723	892	6155	7047	0.0758891	0	0	100	435	535	0.551803	0	0.356017	0.27158	0.19656
18S	1412	C	16	322	338	0.33448	0	0	2501	8512	11013	0.48405	0	0	62	1103	1165	0.374271	0	0	0	0
18S	1413	G	6	118	124	0.832356	0.144535	0.456246	2218	3734	5952	0.0178771	0	0	67	609	676	0.100476	0	0.091425	0.182557	0.197094
18S	1414	A	3	76	79	1.51347	0.211588	0.605154	1670	2273	3943	0.365703	0.00988035	0.267826	42	430	472	0.491825	0	0.330148	0.401043	0.146554
18S	1415	C	11	93	104	0.524656	0	0.346277	1345	1852	3197	0.482614	0.0336565	0.325584	56	454	510	0.177212	0	0.150786	0.274216	0.0876859
18S	1416	C	10	71	81	0.609892	0	0.381732	1202	1533	2735	0.59626	0.042717	0.373621	56	416	472	0.214306	0	0.176792	0.310715	0.0947557
18S	1417	C	7	85	92	0.114456	0	0.103702	1081	1170	2251	0.816825	0.0487319	0.449699	45	419	464	0.165854	0	0.142523	0.231975	0.154768
18S	1418	C	27	87	114	0.195362	0	0	1662	1258	2920	0.296843	0	0.228957	118	444	562	0.0672587	0	0	0.076319	0.107931
18S	1419	C	10	72	82	0.0617135	0	0	1305	1341	2646	0.317811	0	0.241235	120	255	375	0.342465	0.0303336	0.255608	0.165614	0.117254
18S	1420	G	19	14	33	1.38301	0.251914	0.587615	1085	803	1888	0.935774	0.226058	0.483543	97	169	266	0.947607	0.238846	0.487487	0.519548	0.0481571
18S	1421	A	19	10	29	1.68	0.276446	0.634761	1688	2315	4003	0.0823482	0	0	161	331	492	0.0456164	0	0.0437111	0.226157	0.289477
18S	1422	G	21	13	34	1.29556	0.202963	0.571489	1904	752	2656	0.557751	0.142231	0.358135	83	378	461	0.210438	0	0.174164	0.367929	0.162355
18S	1423	C	43	90	133	0.487148	0	0	3786	1299	5085	0.20133	0	0	228	549	777	0.295858	0	0	0	0
18S	1424	G	45	32	77	0.0695157	0	0	3892	1144	5036	0.162434	0	0	334	276	610	0.0478269	0	0	0	0
18S	1425	G	40	5	45	0.603623	0	0.381585	3697	1253	4950	0.125665	0	0	316	106	422	0.459128	0.00553884	0.31517	0.232252	0.16645
18S	1426	U	81	32	113	0.430214	0	0	4807	1324	6131	0.293647	0	0	592	84	676	0.100985	0	0	0	0
18S	1427	C	59	15	74	0.0728889	0	0	4840	1628	6468	0.31973	0	0	620	110	730	0.137513	0	0	0	0
18S	1428	G	70	35	105	0.374633	0	0	4017	1804	5821	0.245874	0	0	892	128	1020	0.407846	0	0	0	0
18S	1429	G	42	15	57	0.27433	0	0.218226	1941	1328	3269	0.436687	0.100915	0.304019	514	125	639	0.00217014	0	0	0.174082	0.12798
18S	1430	C	11	18	29	1.42444	0.257268	0.595725	800	1670	2470	0.946945	0.213856	0.486476	375	100	475	0.342997	0.0149085	0.255797	0.445999	0.141696
18S	1431	G	36	22	58	0.204143	0	0.171954	1942	1210	3152	0.522131	0.0768841	0.343098	554	36	590	0.0481669	0	0.0460278	0.187027	0.121746
18S	1432	U	38	18	56	0.270175	0	0.215686	2169	2382	4551	0.00245313	0	0.00244767	415	144	559	0.0886706	0	0.0815824	0.0999054	0.0880132
18S	1433	C	31	9	40	0.73794	0.0590809	0.43065	2457	1846	4303	0.0317818	0	0.0308098	538	125	663	0.145867	0	0	0.15382	0.196152
18S	1434	C	57	8	65	0.00639731	0	0.0064538	2574	1175	3749	0.145007	0	0.126673	559	51	610	0.13277	0	0	0.0443755	0.0582525
18S	1435	C	109	5	114	0.503671	0	0	4186	789	4975	0.177952	0	0	354	21	375	0.38029	0.0217225	0.276046	0.0920154	0.130129
18S	1436	C	65	7	72	0.196651	0	0	5688	1367	7055	0.476477	0	0	571	22	593	0.242462	0	0	0	0
18S	1437	C	101	13	114	0.536715	0	0	4299	2293	6592	0.444749	0	0	584	37	621	0.316309	0	0	0	0
18S	1438	A	57	3	60	0.0941712	0	0	2326	669	2995	0.285584	0	0.222201	291	28	319	0.312188	0	0.238482	0.153561	0.108787
18S	1439	A	26	14	40	0.349864	0	0.263954	2009	586	2595	0.413358	0	0.292545	282	24	306	0.302353	0	0.232741	0.26308	0.0244228
18S	1440	C	14	4	18	2.08187	0.263415	0.687259	876	848	1724	1.03109	0.103718	0.507799	101	66	167	1.26845	0.152326	0.560642	0.585233	0.0752994		0.687259	0.507799	0.560642	0.585233	0.0752994
18S	1441	U	16	6	22	1.40097	0.0763665	0.594262	1699	2272	3971	0.262437	0	0	142	396	538	0.444898	0	0	0.198087	0.280138
18S	1442	U	0	0	0	58.5222	0.965361	1	55	306	361	7.49309	0.655662	0.882544	5	17	22	13.6454	0.777634	0.934493	0.939013	0.0480574	1	1	0.882544	0.934493	0.939013	0.0480574
18S	1443	C	40	15	55	0.147222	0	0.130358	687	2076	2763	0.0873895	0	0	71	304	375	0.27896	0	0	0.0434528	0.0614515
18S	1444	U	15	13	28	1.65019	0.150049	0.630877	495	1542	2037	0.188736	0	0.158836	53	115	168	0.704076	0	0.414611	0.401442	0.192935
18S	1445	U	20	54	74	0.204	0	0.171333	841	2788	3629	0.375145	0	0	110	380	490	0.439285	0	0	0.0571109	0.080767
18S	1446	A	37	66	103	0.000320513	0	0	336	1768	2104	0.21005	0	0.173656	23	210	233	0.402374	0	0.287801	0.153819	0.118328
18S	1447	G	29	12	41	2.24974	0.380141	0.697392	182	392	574	4.17115	0.550574	0.806891	14	49	63	5.21545	0.526678	0.841225	0.781836	0.0613341	1	0.697392	0.806891	0.841225	0.781836	0.0613341
18S	1448	A	91	57	148	0.0713647	0	0	443	1891	2334	0.204882	0	0.170104	47	109	156	1.49866	0.104371	0.601318	0.25714	0.253084
18S	1449	G	226	13	239	0.426944	0	0	962	2400	3362	0.0974428	0	0	198	86	284	0.466862	0	0.319036	0.106345	0.150395
18S	1450	G	160	34	194	0.226553	0	0	1164	2108	3272	0.0178769	0	0	453	83	536	0.237699	0	0	0	0
18S	1451	G	255	21	276	0.476454	0	0	985	2368	3353	0.0331776	0	0.0321215	600	162	762	0.456633	0	0	0.0107072	0.0151422
18S	1452	A	149	40	189	0.198012	0	0	907	3251	4158	0.171588	0	0	524	113	637	0.328892	0	0	0	0
18S	1453	C	221	85	306	0.578972	0	0	1570	4023	5593	0.408177	0	0	798	126	924	0.571892	0	0	0	0
18S	1454	A	47	34	81	0.788076	0.10414	0.443766	703	2139	2842	0.314593	0	0.239373	144	110	254	0.935033	0.0382201	0.484194	0.389111	0.10716
18S	1455	A	7	11	18	6.2386	0.654301	0.868164	1759	3030	4789	0.27704	0	0	252	133	385	0.204001	0	0.169801	0.345988	0.375685
18S	1456	G	102	7	109	0.0320202	0	0	2063	1734	3797	0.0719589	0	0	301	51	352	0.270947	0	0.213662	0.0712205	0.100721
18S	1457	U	48	20	68	0.381965	0	0.279322	1788	3090	4878	0.29864	0	0	314	135	449	0.104247	0	0	0.0931072	0.131674
18S	1458	G	50	11	61	0.285305	0	0.224795	1363	1467	2830	0.301574	0	0.231762	152	114	266	0.437953	0	0.305362	0.253973	0.0364486
18S	1459	G	19	14	33	1.10392	0	0.532136	581	720	1301	1.90363	0.36404	0.655777	207	40	247	0.413934	0	0.293591	0.493834	0.150322
18S	1460	C	44	11	55	0.0418651	0	0	902	1628	2530	0.361798	0	0.265754	492	120	612	0.573808	0	0	0.0885846	0.125278
18S	1461	G	14	20	34	0.554603	0	0.363428	742	1427	2169	0.715059	0.0599672	0.417042	33	112	145	1.15228	0.191672	0.537086	0.439185	0.0726041
18S	1462	U	9	12	21	1.78131	0.287774	0.651098	1091	2500	3591	0.0134899	0	0.013314	109	98	207	0.548451	0	0.355296	0.339903	0.260602
18S	1463	U	27	18	45	0.250725	0	0.204009	1844	3403	5247	0.336465	0	0	107	100	207	0.53141	0	0.3481	0.184036	0.142811
18S	1464	C	66	17	83	0.345767	0	0	2229	3027	5256	0.342189	0	0	117	161	278	0.0957387	0	0.0876604	0.0292201	0.0413235
18S	1465	A	47	8	55	0.126587	0	0.114173	2215	1230	3445	0.0893983	0	0.082084	141	42	183	0.757428	0	0.432323	0.209527	0.158085
18S	1466	G	46	2	48	0.4678	0	0.323202	1221	707	1928	1.17508	0.173543	0.540375	67	115	182	0.872253	0	0.467248	0.443608	0.0902223
18S	1467	C	38	22	60	0.253552	0	0.204947	1773	4922	6695	0.437686	0	0	152	250	402	0.195065	0	0	0.0683157	0.0966129
18S	1468	C	78	43	121	0.373224	0	0	1860	2864	4724	0.109867	0	0	151	634	785	0.604495	0	0	0	0
18S	1469	A	29	39	68	0.277295	0	0.219587	1068	1525	2593	0.719108	0.102789	0.418397	88	178	266	0.665127	0	0.400346	0.34611	0.0897682
18S	1470	C	44	24	68	0.300161	0	0.233467	1264	1805	3069	0.407445	0	0.28956	101	191	292	0.738491	0	0.425624	0.316217	0.0806806
18S	1471	C	18	98	116	0.268946	0	0	402	3299	3701	0.165157	0	0.141779	55	237	292	1.02036	0.0413565	0.505894	0.215891	0.213075
18S	1472	C	20	119	139	0.38881	0	0	382	5437	5819	0.275777	0	0	84	390	474	0.406175	0	0.289284	0.0964281	0.13637
18S	1473	G	26	80	106	0.170509	0	0	425	3851	4276	0.0334996	0	0.0324211	183	323	506	0.412777	0	0.292583	0.108335	0.130954
18S	1474	A	18	89	107	0.199486	0	0	473	5687	6160	0.35418	0	0	136	377	513	0.490856	0	0.329675	0.109892	0.15541
18S	1475	G	19	57	76	0.0626263	0	0.0596646	895	2906	3801	0.0684581	0	0.0640877	208	1203	1411	0.522592	0	0	0.0412507	0.0292245
18S	1476	A	17	21	38	1.18006	0.192463	0.547739	596	2768	3364	0.225366	0	0.183962	107	1045	1152	0.357464	0	0	0.2439	0.227594
18S	1477	U	25	56	81	0.0149051	0	0	572	5007	5579	0.337238	0	0	108	1209	1317	0.445304	0	0	0	0
18S	1478	U	14	79	93	0.214184	0	0	706	4369	5075	0.311833	0	0	137	1183	1320	0.464455	0	0	0	0
18S	1479	G	17	30	47	0.815509	0	0.454405	504	1394	1898	0.890592	0.150792	0.471196	105	276	381	1.04945	0.11631	0.512718	0.47944	0.0245097
18S	1480	A	16	40	56	0.505068	0	0.339536	1146	1410	2556	0.246774	0	0.197992	218	404	622	0.118263	0	0.105908	0.214479	0.0960881
18S	1481	G	7	5	12	6	0.484978	0.866667	749	955	1704	0.690648	0	0.408653	186	143	329	1.01576	0.0950971	0.504667	0.593329	0.197214
18S	1482	C	45	54	99	0.134556	0	0	1127	2934	4061	0.412449	0	0	292	279	571	0.0586441	0	0	0	0
18S	1483	A	75	50	125	0.271605	0	0	900	639	1539	0.597229	0	0.374068	364	77	441	0.0587984	0	0.0556521	0.14324	0.164794
18S	1484	A	21	20	41	1.39656	0	0.588583	729	605	1334	0.572784	0	0.364358	161	54	215	0.844496	0	0.458999	0.470647	0.0919091
18S	1485	U	91	210	301	0.75195	0	0	1603	2007	3610	0.555288	0	0	364	134	498	0.419506	0	0	0	0
18S	1486	A	23	40	63	0.727951	0	0.425124	457	241	698	1.81205	0.158324	0.644715	93	75	168	0.877186	0.0508044	0.468765	0.512868	0.0949171
18S	1487	A	16	38	54	1.1901	0	0.547949	426	227	653	2.07667	0.154333	0.675309	67	31	98	2.17621	0.253545	0.687345	0.636868	0.0630667
18S	1488	C	36	80	116	0.0790123	0	0.0738112	1175	541	1716	0.160131	0	0.138097	203	85	288	0.0925413	0	0.0849719	0.0989602	0.0280468
18S	1489	A	20	107	127	0.0229167	0	0	1144	252	1396	0.367518	0	0.268889	113	51	164	0.915825	0	0.479549	0.249479	0.196255
18S	1490	G	0	2	2	45.9333	0.924142	0.985694	118	14	132	14.9734	0.772689	0.937837	14	0	14	21.6874	0.845501	0.95874	0.960757	0.0195893	1	0.985694	0.937837	0.95874	0.960757	0.0195893
18S	1491	G	28	117	145	0.126941	0	0	1814	357	2171	0.109075	0	0	214	37	251	0.321869	0	0.244229	0.0814096	0.115131
18S	1492	U	54	137	191	0.420775	0	0	2589	986	3575	0.520271	0	0	443	47	490	0.360941	0	0	0	0
18S	1493	C	23	192	215	0.497016	0	0	2732	1223	3955	0.551036	0	0	515	86	601	0.41866	0	0	0	0
18S	1494	U	33	197	230	0.549062	0	0	1643	1826	3469	0.47227	0	0	712	95	807	0.559447	0	0	0	0
18S	1495	G	10	50	60	0.942441	0	0.489313	409	451	860	1.47046	0.0967626	0.595497	124	57	181	1.52045	0.0729232	0.604564	0.563125	0.0523236
18S	1496	U	23	82	105	0.00660377	0	0	729	931	1660	0.224965	0	0.18374	223	141	364	0.29656	0	0.229213	0.137651	0.0990885
18S	1497	G	9	50	59	0.842778	0.0975464	0.461515	563	351	914	1.39954	0.222213	0.583519	196	118	314	0.705785	0.046015	0.414531	0.486522	0.071219
18S	1498	A	6	33	39	1.69806	0.25126	0.635249	477	736	1213	0.840216	0.0560987	0.45679	124	197	321	0.740545	0.0834489	0.426228	0.506089	0.0921782
18S	1499	U	12	43	55	0.890873	0	0.475636	406	1733	2139	0.112726	0	0.101349	119	688	807	0.337514	0	0	0.192328	0.204557
18S	1500	G	5	51	56	0.763353	0	0.437249	265	849	1114	1.23117	0.00391045	0.552027	36	426	462	0.251932	0	0.201582	0.396953	0.145878
18S	1501	C	9	98	107	0.180658	0	0	277	2384	2661	0.137537	0	0	26	710	736	0.282557	0	0	0	0
18S	1502	C	16	57	73	0.273423	0	0.217018	402	1983	2385	0.0194607	0	0.0190971	34	662	696	0.224773	0	0	0.0787051	0.0981124
18S	1503	C	21	86	107	0.179527	0	0	492	1948	2440	0.0517502	0	0.0492231	100	829	929	0.457658	0	0	0.0164077	0.023204
18S	1504	U	24	114	138	0.396163	0	0	693	3324	4017	0.397691	0	0	107	337	444	0.205893	0	0.171058	0.0570192	0.0806373
18S	1505	U	86	138	224	0.679605	0	0	1857	5868	7725	0.740536	0	0	365	444	809	0.42989	0	0	0	0
18S	1506	A	25	64	89	0.0841975	0	0	909	691	1600	0.605399	0	0.377249	226	158	384	0.177576	0	0.151131	0.176127	0.155022
18S	1507	G	5	48	53	0.478601	0	0.32779	357	476	833	2.078	0.143193	0.675377	97	87	184	1.3358	0.266391	0.573207	0.525458	0.145863
18S	1508	A	11	25	36	0.927628	0.0342262	0.488071	508	343	851	1.77767	0.014561	0.640257	111	102	213	0.781931	0.0627753	0.439965	0.522764	0.0853696
18S	1509	U	16	11	27	1.26429	0.0417402	0.567308	670	2131	2801	0.296161	0	0	140	164	304	0.0998179	0	0.0910299	0.219446	0.248767
18S	1510	G	14	3	17	2.08889	0.0893599	0.688645	309	249	558	2.74796	0.205154	0.733538	78	72	150	1.08322	0.118411	0.521633	0.647939	0.0911729
18S	1511	U	8	25	33	0.329739	0	0.253581	325	1645	1970	0.142314	0	0	51	132	183	0.645954	0	0.39375	0.215777	0.162955
18S	1512	C	5	29	34	0.0314286	0	0	427	764	1191	0.19917	0	0.166206	50	202	252	0.0758893	0	0.0707965	0.079001	0.0681011
18S	1513	C	8	30	38	0.197721	0	0	706	1188	1894	0.270613	0	0	103	79	182	0.582332	0.148916	0.369297	0.123099	0.174088
18S	1514	G	10	6	16	0.875817	0.0884832	0.482014	787	252	1039	0.447799	0	0.309502	274	44	318	0.127273	0	0	0.263839	0.199413
18S	1515	G	2	5	7	3.42917	0.489422	0.796709	732	446	1178	0.321025	0	0.243168	283	102	385	0.242689	0	0	0.346626	0.33338
18S	1516	G	25	4	29	0.0944444	0	0.0890052	1138	580	1718	0.175399	0	0	111	277	388	0.256927	0	0	0.0296684	0.0419575
18S	1517	G	6	38	44	0.264691	0	0	479	437	916	0.818175	0.115001	0.450268	43	330	373	0.202228	0	0	0.150089	0.212258
18S	1518	C	7	33	40	0.187263	0	0	1027	420	1447	0.125691	0	0.111725	141	172	313	0.0352088	0	0	0.0372417	0.0526677
18S	1519	U	13	43	56	0.44347	0	0	1505	794	2299	0.255121	0	0	173	235	408	0.288807	0	0	0	0
18S	1520	G	2	12	14	1.44741	0.00191801	0.607965	831	478	1309	0.452748	0	0.311813	53	49	102	2.10647	0.387692	0.680217	0.533332	0.15939
18S	1521	C	16	59	75	0.570175	0	0	1519	687	2206	0.0580829	0	0	113	382	495	0.451098	0	0	0	0
18S	1522	A	1	5	6	5.21746	0.582452	0.858897	913	143	1056	1.36974	0.233478	0.578243	54	76	130	1.48041	0.199592	0.598683	0.678608	0.127757
18S	1523	C	13	26	39	0.0527778	0	0.0513514	2277	964	3241	0.173041	0	0	145	117	262	0.297803	0	0.230141	0.0938309	0.0986396
18S	1524	G	6	10	16	1.90588	0.246794	0.669421	1262	481	1743	0.991692	0.106222	0.498058	90	81	171	1.42093	0.0604001	0.588349	0.585276	0.0699927
18S	1525	C	10	24	34	0.420952	0	0.302326	2605	1226	3831	0.0330231	0	0	191	131	322	0.431373	0	0.302023	0.20145	0.142446
18S	1526	G	9	28	37	0.500877	0	0.339679	1635	541	2176	1.11798	0.183562	0.527967	112	61	173	2.51552	0.295703	0.716719	0.528121	0.153926
18S	1527	C	34	40	74	0.213926	0	0	3934	1164	5098	0.0458783	0	0	307	100	407	0.736084	0.0531303	0.42459	0.14153	0.200154
18S	1528	G	39	22	61	0.0580645	0	0.0557276	4176	690	4866	0.127893	0	0.113412	567	86	653	0.282671	0	0.22064	0.129926	0.0683303
18S	1529	C	60	11	71	0.0266975	0	0.0263599	5825	1527	7352	0.18897	0	0	876	64	940	0.117369	0	0.105141	0.0438335	0.0446664
18S	1530	U	90	22	112	0.357227	0	0	7997	1187	9184	0.344365	0	0	1192	141	1333	0.139239	0	0	0	0
18S	1531	A	47	2	49	0.645778	0	0.397212	5557	528	6085	0.0676744	0	0.0633947	953	67	1020	0.263358	0	0.208621	0.223076	0.136663
18S	1532	C	141	9	150	0.530611	0	0	9748	932	10680	0.447817	0	0	2052	108	2160	0.420227	0	0	0	0
18S	1533	A	63	5	68	0.139614	0	0.124088	6275	236	6511	0.0296222	0	0	1270	94	1364	0.0466585	0	0.0446098	0.0562325	0.0513209
18S	1534	C	96	9	105	0.343187	0	0	6979	449	7428	0.210179	0	0	2031	154	2185	0.380492	0	0	0	0
18S	1535	U	83	36	119	0.48463	0	0	8088	1713	9801	0.47755	0	0	2865	320	3185	0.62066	0	0	0	0
18S	1536	G	17	27	44	0.456296	0	0.318182	2667	733	3400	0.561279	0.0890465	0.359567	915	238	1153	0.228818	0	0.186341	0.28803	0.0738633
18S	1537	A	4	18	22	1.70918	0.188597	0.641174	716	495	1211	3.13273	0.478821	0.75818	314	270	584	1.48203	0.180143	0.597516	0.665624	0.0678312
18S	1538	C	7	23	30	0.987814	0	0.505132	1447	839	2286	1.05761	0.0650879	0.514108	489	454	943	0.560134	0	0.359273	0.459504	0.0709686
18S	1539	U	2	20	22	1.50242	0.110017	0.611002	357	2755	3112	0.362469	0	0.266101	436	570	1006	0.440836	0	0.30617	0.394424	0.154015
18S	1540	G	6	21	27	0.994048	0	0.507599	1342	1134	2476	0.679657	0	0.404738	331	225	556	1.71562	0.179991	0.632178	0.514838	0.092993
18S	1541	G	6	4	10	4.19394	0.503255	0.821853	1251	389	1640	1.61251	0.205613	0.61737	464	82	546	1.88649	0.255946	0.653973	0.697732	0.0890298
18S	1542	C	27	35	62	0.194533	0	0	3065	717	3782	0.0354157	0	0.0342131	1434	98	1532	0.0538958	0	0	0.0114044	0.0161282
18S	1543	U	50	28	78	0.316456	0	0	4027	802	4829	0.144716	0	0	1764	108	1872	0.182613	0	0	0	0
18S	1544	C	86	24	110	0.515215	0	0	6658	517	7175	0.425488	0	0	2926	93	3019	0.507623	0	0	0	0
18S	1545	A	55	20	75	0.196784	0	0	5324	339	5663	0.212775	0	0	2022	60	2082	0.208887	0	0	0	0
18S	1546	G	42	2	44	0.443704	0	0.312142	3731	260	3991	0.16108	0	0.138763	1356	18	1374	0.250788	0	0.200621	0.217175	0.0717429
18S	1547	C	54	14	68	0.0779388	0	0	6452	457	6909	0.379117	0	0	2738	19	2757	0.430453	0	0	0	0
18S	1548	G	49	13	62	0.0176367	0	0.0176056	4017	189	4206	0.0826532	0	0.07636	1451	20	1471	0.153027	0	0.132796	0.0755871	0.0470293
18S	1549	U	67	18	85	0.317571	0	0	5313	590	5903	0.288405	0	0	1737	133	1870	0.164214	0	0	0	0
18S	1550	G	30	16	46	0.232861	0	0.192195	1960	1118	3078	0.36177	0.0230865	0.265725	798	294	1092	0.371648	0	0.271131	0.243017	0.0360041
18S	1551	U	35	34	69	0.303333	0	0	3128	535	3663	0.00451844	0	0.00449934	1239	116	1355	0.0671665	0	0	0.00149978	0.00212101
18S	1552	G	16	6	22	1.2343	0.21158	0.563396	1468	700	2168	0.614021	0.0661284	0.380538	635	46	681	0.741561	0.0175562	0.426161	0.456698	0.0777116
18S	1553	C	45	16	61	0.249821	0	0	2519	402	2921	0.0854247	0	0.0787265	1099	57	1156	0.12082	0	0	0.0262422	0.037112
18S	1554	C	24	0	24	1.15422	0.058508	0.545932	2095	440	2535	0.154316	0	0.133732	928	67	995	0.129652	0	0	0.226555	0.23234
18S	1555	U	27	14	41	0.227513	0	0.189011	2123	1531	3654	0.291455	0	0	856	236	1092	0.321216	0	0	0.0630037	0.0891006
18S	1556	A	11	4	15	2.36389	0.286995	0.716029	681	948	1629	0.610034	0.115795	0.37904	190	49	239	2.04315	0.410398	0.672313	0.589127	0.149623
18S	1557	C	23	2	25	1.03547	0	0.518511	892	984	1876	0.35655	0.0110333	0.262939	322	84	406	0.578023	0.022791	0.366867	0.382772	0.104941
18S	1558	C	50	6	56	0.117934	0	0	783	949	1732	0.445066	0.0507779	0.308113	181	99	280	1.05852	0.128292	0.515105	0.274406	0.211637
18S	1559	C	61	7	68	0.260709	0	0	1069	969	2038	0.241518	0	0.194611	245	116	361	0.477839	0	0.323942	0.172851	0.133141
18S	1560	U	107	35	142	0.702797	0	0	1998	1360	3358	0.259244	0	0	306	241	547	0.179035	0	0	0	0
18S	1561	A	40	10	50	0.0366013	0	0.0359897	1247	540	1787	0.600404	0.0758067	0.375289	209	71	280	0.528233	0	0.346456	0.252578	0.153603
18S	1562	C	43	7	50	0.0376906	0	0.0370212	2267	924	3191	0.0863722	0	0	298	339	637	0.442894	0	0	0.0123404	0.017452
18S	1563	G	13	7	20	1.67778	0.184304	0.6379	1434	1299	2733	0.189832	0	0.159594	244	231	475	0.206653	0	0	0.265831	0.27104
18S	1564	C	39	11	50	0.0156863	0	0.015748	1498	1082	2580	0.385987	0.0461892	0.278571	85	242	327	0.199627	0	0.166832	0.153717	0.107697
18S	1565	C	12	18	30	0.664875	0	0.407245	2032	1030	3062	0.291519	0.0348879	0.225775	67	318	385	0.0108808	0	0.0107914	0.214604	0.162044
18S	1566	G	35	13	48	0.00975057	0	0.0098556	3552	845	4397	0.0113536	0	0.0112287	93	85	178	1.68796	0.117274	0.629278	0.216788	0.291676
18S	1567	G	23	5	28	0.638697	0.0591906	0.398137	2341	2765	5106	0.0499184	0	0	134	34	168	1.9735	0.183617	0.66502	0.354386	0.27325
18S	1568	C	57	11	68	0.31256	0	0	3565	2434	5999	0.0869704	0	0	351	183	534	0.10054	0	0.0915106	0.0305035	0.0431385
18S	1569	A	30	8	38	0.49943	0	0.338875	1907	2796	4703	0.317354	0	0.240941	260	111	371	0.867742	0	0.465264	0.34836	0.0918245
18S	1570	G	33	3	36	0.76006	0.0524452	0.438572	2917	2257	5174	0.300502	0.0173995	0.231101	384	105	489	0.569478	0	0.363318	0.34433	0.0857574
18S	1571	G	25	10	35	0.910802	0.0970594	0.483691	2012	5046	7058	0.0275456	0	0	354	95	449	0.887111	0.00835505	0.470644	0.318112	0.225002
18S	1572	C	43	44	87	0.166288	0	0	2228	8458	10686	0.338358	0	0	509	1126	1635	0.4681	0	0	0	0
18S	1573	G	24	30	54	0.476566	0	0.326777	1497	6500	7997	0.0467742	0	0	149	488	637	0.739951	0	0.425655	0.25081	0.181886
18S	1574	C	24	94	118	0.354342	0	0	2239	8673	10912	0.329635	0	0	181	2068	2249	0.542598	0	0	0	0
18S	1575	G	63	95	158	0.539553	0	0	3235	5510	8745	0.125522	0	0	267	1167	1434	0.15259	0	0	0	0
18S	1576	G	56	34	90	0.0996337	0	0	5962	2461	8423	0.0803656	0	0	372	713	1085	0.224361	0	0.183385	0.0611283	0.0864485
18S	1577	G	19	36	55	0.562897	0	0.364325	2822	1247	4069	1.06633	0.235516	0.516111	212	397	609	1.44922	0.225431	0.592103	0.490846	0.0946903
18S	1578	U	46	119	165	0.555422	0	0	6416	4664	11080	0.323602	0	0	453	1827	2280	0.387798	0	0	0	0
18S	1579	A	15	32	47	0.755093	0.0435053	0.435398	3276	2658	5934	0.360388	0.00540976	0.264948	329	1042	1371	0.178053	0	0.151235	0.28386	0.116777
18S	1580	A	5	22	27	2.07024	0.353148	0.682228	1474	2988	4462	0.918782	0.178996	0.478892	424	851	1275	0.49778	0	0.332519	0.49788	0.143398
18S	1581	C	20	36	56	0.387524	0	0.282869	3957	4023	7980	0.0260675	0	0.0254083	636	1024	1660	0.208496	0	0.172611	0.160296	0.105468
18S	1582	C	27	28	55	0.326587	0	0.249545	3409	4089	7498	0.111809	0	0.100577	154	1217	1371	0.611249	0.0232682	0.379535	0.243219	0.113972
18S	1583	C	25	62	87	0.236364	0	0	4453	5635	10088	0.21718	0	0	190	1995	2185	0.00665345	0	0.00661248	0.00220416	0.00311715
18S	1584	G	17	38	55	0.248214	0	0.201742	2566	4208	6774	0.229506	0	0.186687	146	1724	1870	0.248601	0	0.199189	0.195873	0.00657812
18S	1585	U	17	61	78	0.23699	0	0	3844	7636	11480	0.358048	0	0	195	3110	3305	0.350145	0	0	0	0
18S	1586	U	16	80	96	0.413402	0	0	4971	8777	13748	0.502541	0	0	344	4862	5206	0.636214	0	0	0	0
18S	1587	G	14	67	81	0.27981	0	0	4033	4907	8940	0.20428	0	0	372	2946	3318	0.391765	0	0	0	0
18S	1588	A	16	51	67	0.166503	0	0	3493	3547	7040	0.0508103	0	0	360	2303	2663	0.285131	0	0	0	0
18S	1589	A	0	21	21	1.6096	0.324099	0.627733	455	2344	2799	1.32618	0.279559	0.570199	74	624	698	1.77557	0.277457	0.640043	0.612658	0.0304412
18S	1590	C	4	37	41	0.165344	0	0.144844	980	2827	3807	0.483815	0	0.326119	62	911	973	0.741786	0	0.426128	0.29903	0.11642
18S	1591	C	1	30	31	0.494097	0	0.337764	603	2541	3144	0.646193	0.0150326	0.392614	21	751	772	0.973739	0.0248917	0.493671	0.408016	0.0645738
18S	1592	C	3	27	30	0.382079	0	0.283059	790	2342	3132	0.399812	0	0.285684	4	581	585	1.18174	0	0.542074	0.370272	0.121487
18S	1593	C	5	59	64	0.478974	0	0	1528	3047	4575	0.243896	0	0	39	641	680	0.384059	0	0.277782	0.0925941	0.130948
18S	1594	A	9	13	22	0.485507	0	0.336683	1450	1393	2843	0.11964	0	0.106889	28	310	338	1.30298	0	0.566506	0.336693	0.187638
18S	1595	U	4	14	18	0.600585	0	0.387986	1261	1402	2663	0.0928679	0	0.0850055	52	539	591	0.0231419	0	0.0226559	0.165216	0.159566
18S	1596	U	0	17	17	0.645062	0	0.405825	1105	1791	2896	0.0142293	0	0	58	971	1029	0.49849	0	0	0.135275	0.191308
18S	1597	C	8	45	53	0.568313	0	0	1537	975	2512	0.13359	0	0.117888	70	717	787	0.365849	0	0	0.039296	0.055573
18S	1598	G	4	9	13	1.05079	0	0.530874	997	378	1375	1.12909	0.269431	0.530496	103	265	368	0.382686	0	0.277313	0.446228	0.119441
18S	1599	U	3	23	26	0.202881	0	0.17402	1548	1112	2660	0.0628711	0	0.0591731	88	323	411	0.209439	0	0.173519	0.135571	0.0540217
18S	1600	G	4	11	15	1.2	0	0.561404	1079	998	2077	0.354764	0.0434003	0.261957	88	134	222	1.32103	0.144084	0.570258	0.46454	0.143293
18S	1601	A	3	1	4	7.14	0.570196	0.899244	1867	1089	2956	0.0761169	0	0	116	81	197	1.67374	0.2494	0.627176	0.508807	0.376536
18S	1602	U	8	12	20	1.07672	0	0.530639	2158	1290	3448	0.198438	0	0	147	95	242	1.2273	0.18177	0.552045	0.360895	0.255341
18S	1603	G	13	4	17	1.80617	0.253173	0.656643	3007	673	3680	0.237279	0	0	418	73	491	0.103342	0	0.0938359	0.25016	0.289969
18S	1604	G	14	48	62	0.202293	0	0	1773	811	2584	0.193853	0	0.162429	373	82	455	0.262524	0	0.208298	0.123576	0.0893651
18S	1605	G	32	103	135	0.644281	0	0	1792	2235	4027	0.220788	0	0	422	398	820	0.308919	0	0	0	0
18S	1606	G	6	62	68	0.1	0	0	1197	1095	2292	0.495387	0.0783754	0.331373	439	392	831	0.297716	0	0	0.110458	0.156211
18S	1607	A	13	51	64	0.0252991	0	0.0250508	960	1357	2317	0.508887	0.0944999	0.337356	228	342	570	0.0924499	0	0.0847621	0.149056	0.135361
18S	1608	U	14	44	58	0.17533	0	0.151358	1116	2443	3559	0.0483677	0	0	300	524	824	0.278815	0	0	0.0504525	0.0713506
18S	1609	C	11	69	80	0.176955	0	0	359	3135	3494	0.00489588	0	0.00487342	199	1054	1253	0.576174	0	0	0.00162447	0.00229735
18S	1610	G	8	65	73	0.0975976	0	0	851	3848	4699	0.253645	0	0	227	508	735	0.241259	0	0	0	0
18S	1611	G	11	62	73	0.161111	0	0	223	4676	4899	0.269109	0	0	35	383	418	0.306497	0	0.235024	0.0783413	0.110791
18S	1612	G	12	81	93	0.414184	0	0	169	3401	3570	0.146234	0	0.127609	49	250	299	0.79837	0	0.444765	0.190791	0.18699
18S	1613	G	0	61	61	0.122401	0	0	201	2457	2658	0.610743	0	0.379257	34	112	146	2.46085	0.238767	0.712454	0.363904	0.291061
18S	1614	A	9	16	25	1.06667	0.15526	0.525917	359	2447	2806	0.559435	0	0.358824	52	132	184	1.55435	0	0.609802	0.498181	0.104321
18S	1615	U	2	18	20	1.40317	0.162271	0.595687	326	4483	4809	0.105308	0	0	49	185	234	0.811584	0	0.449052	0.348246	0.253419
18S	1616	U	1	27	28	0.551724	0	0.363636	337	4884	5221	0.140974	0	0	39	345	384	0.0694372	0	0	0.121212	0.17142
18S	1617	G	3	10	13	2.03175	0.100524	0.686327	277	3355	3632	0.28635	0	0.222655	42	191	233	0.508072	0	0.337859	0.415614	0.197117
18S	1618	C	22	66	88	0.671036	0	0	721	9308	10029	0.616488	0	0	123	923	1046	0.766794	0	0	0	0
18S	1619	A	6	21	27	0.0857143	0	0.0816327	491	1887	2378	0.923553	0	0.480234	50	265	315	0.0150844	0	0	0.187289	0.209807
18S	1620	A	2	18	20	0.299471	0	0.239222	725	2417	3142	0.387485	0	0.279336	60	198	258	0.157143	0	0.136257	0.218272	0.0602609
18S	1621	U	0	30	30	0.235125	0	0	1033	4186	5219	0.237105	0	0	85	119	204	0.414905	0	0.294253	0.0980844	0.138712
18S	1622	U	16	11	27	0.210714	0	0	1668	4779	6447	0.449261	0	0	146	138	284	0.0645614	0	0	0	0
18S	1623	A	7	6	13	0.636508	0	0.406694	1249	1952	3201	0.15364	0	0.133215	68	103	171	0.58863	0	0.371888	0.303932	0.121549
18S	1624	U	5	3	8	1.45185	0	0.620253	759	1789	2548	0.423077	0	0.297379	60	30	90	2.05788	0	0.675403	0.531012	0.16673
18S	1625	U	1	0	1	9.31111	0.708717	0.949037	284	829	1113	2.18743	0.307459	0.686461	47	32	79	2.19111	0.321288	0.68933	0.774943	0.123109	1
18S	1626	C	5	5	10	0.782828	0	0.462687	634	1271	1905	0.861338	0.0571745	0.462883	42	33	75	2.56988	0.419325	0.722542	0.54937	0.122451
18S	1627	C	2	2	4	3.2	0.301441	0.8	1178	1139	2317	0.548667	0	0.354382	133	72	205	0.388134	0.00711947	0.28059	0.478324	0.229446
18S	1628	C	6	7	13	0.461905	0	0.332192	959	1209	2168	0.645951	0.00919289	0.392558	136	159	295	0.0208333	0	0.0204759	0.248409	0.163046
18S	1629	C	18	25	43	0.598737	0	0	1860	2309	4169	0.156645	0	0	247	293	540	0.434401	0	0	0	0
18S	1630	A	4	8	12	0.749573	0	0.448135	1103	3134	4237	0.137452	0	0	186	158	344	0.0235749	0	0.0230973	0.157077	0.206025
18S	1631	U	28	27	55	0.663095	0	0	2148	4750	6898	0.490677	0	0	360	205	565	0.365253	0	0	0	0
18S	1632	G	10	11	21	0.0782828	0	0.0757946	1632	2428	4060	0.0260171	0	0	257	150	407	0.0257353	0	0	0.0252649	0.0357299
18S	1633	A	13	7	20	0.118519	0	0.110672	1898	2225	4123	0.0443259	0	0	334	183	517	0.24408	0	0	0.0368906	0.0521713
18S	1634	A	16	4	20	0.159259	0	0.143265	1216	1695	2911	0.392453	0	0.281912	181	160	341	0.199058	0	0.166418	0.197198	0.0606429
18S	1635	C	8	10	18	0.271345	0	0.222649	2054	5207	7261	0.521928	0	0	257	275	532	0.291411	0	0	0.0742163	0.104958
18S	1636	G	8	15	23	0.0912037	0	0	1011	1782	2793	0.337445	0	0.252373	119	185	304	0.220364	0	0.181059	0.144477	0.106229
18S	1637	A	6	12	18	0.140936	0	0.1295	1302	2123	3425	0.031235	0	0	115	346	461	0.295527	0	0	0.0431668	0.061047
18S	1638	G	4	13	17	0.0876543	0	0.0849282	401	1840	2241	0.356225	0	0.262745	30	282	312	0.0309194	0	0	0.115891	0.109477
18S	1639	G	6	4	10	0.914141	0.182457	0.501385	1537	471	2008	0.432769	0	0.302156	55	133	188	0.546091	0.0438305	0.35442	0.385987	0.0843422
18S	1640	A	21	10	31	0.328125	0	0	1744	955	2699	0.0190165	0	0.0186684	64	193	257	0.0675711	0	0.0635248	0.0273977	0.0266584
18S	1641	A	11	5	16	0.532026	0	0.361136	1636	801	2437	0.1312	0	0.116025	77	187	264	0.0332914	0	0.0323369	0.169833	0.13952
18S	1642	U	14	4	18	0.55614	0	0.369895	1083	805	1888	0.366084	0	0.268085	29	95	124	1.25813	0.1462	0.559137	0.399039	0.120596
18S	1643	U	6	2	8	3.19012	0.435788	0.782082	394	382	776	2.71888	0.463565	0.731355	13	47	60	4.70911	0.422835	0.827217	0.780218	0.0391577	1
18S	1644	C	9	10	19	1.06722	0.143429	0.529055	693	1095	1788	0.562946	0.0310628	0.360312	32	78	110	2.29009	0.236676	0.697968	0.529112	0.137848
18S	1645	C	21	14	35	0.205556	0	0.174528	1354	1505	2859	0.0213287	0	0	101	126	227	0.683674	0	0.407122	0.193883	0.166769
18S	1646	C	40	30	70	0.406729	0	0	2257	2737	4994	0.477927	0	0	239	347	586	0.360023	0	0	0	0
18S	1647	A	49	10	59	0.263333	0	0	1829	1760	3589	0.217957	0	0	256	208	464	0.0721386	0	0	0	0
18S	1648	G	46	21	67	0.353922	0	0	1345	1458	2803	0.00639959	0	0.00636115	158	261	419	0.0810847	0	0.0751686	0.0271766	0.0340347
18S	1649	U	76	42	118	0.681232	0	0	3165	2322	5487	0.547686	0	0	416	883	1299	0.700573	0	0	0	0
18S	1650	A	35	19	54	0.201414	0	0	1144	931	2075	0.344386	0	0.256258	207	289	496	0.0124525	0	0.0123238	0.0895271	0.118004
18S	1651	A	19	10	29	0.447778	0	0.316575	1715	892	2607	0.0228613	0	0	254	154	408	0.262728	0	0.208467	0.175014	0.131388
18S	1652	G	8	2	10	2.84848	0.421943	0.758065	1038	403	1441	0.686901	0.0103995	0.407364	199	105	304	0.684772	0	0.407241	0.524223	0.165351
18S	1653	U	8	2	10	2.30404	0.224172	0.71707	1780	772	2552	0.230953	0	0	410	179	589	0.246478	0	0	0.239023	0.33803
18S	1654	G	10	3	13	1.27698	0	0.578985	440	313	753	1.56711	0.201737	0.610772	117	66	183	1.57216	0.118805	0.612516	0.600758	0.015412
18S	1655	C	20	7	27	0.0884921	0	0	1252	806	2058	0.240721	0	0	547	64	611	0.343627	0	0	0	0
18S	1656	G	13	7	20	0.0259259	0	0	586	246	832	0.741163	0.0696299	0.425965	421	26	447	0.146701	0	0	0.141988	0.200802
18S	1657	G	6	8	14	0.213333	0	0.186047	565	340	905	0.455666	0	0.313267	315	30	345	0.092614	0	0.0849885	0.194767	0.093398
18S	1658	G	6	28	34	0.566032	0	0	285	526	811	0.482868	0	0.325902	165	25	190	1.0861	0.109929	0.521946	0.282616	0.215271
18S	1659	U	4	2	6	1.55714	0.126321	0.64497	232	780	1012	0.139191	0	0.12229	135	36	171	1.42797	0.213804	0.589545	0.452268	0.234425
18S	1660	C	14	6	20	0.22381	0	0	512	738	1250	0.141291	0	0	376	25	401	0.0461305	0	0.0442014	0.0147338	0.0208367
18S	1661	A	3	3	6	1.56984	0.19646	0.646828	305	278	583	1.11406	0.141734	0.527404	273	22	295	0.620008	0.0377807	0.383519	0.51925	0.10765
18S	1662	U	16	4	20	0.230159	0	0	810	1165	1975	0.435734	0	0	690	47	737	0.38237	0	0	0	0
18S	1663	A	0	2	2	4.98148	0.587987	0.881967	278	331	609	1.34525	0.19074	0.574007	270	6	276	0.894023	0.0556334	0.472925	0.642966	0.173965
18S	1664	A	15	5	20	0.189418	0	0	375	420	795	1.08178	0.121113	0.519957	487	29	516	0.110853	0	0.0999651	0.206641	0.225275
18S	1665	G	3	3	6	1.56825	0.186425	0.646597	582	737	1319	0.335766	0	0.251509	537	64	601	0.0115172	0	0	0.299368	0.266133
18S	1666	C	16	4	20	0.179365	0	0	753	855	1608	0.153422	0	0.133086	804	168	972	0.416124	0	0	0.044362	0.0627374
18S	1667	U	11	11	22	0.234783	0	0	468	1700	2168	0.121613	0	0	508	257	765	0.237293	0	0	0	0
18S	1668	U	14	13	27	0.336111	0	0	454	1897	2351	0.141671	0	0	410	343	753	0.234866	0	0	0	0
18S	1669	G	0	13	13	0.484921	0	0.343066	121	2924	3045	0.355016	0	0	99	224	323	0.848217	0	0.459706	0.26759	0.195115
18S	1670	C	5	28	33	0.423203	0	0	190	4192	4382	0.571886	0	0	159	1236	1395	0.675263	0	0	0	0
18S	1671	G	3	8	11	1.03241	0.0540615	0.529691	157	1987	2144	0.0735872	0	0.068573	113	155	268	1.07204	0.0943162	0.518313	0.372192	0.214742
18S	1672	U	4	9	13	0.760317	0	0.450188	200	1282	1482	0.539852	0	0.35074	113	59	172	1.94656	0.178151	0.66192	0.487616	0.129766
18S	1673	U	7	15	22	0.0869565	0	0.0833333	238	1396	1634	0.402229	0	0.286975	149	31	180	1.4989	0	0.601152	0.32382	0.212998
18S	1674	G	15	14	29	0.146296	0	0	493	1224	1717	0.284653	0	0.22168	263	29	292	0.365188	0	0.26817	0.163283	0.117008
18S	1675	A	14	10	24	0.132444	0	0.121237	579	837	1416	0.551878	0	0.355781	412	24	436	0.179278	0	0	0.159006	0.147682
18S	1676	U	14	6	20	0.445503	0	0.318698	492	1173	1665	0.244871	0	0.196799	224	29	253	0.543351	0	0.35296	0.289486	0.0670152
18S	1677	U	20	38	58	0.547646	0	0	718	3792	4510	0.648282	0	0	355	196	551	0.361554	0	0	0	0
18S	1678	A	1	6	7	3.44028	0.48608	0.797232	49	122	171	10.9865	0.730652	0.917018	17	34	51	8.42735	0.648101	0.895753	0.870001	0.0521825	1	0.797232	0.917018	0.895753	0.870001	0.0521825
18S	1679	A	18	20	38	0.131909	0	0	731	2266	2997	0.405756	0	0	213	125	338	0.66116	0	0.398719	0.132906	0.187958
18S	1680	G	3	34	37	0.0903509	0	0	550	772	1322	0.49103	0	0.32949	225	79	304	1.05556	0.0662461	0.514334	0.281275	0.212726
18S	1681	U	5	47	52	0.386792	0	0	391	1618	2009	0.0565893	0	0	286	179	465	0.433047	0	0.302639	0.10088	0.142666
18S	1682	C	7	18	25	0.388462	0	0.287749	329	1033	1362	0.442162	0	0.306753	476	201	677	0.0557686	0	0.0528966	0.2158	0.115451
18S	1683	C	16	15	31	0.145833	0	0.130841	407	999	1406	0.406397	0	0.289109	1005	176	1181	0.399004	0	0	0.139983	0.118205
18S	1684	C	17	36	53	0.343827	0	0	434	1347	1781	0.0799788	0	0.0740944	1298	124	1422	0.50039	0	0	0.0246981	0.0349284
18S	1685	U	10	26	36	0.0489489	0	0.0478989	908	1796	2704	0.289131	0	0	1399	192	1591	0.55252	0	0	0.0159663	0.0225798
18S	1686	G	8	13	21	0.811111	0.0584764	0.459382	427	1340	1767	0.120356	0	0.107481	422	88	510	0.592433	0	0.372488	0.313117	0.149672
18S	1687	C	7	11	18	1.11462	0.129838	0.540556	546	1518	2064	0.0364864	0	0	422	177	599	0.27563	0	0.216356	0.252304	0.22214
18S	1688	C	19	16	35	0.148148	0	0.132231	711	849	1560	0.447441	0	0.309262	715	248	963	0.283495	0	0	0.147165	0.126697
18S	1689	C	29	19	48	0.153061	0	0	1295	921	2216	0.0332582	0	0.0322017	345	143	488	0.397796	0	0.285005	0.105736	0.127442
18S	1690	U	41	39	80	0.511111	0	0	1813	1980	3793	0.391129	0	0	433	147	580	0.0491299	0	0.0469061	0.0156354	0.0221117
18S	1691	U	16	14	30	0.413262	0	0.299247	886	641	1527	0.729618	0.00886986	0.421997	308	72	380	0.451239	0	0.311497	0.344247	0.0552045
18S	1692	U	16	8	24	0.809778	0	0.457559	1122	387	1509	0.809279	0.048854	0.447457	163	45	208	1.59729	0.194971	0.616118	0.507045	0.0772366
18S	1693	G	27	6	33	0.293791	0	0.23236	1199	608	1807	0.514602	0	0.339885	93	62	155	2.64708	0.370263	0.727086	0.43311	0.212457
18S	1694	U	63	34	97	0.62483	0	0	3563	1928	5491	0.575688	0	0	278	285	563	0.0123522	0	0	0	0
18S	1695	A	24	9	33	0.294771	0	0.232955	1923	433	2356	0.170061	0	0.145396	223	58	281	1.37924	0.167266	0.580562	0.319638	0.187932
18S	1696	C	42	8	50	0.240305	0	0	3539	806	4345	0.435637	0	0	322	411	733	0.113064	0	0	0	0
18S	1697	A	12	1	13	1.70317	0.0124929	0.647165	1350	850	2200	0.116149	0	0.104105	110	335	445	0.562207	0	0.360397	0.370556	0.22182
18S	1698	C	25	20	45	0.278019	0	0	2093	1220	3313	0.310471	0	0	168	1090	1258	0.484344	0	0	0	0
18S	1699	A	6	5	11	2.01759	0.14915	0.687599	588	581	1169	1.22768	0.0657359	0.551315	115	705	820	0.0899716	0	0	0.412971	0.297268
18S	1700	C	25	4	29	0.097037	0	0.0912256	849	682	1531	0.654874	0	0.39588	218	799	1017	0.266394	0	0	0.162369	0.169266
18S	1701	C	32	19	51	0.513675	0	0	1769	875	2644	0.148591	0	0	546	1411	1957	0.687028	0	0	0	0
18S	1702	G	8	2	10	1.63737	0.162226	0.642999	994	362	1356	0.875723	0.0188723	0.467056	90	221	311	1.51165	0.113986	0.602624	0.570893	0.0752513
18S	1703	C	1	3	4	4.58	0.524538	0.851301	51	58	109	23.4547	0.889291	0.959465	6	66	72	9.37275	0.678446	0.904788	0.905185	0.0441585	1	0.851301	0.959465	0.904788	0.905185	0.0441585
18S	1704	C	32	5	37	0.330994	0	0	2163	242	2405	0.103898	0	0.0941544	286	417	703	0.056108	0	0	0.0313848	0.0443848
18S	1705	C	25	4	29	0.00851852	0	0	4345	290	4635	0.414872	0	0	341	377	718	0.146052	0	0	0	0
18S	1706	G	29	2	31	0.0298611	0	0.0299026	2412	150	2562	0.273581	0	0.214878	339	108	447	0.365923	0	0.268333	0.171038	0.102156
18S	1707	U	12	0	12	1.92479	0.179722	0.67587	2833	248	3081	0.130889	0	0.115773	142	146	288	1.08727	0	0.521771	0.437805	0.236241
18S	1708	C	16	9	25	0.558547	0	0.367444	4796	218	5014	0.292496	0	0	146	327	473	0.182208	0	0.154401	0.173948	0.150644
18S	1709	G	19	2	21	0.99596	0.0196253	0.510616	2905	182	3087	0.246053	0	0.197517	251	102	353	0.679692	0	0.405335	0.371156	0.130087
18S	1710	C	39	1	40	0.121138	0	0.110452	4329	177	4506	0.1371	0	0	422	233	655	0.0642954	0	0	0.0368174	0.0520677
18S	1711	U	92	10	102	0.608198	0	0	6157	348	6505	0.447199	0	0	518	253	771	0.227145	0	0	0	0
18S	1712	A	54	5	59	0.246667	0	0	4012	109	4121	0.129764	0	0	473	72	545	0.0997151	0	0.0908248	0.0302749	0.0428152
18S	1713	C	54	5	59	0.258704	0	0	4059	75	4134	0.18912	0	0	652	83	735	0.235085	0	0	0	0
18S	1714	U	58	30	88	0.541948	0	0	5115	267	5382	0.463154	0	0	1257	137	1394	0.664739	0	0	0	0
18S	1715	A	7	9	16	1.77059	0.218589	0.652928	457	68	525	4.81293	0.579045	0.828241	284	29	313	0.765924	0	0.434508	0.638559	0.161062
18S	1716	C	38	3	41	0.00767196	0	0	3030	66	3096	0.21298	0	0	740	56	796	0.431186	0	0	0	0
18S	1717	C	18	13	31	0.229514	0	0.191539	1294	67	1361	0.667466	0	0.400464	206	119	325	0.363497	0	0.267193	0.286398	0.0863678
18S	1718	G	6	3	9	2.67778	0.415772	0.748447	359	89	448	3.31272	0.411393	0.768525	36	29	65	5.19209	0.537947	0.84056	0.785844	0.039549	1
18S	1719	A	14	7	21	0.594444	0	0.383763	505	145	650	1.55678	0.0782797	0.60925	37	45	82	3.55315	0.235472	0.782442	0.591818	0.163226
18S	1720	U	12	17	29	0.124815	0	0.114354	501	170	671	1.20542	0	0.546941	52	82	134	1.55967	0	0.611093	0.424129	0.220605
18S	1721	U	24	1	25	0.269658	0	0.219021	744	801	1545	0.243898	0	0	72	133	205	0.650378	0	0.395241	0.204754	0.161671
18S	1722	G	15	5	20	0.831217	0.103408	0.466034	877	183	1060	0.229731	0	0.186957	108	48	156	1.74628	0	0.63735	0.430114	0.185618
18S	1723	G	19	3	22	0.808213	0.160705	0.45798	978	323	1301	0.030355	0	0	106	71	177	1.80025	0.176178	0.644181	0.367387	0.270675
18S	1724	A	28	13	41	0.103175	0	0.0955882	794	267	1061	0.414239	0	0.293101	171	41	212	1.99197	0.313977	0.666818	0.351836	0.236873
18S	1725	U	37	35	72	0.352664	0	0	1060	342	1402	0.205132	0	0.170316	433	128	561	0.265065	0	0.209822	0.126713	0.0910394
18S	1726	G	36	16	52	0.0109015	0	0	1137	644	1781	0.0139481	0	0.0137639	339	234	573	0.39065	0	0.281264	0.0983427	0.129467
18S	1727	G	40	9	49	0.104	0	0.095941	1027	362	1389	0.559113	0.0434387	0.358775	302	1114	1416	0.432361	0	0	0.151572	0.15166
18S	1728	U	31	52	83	0.377513	0	0	963	895	1858	0.269201	0	0.212193	250	1299	1549	0.454738	0	0	0.0707309	0.100029
18S	1729	U	30	35	65	0.171044	0	0	902	1352	2254	0.158817	0	0.137104	175	1174	1349	0.339967	0	0	0.0457013	0.0646313
18S	1730	U	47	64	111	0.565476	0	0	1100	3229	4329	0.404514	0	0	267	1666	1933	0.573325	0	0	0	0
18S	1731	A	23	16	39	0.35	0	0.264151	1335	1918	3253	0.130803	0	0	203	673	876	0.0440897	0	0.0422741	0.102142	0.115851
18S	1732	G	21	11	32	0.5	0	0.340206	1164	844	2008	0.54268	0	0.351891	123	306	429	1.12036	0.116603	0.528963	0.40702	0.0863583
18S	1733	U	20	23	43	0.0010101	0	0.00103253	2024	2882	4906	0.422585	0	0	218	747	965	0.191385	0	0	0.000344175	0.000486737
18S	1734	G	15	9	24	0.738222	0.05646	0.434703	1835	2080	3915	0.237771	0	0	156	275	431	0.679578	0.0412019	0.405171	0.279958	0.198327
18S	1735	A	11	14	25	0.519231	0	0.350649	576	3547	4123	0.254551	0	0	47	196	243	1.61826	0.20892	0.619036	0.323228	0.253463
18S	1736	G	16	16	32	0.083165	0	0.0789894	1837	847	2684	0.211711	0	0.174775	303	130	433	0.222299	0	0.182213	0.145326	0.047005
18S	1737	G	14	12	26	0.146091	0	0.131725	1015	602	1617	0.996601	0.169311	0.499303	244	72	316	0.425342	0	0.299076	0.310035	0.150263
18S	1738	C	8	11	19	0.519444	0.0208757	0.353497	1067	1594	2661	0.132803	0	0.117273	369	114	483	0.175918	0	0	0.156923	0.147013
18S	1739	C	7	13	20	0.395238	0	0.293286	910	1498	2408	0.249375	0	0.199666	262	75	337	0.194017	0	0.162895	0.218616	0.0548926
18S	1740	C	22	20	42	0.392506	0	0	683	1493	2176	0.325545	0	0.245678	135	78	213	0.841589	0.192622	0.458153	0.234611	0.187204
18S	1741	U	34	10	44	0.417037	0	0	935	3988	4923	0.485321	0	0	284	82	366	0.106479	0	0.0964698	0.0321566	0.0454763
18S	1742	C	10	21	31	0.128125	0	0	622	2905	3527	0.207899	0	0	91	271	362	0.160239	0	0.138437	0.0461457	0.0652599
18S	1743	G	2	12	14	1.04074	0.15285	0.527205	802	1482	2284	0.263501	0	0.208621	99	421	520	0.215398	0	0	0.245275	0.216785
18S	1744	G	2	14	16	0.947059	0.0863118	0.501558	747	1188	1935	0.542045	0	0.351628	104	293	397	0.0956449	0	0.0874962	0.313561	0.17117
18S	1745	A	6	9	15	1.21944	0.206803	0.565357	635	1243	1878	0.609432	0	0.378788	91	237	328	0.330463	0	0.248951	0.397699	0.129863
18S	1746	U	5	26	31	0.110069	0	0.102028	559	1741	2300	0.35572	0	0.262469	70	463	533	0.216063	0	0	0.121499	0.108033
18S	1747	C	4	29	33	0.1	0	0.0934066	529	2868	3397	0.0499706	0	0	126	761	887	0.56723	0	0	0.0311355	0.0440323
18S	1748	G	1	34	35	0.0567901	0	0.055189	113	5853	5966	0.518258	0	0	46	284	330	0.331756	0	0.249678	0.101622	0.107088
18S	1749	G	2	49	51	0.277137	0	0	317	1209	1526	1.23499	0.136317	0.552732	102	272	374	0.207111	0	0.171956	0.241562	0.230957
18S	1750	C	3	70	73	0.489189	0	0	231	2583	2814	0.176396	0	0.149992	155	268	423	0.0626834	0	0.0591172	0.0697029	0.0616896
18S	1751	C	2	44	46	0.106619	0	0	40	3067	3107	0.0813313	0	0.0752365	31	194	225	1.18299	0.160939	0.543013	0.206083	0.240217
18S	1752	C	0	34	34	0.269841	0	0.217391	109	4467	4576	0.284573	0	0	60	267	327	0.521545	0	0.343461	0.186951	0.14186
18S	1753	C	0	56	56	0.266862	0	0	113	5525	5638	0.432567	0	0	55	307	362	0.385216	0	0.278645	0.0928817	0.131354
18S	1754	G	0	29	29	0.505926	0.0760102	0.343561	215	2333	2548	0.339972	0	0.25379	93	262	355	0.380462	0.00465824	0.276167	0.291173	0.0381541
18S	1755	C	0	29	29	0.476296	0.0598108	0.330082	183	2775	2958	0.0457887	0	0.0437981	117	741	858	0.478399	0	0	0.124627	0.146375
18S	1756	C	2	47	49	0.197111	0	0	368	1999	2367	0.317131	0	0.240851	71	579	650	0.264721	0	0	0.0802838	0.113538
18S	1757	G	1	30	31	0.232292	0	0.193409	535	2268	2803	0.05487	0	0.0520335	47	704	751	0.367952	0	0	0.081814	0.0817185
18S	1758	G	7	34	41	0.12381	0	0	2180	1021	3201	0.142158	0	0	94	455	549	0.107374	0	0	0	0
18S	1759	G	8	31	39	0.0727778	0	0	2286	1379	3665	0.331518	0	0	92	394	486	0.00385581	0	0	0	0
18S	1760	G	14	36	50	0.316558	0	0	800	901	1701	0.412632	0.0931127	0.292223	132	213	345	0.411047	0.00327668	0.291904	0.194709	0.13768
18S	1761	U	9	20	29	0.368889	0	0.276206	692	1099	1791	0.320033	0.00655166	0.242546	104	237	341	0.469688	0	0.320221	0.279658	0.0318043
18S	1762	C	10	16	26	0.556379	0	0.366197	809	1080	1889	0.168583	0	0.144328	149	204	353	0.325078	0	0.245852	0.252126	0.0906862
18S	1763	G	19	7	26	0.611523	0.0168588	0.388395	1045	1057	2102	0.00827918	0	0.00821507	194	381	575	0.253858	0	0	0.132203	0.181186
18S	1764	G	4	20	24	0.948889	0.135166	0.49709	615	877	1492	0.397291	0	0.284466	57	136	193	1.33007	0.21744	0.572094	0.451216	0.121821
18S	1765	C	18	25	43	0.0936869	0	0.0874794	817	824	1641	0.18424	0	0.155657	110	220	330	0.277308	0	0.217618	0.153585	0.0531491
18S	1766	C	23	21	44	0.128642	0	0.116269	1038	830	1868	0.0348909	0	0	218	192	410	0.00229792	0	0.00229823	0.0395223	0.054276
18S	1767	C	74	30	104	0.560106	0	0	2048	1182	3230	0.504134	0	0	624	269	893	0.591785	0	0	0	0
18S	1768	A	29	5	34	0.594921	0	0.379814	569	442	1011	0.807872	0.144945	0.447108	202	152	354	0.203224	0	0.169296	0.332072	0.118334
18S	1769	C	34	30	64	0.16547	0	0	443	1546	1989	0.10062	0	0	271	174	445	0.0511211	0	0	0	0
18S	1770	G	74	26	100	0.494829	0	0	633	835	1468	0.321806	0	0.243585	217	99	316	0.407501	0	0.290171	0.177919	0.127237
18S	1771	G	12	21	33	0.757516	0.0795926	0.438351	569	697	1266	0.613803	0.00577368	0.380532	170	63	233	1.06149	0.168514	0.515984	0.444956	0.0554949
18S	1772	C	39	14	53	0.102058	0	0.0941891	687	901	1588	0.379197	0	0.275066	182	182	364	0.369376	0	0.270281	0.213179	0.0841611
18S	1773	C	56	4	60	0.0708561	0	0.0671964	806	308	1114	1.19194	0.218912	0.544005	376	105	481	0.0918857	0	0.0843134	0.231838	0.220846
18S	1774	C	19	14	33	1.1268	0.0950408	0.537239	546	1214	1760	0.410417	0.0676616	0.291107	184	203	387	0.391867	0.0556558	0.282063	0.370136	0.118217
18S	1775	U	21	29	50	0.611983	0	0.384321	586	3170	3756	0.310599	0	0	182	406	588	0.0443501	0	0	0.128107	0.181171
18S	1776	G	18	26	44	1.04593	0.162468	0.516837	841	2906	3747	0.251835	0	0	233	523	756	0.244444	0	0	0.172279	0.24364
18S	1777	G	48	9	57	0.762452	0.172415	0.436883	1130	1366	2496	0.346647	0	0.257492	267	383	650	0.0316778	0	0	0.231458	0.179304
18S	1778	C	70	29	99	0.0743333	0	0.0698403	2205	2062	4267	0.195267	0	0	408	409	817	0.224463	0	0	0.0232801	0.032923
18S	1779	G	163	10	173	0.3841	0	0	3609	443	4052	0.111761	0	0	802	127	929	0.336941	0	0	0	0
18S	1780	G	137	11	148	0.228412	0	0	2884	154	3038	0.276516	0	0.216674	502	45	547	0.179805	0	0.152639	0.123104	0.0908886
18S	1781	A	185	19	204	0.456802	0	0	4341	541	4882	0.244768	0	0	740	55	795	0.25416	0	0	0	0
18S	1782	G	126	23	149	0.216815	0	0	3201	315	3516	0.0834265	0	0.0770227	492	61	553	0.0572202	0	0.0542158	0.0437462	0.0323041
18S	1783	C	186	14	200	0.458983	0	0	6593	371	6964	0.519183	0	0	794	44	838	0.404119	0	0	0	0
18S	1784	G	76	8	84	0.378039	0.0271784	0.276693	3738	269	4007	0.0965042	0	0	392	30	422	0.177515	0	0.151057	0.142584	0.113118
18S	1785	C	79	9	88	0.216105	0	0.17936	1858	371	2229	0.658705	0.100346	0.397227	171	39	210	1.2228	0.267777	0.551293	0.37596	0.152584
18S	1786	U	56	6	62	0.603175	0.0912441	0.38	2465	534	2999	0.208	0	0.172233	280	51	331	0.230957	0	0.188084	0.246772	0.0944281
18S	1787	G	43	5	48	0.9161	0.154057	0.483254	1366	355	1721	1.23536	0.227042	0.552788	177	32	209	0.928466	0.130714	0.482645	0.506229	0.0329234
18S	1788	A	57	1	58	0.415066	0	0.296875	2676	491	3167	0.191386	0	0.160684	247	51	298	0.293051	0	0.227223	0.228261	0.0556045
18S	1789	G	55	2	57	0.35364	0	0.264622	2849	409	3258	0.254819	0	0.203122	215	21	236	0.744866	0.00475019	0.427925	0.298556	0.0948605
18S	1790	A	67	1	68	0.0194847	0	0.0193879	2262	498	2760	0.534323	0.0911842	0.348329	206	50	256	0.746087	0.0723814	0.428245	0.265321	0.176935
18S	1791	A	62	1	63	0.128646	0	0.115583	3285	534	3819	0.164497	0	0.141292	239	97	336	0.557995	0.0326112	0.358833	0.205236	0.109116
18S	1792	G	74	15	89	0.240741	0	0	5300	480	5780	0.177805	0	0	328	121	449	0.411654	0	0.292071	0.097357	0.137684
18S	1793	A	68	2	70	0.0190923	0	0	4684	416	5100	0.024444	0	0.0238653	410	75	485	0.481321	0.0384517	0.325379	0.116415	0.148081
18S	1794	C	74	10	84	0.19634	0	0	5104	1120	6224	0.132245	0	0	549	212	761	0.0259697	0	0.0253447	0.00844825	0.0119476
18S	1795	G	76	3	79	0.182361	0	0	5920	2298	8218	0.361884	0	0	715	143	858	0.03658	0	0	0	0
18S	1796	G	61	5	66	0.0565506	0	0	4788	819	5607	0.0154165	0	0	1078	150	1228	0.323153	0	0	0	0
18S	1797	U	88	5	93	0.414184	0	0	5675	757	6432	0.171879	0	0	1275	181	1456	0.431023	0	0	0	0
18S	1798	C	32	18	50	0.0522876	0	0.0506329	6232	1869	8101	0.409918	0	0	1406	322	1728	0.552439	0	0	0.0168776	0.0238686
18S	1799	G	27	5	32	0.453199	0	0.318504	4155	2019	6174	0.272126	0	0	876	112	988	0.178609	0	0	0.106168	0.150144
18S	1800	A	50	5	55	0.296627	0	0	3220	769	3989	0.0550459	0	0.0521864	856	82	938	0.202414	0	0	0.0173955	0.0246009
18S	1801	A	5	1	6	4.42063	0.586573	0.837594	1984	426	2410	0.569976	0.0603292	0.363143	364	37	401	0.78571	0.0996114	0.440613	0.547117	0.207819
18S	1802	C	12	7	19	0.605	0	0.389068	1564	771	2335	0.350105	0	0.259399	357	51	408	0.548519	0	0.354782	0.334416	0.0548608
18S	1803	U	16	4	20	0.303704	0	0.241786	1703	437	2140	0.237449	0	0.191958	313	33	346	0.540378	0	0.351466	0.261737	0.0666295
18S	1804	U	1	2	3	5.31111	0.518715	0.87626	69	28	97	23.1236	0.860282	0.958952	18	9	27	15.8996	0.788854	0.942819	0.926011	0.0357901	1	0.87626	0.958952	0.942819	0.926011	0.0357901
18S	1805	G	6	2	8	1.62346	0.0695608	0.646192	532	364	896	0.92086	0	0.479678	119	77	196	0.808122	0	0.448198	0.524689	0.086871
18S	1806	A	11	14	25	0.0444444	0	0.0441801	710	231	941	0.544586	0	0.35282	130	44	174	1.0473	0	0.512984	0.303328	0.194562
18S	1807	C	0	9	9	2.36667	0.11552	0.72449	260	791	1051	0.228686	0	0.186267	52	97	149	1.62978	0.0431223	0.621315	0.51069	0.233237
18S	1808	U	7	39	46	0.197872	0	0	356	1383	1739	0.31182	0	0	84	356	440	0.106425	0	0	0	0
18S	1809	A	0	12	12	3.29145	0.297045	0.780977	236	377	613	1.25418	0.0538037	0.556782	28	202	230	0.979221	0	0.495835	0.611198	0.122603
18S	1810	U	2	31	33	1.00163	0.0366348	0.507871	341	424	765	1.09653	0	0.523348	49	320	369	0.326456	0	0.246614	0.425944	0.126963
18S	1811	C	1	31	32	1.47104	0.252745	0.602704	223	324	547	2.57593	0.392058	0.72072	28	276	304	0.83235	0.0149134	0.455067	0.59283	0.108677
18S	1812	U	12	112	124	0.313156	0	0	279	2412	2691	0.244989	0	0	40	1067	1107	0.538357	0	0	0	0
18S	1813	A	1	101	102	0.032794	0	0	194	1396	1590	0.645059	0.0105505	0.392269	18	1307	1325	0.603436	0	0	0.130756	0.184917
18S	1814	G	5	102	107	0.00298354	0	0.00300238	471	1643	2114	0.360362	0	0.264994	42	497	539	0.155021	0	0.13443	0.134142	0.106958
18S	1815	A	17	193	210	0.478778	0	0	1439	1487	2926	0.161364	0	0.138984	130	444	574	0.10058	0	0.0915326	0.0768389	0.0576835
18S	1816	G	57	129	186	0.357813	0	0	2704	2705	5409	0.351397	0	0	227	429	656	0.0525283	0	0	0	0
18S	1817	G	25	93	118	0.12577	0	0.11256	1548	2581	4129	0.0212806	0	0	129	391	520	0.196545	0	0.164524	0.0923613	0.0686685
18S	1818	A	41	109	150	0.100662	0	0	2100	2184	4284	0.0424919	0	0.0407691	148	351	499	0.225378	0	0.184226	0.0749983	0.0790085
18S	1819	A	59	42	101	0.385403	0	0.280171	3784	2652	6436	0.27372	0	0	280	329	609	0.100018	0	0	0.0933903	0.132074
18S	1820	G	36	36	72	0.968037	0.163878	0.495327	1830	1581	3411	0.59817	0.0257977	0.374353	125	132	257	1.10357	0.249888	0.525587	0.465089	0.0653386
18S	1821	U	44	173	217	0.420999	0	0	3377	5892	9269	0.445621	0	0	313	520	833	0.437756	0	0	0	0
18S	1822	A	14	80	94	0.400351	0	0.288059	1820	1768	3588	0.737949	0.109191	0.424677	188	205	393	0.323237	0	0.244747	0.319161	0.0766778
18S	1823	A	24	111	135	0.0914216	0	0	2256	2122	4378	0.411943	0	0.291803	174	191	365	0.448421	0.0314672	0.310178	0.200661	0.142087
18S	1824	A	38	113	151	0.171784	0	0	2430	3606	6036	0.10279	0	0.0932232	194	224	418	0.393423	0	0.282828	0.12535	0.117677
18S	1825	A	28	108	136	0.0962693	0	0	4517	4119	8636	0.222694	0	0	345	105	450	0.39086	0	0.281469	0.093823	0.132686
18S	1826	G	71	23	94	0.31345	0	0.240575	5329	1604	6933	0.0198747	0	0.0194901	481	93	574	0.100444	0	0.0914207	0.117162	0.0920743
18S	1827	U	44	70	114	0.0938164	0	0.0864571	3597	3306	6903	0.179432	0	0.152153	320	174	494	0.489517	0	0.329088	0.189233	0.102465
18S	1828	C	42	44	86	0.379055	0	0.277176	4347	5145	9492	0.165003	0	0	241	445	686	0.0718745	0	0.0671461	0.114774	0.118062
18S	1829	G	27	86	113	0.0115984	0	0	2549	1363	3912	1.29375	0.134811	0.564096	226	551	777	0.0168809	0	0	0.188032	0.265917
18S	1830	U	80	130	210	0.550922	0	0	8098	6113	14211	0.443709	0	0	675	840	1515	0.529698	0	0	0	0
18S	1831	A	54	29	83	0.193254	0	0.163588	3727	3892	7619	0.114026	0	0.102367	501	526	1027	0.251481	0	0	0.0886515	0.0674848
18S	1832	A	24	23	47	0.99375	0	0.503696	2581	3806	6387	0.283855	0	0.221123	280	229	509	0.580501	0	0.367745	0.364188	0.115387
18S	1833	C	92	77	169	0.562353	0	0	12695	7991	20686	0.708271	0	0	1113	455	1568	0.586439	0	0	0	0
18S	1834	A	28	26	54	0.411515	0	0.295346	2575	3332	5907	0.207286	0	0.17172	313	248	561	0.266706	0	0.210847	0.225971	0.0515907
18S	1835	A	9	21	30	1.29677	0.0799165	0.57265	1733	5189	6922	0.107278	0	0	172	340	512	0.259476	0	0.206338	0.259663	0.236804
18S	1836	G	10	36	46	0.258865	0	0.209169	571	3251	3822	0.559793	0	0.35895	89	507	596	0.0317327	0	0	0.189373	0.147208
18S	1837	G	2	33	35	0.304321	0	0.238395	110	1664	1774	1.87215	0.106798	0.651957	24	282	306	0.70409	0	0.413968	0.434773	0.169476
18S	1838	U	2	37	39	0.0422222	0	0.0415074	71	1392	1463	2.08601	0.0304164	0.676107	15	158	173	2.18352	0	0.687123	0.468246	0.301783
18S	1839	U	2	33	35	0.0743827	0	0.0710705	14	974	988	3.09406	0.0918889	0.75593	5	328	333	0.674185	0	0.403416	0.410139	0.279633
18S	1840	U	0	13	13	1.2754	0.252812	0.578682	10	2423	2433	0.115758	0	0.103787	0	133	133	3.17753	0.359047	0.761985	0.481485	0.277359
18S	1841	C	1	12	13	1.07698	0.154575	0.537	38	2809	2847	0.174321	0	0	5	170	175	2.27241	0.229644	0.695623	0.410874	0.297662
18S	1842	C	1	13	14	0.859259	0.0604172	0.479339	8	2855	2863	0.285618	0	0	2	530	532	0.0669168	0	0.0628303	0.180723	0.212706
18S	1843	G	0	22	22	0.160386	0	0.143599	1	1929	1930	0.046936	0	0.0448539	3	510	513	0.144661	0	0.126594	0.105015	0.0431033
18S	1844	U	0	46	46	0.511584	0	0	1	3086	3087	0.417904	0	0	0	1727	1727	0.732903	0	0	0	0
18S	1845	A	4	26	30	0.254122	0	0	1	2186	2187	0.180159	0	0	0	1016	1016	0.469912	0	0	0	0
18S	1846	G	1	17	18	0.324561	0	0.255172	0	972	972	0.938209	0.195272	0.484317	0	816	816	0.353801	0	0	0.246496	0.197817
18S	1847	G	0	15	15	0.668056	0	0.41609	0	965	965	0.855774	0.117076	0.461399	0	399	399	0.358028	0	0.264124	0.380538	0.0843693
18S	1848	U	0	18	18	0.625146	0	0.397546	1	1721	1722	0.0259496	0	0	0	509	509	0.0413943	0	0	0.132515	0.187405
18S	1849	G	0	42	42	0.303876	0	0	0	1632	1632	0.0317616	0	0	0	243	243	0.846721	0	0.45952	0.153173	0.21662
18S	1850	A	2	12	14	1.29704	0.0495608	0.581534	0	677	677	1.5666	0.204654	0.610731	0	124	124	2.26987	0.178133	0.69588	0.629382	0.0485084
18S	1851	A	0	8	8	3.2642	0.424523	0.785969	0	615	615	1.76768	0.28432	0.639061	0	66	66	3.72438	0.381425	0.79083	0.73862	0.0704269
18S	1852	C	0	50	50	0.263617	0	0	0	1725	1725	0.0746685	0	0	0	80	80	2.14623	0.134861	0.684846	0.228282	0.32284
18S	1853	C	0	33	33	0.220588	0	0.185185	3	2047	2050	0.219102	0	0	0	162	162	0.295774	0	0.229346	0.138177	0.0993554
18S	1854	U	0	91	91	0.601691	0	0	0	3170	3170	0.497491	0	0	0	203	203	0.0589325	0	0	0	0
18S	1855	G	0	32	32	0.33468	0	0.256582	0	1115	1115	0.729659	0	0.42207	0	78	78	1.38664	0.091194	0.584099	0.420917	0.13371
18S	1856	C	0	30	30	0.390681	0	0.287599	0	2934	2934	0.421613	0	0	0	297	297	0.45742	0	0	0.0958663	0.135575
18S	1857	G	0	82	82	0.558233	0	0	0	1625	1625	0.211671	0	0.174782	0	384	384	0.60987	0	0	0.0582608	0.0823933
18S	1858	G	0	67	67	0.422059	0	0	0	1482	1482	0.775493	0	0.436942	0	127	127	0.469792	0	0.32134	0.25276	0.184855
18S	1859	A	0	14	14	2.15333	0.129803	0.697624	0	760	760	3.53685	0.18856	0.779809	0	245	245	0.0612014	0	0.0578936	0.511776	0.322692
18S	1860	A	0	25	25	0.687179	0	0.416796	0	2749	2749	0.265095	0	0.209606	0	113	113	1.55146	0.131226	0.610166	0.412189	0.16356
18S	1861	G	0	19	19	1.09222	0	0.53482	0	3105	3105	0.218062	0	0.179071	0	99	99	2.28567	0	0.697771	0.470554	0.21658
18S	1862	G	0	19	19	1.25944	0	0.570028	0	784	784	5.55188	0.469481	0.847537	0	131	131	2.10749	0	0.679854	0.69914	0.11411
18S	1863	A	0	16	16	1.66078	0	0.638282	0	2925	2925	0.776023	0	0.437028	0	66	66	5.5728	0.125077	0.849788	0.641699	0.168526
18S	1864	U	0	54	54	0	0	0	0	12395	12395	0	0	0	0	268	268	0	0	0	0	0
18S	1865	C	0	115	115	0	0	0	0	12819	12819	0	0	0	0	1718	1718	0	0	0	0	0
18S	1866	A	0	9	9	0	0	0	0	2164	2164	0	0	0	0	196	196	0	0	0	0	0
18S	1867	U	0	45	45	0	0	0	0	4725	4725	0	0	0	0	604	604	0	0	0	0	0
18S	1868	U	0	88	88	0	0	0	0	15856	15856	0	0	0	0	1274	1274	0	0	0	0	0
18S	1869	A	0	4	4	0	0	0	0	530	530	0	0	0	0	92	92	0	0	0	0	0
28S	1	C	484	0	484	0	0	0	13768	0	13768	0	0	0	1580	0	1580	0	0	0	0	0
28S	2	G	83	0	83	0	0	0	2103	0	2103	0	0	0	389	0	389	0	0	0	0	0
28S	3	C	99	0	99	0	0	0	4717	0	4717	0	0	0	403	0	403	0	0	0	0	0
28S	4	G	101	0	101	0	0	0	3644	0	3644	0	0	0	318	0	318	0	0	0	0	0
28S	5	A	81	0	81	0	0	0	2693	0	2693	0	0	0	292	0	292	0	0	0	0	0
28S	6	C	102	0	102	0	0	0	3242	0	3242	0	0	0	446	0	446	0	0	0	0	0
28S	7	C	95	0	95	0.774769	0	0.439124	2415	0	2415	0.372751	0	0.271618	303	0	303	0.583443	0	0.369232	0.359991	0.0686955
28S	8	U	148	0	148	0.172185	0	0.147738	2204	0	2204	0.226883	0	0.184995	228	0	228	1.21674	0.126351	0.54997	0.294235	0.181471
28S	9	C	202	0	202	0.0945265	0	0	2360	0	2360	0.134519	0	0.118614	271	0	271	1.13476	0.151632	0.532481	0.217032	0.228252
28S	10	A	207	0	207	0.0581197	0	0	1783	0	1783	0.448225	0.0841293	0.309619	438	0	438	0.45181	0.0013226	0.311694	0.207104	0.146447
28S	11	G	283	0	283	0.317214	0	0	2570	0	2570	0.0736462	0	0	661	0	661	0.0273246	0	0.026637	0.008879	0.0125568
28S	12	A	171	0	171	0.236176	0	0.191956	1756	0	1756	0.423481	0.0615359	0.297616	686	0	686	0.107699	0	0.0973552	0.195642	0.0817975
28S	13	U	223	0	223	0.0711806	0	0	2409	0	2409	0.0162517	0	0.0159984	716	0	716	0.130435	0	0.115528	0.043842	0.0511085
28S	14	C	543	0	543	0.690809	0	0	3447	0	3447	0.275261	0	0	1718	0	1718	0.563784	0	0	0	0
28S	15	A	166	0	166	0.204325	0	0.170507	2884	0	2884	0.0406393	0	0	1298	0	1298	0.351552	0	0	0.0568356	0.0803777
28S	16	G	154	1	155	0.187464	0	0.158726	2079	1	2080	0.439383	0.0196588	0.30536	1059	0	1059	0.1676	0	0	0.154695	0.124695
28S	17	A	91	0	91	0.882246	0.0145781	0.471442	1648	2	1650	0.969924	0.227125	0.492518	746	0	746	0.200312	0	0.16707	0.37701	0.148699
28S	18	C	108	1	109	0.339899	0	0.255408	3119	2	3121	0.00867677	0	0.00860487	1027	1	1028	0.213541	0	0	0.0880043	0.118424
28S	19	G	97	1	98	0.312682	0	0.240048	3243	1	3244	0.0219997	0	0	608	0	608	0.299307	0	0.23065	0.1569	0.111011
28S	20	U	96	0	96	0.145819	0	0.128417	4918	7	4925	0.403677	0	0	723	1	724	0.0368276	0	0	0.0428057	0.0605365
28S	21	G	94	0	94	0.169591	0	0	5082	7	5089	0.456267	0	0	771	3	774	0.271642	0	0	0	0
28S	22	G	81	1	82	0.188353	0	0	3629	7	3636	0.247658	0	0	581	0	581	0.174551	0	0	0	0
28S	23	C	43	0	43	0.357828	0.0464159	0.268016	4124	35	4159	0.410799	0	0	342	0	342	0.218594	0	0.179812	0.149276	0.111527
28S	24	G	23	1	24	1.15244	0.199706	0.54555	1949	9	1958	0.265203	0	0.209698	140	2	142	1.64724	0.295871	0.623896	0.459715	0.179659
28S	25	A	2	1	3	10.9472	0.776481	0.935882	908	76	984	1.31588	0.267133	0.568448	115	2	117	1.59435	0.223316	0.616561	0.706964	0.163057
28S	26	C	21	23	44	0.195309	0	0	347	645	992	0.990634	0.129386	0.497899	33	20	53	4.01975	0.444213	0.803752	0.433884	0.331238
28S	27	C	32	11	43	0.307828	0	0	605	362	967	0.759906	0	0.432041	73	37	110	1.16597	0	0.540561	0.324201	0.233486
28S	28	C	10	3	13	1.22937	0	0.569695	565	41	606	1.8508	0	0.649596	77	2	79	1.89569	0.0672638	0.657498	0.625596	0.0396598
28S	29	G	8	4	12	2.21197	0.177797	0.705562	409	88	497	3.88186	0.0969964	0.795487	121	12	133	1.23781	0	0.554986	0.685345	0.0992197
28S	30	C	7	12	19	2.39444	0	0.715947	370	566	936	2.65685	0	0.726753	202	79	281	0.373128	0	0.27244	0.571713	0.211664
28S	31	U	0	15	15	7.90417	0.454046	0.893968	59	972	1031	4.11082	0.172181	0.804489	23	126	149	3.20474	0.0188586	0.763384	0.820614	0.0545165	1
28S	32	G	1	18	19	8.89389	0.175961	0.903493	83	843	926	5.86741	0.452431	0.854519	13	198	211	2.60702	0.170767	0.723709	0.827241	0.0758887	1
28S	33	A	0	24	24	10.1449	0.640211	0.913552	204	2121	2325	2.17874	0.189821	0.685503	25	482	507	0.714086	0	0.417078	0.672044	0.202908
28S	34	A	2	67	69	3.77794	0.435536	0.793076	129	5924	6053	0.318142	0	0.241387	10	535	545	0.804843	0	0.446388	0.493617	0.227689
28S	35	U	6	266	272	0.436549	0	0.304664	175	15414	15589	0.45015	0	0	15	1716	1731	0.435187	0	0	0.101555	0.14362
28S	36	U	5	468	473	0.0691983	0	0	157	18712	18869	0.511225	0	0	10	1672	1682	0.366528	0	0	0	0
28S	37	U	3	1207	1210	0.643701	0	0	202	27265	27467	0.656064	0	0	34	3390	3424	0.728574	0	0	0	0
28S	38	A	2	623	625	0.129127	0	0	92	7072	7164	0.692941	0	0.409346	5	1201	1206	0.0193133	0	0	0.136449	0.192967
28S	39	A	3	995	998	0.473629	0	0	129	7938	8067	0.525362	0	0.344446	18	969	987	0.183052	0	0.154861	0.166436	0.140857
28S	40	G	1	437	438	0.38532	0	0.278603	94	4250	4344	1.99038	0.199555	0.665646	6	609	615	0.886201	0	0.470239	0.471496	0.158012
28S	41	C	10	717	727	0.183455	0	0	514	17783	18297	0.394428	0	0	91	904	995	0.0454819	0	0.0435451	0.014515	0.0205274
28S	42	A	3	523	526	0.15077	0	0.131233	147	7815	7962	0.419437	0	0.295522	13	497	510	0.869841	0	0.465683	0.297479	0.136546
28S	43	U	28	707	735	0.255842	0	0	757	17426	18183	0.461519	0	0	138	936	1074	0.29568	0	0	0	0
28S	44	A	4	374	378	0.355057	0	0.262535	256	5839	6095	0.685293	0	0.406671	41	344	385	0.798935	0.0141982	0.444756	0.371321	0.0784787
28S	45	U	10	256	266	0.814399	0.0509891	0.449782	301	8696	8997	0.119603	0	0.106837	33	335	368	0.77037	0	0.435814	0.330811	0.158476
28S	46	U	15	374	389	0.0475499	0	0.0455029	524	9835	10359	0.0724121	0	0	64	625	689	0.169694	0	0	0.0151676	0.0214503
28S	47	A	1	656	657	0.46849	0	0	422	4225	4647	1.18014	0.0285241	0.541368	38	297	335	0.910053	0	0.477198	0.339522	0.241503
28S	48	G	8	342	350	0.0474834	0	0	228	2217	2445	2.90021	0.264038	0.743682	35	194	229	2.05203	0.205044	0.673308	0.47233	0.335221
28S	49	U	5	220	225	0.35	0	0.260112	235	18433	18668	0.612489	0	0	36	248	284	1.57778	0.143035	0.612903	0.291005	0.251168
28S	50	C	11	156	167	0.568188	0	0.363702	455	11652	12107	0.415253	0	0	89	1309	1398	0.541728	0	0	0.121234	0.171451
28S	51	A	5	199	204	0.118916	0	0.106743	424	10681	11105	0.383085	0	0	43	638	681	0.124308	0	0.110708	0.0724838	0.0512793
28S	52	G	2	116	118	0.82381	0	0.453788	404	3210	3614	0.948474	0	0.486847	42	271	313	1.73677	0.155104	0.635345	0.525326	0.0789565
28S	53	C	2	227	229	0.238019	0	0	501	4161	4662	0.349305	0	0.258919	33	1199	1232	0.348923	0	0	0.0863064	0.122056
28S	54	G	2	104	106	0.423261	0.0201228	0.299354	988	2512	3500	0.740493	0	0.42552	52	1638	1690	0.5347	0	0	0.241625	0.178449
28S	55	G	11	59	70	0.942254	0.203381	0.488678	295	1273	1568	2.87586	0.38008	0.742115	41	675	716	0.304479	0	0.23366	0.488151	0.207576
28S	56	A	14	118	132	0.0850459	0	0	434	3468	3902	0.267381	0	0.211014	111	982	1093	0.1786	0	0	0.070338	0.099473
28S	57	G	10	75	85	0.406848	0.0246416	0.291601	740	4809	5549	0.227399	0	0	82	503	585	0.527569	0	0.345751	0.212451	0.151843
28S	58	G	10	95	105	0.0275681	0	0.0270771	603	2682	3285	0.276063	0	0.216392	64	758	822	0.026691	0	0.0260279	0.0898322	0.089492
28S	59	A	16	64	80	0.31797	0	0.243539	895	4259	5154	0.227184	0	0	112	1001	1113	0.273619	0	0	0.0811795	0.114805
28S	60	G	16	100	116	0.219373	0	0	1040	3409	4449	0.102105	0	0	86	593	679	0.162794	0	0.14018	0.0467266	0.0660814
28S	61	A	18	86	104	0.136508	0	0	981	2943	3924	0.0326086	0	0.0315867	128	749	877	0.22083	0	0	0.0105289	0.0148901
28S	62	A	15	109	124	0.287022	0	0	1734	3704	5438	0.256869	0	0	143	482	625	0.119347	0	0.106774	0.0355914	0.0503339
28S	63	G	17	83	100	0.152475	0	0	1728	2257	3985	0.0229553	0	0.0224457	168	255	423	0.607206	0.102091	0.378358	0.133601	0.173311
28S	64	A	19	34	53	0.580864	0.0609654	0.37179	1695	2035	3730	0.0271449	0	0.0264345	166	351	517	0.249485	0	0.199979	0.199401	0.140991
28S	65	A	32	22	54	0.458788	0	0.318469	1532	1584	3116	0.232856	0	0.188924	190	500	690	0.121997	0	0	0.169131	0.130765
28S	66	A	28	8	36	1.24054	0.1757	0.56044	1790	1196	2986	0.351572	0	0.260185	208	178	386	0.717973	0.0480893	0.418548	0.413058	0.12264
28S	67	C	59	32	91	0.187681	0	0	1687	1836	3523	0.178418	0	0.151441	214	291	505	0.406456	0	0.2894	0.146947	0.11819
28S	68	U	78	41	119	0.416481	0	0	2834	2562	5396	0.227062	0	0	443	422	865	0.152515	0	0	0	0
28S	69	A	34	14	48	0.512018	0	0.343265	1619	740	2359	0.927222	0.103775	0.481224	408	157	565	0.46382	0	0.317239	0.380576	0.0719577
28S	70	A	16	7	23	2.09444	0.285568	0.686078	1171	428	1599	1.96878	0.315603	0.663301	291	87	378	1.42131	0.265481	0.587641	0.645674	0.0420754
28S	71	C	44	12	56	0.238402	0	0.195274	3126	538	3664	0.260455	0	0.20668	505	137	642	0.468706	0.0126825	0.319467	0.240474	0.0560503
28S	72	C	119	5	124	0.515644	0	0	8871	518	9389	0.578213	0	0	1503	82	1585	0.463801	0	0	0	0
28S	73	A	77	15	92	0.341816	0	0	6886	275	7161	0.429562	0	0	1530	49	1579	0.461519	0	0	0	0
28S	74	G	64	16	80	0.312483	0	0	6827	198	7025	0.457853	0	0	1545	31	1576	0.484006	0	0	0	0
28S	75	G	38	9	47	0.0777778	0	0.0735874	3583	262	3845	0.0334633	0	0	1072	8	1080	0.264159	0	0	0.0245291	0.0346894
28S	76	A	36	8	44	0.0730864	0	0.0695489	3442	189	3631	0.0673091	0	0	945	9	954	0.232368	0	0	0.023183	0.0327857
28S	77	U	37	8	45	0.0128019	0	0	2583	194	2777	0.138613	0	0.121777	762	11	773	0.129256	0	0	0.0405923	0.0574062
28S	78	U	11	0	11	2.7213	0.416064	0.748027	816	173	989	1.93971	0.29979	0.660057	224	8	232	1.75722	0.346724	0.63831	0.682132	0.0474338
28S	79	C	2	4	6	4.40159	0.564069	0.837006	330	103	433	4.21454	0.484225	0.808586	42	7	49	9.47778	0.725327	0.90629	0.850627	0.0410339	1
28S	80	C	9	2	11	1.87222	0.258859	0.671315	326	97	423	3.22901	0.30386	0.763964	20	1	21	17.8379	0.786193	0.949206	0.794828	0.115529	1
28S	81	C	26	1	27	0.0515873	0	0.0507812	513	54	567	1.38505	0.0422631	0.581151	74	14	88	2.502	0.107031	0.716748	0.44956	0.287362
28S	82	U	29	6	35	0.25	0	0	561	164	725	0.570003	0	0.363377	83	27	110	1.28388	0	0.564376	0.309251	0.233563
28S	83	C	13	22	35	0.28179	0	0	700	740	1440	0.360328	0	0	74	70	144	0.451954	0	0.312759	0.104253	0.147436
28S	84	A	18	11	29	0.164444	0	0	751	280	1031	0.138867	0	0	201	64	265	0.358396	0	0	0	0
28S	85	G	19	6	25	0.00940171	0	0	517	161	678	0.368041	0	0.269318	141	11	152	0.2	0	0.167579	0.145632	0.111038
28S	86	U	29	28	57	0.611877	0	0	890	556	1446	0.367665	0	0	294	30	324	0.448615	0	0	0	0
28S	87	A	12	4	16	0.564706	0.0471925	0.375	595	98	693	0.527426	0.0176158	0.34563	239	40	279	0.306944	0	0	0.24021	0.170277
28S	88	A	8	2	10	1.40808	0.238423	0.607672	717	169	886	0.23773	0	0.192245	244	6	250	0.164807	0	0	0.266639	0.253597
28S	89	C	9	7	16	0.440523	0	0.318827	708	519	1227	0.139178	0	0	189	38	227	0.075731	0	0	0.106276	0.150296
28S	90	G	2	10	12	0.824786	0.0446962	0.471883	678	327	1005	0.062304	0	0.0587048	108	43	151	0.478874	0.0110968	0.325257	0.285281	0.171031
28S	91	G	8	8	16	0.311111	0	0.248434	447	226	673	0.621942	0.00921417	0.383806	62	13	75	1.99123	0.349185	0.66863	0.433624	0.175124
28S	92	C	4	21	25	0.218803	0	0	953	706	1659	0.422303	0	0	129	114	243	0.12286	0	0	0	0
28S	93	G	4	13	17	0.0481481	0	0.0485075	474	852	1326	0.296433	0	0	79	82	161	0.327572	0	0.247898	0.0988018	0.107271
28S	94	A	9	23	32	0.46229	0	0	1015	505	1520	0.371561	0	0	203	135	338	0.398722	0	0	0	0
28S	95	G	4	19	23	0.230093	0	0	272	222	494	1.13349	0.107826	0.531788	61	62	123	0.829122	0.0175839	0.455297	0.329028	0.234744
28S	96	U	1	17	18	0.0157895	0	0.0163934	581	436	1017	0.0730299	0	0	99	212	311	0.362785	0	0	0.00546448	0.00772794
28S	97	G	6	7	13	0.472222	0	0.33711	275	316	591	0.644557	0	0.392337	103	67	170	0.2564	0	0.20503	0.311492	0.0785841
28S	98	A	4	5	9	1.24333	0.194533	0.580093	209	87	296	2.55286	0.34345	0.719218	83	191	274	0.237051	0	0	0.433104	0.311473
28S	99	A	7	3	10	1.07374	0.159667	0.541518	355	82	437	1.45837	0.178997	0.593778	114	18	132	0.721721	0	0.421024	0.518774	0.0723369
28S	100	C	22	5	27	0.236111	0	0	1779	225	2004	0.475677	0	0	369	49	418	0.518138	0	0	0	0
28S	101	A	5	2	7	2.28333	0.348165	0.722955	703	244	947	0.433462	0	0.302611	113	31	144	0.728736	0	0.423231	0.482932	0.176721
28S	102	G	22	6	28	0.124138	0	0	340	291	631	1.75425	0.166804	0.637291	30	35	65	3.3229	0.434098	0.771377	0.469556	0.336509
28S	103	G	15	17	32	0.16835	0	0	351	612	963	1.02797	0.0985526	0.507156	32	107	139	1.00873	0.0402675	0.503965	0.33704	0.238327
28S	104	G	14	29	43	0.334343	0	0	309	1450	1759	0.266919	0	0.210778	25	223	248	0.16033	0	0.138656	0.116478	0.0874672
28S	105	A	4	23	27	0.214683	0	0.182094	310	1748	2058	0.260903	0	0.206998	38	284	322	0.0541108	0	0	0.129697	0.0922715
28S	106	A	2	15	17	1.1784	0.201167	0.555103	331	3182	3513	0.183384	0	0	38	267	305	0.13228	0	0.117165	0.224089	0.2389
28S	107	G	9	56	65	0.469192	0	0	356	3370	3726	0.160451	0	0	30	624	654	0.493757	0	0	0	0
28S	108	A	0	28	28	0.42682	0	0.306549	414	4785	5199	0.39003	0	0	28	488	516	0.268364	0	0	0.102183	0.144509
28S	109	G	1	39	40	0.0417344	0	0.0410229	209	2933	3142	0.163245	0	0.140374	35	169	204	1.30526	0.169967	0.56741	0.249602	0.228355
28S	110	C	2	47	49	0.146	0	0	196	4269	4465	0.193808	0	0	36	297	333	0.498736	0.0176992	0.333437	0.111146	0.157184
28S	111	C	1	42	43	0.00378788	0	0	239	4238	4477	0.187276	0	0	59	439	498	0.0201291	0	0.0197708	0.00659027	0.00932004
28S	112	C	5	61	66	0.372471	0	0	283	5044	5327	0.339965	0	0	61	536	597	0.131494	0	0	0	0
28S	113	A	3	27	30	0.49319	0.00582329	0.337586	414	3435	3849	0.0863146	0	0	104	498	602	0.0871384	0	0	0.112529	0.15914
28S	114	G	2	29	31	0.352083	0	0.266562	240	1957	2197	0.602775	0.131504	0.376189	44	433	477	0.216341	0	0.178169	0.27364	0.0809962
28S	115	C	0	69	69	0.465556	0	0	364	3210	3574	0.143779	0	0	84	887	971	0.440798	0	0	0	0
28S	116	G	6	32	38	0.00740741	0	0	171	1803	1974	0.551437	0.0945804	0.355552	39	642	681	0.0833985	0	0	0.118517	0.167609
28S	117	C	3	37	40	0.132791	0	0	139	2488	2627	0.023609	0	0.023073	112	353	465	0.418288	0.0187216	0.295372	0.106148	0.134132
28S	118	C	1	38	39	0.194722	0	0	91	2623	2714	0.124391	0	0	93	376	469	0.383735	0	0.277745	0.0925818	0.13093
28S	119	G	3	20	23	0.24537	0	0.203846	76	2084	2160	0.0282739	0	0	65	638	703	0.149195	0	0	0.0679487	0.096094
28S	120	A	1	15	16	0.839216	0	0.471366	77	2351	2428	0.250757	0	0	55	678	733	0.229216	0	0	0.157122	0.222204
28S	121	A	0	13	13	1.14365	0.0161221	0.551896	62	1448	1510	0.164196	0	0.141118	44	615	659	0.179579	0	0	0.231005	0.234104
28S	122	U	0	19	19	0.302222	0	0.241349	8	1765	1773	0.143668	0	0	18	970	988	0.550017	0	0	0.0804496	0.113773
28S	123	C	0	22	22	0.0381643	0	0.0383681	15	791	806	0.855445	0.20332	0.461354	24	440	464	0.00802867	0	0	0.166574	0.209029
28S	124	C	0	9	9	1.35778	0	0.601378	75	595	670	1.01775	0.199801	0.504772	18	254	272	0.622344	0.0820056	0.384476	0.496875	0.0887257
28S	125	C	0	18	18	0.137427	0	0.126685	50	583	633	0.938521	0.168952	0.484537	20	136	156	1.66568	0.304441	0.626357	0.412526	0.21025
28S	126	C	0	68	68	0.786312	0	0	78	806	884	0.258782	0	0.205766	10	159	169	1.15817	0.127769	0.538111	0.247959	0.2217
28S	127	G	1	16	17	0.0975309	0	0.0936019	56	867	923	0.199519	0	0.166483	10	130	140	1.36107	0.137934	0.5782	0.279428	0.213349
28S	128	C	2	12	14	0.274815	0	0.227468	49	1329	1378	0.228596	0	0	6	257	263	0.130008	0	0.115438	0.114302	0.0928668
28S	129	C	0	6	6	1.58571	0	0.649123	136	902	1038	0.0309593	0	0.0300576	16	315	331	0.239224	0	0	0.226393	0.299167
[truncated: 5,214 more rows]
