# Supplementary material for: Profiling of ribose methylations in ribosomal RNA from diffuse large B-cell lymphoma patients for evaluation of ribosomes as drug targets
Source: NAR Cancer. 2020 Dec 22;2(4):zcaa035. doi: 10.1093/narcan/zcaa035 (PMC8210301; doi:10.1093/narcan/zcaa035)
Supplement: zcaa035_Supplemental_Files [file zcaa035_supplemental_files.zip › Data_S1_DLBCL_13_34950.xls]

## Sheet: DLBCL_13_34950
Data_handling_v3			CTAACT_DLBCL_13-34950_1						GTAGTG_DLBCL_13-34950_2						TACTGT_DLBCL_13-34950_3						Average
RNA	Position	Nucl	5'_reads	3'_reads	5'+3'	v5_score	v6_score	Meth%	5'_reads	3'_reads	5'+3'	v5_score	v6_score	Meth%	5'_reads	3'_reads	5'+3'	v5_score	v6_score	Meth%	Av.Meth%	Std.dev.	>=0.75
18S	1	U	220	0	220	0	0	0	298	0	298	0	0	0	46	0	46	0	0	0	0	0
18S	2	A	101	0	101	0	0	0	342	0	342	0	0	0	27	0	27	0	0	0	0	0
18S	3	C	257	0	257	0	0	0	529	0	529	0	0	0	103	0	103	0	0	0	0	0
18S	4	C	371	0	371	0	0	0	604	0	604	0	0	0	312	0	312	0	0	0	0	0
18S	5	U	437	0	437	0	0	0	771	0	771	0	0	0	274	0	274	0	0	0	0	0
18S	6	G	370	0	370	0	0	0	468	0	468	0	0	0	373	0	373	0	0	0	0	0
18S	7	G	227	0	227	0.0316277	0	0.0307889	228	0	228	0.464095	0	0.317933	84	0	84	0.71451	0	0.419622	0.256115	0.164649
18S	8	U	381	0	381	0.485515	0	0	284	0	284	0.0330604	0	0.0321115	121	0	121	0.0811475	0	0.0756303	0.0359139	0.0309928
18S	9	U	232	0	232	0.141345	0	0	207	0	207	0.308387	0	0.236569	123	0	123	0.00367383	0	0.00369004	0.0800864	0.11066
18S	10	G	81	0	81	1.29878	0.242588	0.568	100	0	100	1.37173	0.11903	0.580791	50	0	50	1.33399	0.0770701	0.576391	0.575061	0.00530591
18S	11	A	25	0	25	5.36923	0.577243	0.848117	37	0	37	4.50643	0.420674	0.822324	10	0	10	8.35051	0.598219	0.901822	0.857421	0.0331149	1
18S	12	U	17	0	17	6.7537	0.577824	0.877315	37	0	37	3.49532	0.416642	0.782125	4	0	4	17.3556	0.725075	0.955936	0.871792	0.0710655	1
18S	13	C	30	0	30	3.03656	0.206816	0.758324	81	0	81	0.955149	0.0204312	0.491596	82	0	82	0.10589	0	0	0.41664	0.314089
18S	14	C	62	0	62	0.825397	0	0.45614	125	0	125	0.290829	0	0.226698	35	0	35	1.38519	0.0939747	0.587588	0.423476	0.149132
18S	15	U	153	3	156	0.319533	0	0	226	5	231	0.272462	0	0	90	0	90	0.0510379	0	0	0	0
18S	16	G	45	1	46	1.81111	0.15481	0.649182	93	4	97	1.24161	0.0995468	0.556425	45	3	48	1.05283	0.145649	0.518019	0.574542	0.0550585
18S	17	C	109	5	114	0.189952	0	0.160805	209	1	210	0.143707	0	0.126173	82	2	84	0.243922	0	0.197963	0.161647	0.0293141
18S	18	C	109	20	129	0.235726	0	0.191954	184	4	188	0.604703	0.0105778	0.378078	144	1	145	0.196728	0	0	0.190011	0.154356
18S	19	A	222	2	224	0.252741	0	0	367	1	368	0.0978621	0	0	210	0	210	0.413007	0	0	0	0
18S	20	G	112	10	122	0.700813	0.0043081	0.414025	268	4	272	0.568173	0	0.363163	144	2	146	0.00355253	0	0.00356412	0.260251	0.182689
18S	21	U	185	187	372	0.502502	0	0	365	107	472	0.0806436	0	0	132	35	167	0.121693	0	0	0	0
18S	22	A	156	162	318	0.290212	0	0	423	206	629	0.161146	0	0	171	10	181	0.0938339	0	0	0	0
18S	23	G	81	46	127	1.16866	0	0.540835	262	170	432	0.425199	0	0.298828	69	20	89	1.08765	0.0828924	0.523781	0.454481	0.110284
18S	24	C	195	118	313	0.0244869	0	0	389	399	788	0.185101	0	0	148	85	233	0.20076	0	0	0	0
18S	25	A	137	36	173	1.14872	0.0674637	0.536041	364	196	560	0.323034	0	0.244491	110	47	157	0.283826	0	0.222173	0.334235	0.142989
18S	26	U	235	171	406	0.0527983	0	0	627	570	1197	0.399332	0	0	134	161	295	0.34482	0	0	0	0
18S	27	A	1	2	3	114.506	0.976578	0.993493	1	143	144	4.92544	0.491453	0.832205	2	0	2	75.3852	0.963373	0.991234	0.938977	0.0755051	1	0.993493	0.832205	0.991234	0.938977	0.0755051
18S	28	U	150	556	706	0.44633	0	0	245	1588	1833	0.641858	0	0	99	303	402	0.556052	0	0	0	0
18S	29	G	191	266	457	0.0573265	0	0	247	449	696	0.091025	0	0.0835406	80	130	210	0.0832017	0	0	0.0278469	0.0393814
18S	30	C	313	574	887	0.563626	0	0	227	660	887	0.213038	0	0	94	219	313	0.450389	0	0	0	0
18S	31	U	172	634	806	0.525995	0	0	137	865	1002	0.382918	0	0	34	158	192	0.121819	0	0	0	0
18S	32	U	34	544	578	0.326502	0	0	81	760	841	0.317749	0	0	14	251	265	0.457143	0	0	0	0
18S	33	G	82	185	267	0.45257	0	0.312368	53	150	203	1.70321	0.1483	0.631215	23	60	83	0.73373	0	0.426135	0.456572	0.131936
18S	34	U	138	38	176	1.16353	0.207495	0.5392	54	149	203	1.51476	0.167279	0.603524	6	35	41	2.56772	0.320809	0.724545	0.622423	0.0768376
18S	35	C	124	83	207	0.566186	0	0.362619	94	123	217	0.826758	0.0364397	0.453722	5	30	35	2.59568	0.275032	0.727509	0.514617	0.155064
18S	36	U	88	16	104	1.91873	0.255495	0.659537	74	42	116	2.18443	0.257526	0.687818	10	4	14	7.62593	0.604218	0.890956	0.746104	0.103075
18S	37	C	94	50	144	0.76	0	0.433517	113	37	150	1.2245	0.0218623	0.552105	18	43	61	0.934229	0	0.48706	0.490894	0.0484893
18S	38	A	109	54	163	0.394309	0	0.284041	140	71	211	0.547642	0	0.354937	25	24	49	1.81378	0.122929	0.64922	0.4294	0.158109
18S	39	A	125	60	185	0.151613	0	0.13227	151	89	240	0.34592	0	0.257808	97	40	137	0.0243961	0	0.0239848	0.138021	0.0955447
18S	40	A	178	55	233	0.0720798	0	0	177	140	317	0.11464	0	0.10314	95	116	211	0.277463	0	0	0.0343801	0.0486209
18S	41	G	109	63	172	0.320488	0	0.243771	184	130	314	0.250653	0	0.200927	66	75	141	0.267684	0	0.212339	0.219013	0.0181163
18S	42	A	197	70	267	0.162189	0	0	321	92	413	0.0389694	0	0.0375952	141	85	226	0.155898	0	0	0.0125317	0.0177225
18S	43	U	154	93	247	0.00259857	0	0.0026023	264	225	489	0.026576	0	0	79	128	207	0.0540598	0	0.0515222	0.0180415	0.0236983
18S	44	U	239	173	412	0.422787	0	0	629	316	945	0.5142	0	0	199	246	445	0.543896	0	0	0	0
18S	45	A	90	185	275	0.0351852	0	0	220	294	514	0.0790076	0	0.0733544	101	153	254	0.0694118	0	0	0.0244515	0.0345796
18S	46	A	101	199	300	0.119011	0	0	318	225	543	0.054085	0	0.0513995	81	148	229	0.0320773	0	0.0312118	0.0275371	0.021144
18S	47	G	44	74	118	1.49953	0.285382	0.601949	196	318	514	0.176117	0	0.149992	70	101	171	0.410465	0	0.292219	0.348053	0.188688
18S	48	C	105	117	222	0.338166	0	0.253558	277	395	672	0.0985967	0	0	117	130	247	0.0574373	0	0	0.0845195	0.119529
18S	49	C	205	207	412	0.247135	0	0	248	472	720	0.110464	0	0	129	195	324	0.292205	0	0	0	0
18S	50	A	130	98	228	0.487385	0	0.328644	225	230	455	0.475097	0.0221151	0.322558	64	96	160	0.4853	0	0.328108	0.326437	0.0027511
18S	51	U	280	76	356	0.0703704	0	0	459	394	853	0.287484	0	0	156	79	235	0.102731	0	0	0	0
18S	52	G	126	88	214	0.739587	0.0298555	0.426291	282	188	470	0.389243	0	0.280612	41	66	107	1.02346	0.119599	0.508121	0.405008	0.0940915
18S	53	C	202	236	438	0.147583	0	0	437	304	741	0.157278	0	0	106	123	229	0.105266	0	0	0	0
18S	54	A	246	122	368	0.107257	0	0.0971048	435	145	580	0.0879327	0	0.0809536	142	53	195	0.0566327	0	0.0538574	0.0773053	0.0178432
18S	55	U	597	225	822	0.540853	0	0	774	341	1115	0.498088	0	0	342	47	389	0.521937	0	0	0	0
18S	56	G	133	106	239	0.832685	0.0277748	0.455388	250	158	408	0.47919	0	0.324491	65	16	81	1.59919	0.22435	0.618165	0.466014	0.120127
18S	57	U	209	151	360	0.219883	0	0.18066	348	168	516	0.129809	0	0.115091	134	13	147	0.427027	0	0.300666	0.198806	0.0768394
18S	58	C	349	211	560	0.264904	0	0	273	209	482	0.131608	0	0.116515	134	4	138	0.539568	0	0.352113	0.156209	0.146464
18S	59	U	392	157	549	0.220869	0	0	424	161	585	0.103337	0	0	264	17	281	0.221749	0	0	0	0
18S	60	A	244	133	377	0.145679	0	0.127449	221	106	327	0.5875	0	0.370791	114	20	134	0.769053	0.0132408	0.436554	0.311598	0.132952
18S	61	A	394	96	490	0.139511	0	0	483	148	631	0.268917	0	0	307	11	318	0.296378	0	0	0	0
18S	62	G	154	61	215	0.970833	0.149934	0.49376	155	70	225	1.05713	0.209593	0.514993	131	39	170	0.379337	0	0.276185	0.428313	0.107919
18S	63	U	305	176	481	0.173213	0	0	427	170	597	0.307562	0	0	186	94	280	0.162673	0	0	0	0
18S	64	A	187	59	246	0.691093	0.0845097	0.409647	189	110	299	0.471407	0.0402563	0.321106	158	73	231	0.046887	0	0.0449722	0.258575	0.155305
18S	65	C	287	279	566	0.37233	0	0	313	239	552	0.264718	0	0	347	126	473	0.550281	0	0	0	0
18S	66	G	128	118	246	0.533873	0	0.348977	128	171	299	0.481148	0.00852767	0.325581	111	68	179	0.323951	0	0.245716	0.306758	0.0442073
18S	67	C	304	255	559	0.372639	0	0	153	206	359	0.340216	0	0.254379	102	143	245	0.0570912	0	0	0.084793	0.119915
18S	68	A	225	102	327	0.156233	0	0.13548	125	272	397	0.268398	0	0.212024	53	120	173	0.319221	0	0.243036	0.196846	0.045202
18S	69	C	189	171	360	0.058972	0	0.055834	186	178	364	0.489619	0.0257769	0.329293	74	160	234	0.0873286	0	0	0.128376	0.143887
18S	70	G	140	122	262	0.523405	0.00378268	0.344435	265	203	468	0.216726	0	0.178435	50	83	133	0.67927	0.0351444	0.406309	0.309726	0.0962122
18S	71	G	78	81	159	1.64431	0.317705	0.623302	233	224	457	0.341024	0.0138887	0.254716	27	104	131	0.650842	0	0.396066	0.424695	0.15183
18S	72	C	199	152	351	0.218182	0	0.179523	315	450	765	0.157485	0	0	73	116	189	0.121462	0	0.108818	0.0961136	0.0738385
18S	73	C	498	117	615	0.295887	0	0	620	484	1104	0.403901	0	0	169	105	274	0.235111	0	0	0	0
18S	74	G	412	118	530	0.164783	0	0	503	369	872	0.185962	0	0	146	59	205	0.0514024	0	0.0491161	0.016372	0.0231536
18S	75	G	291	81	372	0.336282	0	0.252161	324	223	547	0.428062	0	0.300134	65	51	116	1.04501	0.116137	0.513151	0.355148	0.113428
18S	76	U	375	224	599	0.185278	0	0	482	440	922	0.187505	0	0	127	218	345	0.379062	0	0	0	0
18S	77	A	217	145	362	0.504346	0	0.335875	331	282	613	0.291404	0	0.225934	91	43	134	0.83572	0.0150805	0.457099	0.339636	0.0944102
18S	78	C	641	267	908	0.437844	0	0	821	474	1295	0.448037	0	0	294	186	480	0.557496	0	0	0	0
18S	79	A	345	297	642	0.144427	0	0	304	472	776	0.0433004	0	0	77	150	227	0.0420565	0	0.0405298	0.0135099	0.0191059
18S	80	G	139	141	280	1.06682	0.180041	0.517056	195	295	490	0.476669	0.0196142	0.323246	43	88	131	0.810522	0	0.449554	0.429952	0.0803276
18S	81	U	259	532	791	0.341807	0	0	303	551	854	0.238467	0	0	80	252	332	0.3663	0	0	0	0
18S	82	G	204	224	428	0.301917	0	0.232318	214	240	454	0.458071	0.0122154	0.314637	70	108	178	0.238051	0	0.19315	0.246701	0.0506287
18S	83	A	242	372	614	0.127028	0	0	290	309	599	0.0275185	0	0.026825	38	180	218	0.0387113	0	0	0.00894168	0.0126454
18S	84	A	221	341	562	0.0581804	0	0	196	436	632	0.0954362	0	0	38	164	202	0.0382047	0	0.0369743	0.0123248	0.0174298
18S	85	A	162	322	484	0.0532875	0	0.0506908	183	254	437	0.239751	0	0.193743	54	77	131	0.532239	0.0196678	0.349086	0.19784	0.121854
18S	86	C	141	280	421	0.15753	0	0.136371	184	273	457	0.106016	0	0.096044	39	112	151	0.267763	0	0.212311	0.148242	0.0482023
18S	87	U	226	330	556	0.186954	0	0	239	345	584	0.198822	0	0	115	73	188	0.0182834	0	0	0	0
18S	88	G	171	176	347	0.250351	0	0.200686	137	109	246	0.931894	0.156355	0.483386	23	61	84	1.30183	0.229352	0.568469	0.417514	0.157206
18S	89	C	375	329	704	0.481655	0	0	363	339	702	0.408314	0	0	75	260	335	0.50162	0	0	0	0
18S	90	G	48	198	246	0.550067	0.0122481	0.355796	28	149	177	1.61991	0.310866	0.619637	2	196	198	0.0911223	0	0	0.325144	0.253892
18S	91	A	150	349	499	0.357956	0	0	174	400	574	0.274841	0	0	44	167	211	0.169969	0	0	0	0
18S	92	A	88	90	178	0.974984	0.0662599	0.495067	129	180	309	0.562007	0	0.360543	32	72	104	0.796508	0.0590045	0.445727	0.433779	0.0555655
18S	93	U	51	39	90	2.65629	0.259914	0.728689	75	181	256	0.862559	0	0.464074	10	92	102	0.745523	0	0.429495	0.540752	0.133639
18S	94	G	48	164	212	0.393375	0	0.283273	146	297	443	0.0357858	0	0.0346247	26	266	292	0.469435	0	0	0.105966	0.126169
18S	95	G	55	115	170	0.845744	0	0.459669	212	242	454	0.0742857	0	0.0692907	16	153	169	0.00529412	0	0.00529723	0.178086	0.200816
18S	96	C	45	211	256	0.179723	0	0.152848	141	379	520	0.0860951	0	0	24	137	161	0.023594	0	0	0.0509492	0.0720531
18S	97	U	27	249	276	0.141276	0	0.12418	143	483	626	0.238366	0	0	30	122	152	0.00769789	0	0	0.0413934	0.0585391
18S	98	C	54	627	681	0.618182	0	0	42	1049	1091	0.633048	0	0	15	146	161	0.138889	0	0	0	0
18S	99	A	1	21	22	13.8319	0.684792	0.935319	0	81	81	5.09729	0.491595	0.837668	0	4	4	29.3444	0.905577	0.973461	0.915483	0.0571842	1	0.935319	0.837668	0.973461	0.915483	0.0571842
18S	100	U	53	214	267	0.27869	0	0.218587	60	407	467	0.0504036	0	0	23	164	187	0.318676	0	0	0.0728625	0.103043
18S	101	U	32	613	645	0.494616	0	0	49	586	635	0.358368	0	0	23	150	173	0.291124	0	0	0	0
18S	102	A	78	441	519	0.337436	0	0	50	328	378	0.0709469	0	0.0664105	11	125	136	0.123844	0	0	0.0221368	0.0313062
18S	103	A	25	297	322	0.0971104	0	0.0887652	52	239	291	0.312062	0	0.238464	12	97	109	0.03	0	0.0293856	0.118871	0.0879704
18S	104	A	2	130	132	1.77569	0.031742	0.641467	19	128	147	1.5256	0.109315	0.605675	4	47	51	1.18526	0	0.547203	0.598115	0.0388524
18S	105	U	15	122	137	1.48849	0	0.599896	9	143	152	1.12832	0.11048	0.531779	12	42	54	0.941414	0	0.489496	0.54039	0.0454802
18S	106	C	86	490	576	0.465858	0	0	56	278	334	0.00348259	0	0	16	109	125	0.188536	0	0	0	0
18S	107	A	147	473	620	0.516228	0	0	144	275	419	0.224101	0	0	44	169	213	0.604777	0	0	0	0
18S	108	G	42	144	186	0.704635	0	0.414665	34	155	189	0.764912	0.0346851	0.434696	17	41	58	0.571563	0	0.367656	0.405672	0.0280979
18S	109	U	30	57	87	2.56162	0.334673	0.721531	38	230	268	0.227427	0	0.18585	5	16	21	3.03687	0.319691	0.76085	0.556077	0.262282
18S	110	U	77	191	268	0.0160677	0	0.0158717	101	327	428	0.287827	0	0	11	69	80	0.0816187	0	0	0.00529057	0.007482
18S	111	A	41	194	235	0.17194	0	0.147246	100	177	277	0.189369	0	0.159701	19	47	66	0.12272	0	0.110778	0.139242	0.0207589
18S	112	U	80	284	364	0.29175	0	0	119	541	660	0.556598	0	0	17	91	108	0.376962	0	0	0	0
18S	113	G	92	246	338	0.318846	0	0	172	278	450	0.326583	0	0	25	58	83	0.25463	0	0	0	0
18S	114	G	47	139	186	0.196494	0	0.164962	101	88	189	0.679883	0	0.405992	2	31	33	0.768301	0	0.441834	0.337596	0.122945
18S	115	U	43	261	304	0.358434	0	0	77	234	311	0.0842949	0	0	3	25	28	0.951724	0	0.496403	0.165468	0.234007
18S	116	U	4	3	7	27.8	0.909355	0.969486	8	30	38	6.83447	0.64928	0.875223	1	3	4	11.0533	0.746482	0.932508	0.925739	0.0387789	1	0.969486	0.875223	0.932508	0.925739	0.0387789
18S	117	C	66	140	206	0.0770263	0	0	128	112	240	0.0830337	0	0.0769625	35	46	81	0.399729	0	0	0.0256542	0.0362805
18S	118	C	123	86	209	0.157672	0	0	129	195	324	0.267487	0	0	36	24	60	0.180692	0	0	0	0
18S	119	U	91	33	124	0.385333	0	0.279768	128	73	201	0.147965	0	0.129451	21	5	26	1.03663	0	0.518419	0.309213	0.160155
18S	120	U	131	114	245	0.420867	0	0	228	89	317	0.362439	0	0	70	25	95	0.513426	0	0	0	0
18S	121	U	7	10	17	8.21605	0.657885	0.8969	17	6	23	9.2287	0.73496	0.905926	0	3	3	14.4028	0.790166	0.950504	0.917777	0.0234332	1	0.8969	0.905926	0.950504	0.917777	0.0234332
18S	122	G	175	61	236	0.440459	0	0	192	67	259	0.112179	0	0	38	22	60	0.00801457	0	0.00808229	0.0026941	0.00381003
18S	123	G	17	60	77	1.20541	0.0626818	0.549766	68	115	183	0.534783	0	0.34968	24	26	50	0.451852	0	0.315485	0.404977	0.103329
18S	124	U	46	40	86	0.941252	0	0.487756	82	83	165	0.78253	0.00570476	0.440488	19	23	42	0.796899	0	0.449301	0.459182	0.0205231
18S	125	C	141	62	203	0.215741	0	0	222	137	359	0.190093	0	0	70	56	126	0.383552	0	0	0	0
18S	126	G	47	39	86	1.04368	0	0.513575	140	40	180	0.858257	0.0542165	0.463238	53	4	57	0.646169	0	0.396684	0.457832	0.0478735
18S	127	C	141	43	184	0.101682	0	0	279	85	364	0.116225	0	0	72	18	90	0.0242979	0	0.0239788	0.00799293	0.0113037
18S	128	U	127	47	174	0.00704762	0	0	425	68	493	0.348246	0	0	102	18	120	0.225528	0	0	0	0
18S	129	C	324	88	412	0.661501	0	0	621	102	723	0.598987	0	0	171	5	176	0.513245	0	0	0	0
18S	130	G	76	46	122	0.385095	0	0.279669	205	43	248	0.353414	0	0.261905	39	19	58	0.673823	0	0.406683	0.316086	0.0644713
18S	131	C	199	28	227	0.330166	0	0	400	29	429	0.278243	0	0	182	11	193	0.590034	0	0	0	0
18S	132	U	82	37	119	0.31963	0	0.243751	311	76	387	0.232073	0	0	101	19	120	0.309458	0	0	0.0812503	0.114905
18S	133	C	72	73	145	0.0369102	0	0.035833	91	88	179	0.754815	0.075099	0.431505	30	13	43	1.04621	0.0603315	0.517035	0.328124	0.20961
18S	134	C	8	58	66	1.26235	0.136719	0.561688	24	82	106	1.94704	0.302279	0.662778	5	16	21	2.97677	0.368621	0.757194	0.660554	0.0798305		0.561688	0.662778	0.757194	0.660554	0.0798305
18S	135	U	15	77	92	0.525209	0	0.346797	24	106	130	1.24029	0.136096	0.555522	13	9	22	2.54348	0.26321	0.726708	0.543009	0.15535
18S	136	C	31	33	64	1.00872	0.185382	0.506046	83	56	139	0.892698	0.100518	0.473441	41	7	48	0.464172	0	0.321501	0.433663	0.0804192
18S	137	U	35	58	93	0.426832	0.00302595	0.301394	169	114	283	0.113146	0	0	26	3	29	1.4463	0.0440529	0.599386	0.30026	0.2447
18S	138	C	112	80	192	0.342948	0	0	248	38	286	0.126365	0	0	107	13	120	0.510101	0	0	0	0
18S	139	C	68	67	135	0.045915	0	0.0442102	267	82	349	0.30327	0	0	73	26	99	0.382667	0	0	0.0147367	0.0208409
18S	140	U	47	78	125	0.215961	0	0.178772	286	141	427	0.432944	0	0	53	17	70	0.043662	0	0	0.0595907	0.084274
18S	141	A	106	28	134	0.214979	0	0.178026	185	59	244	0.118957	0	0.1067	50	9	59	0.203889	0	0.171736	0.152154	0.0322434
18S	142	C	112	41	153	0.205483	0	0.17138	133	47	180	0.686679	0.063585	0.408457	38	26	64	0.255556	0	0.206065	0.261967	0.104547
18S	143	U	112	114	226	0.152325	0	0	150	99	249	0.215067	0	0.177584	22	25	47	0.837963	0.0545376	0.461146	0.21291	0.189912
18S	144	U	148	88	236	0.134834	0	0	152	161	313	0.0422151	0	0	52	52	104	0.183175	0	0	0	0
18S	145	G	141	59	200	0.103814	0	0.0944763	147	127	274	0.136242	0	0.120291	50	36	86	0.0339719	0	0.0332251	0.0826642	0.0365127
18S	146	G	128	106	234	0.0792435	0	0.0737157	157	94	251	0.339286	0	0.254086	48	24	72	0.369102	0	0.272319	0.20004	0.0896346
18S	147	A	137	47	184	0.491231	0	0.330612	183	107	290	0.172089	0	0.147254	49	17	66	0.57927	0.0160522	0.370296	0.28272	0.0971497
18S	148	U	320	105	425	0.371179	0	0	358	226	584	0.441368	0	0	108	91	199	0.477611	0	0	0	0
18S	149	A	160	52	212	0.483359	0	0.326889	105	120	225	0.791445	0.0933656	0.442885	53	50	103	0.183547	0	0.156352	0.308709	0.117681
18S	150	A	153	84	237	0.345098	0	0.257364	136	193	329	0.208889	0	0.173228	38	38	76	0.676912	0	0.406816	0.279136	0.0965967
18S	151	C	216	103	319	0.0105903	0	0	94	279	373	0.0772133	0	0.0718571	73	51	124	0.0110222	0	0	0.0239524	0.0338738
18S	152	U	405	269	674	0.585547	0	0	235	441	676	0.444034	0	0	81	125	206	0.439882	0	0	0	0
18S	153	G	124	118	242	0.297714	0	0.230144	205	179	384	0.0329004	0	0.0319328	23	71	94	0.312982	0	0.240302	0.167459	0.0959215
18S	154	U	186	159	345	0.166121	0	0	180	251	431	0.101235	0	0	20	235	255	0.599653	0	0	0	0
18S	155	G	235	210	445	0.440409	0	0	304	400	704	0.514184	0	0	77	54	131	0.189562	0	0	0	0
18S	156	G	81	121	202	0.271976	0	0.214653	64	115	179	1.23679	0.169722	0.554308	22	23	45	1.38382	0.128965	0.585847	0.451603	0.168043
18S	157	U	116	90	206	0.154536	0	0.134413	95	227	322	0.208978	0	0.173299	12	48	60	0.704189	0	0.417224	0.241646	0.125164
18S	158	A	145	72	217	0.00137615	0	0.00138058	96	239	335	0.170866	0	0.146303	36	62	98	0.0354658	0	0	0.049228	0.068645
18S	159	A	1	2	3	50.9111	0.952039	0.985482	1	15	16	23.2967	0.891912	0.961169	0	2	2	32.4593	0.917945	0.979875	0.975509	0.0103948	1	0.985482	0.961169	0.979875	0.975509	0.0103948
18S	160	U	56	10	66	1.71211	0.12789	0.634776	124	217	341	0.0523392	0	0.0498746	22	40	62	0.397002	0	0.287447	0.324033	0.240182
18S	161	U	79	43	122	0.301987	0	0.233401	203	262	465	0.268598	0	0	42	57	99	0.252	0	0	0.0778003	0.110026
18S	162	C	81	41	122	0.246522	0	0.199066	171	229	400	0.162732	0	0	39	27	66	0.200498	0	0.169115	0.122727	0.0876383
18S	163	U	138	60	198	0.232384	0	0	303	296	599	0.44187	0	0	40	60	100	0.160616	0	0	0	0
18S	164	A	147	101	248	0.350602	0	0	228	334	562	0.402151	0	0	72	56	128	0.315762	0	0	0	0
18S	165	G	70	121	191	0.0761574	0	0	110	212	322	0.0904025	0	0.0831435	28	100	128	0.313351	0	0	0.0277145	0.0391942
18S	166	A	1	7	8	21.9259	0.853802	0.961039	1	1	2	125.848	0.978888	0.994731	0	5	5	16.3241	0.826919	0.95143	0.969067	0.0185663	1	0.961039	0.994731	0.95143	0.969067	0.0185663
18S	167	G	77	53	130	0.58821	0	0.372149	66	204	270	0.222099	0	0.182286	18	55	73	0.303604	0	0.235335	0.263257	0.0799862
18S	168	C	108	198	306	0.383677	0	0	134	236	370	0.215214	0	0	35	98	133	0.35738	0	0	0	0
18S	169	U	107	183	290	0.29874	0	0	78	474	552	0.560117	0	0	41	121	162	0.494342	0	0	0	0
18S	170	A	155	233	388	0.466238	0	0	117	170	287	0.15027	0	0	61	83	144	0.438238	0	0	0	0
18S	171	A	75	188	263	0.161406	0	0	90	114	204	0.0847696	0	0.0784983	18	48	66	0.227861	0	0.187859	0.0887857	0.0770373
18S	172	U	14	20	34	6.31968	0.565298	0.866765	8	15	23	8.44259	0.635001	0.89806	2	6	8	8	0.626357	0.9	0.888275	0.0152302	1	0.866765	0.89806	0.9	0.888275	0.0152302
18S	173	A	86	175	261	0.0446989	0	0	38	133	171	0.21854	0	0.180206	17	48	65	0.120875	0	0.109318	0.0965078	0.0741242
18S	174	C	6	35	41	5.67646	0.621741	0.853263	3	71	74	1.76311	0.191182	0.641183	3	26	29	1.47481	0.137936	0.604066	0.699504	0.109775		0.853263	0.641183	0.604066	0.699504	0.109775
18S	175	A	59	256	315	0.239698	0	0	26	75	101	0.825054	0	0.454513	30	52	82	0.268809	0	0	0.151504	0.214259
18S	176	U	25	427	452	0.526171	0	0	15	271	286	0.485521	0	0	9	81	90	0.421001	0	0	0	0
18S	177	G	4	206	210	0.0758294	0	0.0707965	12	154	166	0.0089155	0	0.00888948	0	32	32	0.677778	0	0.411404	0.163697	0.17697
18S	178	C	39	289	328	0.386694	0	0	32	141	173	0.0132184	0	0.0131204	12	21	33	0.692157	0	0.416274	0.143131	0.193215
18S	179	C	46	316	362	0.473003	0	0	35	133	168	0.15549	0	0.135259	23	32	55	0.0418651	0	0.0408835	0.0587141	0.0566403
18S	180	G	20	135	155	0.281054	0	0.220496	31	111	142	0.561072	0	0.361032	38	12	50	0.204139	0	0.172338	0.251289	0.0800521
18S	181	A	28	49	77	1.53561	0.26922	0.608696	30	75	105	1.28344	0.202587	0.564396	6	26	32	0.975084	0.136258	0.501385	0.558159	0.0440308
18S	182	C	15	59	74	1.34785	0.162979	0.577358	46	184	230	0.0383838	0	0.0371197	19	37	56	0.0672515	0	0.0640669	0.226181	0.248563
18S	183	G	27	83	110	0.341642	0	0.256366	45	328	373	0.395455	0	0	12	69	81	0.313279	0	0	0.0854553	0.120852
18S	184	G	22	88	110	0.239439	0	0.194598	87	199	286	0.181533	0	0	16	91	107	0.513066	0	0	0.064866	0.0917344
18S	185	G	13	51	64	0.947521	0	0.490401	53	234	287	0.208102	0	0	7	54	61	0.0949821	0	0	0.163467	0.231177
18S	186	C	31	152	183	0.460749	0	0	60	466	526	0.641746	0	0	20	76	96	0.502062	0	0	0	0
18S	187	G	22	51	73	0.474925	0	0.324977	49	128	177	0.198502	0	0.166405	7	32	39	0.261944	0	0.211767	0.234383	0.0666826
18S	188	C	23	89	112	0.0761062	0	0	13	156	169	0.151569	0	0.132295	12	15	27	0.715476	0.0878704	0.425939	0.186078	0.177999
18S	189	U	18	135	153	0.359235	0	0	26	160	186	0.107427	0	0	11	22	33	0.243464	0	0.200538	0.0668461	0.0945347
18S	190	G	8	80	88	0.142821	0	0.126214	7	38	45	2.23937	0.317586	0.695969	9	2	11	2.20556	0.341067	0.706406	0.509529	0.271079
18S	191	A	2	70	72	0.319635	0	0.244755	1	34	35	2.40062	0.19714	0.71175	0	18	18	0.595322	0	0.385898	0.447468	0.195557
18S	192	C	2	111	113	0.245127	0	0	6	38	44	1.12296	0	0.534556	2	22	24	0	0	0	0.178185	0.251992
18S	193	C	1	92	93	0.181087	0	0	6	40	46	0.30331	0	0.236585	2	18	20	0.0703704	0	0	0.0788616	0.111527
18S	194	C	6	68	74	0.0395556	0	0	11	31	42	0.151163	0	0.134021	0	23	23	0.32037	0	0	0.0446735	0.0631779
18S	195	C	0	73	73	0.121922	0	0	5	27	32	0.224916	0	0.188275	0	22	22	0.369565	0	0	0.0627584	0.0887537
18S	196	C	1	57	58	0.0323917	0	0	6	12	18	0.669591	0.130789	0.414105	0	13	13	0.0412698	0	0	0.138035	0.195211
18S	197	U	1	15	16	2.3451	0.434543	0.713604	2	18	20	0.500529	0	0.344501	0	5	5	1.30741	0.246321	0.610727	0.556277	0.155527
18S	198	U	0	20	20	1.5127	0.248269	0.613651	1	9	10	2.19798	0.318416	0.707412	0	2	2	4.18889	0.481034	0.8627	0.727921	0.102703
18S	199	C	4	27	31	0.529514	0	0.353418	4	7	11	2.32222	0.303016	0.716981	1	1	2	4.6963	0.349869	0.875691	0.648697	0.218616
18S	200	G	2	12	14	3.02667	0.127751	0.76431	15	20	35	0.617284	0	0.38835	1	0	1	10.4778	0.5605	0.954453	0.702371	0.235224
18S	201	C	6	53	59	0.0827778	0	0.0776446	22	16	38	0.958689	0	0.495947	5	4	9	1.79889	0.0636143	0.666529	0.413374	0.2474
18S	202	G	5	36	41	0.820106	0	0.456554	4	17	21	3.30859	0.290333	0.776093	1	10	11	1.79815	0.245072	0.662347	0.631664	0.132243
18S	203	G	14	38	52	0.556604	0	0.361963	33	29	62	0.658201	0	0.400773	1	18	19	0.884444	0.0595114	0.482132	0.414956	0.0500733
18S	204	G	22	27	49	0.857333	0	0.466618	52	32	84	0.380784	0	0.278144	26	29	55	0.311706	0	0	0.248254	0.191665
18S	205	G	60	26	86	0.133844	0	0.119254	91	23	114	0.130242	0	0.116127	20	29	49	0.137111	0	0	0.0784601	0.0554944
18S	206	G	233	23	256	0.658106	0	0	362	23	385	0.701036	0	0	90	18	108	0.631804	0	0	0	0
18S	207	G	151	38	189	0.474152	0	0	240	20	260	0.476969	0	0	77	13	90	0.512088	0	0	0	0
18S	208	G	122	23	145	0.290335	0	0	136	31	167	0.108267	0	0	49	18	67	0.312418	0	0	0	0
18S	209	A	63	9	72	0.520852	0	0.345587	91	4	95	0.667014	0	0.402641	29	4	33	0.430392	0	0.307208	0.351812	0.0392083
18S	210	U	78	2	80	0.326337	0	0.248356	95	20	115	0.334387	0	0.252222	24	4	28	0.593103	0	0.380531	0.293703	0.0614171
18S	211	G	79	10	89	0.124198	0	0.111579	118	8	126	0.156343	0	0.136132	16	0	16	1.52222	0.18253	0.617936	0.288549	0.233127
18S	212	C	88	17	105	0.149371	0	0	177	9	186	0.301426	0	0	23	15	38	0.0957265	0	0	0	0
18S	213	G	43	13	56	0.405458	0	0.292135	72	19	91	0.306401	0	0.236506	21	13	34	0.192698	0	0	0.176214	0.126655
18S	214	U	31	23	54	0.286465	0	0.225868	51	51	102	0.0286947	0	0.0281601	21	3	24	0.0524444	0	0	0.0846761	0.100498
18S	215	G	57	21	78	0.228551	0	0	32	86	118	0.210177	0	0	8	5	13	0.488095	0.0215694	0.344538	0.114846	0.162417
18S	216	C	35	37	72	0.200152	0	0	50	35	85	0.0872093	0	0.0810811	4	10	14	0.385926	0	0.292532	0.124538	0.123316
18S	217	A	28	3	31	0.892708	0.164351	0.479575	28	23	51	0.84188	0.124099	0.461899	11	5	16	0.175163	0	0.156909	0.366128	0.148116
18S	218	U	9	1	10	4.46768	0.624731	0.830922	36	21	57	0.626245	0.0269663	0.389213	0	1	1	10.45	0.773599	0.954338	0.724824	0.242603
18S	219	U	35	8	43	0.293434	0	0.230922	32	45	77	0.192165	0	0.162942	5	2	7	1.86806	0.235095	0.681013	0.358292	0.229879
18S	220	U	45	23	68	0.123027	0	0	50	36	86	0.160281	0	0.139522	7	7	14	0.592593	0.00645889	0.38835	0.175957	0.160623
18S	221	A	36	16	52	0.289518	0	0.22785	18	17	35	2.26111	0.426248	0.699313	7	6	13	0.923016	0.1944	0.4985	0.475221	0.193176
18S	222	U	34	16	50	0.483224	0	0.330158	67	16	83	0.508466	0.090857	0.339756	43	9	52	0.490776	0	0	0.223305	0.157949
18S	223	C	60	9	69	0.126825	0	0.113996	116	29	145	0.104871	0	0	11	14	25	0.341453	0	0.262053	0.12535	0.107284
18S	224	A	47	9	56	0.558674	0.0671278	0.362509	131	12	143	0.00802469	0	0.00801603	28	13	41	0.118519	0	0	0.123509	0.169031
18S	225	G	90	22	112	0.181318	0	0	131	62	193	0.227434	0	0	23	19	42	0.0359173	0	0	0	0
18S	226	A	108	44	152	0.39528	0	0	132	83	215	0.271399	0	0	26	18	44	0.0301235	0	0	0	0
18S	227	U	60	62	122	0.194038	0	0	59	159	218	0.246322	0	0	15	31	46	0.0413712	0	0	0	0
18S	228	C	85	63	148	0.32789	0	0	110	160	270	0.389012	0	0	11	52	63	0.325521	0	0	0	0
18S	229	A	40	51	91	0.200725	0	0.168697	41	93	134	0.322551	0	0.245259	6	59	65	0.390404	0	0	0.137985	0.102455
18S	230	A	32	72	104	0.0209524	0	0.0207156	45	124	169	0.0188889	0	0	5	47	52	0.248008	0	0	0.00690521	0.00976544
18S	231	A	36	85	121	0.136703	0	0	29	97	126	0.300437	0	0.232435	0	51	51	0.294231	0	0	0.0774785	0.109571
18S	232	A	23	42	65	0.670875	0.145442	0.405186	33	138	171	0.11137	0	0	1	23	24	0.454222	0.0768561	0.321182	0.242122	0.174607
18S	233	C	35	54	89	0.19642	0	0.165712	13	163	176	0.142561	0	0	0	27	27	0.177381	0	0.15537	0.107027	0.0757974
18S	234	C	38	78	116	0.111301	0	0	43	106	149	0.022963	0	0	1	9	10	1.84242	0.346858	0.669604	0.223201	0.315654
18S	235	A	9	116	125	0.213139	0	0	25	44	69	1.06111	0.176957	0.518418	2	8	10	1.45556	0.204241	0.615549	0.377989	0.270204
18S	236	A	5	46	51	1.08611	0.216861	0.525483	17	56	73	0.893844	0.0790318	0.475365	4	11	15	0.436806	0	0.317837	0.439562	0.0884708
18S	237	C	4	88	92	0.120072	0	0.108239	18	88	106	0.288785	0	0.225712	5	12	17	0.233951	0	0.198533	0.177495	0.0502125
18S	238	C	59	59	118	0.165359	0	0	66	82	148	0.100895	0	0	10	10	20	0.0280423	0	0.0286023	0.00953409	0.0134832
18S	239	C	68	102	170	0.462768	0	0	181	99	280	0.584381	0	0	14	16	30	0.33405	0	0	0	0
18S	240	G	41	63	104	0.0903704	0	0	64	45	109	0.210909	0	0.175492	13	1	14	0.50963	0	0.353183	0.176225	0.144187
18S	241	G	12	54	66	0.385904	0	0.281481	47	34	81	0.634417	0	0.391079	7	4	11	1.01019	0.0812287	0.524267	0.398942	0.099273
18S	242	U	54	46	100	0.175908	0	0	24	57	81	0.655962	0.00701879	0.39906	3	14	17	0.366667	0	0.279661	0.22624	0.167238
18S	243	C	42	58	100	0.181628	0	0	87	106	193	0.354009	0	0	12	36	48	0.559184	0	0	0	0
18S	244	A	9	58	67	0.193791	0	0.164357	27	91	118	0.0961718	0	0.088412	2	37	39	0.447778	0	0	0.0842563	0.0671628
18S	245	G	2	40	42	0.811886	0.112457	0.453915	14	110	124	0.0249778	0	0	1	16	17	0.289506	0	0.234617	0.229511	0.185345
18S	246	C	2	46	48	0.42517	0.0136982	0.302663	8	111	119	0.0975926	0	0	3	16	19	0.113889	0	0.10705	0.136571	0.125313
18S	247	C	5	27	32	1.05219	0.183756	0.5204	41	75	116	0.131624	0	0	3	18	21	0.0575758	0	0	0.173467	0.245319
18S	248	C	3	66	69	0.0880952	0	0	12	98	110	0.134635	0	0	1	20	21	0.119192	0	0	0	0
18S	249	C	3	96	99	0.435222	0	0	3	133	136	0.374047	0	0	0	18	18	0.0654971	0	0	0	0
18S	250	U	0	53	53	0.0578189	0	0.0556325	0	67	67	0.167647	0.00852158	0.145408	0	7	7	0.943056	0.125931	0.518717	0.239919	0.200518
18S	251	C	4	53	57	0.0904215	0	0	3	42	45	0.548792	0.0934984	0.35938	0	3	3	2.30556	0.421909	0.754545	0.371308	0.308157
18S	252	U	0	62	62	0.224691	0	0	1	46	47	0.259028	0	0.209198	0	29	29	0.711852	0	0	0.0697327	0.0986169
18S	253	C	4	37	41	0.116667	0	0.106754	2	19	21	1.4904	0.239564	0.609585	0	1	1	4.12778	0.539376	0.891957	0.536098	0.324742
18S	254	C	1	78	79	0.497639	0	0	1	32	33	0.360784	0	0.270987	0	3	3	1.1	0	0.594595	0.288527	0.243059
18S	255	G	0	27	27	0.464683	0	0.325187	1	38	39	0.0275	0	0.0274314	0	2	2	1.50741	0	0.693356	0.348658	0.272369
18S	256	G	0	18	18	0.884795	0.0847099	0.482924	2	19	21	0.710606	0.0606354	0.426752	0	2	2	1.23333	0	0.649123	0.519599	0.0944142
18S	257	C	3	6	9	2.48889	0.324198	0.734426	2	14	16	1.30196	0.2226	0.58042	0	1	1	2.38889	0.427511	0.826923	0.713923	0.101674
18S	258	C	1	6	7	2.99167	0.306729	0.773707	0	17	17	1.35741	0.255292	0.589702	1	1	2	1.25556	0.2851	0.653179	0.672196	0.0763136
18S	259	C	3	2	5	3.98333	0.399836	0.82699	1	34	35	0.165741	0	0.145647	4	0	4	0.115556	0	0.126214	0.366283	0.325865
18S	260	C	8	34	42	0.425323	0	0	12	30	42	0.074677	0	0.0710248	2	3	5	0.037037	0	0.0425532	0.0378593	0.0291851
18S	261	G	3	23	26	0.00781893	0	0	24	42	66	0.255887	0	0	4	8	12	0.517949	0	0	0	0
18S	262	G	3	25	28	0.295019	0	0.234043	5	40	45	0.338164	0	0.256881	1	6	7	0.230556	0	0.208543	0.233155	0.0197439
18S	263	C	3	47	50	0.106536	0	0	7	73	80	0.113855	0	0	1	7	8	0.538272	0	0.377163	0.125721	0.177796
18S	264	C	2	13	15	2.66319	0.123935	0.739634	3	82	85	0.0925065	0	0	0	5	5	1.66481	0	0.66642	0.468684	0.332755
18S	265	G	3	21	24	1.76533	0.165236	0.64775	6	31	37	1.4617	0.200017	0.600192	2	4	6	1.91429	0.0975996	0.690722	0.646221	0.0369743
18S	266	G	12	9	21	2.95051	0.454098	0.755561	23	51	74	0.356296	0	0.265306	8	1	9	1.52667	0.168964	0.629121	0.549996	0.207819
18S	267	G	59	11	70	0.41518	0.00747488	0.296325	28	80	108	0.0227319	0	0.0224278	9	4	13	1.18095	0.194923	0.559819	0.292858	0.219403
18S	268	G	180	25	205	0.527832	0	0	116	41	157	0.3	0	0	45	6	51	0.440385	0	0	0	0
18S	269	G	124	33	157	0.257032	0	0	191	27	218	0.491223	0	0	57	7	64	0.506667	0	0	0	0
18S	270	G	68	32	100	0.357206	0	0.265126	54	7	61	1.1724	0.0921477	0.543717	7	4	11	2.53704	0.234361	0.734584	0.514476	0.192768
18S	271	C	119	15	134	0.115391	0	0.104145	126	4	130	0.0572519	0	0.0545455	61	0	61	0.331004	0	0	0.0528968	0.042533
18S	272	G	191	27	218	0.222171	0	0	179	6	185	0.176941	0	0	64	1	65	0.237037	0	0	0	0
18S	273	G	227	23	250	0.253519	0	0	184	14	198	0.16488	0	0	62	3	65	0.0661616	0	0	0	0
18S	274	G	82	12	94	1.26094	0.170194	0.560314	52	2	54	2.45899	0.383968	0.714655	16	0	16	3.3451	0.425516	0.780421	0.68513	0.0922517
18S	275	C	166	5	171	0.263953	0	0.209797	122	11	133	0.505638	0	0.337503	51	0	51	0.477137	0	0.327275	0.291525	0.0579412
18S	276	G	179	5	184	0.250571	0	0.201235	127	10	137	0.587118	0.040982	0.371624	51	3	54	0.522424	0	0.347301	0.30672	0.0752471
18S	277	C	231	7	238	0.00599721	0	0	213	56	269	0.13856	0	0	53	13	66	0.383914	0.00153568	0.280436	0.0934787	0.132199
18S	278	C	470	1	471	0.529002	0	0	357	18	375	0.353753	0	0	153	0	153	0.392496	0	0	0	0
18S	279	G	292	1	293	0.164286	0	0	264	13	277	0.00839329	0	0.00835322	183	1	184	0.459099	0	0	0.00278441	0.00393775
18S	280	G	143	0	143	0.818519	0.0693563	0.451827	162	3	165	0.915997	0.163071	0.479586	84	0	84	0.394379	0	0.285242	0.405552	0.0858237
18S	281	C	308	4	312	0.20426	0	0	425	11	436	0.304068	0	0	117	2	119	0.0255556	0	0.0251229	0.0083743	0.011843
18S	282	G	301	1	302	0.178438	0	0	350	8	358	0.118168	0	0	114	3	117	0.0680791	0	0.0642495	0.0214165	0.0302875
18S	283	G	185	4	189	0.325088	0	0.246311	383	4	387	0.178265	0	0	116	1	117	0.070904	0	0.0667376	0.10435	0.104014
18S	284	C	251	10	261	0.110729	0	0	339	7	346	0.0686199	0	0	174	2	176	0.330257	0	0	0	0
18S	285	U	221	8	229	0.0769565	0	0	472	9	481	0.385431	0	0	167	5	172	0.353179	0	0	0	0
18S	286	U	188	26	214	0.0792765	0	0	431	14	445	0.353513	0	0	120	5	125	0.154409	0	0	0	0
18S	287	U	200	34	234	0.194184	0	0	161	19	180	0.72124	0.168336	0.420373	115	13	128	0.22584	0	0	0.140124	0.198166
18S	288	G	160	29	189	0.0718713	0	0	66	12	78	2.76174	0.477921	0.736645	58	7	65	0.486364	0.0992924	0.330587	0.355744	0.30126
18S	289	G	52	23	75	1.2652	0.311463	0.561802	210	24	234	0.0983924	0	0.089927	36	12	48	0.833107	0.142116	0.459595	0.370441	0.202695
18S	290	U	8	152	160	0.0569358	0	0	226	78	304	0.235956	0	0	32	35	67	0.166993	0	0.144923	0.0483078	0.0683176
18S	291	G	72	36	108	0.361774	0.00936397	0.267466	135	101	236	0.036662	0	0	32	31	63	0.122222	0	0.110449	0.125971	0.109743
18S	292	A	59	34	93	0.542553	0.0593828	0.354167	109	86	195	0.0746599	0	0.0698044	34	8	42	0.577519	0.0150108	0.371571	0.265181	0.138335
18S	293	C	70	92	162	0.174983	0	0	136	109	245	0.242999	0	0	47	6	53	0.25823	0	0.208299	0.0694329	0.098193
18S	294	U	51	56	107	0.376852	0	0.275559	54	80	134	0.549959	0	0.356525	38	10	48	0.523583	0	0.348318	0.326801	0.0363882
18S	295	C	60	38	98	0.562177	0.029261	0.36221	35	77	112	0.905605	0.136088	0.477449	13	10	23	2.48287	0.416701	0.721512	0.52039	0.149794
18S	296	U	71	34	105	0.584486	0.0867181	0.37109	98	99	197	0.0154321	0	0.0152735	22	32	54	0.58101	0.0363079	0.371768	0.252711	0.167894
18S	297	A	72	99	171	0.00645995	0	0.00645578	67	165	232	0.176443	0	0	37	59	96	0.0780069	0	0	0.00215193	0.00304328
18S	298	G	51	132	183	0.042029	0	0.0405453	22	123	145	0.380061	0	0.276768	22	68	90	0.0946276	0	0.0873239	0.134879	0.102132
18S	299	A	32	151	183	0.131824	0	0.117032	27	121	148	0.404325	0	0.289297	31	130	161	0.389712	0	0	0.135443	0.11882
18S	300	U	52	305	357	0.409901	0	0	56	359	415	0.560043	0	0	36	175	211	0.519864	0	0	0	0
18S	301	A	13	185	198	0.268063	0	0.212236	18	141	159	0.376389	0	0.274709	2	106	108	0.0674822	0	0.0637642	0.18357	0.0884711
18S	302	A	8	228	236	0.143085	0	0.125638	24	126	150	0.587638	0.019395	0.371684	4	88	92	0.32055	0	0.244732	0.247351	0.100465
18S	303	C	15	252	267	0.0441542	0	0.0424387	15	175	190	0.317801	0	0.242122	1	108	109	0.0849495	0	0.0789597	0.121174	0.0868134
18S	304	C	20	312	332	0.159193	0	0	37	162	199	0.389833	0	0.281502	13	129	142	0.187335	0	0	0.093834	0.132701
18S	305	U	45	196	241	0.226263	0	0.185138	56	246	302	0.0118078	0	0.0117082	6	87	93	0.350709	0	0.261709	0.152852	0.104585
18S	306	C	42	400	442	0.388187	0	0	53	218	271	0.221078	0	0.181599	9	150	159	0.291944	0	0	0.0605328	0.0856064
18S	307	G	59	314	373	0.297415	0	0	70	166	236	0.449977	0	0.311239	6	64	70	0.644757	0.0220535	0.395393	0.235544	0.170061
18S	308	G	49	328	377	0.335773	0	0	84	349	433	0.202893	0	0	39	76	115	0.0323755	0	0	0	0
18S	309	G	30	163	193	0.328351	0	0.24815	106	318	424	0.124549	0	0	11	32	43	1.80884	0.314849	0.649234	0.299128	0.267489
18S	310	C	36	174	210	0.111585	0	0.100814	105	488	593	0.390909	0	0	41	101	142	0.235742	0	0	0.0336045	0.047524
18S	311	C	44	188	232	0.0965188	0	0	199	488	687	0.49249	0	0	65	151	216	0.546288	0	0	0	0
18S	312	G	41	82	123	0.62276	0.0697616	0.385683	105	189	294	0.272505	0	0.21472	34	28	62	0.786596	0	0.444223	0.348209	0.0973691
18S	313	A	15	83	98	0.799776	0.0979561	0.446883	99	167	266	0.34099	0	0.254995	26	63	89	0.148642	0	0.130671	0.277516	0.130072
18S	314	U	36	92	128	0.190612	0	0.161145	123	241	364	0.113851	0	0	42	83	125	0.245503	0	0	0.0537149	0.0759643
18S	315	C	39	121	160	0.183644	0	0	75	326	401	0.289746	0	0	8	132	140	0.391883	0	0	0	0
18S	316	G	41	48	89	0.459753	0.0214326	0.317368	51	178	229	0.164686	0	0.141929	13	26	39	1.29361	0.131587	0.570222	0.343173	0.175799
18S	317	C	36	113	149	0.240074	0	0	48	134	182	0.243777	0	0.196862	25	75	100	0.272387	0	0	0.0656207	0.0928016
18S	318	A	19	31	50	1.35359	0.286204	0.57995	18	73	91	1.17283	0.219289	0.542484	21	25	46	0.466667	0	0.322866	0.481766	0.113396
18S	319	C	20	119	139	0.206984	0	0	30	94	124	0.427289	0	0.301058	9	66	75	0.154532	0	0	0.100353	0.14192
18S	320	G	18	82	100	0.208031	0	0.17363	45	45	90	0.840781	0.0458017	0.459496	3	25	28	1.30651	0.130839	0.575042	0.402722	0.168721
18S	321	C	12	96	108	0.10051	0	0.0920979	37	97	134	0.0606584	0	0.0575916	9	21	30	0.936918	0	0.491908	0.213866	0.19711
18S	322	C	18	81	99	0.209111	0	0.174388	44	35	79	0.698889	0.0673751	0.414429	12	8	20	1.77249	0.212365	0.650485	0.413101	0.194368
18S	323	C	48	18	66	0.876617	0.102975	0.470871	55	18	73	0.78033	0.117737	0.441659	20	2	22	1.58986	0.197584	0.62436	0.512297	0.080133
18S	324	C	119	41	160	0.302622	0	0	197	20	217	0.500561	0	0	80	2	82	0.398394	0	0	0	0
18S	325	C	133	24	157	0.276793	0	0	135	8	143	0.197299	0	0	97	1	98	0.518294	0	0	0	0
18S	326	C	205	10	215	0.515586	0	0	119	7	126	0.0832021	0	0	82	0	82	0.428782	0	0	0	0
18S	327	G	80	5	85	0.330491	0	0.250588	90	2	92	0.262843	0	0.209924	24	1	25	1.01581	0	0.513724	0.324745	0.134655
18S	328	U	119	9	128	0.200603	0	0	147	26	173	0.391188	0	0	80	3	83	0.484788	0	0	0	0
18S	329	G	61	9	70	0.469014	0	0.322362	90	26	116	0.0778727	0	0	45	4	49	0.101333	0	0	0.107454	0.151963
18S	330	G	58	5	63	0.549479	0.0183883	0.358234	21	11	32	2.41582	0.394689	0.713575	12	7	19	1.22278	0.176444	0.562772	0.54486	0.145619
18S	331	C	32	38	70	0.250548	0	0.202633	49	7	56	0.761209	0.0401891	0.436557	17	4	21	0.765657	0	0.445097	0.361429	0.11234
18S	332	G	74	31	105	0.296646	0	0	59	71	130	0.343766	0	0	25	10	35	0.15	0	0	0	0
18S	333	G	31	16	47	0.426157	0	0.303245	24	44	68	0.317552	0	0.243697	13	0	13	0.980952	0	0.513716	0.353553	0.115832
18S	334	C	29	30	59	0.0444444	0	0.0432432	82	54	136	0.382725	0	0	7	8	15	0.615278	0	0.396243	0.146496	0.177479
18S	335	G	21	51	72	0.231811	0	0	15	31	46	1.06336	0.0785197	0.520722	19	4	23	0.100463	0	0	0.173574	0.245471
18S	336	A	31	7	38	0.568376	0.0043095	0.368421	18	37	55	0.892063	0.0113085	0.475969	1	5	6	2.6381	0.242184	0.754768	0.533053	0.162809
18S	337	C	14	40	54	0.106667	0	0.0979955	16	70	86	0.317114	0	0.242884	3	31	34	0.173968	0	0	0.113626	0.099771
18S	338	G	5	24	29	1.25259	0.179273	0.564419	2	59	61	1.10323	0.208573	0.528594	5	6	11	1.99815	0.0782491	0.685515	0.592842	0.0671415
18S	339	A	5	17	22	2.28406	0.382746	0.70483	9	99	108	0.254638	0	0.204452	0	8	8	3.38025	0.352605	0.791787	0.567023	0.258822
18S	340	C	27	22	49	0.814889	0.031967	0.454005	10	134	144	0.0127969	0	0.0127219	6	14	20	1.14444	0.0984965	0.545799	0.337509	0.232696
18S	341	C	30	38	68	0.504348	0	0.338521	29	177	206	0.303328	0	0	10	24	34	0.428889	0	0.30628	0.214934	0.15255
18S	342	C	71	47	118	0.0558357	0	0	40	219	259	0.445556	0	0	8	76	84	0.405098	0	0	0	0
18S	343	A	78	25	103	0.223932	0	0.18441	28	153	181	0.136935	0	0	20	107	127	0.598785	0	0	0.0614699	0.0869315
18S	344	U	108	25	133	0.0586235	0	0.0557703	22	176	198	0.200335	0	0	19	47	66	0.0218905	0	0	0.0185901	0.0262904
18S	345	U	136	58	194	0.242222	0	0	27	192	219	0.294192	0	0	10	33	43	0.637121	0	0.39465	0.13155	0.18604
18S	346	C	179	123	302	0.491382	0	0	23	163	186	0.174569	0	0	20	65	85	0.171447	0	0	0	0
18S	347	G	132	73	205	0.12616	0	0	24	51	75	1.07939	0.257734	0.522394	19	49	68	0.120612	0	0.109041	0.210478	0.225005
18S	348	A	117	60	177	0.0461923	0	0.0443911	31	39	70	1.04413	0.169928	0.514339	16	55	71	0.0674383	0	0.0640105	0.20758	0.217059
18S	349	A	102	17	119	0.609722	0	0.380746	40	63	103	0.268483	0	0.213273	24	37	61	0.210932	0	0.176541	0.256853	0.0888794
18S	350	C	90	144	234	0.207092	0	0	105	77	182	0.307529	0	0	18	115	133	0.526534	0	0	0	0
18S	351	G	66	56	122	0.655917	0.069347	0.398059	34	56	90	0.59475	0	0.37553	13	40	53	0.427572	0	0.303446	0.359012	0.040353
18S	352	U	77	198	275	0.327053	0	0	28	91	119	0.332315	0	0.250997	17	50	67	0.259314	0	0.20835	0.153115	0.10966
18S	353	C	61	198	259	0.295299	0	0	54	34	88	1.10936	0.0917897	0.52874	28	61	89	0.0419753	0	0	0.176247	0.24925
18S	354	U	17	75	92	1.12294	0.187545	0.531648	27	29	56	2.74152	0.430335	0.736181	5	27	32	1.88485	0.21954	0.660297	0.642709	0.0844215		0.531648	0.736181	0.660297	0.642709	0.0844215
18S	355	G	82	36	118	0.61718	0.0332537	0.383633	107	45	152	0.507262	0.0499749	0.338011	25	10	35	1.72963	0.195682	0.640164	0.453936	0.132994
18S	356	C	141	98	239	0.237454	0	0	191	103	294	0.188249	0	0	65	8	73	0.345345	0	0.259301	0.0864337	0.122236
18S	357	C	188	36	224	0.216198	0	0	298	36	334	0.262222	0	0	144	14	158	0.431516	0	0	0	0
18S	358	C	182	16	198	0.125405	0	0	393	88	481	0.491747	0	0	229	2	231	0.641188	0	0	0	0
18S	359	U	185	37	222	0.284155	0	0	343	123	466	0.462503	0	0	111	0	111	0.142063	0	0	0	0
18S	360	A	107	5	112	0.429794	0	0.30247	238	0	238	0.178196	0	0.151784	71	0	71	0.35679	0	0.265686	0.23998	0.0641467
18S	361	U	112	30	142	0.135975	0	0.12044	290	38	328	0.166532	0	0	68	16	84	0.119477	0	0.107859	0.0760999	0.0540553
18S	362	C	120	88	208	0.258745	0	0	239	45	284	0.0191033	0	0	76	28	104	0.134392	0	0	0	0
18S	363	A	81	0	81	1.01911	0.199453	0.507798	134	8	142	1.02106	0.21986	0.506963	73	0	73	0.257057	0	0.206713	0.407158	0.141736
18S	364	A	64	8	72	1.24871	0.253445	0.558703	183	12	195	0.360374	0	0.265905	27	14	41	1.06799	0.087671	0.522454	0.449021	0.130325
18S	365	C	126	1	127	0.254514	0	0.20415	143	2	145	0.729376	0.0783314	0.423434	56	5	61	0.169534	0	0.146986	0.25819	0.119153
18S	366	U	101	21	122	0.372809	0.033862	0.273185	204	23	227	0.0145711	0	0.0144242	52	19	71	0.0808642	0	0	0.0958696	0.125519
18S	367	U	141	105	246	0.29937	0	0	242	8	250	0.0355467	0	0	61	3	64	0.0738462	0	0.0697674	0.0232558	0.0328887
18S	368	U	182	2	184	0.0416817	0	0.0402226	314	17	331	0.297657	0	0	63	2	65	0.0717172	0	0.0678776	0.0360334	0.0278688
18S	369	C	188	18	206	0.0113795	0	0	298	22	320	0.225787	0	0	103	17	120	0.461157	0	0	0	0
18S	370	G	104	76	180	0.228484	0	0.186829	134	8	142	1.04413	0.167956	0.512549	24	3	27	1.81786	0.257706	0.653402	0.450926	0.195398
18S	371	A	107	102	209	0.110582	0	0.1	145	19	164	0.883367	0.161879	0.47055	30	2	32	1.47609	0.225888	0.603524	0.391358	0.213054
18S	372	U	130	149	279	0.129683	0	0	221	24	245	0.327778	0.0267047	0.24762	21	9	30	1.77599	0.332513	0.647289	0.298303	0.266674
18S	373	G	243	107	350	0.276005	0	0	425	31	456	0.258668	0	0	129	11	140	0.44082	0	0	0	0
18S	374	G	158	91	249	0.0780889	0	0.0727024	238	25	263	0.443561	0.0186991	0.308077	86	17	103	0.180983	0	0	0.126926	0.131486
18S	375	U	146	197	343	0.250388	0	0	423	53	476	0.204076	0	0	79	31	110	0.226627	0	0	0	0
18S	376	A	131	81	212	0.280908	0	0.22011	385	98	483	0.156703	0	0	102	9	111	0.217262	0	0	0.0733701	0.103761
18S	377	G	121	95	216	0.229442	0	0.187325	323	118	441	0.0173957	0	0	43	36	79	0.185278	0	0.157982	0.115102	0.0822665
18S	378	U	170	199	369	0.33982	0	0	278	145	423	0.107914	0	0.0976107	32	64	96	0.0340206	0	0.0332326	0.0436144	0.0405199
18S	379	C	210	169	379	0.398275	0	0	446	246	692	0.358377	0	0	67	56	123	0.206631	0	0	0	0
18S	380	G	91	138	229	0.00400966	0	0.00401102	204	159	363	0.311172	0	0.237822	39	16	55	0.836508	0.14504	0.459961	0.233931	0.186161
18S	381	C	46	80	126	0.822922	0.157294	0.453389	259	257	516	0.124135	0	0	27	41	68	0.586473	0	0.373079	0.275489	0.19754
18S	382	C	80	123	203	0.0261438	0	0.0256	328	286	614	0.304986	0	0	39	98	137	0.234863	0	0	0.00853333	0.012068
18S	383	G	37	67	104	0.972487	0.123476	0.495418	111	217	328	0.322391	0	0.244356	19	60	79	0.467639	0	0.321371	0.353715	0.105016
18S	384	U	56	132	188	0.00182246	0	0.0018288	149	499	648	0.405461	0	0	12	159	171	0.365698	0	0	0.0006096	0.000862105
18S	385	G	34	88	122	0.532159	0	0.349179	132	129	261	0.579177	0.071074	0.367647	6	50	56	1.18616	0.102517	0.546966	0.421264	0.089204
18S	386	C	61	159	220	0.239417	0	0	146	183	329	0.124579	0	0.111078	16	66	82	0.463052	0	0.319125	0.143401	0.132272
18S	387	C	80	110	190	0.104188	0	0	145	51	196	0.878906	0.131351	0.469043	35	212	247	0.578763	0	0	0.156348	0.221109
18S	388	U	70	144	214	0.205168	0	0	165	178	343	0.0440245	0	0	24	120	144	0.188506	0	0	0	0
18S	389	A	37	14	51	2.63376	0.473684	0.728659	87	93	180	0.774831	0.0545658	0.437929	123	29	152	0.280247	0	0	0.388863	0.29949
18S	390	C	45	121	166	0.108849	0	0.0986969	155	300	455	0.368543	0	0	13	60	73	0.564865	0	0.364111	0.154269	0.153754
18S	391	C	81	180	261	0.335793	0	0	148	205	353	0.203484	0	0	37	61	98	0.0515152	0	0.0494665	0.0164888	0.0233187
18S	392	A	82	120	202	0.115928	0	0	100	149	249	0.178133	0	0.151715	16	61	77	0.300427	0	0.233322	0.128346	0.0966761
18S	393	U	105	88	193	0.0876861	0	0	128	109	237	0.252007	0	0.20196	13	60	73	0.294745	0	0.230048	0.144003	0.102469
18S	394	G	57	106	163	0.12378	0	0.110747	102	106	208	0.530622	0.0631147	0.347758	34	76	110	0.295896	0	0	0.152835	0.145057
18S	395	G	47	123	170	0.0664068	0	0.0626149	80	123	203	0.589706	0.0927739	0.3721	7	51	58	0.277589	0	0.220197	0.218304	0.126354
18S	396	U	48	207	255	0.282465	0	0	67	317	384	0.128427	0	0	3	77	80	0.168724	0	0	0	0
18S	397	G	22	118	140	0.4026	0.0354066	0.288497	58	284	342	0.0426952	0	0.0410617	1	66	67	0.000980392	0	0.000994036	0.110184	0.127143
18S	398	A	22	64	86	1.31941	0.305682	0.571689	45	260	305	0.267538	0	0.211615	1	27	28	1.43487	0.294946	0.597765	0.460356	0.176209
18S	399	C	23	148	171	0.0864341	0	0.0799857	129	255	384	0.0178932	0	0.0176237	14	33	47	0.379398	0	0.279264	0.125624	0.111583
18S	400	C	74	202	276	0.392138	0	0	204	321	525	0.273807	0	0	15	41	56	0.124756	0	0.112676	0.0375587	0.053116
18S	401	A	37	145	182	0.0527626	0	0	71	248	319	0.315486	0	0.240396	19	10	29	1.24963	0.24305	0.563837	0.268078	0.231016
18S	402	C	23	248	271	0.437337	0	0	142	528	670	0.426528	0	0	11	81	92	0.362843	0	0	0	0
18S	403	G	18	172	190	0.203781	0	0	190	388	578	0.312723	0	0	6	87	93	0.399882	0	0	0	0
18S	404	G	35	169	204	0.301192	0	0	253	331	584	0.337683	0	0	15	67	82	0.323159	0	0	0	0
18S	405	G	23	40	63	1.41215	0.291343	0.589249	18	201	219	0.897273	0.154403	0.474063	5	38	43	0.380556	0	0.280268	0.44786	0.127495
18S	406	U	9	42	51	1.82821	0.326857	0.650844	20	135	155	1.60912	0.295917	0.618247	5	49	54	0.0854545	0	0.0800681	0.44972	0.261722
18S	407	G	5	68	73	0.775526	0.0601822	0.440136	30	350	380	0.0726742	0	0	0	100	100	0.472277	0	0	0.146712	0.207482
18S	408	A	9	43	52	1.3717	0.170469	0.582999	18	241	259	0.362179	0	0.266635	1	16	17	2.36667	0.391497	0.714765	0.521467	0.188051
18S	409	C	5	153	158	0.361985	0	0	36	456	492	0.407663	0	0	4	13	17	2.03333	0.232366	0.682836	0.227612	0.321892
18S	410	G	10	117	127	0.203993	0	0	45	260	305	0.0624909	0	0	3	42	45	0.028744	0	0.028544	0.00951467	0.0134558
18S	411	G	4	126	130	0.237489	0	0	40	251	291	0.0521689	0	0	2	47	49	0.122222	0	0	0	0
18S	412	G	26	106	132	0.196157	0	0	85	174	259	0.080812	0	0.0750367	5	70	75	0.491374	0	0	0.0250122	0.0353726
18S	413	G	27	73	100	0.137514	0	0.121951	80	81	161	0.802812	0.123402	0.446841	3	57	60	0.394536	0	0	0.189597	0.188589
18S	414	A	40	24	64	0.980513	0.146934	0.498956	124	108	232	0.230424	0	0.187928	10	8	18	0.969006	0	0.505645	0.39751	0.148222
18S	415	A	28	24	52	1.54885	0.312657	0.612198	71	80	151	0.973246	0.15679	0.494871	5	4	9	3.00111	0.378027	0.769296	0.625455	0.112425
18S	416	U	61	68	129	0.0115385	0	0	144	68	212	0.393219	0.0272598	0.283192	6	29	35	0.066358	0	0.063893	0.115695	0.121276
18S	417	C	89	69	158	0.164151	0	0	369	103	472	0.403805	0	0	24	11	35	0.0753086	0	0.0718916	0.0239639	0.03389
18S	418	A	92	93	185	0.260215	0	0	225	79	304	0.0635337	0	0.059923	15	1	16	1.44771	0.197187	0.606019	0.221981	0.272656
18S	419	G	86	35	121	0.188707	0	0.159852	180	49	229	0.45971	0	0.315873	13	3	16	1.35359	0.192023	0.58986	0.355195	0.177739
18S	420	G	183	58	241	0.45551	0	0	243	230	473	0.337975	0	0	25	18	43	0.152525	0	0	0	0
18S	421	G	85	20	105	0.386373	0	0.280603	210	89	299	0.102667	0	0.0933899	39	27	66	0.447098	0	0	0.124664	0.116671
18S	422	U	113	29	142	0.034188	0	0	231	220	451	0.328982	0	0	30	24	54	0.297778	0	0	0	0
18S	423	U	161	40	201	0.39956	0	0	232	195	427	0.322534	0	0	42	12	54	0.324444	0	0	0	0
18S	424	C	166	36	202	0.462507	0	0	278	267	545	0.553297	0	0	49	7	56	0.38694	0	0	0	0
18S	425	G	45	15	60	0.828962	0.0959074	0.457341	85	35	120	1.20854	0.201943	0.549268	21	2	23	0.535185	0	0.358339	0.454982	0.0779643
18S	426	A	63	14	77	0.285755	0	0.224485	86	74	160	0.493168	0	0.331662	36	1	37	0.135965	0	0	0.185383	0.138195
18S	427	U	44	14	58	0.50791	0	0.340659	84	39	123	0.834677	0	0.456954	34	3	37	0.199415	0	0	0.265871	0.193901
18S	428	U	11	3	14	4.95185	0.570236	0.84141	11	12	23	8.63472	0.650436	0.900101	1	0	1	15.3833	0.85452	0.96852	0.903344	0.0519434	1	0.84141	0.900101	0.96852	0.903344	0.0519434
18S	429	C	22	2	24	2.37467	0.312485	0.712115	43	42	85	1.57067	0.0455016	0.613773	6	7	13	1.2	0.0192681	0.563758	0.629882	0.0616283
18S	430	C	26	27	53	0.334362	0	0.254105	100	28	128	0.569767	0	0.364764	3	13	16	0.717647	0	0.432624	0.350498	0.0735751
18S	431	G	20	42	62	0.0902998	0	0.0840446	97	49	146	0.361149	0	0.266659	7	3	10	1.86667	0.218474	0.672489	0.341064	0.245925
18S	432	G	54	34	88	0.196005	0	0	125	39	164	0.313872	0	0.239998	6	5	11	1.86852	0.294482	0.670878	0.303625	0.277555
18S	433	A	63	30	93	0.150355	0	0	334	92	426	0.517668	0	0	35	5	40	0.15664	0	0	0	0
18S	434	G	65	30	95	0.0840278	0	0	239	78	317	0.277289	0	0	59	4	63	0.488715	0	0	0	0
18S	435	A	94	21	115	0.135249	0	0	283	148	431	0.465535	0	0	51	5	56	0.367251	0	0	0	0
18S	436	G	23	6	29	3.06815	0.519584	0.760419	54	22	76	2.61544	0.36317	0.726016	26	0	26	0.499588	0	0.341587	0.609341	0.189851		0.760419	0.726016	0.341587	0.609341	0.189851
18S	437	G	92	30	122	0.0374887	0	0.0364195	238	119	357	0.283613	0	0	60	9	69	0.463968	0	0	0.0121398	0.0171683
18S	438	G	59	59	118	0.19888	0	0.167059	123	116	239	0.127222	0	0.113282	38	9	47	0.150463	0	0	0.093447	0.0696287
18S	439	A	122	61	183	0.171679	0	0	129	177	306	0.136916	0	0	42	19	61	0.356631	0	0	0	0
18S	440	G	101	41	142	0.198912	0	0.166884	55	107	162	0.65092	0.0702165	0.395748	3	5	8	4.32963	0.554659	0.829666	0.464099	0.274863
18S	441	C	124	98	222	0.233284	0	0	32	200	232	0.10062	0	0.091779	9	14	23	0.907407	0.0349585	0.486352	0.19271	0.21099
18S	442	C	89	75	164	0.125657	0	0.112234	27	180	207	0.219338	0	0.180595	8	11	19	1.30167	0.131113	0.57809	0.290306	0.205399
18S	443	U	165	99	264	0.315178	0	0	60	303	363	0.323748	0	0	20	33	53	0.208025	0	0	0	0
18S	444	G	146	68	214	0.105065	0	0	62	130	192	0.375936	0.0601173	0.274255	22	9	31	0.401736	0	0.293134	0.18913	0.133957
18S	445	A	174	109	283	0.359507	0	0	96	192	288	0.0812764	0	0	34	13	47	0.0939815	0	0	0	0
18S	446	G	148	72	220	0.188738	0	0	124	116	240	0.130982	0	0.116239	65	32	97	0.632653	0	0	0.0387464	0.0547956
18S	447	A	88	43	131	0.377946	0.0169692	0.275799	125	128	253	0.0937008	0	0.0859827	20	36	56	0.282651	0	0	0.120594	0.115223
18S	448	A	125	36	161	0.033059	0	0.0321934	163	128	291	0.0560122	0	0	15	23	38	0.0814815	0	0.0771722	0.0364552	0.0316492
18S	449	A	68	40	108	0.501529	0.0395393	0.336066	152	108	260	0.0731375	0	0.0683972	13	10	23	0.782407	0.0521862	0.449468	0.284644	0.159764
18S	450	C	109	95	204	0.330732	0	0	212	115	327	0.190583	0	0	9	33	42	0.134367	0	0	0	0
18S	451	G	69	28	97	0.417347	0.0277692	0.296592	278	132	410	0.37502	0	0	22	14	36	0.0207207	0	0	0.0988639	0.139815
18S	452	G	58	13	71	0.75787	0.131616	0.434563	168	92	260	0.0214559	0	0.0210843	11	3	14	1.40667	0.228418	0.60114	0.352262	0.243853
18S	453	C	34	78	112	0.00737463	0	0.00738552	143	86	229	0.195121	0	0.163861	10	8	18	0.65848	0.106592	0.410051	0.193766	0.165742
18S	454	U	41	90	131	0.18064	0	0	149	81	230	0.168639	0	0.14484	12	21	33	0.18268	0	0	0.04828	0.0682783
18S	455	A	41	50	91	0.172947	0	0.148826	110	91	201	0.334543	0.0134938	0.251613	4	24	28	0.00957854	0	0	0.13348	0.103292
18S	456	C	39	42	81	0.242547	0	0.197137	108	113	221	0.161862	0	0.139855	0	19	19	0.433333	0	0.313253	0.216748	0.0721351
18S	457	C	33	81	114	0.217874	0	0	191	50	241	0.00909091	0	0.00904605	12	19	31	0.10625	0	0	0.00301535	0.00426435
18S	458	A	21	47	68	0.348792	0	0.261405	80	133	213	0.0950156	0	0.0871429	22	4	26	0.0860082	0	0.0819929	0.143514	0.0833882
18S	459	C	43	73	116	0.239126	0	0	121	293	414	0.50664	0	0	8	26	34	0.13619	0	0	0	0
18S	460	A	32	69	101	0.115033	0	0	76	142	218	0.00334855	0	0	2	20	22	0.486957	0	0.337349	0.11245	0.159028
18S	461	U	27	72	99	0.0626667	0	0	40	222	262	0.242121	0	0	1	44	45	0.267874	0	0	0	0
18S	462	C	0	3	3	24.6972	0.902101	0.970527	0	112	112	0.75998	0.0653719	0.433994	0	1	1	18.4056	0.875603	0.973553	0.792691	0.25364	1	0.970527	0.433994	0.973553	0.792691	0.25364
18S	463	C	16	62	78	0.183685	0	0.156858	28	114	142	0.294794	0	0.228913	1	64	65	0.485185	0	0	0.12859	0.0955669
18S	464	A	1	78	79	0.27125	0	0.215492	17	158	175	0.00751263	0	0	0	28	28	0.374713	0	0.279588	0.165027	0.119589
18S	465	A	7	121	128	0.210164	0	0	14	158	172	0.0426461	0	0	2	38	40	0.0653117	0	0	0	0
18S	466	G	13	111	124	0.0928889	0	0	14	115	129	0.231795	0	0.189359	1	56	57	0.373563	0	0	0.0631197	0.0892647
18S	467	G	6	195	201	0.430363	0	0	21	68	89	0.822346	0.0816604	0.454025	1	58	59	0.389259	0	0	0.151342	0.214029
18S	468	A	0	36	36	2.73844	0.270077	0.737843	2	11	13	10.9468	0.79891	0.921807	0	9	9	3.10889	0.36801	0.775499	0.811716	0.0793494	1	0.737843	0.921807	0.775499	0.811716	0.0793494
18S	469	A	12	38	50	1.90784	0.264667	0.660557	35	153	188	0.163551	0	0	4	49	53	0.315844	0	0	0.220186	0.311389
18S	470	G	17	216	233	0.413533	0	0	70	174	244	0.331429	0	0	8	37	45	0.236232	0	0	0	0
18S	471	G	12	108	120	0.266208	0	0.211621	21	120	141	0.32277	0	0.245317	0	11	11	2.14352	0.379691	0.700454	0.385797	0.222921
18S	472	C	15	244	259	0.48359	0	0	34	242	276	0.3643	0	0	4	25	29	0.0992593	0	0.0931202	0.0310401	0.0438973
18S	473	A	6	217	223	0.396081	0	0	15	193	208	0.0349282	0	0	1	37	38	0.246439	0	0	0	0
18S	474	G	9	84	93	0.488061	0	0.330346	20	83	103	1.1266	0.098592	0.532173	2	26	28	0.0452107	0	0	0.287506	0.21936
18S	475	C	19	128	147	0.117568	0	0	54	190	244	0.111655	0	0	14	20	34	0.240635	0	0	0	0
18S	476	A	42	148	190	0.379872	0	0	73	205	278	0.237515	0	0	8	19	27	0.13373	0	0	0	0
18S	477	G	10	56	66	0.750249	0.0928727	0.432339	45	253	298	0.300483	0	0	4	15	19	0.123333	0	0.114907	0.182415	0.182843
18S	478	G	17	33	50	1.07865	0.0948793	0.52386	8	129	137	0.586232	0	0.371271	0	6	6	2.20476	0.395091	0.720062	0.538398	0.142764
18S	479	C	27	62	89	0.0659259	0	0	81	296	377	0.530923	0	0	6	17	23	0.243981	0	0	0	0
18S	480	G	34	21	55	0.370635	0	0.273981	47	88	135	0.502614	0	0.336138	9	7	16	0.00196078	0	0	0.203373	0.146028
18S	481	C	40	24	64	0.0844444	0	0.0789894	81	117	198	0.0493021	0	0	7	11	18	0.239766	0	0	0.0263298	0.037236
18S	482	G	25	13	38	0.665812	0	0.405941	27	106	133	0.376617	0	0.275073	6	5	11	0.0740741	0	0.0747664	0.251927	0.136188
18S	483	C	26	47	73	0.31967	0	0	67	151	218	0.287113	0	0	7	3	10	0.00808081	0	0.00881057	0.00293686	0.00415334
18S	484	A	1	3	4	10.3578	0.777676	0.928301	3	1	4	31.9822	0.891985	0.975597	0	0	0	9.75556	0.813013	1	0.967966	0.0297641	1	0.928301	0.975597	1	0.967966	0.0297641
18S	485	A	14	25	39	0.290278	0	0.229418	51	45	96	0.512715	0	0.341263	2	2	4	0.96	0	0.545455	0.372045	0.130844
18S	486	A	65	24	89	0.509259	0	0	263	30	293	0.633333	0	0	15	2	17	0.587037	0	0	0	0
18S	487	U	33	25	58	0.229944	0	0	52	22	74	0.662963	0	0.401886	0	0	0	7.35556	0.695621	1	0.467295	0.41086
18S	488	U	23	10	33	0.399673	0	0.291677	111	26	137	0.237762	0	0	4	0	4	0.462222	0	0.366197	0.219291	0.158019
18S	489	A	10	7	17	1.89691	0.220723	0.667608	42	4	46	1.37778	0	0.584671	3	1	4	0.724444	0	0.475219	0.575833	0.0787909
18S	490	C	55	1	56	0.103314	0	0	83	12	95	0.0122685	0	0.0122458	2	0	2	2.3963	0.0841498	0.782346	0.264864	0.365949
18S	491	C	37	3	40	0.553117	0	0.361815	59	18	77	0.368519	0	0.271829	7	0	7	0.518056	0	0.371884	0.335176	0.0449813
18S	492	C	37	24	61	0.1681	0	0.145924	109	13	122	0.111924	0	0	13	1	14	0.0177778	0	0	0.0486414	0.0687893
18S	493	A	17	1	18	3.43918	0.509424	0.784029	24	12	36	2.05315	0.297508	0.678476	1	0	1	8.17778	0.74357	0.942382	0.801629	0.108455	1
18S	494	C	59	4	63	0.3875	0.0015532	0.28246	44	2	46	1.47163	0.192305	0.600579	10	0	10	0.780808	0.0152877	0.462044	0.448361	0.130231
18S	495	U	92	1	93	0.0356974	0	0.0348247	55	76	131	0.184764	0	0	20	14	34	0.469841	0	0	0.0116082	0.0164165
18S	496	C	92	30	122	0.176603	0	0	47	45	92	0.351852	0	0.262361	17	9	26	0.228807	0	0	0.0874536	0.123678
18S	497	C	149	25	174	0.430603	0	0	145	39	184	0.34048	0	0	19	15	34	0.406032	0	0	0	0
18S	498	C	173	22	195	0.494388	0	0	200	62	262	0.555175	0	0	41	8	49	0.621333	0	0	0	0
18S	499	G	122	7	129	0.178803	0	0	110	21	131	0.0329125	0	0.0320992	21	8	29	0.316667	0	0	0.0106997	0.0151317
18S	500	A	122	5	127	0.137847	0	0	58	29	87	0.67197	0	0.404653	12	0	12	0.688034	0.0451652	0.427056	0.277236	0.196249
18S	501	C	105	31	136	0.236415	0	0	45	32	77	0.892877	0.0376812	0.47492	6	3	9	1.13444	0.204182	0.557619	0.34418	0.245702
18S	502	C	31	10	41	1.60079	0.321437	0.621189	153	68	221	0.428629	0	0	7	2	9	0.874444	0.0444513	0.492799	0.371329	0.26775
18S	503	C	25	35	60	0.581056	0	0.371362	74	65	139	0.080873	0	0	4	5	9	0.645556	0	0.417685	0.263016	0.186939
18S	504	G	12	33	45	0.913043	0	0.482759	60	37	97	0.288435	0	0.225652	1	6	7	0.879167	0	0.501188	0.403199	0.12577
18S	505	G	38	41	79	0.0552778	0	0	112	70	182	0.393928	0	0	7	7	14	0.172593	0	0	0	0
18S	506	G	78	58	136	0.560097	0	0	24	118	142	0.255478	0	0	3	11	14	0.271852	0	0	0	0
18S	507	G	26	22	48	0.317687	0	0.244887	2	37	39	1.97722	0.185871	0.66974	9	8	17	0.419753	0	0	0.304876	0.276691
18S	508	A	53	9	62	0.0578483	0	0	0	76	76	0.552814	0	0.35901	2	3	5	0.977778	0.0209946	0.539877	0.299629	0.224368
18S	509	G	8	0	8	6.09383	0.571675	0.872702	1	1	2	39.7333	0.925928	0.983498	0	0	0	11.3889	0.856127	1	0.952067	0.0565225	1	0.872702	0.983498	1	0.952067	0.0565225
18S	510	G	41	10	51	0.0963675	0	0.0894664	57	67	124	0.111556	0	0	16	0	16	0.369935	0	0	0.0298221	0.0421749
18S	511	U	44	33	77	0.349145	0	0	77	133	210	0.533017	0	0	13	6	19	0.501111	0	0	0	0
18S	512	A	0	0	0	56.7667	0.957338	1	5	0	5	18.7944	0.768327	0.957543	0	0	0	10.9	0.839636	1	0.985848	0.0200143	1	1	0.957543	1	0.985848	0.0200143
18S	513	G	51	10	61	0.171864	0	0	68	100	168	0.399408	0	0	8	3	11	0.0416667	0	0	0	0
18S	514	U	74	29	103	0.486538	0	0	85	129	214	0.516899	0	0	10	2	12	0.0512821	0	0.0526316	0.0175439	0.0248108
18S	515	G	23	6	29	1.36296	0	0.585056	64	32	96	0.254868	0	0.204786	9	0	9	0.708889	0	0.440608	0.41015	0.156731
18S	516	A	29	14	43	0.983081	0	0.501481	97	54	151	0.157968	0	0	8	4	12	0.611111	0	0.398329	0.299937	0.216228
18S	517	C	3	1	4	20.94	0.868426	0.963201	3	2	5	24.6037	0.885717	0.967239	1	0	1	11.3111	0.810581	0.957667	0.962703	0.0039238	1	0.963201	0.967239	0.957667	0.962703	0.0039238
18S	518	G	37	27	64	0.916923	0.119063	0.482201	22	64	86	0.745594	0.0159896	0.42996	4	8	12	1.09573	0.205666	0.54276	0.484974	0.0460922
18S	519	A	84	59	143	0.0497685	0	0	46	91	137	0.176167	0	0.150709	12	19	31	0.0645833	0	0	0.0502365	0.0710451
18S	520	A	76	76	152	0.00515614	0	0	53	109	162	0.0419905	0	0.040537	41	12	53	0.423045	0	0	0.0135123	0.0191093
18S	521	A	85	102	187	0.138889	0	0	53	102	155	0.142735	0	0.125611	8	40	48	0.243537	0	0	0.0418704	0.0592137
18S	522	A	132	147	279	0.407421	0	0	98	162	260	0.290507	0	0	24	34	58	0.299058	0	0	0	0
18S	523	A	87	179	266	0.333916	0	0	101	171	272	0.260033	0	0	7	23	30	0.55233	0	0.363358	0.121119	0.171288
18S	524	U	210	97	307	0.407468	0	0	179	91	270	0.145264	0	0	44	9	53	0.072428	0	0	0	0
18S	525	A	114	74	188	0.0400941	0	0.0387456	141	57	198	0.277052	0	0.217804	34	13	47	0.099537	0	0.0922747	0.116275	0.0750441
18S	526	A	97	62	159	0.228611	0	0.187024	178	55	233	0.151282	0	0.131893	34	5	39	0.392222	0.0241517	0.286875	0.201931	0.0641433
18S	527	C	106	58	164	0.157104	0	0.136489	140	60	200	0.416197	0.0557992	0.29492	73	3	76	0.336941	0	0	0.143803	0.120511
18S	528	A	112	38	150	0.235762	0.0133349	0.19181	273	31	304	0.0841166	0	0	71	8	79	0.362083	0	0	0.0639368	0.0904203
18S	529	A	67	81	148	0.178523	0	0.152348	284	62	346	0.215018	0	0	43	5	48	0.061678	0	0.0592334	0.0705272	0.0627065
18S	530	U	89	84	173	0.0630268	0	0	339	99	438	0.416224	0	0	52	13	65	0.266498	0	0	0	0
18S	531	A	43	83	126	0.245669	0.0590518	0.198473	206	34	240	0.146196	0	0.128013	31	0	31	0.588889	0.0297915	0.378065	0.23485	0.105274
18S	532	C	114	57	171	0.132881	0	0	345	55	400	0.379828	0	0	51	5	56	0.207212	0	0	0	0
18S	533	A	74	78	152	0.0197531	0	0	207	49	256	0.0123217	0	0	29	6	35	0.266358	0	0.215051	0.0716837	0.101376
18S	534	G	89	78	167	0.128175	0	0	123	55	178	0.416387	0.050608	0.295143	41	11	52	0.236059	0	0	0.0983809	0.139132
18S	535	G	102	34	136	0.091322	0	0.0842436	105	46	151	0.593494	0.0902617	0.373992	15	0	15	1.60417	0.322968	0.631148	0.363128	0.223405
18S	536	A	105	28	133	0.109121	0.00744631	0.0990516	109	53	162	0.376483	0	0.274735	19	1	20	0.886772	0.132269	0.482163	0.285317	0.156584
18S	537	C	121	15	136	0.0751825	0	0.0704033	171	89	260	0.26837	0	0	45	6	51	0.337179	0	0	0.0234678	0.0331884
18S	538	U	109	20	129	0.141709	0.0266612	0.124962	96	29	125	0.53642	0.00984097	0.350949	20	2	22	0.695652	0.10209	0.421053	0.298988	0.126339
18S	539	C	143	5	148	0.0217002	0	0	108	60	168	0.00401052	0	0.00401818	32	0	32	0.162963	0	0.143876	0.0492982	0.066897
18S	540	U	134	14	148	0.00208799	0	0.00209769	163	48	211	0.274581	0	0	40	6	46	0.148227	0	0	0.000699231	0.000988862
18S	541	U	124	34	158	0.0633124	0	0	149	48	197	0.260045	0	0	33	6	39	0.09	0	0.084507	0.028169	0.039837
18S	542	U	95	45	140	0.0673759	0	0.0635452	126	31	157	0.0815049	0	0	24	7	31	0.491667	0.0360541	0.336662	0.133402	0.146049
18S	543	C	86	75	161	0.0607682	0	0	63	43	106	0.384839	0.0153816	0.279783	23	15	38	0.311111	0.0161532	0.242021	0.173935	0.123953
18S	544	G	55	78	133	0.227861	0	0.18671	64	15	79	0.943194	0.0910298	0.488526	28	25	53	0.0205761	0	0	0.225079	0.201277
18S	545	A	40	118	158	0.0849057	0	0.0787172	56	51	107	0.59465	0	0.375081	17	41	58	0.0378531	0	0	0.151266	0.161491
18S	546	G	47	159	206	0.192163	0	0	51	51	102	0.778317	0.0224377	0.440073	26	55	81	0.310434	0	0	0.146691	0.207452
18S	547	G	44	113	157	0.112869	0	0.102002	30	52	82	1.35904	0.213141	0.579055	9	69	78	0.277637	0	0	0.227019	0.252386
18S	548	C	28	76	104	0.712275	0.0655756	0.418308	47	89	136	0.508678	0.0432506	0.338807	32	14	46	0.32766	0	0.250814	0.335977	0.0684084
18S	549	C	53	144	197	0.135129	0	0	138	68	206	0.107246	0	0.0972831	29	41	70	0.146635	0	0	0.0324277	0.0458597
18S	550	C	162	121	283	0.426369	0	0	244	138	382	0.344473	0	0	24	56	80	0.265158	0	0	0	0
18S	551	U	157	127	284	0.425185	0	0	319	150	469	0.388652	0	0	50	18	68	0.104509	0	0	0	0
18S	552	G	35	57	92	1.01386	0.170613	0.506143	146	104	250	0.367995	0	0.269789	34	13	47	0.322685	0.0232342	0.247866	0.341266	0.116929
18S	553	U	73	90	163	0.100678	0	0.0919782	71	168	239	0.51662	0	0.341578	16	15	31	0.979167	0.225811	0.502674	0.312077	0.168958
18S	554	A	42	37	79	1.42597	0.276504	0.590838	123	179	302	0.251485	0	0.201481	27	37	64	0.0752137	0	0	0.264106	0.24524
18S	555	A	96	59	155	0.225855	0	0.185211	200	269	469	0.20357	0	0	15	35	50	0.227233	0	0.188165	0.124459	0.0880139
18S	556	U	72	108	180	0.110497	0	0.1	198	409	607	0.39015	0	0	16	34	50	0.248584	0	0.202269	0.100756	0.0825777
18S	557	U	101	81	182	0.112568	0	0.101678	271	388	659	0.465623	0	0	25	63	88	0.3402	0	0	0.0338927	0.0479316
18S	558	G	117	117	234	0.138676	0	0	119	285	404	0.0943484	0	0	31	30	61	0.0318996	0	0.0314044	0.0104681	0.0148042
18S	559	G	122	143	265	0.213784	0	0	58	160	218	0.715119	0.073254	0.418063	2	50	52	0.233753	0	0.192407	0.20349	0.170853
18S	560	A	148	74	222	0.022571	0	0	115	184	299	0.203074	0	0.169265	43	45	88	0.304994	0	0	0.0564217	0.0797923
18S	561	A	162	30	192	0.191249	0	0.161246	118	136	254	0.38305	0	0.277748	38	16	54	0.166869	0	0.145269	0.194754	0.0590466
18S	562	U	193	191	384	0.422049	0	0	175	205	380	0.153864	0	0	41	38	79	0.208194	0	0	0	0
18S	563	G	119	110	229	0.0609179	0	0.0576563	118	77	195	0.680839	0.0877391	0.406292	24	28	52	0.261216	0	0.21026	0.224736	0.142698
18S	564	A	140	102	242	0.00155464	0	0.00155863	179	138	317	0.0321454	0	0	45	47	92	0.346595	0	0	0.000519544	0.000734746
18S	565	G	133	40	173	0.401469	0	0.287642	137	66	203	0.585349	0.110279	0.370369	26	12	38	0.71567	0.105579	0.423466	0.360492	0.0558878
18S	566	U	88	70	158	0.473166	0	0.322567	152	203	355	0.113202	0	0	24	15	39	0.678333	0.101273	0.410282	0.244283	0.176407
18S	567	C	113	87	200	0.151244	0	0.131944	124	121	245	0.357724	0.0164637	0.264264	18	20	38	0.808262	0.112571	0.453412	0.283207	0.13192
18S	568	C	167	255	422	0.51253	0	0	275	75	350	0.0559671	0	0	83	18	101	0.329739	0	0	0	0
18S	569	A	148	89	237	0.0994398	0	0	332	105	437	0.260959	0	0	56	10	66	0.181592	0	0.15565	0.0518834	0.0733743
18S	570	C	172	46	218	0.0798579	0	0	401	105	506	0.388494	0	0	56	13	69	0.130635	0	0.11702	0.0390066	0.0551636
18S	571	U	81	35	116	0.746724	0	0.429602	249	99	348	0.0678765	0	0	36	30	66	0.217247	0	0.18069	0.20343	0.17612
18S	572	U	63	14	77	1.6114	0.176397	0.620107	234	61	295	0.127177	0	0.113167	46	17	63	0.349826	0	0.262199	0.331825	0.212733
18S	573	U	174	111	285	0.369814	0	0	142	149	291	0.131887	0	0.116873	22	115	137	0.428824	0	0	0.0389578	0.0550947
18S	574	A	110	123	233	0.215812	0	0	199	132	331	0.0140897	0	0	86	35	121	0.334791	0	0	0	0
18S	575	A	74	101	175	0.00612374	0	0	171	154	325	0.00228357	0	0	143	21	164	0.570236	0	0	0	0
18S	576	A	6	16	22	7.35314	0.722651	0.88489	15	48	63	4.64427	0.650338	0.825113	5	4	9	7.60444	0.67806	0.894173	0.868059	0.0306026	1	0.88489	0.825113	0.894173	0.868059	0.0306026
18S	577	U	95	74	169	0.0312418	0	0.0304691	189	144	333	0.0251497	0	0	71	16	87	0.178157	0	0	0.0101564	0.0143633
18S	578	C	111	42	153	0.169769	0	0.145941	179	178	357	0.0989758	0	0	60	18	78	0.139803	0	0	0.0486469	0.068797
18S	579	C	118	122	240	0.272476	0	0	159	227	386	0.158972	0	0	17	10	27	1.45159	0.17786	0.600854	0.200285	0.283245
18S	580	U	164	53	217	0.209888	0	0	167	195	362	0.105785	0	0	26	22	48	0.171429	0	0.148936	0.0496454	0.0702092
18S	581	U	100	78	178	0.00211049	0	0.00211785	192	184	376	0.15308	0	0	19	14	33	0.566667	0	0.368622	0.12358	0.173273
18S	582	U	139	96	235	0.237806	0	0	322	230	552	0.473538	0	0	51	14	65	0.365488	0	0	0	0
18S	583	A	112	70	182	0.0709168	0	0.0665603	239	77	316	0.00585349	0	0.00583773	16	22	38	0.239031	0	0.196995	0.0897975	0.0797505
18S	584	A	59	60	119	0.6225	0.0425498	0.385648	145	59	204	0.48336	0.0155056	0.32693	23	3	26	0.660494	0	0.406844	0.373141	0.0338022
18S	585	C	74	81	155	0.189174	0	0.159942	202	110	312	0.144657	0	0	7	28	35	0.169136	0	0.148188	0.10271	0.0727854
18S	586	G	52	108	160	0.146032	0	0.128118	117	40	157	0.726793	0.049989	0.42244	21	8	29	0.546296	0	0.361077	0.303879	0.126781
18S	587	A	84	181	265	0.341813	0	0	197	51	248	0.0667559	0	0.0628149	48	3	51	0.0645299	0	0	0.0209383	0.0296112
18S	588	G	130	152	282	0.387947	0	0	165	58	223	0.154067	0	0.134018	27	10	37	0.389474	0	0.285714	0.139911	0.116717
18S	589	G	51	150	201	0.127833	0	0	93	131	224	0.121679	0	0.108911	25	65	90	0.483028	0	0	0.0363036	0.0513411
18S	590	A	2	10	12	14.2171	0.8285	0.939031	6	11	17	15.0815	0.841715	0.941068	1	1	2	19.1556	0.858781	0.966368	0.948822	0.0124344	1	0.939031	0.941068	0.966368	0.948822	0.0124344
18S	591	U	44	42	86	1.24687	0.206742	0.55779	53	90	143	0.983951	0.110643	0.497697	22	25	47	0.279861	0	0.222284	0.425924	0.14607
18S	592	C	52	197	249	0.256267	0	0	38	321	359	0.254506	0	0	25	64	89	0.308272	0	0	0	0
18S	593	C	26	239	265	0.299833	0	0	51	522	573	0.543399	0	0	13	106	119	0.451574	0	0	0	0
18S	594	A	34	152	186	0.0390374	0	0.0377651	60	183	243	0.278916	0	0.218789	7	42	49	0.631333	0	0.391808	0.216121	0.14455
18S	595	U	28	115	143	0.298997	0	0.231412	54	370	424	0.333203	0	0	3	39	42	0.950646	0	0.49323	0.241547	0.201488
18S	596	U	60	144	204	0.137995	0	0	38	412	450	0.389037	0	0	5	65	70	0.123631	0	0.111425	0.0371415	0.052526
18S	597	G	57	171	228	0.1705	0	0	38	173	211	0.497589	0	0.33331	10	98	108	0.270744	0	0	0.111103	0.157124
18S	598	G	144	144	288	0.337024	0	0	61	165	226	0.363093	0	0.267238	14	84	98	0.191134	0	0	0.0890794	0.125977
18S	599	A	89	68	157	0.330239	0	0.249442	54	278	332	0.140607	0	0	6	119	125	0.422487	0	0	0.0831474	0.117588
18S	600	G	80	134	214	0.0644444	0	0	57	295	352	0.267454	0	0	24	135	159	0.618264	0	0	0	0
18S	601	G	4	6	10	19.6374	0.878691	0.955754	4	14	18	14.7345	0.839204	0.939588	0	22	22	2.16812	0.314163	0.693878	0.863073	0.119821	1	0.955754	0.939588	1	0.965114	0.0255356
18S	602	G	68	49	117	0.826177	0.0420231	0.454517	46	128	174	0.57746	0	0.367401	12	19	31	1.1316	0.115361	0.538767	0.453561	0.0699632
18S	603	C	160	167	327	0.422866	0	0	77	345	422	0.434463	0	0	10	45	55	0.0904762	0	0.0843507	0.0281169	0.0397633
18S	604	A	86	194	280	0.290075	0	0	54	124	178	0.673433	0	0.403774	10	23	33	0.770915	0	0.442672	0.282149	0.20014
18S	605	A	125	212	337	0.448718	0	0	88	216	304	0.0496903	0	0	12	17	29	0.906296	0	0.483884	0.161295	0.228105
18S	606	G	72	140	212	0.0536255	0	0	48	160	208	0.501276	0	0.334967	9	7	16	2.34771	0.252218	0.713831	0.3496	0.291604
18S	607	U	65	128	193	0.00441008	0	0.00441337	140	233	373	0.217825	0	0	24	19	43	0.126515	0	0.114619	0.0396775	0.0530223
18S	608	C	36	62	98	1.13154	0.170372	0.533383	172	169	341	0.0758285	0	0	37	16	53	0.0121399	0	0	0.177794	0.251439
18S	609	U	61	47	108	0.955556	0.153728	0.49094	158	72	230	0.454882	0	0.313592	44	13	57	0.0411877	0	0.0402245	0.281585	0.18539
18S	610	G	180	105	285	0.358664	0	0	439	299	738	0.638024	0	0	77	19	96	0.405155	0	0	0	0
18S	611	G	82	69	151	0.256287	0	0.205077	109	76	185	0.764755	0	0.434673	33	28	61	0.0315412	0	0.0310625	0.223604	0.165293
18S	612	U	158	46	204	0.129268	0	0	209	217	426	0.305517	0	0	54	38	92	0.289128	0	0	0	0
18S	613	G	53	47	100	0.959296	0.159771	0.492099	50	85	135	1.40384	0.210599	0.585791	3	40	43	0.660101	0	0.403146	0.493679	0.0745727
18S	614	C	153	43	196	0.0433728	0	0	161	131	292	0.00261661	0	0	35	38	73	0.0704204	0	0	0	0
18S	615	C	204	54	258	0.262334	0	0	195	59	254	0.101874	0	0.0927851	87	41	128	0.536779	0	0	0.0309284	0.0437393
18S	616	A	166	22	188	0.159906	0	0.138493	169	57	226	0.254381	0	0.203509	30	10	40	0.671816	0	0.407797	0.249933	0.114739
18S	617	G	126	22	148	0.501566	0.00552799	0.335528	140	50	190	0.340081	0	0.254772	32	8	40	0.540379	0	0.356453	0.315585	0.0438413
18S	618	C	135	85	220	0.0466566	0	0.0447704	284	90	374	0.344415	0	0	103	15	118	0.56732	0	0	0.0149235	0.021105
18S	619	A	216	102	318	0.22574	0	0	247	32	279	0.0615873	0	0	19	6	25	1.27991	0.0925852	0.57102	0.19034	0.269181
18S	620	G	101	57	158	0.793222	0.100913	0.443901	114	68	182	0.57037	0.0420729	0.364476	22	6	28	0.9659	0.014935	0.500099	0.436159	0.055638
18S	621	C	139	93	232	0.18865	0	0.159285	116	39	155	0.793732	0.00520163	0.44409	19	1	20	1.55344	0.059924	0.619932	0.407769	0.189804
18S	622	C	367	80	447	0.410565	0	0	311	50	361	0.274401	0	0	64	2	66	0.360697	0	0	0	0
18S	623	G	155	38	193	0.56386	0	0.361749	99	37	136	1.13674	0.0809312	0.533821	23	4	27	0.679365	0	0.413327	0.436299	0.0721016
18S	624	C	265	86	351	0.163163	0	0	337	78	415	0.362607	0	0	30	19	49	0.134444	0	0	0	0
18S	625	G	413	171	584	0.546629	0	0	457	53	510	0.514503	0	0	65	8	73	0.513814	0	0	0	0
18S	626	G	206	101	307	0.0827922	0	0	249	87	336	0.193538	0	0	31	10	41	0.0722222	0	0	0	0
18S	627	U	34	13	47	5.46134	0.607169	0.847968	11	4	15	18.7771	0.863253	0.952446	13	2	15	1.76944	0.213608	0.653669	0.818027	0.123799	1	0.847968	0.952446		0.900207	0.0522394
18S	628	A	290	76	366	0.274871	0	0	278	47	325	0.0736878	0	0	23	12	35	0.222222	0	0.186047	0.0620155	0.0877032
18S	629	A	195	77	272	0.0782662	0	0	189	44	233	0.323552	0	0.245249	32	9	41	0.0171958	0	0.0173103	0.0875198	0.111755
18S	630	U	226	39	265	0.0740184	0	0	150	88	238	0.33761	0	0.25319	20	7	27	0.664286	0.0282512	0.407895	0.220362	0.168133
18S	631	U	131	45	176	0.345637	0	0.257941	147	103	250	0.276405	0	0.217228	21	15	36	0.387387	0	0.284768	0.253312	0.0277667
18S	632	C	105	21	126	0.728434	0.0372483	0.42337	217	178	395	0.221577	0	0	13	9	22	1.47198	0.262768	0.606127	0.343166	0.253866
18S	633	C	178	78	256	0.171336	0	0	235	136	371	0.116368	0	0	72	15	87	0.318939	0	0	0	0
18S	634	A	181	54	235	0.0468456	0	0	339	230	569	0.429532	0	0	34	29	63	0.0611111	0	0.0584523	0.0194841	0.0275547
18S	635	G	35	48	83	1.80317	0.305847	0.646005	138	96	234	0.537258	0.00813373	0.350461	14	35	49	0.456222	0	0.317654	0.43804	0.147662
18S	636	C	119	120	239	0.0442593	0	0	144	138	282	0.271457	0	0.214095	8	52	60	0.241894	0	0.197384	0.13716	0.0972263
18S	637	U	55	99	154	0.643584	0.038646	0.393117	155	210	365	0.0376138	0	0	10	127	137	0.479066	0	0	0.131039	0.185317
18S	638	C	71	135	206	0.205475	0	0.171137	105	342	447	0.269072	0	0	13	84	97	0.227211	0	0	0.0570458	0.0806749
18S	639	C	125	366	491	0.538528	0	0	134	355	489	0.369184	0	0	39	137	176	0.606215	0	0	0	0
18S	640	A	75	152	227	0.124172	0	0.110889	120	152	272	0.134676	0	0.119076	13	26	39	1.03944	0	0.515996	0.248653	0.189069
18S	641	A	105	102	207	0.292628	0	0.227227	78	153	231	0.237069	0	0.192308	16	20	36	1.13423	0	0.538264	0.319266	0.15551
18S	642	U	213	216	429	0.410543	0	0	123	184	307	0.144805	0	0	32	34	66	0.0645108	0	0.0614631	0.0204877	0.028974
18S	643	A	224	191	415	0.388942	0	0	78	204	282	0.120495	0	0	39	41	80	0.20096	0	0	0	0
18S	644	G	17	3	20	13.4587	0.82014	0.933913	8	14	22	10.3618	0.786625	0.915489	2	0	2	20.6889	0.816045	0.968783	0.939395	0.0220994	1	0.933913	0.915489	0.968783	0.939395	0.0220994
18S	645	C	110	115	225	0.214159	0	0.17703	63	227	290	0.287896	0	0	27	79	106	0.563448	0	0	0.05901	0.0834527
18S	646	G	70	109	179	0.544074	0	0.353635	21	81	102	1.21079	0.0997594	0.550088	5	45	50	0.126797	0	0	0.301241	0.227608
18S	647	U	181	221	402	0.345437	0	0	65	175	240	0.111664	0	0	10	43	53	0.227366	0	0	0	0
18S	648	A	74	191	265	0.108062	0	0.0978553	42	103	145	0.633029	0	0.389274	5	10	15	1.76111	0.223418	0.652599	0.379909	0.22657
18S	649	U	89	174	263	0.129588	0	0.115107	28	144	172	0.485035	0	0.327892	12	9	21	0.824242	0	0.463373	0.302124	0.143342
18S	650	A	115	184	299	0.0191852	0	0	67	161	228	0.134304	0	0.118859	4	17	21	0.656566	0	0.407524	0.175461	0.171117
18S	651	U	87	75	162	1.01568	0.20176	0.505427	25	123	148	1.01946	0.163311	0.506502	13	9	22	0.63913	0	0.400545	0.470825	0.0496973
18S	652	U	124	320	444	0.318102	0	0	58	460	518	0.446671	0	0	6	37	43	0.198232	0	0	0	0
18S	653	A	105	286	391	0.192914	0	0	67	220	287	0.181481	0	0.154058	3	25	28	0.291188	0	0.231707	0.128588	0.0962933
18S	654	A	71	361	432	0.307262	0	0	110	299	409	0.161843	0	0	7	31	38	0.0643875	0	0	0	0
18S	655	A	61	329	390	0.240438	0	0	93	470	563	0.373877	0	0	14	19	33	0.221895	0	0.186078	0.0620261	0.0877182
18S	656	G	82	188	270	0.0932759	0	0.0856068	114	106	220	0.808748	0.0500236	0.448253	8	18	26	0.658848	0	0.406242	0.313367	0.161962
18S	657	U	73	172	245	0.156685	0	0.135938	153	240	393	0.0113085	0	0	7	35	42	0.107752	0	0.0993567	0.0784315	0.057435
18S	658	U	114	159	273	0.0151663	0	0	246	340	586	0.366799	0	0	42	61	103	0.574679	0	0	0	0
18S	659	G	69	193	262	0.0620194	0	0	155	193	348	0.0930914	0	0.0853872	23	14	37	0.379532	0	0.280467	0.121951	0.117383
18S	660	C	59	128	187	0.262175	0.0139574	0.208596	161	204	365	0.00300546	0	0.00300464	17	15	32	0.647138	0	0.40025	0.20395	0.162208
18S	661	U	101	91	192	0.135521	0	0.119894	230	282	512	0.353563	0	0	34	41	75	0.307749	0	0	0.0399647	0.0565186
18S	662	G	80	44	124	0.639111	0.114712	0.391826	100	102	202	0.624193	0.000733743	0.385479	24	14	38	0.451567	0	0.316683	0.364663	0.0340252
18S	663	C	104	90	194	0.02	0	0	247	126	373	0.219251	0	0	53	27	80	0.360357	0	0	0	0
18S	664	A	77	70	147	0.30961	0	0.23764	190	62	252	0.119851	0	0.107403	40	24	64	0.162735	0	0	0.115014	0.0971652
18S	665	G	114	68	182	0.0307225	0	0.0299657	149	103	252	0.000439174	0	0	28	6	34	0.553333	0	0.362898	0.130955	0.164464
18S	666	U	98	128	226	0.150171	0	0	101	77	178	0.371819	0	0.272149	18	25	43	0.221465	0	0.184748	0.152299	0.113449
18S	667	U	100	129	229	0.165024	0	0	170	65	235	0.0761299	0	0	48	41	89	0.459753	0	0	0	0
18S	668	A	36	13	49	3.41178	0.517041	0.776856	31	2	33	5.51144	0.669641	0.850265	13	4	17	2.19568	0.357632	0.699233	0.775451	0.0616663	1	0.776856	0.850265	0.699233	0.775451	0.0616663
18S	669	A	79	148	227	0.0929825	0	0	108	26	134	0.544198	0.0439835	0.354113	20	12	32	0.691582	0.0244836	0.416295	0.256803	0.183353
18S	670	A	109	116	225	0.067355	0	0	194	37	231	0.166858	0	0	55	16	71	0.308488	0	0	0	0
18S	671	A	69	181	250	0.176494	0	0	199	37	236	0.186498	0	0	36	8	44	0.128395	0	0.116071	0.0386905	0.0547166
18S	672	A	175	225	400	0.512219	0	0	196	39	235	0.183992	0	0	48	3	51	0.0358974	0	0	0	0
18S	673	G	91	24	115	0.93046	0.0367455	0.484151	111	17	128	0.6205	0.0844462	0.384747	46	1	47	0.025463	0	0.0253456	0.298081	0.197077
18S	674	C	114	163	277	0.306994	0	0	220	7	227	0.132602	0	0	92	2	94	0.591228	0	0	0	0
18S	675	U	93	81	174	0.142476	0	0.125335	190	28	218	0.0538305	0	0	20	18	38	0.117949	0	0.107981	0.0777721	0.0554477
18S	676	C	128	57	185	0.00346475	0	0.00347139	190	85	275	0.228663	0	0	32	12	44	0.112099	0	0	0.00115713	0.00163643
18S	677	G	34	42	76	1.34935	0.0289643	0.577543	100	103	203	0.0278322	0	0.0272083	10	6	16	1.19281	0.100664	0.558959	0.387903	0.255163
18S	678	U	81	227	308	0.559079	0	0	108	90	198	0.0367393	0	0.0356099	30	9	39	0.230278	0	0	0.01187	0.0167867
18S	679	A	45	113	158	0.188749	0	0	153	57	210	0.0723539	0	0	7	16	23	0.177778	0	0.156479	0.0521597	0.073765
18S	680	G	14	26	40	2.16314	0.271288	0.689173	48	135	183	0.0519324	0	0.0496249	1	6	7	2.23333	0.211579	0.718499	0.485765	0.30863
18S	681	U	16	48	64	0.715897	0	0.420989	37	127	164	0.165926	0	0.143056	7	7	14	0.340741	0	0.267442	0.277162	0.113674
18S	682	U	11	123	134	0.29284	0	0	45	325	370	0.555286	0	0	3	17	20	0.0507937	0	0	0	0
18S	683	G	2	4	6	14.4397	0.737528	0.943966	4	9	13	13.3786	0.818764	0.935097	0	1	1	10.4611	0.715952	0.954384	0.944483	0.00788228	1	0.943966	0.935097	0.954384	0.944483	0.00788228
18S	684	G	15	45	60	0.702004	0	0.416469	59	135	194	0.0921937	0	0	1	14	15	0.551389	0	0.370336	0.262268	0.186405
18S	685	A	19	55	74	0.299704	0	0.232984	24	70	94	1.00456	0.104984	0.503783	6	4	10	1.85859	0.133179	0.671533	0.469433	0.180677
18S	686	U	17	11	28	2.67701	0.432853	0.734932	21	71	92	1.10502	0.176006	0.52764	2	4	6	4.42222	0.560656	0.837643	0.700072	0.128936
18S	687	C	16	102	118	0.0907563	0	0	37	199	236	0.199625	0	0	4	22	26	0.617695	0.0846545	0.390784	0.130261	0.184217
18S	688	U	23	98	121	0.0470856	0	0	52	173	225	0.11588	0	0	13	48	61	0.261828	0	0	0	0
18S	689	U	6	199	205	0.403722	0	0	20	218	238	0.162994	0	0	2	54	56	0.0504873	0	0	0	0
18S	690	G	14	125	139	0.0579365	0	0.055136	27	149	176	0.25838	0	0.206254	2	65	67	0.129412	0	0	0.0871299	0.0871889
18S	691	G	18	162	180	0.156538	0	0	59	175	234	0.0400946	0	0	4	114	118	0.530439	0	0	0	0
18S	692	G	26	113	139	0.179841	0	0.153357	58	207	265	0.120008	0	0	1	77	78	0.219128	0	0	0.0511189	0.0722931
18S	693	A	44	115	159	0.0657639	0	0.0620699	16	285	301	0.182266	0	0	3	83	86	0.289911	0	0	0.02069	0.02926
18S	694	G	25	86	111	0.586508	0.0238419	0.371777	27	207	234	0.109031	0	0.0986904	3	48	51	0.220726	0	0.18371	0.218059	0.114102
18S	695	C	42	290	332	0.548849	0	0	44	240	284	0.0956725	0	0	6	86	92	0.410753	0	0	0	0
18S	696	G	66	159	225	0.327089	0	0	44	158	202	0.297482	0	0.23015	19	34	53	0.0423868	0	0.0413987	0.0905163	0.100172
18S	697	G	54	86	140	0.0869188	0	0.0804933	83	198	281	0.0889677	0	0	9	8	17	2.3	0.365186	0.708904	0.263132	0.316916
18S	698	G	64	82	146	0.034845	0	0	128	114	242	0.0561957	0	0.0534139	14	4	18	1.91754	0.284682	0.66932	0.240911	0.303715
18S	699	C	88	38	126	0.0354331	0	0.0344828	100	269	369	0.378619	0	0	27	16	43	0.163889	0	0.143616	0.0593662	0.0612142
18S	700	G	48	66	114	0.0303382	0	0.0296955	106	194	300	0.267737	0	0	13	5	18	1.6924	0.166642	0.641117	0.223604	0.295475
18S	701	G	51	32	83	0.311243	0	0.23954	139	98	237	0.11634	0	0	31	7	38	0.24245	0	0.199251	0.146264	0.104724
18S	702	G	39	9	48	0.880272	0.108249	0.473299	90	42	132	0.513617	0.0156829	0.341025	46	12	58	0.267232	0	0	0.271441	0.19939
18S	703	C	42	29	71	0.0183642	0	0.0182824	141	84	225	0.245969	0	0	90	11	101	0.644444	0	0	0.00609413	0.0086184
18S	704	G	54	38	92	0.352927	0	0	99	57	156	0.0119604	0	0	68	1	69	0.450635	0	0	0	0
18S	705	G	21	3	24	1.36889	0.249631	0.587786	57	31	88	0.615855	0.0644945	0.383801	54	1	55	0.328571	0	0	0.323863	0.243677
18S	706	U	21	7	28	0.729502	0.0192769	0.43038	54	19	73	0.622523	0.0478228	0.386898	15	2	17	1.08765	0.0171985	0.535237	0.450838	0.062263
18S	707	C	19	21	40	0.0319783	0	0.0317375	43	24	67	0.543627	0	0.355563	27	0	27	0.213095	0	0.180991	0.18943	0.132336
18S	708	C	16	21	37	0.00935672	0	0.00951814	33	36	69	0.322222	0	0.246359	8	6	14	1.09407	0.0530254	0.539642	0.265173	0.216831
18S	709	G	5	5	10	2.72222	0.373458	0.749652	12	15	27	2.34365	0.366149	0.708493	0	4	4	4.89556	0.434202	0.85954	0.772562	0.0637567	1
18S	710	C	13	8	21	0.742929	0	0.437667	34	25	59	0.362037	0	0.269098	3	1	4	3.77778	0.332875	0.825243	0.510669	0.232839
18S	711	C	37	17	54	0.426061	0	0	72	24	96	0.24685	0	0	5	8	13	0.368254	0	0.283966	0.0946552	0.133863
18S	712	G	11	9	20	0.753439	0.05596	0.441687	15	43	58	0.347834	0	0.261356	6	5	11	0.412963	0	0.310585	0.337876	0.0761073
18S	713	C	19	13	32	0.116835	0	0.10753	64	58	122	0.429991	0	0	12	16	28	0.485441	0	0	0.0358434	0.0506902
18S	714	G	20	11	31	0.237153	0	0.19666	70	10	80	0.0836763	0	0	10	4	14	0.0503704	0	0.0512048	0.0826216	0.0833028
18S	715	A	45	15	60	0.371403	0	0	86	20	106	0.34621	0	0	39	4	43	0.717424	0	0	0	0
18S	716	G	25	26	51	0.177137	0	0	48	25	73	0.00975976	0	0.00979653	12	3	15	0.0236111	0	0	0.00326551	0.00461813
18S	717	G	18	7	25	0.835043	0.144298	0.464795	9	42	51	0.458547	0.000807883	0.318587	2	1	3	3.33889	0.401265	0.816576	0.533319	0.208998
18S	718	C	11	27	38	0.194017	0	0.166057	12	89	101	0.348366	0	0	2	2	4	2.31111	0.245055	0.742857	0.302971	0.318348
18S	719	G	5	39	44	0.0908642	0	0.0850277	7	6	13	4.46349	0.636282	0.827789	5	6	11	0.290741	0	0.240798	0.384538	0.319812
18S	720	A	11	61	72	0.324962	0	0	19	31	50	0.39281	0	0.286054	5	3	8	0.662963	0	0.427208	0.237754	0.177719
18S	721	G	5	49	54	0.0484848	0	0	13	46	59	0.185185	0	0.158479	4	12	16	0.179085	0	0	0.0528262	0.0747075
18S	722	C	10	47	57	0.107854	0	0	8	67	75	0.0656433	0	0	0	11	11	0.256481	0	0.218627	0.0728756	0.103062
18S	723	C	7	37	44	0.204938	0	0.173278	24	44	68	0.147182	0	0.12994	2	21	23	0.281944	0	0	0.101073	0.0736265
18S	724	A	8	36	44	0.255309	0	0.207048	14	48	62	0.426808	0	0.3025	3	6	9	1.46667	0	0.619718	0.376422	0.176394
18S	725	C	10	53	63	0.159722	0	0	21	65	86	0.0251596	0	0.0248205	3	10	13	0.940476	0	0.503185	0.176002	0.231575
18S	726	C	6	74	80	0.379973	0	0	36	74	110	0.150851	0	0	5	9	14	1.0837	0.0647233	0.537275	0.179092	0.253274
18S	727	G	14	22	36	0.418919	0	0.300971	21	67	88	0.15593	0	0.13622	6	7	13	1.50397	0.216407	0.618271	0.351821	0.200054
18S	728	C	14	34	48	0.0136054	0	0.0136986	28	83	111	0.0895833	0	0	1	46	47	0.295139	0	0	0.00456621	0.0064576
18S	729	C	24	38	62	0.28254	0	0	43	126	169	0.438889	0	0	10	57	67	0.508333	0	0	0	0
18S	730	C	13	48	61	0.294444	0	0	29	150	179	0.478457	0	0	11	77	88	0.649189	0	0	0	0
18S	731	G	6	18	24	0.786667	0.126318	0.450382	11	47	58	0.766855	0.0710559	0.438226	2	23	25	0.45641	0	0.321881	0.403496	0.0579239
18S	732	U	4	18	22	0.816425	0.0937984	0.46049	10	84	94	0.00350877	0	0.00353357	1	51	52	0.374214	0	0	0.154675	0.216249
18S	733	C	3	31	34	0.0542857	0	0.0529248	8	101	109	0.215354	0	0	0	33	33	0.00555556	0	0	0.0176416	0.024949
18S	734	C	7	37	44	0.224938	0	0	9	38	47	0.85625	0.13135	0.466515	0	23	23	0.368519	0	0.277739	0.248085	0.191605
18S	735	C	5	16	21	0.863636	0	0.475	9	49	58	0.443315	0	0.3108	1	13	14	1.12741	0.0337201	0.547088	0.444296	0.0988773
18S	736	C	2	39	41	0.0846561	0	0	1	78	79	0.0493056	0	0	0	15	15	0.811111	0	0.46386	0.15462	0.218666
18S	737	G	1	11	12	2.34957	0.308236	0.717942	3	39	42	0.693798	0.0640357	0.415313	2	4	6	2.80317	0.390943	0.765828	0.633028	0.155184
18S	738	C	0	34	34	0.218095	0	0.183347	3	59	62	0.0830688	0	0.0778384	0	10	10	1.31616	0.0559047	0.591466	0.284217	0.221487
18S	739	C	6	26	32	0.370707	0	0.276564	0	41	41	0.61455	0	0.38633	2	20	22	0.0304348	0	0	0.220964	0.162545
18S	740	C	20	15	35	0.307407	0	0.240232	5	75	80	0.240055	0	0	8	10	18	0.169006	0	0.151388	0.13054	0.0991759
18S	741	C	27	95	122	0.691509	0	0	25	98	123	0.550986	0	0	23	28	51	0.63547	0	0	0	0
18S	742	U	26	20	46	0.0560284	0	0.0541467	20	55	75	0.219591	0	0	17	22	39	0.418056	0	0	0.0180489	0.025525
18S	743	U	49	21	70	0.312833	0	0	16	28	44	0.363704	0	0.271121	18	11	29	0.17037	0	0	0.0903736	0.127808
18S	744	G	18	5	23	1.39907	0.155686	0.59348	10	10	20	2.35767	0.265087	0.712276	5	3	8	2.36543	0.177781	0.726859	0.677538	0.0597357
18S	745	C	26	10	36	0.544444	0	0.358797	4	39	43	0.567929	0	0.367544	8	0	8	2.49753	0.257858	0.737514	0.487951	0.176503
18S	746	C	39	5	44	0.258272	0	0.208949	45	26	71	0.0674383	0	0	9	1	10	1.89899	0.15436	0.676259	0.295069	0.282718
18S	747	U	31	7	38	0.497151	0	0.337851	28	5	33	1.1049	0	0.532357	25	0	25	0.176923	0	0.155405	0.341871	0.153916
18S	748	C	65	3	68	0.260709	0	0	39	7	46	0.460757	0	0.320085	65	1	66	0.636816	0	0	0.106695	0.15089
18S	749	U	71	8	79	0.377778	0	0	49	32	81	0.173848	0	0	17	5	22	0.242995	0	0.202578	0.0675258	0.095496
18S	750	C	71	6	77	0.355128	0	0	158	22	180	0.675875	0	0	56	7	63	0.634896	0	0	0	0
18S	751	G	45	7	52	0.078826	0	0.0743671	54	17	71	0.0450617	0	0.0436995	25	1	26	0.0292181	0	0.0294484	0.0491716	0.0187418
18S	752	G	28	7	35	0.738272	0.0842456	0.431613	22	28	50	0.591503	0	0.376299	18	4	22	0.282609	0	0.22807	0.345328	0.0859336
18S	753	C	31	21	52	0.245912	0	0.20041	27	32	59	0.427407	0	0.302967	5	7	12	1.52735	0.103435	0.6233	0.375559	0.180113
18S	754	G	21	13	34	1.0654	0.212256	0.523067	21	38	59	0.618333	0	0.386056	9	1	10	2.14444	0.254698	0.702283	0.537135	0.129482
18S	755	C	31	7	38	0.939886	0.214869	0.490996	66	21	87	0.255051	0	0.205076	4	13	17	0.958025	0.0446834	0.503569	0.39988	0.137843
18S	756	C	70	5	75	0.0280702	0	0	49	7	56	1.16881	0.140512	0.543313	22	1	23	0.528704	0	0.355542	0.299618	0.225304
18S	757	C	100	3	103	0.302885	0	0	90	3	93	0.338889	0	0.255139	20	3	23	0.618981	0.0959316	0.392427	0.215856	0.162598
18S	758	C	97	3	100	0.186139	0	0	112	7	119	0.308796	0	0.237451	51	0	51	0.0262821	0	0	0.0791503	0.111935
18S	759	C	127	6	133	0.385572	0	0	167	2	169	0.0310458	0	0	66	0	66	0.168823	0	0	0	0
18S	760	U	86	1	87	0.0200758	0	0.0199024	211	9	220	0.215385	0	0	56	0	56	0.0996101	0	0.0920555	0.0373193	0.039548
18S	761	C	88	8	96	0.0516609	0	0	280	19	299	0.416741	0	0	76	1	77	0.157835	0	0	0	0
18S	762	G	63	4	67	0.477451	0.0121095	0.326408	160	0	160	0.265148	0	0.210613	32	0	32	1.30236	0	0.573207	0.370076	0.151215
18S	763	A	48	6	54	0.967475	0.169107	0.496321	158	8	166	0.341317	0	0.255605	63	0	63	0.213194	0	0.178023	0.309983	0.135514
18S	764	U	170	10	180	0.44113	0	0	536	8	544	0.635352	0	0	243	9	252	0.752657	0	0	0	0
18S	765	G	62	5	67	0.77402	0.0744789	0.439955	77	4	81	2.15501	0.254527	0.685695	60	4	64	0.317436	0	0.243797	0.456482	0.180782
18S	766	C	54	17	71	0.707407	0.0685663	0.417715	145	5	150	0.661001	0	0.399546	43	2	45	0.894444	0	0.477622	0.431627	0.0333578
18S	767	U	81	13	94	0.36269	0	0.268229	121	9	130	0.984394	0.042534	0.497983	44	7	51	0.651282	0	0.399057	0.388423	0.0940976
18S	768	C	119	20	139	0.0339683	0	0	228	15	243	0.00177596	0	0.00178009	58	3	61	0.340323	0	0.257004	0.0862612	0.120735
18S	769	U	121	61	182	0.239284	0	0	366	18	384	0.413449	0	0	40	35	75	0.0631579	0	0.0601504	0.0200501	0.0283552
18S	770	U	167	47	214	0.347183	0	0	353	37	390	0.449389	0	0	65	62	127	0.440972	0	0	0	0
18S	771	A	130	42	172	0.163969	0	0	207	9	216	0.0203789	0	0	57	20	77	0.182621	0	0	0	0
18S	772	G	94	25	119	0.329074	0	0.249159	150	20	170	0.295192	0	0.228947	43	30	73	0.146547	0	0	0.159369	0.112992
18S	773	C	119	59	178	0.121601	0	0	294	20	314	0.377707	0	0	43	17	60	0.0180328	0	0.0180033	0.00600109	0.00848682
18S	774	U	150	55	205	0.226321	0	0	126	45	171	0.188566	0	0.15943	28	28	56	0.0701754	0	0.0666667	0.0753655	0.0653769
18S	775	G	99	41	140	0.191726	0	0.161844	43	26	69	1.87952	0.298867	0.655975	18	17	35	0.710802	0.0847879	0.422336	0.413385	0.201827
18S	776	A	38	48	86	0.986718	0.244748	0.499547	9	21	30	5.24624	0.599698	0.844264	28	7	35	0.69321	0.0476209	0.416234	0.586682	0.185286
18S	777	G	101	37	138	0.233014	0	0.190088	54	140	194	0.094416	0	0	7	12	19	2.20667	0.376441	0.69905	0.296379	0.295117
18S	778	U	93	126	219	0.249091	0	0	73	180	253	0.329046	0	0	17	59	76	0.256133	0	0	0	0
18S	779	G	66	85	151	0.187208	0	0.158566	27	82	109	0.795152	0	0.445199	9	25	34	0.957778	0.073221	0.496462	0.366742	0.148683
18S	780	U	112	93	205	0.122869	0	0	64	81	145	0.319178	0	0.243215	23	43	66	0.149751	0	0.13196	0.125058	0.099412
18S	781	C	91	87	178	0.0740534	0	0.0693081	64	72	136	0.506488	0	0.337841	60	6	66	0.377778	0	0.277196	0.228115	0.114991
18S	782	C	81	79	160	0.262043	0	0.208661	159	89	248	0.106203	0	0	68	22	90	0.155433	0	0.135816	0.114825	0.0864688
18S	783	C	205	67	272	0.281115	0	0	293	128	421	0.458926	0	0	121	25	146	0.266364	0	0	0	0
18S	784	G	162	13	175	0.190404	0	0.160716	111	51	162	0.740286	0.0387732	0.426887	35	4	39	2.30167	0.338373	0.702442	0.430015	0.221169
18S	785	C	140	69	209	0.0322222	0	0	133	169	302	0.0574991	0	0	80	71	151	0.17405	0	0	0	0
18S	786	G	192	57	249	0.191244	0	0	82	106	188	0.785891	0.105302	0.441363	126	97	223	0.443552	0	0	0.147121	0.20806
18S	787	G	135	158	293	0.34898	0	0	124	144	268	0.294217	0	0.227987	77	164	241	0.489807	0	0	0.0759957	0.107474
18S	788	G	111	110	221	0.115115	0	0	118	344	462	0.253732	0	0	39	161	200	0.359038	0	0	0	0
18S	789	G	86	48	134	0.517613	0.110563	0.342743	36	335	371	0.0330944	0	0.0321178	30	47	77	0.788462	0.0678059	0.444043	0.272968	0.175256
18S	790	C	46	98	144	0.310115	0	0.237961	95	437	532	0.316135	0	0	49	80	129	0.0462393	0	0	0.0793203	0.112176
18S	791	C	50	109	159	0.107014	0	0.0972178	146	269	415	0.100748	0	0	37	52	89	0.351235	0	0.262091	0.11977	0.10818
18S	792	C	72	148	220	0.275616	0	0	181	448	629	0.442381	0	0	56	40	96	0.120504	0	0.108543	0.036181	0.0511677
18S	793	G	51	71	122	0.248509	0	0.20035	138	130	268	0.402065	0	0.287529	27	34	61	0.544086	0	0.356087	0.281322	0.063731
18S	794	A	93	89	182	0.271767	0	0	177	121	298	0.199368	0	0.166693	40	80	120	0.391276	0	0	0.0555642	0.0785796
18S	795	A	63	149	212	0.439176	0	0	205	399	604	0.511166	0	0	29	68	97	0.356122	0	0	0	0
18S	796	G	40	34	74	0.740444	0.0844403	0.428718	160	60	220	0.420513	0	0.296975	20	29	49	0.220667	0	0.183787	0.30316	0.100089
18S	797	C	0	33	33	2.98922	0.430109	0.75489	7	8	15	17.9528	0.832434	0.950371	0	10	10	4.2303	0.570064	0.823113	0.842791	0.081009	1	0.75489	0.950371	0.823113	0.842791	0.081009
18S	798	G	76	32	108	0.218552	0	0.180715	292	111	403	0.409103	0	0	13	26	39	0.233056	0	0.192918	0.124544	0.0882069
18S	799	U	4	0	4	30.24	0.907005	0.974227	3	30	33	6.57222	0.63508	0.871323	1	3	4	8.91556	0.714968	0.917658	0.921069	0.0420796	1	0.974227	0.871323	0.917658	0.921069	0.0420796
18S	800	U	65	72	137	0.13744	0	0.121607	134	87	221	0.0682683	0	0.0641762	22	18	40	0.207588	0	0.175447	0.12041	0.0454339
18S	801	U	55	62	117	0.461299	0	0.317519	149	58	207	0.140865	0	0.123995	10	16	26	0.965844	0	0.500747	0.314087	0.153827
18S	802	A	63	80	143	0.3	0	0.232009	114	69	183	0.206643	0	0.172029	15	4	19	2.09944	0.260647	0.688468	0.364168	0.230618
18S	803	C	144	87	231	0.11887	0	0	100	63	163	0.411789	0	0.292944	45	10	55	0.228373	0	0.188658	0.160534	0.121236
18S	804	U	96	198	294	0.2542	0	0	115	157	272	0.13195	0	0	41	14	55	0.572619	0.00370223	0.3683	0.122767	0.173618
18S	805	U	103	270	373	0.398604	0	0	110	188	298	0.218803	0	0	52	7	59	0.673889	0.0756148	0.406638	0.135546	0.191691
18S	806	U	99	193	292	0.159424	0	0	143	219	362	0.346403	0	0	82	70	152	0.334423	0	0	0	0
18S	807	G	109	131	240	0.038958	0	0.0376476	117	155	272	0.106471	0	0	58	70	128	0.135573	0	0	0.0125492	0.0177472
18S	808	A	87	228	315	0.249051	0	0	97	89	186	0.325015	0	0.246285	58	124	182	0.391378	0	0	0.0820952	0.1161
18S	809	A	133	204	337	0.325378	0	0	87	162	249	0.0671111	0	0	42	110	152	0.22963	0	0	0	0
18S	810	A	102	128	230	0.0035594	0	0	111	156	267	0.136153	0	0	74	174	248	0.566399	0	0	0	0
18S	811	A	84	114	198	0.103015	0	0.0938215	110	178	288	0.240523	0	0	21	105	126	0.0545932	0	0	0.0312738	0.0442279
18S	812	A	83	64	147	0.43033	0.0551015	0.302289	86	98	184	0.264505	0	0.210074	24	63	87	0.402778	0.00192715	0.289474	0.267279	0.0407867
18S	813	A	54	39	93	1.20083	0.253041	0.548276	93	58	151	0.494518	0.0234384	0.332351	18	32	50	1.32048	0.224237	0.573904	0.484843	0.108335
18S	814	U	51	46	97	1.05454	0.21446	0.515834	53	79	132	0.753216	0.10239	0.43147	18	49	67	0.60098	0	0.378863	0.442056	0.0564169
18S	815	U	119	34	153	0.176623	0	0.150943	78	38	116	0.984141	0.109459	0.498149	28	22	50	0.945969	0	0.491065	0.380053	0.162031
18S	816	A	153	68	221	0.281331	0	0	203	69	272	0.219984	0	0	80	28	108	0.239246	0	0	0	0
18S	817	G	109	98	207	0.255128	0	0	142	58	200	0.130956	0	0.116304	69	22	91	0.224396	0	0	0.0387681	0.0548263
18S	818	A	136	123	259	0.432009	0	0	277	166	443	0.538689	0	0	108	33	141	0.572692	0	0	0	0
18S	819	G	127	47	174	0.132063	0	0	124	70	194	0.2249	0	0.184379	54	8	62	0.021164	0	0.0210526	0.0684772	0.0824043
18S	820	U	74	117	191	0.249595	0	0	176	156	332	0.31645	0	0	47	13	60	0.0156648	0	0	0	0
18S	821	G	44	11	55	1.74206	0.341101	0.639476	27	48	75	2.44196	0.396943	0.71219	5	10	15	2.80694	0.401449	0.749629	0.700432	0.0457322
18S	822	U	51	8	59	1.42407	0.238618	0.591538	77	94	171	0.463049	0	0.317759	12	4	16	2.65882	0.28734	0.738562	0.549286	0.174371
18S	823	U	71	38	109	0.290505	0	0.226707	67	246	313	0.248761	0	0	16	7	23	1.57454	0.0590256	0.621641	0.282783	0.256863
18S	824	C	74	122	196	0.354653	0	0	91	232	323	0.28251	0	0	38	33	71	0.229167	0	0	0	0
18S	825	A	50	35	85	0.546124	0	0.355898	98	132	230	0.025974	0	0	23	8	31	0.866667	0	0.472191	0.27603	0.200873
18S	826	A	50	23	73	0.824474	0	0.455269	42	193	235	0.0779661	0	0	7	22	29	1.12148	0.107886	0.53707	0.33078	0.236269
18S	827	A	54	40	94	0.435906	0	0.305818	72	148	220	0.0431875	0	0	32	17	49	0.309778	0	0.240179	0.181999	0.131453
18S	828	G	46	68	114	0.277198	0	0.218524	61	92	153	0.448124	0.0360397	0.310845	82	45	127	0.518056	0	0	0.176456	0.130342
18S	829	C	109	214	323	0.569307	0	0	168	121	289	0.267203	0	0	24	103	127	0.486806	0	0	0	0
18S	830	A	32	92	124	0.361156	0	0.266899	84	92	176	0.207972	0	0.172976	13	47	60	0.210747	0	0.176453	0.205442	0.0434795
18S	831	G	18	96	114	0.597778	0	0.376178	13	112	125	0.689418	0.109593	0.410006	4	90	94	0.294152	0	0	0.262061	0.185819
18S	832	G	20	135	155	0.190812	0	0.161104	26	95	121	0.714936	0.0906829	0.41889	2	72	74	0.0788148	0	0	0.193331	0.172523
18S	833	C	25	168	193	0.00257732	0	0	19	222	241	0.191139	0	0	11	57	68	0.0130435	0	0.0130624	0.00435414	0.00615768
18S	834	C	86	120	206	0.0095008	0	0	48	165	213	0.066459	0	0	18	34	52	0.358281	0	0.267491	0.0891637	0.126096
18S	835	C	169	129	298	0.349573	0	0	150	193	343	0.469121	0	0	37	22	59	0.0725926	0	0.0687478	0.0229159	0.032408
18S	836	G	111	70	181	0.128877	0	0.114722	51	83	134	0.524033	0	0.345526	8	20	28	1.10766	0.158375	0.534282	0.33151	0.171571
18S	837	A	195	157	352	0.453163	0	0	82	137	219	0.0956061	0	0	5	28	33	0.769608	0.0430875	0.442254	0.147418	0.20848
18S	838	G	81	22	103	1.20855	0.20049	0.549606	85	56	141	0.571909	0.018043	0.365468	13	45	58	0.073823	0	0	0.305025	0.22841
18S	839	C	101	113	214	0.0391731	0	0.0378659	126	89	215	0.0485082	0	0.0464692	6	71	77	0.35641	0	0	0.0281117	0.0201859
18S	840	C	120	144	264	0.157275	0	0	115	84	199	0.161778	0	0.139852	1	99	100	0.554785	0	0	0.0466174	0.0659269
18S	841	G	36	31	67	2.65572	0.490581	0.72939	56	57	113	1.1886	0.250248	0.545272	2	27	29	0.663333	0	0.406953	0.560538	0.132076
18S	842	C	156	89	245	0.0543812	0	0	221	64	285	0.18073	0	0	0	17	17	1.70679	0.156964	0.643772	0.214591	0.303477
18S	843	C	216	41	257	0.0944014	0	0	196	46	242	0.0281664	0	0.0275049	18	48	66	0.392371	0	0	0.0091683	0.0129659
18S	844	U	176	97	273	0.187875	0	0	200	205	405	0.433716	0	0	4	39	43	0.0866162	0	0	0	0
18S	845	G	224	65	289	0.227931	0	0	230	79	309	0.208602	0	0	5	24	29	0.267778	0	0.216922	0.0723072	0.102258
18S	846	G	249	44	293	0.280461	0	0	192	62	254	0.0459259	0	0	14	15	29	0.0825926	0	0.0787151	0.0262384	0.0371067
18S	847	A	196	29	225	0.089823	0	0	177	84	261	0.0731128	0	0	10	3	13	1.0746	0.0505286	0.53645	0.178817	0.252885
18S	848	U	284	38	322	0.421328	0	0	194	107	301	0.205482	0	0	21	16	37	0.307895	0	0	0	0
18S	849	A	120	23	143	0.296373	0.0176194	0.229849	118	81	199	0.193111	0	0.162536	6	5	11	1.47778	0.176836	0.617169	0.336518	0.200344
18S	850	C	51	57	108	0.563914	0.0664282	0.362707	63	49	112	1.08142	0.205924	0.521776	1	9	10	1.57374	0.244636	0.633849	0.50611	0.111246
18S	851	C	72	79	151	0.0122076	0	0	115	97	212	0.0162754	0	0	15	14	29	0.0177778	0	0	0	0
18S	852	G	13	18	31	3.73576	0.512599	0.794081	45	55	100	1.12926	0.214175	0.532832	0	8	8	2.84691	0.396159	0.762062	0.696325	0.116344
18S	853	C	38	60	98	0.405724	0	0.290712	136	155	291	0.346461	0	0	8	16	24	0.394222	0	0.291106	0.193939	0.137136
18S	854	A	44	44	88	0.58377	0	0.371229	140	117	257	0.251034	0	0	5	43	48	0.282086	0	0	0.123743	0.174999
18S	855	G	25	30	55	1.70079	0.290133	0.63393	94	63	157	0.3282	0	0.248284	6	33	39	0.0225	0	0	0.294071	0.260818
18S	856	C	26	65	91	0.668116	0.0295477	0.403148	60	49	109	1.01505	0.177225	0.506017	1	38	39	0.0380556	0	0.0375651	0.315577	0.20102
18S	857	U	50	125	175	0.120896	0	0	96	129	225	0.0471485	0	0	1	93	94	0.617895	0	0	0	0
18S	858	A	79	112	191	0.137211	0	0	163	39	202	0.160208	0	0.138674	16	35	51	0.189744	0	0	0.0462248	0.0653717
18S	859	G	78	196	274	0.381253	0	0	163	64	227	0.101023	0	0.0921211	21	10	31	0.415625	0	0.300226	0.130782	0.125578
18S	860	G	67	164	231	0.221504	0	0	157	80	237	0.101867	0	0.0928037	14	21	35	0.24321	0	0.200102	0.0976351	0.0817625
18S	861	A	131	224	355	0.537484	0	0	263	120	383	0.363426	0	0	48	8	56	0.312865	0	0	0	0
18S	862	A	51	54	105	0.884591	0.0510617	0.471742	139	116	255	0.0540365	0	0.0514569	22	3	25	0.569658	0	0.372035	0.298411	0.179305
18S	863	U	49	103	152	0.307117	0	0.236138	91	82	173	0.719221	0.0734989	0.419744	12	4	16	1.38235	0.169216	0.594937	0.41694	0.146492
18S	864	A	68	161	229	0.201014	0	0	310	147	457	0.401407	0	0	40	7	47	0.285648	0	0	0	0
18S	865	A	70	95	165	0.175837	0	0.150312	259	77	336	0.104121	0	0	33	5	38	0.0774929	0	0	0.0501039	0.0708577
18S	866	U	49	70	119	0.643241	0	0.393442	230	152	382	0.208906	0	0	40	0	40	0.136314	0	0	0.131147	0.18547
18S	867	G	9	43	52	2.99665	0.448683	0.753347	81	11	92	2.62222	0.460386	0.726082	6	1	7	3.91528	0.540764	0.817338	0.765589	0.0382478	1	0.753347	0.726082	0.817338	0.765589	0.0382478
18S	868	G	65	171	236	0.198218	0	0	98	172	270	0.128946	0	0.114593	10	17	27	0.287698	0	0.229794	0.114796	0.0938131
18S	869	A	80	194	274	0.301818	0	0	245	175	420	0.318976	0	0	31	6	37	0.0847953	0	0	0	0
18S	870	A	52	47	99	1.12722	0.0741204	0.532406	132	172	304	0.0141348	0	0	46	8	54	0.397778	0	0	0.177469	0.250979
18S	871	U	70	266	336	0.46304	0	0	138	283	421	0.358636	0	0	44	19	63	0.534028	0	0	0	0
18S	872	A	48	185	233	0.197436	0	0	57	281	338	0.231662	0	0	17	6	23	0.324074	0	0.252708	0.0842359	0.119127
18S	873	G	88	238	326	0.480598	0	0	70	167	237	0.0427171	0	0.0411328	21	14	35	0.215123	0	0	0.0137109	0.0193902
18S	874	G	28	203	231	0.247893	0	0	38	121	159	0.534167	0.0313358	0.349605	12	16	28	0.00574713	0	0	0.116535	0.164805
18S	875	A	53	62	115	0.453257	0.0120269	0.313751	85	120	205	0.0684466	0	0.0643542	8	3	11	1.4287	0.240741	0.609159	0.329088	0.22268
18S	876	C	47	40	87	0.730429	0.0600097	0.424899	58	170	228	0.149054	0	0	18	2	20	0.279365	0	0.226804	0.217234	0.173596
18S	877	C	44	58	102	0.370658	0	0.272353	69	148	217	0.174822	0	0	12	0	12	1.08974	0.0639933	0.541401	0.271251	0.221028
18S	878	G	13	53	66	0.888226	0.111315	0.47415	34	37	71	1.54877	0.286576	0.610983	3	2	5	3.69815	0.545925	0.816101	0.633745	0.140526
18S	879	C	29	32	61	0.92491	0.055787	0.484555	32	52	84	1.29255	0.0785431	0.566713	11	12	23	0.342593	0	0.263345	0.438204	0.128113
18S	880	G	44	51	95	0.141551	0	0.125141	53	24	77	1.82692	0.197482	0.649203	20	10	30	0.21362	0	0.180825	0.31839	0.235022
18S	881	G	36	33	69	0.78254	0.0293624	0.442549	74	40	114	1.49575	0.00436183	0.601414	18	5	23	1.16852	0	0.549412	0.531125	0.0661328
18S	882	U	35	56	91	0.539614	0	0.352978	103	88	191	0.781771	0	0.440047	28	8	36	0.728829	0	0.428269	0.407098	0.0385693
18S	883	U	69	32	101	0.587691	0.0573068	0.372454	152	25	177	1.31323	0.190354	0.569087	48	4	52	0.446751	0	0.312876	0.418139	0.109472
18S	884	C	81	34	115	0.620498	0.111002	0.384954	193	106	299	0.610815	0.0864149	0.379982	45	13	58	0.545574	0.0578478	0.356905	0.373947	0.0122201
18S	885	U	114	58	172	0.16352	0	0.14124	423	183	606	0.132949	0	0	106	7	113	0.138012	0	0	0.0470801	0.0665814
18S	886	A	178	51	229	0.0544444	0	0	367	216	583	0.0337139	0	0.0326684	86	19	105	0.0461216	0	0.0444894	0.0257193	0.0188157
18S	887	U	318	79	397	0.461139	0	0	955	265	1220	0.527555	0	0	196	19	215	0.500566	0	0	0	0
18S	888	U	242	100	342	0.315128	0	0	669	240	909	0.296142	0	0	132	29	161	0.239712	0	0	0	0
18S	889	U	191	109	300	0.18457	0	0	613	230	843	0.224184	0	0	123	46	169	0.275556	0	0	0	0
18S	890	U	293	94	387	0.387658	0	0	770	253	1023	0.38725	0	0	127	29	156	0.228662	0	0	0	0
18S	891	G	92	80	172	0.48799	0.0431509	0.329231	506	167	673	0.0555556	0	0	93	21	114	0.0481159	0	0.0462911	0.125174	0.145523
18S	892	U	158	83	241	0.0140955	0	0	500	169	669	0.133798	0	0	79	32	111	0.0135913	0	0	0	0
18S	893	U	132	66	198	0.148632	0	0.129968	137	185	322	0.736808	0.168826	0.424989	66	44	110	0.104104	0	0	0.184985	0.177809
18S	894	G	144	65	209	0.0347619	0	0	140	163	303	0.548977	0.0605961	0.355167	113	18	131	0.399916	0	0	0.118389	0.167427
18S	895	G	102	56	158	0.190915	0	0.161161	90	205	295	0.365353	0	0.268252	25	11	36	1.07718	0.255469	0.525414	0.318276	0.152855
18S	896	U	133	56	189	0.116959	0	0	211	105	316	0.0759201	0	0.0707704	12	7	19	2.38278	0.379942	0.714952	0.261908	0.321651
18S	897	U	76	55	131	0.162121	0.0026045	0.14042	156	58	214	0.349922	0	0.260113	16	19	35	0.574074	0	0.371257	0.257263	0.0942606
18S	898	U	67	58	125	0.134039	0	0.119029	82	130	212	0.164006	0	0.141469	8	13	21	1.41364	0.0819812	0.596929	0.285809	0.220186
18S	899	U	59	61	120	0.102571	0	0.0937316	97	109	206	0.0202899	0	0.019981	8	11	19	1.54944	0.07195	0.619916	0.244543	0.267131
18S	900	C	47	50	97	0.330726	0.022562	0.250451	73	62	135	0.547304	0.102386	0.355403	6	3	9	4.30111	0.479384	0.82696	0.477605	0.25072
18S	901	G	96	31	127	0.0529514	0	0	80	101	181	0.0468254	0	0.0449669	10	30	40	0.282114	0	0.224305	0.0897573	0.0968946
18S	902	G	57	38	95	0.30463	0.00936165	0.235378	76	82	158	0.189308	0	0.160021	12	57	69	0.20127	0	0	0.1318	0.098143
18S	903	A	30	65	95	0.263426	0.00936648	0.210235	68	110	178	0.0284916	0	0.0278536	7	52	59	0.0809259	0	0.0760397	0.104709	0.0771672
18S	904	A	23	40	63	0.947917	0.231032	0.490566	41	76	117	0.708569	0.126378	0.416782	11	53	64	0.0834188	0	0.078105	0.328484	0.179589
18S	905	C	28	114	142	0.190054	0	0	22	110	132	0.77477	0.0212681	0.438404	0	87	87	0.159091	0	0	0.146135	0.206666
18S	906	U	29	127	156	0.224699	0	0	49	232	281	0.102364	0	0	13	98	111	0.28244	0	0	0	0
18S	907	G	28	110	138	0.0523581	0	0	25	87	112	1.78378	0.29929	0.642819	8	125	133	0.376534	0	0	0.214273	0.303028
18S	908	A	20	160	180	0.266053	0	0	46	230	276	0.253951	0	0.203105	0	84	84	0.12902	0	0.115479	0.106195	0.0831769
18S	909	G	45	57	102	0.403776	0	0.289639	52	220	272	0.39943	0	0.286173	11	78	89	0.0597531	0	0.0569814	0.210931	0.108868
18S	910	G	34	63	97	0.532086	0.0308543	0.349624	36	335	371	0.0771505	0	0.0718039	18	58	76	0.243867	0	0.198124	0.206517	0.113575
18S	911	C	12	84	96	0.620619	0.110838	0.385403	30	741	771	0.501828	0	0	7	65	72	0.280822	0	0.221622	0.202342	0.15793
18S	912	C	15	212	227	0.374025	0	0	38	567	605	0.282105	0	0	2	137	139	0.411508	0	0	0	0
18S	913	A	9	196	205	0.290615	0	0	29	568	597	0.269008	0	0	7	75	82	0.01834	0	0.0182254	0.00607512	0.00859151
18S	914	U	13	183	196	0.244783	0	0	54	695	749	0.431985	0	0	12	140	152	0.549818	0	0	0	0
18S	915	G	12	93	105	0.495807	0.0488138	0.333568	45	275	320	0.423295	0	0.298057	6	49	55	0.320635	0	0.246116	0.292581	0.0359116
18S	916	A	13	142	155	0.00776353	0	0	54	233	287	0.53939	0.0144406	0.351184	3	33	36	0.893393	0.101048	0.478681	0.276622	0.202408
18S	917	U	8	146	154	0.00888889	0	0	54	276	330	0.245284	0	0.197449	2	21	23	1.725	0.233878	0.642857	0.280102	0.268874
18S	918	U	9	106	115	0.368391	0.0430971	0.270921	54	460	514	0.330593	0	0	6	44	50	0.115251	0	0.10519	0.12537	0.11152
18S	919	A	8	143	151	0.0449561	0	0	20	203	223	0.501091	0	0.334814	1	62	63	0.275868	0	0	0.111605	0.157833
18S	920	A	7	165	172	0.235645	0	0	46	294	340	0.178136	0	0	2	36	38	0.10114	0	0.0940397	0.0313466	0.0443308
18S	921	G	12	158	170	0.278947	0	0	45	113	158	0.601747	0.0230205	0.377163	1	30	31	0.0673611	0	0.0650134	0.147392	0.164626
18S	922	A	13	133	146	0.1935	0	0	52	216	268	0.196117	0	0	0	44	44	0.355802	0	0	0	0
18S	923	G	11	78	89	0.258395	0	0.207166	29	175	204	0.039187	0	0	4	17	21	0.279798	0	0.226678	0.144615	0.102568
18S	924	G	44	98	142	0.332712	0	0	47	151	198	0.14947	0	0	13	13	26	0.0761317	0	0	0	0
18S	925	G	20	54	74	0.24237	0	0.197203	29	64	93	0.550591	0.0632583	0.357538	7	6	13	0.62619	0.025089	0.402757	0.319166	0.0881941
18S	926	A	14	21	35	1.4892	0.265079	0.605016	20	59	79	0.668611	0.0141316	0.403724	2	5	7	1.44306	0.243374	0.622528	0.543756	0.0992756
18S	927	C	24	46	70	0.109703	0	0.100129	23	68	91	0.227415	0	0.186935	1	2	3	3.75278	0.466379	0.833436	0.3735	0.327149
18S	928	G	14	25	39	0.875833	0.0448963	0.47321	12	42	54	1.04081	0.0715272	0.514583	3	13	16	0.190196	0	0.168111	0.385301	0.154503
18S	929	G	14	12	26	1.91564	0.222478	0.665475	10	12	22	3.7401	0.491729	0.796338	2	1	3	5.20556	0.423032	0.874067	0.778627	0.0860732	1
18S	930	C	9	32	41	0.859259	0	0.468146	18	34	52	0.922851	0.085848	0.484695	5	7	12	1.04017	0	0.529822	0.494221	0.0260642
18S	931	C	14	28	42	0.980103	0.107841	0.500858	31	29	60	0.859016	0.0553266	0.466192	1	15	16	0.89085	0	0.486265	0.484438	0.0142112
18S	932	G	61	48	109	0.195051	0	0	114	38	152	0.20138	0	0	2	13	15	1.39444	0.212201	0.597975	0.199325	0.281888
18S	933	G	49	71	120	0.172452	0	0	76	34	110	0.321522	0	0.244966	25	10	35	0.164506	0	0.144719	0.129895	0.100555
18S	934	G	51	19	70	0.670736	0.0319547	0.404874	108	53	161	6.85871e-05	0	6.90084e-05	57	28	85	0.512145	0	0	0.134981	0.190843
18S	935	G	164	28	192	0.381232	0	0	143	29	172	0.142004	0	0.124979	65	17	82	0.429183	0	0	0.0416596	0.0589156
18S	936	G	55	18	73	0.973724	0.172883	0.496745	62	46	108	1.13731	0.198153	0.534416	33	3	36	0.51021	0	0.343997	0.458386	0.0823343
18S	937	C	200	7	207	0.294391	0	0	281	67	348	0.304776	0	0	92	1	93	0.445863	0	0	0	0
18S	938	A	170	9	179	0.117716	0	0	276	39	315	0.142511	0	0	63	1	64	0.147863	0	0	0	0
18S	939	U	163	2	165	0.0125167	0	0.012436	246	25	271	0.108619	0	0.0983031	50	0	50	0.125708	0	0.11365	0.0747963	0.0445383
18S	940	U	184	7	191	0.116782	0	0	235	59	294	0.0749906	0	0.06998	50	1	51	0.0694444	0	0.0661241	0.045368	0.0321186
18S	941	C	193	9	202	0.150903	0	0	470	58	528	0.443247	0	0	65	0	65	0.259764	0	0	0	0
18S	942	G	150	5	155	0.124573	0	0.111408	267	20	287	0.139198	0	0.122563	32	0	32	0.460606	0	0.322034	0.185335	0.0967679
18S	943	U	228	22	250	0.3251	0	0	442	56	498	0.388666	0	0	50	2	52	0.167296	0	0	0	0
18S	944	A	112	11	123	0.50672	0.087514	0.338117	248	21	269	0.187778	0	0.158586	15	3	18	1.53333	0.219184	0.618105	0.371602	0.189086
18S	945	U	189	7	196	0.0238015	0	0	371	48	419	0.280556	0	0	39	7	46	0.152246	0	0.134615	0.0448718	0.0634583
18S	946	U	154	4	158	0.263452	0	0.209561	219	38	257	0.223557	0	0.183292	26	8	34	0.711111	0	0.422642	0.271831	0.107177
18S	947	G	113	16	129	0.613162	0.0600563	0.381921	92	27	119	1.74898	0.347554	0.638163	20	0	20	2.23651	0.205795	0.701344	0.573809	0.138116
18S	948	C	122	23	145	0.539574	0.042291	0.352036	207	42	249	0.234889	0	0.190829	17	12	29	1.5563	0.184108	0.616853	0.386572	0.17563
18S	949	G	169	24	193	0.20504	0	0.170883	197	7	204	0.565528	0.0806804	0.362367	38	0	38	1.22393	0.188015	0.556765	0.363338	0.157537
18S	950	C	273	8	281	0.160638	0	0	245	16	261	0.18363	0	0.155643	116	0	116	0.270085	0	0	0.0518811	0.073371
18S	951	C	430	5	435	0.416514	0	0	412	27	439	0.314495	0	0	229	2	231	0.661111	0	0	0	0
18S	952	G	174	17	191	0.669618	0	0.402316	291	20	311	0.0231125	0	0.0226614	84	2	86	0.193359	0	0.163605	0.196194	0.156697
18S	953	C	204	24	228	0.446773	0	0.309742	356	25	381	0.181675	0	0	102	9	111	0.0850198	0	0	0.103247	0.146014
18S	954	U	387	29	416	0.196909	0	0	351	83	434	0.262248	0	0	151	9	160	0.378123	0	0	0	0
18S	955	A	231	43	274	0.328444	0	0.247919	265	99	364	0.0970167	0	0	114	10	124	0.1576	0	0	0.0826395	0.11687
18S	956	G	273	47	320	0.14801	0	0.129278	250	44	294	0.170358	0	0.145983	52	19	71	0.518056	0	0.344414	0.206558	0.0977167
18S	957	A	523	105	628	0.460608	0	0	287	78	365	0.0621129	0	0	32	17	49	1.16378	0.137655	0.542863	0.180954	0.255908
18S	958	G	612	95	707	0.552213	0	0	263	67	330	0.0578046	0	0.0548024	91	63	154	0.443226	0	0	0.0182675	0.0258341
18S	959	G	137	56	193	0.884364	0.0370661	0.470604	82	93	175	1.10335	0.285218	0.525988	14	21	35	1.66204	0.281744	0.630931	0.542508	0.0664875
18S	960	U	215	179	394	0.185513	0	0	138	224	362	0.0554331	0	0	20	69	89	0.0780247	0	0	0	0
18S	961	G	153	73	226	0.382868	0	0.27775	86	193	279	0.291944	0	0.226599	25	62	87	0.127778	0	0	0.168116	0.120697
18S	962	A	118	105	223	0.359573	0	0.265346	138	271	409	0.0973713	0	0	18	44	62	0.187654	0	0.160144	0.14183	0.109099
18S	963	A	199	132	331	0.161412	0	0	242	200	442	0.0974166	0	0	49	60	109	0.393434	0	0	0	0
18S	964	A	108	97	205	0.270982	0	0.214024	203	313	516	0.213647	0	0	48	33	81	0.178726	0	0	0.0713413	0.100892
18S	965	U	70	64	134	0.799835	0.105669	0.44623	142	186	328	0.313813	0	0.23941	19	18	37	0.698246	0.0835141	0.417629	0.367756	0.0915023
18S	966	U	43	43	86	1.79642	0.30272	0.645052	94	132	226	0.998287	0.131715	0.500675	8	16	24	1.52178	0.273179	0.613181	0.586302	0.06193
18S	967	C	50	118	168	0.322814	0	0.245132	252	277	529	0.206981	0	0	31	37	68	0.203704	0	0	0.0817108	0.115556
18S	968	U	118	245	363	0.419292	0	0	311	360	671	0.372354	0	0	33	22	55	0.00218254	0	0	0	0
18S	969	U	53	251	304	0.245865	0	0	231	513	744	0.444101	0	0	11	38	49	0.173333	0	0.150289	0.0500963	0.0708469
18S	970	G	80	135	215	0.0908436	0	0.0836333	159	286	445	0.0211759	0	0	5	38	43	0.32399	0	0.248981	0.110871	0.103455
18S	971	G	60	212	272	0.0614978	0	0	63	164	227	1.03952	0.123248	0.510788	6	38	44	0.466667	0	0.323077	0.277955	0.210955
18S	972	A	56	58	114	1.5715	0.203652	0.613195	100	134	234	0.994468	0.131804	0.499679	4	12	16	3.54314	0.516254	0.790118	0.634331	0.119509
18S	973	C	66	107	173	0.858429	0.112098	0.463344	107	192	299	0.575259	0.0477667	0.365958	7	58	65	0.309596	0	0.239173	0.356158	0.0917795
18S	974	C	143	234	377	0.118665	0	0	218	366	584	0.27396	0	0	19	78	97	0.0628118	0	0	0	0
18S	975	G	192	203	395	0.101992	0	0	248	220	468	0.0921583	0	0	42	69	111	0.120238	0	0	0	0
18S	976	G	68	111	179	1.22383	0.226911	0.551703	69	270	339	0.227974	0	0.186096	12	64	76	0.445166	0	0.310831	0.349543	0.151748
18S	977	C	114	539	653	0.442593	0	0	130	577	707	0.486503	0	0	9	187	196	0.485787	0	0	0	0
18S	978	G	72	329	401	0.0235489	0	0.0230632	87	365	452	0.141231	0	0	9	113	122	0.0953026	0	0	0.00768773	0.0108721
18S	979	C	107	458	565	0.287711	0	0	67	372	439	0.149015	0	0	19	200	219	0.549242	0	0	0	0
18S	980	A	130	437	567	0.292136	0	0	56	165	221	0.68974	0.0845192	0.409284	11	115	126	0.183027	0	0	0.136428	0.192938
18S	981	A	127	419	546	0.298903	0	0	112	304	416	0.254197	0	0	17	82	99	0.0352222	0	0	0	0
18S	982	G	81	279	360	0.0553709	0	0.0526039	33	215	248	0.205667	0	0.171154	3	106	109	0.242222	0	0	0.0745859	0.0715812
18S	983	A	63	235	298	0.242252	0	0.195537	54	163	217	0.277676	0	0.218112	6	29	35	1.31049	0.231125	0.574094	0.329248	0.173378
18S	984	C	36	357	393	0.185477	0	0	50	202	252	0.031357	0	0	4	27	31	1.16215	0.111943	0.54538	0.181793	0.257095
18S	985	G	50	165	215	0.456533	0.0925989	0.314438	46	108	154	0.565233	0.0211935	0.362612	11	10	21	1.7899	0.152989	0.65219	0.44308	0.149165
18S	986	G	46	150	196	0.440045	0.0613713	0.306658	69	59	128	1.02394	0.0382426	0.507861	2	21	23	1.08287	0.0401734	0.530506	0.448342	0.100611
18S	987	A	41	106	147	0.729429	0.124346	0.423429	23	78	101	1.74542	0.227778	0.638036	1	12	13	2.26032	0.285651	0.70881	0.590092	0.121339
18S	988	C	45	156	201	0.121727	0	0.108999	78	121	199	0.532889	0	0.348775	3	15	18	1.28421	0.164639	0.575472	0.344415	0.190462
18S	989	C	57	142	199	0.0577222	0	0.0548314	95	72	167	1.00033	0.107978	0.501575	9	47	56	0.361404	0	0	0.185469	0.224639
18S	990	A	125	105	230	0.139298	0	0	258	122	380	0.0648294	0	0	11	34	45	0.119565	0	0	0	0
18S	991	G	109	95	204	0.0844986	0	0	198	127	325	0.226926	0	0.185418	26	22	48	0.130385	0	0	0.0618061	0.087407
18S	992	A	140	67	207	0.0901175	0	0	480	276	756	0.48271	0	0	45	17	62	0.288536	0	0	0	0
18S	993	G	99	25	124	0.562844	0.10875	0.361994	253	147	400	0.129122	0	0.114609	32	9	41	0.155556	0	0.137447	0.204683	0.111625
18S	994	C	90	135	225	0.177188	0	0	450	434	884	0.533572	0	0	35	27	62	0.239859	0	0	0	0
18S	995	G	62	75	137	0.41256	0.0626548	0.293572	126	210	336	0.400956	0	0.286809	16	16	32	0.590236	0.103721	0.378373	0.319584	0.041661
18S	996	A	92	90	182	0.0176078	0	0.0173965	438	196	634	0.325407	0	0	38	21	59	0.196852	0	0	0.00579884	0.0082008
18S	997	A	64	93	157	0.153516	0	0.13382	297	179	476	0.130235	0	0	34	16	50	0.0801743	0	0	0.0446066	0.0630832
18S	998	A	112	167	279	0.431071	0	0	333	181	514	0.270011	0	0	61	10	71	0.419907	0	0	0	0
18S	999	G	33	107	140	0.199133	0	0.167052	82	101	183	0.947222	0.120386	0.487809	15	14	29	0.467037	0	0.325756	0.326872	0.130951
18S	1000	C	75	134	209	0.239101	0	0	120	166	286	0.105614	0	0.0958269	16	25	41	0.00661376	0	0	0.0319423	0.0451732
18S	1001	A	58	128	186	0.161735	0	0	64	94	158	0.85856	0.0393988	0.463518	10	31	41	0.0280423	0	0.0279241	0.163814	0.212229
18S	1002	U	44	92	136	0.181022	0	0.154229	84	117	201	0.383168	0	0.278017	22	16	38	0.149858	0	0.1333	0.188515	0.0638617
18S	1003	U	30	68	98	0.738159	0.0786182	0.427161	39	54	93	2.00473	0.270208	0.669562	7	2	9	3.93	0.534071	0.813665	0.636796	0.159481
18S	1004	U	22	34	56	2.09454	0.360744	0.68071	38	80	118	1.26629	0.116991	0.56083	12	5	17	1.72593	0.255084	0.646325	0.629288	0.0504013
18S	1005	G	64	69	133	0.206716	0	0.172371	122	29	151	0.731213	0.0719964	0.423982	36	2	38	0.194872	0	0.166667	0.25434	0.119978
18S	1006	C	115	54	169	0.0360131	0	0	235	58	293	0.0893802	0	0	40	10	50	0.0527233	0	0	0	0
18S	1007	C	142	43	185	0.100956	0	0	441	52	493	0.448493	0	0	93	13	106	0.570197	0	0	0	0
18S	1008	A	134	59	193	0.142784	0	0	280	41	321	0.0401311	0	0	54	8	62	0.184832	0	0	0	0
18S	1009	A	288	50	338	0.532186	0	0	464	57	521	0.401724	0	0	73	0	73	0.27973	0	0	0	0
18S	1010	G	108	29	137	0.372947	0	0.273081	186	23	209	0.77582	0.0341534	0.438055	35	5	40	0.474526	0	0.327229	0.346121	0.0686623
18S	1011	A	83	35	118	0.672736	0.0735109	0.404208	258	21	279	0.389603	0	0.281093	34	0	34	0.815556	0.0729627	0.456387	0.380562	0.0734907
18S	1012	A	117	77	194	0.0120228	0	0	328	28	356	0.113103	0	0.101867	46	4	50	0.21939	0	0.182858	0.0949084	0.0748135
18S	1013	U	180	47	227	0.174172	0	0	539	39	578	0.34312	0	0	81	7	88	0.354182	0	0	0	0
18S	1014	G	54	47	101	0.951961	0.15142	0.490156	121	135	256	0.590445	0.0483233	0.372156	16	7	23	1.53148	0.229801	0.615099	0.49247	0.0991945
18S	1015	U	135	125	260	0.316092	0	0	363	190	553	0.30361	0	0	81	11	92	0.436798	0	0	0	0
18S	1016	U	93	126	219	0.206414	0	0	203	228	431	0.0361111	0	0	36	33	69	0.213016	0	0	0	0
18S	1017	U	44	150	194	0.0902564	0	0	129	341	470	0.110333	0	0	24	38	62	0.0989418	0	0	0	0
18S	1018	U	37	137	174	0.0187937	0	0.018551	60	304	364	0.175251	0	0.149466	16	29	45	0.313768	0	0.242849	0.136956	0.0919957
18S	1019	C	46	115	161	0.064952	0	0.0613461	65	315	380	0.100846	0	0.0918264	17	29	46	0.300946	0	0.235175	0.129449	0.0757878
18S	1020	A	58	64	122	0.398464	0.0443252	0.286596	102	156	258	0.623852	0.0174719	0.385096	13	11	24	1.588	0.328185	0.623234	0.431642	0.141318
18S	1021	U	65	104	169	0.0316993	0	0	78	432	510	0.246053	0	0	19	38	57	0.0804598	0	0.0756757	0.0252252	0.0356739
18S	1022	U	68	109	177	0.122285	0	0	129	638	767	0.56292	0	0	17	59	76	0.196681	0	0	0	0
18S	1023	A	78	79	157	0.0228551	0	0	108	175	283	0.310681	0	0.237676	23	41	64	0.02	0	0.0199081	0.0858614	0.107656
18S	1024	A	79	58	137	0.120692	0	0.108395	87	154	241	0.482507	0	0.326377	60	17	77	0.147863	0	0	0.144924	0.135723
18S	1025	U	43	69	112	0.309341	0	0.237865	76	186	262	0.249345	0	0.20019	14	58	72	0.095586	0	0	0.146018	0.10439
18S	1026	C	69	110	179	0.222222	0	0	125	232	357	0.134947	0	0	43	54	97	0.328005	0	0	0	0
18S	1027	A	51	60	111	0.311409	0	0.239089	108	74	182	0.737887	0	0.425928	23	15	38	0.901709	0.112108	0.480638	0.381885	0.103413
18S	1028	A	102	58	160	0.136232	0	0	122	168	290	0.00194731	0	0	68	27	95	0.298843	0	0	0	0
18S	1029	G	110	60	170	0.159974	0	0	96	155	251	0.0949295	0	0.0870145	65	31	96	0.294845	0	0	0.0290048	0.041019
18S	1030	A	83	90	173	0.0825671	0	0	93	238	331	0.131459	0	0	32	29	61	0.205018	0	0.172445	0.0574817	0.0812913
18S	1031	A	2	0	2	61.4519	0.960382	0.989268	1	19	20	14.8312	0.84035	0.93966	0	3	3	19.1333	0.883106	0.96228	0.963736	0.0202784	1	0.989268	0.93966	0.96228	0.963736	0.0202784
18S	1032	C	71	110	181	0.0309524	0	0	86	341	427	0.289148	0	0	35	59	94	0.264211	0	0	0	0
18S	1033	G	34	89	123	0.639068	0	0.391825	39	168	207	0.738889	0.0383742	0.426098	14	41	55	0.478571	0	0.327628	0.381851	0.0408142
18S	1034	A	75	74	149	0.495333	0	0.332736	70	294	364	0.0701674	0	0.0657351	25	38	63	0.453472	0	0.315383	0.237951	0.121981
18S	1035	A	139	154	293	0.199849	0	0	156	267	423	0.0100629	0	0	52	60	112	0.122124	0	0	0	0
18S	1036	A	214	227	441	0.446757	0	0	192	453	645	0.327554	0	0	69	49	118	0.0663866	0	0	0	0
18S	1037	G	60	143	203	0.43268	0	0.303044	112	156	268	0.875093	0.100311	0.46762	25	32	57	1.26533	0.170524	0.562846	0.444504	0.107316
18S	1038	U	114	75	189	0.684561	0.0959224	0.407647	122	347	469	0.0905437	0	0.0831885	31	28	59	1.53963	0.35888	0.610247	0.367027	0.217079
18S	1039	C	284	131	415	0.286004	0	0	304	428	732	0.349265	0	0	146	82	228	0.387288	0	0	0	0
18S	1040	G	191	180	371	0.180675	0	0	421	352	773	0.391932	0	0	125	68	193	0.214089	0	0	0	0
18S	1041	G	311	140	451	0.329744	0	0	385	217	602	0.192445	0	0	211	24	235	0.333757	0	0	0	0
18S	1042	A	378	55	433	0.327547	0	0	508	152	660	0.307463	0	0	211	12	223	0.285615	0	0	0	0
18S	1043	G	246	88	334	0.165672	0	0	340	138	478	0.0850615	0	0	149	33	182	0.107772	0	0	0	0
18S	1044	G	269	42	311	0.125926	0	0	317	16	333	0.307252	0	0.235576	243	18	261	0.406234	0	0	0.0785254	0.111052
18S	1045	U	76	4	80	2.52689	0.474673	0.718981	112	13	125	2.3843	0.430965	0.706174	73	4	77	1.24758	0.307451	0.558261	0.661139	0.072933
18S	1046	U	103	5	108	1.37706	0.224472	0.581558	151	18	169	1.21222	0.159716	0.549427	90	0	90	0.74823	0.087268	0.4307	0.520561	0.0648814
18S	1047	C	211	120	331	0.348661	0	0	311	159	470	0.359401	0	0	138	43	181	0.236691	0	0	0	0
18S	1048	G	91	57	148	0.432737	0	0.303457	166	110	276	0.0622944	0	0.0588414	83	28	111	0.182639	0	0.155608	0.172635	0.100587
18S	1049	A	80	71	151	0.237573	0	0.192993	149	75	224	0.164	0	0.141433	54	51	105	0.122642	0	0.110169	0.148199	0.0341492
18S	1050	A	118	125	243	0.351047	0	0	219	124	343	0.354683	0	0	106	45	151	0.335307	0	0	0	0
18S	1051	G	96	69	165	0.0554886	0	0	136	86	222	0.0184853	0	0.0182301	88	43	131	0.307155	0	0	0.00607669	0.00859373
18S	1052	A	96	69	165	0.026506	0	0	102	74	176	0.295355	0	0.229009	28	17	45	1.13116	0.177618	0.536242	0.255084	0.219695
18S	1053	C	67	126	193	0.165407	0	0	76	152	228	0.0123241	0	0.0122268	22	77	99	0.111778	0	0	0.00407561	0.00576378
18S	1054	G	34	71	105	0.525052	0.0117056	0.346428	49	145	194	0.140912	0	0.124066	9	30	39	1.17361	0.176522	0.546218	0.338904	0.172425
18S	1055	A	6	35	41	3.25688	0.49411	0.769389	16	40	56	3.47212	0.493136	0.77945	5	29	34	1.57968	0.193388	0.619214	0.722684	0.0732802
18S	1056	U	18	26	44	3.02765	0.466632	0.755887	25	72	97	1.66565	0.268456	0.627258	13	12	25	2.4812	0.332788	0.720705	0.701283	0.0542789
18S	1057	C	59	122	181	0.0117827	0	0	166	120	286	0.0722029	0	0	28	85	113	0.284405	0	0	0	0
18S	1058	A	71	179	250	0.171315	0	0	119	77	196	0.59921	0.0361887	0.375885	29	60	89	0.0539506	0	0.0517343	0.14254	0.166346
18S	1059	G	189	64	253	0.0944882	0	0	384	76	460	0.3161	0	0	82	26	108	0.0658512	0	0	0	0
18S	1060	A	122	49	171	0.57022	0	0.364496	139	124	263	0.403998	0	0.288527	37	25	62	0.933333	0.0410764	0.486755	0.379926	0.0816585
18S	1061	U	209	123	332	0.118285	0	0	298	264	562	0.330334	0	0	134	54	188	0.294885	0	0	0	0
18S	1062	A	88	50	138	1.49776	0.237785	0.601374	157	142	299	0.450333	0	0.311219	39	33	72	1.18645	0.0607419	0.54606	0.486217	0.125786
18S	1063	C	273	124	397	0.104076	0	0	346	285	631	0.329325	0	0	101	31	132	0.276441	0	0.217855	0.0726183	0.102698
18S	1064	C	367	294	661	0.470913	0	0	337	290	627	0.310386	0	0	154	104	258	0.338224	0	0	0	0
18S	1065	G	215	125	340	0.156924	0	0.135984	267	137	404	0.138546	0	0.121951	99	29	128	0.531525	0	0.348821	0.202252	0.103798
18S	1066	U	282	219	501	0.246127	0	0	236	256	492	0.113027	0	0	149	122	271	0.290074	0	0	0	0
18S	1067	C	351	246	597	0.39123	0	0	304	331	635	0.351555	0	0	188	211	399	0.533417	0	0	0	0
18S	1068	G	100	198	298	0.290673	0	0.225795	87	191	278	0.540422	0.0819841	0.351646	39	79	118	0.820728	0.0186457	0.452859	0.343433	0.0928802
18S	1069	U	174	315	489	0.274286	0	0	132	293	425	0.0451226	0	0	56	149	205	0.0083603	0	0	0	0
18S	1070	A	184	195	379	0.102602	0	0	155	198	353	0.0865662	0	0.0798772	65	209	274	0.313333	0	0	0.0266257	0.0376545
18S	1071	G	60	150	210	0.494734	0.055176	0.332037	38	223	261	0.39771	0.0358044	0.285323	30	129	159	0.171597	0	0.14725	0.25487	0.0784523
18S	1072	U	12	219	231	0.263075	0	0.208994	24	269	293	0.179705	0	0.152771	16	209	225	0.248033	0	0	0.120588	0.0883042
18S	1073	U	31	125	156	0.764473	0.101404	0.434828	69	215	284	0.170448	0	0.146064	8	153	161	0.0205075	0	0	0.193631	0.180676
18S	1074	C	80	162	242	0.036717	0	0	128	200	328	0.0878757	0	0	39	95	134	0.00329218	0	0	0	0
18S	1075	C	72	158	230	0.0390572	0	0	144	289	433	0.352611	0	0	20	50	70	0.856182	0.165243	0.464786	0.154929	0.219102
18S	1076	G	90	90	180	0.163904	0	0.141494	87	169	256	0.13757	0	0.121348	25	52	77	0.514672	0.00946775	0.342692	0.201845	0.0999328
18S	1077	A	82	17	99	1.14311	0.261499	0.535889	127	112	239	0.223009	0	0.182968	42	52	94	0.088538	0	0.0821308	0.266996	0.194542
18S	1078	C	155	96	251	0.218342	0	0	109	139	248	0.202231	0	0.168777	43	48	91	0.0873188	0	0.0811175	0.0832982	0.0689202
18S	1079	C	134	123	257	0.213738	0	0	121	204	325	0.0584185	0	0	30	48	78	0.200422	0	0.168739	0.0562463	0.0795443
18S	1080	A	59	55	114	0.936135	0.183348	0.485689	49	93	142	1.30225	0.255469	0.567366	8	17	25	2.77692	0.504404	0.742798	0.598618	0.107266
18S	1081	U	131	38	169	0.281569	0	0.220719	88	137	225	0.437414	0.00758095	0.305246	23	49	72	0.271385	0	0.215781	0.247249	0.0410596
18S	1082	A	202	49	251	0.12112	0	0	135	209	344	0.0669243	0	0	31	61	92	0.0397849	0	0.0386625	0.0128875	0.0182257
18S	1083	A	204	84	288	0.22672	0	0	197	206	403	0.19912	0	0	19	102	121	0.221494	0	0	0	0
18S	1084	A	141	53	194	0.283248	0	0.221613	161	254	415	0.202751	0	0	75	73	148	0.36704	0	0	0.073871	0.104469
18S	1085	C	176	151	327	0.23357	0	0	247	339	586	0.462048	0	0	26	95	121	0.173679	0	0	0	0
18S	1086	G	70	111	181	0.513858	0.0131742	0.340673	91	134	225	0.535792	0	0.349878	10	88	98	0.0239057	0	0.0235802	0.238044	0.151695
18S	1087	A	43	178	221	0.255956	0	0.204527	106	215	321	0.0259489	0	0.0253694	7	90	97	0.038322	0	0.0372739	0.0890569	0.0817944
18S	1088	U	54	343	397	0.346817	0	0	103	367	470	0.357726	0	0	3	133	136	0.300487	0	0	0	0
18S	1089	G	19	185	204	0.353333	0	0.262028	58	178	236	0.313268	0	0.23931	10	46	56	0.764327	0.115673	0.437563	0.312967	0.0885895
18S	1090	C	65	270	335	0.249339	0	0	97	201	298	0.0524712	0	0	15	91	106	0.163551	0	0	0	0
18S	1091	C	72	414	486	0.538444	0	0	105	177	282	0.0758539	0	0	6	127	133	0.404643	0	0	0	0
18S	1092	G	66	208	274	0.156606	0	0	94	57	151	0.628874	0.121941	0.387645	3	25	28	2.01456	0.403809	0.676009	0.354551	0.27697
18S	1093	A	31	129	160	0.42029	0.000503295	0.297218	79	61	140	0.704019	0.148025	0.414879	8	41	49	0.602889	0.0385143	0.380879	0.364325	0.0494404
18S	1094	C	72	66	138	0.536291	0.0342767	0.350724	134	61	195	0.130499	0	0.115958	29	56	85	0.165504	0	0	0.155561	0.145895
18S	1095	C	58	85	143	0.311111	0	0.238552	108	102	210	0.0193786	0	0	9	45	54	0.284646	0	0.224757	0.154436	0.109348
18S	1096	G	44	76	120	0.459137	0	0.316456	88	144	232	0.144301	0	0	38	34	72	0.0701674	0	0	0.105485	0.149179
18S	1097	G	37	64	101	0.626144	0	0.387384	45	128	173	0.17484	0	0.149552	17	54	71	0.0731481	0	0	0.178979	0.159512
18S	1098	C	28	139	167	0.162103	0	0	34	159	193	0.0434135	0	0.0418138	8	73	81	0.238211	0	0	0.0139379	0.0197112
18S	1099	G	37	52	89	0.646296	0.126003	0.395243	47	145	192	0.0721359	0	0.0676091	2	40	42	0.534884	0.027316	0.353846	0.272233	0.145675
18S	1100	A	43	77	120	0.318457	0	0.243061	67	115	182	0.185307	0.0116126	0.157061	17	29	46	0.351537	0	0.264262	0.221461	0.0463533
18S	1101	U	41	93	134	0.276955	0	0.218152	95	168	263	0.180008	0	0	16	50	66	0.141791	0	0	0.0727175	0.102838
18S	1102	G	27	67	94	0.943977	0.168118	0.488234	107	50	157	0.438397	0.0548131	0.306128	27	34	61	0.105197	0	0	0.264788	0.201453
18S	1103	C	51	173	224	0.195012	0	0	185	84	269	0.189753	0	0	41	53	94	0.496842	0	0	0	0
18S	1104	G	79	122	201	0.0662266	0	0	206	53	259	0.163419	0	0	55	17	72	0.387671	0	0	0	0
18S	1105	G	67	162	229	0.203913	0	0	138	56	194	0.164672	0	0.142015	8	4	12	2.51368	0.421779	0.73141	0.291142	0.316669
18S	1106	C	80	304	384	0.570476	0	0	178	94	272	0.189337	0	0	20	4	24	0.601333	0	0.385141	0.12838	0.181557
18S	1107	G	75	220	295	0.428041	0	0	237	82	319	0.324583	0	0	28	0	28	0.316858	0	0.247087	0.0823623	0.116478
18S	1108	G	45	92	137	0.264412	0	0.210324	106	18	124	0.871378	0.164456	0.467633	8	16	24	0.361333	0	0.273461	0.31714	0.109492
18S	1109	C	64	125	189	0.182749	0	0	212	58	270	0.188766	0	0	12	17	29	0.0285185	0	0	0	0
18S	1110	G	28	36	64	1.31162	0.228246	0.571205	41	51	92	1.5822	0.361401	0.615295	6	1	7	2.28889	0	0.723442	0.636647	0.0639579
18S	1111	U	22	20	42	2.17597	0.32731	0.690189	83	150	233	0.0373694	0	0	12	6	18	0.123977	0	0.115721	0.268637	0.301803
18S	1112	U	17	72	89	0.308519	0	0.237796	82	180	262	0.126616	0	0	3	8	11	0.905556	0	0.496951	0.244916	0.202942
18S	1113	A	38	47	85	0.196899	0	0.166122	53	162	215	0.0810185	0	0.0752688	1	63	64	0.727521	0	0	0.0804635	0.0679183
18S	1114	U	10	34	44	1.35259	0.111985	0.58042	69	140	209	0.126561	0	0.11282	1	9	10	1.2101	0	0.57102	0.42142	0.218247
18S	1115	U	17	37	54	0.98	0.0524841	0.499537	70	186	256	0.0971898	0	0	4	3	7	2.11389	0.059062	0.707249	0.402262	0.296813
18S	1116	C	44	26	70	0.559937	0.0449794	0.362219	119	158	277	0.210871	0	0	2	7	9	1.4	0	0.608696	0.323638	0.249992
18S	1117	C	66	23	89	0.340864	0	0.256336	105	160	265	0.186717	0	0	4	4	8	1.85679	0.0686299	0.676259	0.310865	0.278761
18S	1118	C	87	43	130	0.00237489	0	0	152	151	303	0.339364	0	0	5	23	28	0.110345	0	0	0	0
18S	1119	A	140	37	177	0.24226	0	0	123	69	192	0.0581462	0	0.0552214	23	23	46	0.420331	0	0	0.0184071	0.0260316
18S	1120	U	190	76	266	0.524761	0	0	131	169	300	0.409192	0	0	13	24	37	0.275439	0	0	0	0
18S	1121	G	120	39	159	0.0653472	0	0	57	26	83	1.2627	0.276669	0.561001	2	27	29	0.0285185	0	0.0286565	0.196553	0.25797
18S	1122	A	115	40	155	0.00740741	0	0	27	31	58	1.99397	0.340859	0.669787	4	5	9	2.56111	0.37404	0.739968	0.469918	0.333515
18S	1123	C	125	41	166	0.0323353	0	0	17	44	61	1.63405	0.243408	0.624179	11	17	28	0.245977	0	0.203036	0.275738	0.259954
18S	1124	C	143	45	188	0.155262	0	0	60	75	135	0.105556	0	0.0961166	5	45	50	0.262309	0	0	0.0320389	0.0453098
18S	1125	C	60	80	140	0.143578	0	0.126335	61	157	218	0.37174	0	0	18	44	62	0.404762	0	0	0.0421116	0.0595548
18S	1126	G	10	25	35	3.82346	0.567807	0.797271	57	50	107	0.528909	0	0.348047	20	8	28	0.459387	0	0.322398	0.489239	0.218063
18S	1127	C	153	52	205	0.283118	0	0	55	83	138	0.278497	0	0.219064	18	20	38	0.182621	0	0.157843	0.125636	0.0922868
18S	1128	C	93	48	141	0.0844288	0	0.0783644	41	59	100	0.985479	0.0762874	0.498831	14	23	37	0.28538	0	0.22666	0.267952	0.17412
18S	1129	G	137	99	236	0.397093	0	0	52	80	132	0.663241	0.0594219	0.400575	20	23	43	0.219192	0	0.1832	0.194592	0.163732
18S	1130	G	28	96	124	0.225333	0	0.185104	97	131	228	0.0225133	0	0.0221121	47	20	67	0.173366	0	0	0.069072	0.0825421
18S	1131	G	73	26	99	0.529667	6.90461e-05	0.348541	137	100	237	0.087535	0	0.0808016	23	14	37	0.68655	0.0940969	0.413526	0.280956	0.143996
18S	1132	C	121	95	216	0.353815	0	0	183	243	426	0.3777	0	0	36	15	51	0.259615	0	0.209302	0.0697674	0.0986661
18S	1133	A	103	34	137	0.1438	0	0.126523	280	195	475	0.381956	0	0	101	13	114	0.443092	0	0	0.0421744	0.0596436
18S	1134	G	98	21	119	0.307315	0	0.236581	136	98	234	0.472009	0	0.321586	47	2	49	0.478667	0	0.328154	0.29544	0.0417059
18S	1135	C	115	38	153	0.0310245	0	0.0302817	201	105	306	0.174484	0	0.148976	76	9	85	0.125711	0	0	0.0597524	0.0642901
18S	1136	U	89	35	124	0.324533	0.00924559	0.246506	161	129	290	0.287743	0	0.224046	89	9	98	0.216611	0	0	0.156851	0.111288
18S	1137	U	98	38	136	0.238686	0	0.193835	245	145	390	0.039443	0	0	88	6	94	0.14	0	0	0.0646117	0.0913748
18S	1138	C	135	24	159	0.0691667	0	0.0650725	298	224	522	0.29949	0	0	67	3	70	0.251643	0	0.203338	0.0894703	0.0847863
18S	1139	C	173	44	217	0.25897	0	0	331	205	536	0.346307	0	0	90	3	93	0.0683215	0	0	0	0
18S	1140	G	114	43	157	0.0644163	0	0.06088	282	121	403	0.130638	0	0	42	3	45	0.938889	0.140729	0.489732	0.183537	0.217934
18S	1141	G	182	65	247	0.35121	0	0	338	41	379	0.0854971	0	0	96	18	114	0.30715	0	0	0	0
18S	1142	G	203	53	256	0.37981	0	0	179	50	229	0.517633	0.07435	0.342059	83	9	92	0.160096	0	0	0.11402	0.161248
18S	1143	A	115	45	160	0.0570738	0	0.0543114	330	35	365	0.150213	0	0	106	12	118	0.422502	0	0	0.0181038	0.0256026
18S	1144	A	64	48	112	0.571091	0.0963326	0.365559	255	44	299	0.0264815	0	0	101	4	105	0.405975	0	0	0.121853	0.172326
18S	1145	A	48	60	108	0.55841	0.0313076	0.360442	144	38	182	0.488889	0.0253854	0.329568	62	5	67	0.123366	0	0	0.230003	0.163125
18S	1146	C	28	70	98	0.64523	0.0216368	0.394605	221	49	270	0.150595	0	0	16	11	27	1.01349	0.156794	0.51244	0.302348	0.219138
18S	1147	C	38	141	179	0.173395	0	0	170	89	259	0.204231	0	0	10	12	22	1.22319	0.195586	0.56117	0.187057	0.264538
18S	1148	A	38	133	171	0.185853	0	0	161	26	187	0.0491726	0	0.0471068	14	11	25	0.640171	0	0.39968	0.148929	0.178348
18S	1149	A	11	165	176	0.263277	0	0	37	47	84	1.42092	0.282155	0.589799	4	11	15	1.32639	0.0510746	0.58589	0.391896	0.277117
18S	1150	A	15	218	233	0.485233	0	0	42	92	134	0.439012	0	0.306657	9	7	16	0.872549	0	0.481081	0.26258	0.198858
18S	1151	G	3	46	49	1.73733	0.335016	0.639352	24	107	131	0.477273	0.0102669	0.324742	1	4	5	3.71296	0.468983	0.816701	0.593598	0.20343
18S	1152	U	15	81	96	0.342268	0	0.256966	40	87	127	0.584462	0.0666734	0.370699	9	24	33	0.139869	0	0	0.209222	0.155057
18S	1153	C	11	86	97	0.316893	0	0.242516	29	91	120	0.686685	0.109719	0.409126	0	21	21	0.635354	0	0.399619	0.35042	0.0763983
18S	1154	U	7	83	90	0.463004	0	0.31887	55	156	211	0.00932914	0	0	6	25	31	0.275	0	0.221106	0.179992	0.133385
18S	1155	U	6	105	111	0.162103	0	0.140571	105	202	307	0.287121	0	0	5	16	21	1.2899	0.126082	0.574707	0.238426	0.244614
18S	1156	U	12	128	140	0.0811663	0	0	85	233	318	0.252943	0	0	3	47	50	0.0991285	0	0.0918264	0.0306088	0.0432874
18S	1157	G	6	73	79	0.735278	0.118559	0.426798	100	186	286	0.112505	0	0	5	14	19	2.61056	0.455365	0.733188	0.386662	0.300665
18S	1158	G	27	123	150	0.0547461	0	0	199	54	253	0.0738845	0	0.0690543	10	123	133	0.504561	0	0	0.0230181	0.0325525
18S	1159	G	6	121	127	0.207031	0	0.172638	88	75	163	0.87771	0.161034	0.468959	7	83	90	0.148718	0	0	0.213866	0.193659
18S	1160	U	2	260	262	0.438065	0	0	84	331	415	0.254701	0	0	0	85	85	0.0138243	0	0	0	0
18S	1161	U	6	132	138	0.25036	0	0.201389	108	275	383	0.0999711	0	0	2	118	120	0.251791	0	0	0.0671296	0.0949356
18S	1162	C	11	174	185	0.046356	0	0	65	223	288	0.328374	0	0.247845	2	105	107	0.0789095	0	0	0.0826151	0.116835
18S	1163	C	13	181	194	0.0858689	0	0	60	184	244	0.658005	0.103241	0.397845	0	160	160	0.418496	0	0	0.132615	0.187546
18S	1164	G	22	165	187	0.00419622	0	0.00420094	63	245	308	0.360086	0.0130517	0.265384	2	45	47	1.20787	0.146992	0.552286	0.273957	0.223837
18S	1165	G	40	132	172	0.0940912	0	0.0864562	168	333	501	0.18641	0	0	6	65	71	0.321759	0	0.246018	0.110825	0.101904
18S	1166	G	64	121	185	0.0155914	0	0.0154337	176	416	592	0.295747	0	0	13	80	93	0.0672577	0	0	0.00514458	0.00727553
18S	1167	G	76	171	247	0.307258	0	0	209	457	666	0.404914	0	0	17	154	171	0.581395	0	0	0	0
18S	1168	G	136	88	224	0.251506	0	0	366	265	631	0.396712	0	0	49	74	123	0.457168	0	0	0	0
18S	1169	G	60	62	122	0.411292	0.0205496	0.293118	193	199	392	0.00879276	0	0	21	18	39	0.654167	0	0.401535	0.231551	0.169608
18S	1170	A	217	20	237	0.368021	0	0	303	108	411	0.117853	0	0	22	1	23	1.2963	0.0687664	0.574949	0.19165	0.271033
18S	1171	G	104	3	107	0.460082	0.055995	0.317118	153	33	186	0.906061	0.154232	0.476695	5	4	9	3.98222	0.40446	0.815658	0.53649	0.207873
18S	1172	U	139	13	152	0.000508351	0	0	259	122	381	0.223298	0	0	25	5	30	0.284229	0	0.227025	0.0756752	0.107021
18S	1173	A	78	7	85	0.780233	0.0728786	0.441157	74	61	135	1.09698	0.191647	0.524964	14	1	15	1.14375	0	0.54955	0.505224	0.0464004
18S	1174	U	69	6	75	0.905263	0.0782678	0.478442	59	58	117	1.09435	0.16139	0.524648	10	2	12	0.936752	0	0.503676	0.502256	0.0188901
18S	1175	G	128	12	140	0.0724192	0	0	92	83	175	0.186237	0	0.157754	5	4	9	0.934444	0.0549111	0.509388	0.222381	0.212919
18S	1176	G	94	4	98	0.345791	0	0.258886	135	18	153	0.266162	0	0.211295	9	6	15	0.121528	0	0.114754	0.194978	0.059962
18S	1177	U	137	1	138	0.130136	0	0	86	10	96	0.933906	0.174434	0.4855	7	0	7	1.36944	0.219979	0.610149	0.365216	0.263213
18S	1178	U	264	8	272	0.631909	0	0	184	35	219	0.220556	0	0	8	3	11	0.609259	0.0367243	0.399272	0.133091	0.188219
18S	1179	G	90	7	97	0.1339	0	0.119161	143	55	198	0.185204	0	0	23	3	26	0.360905	0	0	0.0397202	0.0561728
18S	1180	C	90	7	97	0.0560091	0	0.0535559	90	87	177	0.0127341	0	0	20	12	32	0.502357	0	0	0.017852	0.0252465
18S	1181	A	92	10	102	0.0761597	0	0	128	61	189	0.0602339	0	0	15	2	17	0.0166667	0	0.017341	0.00578035	0.00817464
18S	1182	A	67	5	72	0.222527	0	0.184085	64	106	170	0.0676413	0	0.0637048	18	7	25	0.313248	0	0	0.0825965	0.0763302
18S	1183	A	71	8	79	0.00958333	0	0	78	94	172	0.0556198	0	0.0529793	17	1	18	0.0415205	0	0	0.0176598	0.0249747
18S	1184	G	25	3	28	1.56398	0.139779	0.618297	62	91	153	0.200866	0	0.168177	15	1	16	0.0581699	0	0.058208	0.281561	0.242304
18S	1185	C	21	4	25	1.31068	0.245431	0.576829	24	110	134	0.376049	0.0174649	0.274761	7	6	13	0.283333	0	0.233792	0.361794	0.15297
18S	1186	U	15	16	31	0.738194	0.0672944	0.432465	105	221	326	0.486374	0	0	2	3	5	2.02037	0.395139	0.707982	0.380149	0.29139
18S	1187	G	8	29	37	0.557602	0	0.36414	14	155	169	0.188431	0	0.159343	6	8	14	0.0962963	0	0.0935252	0.205669	0.115232
18S	1188	A	17	57	74	0.248444	0	0	47	140	187	0.0875887	0	0.0809305	13	9	22	0.277295	0	0	0.0269768	0.038151
18S	1189	A	9	25	34	0.912381	0	0.484328	33	107	140	0.518361	0	0.342997	2	10	12	0.420513	0	0.312977	0.380101	0.0747117
18S	1190	A	15	21	36	1.09159	0.0920839	0.528727	45	54	99	1.28933	0.201077	0.565662	3	5	8	1.16914	0.2134	0.568086	0.554159	0.0180099
18S	1191	C	15	41	56	0.602924	0.0131863	0.380302	29	164	193	0.185968	0	0.157491	1	15	16	0.171895	0	0.154433	0.230742	0.105762
18S	1192	U	3	54	57	0.870115	0.169053	0.469603	29	247	276	0.151825	0	0	4	16	20	0.0322751	0	0.0327781	0.16746	0.214066
18S	1193	U	12	171	183	0.404831	0	0	64	397	461	0.521356	0	0	2	20	22	0.0164251	0	0.0168818	0.00562728	0.00795817
18S	1194	A	4	95	99	0.348444	0	0.260335	48	178	226	0.15815	0	0.137075	0	36	36	0.386186	0	0	0.13247	0.106331
18S	1195	A	6	130	136	0.0452555	0	0.0436006	54	135	189	0.550643	0	0.356316	4	27	31	0.218403	0	0	0.133305	0.158694
18S	1196	A	25	179	204	0.270027	0	0	68	214	282	0.112367	0	0.101338	5	13	18	0.497076	0	0.34413	0.148489	0.144392
18S	1197	G	43	181	224	0.290469	0	0	119	147	266	0.275822	0	0.216828	7	20	27	0.0305556	0	0.030714	0.082514	0.0957985
18S	1198	G	50	158	208	0.192185	0	0	160	127	287	0.237269	0	0.192308	22	16	38	0.282051	0	0	0.0641026	0.0906547
18S	1199	A	83	92	175	0.0263258	0	0.0257933	229	126	355	0.0379526	0	0.0366641	15	9	24	0.231111	0	0.19403	0.0854957	0.0768734
18S	1200	A	96	91	187	0.041253	0	0	223	131	354	0.0760876	0	0.0708932	16	2	18	0.681871	0.112754	0.418521	0.163138	0.182888
18S	1201	U	81	91	172	0.04772	0	0.0457992	367	242	609	0.398707	0	0	27	17	44	0.362222	0	0	0.0152664	0.0215899
18S	1202	U	70	109	179	0.0157407	0	0	375	191	566	0.333392	0	0	36	2	38	0.21453	0	0	0	0
18S	1203	G	49	129	178	0.0718187	0	0	282	85	367	0.0522645	0	0.0497972	24	2	26	0.220165	0	0.186087	0.078628	0.0786575
18S	1204	A	79	68	147	0.0649399	0	0.0613693	281	73	354	0.0441002	0	0.0423517	18	0	18	0.770175	0.111249	0.448417	0.184046	0.1871
18S	1205	C	63	137	200	0.278939	0	0	377	107	484	0.302978	0	0	25	15	40	0.173171	0	0	0	0
18S	1206	G	137	62	199	0.322056	0	0	388	70	458	0.314984	0	0	24	4	28	0.277011	0	0.222942	0.0743139	0.105096
18S	1207	G	51	45	96	0.440435	0.0691139	0.30797	212	80	292	0.0526735	0	0.0502006	16	11	27	0.459524	0	0.322742	0.226971	0.125141
18S	1208	A	62	50	112	0.128417	0	0.114702	205	17	222	0.208919	0	0.173458	21	30	51	0.222222	0	0	0.0960534	0.0720313
18S	1209	A	16	30	46	1.72009	0.326269	0.637351	40	23	63	2.91267	0.476234	0.747405	5	28	33	0.272549	0	0.219243	0.534666	0.227518
18S	1210	G	31	31	62	0.904762	0.119339	0.478992	52	20	72	2.03501	0.268584	0.673552	7	13	20	1.1836	0.108653	0.554124	0.568889	0.080112
18S	1211	G	98	63	161	0.367215	0	0	149	40	189	0.0400585	0	0	60	25	85	0.542377	0	0	0	0
18S	1212	G	54	28	82	0.320884	0	0.245167	109	51	160	0.0120083	0	0	32	10	42	0.0677003	0	0.0648194	0.103329	0.103727
18S	1213	C	123	15	138	0.195124	0	0	111	138	249	0.4636	0	0	71	1	72	0.29589	0	0	0	0
18S	1214	A	56	11	67	1.08333	0	0.523697	32	37	69	1.23349	0.0247535	0.555826	64	0	64	0.0312821	0	0	0.359841	0.254784
18S	1215	C	102	13	115	0.390134	0	0.282396	77	69	146	0.125926	0	0.112522	24	0	24	2.17733	0.140919	0.694008	0.362975	0.244133
18S	1216	C	79	28	107	0.723251	0.0162819	0.421969	29	36	65	2.11448	0.222087	0.682238	21	1	22	3.08261	0.382063	0.763186	0.622464	0.145572
18S	1217	A	40	19	59	2.87815	0.469117	0.745348	19	30	49	4.20267	0.485341	0.810908	21	1	22	3.95121	0.556114	0.805099	0.787118	0.0296311	1
18S	1218	C	166	10	176	0.359699	0	0.265647	50	62	112	1.55703	0.240771	0.611036	63	0	63	0.826042	0.0626953	0.456272	0.444318	0.141258
18S	1219	C	327	15	342	0.262261	0	0	219	47	266	0.24278	0	0.195943	188	3	191	0.397222	0	0	0.0653143	0.0923683
18S	1220	A	396	27	423	0.359958	0	0	308	38	346	0.0639449	0	0.060265	186	15	201	0.381573	0	0	0.0200883	0.0284092
18S	1221	G	408	29	437	0.312253	0	0	441	79	520	0.241821	0	0	209	9	218	0.411314	0	0	0	0
18S	1222	G	258	34	292	0.135002	0	0.119303	391	120	511	0.160634	0	0	200	7	207	0.348878	0	0	0.0397677	0.0562399
18S	1223	A	527	56	583	0.479014	0	0	573	261	834	0.499348	0	0	233	28	261	0.510475	0	0	0	0
18S	1224	G	216	9	225	0.566323	0.00187365	0.362586	231	245	476	0.00738411	0	0.00734527	49	1	50	2.02767	0.324089	0.674078	0.348003	0.272388
18S	1225	U	303	39	342	0.01678	0	0	209	609	818	0.458093	0	0	105	26	131	0.0711279	0	0.0668777	0.0222926	0.0315265
18S	1226	G	304	55	359	0.114043	0	0	242	296	538	0.150835	0	0	118	5	123	0.0469534	0	0.0451958	0.0150653	0.0213055
18S	1227	G	323	109	432	0.332102	0	0	180	194	374	0.200385	0	0.167306	66	14	80	0.519479	0	0.34468	0.170662	0.140735
18S	1228	A	184	38	222	0.3428	0	0.256143	130	183	313	0.38811	0	0.280239	78	12	90	0.230281	0	0.188864	0.241749	0.0386672
18S	1229	G	133	18	151	0.95402	0.170144	0.489884	144	111	255	0.634679	0.0552707	0.389189	44	1	45	1.38913	0.168867	0.586777	0.488617	0.0806699
18S	1230	C	196	75	271	0.0643791	0	0	180	169	349	0.0464762	0	0.0445337	136	17	153	0.443146	0	0	0.0148446	0.0209934
18S	1231	C	223	14	237	0.0515873	0	0.0492534	202	63	265	0.326232	0	0.246684	100	8	108	0.172477	0	0	0.0986456	0.106592
18S	1232	U	176	0	176	0.34162	0	0.255709	170	12	182	0.749848	0.0606121	0.429864	59	0	59	0.494815	0	0.334753	0.340109	0.0711993
18S	1233	G	171	27	198	0.126521	0	0.112815	130	111	241	0.228926	0	0.18691	61	15	76	0.152092	0	0.133519	0.144415	0.0312147
18S	1234	C	278	77	355	0.453745	0	0	246	272	518	0.505117	0	0	73	31	104	0.140106	0	0	0	0
18S	1235	G	139	108	247	0.154525	0	0	203	176	379	0.277632	0	0	83	26	109	0.181313	0	0	0	0
18S	1236	G	74	57	131	0.728367	0.103138	0.423274	158	111	269	0.0682716	0	0.0641308	14	32	46	1.24752	0.177277	0.56037	0.349258	0.20924
18S	1237	C	88	73	161	0.344719	0	0.257532	45	162	207	0.383974	0	0.27841	17	38	55	0.867659	0.101109	0.469055	0.334999	0.0951742
18S	1238	U	36	22	58	2.85367	0.462699	0.743779	55	54	109	1.7102	0.313901	0.633148	15	29	44	1.45753	0.277263	0.598499	0.658475	0.0619549
18S	1239	U	86	150	236	0.0955931	0	0	72	188	260	0.0911026	0	0.0837901	15	148	163	0.348848	0	0	0.02793	0.039499
18S	1240	A	39	217	256	0.141159	0	0	71	155	226	0.270631	0	0.213731	60	112	172	0.364676	0	0	0.0712436	0.100754
18S	1241	A	48	270	318	0.336468	0	0	105	292	397	0.354718	0	0	19	69	88	0.362672	0	0.26836	0.0894534	0.126506
18S	1242	U	67	226	293	0.298904	0	0	85	272	357	0.298107	0	0	25	170	195	0.45907	0	0	0	0
18S	1243	U	21	135	156	0.443737	0	0.308715	45	217	262	0.0189269	0	0.0186449	11	100	111	0.11756	0	0.10604	0.144467	0.121498
18S	1244	U	10	162	172	0.357225	0	0.264328	33	238	271	0.0248775	0	0.024361	7	120	127	0.00078125	0	0.000786782	0.0964921	0.119068
18S	1245	G	32	245	277	0.131735	0	0	27	237	264	0.113375	0	0.102177	7	161	168	0.24977	0	0	0.0340588	0.0481665
18S	1246	A	30	270	300	0.171613	0	0	40	185	225	0.42355	0.0159657	0.298458	9	75	84	0.72902	0	0.424526	0.240995	0.178012
18S	1247	C	23	220	243	0.0510018	0	0.0487168	14	246	260	0.275521	0	0.216658	2	85	87	0.669949	0	0.403928	0.223101	0.145086
18S	1248	U	26	10	36	7.72282	0.660274	0.88811	117	40	157	1.25352	0.30768	0.557816	5	24	29	4.5363	0.569765	0.824337	0.756754	0.14306	1
18S	1249	C	111	116	227	0.455361	0	0.313831	132	252	384	0.117807	0	0	38	190	228	0.361475	0	0	0.10461	0.147941
18S	1250	A	46	309	355	0.00614856	0	0.0061281	117	314	431	0.199048	0	0	21	132	153	0.0623377	0	0.0590406	0.0217229	0.0265059
18S	1251	A	58	348	406	0.0541087	0	0	98	299	397	0.0938582	0	0	30	102	132	0.281287	0	0.22083	0.0736101	0.1041
18S	1252	C	164	247	411	0.013808	0	0	216	423	639	0.469323	0	0	135	236	371	0.620131	0	0	0	0
18S	1253	A	134	92	226	0.955409	0	0.489701	142	264	406	0.10475	0	0	59	74	133	0.262852	0	0.209379	0.233027	0.200618
18S	1254	C	424	588	1012	0.640167	0	0	241	191	432	0.188863	0	0	174	76	250	0.403984	0	0	0	0
18S	1255	G	145	441	586	0.271077	0	0	161	150	311	0.152137	0	0.132416	55	88	143	0.101775	0	0.0929593	0.0751251	0.05551
18S	1256	G	146	418	564	0.250423	0	0	128	141	269	0.263498	0	0.20916	22	145	167	0.159656	0	0	0.0697198	0.0985987
18S	1257	G	167	246	413	0.000805153	0	0	103	210	313	0.0079264	0	0	48	66	114	0.158357	0	0.137743	0.0459142	0.0649325
18S	1258	A	133	210	343	0.14354	0	0.125842	154	161	315	0.0741561	0	0	47	30	77	0.611111	0	0.382353	0.169398	0.159104
18S	1259	A	161	115	276	0.314561	0	0.239949	79	123	202	0.337274	0.0558049	0.253143	37	49	86	0.141252	0	0.125028	0.20604	0.0575365
18S	1260	A	115	122	237	0.424556	0	0.298909	53	142	195	0.295125	0.0205778	0.228775	22	11	33	1.76405	0.218575	0.645076	0.39092	0.181982
18S	1261	C	159	124	283	0.0603678	0	0	136	120	256	0.105664	0	0	65	21	86	0.17931	0	0	0	0
18S	1262	C	202	74	276	0.182431	0	0	112	63	175	0.390341	0.00740529	0.281904	50	40	90	0.311966	0	0	0.093968	0.132891
18S	1263	U	73	48	121	0.698998	0.121118	0.413412	68	126	194	0.231624	0	0.18885	27	8	35	0.629938	0.0114266	0.393181	0.331814	0.101428
18S	1264	C	135	87	222	0.252666	0	0	125	142	267	0.157131	0	0	30	39	69	0.295873	0	0	0	0
18S	1265	A	31	52	83	0.887434	0.207381	0.473165	114	48	162	0.478459	0.0292996	0.324969	5	8	13	2.61032	0.382926	0.737609	0.511914	0.170674
18S	1266	C	27	56	83	0.624206	0.0280592	0.387152	129	63	192	0.213472	0	0.176672	8	15	23	0.838889	0	0.46677	0.343531	0.122382
18S	1267	C	49	35	84	0.444967	0	0.310471	180	26	206	0.184112	0	0.156122	12	9	21	0.952525	0	0.49947	0.322021	0.140409
18S	1268	C	40	53	93	0.202009	0	0.16956	404	67	471	0.517185	0	0	40	16	56	0.342495	0	0	0.0565202	0.0799316
18S	1269	G	42	64	106	0.0438214	0	0	150	72	222	0.186099	0	0.157495	12	17	29	0.375185	0	0.279603	0.145699	0.114452
18S	1270	G	43	34	77	0.375926	0	0.275786	142	38	180	0.566544	0	0.362932	16	43	59	0.337037	0	0	0.212906	0.154694
18S	1271	C	45	24	69	0.638889	0.033755	0.393258	252	75	327	0.15708	0	0	9	7	16	1.8719	0.178428	0.665428	0.352895	0.273155
18S	1272	C	18	2	20	5.24074	0.654785	0.84622	63	13	76	3.16003	0.510003	0.761996	14	3	17	1.93457	0.259689	0.671955	0.760057	0.0711563	1	0.84622	0.761996	0.671955	0.760057	0.0711563
18S	1273	C	111	7	118	0.138749	0	0.122749	300	75	375	0.219976	0	0	25	6	31	0.826042	0.082792	0.460244	0.194331	0.194592
18S	1274	G	140	63	203	0.309259	0	0	347	91	438	0.337611	0	0	51	22	73	0.21036	0	0	0	0
18S	1275	G	113	18	131	0.253451	0	0.203432	168	93	261	0.136684	0	0.120653	9	88	97	0.38424	0	0	0.108028	0.0835292
18S	1276	A	120	38	158	0.0842767	0	0.0781797	208	209	417	0.323791	0	0	20	38	58	0.167043	0	0.145243	0.0744743	0.0593531
18S	1277	C	103	200	303	0.424306	0	0	175	196	371	0.207557	0	0	13	106	119	0.458796	0	0	0	0
18S	1278	A	52	133	185	0.156272	0	0.135783	183	148	331	0.0983936	0	0	17	32	49	0.569333	0	0.36747	0.167751	0.151712
18S	1279	C	38	211	249	0.086	0	0	102	119	221	0.446246	0.0820014	0.309519	6	103	109	0.304747	0	0	0.103173	0.145909
18S	1280	G	61	158	219	0.124596	0	0.111241	99	123	222	0.389387	0.0367846	0.281166	11	43	54	0.535758	0.0635293	0.353035	0.248481	0.101381
18S	1281	G	25	221	246	0.0306793	0	0.0298834	76	91	167	0.853902	0.199111	0.462081	3	88	91	0.141667	0	0	0.163988	0.211136
18S	1282	A	54	88	142	0.856022	0.0690489	0.462958	147	131	278	0.0334926	0	0.03252	7	52	59	0.287222	0	0.22606	0.240513	0.176022
18S	1283	C	37	277	314	0.210582	0	0	139	219	358	0.213185	0	0	7	78	85	0.122997	0	0	0	0
18S	1284	A	115	331	446	0.488839	0	0	218	175	393	0.29247	0	0	25	70	95	0.255787	0	0	0	0
18S	1285	G	90	209	299	0.197333	0	0	215	121	336	0.149192	0	0	57	43	100	0.311551	0	0	0	0
18S	1286	G	161	144	305	0.225853	0	0	142	90	232	0.329566	0	0.248678	22	36	58	0.228437	0	0.188559	0.145746	0.10594
18S	1287	A	131	159	290	0.193662	0	0	221	137	358	0.127731	0	0	26	29	55	0.327579	0	0.250114	0.0833712	0.117905
18S	1288	U	10	0	10	23.4182	0.894613	0.962631	23	21	44	7.25136	0.748845	0.881181	1	0	1	40.1056	0.953125	0.987686	0.943833	0.045467	1	0.962631	0.881181	0.987686	0.943833	0.045467
18S	1289	U	77	94	171	0.533979	0	0.349425	249	212	461	0.22506	0	0	80	20	100	0.248075	0	0	0.116475	0.164721
18S	1290	G	160	37	197	0.326824	0	0.247262	224	108	332	0.179646	0	0.152677	50	27	77	0.0537037	0	0.0515944	0.150511	0.0798955
18S	1291	A	116	36	152	0.778141	0.130859	0.439229	227	97	324	0.295009	0	0.228347	39	7	46	0.871395	0.151064	0.470994	0.379523	0.107682
18S	1292	C	270	30	300	0.13876	0	0	263	145	408	0.0467536	0	0.0447699	76	23	99	0.156667	0	0	0.0149233	0.0211047
18S	1293	A	239	33	272	0.0223443	0	0	303	224	527	0.172075	0	0	98	5	103	0.156944	0	0	0	0
18S	1294	G	329	51	380	0.298892	0	0	389	106	495	0.0326165	0	0	106	13	119	0.250648	0	0	0	0
18S	1295	A	353	96	449	0.377037	0	0	606	185	791	0.39624	0	0	120	14	134	0.3093	0	0	0	0
18S	1296	U	205	100	305	0.033406	0	0	258	232	490	0.0312967	0	0.030407	78	35	113	0.189181	0	0	0.0101357	0.014334
18S	1297	U	242	156	398	0.294598	0	0	246	380	626	0.219954	0	0	37	49	86	0.0644955	0	0.0612492	0.0204164	0.0288732
18S	1298	G	137	61	198	0.505918	0.0490274	0.337078	212	122	334	0.565008	0.0258239	0.361716	53	35	88	0.0218477	0	0.0216183	0.240137	0.154843
18S	1299	A	138	67	205	0.369417	0	0.270722	217	172	389	0.315926	0	0.240548	45	29	74	0.175259	0	0.150835	0.220702	0.0509157
18S	1300	U	244	121	365	0.314238	0	0	380	470	850	0.46826	0	0	79	14	93	0.145745	0	0	0	0
18S	1301	A	149	161	310	0.235798	0	0	364	115	479	0.000162037	0	0	83	2	85	0.134755	0	0	0	0
18S	1302	G	74	52	126	0.858443	0.191496	0.46388	200	48	248	0.924052	0.188381	0.481268	39	8	47	0.470602	0.0944713	0.324605	0.423251	0.0701137
18S	1303	C	136	59	195	0.0952948	0	0.087411	223	119	342	0.327859	0	0.247451	41	8	49	0.294444	0.00574526	0.231037	0.188633	0.0718879
18S	1304	U	121	60	181	0.105678	0	0.0960546	291	163	454	0.0386813	0	0	64	0	64	0.0606838	0	0	0.0320182	0.0452806
18S	1305	C	112	11	123	0.679211	0.125149	0.406434	328	102	430	0.0688064	0	0.0645169	62	2	64	0.0304273	0	0	0.156984	0.178344
18S	1306	U	96	95	191	0.020544	0	0.0202337	338	175	513	0.119455	0	0	40	6	46	0.424823	0	0.302678	0.107637	0.138162
18S	1307	U	76	102	178	0.0527623	0	0.0503853	249	126	375	0.187234	0	0.15806	34	8	42	0.562532	0.0155092	0.365452	0.191299	0.130755
18S	1308	U	75	97	172	0.0711625	0	0.0667953	249	180	429	0.0433075	0	0.0416025	17	10	27	1.54087	0.308737	0.61508	0.241159	0.264602
18S	1309	C	80	105	185	0.0307049	0	0.0299464	234	114	348	0.367144	0.0483718	0.269112	27	21	48	0.539909	0.0805778	0.35532	0.218126	0.137639
18S	1310	U	70	129	199	0.0521667	0	0	276	290	566	0.181286	0	0	39	43	82	0.0495315	0	0	0	0
18S	1311	C	60	203	263	0.285648	0	0	398	322	720	0.361658	0	0	40	104	144	0.415939	0	0	0	0
18S	1312	G	19	137	156	0.296674	0.0177025	0.229925	203	194	397	0.245645	0	0.197602	75	33	108	0.140775	0	0	0.142509	0.101629
18S	1313	A	50	146	196	0.0637902	0	0.0602525	185	176	361	0.3752	0.0212611	0.273382	35	34	69	0.541905	0	0.354738	0.229458	0.12417
18S	1314	U	21	184	205	0.0845739	0	0.0783295	122	424	546	0.117449	0	0	44	46	90	0.245788	0	0.199051	0.0924601	0.0818741
18S	1315	U	84	153	237	0.0841737	0	0.0779406	182	322	504	0.00855886	0	0	68	53	121	0.0222222	0	0.0219149	0.0332852	0.0328192
18S	1316	C	53	89	142	1.17327	0.167146	0.541607	191	289	480	0.0465927	0	0.0446071	19	102	121	0.139982	0	0.123682	0.236632	0.218053
18S	1317	C	94	180	274	0.266626	0	0.211107	190	462	652	0.250655	0	0	66	170	236	0.395077	0	0	0.0703691	0.0995169
18S	1318	G	70	83	153	1.75339	0.341902	0.638317	147	214	361	0.472744	0.0540652	0.321599	53	22	75	1.30629	0.210299	0.569653	0.509856	0.136038
18S	1319	U	112	264	376	0.169378	0	0.145174	137	320	457	0.154998	0	0.134451	62	103	165	0.037751	0	0.0365901	0.105405	0.0488561
18S	1320	G	166	238	404	0.13251	0	0.117261	208	267	475	0.0760037	0	0.0707734	87	33	120	0.487328	0	0.329484	0.172506	0.112611
18S	1321	G	437	352	789	0.427525	0	0	326	335	661	0.26044	0	0	102	138	240	0.275934	0	0	0	0
18S	1322	G	472	277	749	0.387822	0	0	177	169	346	0.43676	0	0.3046	183	55	238	0.286983	0	0	0.101533	0.14359
18S	1323	U	538	318	856	0.459445	0	0	211	491	702	0.342959	0	0	180	148	328	0.520061	0	0	0	0
18S	1324	G	757	179	936	0.526965	0	0	558	298	856	0.49917	0	0	231	49	280	0.468051	0	0	0	0
18S	1325	G	222	147	369	0.368138	0	0.269612	199	216	415	0.1875	0	0.158215	63	57	120	0.351791	0	0.261841	0.22989	0.0507807
18S	1326	U	8	27	35	13.583	0.805604	0.933205	6	1	7	67.1306	0.956833	0.987133	5	0	5	26.5907	0.89221	0.969613	0.963317	0.0224619	1	0.933205	0.987133	0.969613	0.963317	0.0224619
18S	1327	G	419	88	507	0.107152	0	0	393	144	537	0.0513011	0	0	147	34	181	0.251099	0	0	0	0
18S	1328	G	6	4	10	41.6465	0.927957	0.978638	3	14	17	30.5932	0.903871	0.970053	2	2	4	27.5933	0.897393	0.971824	0.973505	0.00370049	1	0.978638	0.970053	0.971824	0.973505	0.00370049
18S	1329	U	366	92	458	0.179061	0	0	416	271	687	0.272271	0	0	74	51	125	0.0846561	0	0	0	0
18S	1330	G	248	44	292	0.2124	0	0.175685	324	175	499	0.0581333	0	0.0550436	36	33	69	0.495397	0	0.334476	0.188402	0.114432
18S	1331	C	419	108	527	0.450126	0	0	350	474	824	0.398734	0	0	113	37	150	0.44312	0	0	0	0
18S	1332	A	372	62	434	0.344342	0	0	393	262	655	0.199068	0	0	82	24	106	0.17352	0	0	0	0
18S	1333	U	352	106	458	0.387001	0	0	419	552	971	0.476795	0	0	58	38	96	0.0312715	0	0	0	0
18S	1334	G	180	50	230	0.241751	0	0.195367	91	317	408	0.358136	0	0.264172	44	47	91	0.00640097	0	0	0.15318	0.111897
18S	1335	G	105	31	136	1.22206	0.231037	0.55178	46	248	294	0.94113	0.158358	0.485684	48	15	63	0.600868	0.0825568	0.379038	0.472167	0.0711661
18S	1336	C	108	42	150	0.933113	0.117826	0.484359	293	280	573	0.0949284	0	0	11	30	41	1.64365	0.318423	0.627386	0.370582	0.268467
18S	1337	C	179	53	232	0.285122	0	0.222607	449	215	664	0.230276	0	0	57	22	79	0.567361	0	0.364895	0.195834	0.150166
18S	1338	G	83	27	110	2.06166	0.276057	0.675367	214	159	373	0.422876	0	0.297758	45	68	113	0.171053	0	0.14717	0.373432	0.222176
18S	1339	U	150	51	201	0.755391	0.0504228	0.431543	243	143	386	0.352972	0	0.261385	72	41	113	0.331969	0	0.250884	0.314604	0.0827995
18S	1340	U	288	40	328	0.130024	0	0.115373	176	158	334	0.51539	0.0558451	0.340775	100	34	134	0.256626	0	0.205429	0.220526	0.0926371
18S	1341	C	269	99	368	0.130563	0	0.115762	267	92	359	0.434105	0.0329603	0.303288	99	61	160	0.13354	0	0.118457	0.179169	0.0877723
18S	1342	U	341	60	401	0.202709	0	0.168893	348	189	537	0.0390954	0	0	118	100	218	0.0872146	0	0	0.0562976	0.0796168
18S	1343	U	502	165	667	0.249218	0	0	542	234	776	0.384928	0	0	247	110	357	0.445872	0	0	0	0
18S	1344	A	768	131	899	0.400654	0	0	540	169	709	0.316495	0	0	204	43	247	0.0730287	0	0	0	0
18S	1345	G	468	122	590	0.0703328	0	0.0658152	410	156	566	0.123888	0	0	215	72	287	0.197299	0	0	0.0219384	0.0310256
18S	1346	U	401	207	608	0.102901	0	0.0934394	225	228	453	0.112286	0	0.101151	192	90	282	0.180722	0	0	0.0648634	0.0459733
18S	1347	U	338	322	660	0.0704656	0	0.0659202	229	234	463	0.107375	0	0.097153	72	106	178	0.377592	0	0.275212	0.146095	0.0921853
18S	1348	G	494	421	915	0.25336	0	0	303	232	535	0.0818408	0	0	95	223	318	0.302508	0	0	0	0
18S	1349	G	142	378	520	0.418725	0.0135312	0.295541	60	166	226	1.31194	0.27208	0.568547	55	94	149	0.547111	0.0297942	0.355164	0.406418	0.117198
18S	1350	U	263	738	1001	0.339787	0	0	127	485	612	0.252148	0	0	74	257	331	0.431124	0	0	0	0
18S	1351	G	317	504	821	0.218262	0	0	225	89	314	0.537108	0.0599325	0.350151	97	64	161	0.187723	0	0.158879	0.169676	0.143152
18S	1352	G	291	399	690	0.0883422	0	0	305	116	421	0.164139	0	0.141284	68	43	111	0.661111	0.02262	0.400144	0.180476	0.165692
18S	1353	A	409	465	874	0.341943	0	0	385	296	681	0.28752	0	0	147	84	231	0.283573	0	0	0	0
18S	1354	G	133	171	304	1.01923	0.222734	0.505584	120	150	270	1.09131	0.208545	0.522753	31	57	88	1.10674	0.104783	0.52815	0.518829	0.00962138
18S	1355	C	204	348	552	0.0463934	0	0	248	393	641	0.176912	0	0	50	88	138	0.229496	0	0.187758	0.0625858	0.0885097
18S	1356	G	111	207	318	0.621073	0.0387689	0.383867	216	217	433	0.328571	0	0.247741	34	26	60	1.89909	0.203894	0.658789	0.430133	0.170969
18S	1357	A	116	193	309	0.521792	0	0.343608	237	299	536	0.0687565	0	0.0644454	68	20	88	0.905743	0.0448951	0.478089	0.295381	0.172278
18S	1358	U	238	132	370	0.17673	0	0.150532	458	395	853	0.335012	0	0	175	28	203	0.198475	0	0	0.0501773	0.0709614
18S	1359	U	264	150	414	0.00672021	0	0.00669137	374	386	760	0.207052	0	0	167	110	277	0.406395	0	0	0.00223046	0.00315434
18S	1360	U	322	316	638	0.44081	0	0	461	412	873	0.349072	0	0	198	138	336	0.552786	0	0	0	0
18S	1361	G	57	132	189	1.08491	0.135681	0.52168	177	170	347	0.789751	0.0879971	0.441973	70	53	123	0.381362	0	0.277698	0.413784	0.10158
18S	1362	U	116	106	222	0.722222	0.0221341	0.42045	164	299	463	0.310465	0	0.237302	18	61	79	1.20528	0	0.549658	0.40247	0.128151
18S	1363	C	201	247	448	0.209824	0	0	297	279	576	0.0165608	0	0.0163188	130	69	199	0.153444	0	0	0.0054396	0.00769275
18S	1364	U	173	302	475	0.260341	0	0	285	440	725	0.24019	0	0	96	108	204	0.175827	0	0	0	0
18S	1365	G	229	288	517	0.301566	0	0	330	460	790	0.360669	0	0	152	67	219	0.246566	0	0	0	0
18S	1366	G	115	119	234	0.722884	0.00719014	0.420617	70	182	252	1.10672	0.159063	0.526316	21	21	42	3.15943	0.43716	0.763853	0.570262	0.14353
18S	1367	U	35	83	118	2.62026	0.407559	0.725461	47	225	272	0.814571	0.057707	0.449813	15	22	37	3.63304	0.535545	0.788639	0.654638	0.147111
18S	1368	U	104	348	452	0.0244052	0	0	124	651	775	0.440722	0	0	17	178	195	0.150283	0	0	0	0
18S	1369	A	45	223	268	0.805287	0.0864681	0.446992	108	275	383	0.194589	0	0.163248	32	206	238	0.307578	0	0	0.203413	0.184681
18S	1370	A	68	295	363	0.340995	0	0.254807	101	269	370	0.180803	0	0.153469	38	111	149	0.153481	0	0.133833	0.180703	0.0530092
18S	1371	U	86	638	724	0.353395	0	0	62	288	350	0.238715	0	0.193156	37	209	246	0.316869	0	0	0.0643853	0.0910546
18S	1372	U	49	584	633	0.233123	0	0	91	251	342	0.233398	0	0.18968	19	155	174	0.0251429	0	0.0246637	0.0714479	0.0842069
18S	1373	C	143	612	755	0.355056	0	0	141	231	372	0.165952	0	0.14266	61	179	240	0.247441	0	0	0.0475532	0.0672504
18S	1374	C	158	730	888	0.418473	0	0	213	233	446	0.0432264	0	0.0415244	47	160	207	0.0413462	0	0	0.0138415	0.0195748
18S	1375	G	144	182	326	0.795923	0.0421579	0.443939	161	110	271	0.794118	0.169935	0.443532	55	28	83	1.57553	0.330499	0.614571	0.500681	0.0805328
18S	1376	A	214	163	377	0.557848	0.00570682	0.358698	213	172	385	0.329102	0.0289152	0.248096	81	25	106	1.06957	0.23174	0.519153	0.375316	0.111281
18S	1377	U	389	182	571	0.0525058	0	0	447	310	757	0.379038	0	0	207	98	305	0.362709	0	0	0	0
18S	1378	A	232	120	352	0.577809	0	0.366869	267	260	527	0.0049032	0	0.00488849	133	78	211	0.00497904	0	0.00497773	0.125578	0.170618
18S	1379	A	228	157	385	0.384111	0	0.278035	300	178	478	0.141939	0	0.124524	158	42	200	0.0780542	0	0.0727385	0.158433	0.087174
18S	1380	C	460	539	999	0.556022	0	0	441	505	946	0.474094	0	0	216	99	315	0.330802	0	0	0	0
18S	1381	G	351	254	605	0.259259	0	0	302	258	560	0.0552783	0	0	125	109	234	0.0457683	0	0	0	0
18S	1382	A	295	194	489	0.104036	0	0	377	407	784	0.381444	0	0	252	74	326	0.340775	0	0	0	0
18S	1383	A	4	2	6	66.7635	0.951325	0.987324	2	47	49	9.99311	0.753366	0.910691	2	2	4	49.7067	0.950433	0.984161	0.960725	0.0354032	1	0.987324	0.910691	0.984161	0.960725	0.0354032
18S	1384	C	364	291	655	0.442497	0	0	191	577	768	0.448895	0	0	174	155	329	0.389192	0	0	0	0
18S	1385	G	192	131	323	0.141324	0	0.12416	111	253	364	0.180761	0	0.153445	103	61	164	0.252189	0	0.202378	0.159994	0.0322663
18S	1386	A	113	332	445	0.285675	0	0	64	335	399	0.0181111	0	0	95	252	347	0.506545	0	0	0	0
18S	1387	G	50	157	207	0.366346	0	0.269068	74	186	260	0.36539	0	0.268361	62	160	222	0.270204	0	0	0.179143	0.126674
18S	1388	A	1	125	126	1.00219	0	0.502522	30	140	170	0.920468	0	0.480757	27	98	125	0.22672	0	0.186021	0.389767	0.144344
18S	1389	C	24	254	278	0.266746	0	0	104	226	330	0.178147	0	0	76	85	161	0.22332	0	0	0	0
18S	1390	U	56	148	204	0.0153388	0	0	113	171	284	0.025731	0	0	14	59	73	0.735135	0.0508559	0.427002	0.142334	0.20129
18S	1391	C	0	6	6	26.0317	0.897964	0.968123	2	121	123	1.21389	0.217985	0.550311	0	2	2	37.5185	0.929463	0.982541	0.833658	0.200443	1	0.968123	0.978495	0.982541	0.976386	0.00607217
18S	1392	U	39	55	94	0.74	0	0.427876	95	153	248	0.000624721	0	0.000626847	15	48	63	0.521181	0	0.346172	0.258225	0.185178
18S	1393	G	49	129	178	0.212787	0	0	110	177	287	0.175502	0	0	18	12	30	1.75448	0.214673	0.644503	0.214834	0.303822
18S	1394	G	41	95	136	0.114923	0	0.103756	50	45	95	1.83125	0.315516	0.649188	12	49	61	0.36828	0	0.272366	0.34177	0.228015
18S	1395	C	23	79	102	0.602697	0	0.378344	75	175	250	0.0388225	0	0.0375155	2	46	48	0.896372	0	0.477819	0.297893	0.18854
18S	1396	A	21	36	57	1.97318	0.344998	0.667531	142	108	250	0.0344843	0	0.0334636	32	39	71	0.292747	0	0.228913	0.309969	0.265126
18S	1397	U	30	164	194	0.11453	0	0	178	290	468	0.472684	0	0	30	75	105	0.0538784	0	0	0	0
18S	1398	G	90	97	187	0.126064	0	0.112482	49	127	176	0.671563	0.0293852	0.40312	21	60	81	0.388347	0	0.282198	0.265933	0.119208
18S	1399	C	102	101	203	0.179139	0	0.152558	116	136	252	0.183926	0	0.155873	28	81	109	0.104141	0	0.0951019	0.134511	0.0278993
18S	1400	U	77	252	329	0.266801	0	0	104	342	446	0.368084	0	0	45	231	276	0.593823	0	0	0	0
18S	1401	A	64	174	238	0.136495	0	0.120545	91	126	217	0.493017	0.0289961	0.331233	29	153	182	0.292107	0	0	0.150593	0.136884
18S	1402	A	39	175	214	0.363824	0	0.267681	55	151	206	0.650403	0.105384	0.395244	18	87	105	0.372851	0	0.273468	0.312131	0.0588174
18S	1403	C	94	257	351	0.168434	0	0	122	317	439	0.274444	0	0	15	146	161	0.140741	0	0	0	0
18S	1404	U	33	508	541	0.495879	0	0	112	215	327	0.00338753	0	0	8	78	86	0.718391	0.0693932	0.420875	0.140292	0.198403
18S	1405	A	36	408	444	0.383321	0	0	168	241	409	0.227913	0	0	14	143	157	0.128762	0	0	0	0
18S	1406	G	56	177	233	0.236467	0	0.191908	147	149	296	0.0983165	0	0.0897909	40	98	138	0.0105516	0	0	0.0938995	0.0783998
18S	1407	U	30	250	280	0.0784104	0	0	137	218	355	0.163077	0	0	7	126	133	0.076534	0	0	0	0
18S	1408	U	57	210	267	0.116501	0	0	186	286	472	0.428776	0	0	20	155	175	0.390593	0	0	0	0
18S	1409	A	25	174	199	0.103222	0	0.0939903	128	125	253	0.0926947	0	0.085138	13	69	82	0.319411	0	0.244317	0.141148	0.0730407
18S	1410	C	15	158	173	0.100766	0	0.0920224	51	233	284	0.151345	0	0	17	137	154	0.428459	0	0	0.0306741	0.0433798
18S	1411	G	1	50	51	2.24979	0.338093	0.696408	3	131	134	0.772263	0.129714	0.437579	3	37	40	1.29106	0.197069	0.569584	0.567857	0.105674
18S	1412	C	17	173	190	0.324666	0	0	23	204	227	0.0640838	0	0	2	112	114	0.341256	0	0	0	0
18S	1413	G	6	52	58	1.24972	0.158527	0.559717	25	76	101	1.10011	0.13274	0.526291	1	42	43	0.708838	0.00576895	0.420398	0.502135	0.0593858
18S	1414	A	3	32	35	2.50494	0.340129	0.720398	14	73	87	1.30038	0.147624	0.568095	0	12	12	4.43419	0.510387	0.827696	0.705396	0.106511
18S	1415	C	5	51	56	1.11715	0.0984807	0.532077	16	83	99	0.918444	0.116782	0.481253	0	22	22	1.67536	0.167864	0.636564	0.549965	0.0646547
18S	1416	C	21	29	50	1.47015	0.237849	0.599929	24	77	101	0.89695	0.135204	0.475294	5	15	20	1.94497	0.231634	0.671293	0.582172	0.0809952
18S	1417	C	64	34	98	0.4	0	0.287791	124	90	214	0.0879587	0	0	27	22	49	0.173333	0	0.150289	0.146027	0.117529
18S	1418	C	137	36	173	0.136398	0	0	216	125	341	0.429207	0	0	62	23	85	0.301292	0	0	0	0
18S	1419	C	85	63	148	0.0828486	0	0.076987	66	124	190	0.143514	0	0.12608	35	30	65	0.0690236	0	0	0.0676889	0.05189
18S	1420	G	153	34	187	0.0672577	0	0	149	51	200	0.150857	0	0.131651	44	10	54	0.192121	0	0.163655	0.0984355	0.0708201
18S	1421	A	192	21	213	0.117445	0	0	172	124	296	0.194089	0	0	30	33	63	0.0770833	0	0.0726202	0.0242067	0.0342335
18S	1422	G	197	23	220	0.0756159	0	0	156	49	205	0.30685	0	0.235677	48	45	93	0.271986	0	0	0.0785589	0.111099
18S	1423	C	279	107	386	0.504364	0	0	341	99	440	0.434417	0	0	83	46	129	0.505128	0	0	0	0
18S	1424	G	199	59	258	0.201416	0	0	147	82	229	0.217729	0	0.17944	52	47	99	0.341667	0	0	0.0598134	0.0845889
18S	1425	G	101	45	146	0.455556	0	0.314447	116	73	189	0.456667	0	0.314638	29	11	40	0.627371	0.0222091	0.391378	0.340154	0.0362207
18S	1426	U	148	78	226	0.12653	0	0	151	99	250	0.0909252	0	0.0836524	39	9	48	0.237415	0	0.195081	0.0929111	0.0799101
18S	1427	C	120	68	188	0.0159906	0	0.0158213	224	126	350	0.244286	0	0	44	13	57	0.0572797	0	0	0.00527377	0.00745824
18S	1428	G	140	98	238	0.273966	0	0	287	85	372	0.284838	0	0	41	12	53	0.0874486	0	0	0	0
18S	1429	G	68	42	110	0.68969	0.0334103	0.410363	151	34	185	0.643369	0.063341	0.392779	14	8	22	1.10531	0.0675359	0.536082	0.446408	0.0638143
18S	1430	C	85	34	119	0.505833	0	0.337785	230	91	321	0.0797792	0	0	35	9	44	0.120988	0	0	0.112595	0.159233
18S	1431	G	98	34	132	0.353634	0	0.262707	148	24	172	0.965703	0.177283	0.492725	13	6	19	0.936111	0.121861	0.496318	0.41725	0.109288
18S	1432	U	105	16	121	0.50337	0	0.336663	166	87	253	0.360149	0	0.265555	12	8	20	0.788889	0.0473017	0.453054	0.351757	0.0772866
18S	1433	C	88	11	99	0.835	0.0477756	0.457534	168	89	257	0.371318	0	0.271542	13	5	18	0.936257	0.0683482	0.497051	0.408709	0.0983242
18S	1434	C	104	7	111	0.613194	0	0.382227	255	137	392	0.138394	0	0	14	1	15	1.24097	0.139893	0.569653	0.317293	0.237049
18S	1435	C	328	13	341	0.546231	0	0	426	118	544	0.400285	0	0	61	6	67	0.520588	0	0	0	0
18S	1436	C	311	20	331	0.540596	0	0	332	166	498	0.348096	0	0	38	7	45	0.241063	0	0	0	0
18S	1437	C	212	41	253	0.371304	0	0	426	173	599	0.492426	0	0	30	15	45	0.139614	0	0	0	0
18S	1438	A	117	17	134	0.259424	0	0.207205	212	74	286	0.14429	0	0.12648	17	11	28	0.507663	0	0.344603	0.226096	0.0900447
18S	1439	A	86	21	107	0.559671	0	0.360982	175	49	224	0.400444	0	0.286851	19	10	29	0.555185	0	0.364809	0.337547	0.0358816
18S	1440	C	39	33	72	1.43668	0.134799	0.592939	101	76	177	0.731273	0.0428392	0.423766	4	19	23	1.30926	0.0248444	0.577379	0.531361	0.0763463		0.592939	0.423766	0.577379	0.531361	0.0763463
18S	1441	U	126	50	176	0.0696171	0	0	183	162	345	0.258092	0	0	19	70	89	0.437531	0	0	0	0
18S	1442	U	6	4	10	16.0141	0.823995	0.946281	4	14	18	13.6667	0.786186	0.935174	0	0	0	63.4889	0.968145	1	0.960485	0.0283068	1	0.946281	0.935174	1	0.960485	0.0283068
18S	1443	C	55	98	153	0.128427	0	0.114469	111	152	263	0.0877104	0	0	16	106	122	0.536585	0	0	0.0381565	0.0539614
18S	1444	U	46	131	177	0.0598627	0	0.0567825	55	104	159	0.54	0	0.352078	9	31	40	0.799458	0	0.450382	0.286414	0.16726
18S	1445	U	23	125	148	0.408277	0	0.291301	60	95	155	0.632764	0	0.389069	10	48	58	0.348399	0	0.261669	0.314013	0.0544338
18S	1446	A	63	237	300	0.295127	0	0	107	207	314	0.205608	0	0	65	77	142	0.459674	0	0	0	0
18S	1447	G	30	127	157	0.608017	0.0402969	0.37961	35	15	50	4.9	0.616122	0.833278	18	13	31	2.13333	0.346866	0.68771	0.633533	0.18913		0.37961	0.833278	0.68771	0.633533	0.18913
18S	1448	A	112	294	406	0.425853	0	0	167	287	454	0.436044	0	0	50	44	94	0.0164912	0	0	0	0
18S	1449	G	151	136	287	0.0945602	0	0	199	208	407	0.29439	0	0	79	45	124	0.235111	0	0	0	0
18S	1450	G	235	174	409	0.380054	0	0	233	192	425	0.319849	0	0	105	22	127	0.270052	0	0	0	0
18S	1451	G	177	72	249	0.179067	0	0.152389	189	114	303	0.0607456	0	0.057445	92	25	117	0.161017	0	0	0.0699445	0.0628371
18S	1452	A	164	105	269	0.15358	0	0.133562	183	143	326	0.016174	0	0.0159646	92	20	112	0.110423	0	0	0.0498423	0.0595567
18S	1453	C	216	133	349	0.14546	0	0	204	162	366	0.11214	0	0	140	22	162	0.465508	0	0	0	0
18S	1454	A	59	93	152	1.15294	0.185391	0.53715	75	97	172	1.16371	0.272856	0.539272	19	17	36	1.64775	0.281924	0.628738	0.568387	0.0426839
18S	1455	A	24	137	161	0.962277	0.0858157	0.491935	109	248	357	0.0341403	0	0	50	17	67	0.287418	0	0.225831	0.239256	0.201056
18S	1456	G	143	137	280	0.0816924	0	0.075772	135	119	254	0.41024	0.0269137	0.291712	58	5	63	0.241319	0	0.196884	0.188123	0.0883745
18S	1457	U	333	272	605	0.566245	0	0	153	332	485	0.294627	0	0	93	29	122	0.478049	0	0	0	0
18S	1458	G	342	149	491	0.422493	0	0	193	188	381	0.0444154	0	0	59	30	89	0.340988	0	0	0	0
18S	1459	G	141	60	201	0.561496	0	0.360732	62	214	276	0.363658	0	0.267386	12	12	24	1.29067	0.131934	0.57346	0.400526	0.128083
18S	1460	C	134	151	285	0.0183372	0	0.0180691	154	413	567	0.414339	0	0	4	12	16	1.74902	0.172502	0.650146	0.222738	0.302313
18S	1461	G	89	68	157	0.933685	0.0656844	0.484438	38	245	283	0.282707	0	0.221006	10	24	34	0.185079	0	0.160033	0.288492	0.140773
18S	1462	U	158	54	212	0.432238	0	0.302784	59	311	370	0.0808026	0	0	9	15	24	0.681333	0	0.41511	0.239298	0.175313
18S	1463	U	218	68	286	0.0245064	0	0.0240018	133	381	514	0.400885	0	0	18	14	32	0.147811	0	0.132269	0.0520902	0.0575353
18S	1464	C	352	66	418	0.375418	0	0	158	230	388	0.252414	0	0	18	7	25	0.311966	0	0.244966	0.0816555	0.115478
18S	1465	A	245	45	290	0.0828179	0	0	118	129	247	0.122446	0	0.109482	6	3	9	2.25222	0.180111	0.714487	0.274656	0.314203
18S	1466	G	134	13	147	0.967568	0.212429	0.493453	50	56	106	1.53333	0.296434	0.607504	2	5	7	3.45694	0.377715	0.798012	0.63299	0.125635
18S	1467	C	165	65	230	0.215536	0	0.177952	47	152	199	0.138722	0	0.12236	13	18	31	0.134375	0	0.121813	0.140708	0.026336
18S	1468	C	232	129	361	0.24337	0	0	88	126	214	0.00139535	0	0	19	80	99	0.697222	0	0	0	0
18S	1469	A	168	120	288	0.0449827	0	0	78	47	125	0.674691	0.0228929	0.404793	10	17	27	0.508333	0	0.34519	0.249994	0.17844
18S	1470	C	220	73	293	0.0916478	0	0	85	26	111	0.734524	0.0876485	0.425664	18	25	43	0.0111111	0	0	0.141888	0.20066
18S	1471	C	148	145	293	0.140514	0	0	48	78	126	0.512336	0.0539679	0.340544	4	9	13	3.22937	0.0852106	0.776675	0.372406	0.317876
18S	1472	C	183	148	331	0.268708	0	0	58	74	132	0.573183	0.0682467	0.366096	8	52	60	0.127505	0	0.114754	0.160283	0.152886
18S	1473	G	154	69	223	0.125347	0	0.111829	101	91	192	0.144099	0	0.126523	40	12	52	0.515094	0	0.344262	0.194205	0.106276
18S	1474	A	174	106	280	0.141716	0	0	116	150	266	0.12834	0	0	26	16	42	1.25116	0.120857	0.561587	0.187196	0.264734
18S	1475	G	56	38	94	1.62643	0.394956	0.621747	106	145	251	0.0222222	0	0	28	46	74	0.368148	0	0.271733	0.297827	0.254497
18S	1476	A	69	111	180	0.308963	0.0150273	0.237037	78	144	222	0.194071	0	0.163141	20	53	73	0.597898	0.0599814	0.377369	0.259182	0.088849
18S	1477	U	97	104	201	0.207921	0	0.17284	105	239	344	0.231272	0	0	39	183	222	0.475984	0	0	0.0576132	0.0814773
18S	1478	U	109	147	256	0.0537397	0	0	182	282	464	0.441816	0	0	60	164	224	0.446617	0	0	0	0
18S	1479	G	70	119	189	0.420175	0.00076447	0.296962	175	105	280	0.0632661	0	0.0597015	54	60	114	0.226473	0	0.185973	0.180879	0.0969282
18S	1480	A	128	149	277	0.0220624	0	0	242	149	391	0.290221	0	0	116	99	215	0.401852	0	0	0	0
18S	1481	G	158	46	204	0.399024	0	0.286214	135	92	227	0.237963	0	0.192905	81	56	137	0.021256	0	0	0.159706	0.119181
18S	1482	C	106	186	292	0.0298066	0	0.0290401	95	154	249	0.0876	0	0.0808416	66	100	166	0.250898	0	0	0.0366273	0.0334367
18S	1483	A	270	193	463	0.342481	0	0	115	92	207	0.283226	0	0.221544	150	43	193	0.421879	0	0	0.0738481	0.104437
18S	1484	A	83	242	325	0.0268916	0	0	74	132	206	0.168062	0	0.144479	31	19	50	1.13355	0.196244	0.536226	0.226902	0.226539
18S	1485	U	117	443	560	0.478768	0	0	123	346	469	0.60565	0	0	40	38	78	0.104501	0	0.0957104	0.0319035	0.0451183
18S	1486	A	55	214	269	0.22963	0	0.187311	27	55	82	1.59933	0.203179	0.618151	13	30	43	0.841414	0.049228	0.462649	0.422704	0.178143
18S	1487	A	33	172	205	0.637756	0	0.390566	21	59	80	1.45391	0.121416	0.595483	20	7	27	1.36667	0.0788187	0.586313	0.524121	0.0945114
18S	1488	C	99	296	395	0.165152	0	0	148	92	240	0.265652	0	0	32	12	44	0.201481	0	0.170854	0.0569514	0.0805415
18S	1489	A	110	347	457	0.317176	0	0	89	85	174	0.0101587	0	0	19	9	28	0.571264	0	0.371728	0.123909	0.175234
18S	1490	G	1	9	10	30.8616	0.911299	0.971386	2	1	3	46.675	0.935105	0.984186	3	0	3	8.94444	0.748332	0.922636	0.959403	0.0265177	1	0.971386	0.984186	0.922636	0.959403	0.0265177
18S	1491	G	42	255	297	0.0260999	0	0.0255195	38	91	129	0.311795	0	0.239088	27	1	28	0.208046	0	0.177277	0.147295	0.0897294
18S	1492	U	78	281	359	0.235617	0	0	68	116	184	0.197598	0	0	54	4	58	0.505838	0	0	0	0
18S	1493	C	51	260	311	0.123113	0	0	79	128	207	0.246207	0	0	5	5	10	2.4404	0.251973	0.728589	0.242863	0.34346
18S	1494	U	72	485	557	0.577559	0	0	89	169	258	0.404462	0	0	27	5	32	0.170034	0	0.149188	0.0497292	0.0703277
18S	1495	G	43	109	152	0.729412	0	0.423369	26	76	102	0.656203	0	0.398546	25	8	33	0.325163	0	0.250946	0.35762	0.0761078
18S	1496	U	66	198	264	0.10956	0	0	62	157	219	0.279798	0	0	40	15	55	0.0845238	0	0	0	0
18S	1497	G	37	106	143	0.770988	0.0842656	0.437057	63	47	110	0.619119	0.0836759	0.38452	12	9	21	1.99596	0.308307	0.676481	0.499353	0.127072
18S	1498	A	12	103	115	1.14626	0.176409	0.536228	34	84	118	0.546872	0.0782414	0.355465	6	25	31	1.25139	0.225468	0.563653	0.485116	0.0923578
18S	1499	U	14	157	171	0.384432	0	0.278853	41	201	242	0.275537	0	0	4	91	95	0.260532	0	0	0.092951	0.131453
18S	1500	G	15	135	150	0.565636	0	0.362817	21	103	124	0.491556	0.00435193	0.331336	2	68	70	0.135055	0	0.12048	0.271544	0.107589
18S	1501	C	57	166	223	0.0691964	0	0	29	170	199	0.151222	0	0	11	122	133	0.427612	0	0	0	0
18S	1502	C	108	204	312	0.354668	0	0	27	160	187	0.0906028	0	0	16	124	140	0.455713	0	0	0	0
18S	1503	C	88	164	252	0.186122	0	0	33	137	170	0.0217024	0	0	28	109	137	0.456522	0	0	0	0
18S	1504	U	84	155	239	0.151852	0	0	30	203	233	0.339696	0	0	23	58	81	0.0365854	0	0	0	0
18S	1505	U	156	170	326	0.420116	0	0	59	225	284	0.499766	0	0	27	58	85	0.146899	0	0	0	0
18S	1506	A	115	99	214	0.0983463	0	0	56	49	105	0.404403	0.00684565	0.289901	19	33	52	0.314675	0	0.242841	0.177581	0.12703
18S	1507	G	53	48	101	0.936928	0.223783	0.486179	13	57	70	1.0867	0.195984	0.524313	3	33	36	0.741742	0.119931	0.432574	0.481022	0.0376292
18S	1508	A	117	38	155	0.133547	0	0.118483	60	30	90	0.510867	0	0.340606	3	21	24	1.22667	0.17519	0.560976	0.340022	0.180647
18S	1509	U	92	76	168	0.0639053	0	0	55	66	121	0.0912568	0	0.0842583	6	26	32	0.427946	0	0.306191	0.13015	0.129145
18S	1510	G	36	40	76	1.09004	0.203808	0.524802	14	32	46	2.24657	0.262754	0.696548	6	23	29	0.59	0	0.379015	0.533455	0.129776
18S	1511	U	20	97	117	0.252166	0	0.202756	14	89	103	0.405235	0	0.290362	1	17	18	1.64035	0.0514776	0.633898	0.375672	0.186063
18S	1512	C	30	105	135	0.0180556	0	0.0178644	35	59	94	0.587719	0.0320909	0.372636	11	36	47	0.0166667	0	0	0.130167	0.171607
18S	1513	C	28	103	131	0.0786195	0	0.0734046	71	94	165	0.0485274	0	0	7	22	29	0.777778	0	0.44586	0.173088	0.195193
18S	1514	G	62	39	101	0.450436	0.0242728	0.312665	96	41	137	0.237762	0	0.193221	13	6	19	1.83389	0.149492	0.658751	0.388212	0.197417
18S	1515	G	87	30	117	0.314313	0	0.240698	141	93	234	0.268227	0	0	33	19	52	0.0679245	0	0.0647482	0.101815	0.1017
18S	1516	G	169	35	204	0.291382	0	0	279	101	380	0.58084	0	0	128	36	164	0.724579	0	0	0	0
18S	1517	G	69	70	139	0.152302	0	0.132996	114	49	163	0.187263	0	0.158541	19	68	87	0.365657	0	0	0.0971789	0.0695027
18S	1518	C	148	51	199	0.226111	0	0	189	32	221	0.158959	0	0	41	13	54	0.0694949	0	0.066103	0.0220343	0.0311613
18S	1519	U	183	65	248	0.386792	0	0	223	11	234	0.205816	0	0	66	13	79	0.328472	0	0	0	0
18S	1520	G	85	5	90	0.842979	0.0334758	0.460144	59	31	90	1.14994	0.179327	0.537618	11	8	19	1.88056	0.161767	0.664377	0.554046	0.084183
18S	1521	C	183	82	265	0.422723	0	0	143	50	193	0.0770332	0	0	32	7	39	0.363333	0	0.271482	0.090494	0.127978
18S	1522	A	59	30	89	0.915185	0.100764	0.480646	89	32	121	0.441621	0	0.308088	21	7	28	0.809962	0	0.456193	0.414976	0.0762373
18S	1523	C	109	68	177	0.0938826	0	0	159	58	217	0.324822	0	0	28	23	51	0.197863	0	0	0	0
18S	1524	G	46	37	83	1.12354	0.15942	0.532072	55	51	106	0.452648	0.0239788	0.31362	7	18	25	0.6	0.0137445	0.384236	0.409976	0.0910211
18S	1525	C	107	86	193	0.166151	0	0	124	65	189	0.292164	0	0	12	31	43	0.154545	0	0	0	0
18S	1526	G	40	36	76	1.23506	0.146837	0.555815	49	52	101	0.340959	0	0.256137	8	9	17	1.05617	0.118635	0.527923	0.446625	0.135176
18S	1527	C	116	138	254	0.399826	0	0	89	55	144	0.099387	0	0	23	35	58	0.451789	0	0	0	0
18S	1528	G	70	53	123	0.308871	0	0.237446	70	29	99	0.374556	0	0.274489	29	6	35	0.000925926	0	0.000951475	0.170962	0.121163
18S	1529	C	88	135	223	0.308829	0	0	77	31	108	0.309276	0	0.237886	28	8	36	0.0492492	0	0.0481786	0.0953549	0.102686
18S	1530	U	164	99	263	0.457239	0	0	89	44	133	0.0330846	0	0.0322581	27	12	39	0.0452778	0	0.0443779	0.0255453	0.0187287
18S	1531	A	48	58	106	0.470924	0	0.322202	43	21	64	1.25915	0.199098	0.561176	15	2	17	1.57284	0.196441	0.624816	0.502732	0.13027
18S	1532	C	114	33	147	0.0143393	0	0	113	22	135	0.0460784	0	0.0443605	19	0	19	1.50444	0.218032	0.612947	0.219103	0.279078
18S	1533	A	34	58	92	0.627957	0.060971	0.388298	109	13	122	0.269557	0	0.213692	24	1	25	1.16282	0.220508	0.547375	0.383122	0.136274
18S	1534	C	71	56	127	0.0729167	0	0.0684597	239	22	261	0.436684	0	0	54	11	65	0.153535	0	0	0.0228199	0.0322722
18S	1535	U	62	102	164	0.219933	0	0	155	87	242	0.362551	0	0	77	9	86	0.330013	0	0	0	0
18S	1536	G	36	32	68	0.96248	0.158285	0.494089	119	34	153	0.141486	0	0.124658	93	11	104	0.430476	0	0	0.206249	0.2098
18S	1537	A	32	45	77	0.731909	0.105773	0.425754	38	27	65	1.96852	0.337915	0.666534	26	14	40	0.834417	0	0.460997	0.517762	0.106177
18S	1538	C	79	71	150	0.0724062	0	0	82	115	197	0.0231201	0	0.0227097	37	51	88	0.113733	0	0	0.00756991	0.0107055
18S	1539	U	79	63	142	0.086791	0	0.0803771	29	222	251	0.133862	0	0	29	71	100	0.189659	0	0	0.0267924	0.0378901
18S	1540	G	58	65	123	0.350986	0	0.26136	55	139	194	0.230997	0	0.188435	19	58	77	0.113675	0	0.103261	0.184352	0.0646082
18S	1541	G	20	76	96	0.972852	0.175096	0.49571	23	110	133	0.979187	0.198037	0.496615	25	41	66	0.333831	0	0.253112	0.415146	0.114576
18S	1542	C	45	136	181	0.0498779	0	0.0477582	85	196	281	0.069937	0	0	35	23	58	0.524859	0	0.34807	0.131943	0.154064
18S	1543	U	90	174	264	0.236646	0	0	127	146	273	0.0682887	0	0.0641426	120	33	153	0.491991	0	0	0.0213809	0.0302371
18S	1544	C	113	187	300	0.305943	0	0	243	161	404	0.272126	0	0	79	69	148	0.477181	0	0	0	0
18S	1545	A	218	102	320	0.332641	0	0	282	155	437	0.322679	0	0	41	19	60	0.399271	0	0.288725	0.0962417	0.136106
18S	1546	G	78	79	157	0.474262	0	0.323081	172	106	278	0.11828	0	0.106109	33	16	49	0.616	0	0.385965	0.271719	0.119884
18S	1547	C	162	216	378	0.450161	0	0	271	168	439	0.337475	0	0	56	22	78	0.0666667	0	0	0	0
18S	1548	G	72	85	157	0.479536	0.00140725	0.325505	221	70	291	0.0564688	0	0.0536243	51	14	65	0.109428	0	0.1	0.15971	0.118754
18S	1549	U	152	139	291	0.277093	0	0	309	174	483	0.411892	0	0	32	45	77	0.0864672	0	0	0	0
18S	1550	G	63	83	146	0.438398	0	0.30623	104	86	190	0.601803	0.0913149	0.376936	31	5	36	0.86036	0.0889179	0.469287	0.384151	0.0667631
18S	1551	U	80	141	221	0.173824	0	0	127	60	187	0.552364	0.0451457	0.357045	73	3	76	0.195382	0	0	0.119015	0.168312
18S	1552	G	53	54	107	0.640432	0	0.392621	122	26	148	0.897241	0.138952	0.474598	30	0	30	1.18423	0.219176	0.5503	0.472506	0.0643892
18S	1553	C	71	100	171	0.070801	0	0	146	47	193	0.407159	0	0.290412	43	5	48	0.387982	0	0.283701	0.191371	0.135347
18S	1554	C	106	62	168	0.148784	0	0	205	32	237	0.0884687	0	0.0815931	67	4	71	0.0546296	0	0	0.0271977	0.0384634
18S	1555	U	98	64	162	0.172393	0	0	293	118	411	0.440831	0	0	73	19	92	0.292115	0	0	0	0
18S	1556	A	48	29	77	0.686325	0.115337	0.410112	127	78	205	0.164671	0	0.14198	21	23	44	0.596543	0	0.378921	0.310338	0.119726
18S	1557	C	60	9	69	0.773016	0.0871221	0.439531	216	75	291	0.225723	0	0	83	30	113	0.423489	0	0	0.14651	0.207197
18S	1558	C	46	30	76	0.506205	0	0.339003	165	98	263	0.151641	0	0	31	28	59	0.221296	0	0.183705	0.174236	0.138559
18S	1559	C	60	41	101	0.137146	0	0.121654	111	119	230	0.0232323	0	0	42	39	81	0.0348238	0	0	0.0405514	0.0573484
18S	1560	U	123	49	172	0.403276	0	0	130	126	256	0.166667	0	0	25	79	104	0.28328	0	0	0	0
18S	1561	A	32	40	72	0.510198	0	0.340928	39	75	114	0.908696	0.210386	0.478261	12	28	40	0.942005	0	0.491238	0.436809	0.0680049
18S	1562	C	59	66	125	0.153263	0	0	84	119	203	0.0108388	0	0	6	56	62	0.194533	0	0.165046	0.0550152	0.0778033
18S	1563	G	5	48	53	1.27243	0.196048	0.564543	37	98	135	0.558497	0.0682101	0.360055	10	48	58	0.302448	0	0.235277	0.386625	0.135729
18S	1564	C	36	85	121	0.000546448	0	0.000550661	58	86	144	0.412414	0.00159454	0.293425	13	79	92	0.256511	0	0	0.0979919	0.138192
18S	1565	C	43	135	178	0.339851	0	0	97	112	209	0.0855556	0	0	7	175	182	0.697875	0	0	0	0
18S	1566	G	39	45	84	0.556601	0	0.360298	58	101	159	0.25375	0	0.203407	1	12	13	4.12857	0.433149	0.816384	0.46003	0.259994
18S	1567	G	33	46	79	0.620972	0	0.386063	72	87	159	0.241736	0	0.195661	5	13	18	2.38655	0.0910069	0.715839	0.432521	0.214888
18S	1568	C	87	113	200	0.398618	0	0	155	203	358	0.472764	0	0	39	26	65	0.105892	0	0	0	0
18S	1569	A	83	104	187	0.337352	0	0	113	164	277	0.263669	0	0	29	41	70	0.210172	0	0	0	0
18S	1570	G	100	57	157	0.133826	0	0	64	97	161	0.372222	0	0.272481	15	27	42	0.33385	0	0.254732	0.175738	0.124476
18S	1571	G	33	50	83	0.710714	0.0590889	0.41836	51	77	128	0.728854	0.0442032	0.423481	6	11	17	2.08395	0.00416415	0.688137	0.509993	0.125984
18S	1572	C	66	69	135	0.0495098	0	0.0475071	107	131	238	0.111715	0	0	21	48	69	0.379048	0	0	0.0158357	0.022395
18S	1573	G	26	46	72	1.09376	0.149789	0.525831	25	125	150	0.469389	0	0.320891	3	11	14	2.46815	0.360126	0.72561	0.524111	0.16523
18S	1574	C	77	64	141	0.0303599	0	0.0296681	129	193	322	0.379807	0	0	23	54	77	0.42037	0	0	0.00988938	0.0139857
18S	1575	G	71	80	151	0.0592836	0	0	64	216	280	0.301819	0	0	30	18	48	0.0170068	0	0	0	0
18S	1576	G	112	118	230	0.427754	0	0	78	124	202	0.0293377	0	0.0286386	34	20	54	0.159798	0	0	0.0095462	0.0135004
18S	1577	G	63	33	96	0.580412	0	0.369665	30	55	85	1.87855	0.248998	0.65525	17	9	26	0.867078	0.0665132	0.473803	0.499573	0.118005
18S	1578	U	114	154	268	0.490128	0	0	87	164	251	0.00224868	0	0	23	44	67	0.299183	0	0	0	0
18S	1579	A	72	32	104	0.520106	0	0.344308	62	82	144	0.963372	0.115209	0.492402	14	31	45	0.172464	0	0.149874	0.328861	0.140262
18S	1580	A	62	20	82	1.04431	0.17825	0.513866	46	109	155	1.02792	0.190995	0.508491	7	19	26	1.36132	0.20711	0.585694	0.536017	0.0351954
18S	1581	C	88	43	131	0.252441	0	0.202786	122	101	223	0.460962	0.0571662	0.316487	48	11	59	0.0411111	0	0.0401302	0.186468	0.113411
18S	1582	C	81	51	132	0.244528	0	0.197677	221	158	379	0.14769	0	0	24	22	46	0.44539	0	0.312749	0.170142	0.129155
18S	1583	C	130	112	242	0.409236	0	0	347	268	615	0.502525	0	0	30	28	58	0.153296	0	0.134902	0.0449674	0.0635935
18S	1584	G	73	71	144	0.0523372	0	0.0500623	255	210	465	0.287387	0	0	21	34	55	0.270437	0	0.215904	0.0886553	0.0922701
18S	1585	U	94	109	203	0.343246	0	0	252	211	463	0.311422	0	0	49	84	133	0.537562	0	0	0	0
18S	1586	U	84	132	216	0.413876	0	0	228	313	541	0.448421	0	0	25	112	137	0.564573	0	0	0	0
18S	1587	G	37	106	143	0.0941358	0	0	108	246	354	0.137809	0	0	16	66	82	0.226506	0	0	0	0
18S	1588	A	30	93	123	0.0242832	0	0	65	146	211	0.396646	0.0445188	0.284961	7	64	71	0.172531	0	0	0.0949871	0.134332
18S	1589	A	5	20	25	3.62393	0.562628	0.790308	35	90	125	1.22928	0.217828	0.553394	6	23	29	0.964074	0.0990861	0.499329	0.614343	0.126368
18S	1590	C	21	43	64	0.537436	0	0.3531	39	99	138	0.821023	0.0314816	0.452646	0	34	34	0.519365	0	0.348382	0.384709	0.0480774
18S	1591	C	14	61	75	0.325731	0	0.248162	17	33	50	3.87603	0.482171	0.798125	5	29	34	0.371429	0	0.276596	0.440961	0.25282
18S	1592	C	5	63	68	0.34219	0	0.257732	27	95	122	0.776423	0	0.43908	0	18	18	1.16082	0.0752193	0.550624	0.415812	0.120699
18S	1593	C	13	81	94	0.118012	0	0	92	117	209	0.096455	0	0	3	20	23	0.410648	0	0.299966	0.0999887	0.141405
18S	1594	A	18	25	43	0.956313	0	0.49458	71	50	121	0.551821	0	0.357484	7	5	12	1.36667	0.163898	0.596865	0.482976	0.0980704
18S	1595	U	23	20	43	0.89596	0	0.478296	222	71	293	0.432048	0	0	10	9	19	0.308889	0	0.245366	0.241221	0.195286
18S	1596	U	14	42	56	0.507797	0	0.340746	223	166	389	0.59604	0	0	10	29	39	0.424444	0	0	0.113582	0.160629
18S	1597	C	29	233	262	0.756865	0	0	186	135	321	0.494306	0	0	8	22	30	0.226523	0	0	0	0
18S	1598	G	14	43	57	0.55364	0	0.360349	49	22	71	1.76682	0.18975	0.641796	3	19	22	0.0376812	0	0.0379009	0.346682	0.246729
18S	1599	U	41	62	103	0.123611	0	0	66	68	134	0.441646	0	0.307931	9	34	43	0.491162	0	0	0.102644	0.14516
18S	1600	G	10	39	49	0.928889	0	0.486612	26	32	58	2.3951	0.310703	0.708998	2	9	11	1.21204	0.0888967	0.569378	0.588329	0.0917721
18S	1601	A	16	19	35	1.80617	0.0418445	0.650078	50	37	87	1.30013	0.163249	0.568048	0	1	1	13.3167	0.848291	0.963812	0.727312	0.170551
18S	1602	U	23	41	64	0.529915	0	0.349887	76	65	141	0.381768	0	0.277705	2	13	15	0.829167	0.0638181	0.46934	0.365644	0.0790239
18S	1603	G	35	48	83	0.182937	0	0.156218	108	50	158	0.227114	0	0.186033	14	22	36	0.23033	0	0	0.114084	0.0815826
18S	1604	G	28	102	130	0.322222	0	0	225	91	316	0.404276	0	0	9	8	17	0.853086	0.110002	0.474588	0.158196	0.223723
18S	1605	G	56	150	206	0.577724	0	0	219	61	280	0.236734	0	0	14	28	42	0.245478	0	0	0	0
18S	1606	G	42	28	70	0.534585	0	0.351585	176	26	202	0.201916	0	0.168686	27	9	36	0.0693694	0	0	0.173424	0.143573
18S	1607	A	26	65	91	0.18756	0	0.159396	176	63	239	0.0551389	0	0.0524646	25	6	31	0.164583	0	0.145221	0.119027	0.0474213
18S	1608	U	27	35	62	0.807584	0	0.450733	150	95	245	0.0606143	0	0.05737	17	38	55	0.364683	0	0	0.169368	0.200329
18S	1609	C	9	73	82	0.344712	0	0.258664	115	166	281	0.0656816	0	0	13	39	52	0.316771	0	0	0.0862213	0.121935
18S	1610	G	39	86	125	0.172663	0	0	179	194	373	0.314914	0	0	27	28	55	0.365476	0	0	0	0
18S	1611	G	47	118	165	0.424766	0	0	46	262	308	0.188242	0	0	13	18	31	0.15	0	0.134078	0.0446927	0.0632051
18S	1612	G	33	153	186	0.547594	0	0	10	362	372	0.383557	0	0	14	24	38	0.162963	0	0	0	0
18S	1613	G	21	55	76	0.213853	0	0.178082	17	162	179	0.313025	0	0.239413	6	22	28	0.0716475	0	0.0690802	0.162192	0.0704399
18S	1614	A	22	22	44	1.02494	0.133778	0.511774	7	147	154	0.430179	0	0.30215	3	4	7	2.81667	0.425155	0.76298	0.525635	0.188388
18S	1615	U	30	30	60	0.381239	0	0.279327	29	192	221	0.0862863	0	0	10	11	21	0.167677	0	0.149415	0.142914	0.114128
18S	1616	U	13	29	42	0.909302	0.093279	0.482121	17	204	221	0.148448	0	0	3	38	41	0.499735	0	0	0.160707	0.227274
18S	1617	G	32	41	73	0.0135135	0	0	14	95	109	0.648889	0.0591753	0.395713	6	2	8	1.42469	0.187271	0.615795	0.337169	0.254783
18S	1618	C	35	44	79	0.212917	0	0	36	87	123	0.298297	0	0.231197	2	4	6	1.84762	0.158599	0.683099	0.304765	0.283684
18S	1619	A	27	28	55	0.0140873	0	0	29	26	55	1.64563	0.244664	0.626246	2	14	16	0.0385621	0	0	0.208749	0.295215
18S	1620	A	27	20	47	0.10625	0	0.0978887	31	64	95	0.395139	0	0.285356	3	4	7	0.948611	0	0.520183	0.301143	0.172762
18S	1621	U	25	13	38	0.339031	0	0.258134	49	173	222	0.499153	0	0	16	5	21	0.386364	0	0	0.0860448	0.121686
18S	1622	U	42	26	68	0.337198	0	0	74	115	189	0.443333	0	0	25	3	28	0.597701	0	0	0	0
18S	1623	A	29	43	72	0.368037	0	0	31	90	121	0.140073	0	0	9	4	13	0.0793651	0	0	0	0
18S	1624	U	17	5	22	1.16715	0.16466	0.549591	9	53	62	0.730335	0.00658962	0.425985	1	2	3	2.56111	0.147353	0.77349	0.583022	0.143824
18S	1625	U	7	1	8	4.97778	0.559911	0.848485	7	37	44	1.70346	0.0312235	0.635326	0	0	0	14.8667	0.839432	1	0.827937	0.149585	1
18S	1626	C	33	7	40	0.340108	0	0.258496	2	39	41	2.06561	0.180497	0.679075	0	0	0	17.9222	0.848523	1	0.645857	0.303627
18S	1627	C	21	9	30	0.979928	0.0815014	0.503128	22	40	62	1.17284	0.0558782	0.543745	6	1	7	1.64861	0.0959146	0.653275	0.566716	0.0634125
18S	1628	C	21	7	28	1.30536	0.215923	0.574827	53	50	103	0.319017	0	0.243636	6	7	13	0.619841	0	0.400308	0.406257	0.135274
18S	1629	C	55	35	90	0.268864	0	0	54	74	128	0.177433	0	0.151694	34	6	40	0.459079	0	0	0.0505646	0.0715091
18S	1630	A	47	11	58	0.257815	0	0.207771	58	68	126	0.311024	0	0.238671	13	3	16	0.615033	0	0.395212	0.280551	0.0820531
18S	1631	U	104	25	129	0.435043	0	0	85	274	359	0.560463	0	0	22	9	31	0.0673611	0	0	0	0
18S	1632	G	76	46	122	0.357091	0	0	41	118	159	0.204167	0	0.170435	38	26	64	0.558291	0	0	0.0568116	0.0803437
18S	1633	A	67	32	99	0.171667	0	0	96	140	236	0.181388	0	0	17	25	42	0.218863	0	0	0	0
18S	1634	A	43	32	75	0.150292	0	0.132168	50	149	199	0.0475	0	0.0455635	19	11	30	0.197849	0	0.169742	0.115824	0.051996
18S	1635	C	41	83	124	0.347556	0	0	98	256	354	0.443944	0	0	7	34	41	0.094709	0	0	0	0
18S	1636	G	24	38	62	0.356966	0.000350062	0.266176	54	127	181	0.182418	0	0.154995	10	13	23	0.626852	0.00408177	0.395444	0.272205	0.0982553
18S	1637	A	36	57	93	0.17695	0	0	70	159	229	0.122899	0	0	16	32	48	0.263946	0	0	0	0
18S	1638	G	15	39	54	0.443232	0	0.311029	15	101	116	0.692972	0.0660262	0.4114	6	18	24	0.569333	0.0218639	0.372276	0.364902	0.0413066
18S	1639	G	39	8	47	0.646296	0.043357	0.397608	122	37	159	0.183403	0	0.155802	30	2	32	0.123232	0	0.112754	0.222055	0.125373
18S	1640	A	39	35	74	0.0878519	0	0.0817593	208	26	234	0.232719	0	0	36	10	46	0.191726	0	0	0.0272531	0.0385417
18S	1641	A	31	23	54	0.810909	0	0.452333	186	27	213	0.122897	0	0	45	10	55	0.211508	0	0	0.150778	0.213232
18S	1642	U	34	35	69	0.482857	0	0.328794	111	17	128	0.476141	0.006112	0.324261	15	3	18	1.74678	0.186951	0.648361	0.433805	0.151725
18S	1643	U	16	8	24	3.93956	0.545807	0.804064	58	13	71	1.92593	0.352348	0.661367	19	0	19	1.92333	0.292892	0.669374	0.711602	0.0654624
18S	1644	C	98	32	130	0.0014419	0	0	97	35	132	0.593317	0.0684601	0.374144	42	4	46	0.258865	0	0.209169	0.194438	0.153098
18S	1645	C	92	30	122	0.235592	0	0.191934	141	31	172	0.341554	0.00924302	0.255698	32	9	41	0.539947	0	0.356133	0.267922	0.067589
18S	1646	C	169	32	201	0.225633	0	0	232	64	296	0.210064	0	0	83	1	84	0.214118	0	0	0	0
18S	1647	A	289	37	326	0.507713	0	0	324	14	338	0.266994	0	0	146	5	151	0.564181	0	0	0	0
18S	1648	G	105	30	135	0.430801	0	0.302646	189	26	215	0.252418	0	0.202292	73	5	78	0.0383966	0	0	0.168313	0.125869
18S	1649	U	174	34	208	0.0558214	0	0	323	68	391	0.315136	0	0	69	30	99	0.246444	0	0	0	0
18S	1650	A	251	47	298	0.346934	0	0	214	47	261	0.122986	0	0.10989	42	17	59	0.331481	0	0.252113	0.120668	0.103206
18S	1651	A	201	38	239	0.141435	0	0	374	46	420	0.32721	0	0	38	15	53	0.45679	0	0.317597	0.105866	0.149716
18S	1652	G	97	17	114	0.86599	0.0993295	0.466264	263	20	283	0.0317684	0	0.0308957	65	40	105	0.345702	0	0	0.16572	0.212891
18S	1653	U	193	94	287	0.361844	0	0	323	74	397	0.334171	0	0	89	38	127	0.530295	0	0	0	0
18S	1654	G	125	32	157	0.162447	0	0.140511	152	21	173	0.570434	0.0248431	0.364568	11	26	37	0.595614	0.0434107	0.379542	0.294873	0.109322
18S	1655	C	115	91	206	0.185346	0	0	258	80	338	0.296952	0	0	30	11	41	0.270899	0	0.217225	0.0724084	0.102401
18S	1656	G	88	61	149	0.0724444	0	0.0679733	153	30	183	0.298188	0	0.230661	24	4	28	0.71954	0	0.427012	0.241882	0.146792
18S	1657	G	132	90	222	0.411609	0	0	225	35	260	0.189783	0	0	30	5	35	0.230556	0	0.191686	0.0638953	0.0903616
18S	1658	G	25	30	55	1.36984	0.218377	0.582419	47	57	104	0.945079	0.146786	0.488273	13	5	18	1.2655	0.0184877	0.571882	0.547525	0.0421176
18S	1659	U	49	27	76	0.555123	0	0.35997	45	88	133	0.406053	0	0.29033	11	7	18	1.01345	0	0.516851	0.38905	0.0947351
18S	1660	C	80	41	121	0.2102	0	0	79	70	149	0.146148	0	0.128258	26	5	31	0.123264	0	0.112878	0.0803787	0.0571821
18S	1661	A	53	14	67	0.440523	0	0.308962	73	28	101	0.786383	0.0666084	0.442639	16	2	18	1.31696	0.0997308	0.581612	0.444404	0.111316
18S	1662	U	58	7	65	0.462458	0	0.31953	118	130	248	0.30946	0	0	44	18	62	0.205644	0	0	0.10651	0.150628
18S	1663	A	28	6	34	1.78063	0.111851	0.647018	57	40	97	0.990023	0.0929311	0.500057	12	4	16	2.82157	0.334689	0.74987	0.632315	0.102514
18S	1664	A	32	10	42	1.35633	0.132536	0.581349	54	53	107	0.921296	0.118849	0.48184	31	4	35	1.22963	0.100667	0.558452	0.540547	0.0425515
18S	1665	G	54	7	61	0.763978	0.0315733	0.437096	76	110	186	0.15104	0	0.131833	30	10	40	1.28184	0.202172	0.567827	0.378919	0.182686
18S	1666	C	40	20	60	1.04608	0.17023	0.515391	107	89	196	0.193852	0	0.163069	62	47	109	0.107879	0	0	0.226153	0.215084
18S	1667	U	67	100	167	0.208796	0	0	146	153	299	0.156481	0	0	69	63	132	0.206767	0	0	0	0
18S	1668	U	119	109	228	0.379573	0	0	178	258	436	0.403382	0	0	118	79	197	0.46431	0	0	0	0
18S	1669	G	18	80	98	0.765432	0.0111471	0.436061	46	155	201	0.486414	0	0.328333	27	99	126	0.0606299	0	0	0.254798	0.18546
18S	1670	C	57	207	264	0.342935	0	0	52	336	388	0.231448	0	0	31	226	257	0.575538	0	0	0	0
18S	1671	G	41	106	147	0.367192	0	0.269908	41	202	243	0.401184	0.00932204	0.287158	34	98	132	0.0246449	0	0	0.185689	0.13149
18S	1672	U	55	182	237	0.181232	0	0	101	238	339	0.0402614	0	0	53	49	102	0.243581	0	0.197412	0.065804	0.093061
18S	1673	U	94	246	340	0.445748	0	0	68	435	503	0.374978	0	0	64	17	81	0.491192	0	0.332112	0.110704	0.156559
18S	1674	G	80	109	189	0.0574854	0	0.0546324	97	248	345	0.0699743	0	0	53	18	71	0.574846	0	0.368265	0.140966	0.162265
18S	1675	A	92	139	231	0.199186	0	0	66	237	303	0.00884503	0	0.00879616	82	14	96	0.0024055	0	0	0.00293205	0.00414655
18S	1676	U	72	165	237	0.251074	0	0	80	266	346	0.171726	0	0	84	24	108	0.203874	0	0	0	0
18S	1677	U	64	128	192	0.134254	0	0	111	375	486	0.496874	0	0	136	42	178	0.644072	0	0	0	0
18S	1678	A	1	31	32	4.46768	0.61979	0.821661	1	4	5	45.9148	0.944683	0.982174	0	8	8	7.31481	0.70399	0.891648	0.898494	0.0657078	1	0.821661	0.982174	0.891648	0.898494	0.0657078
18S	1679	A	29	136	165	0.0699465	0	0	56	281	337	0.352433	0	0	25	14	39	0.596944	0	0.379749	0.126583	0.179015
18S	1680	G	11	92	103	0.360256	0	0.26673	7	124	131	0.590067	0	0.372872	4	25	29	0.980741	0	0.503614	0.381072	0.096881
18S	1681	U	2	109	111	0.165774	0	0.143298	3	151	154	0.183082	0	0.155599	1	14	15	2.56458	0.289766	0.732302	0.343733	0.274806
18S	1682	C	3	86	89	0.398148	0	0.287049	1	80	81	1.09173	0.0275685	0.524989	3	42	45	0.0852657	0	0.0801726	0.297404	0.181743
18S	1683	C	7	95	102	0.159223	0	0.138514	0	110	110	0.33964	0	0.255247	6	45	51	0.108333	0	0	0.131254	0.104331
18S	1684	C	7	193	200	0.460697	0	0	16	126	142	0.137607	0	0	15	33	48	0.117007	0	0	0	0
18S	1685	U	13	138	151	0.227485	0	0	13	136	149	0.178148	0	0	12	24	36	0.288889	0	0.228939	0.0763129	0.107923
18S	1686	G	5	24	29	3.23259	0.481656	0.769801	8	91	99	0.125111	0	0.112196	4	30	34	0.365714	0	0.273504	0.385167	0.279836
18S	1687	C	17	49	66	0.839303	0.0795775	0.460049	7	86	93	0.164303	0	0.142418	5	38	43	0.107576	0	0.099162	0.233876	0.1609
18S	1688	C	75	63	138	0.0965628	0	0	16	70	86	0.235121	0	0.192151	9	49	58	0.113748	0	0	0.0640504	0.0905809
18S	1689	C	88	63	151	0.155994	0	0	28	74	102	0.0321467	0	0.0314412	7	59	66	0.241957	0	0	0.0104804	0.0148215
18S	1690	U	122	61	183	0.273128	0	0	19	110	129	0.200342	0	0	16	80	96	0.484536	0	0	0	0
18S	1691	U	60	37	97	0.431519	0	0.303606	18	61	79	0.373472	0.0542069	0.274416	15	25	40	0.370732	0	0.275362	0.284461	0.0135426
18S	1692	U	79	8	87	0.669192	0	0.403656	30	39	69	0.616508	0.158786	0.384783	9	5	14	3.36074	0.394889	0.782646	0.523695	0.183268
18S	1693	G	81	28	109	0.38	0	0.277188	32	66	98	0.122559	0	0.110169	14	34	48	0.338095	0	0.256582	0.214647	0.074354
18S	1694	U	167	119	286	0.525745	0	0	42	83	125	0.110229	0	0	28	71	99	0.381111	0	0	0	0
18S	1695	A	89	32	121	0.260565	0	0.208058	17	94	111	0.0872024	0	0.0808722	9	8	17	3.24568	0.420063	0.774602	0.354511	0.301553
18S	1696	C	114	127	241	0.455051	0	0	56	83	139	0.110238	0	0	8	89	97	0.322109	0	0	0	0
18S	1697	A	36	48	84	0.617386	0	0.384515	40	106	146	0.184429	0	0	0	40	40	0.705691	0	0.419729	0.268081	0.190107
18S	1698	C	67	128	195	0.402041	0	0	68	98	166	0.264737	0	0	18	131	149	0.620667	0	0	0	0
18S	1699	A	47	56	103	0.159722	0	0.138876	34	47	81	0.853388	0.0130787	0.463497	8	77	85	0.264341	0	0	0.200791	0.194221
18S	1700	C	76	44	120	0.112672	0	0	53	76	129	0.206325	0	0.172133	4	52	56	0.0949318	0	0.0881129	0.0867488	0.0702798
18S	1701	C	47	56	103	0.133013	0	0	103	92	195	0.175	0	0	6	117	123	0.61828	0	0	0	0
18S	1702	G	19	9	28	2.16782	0.302685	0.691856	115	50	165	0.157697	0	0.136929	5	10	15	2.65833	0.320786	0.739282	0.522689	0.27346
18S	1703	C	0	0	0	89.9	0.976732	1	3	5	8	24.6642	0.899109	0.965214	0	3	3	12.2444	0.729933	0.942283	0.969166	0.023728	1	1	0.965214	0.942283	0.969166	0.023728
18S	1704	C	48	4	52	0.759329	0	0.43628	154	10	164	0.47468	0.0107302	0.323215	10	12	22	1.2	0	0.556452	0.438649	0.0952331
18S	1705	C	59	13	72	0.338204	0	0.255344	396	20	416	0.41612	0	0	10	7	17	1.4642	0	0.607893	0.287746	0.249227
18S	1706	G	36	3	39	1.66861	0.12642	0.631186	203	26	229	0.273237	0	0.215335	16	3	19	1.11389	0	0.539704	0.462075	0.178424
18S	1707	U	49	4	53	1.14033	0.109633	0.537432	245	32	277	0.121383	0	0.108592	14	10	24	0.676889	0	0.413522	0.353182	0.180197
18S	1708	C	95	12	107	0.126543	0	0.11326	492	21	513	0.417402	0	0	53	18	71	0.527006	0	0	0.0377532	0.0533911
18S	1709	G	201	23	224	0.453235	0	0	324	23	347	0.0778097	0	0	21	12	33	0.177124	0	0.154328	0.0514427	0.0727509
18S	1710	C	215	26	241	0.441827	0	0	455	16	471	0.336299	0	0	51	37	88	0.596005	0	0	0	0
18S	1711	U	183	70	253	0.433596	0	0	396	25	421	0.269089	0	0	25	11	36	0.139039	0	0.125034	0.0416779	0.0589415
18S	1712	A	79	6	85	0.934625	0.0649408	0.486025	318	4	322	0.0986584	0	0	40	5	45	0.136232	0	0	0.162008	0.229115
18S	1713	C	113	63	176	0.0766478	0	0	328	12	340	0.219485	0	0	21	20	41	0.0917989	0	0	0	0
18S	1714	U	51	112	163	0.0112466	0	0.011189	234	28	262	0.0536967	0	0	29	13	42	0.166667	0	0	0.00372967	0.00527455
18S	1715	A	58	88	146	0.139305	0	0.123006	66	9	75	2.14342	0.424668	0.684741	11	2	13	1.60714	0.183106	0.633803	0.480517	0.253652
18S	1716	C	53	98	151	0.0600146	0	0.0569704	148	6	154	0.352545	0	0.261902	23	12	35	0.0339506	0	0	0.106291	0.112465
18S	1717	C	48	141	189	0.199649	0	0	90	13	103	0.859936	0.0817745	0.46475	4	23	27	0.335714	0	0.258242	0.240997	0.190125
18S	1718	G	41	68	109	0.506263	0.0275513	0.338146	68	19	87	1.02626	0.129314	0.509337	5	2	7	5.06667	0.468119	0.852735	0.566739	0.213965
18S	1719	A	56	136	192	0.037133	0	0	71	14	85	1.10853	0.122869	0.528651	6	2	8	6.76049	0.343207	0.883796	0.470816	0.363118
18S	1720	U	38	57	95	1.29769	0.178569	0.567351	74	50	124	0.496356	0	0.333493	17	4	21	2.73737	0.192669	0.74145	0.547431	0.167143
18S	1721	U	94	57	151	0.622149	0.0270348	0.385096	136	93	229	0.18971	0	0	41	13	54	0.688687	0	0.412263	0.265786	0.188266
18S	1722	G	109	47	156	0.745081	0.105866	0.428525	164	52	216	0.00972862	0	0	65	8	73	0.406907	0	0.292026	0.240184	0.178744
18S	1723	G	141	37	178	0.653755	0.0907994	0.396656	186	27	213	0.141796	0	0.124698	111	11	122	0.113821	0	0	0.173784	0.165612
18S	1724	A	296	32	328	0.0797028	0	0	151	23	174	0.625651	0.104012	0.386219	172	4	176	0.373321	0	0	0.12874	0.182066
18S	1725	U	533	64	597	0.502713	0	0	257	111	368	0.170039	0	0	342	31	373	0.751218	0	0	0	0
18S	1726	G	387	90	477	0.336471	0	0	351	66	417	0.230276	0	0	148	7	155	0.249858	0	0	0	0
18S	1727	G	522	31	553	0.42509	0	0	254	29	283	0.310876	0	0.23779	105	33	138	0.174181	0	0	0.0792634	0.112095
18S	1728	U	353	17	370	0.109134	0	0	178	204	382	0.0279373	0	0	69	11	80	0.379561	0	0.277616	0.0925387	0.130869
18S	1729	U	218	56	274	0.185535	0	0.156981	205	274	479	0.202523	0	0	40	20	60	0.674317	0	0.406724	0.187902	0.167478
18S	1730	U	91	206	297	0.0230425	0	0.0225976	145	365	510	0.249402	0	0	20	21	41	1.13889	0	0.538462	0.18702	0.248678
18S	1731	A	170	140	310	0.12283	0	0	159	467	626	0.411129	0	0	28	12	40	0.819783	0	0.456604	0.152201	0.215245
18S	1732	G	37	92	129	0.92265	0.129622	0.481812	39	158	197	1.05802	0.141449	0.515362	17	4	21	1.44495	0.123812	0.602189	0.533121	0.0507227
18S	1733	U	79	198	277	0.291127	0	0	61	506	567	0.39597	0	0	22	36	58	0.335217	0	0	0	0
18S	1734	G	33	58	91	0.973551	0.21091	0.496031	45	184	229	0.606184	0.0308101	0.378431	7	12	19	0.773889	0.0920515	0.44892	0.441127	0.0483254
18S	1735	A	17	72	89	0.739259	0.0999403	0.427775	41	423	464	0.304325	0	0	3	14	17	0.743827	0.0774035	0.440585	0.289453	0.204741
18S	1736	G	37	92	129	0.0395727	0	0.03835	68	129	197	0.725365	0.0717765	0.421647	5	11	16	0.794771	0.0306108	0.457831	0.305943	0.189792
18S	1737	G	17	71	88	0.421223	0	0.298743	36	167	203	0.558497	0	0.359487	22	13	35	0.151235	0	0	0.21941	0.157116
18S	1738	C	32	51	83	0.346429	0	0.25959	56	225	281	0.00559496	0	0.00558352	18	8	26	0.265432	0	0.21608	0.160418	0.110916
18S	1739	C	36	50	86	0.270115	0	0.214612	58	121	179	0.626296	0.0127833	0.386426	14	2	16	1.44706	0.130996	0.605911	0.402316	0.160142
18S	1740	C	47	36	83	0.241534	0.013101	0.196429	130	125	255	0.0277778	0	0.0271301	11	8	19	1.71611	0.0539517	0.643676	0.289078	0.26009
18S	1741	U	34	45	79	0.599583	0	0.377789	73	205	278	0.0427718	0	0	17	7	24	1.99289	0.150905	0.674895	0.350895	0.27618
18S	1742	C	26	80	106	0.269782	0	0.214039	95	363	458	0.486638	0	0	20	34	54	0.601818	0	0.380023	0.198021	0.155557
18S	1743	G	60	91	151	0.0801901	0	0	80	142	222	0.197808	0	0.165762	35	48	83	0.182143	0	0.155646	0.107136	0.0758691
18S	1744	G	49	52	101	0.72963	0	0.424246	51	165	216	0.265079	0	0.210302	30	44	74	0.514667	0	0.342806	0.325785	0.0881679
18S	1745	A	62	57	119	0.673333	0	0.404404	65	139	204	0.297724	0	0.230285	53	60	113	0.0669591	0	0.0632771	0.232656	0.139275
18S	1746	U	35	109	144	0.528966	0	0.347531	62	123	185	0.435663	0	0.304598	53	193	246	0.537652	0	0	0.217376	0.154704
18S	1747	C	52	428	480	0.564842	0	0	53	301	354	0.320626	0	0	21	285	306	0.64325	0	0	0	0
18S	1748	G	19	161	180	0.409822	0	0.291834	37	208	245	0.0313008	0	0	3	171	174	0.307175	0	0	0.0972781	0.137572
18S	1749	G	11	158	169	0.546209	0	0.354606	26	264	290	0.285071	0	0	5	112	117	0.00677966	0	0.00679117	0.120466	0.165585
18S	1750	C	26	490	516	0.566172	0	0	29	330	359	0.484444	0	0	7	104	111	0.0425595	0	0	0	0
18S	1751	C	6	355	361	0.340209	0	0	18	78	96	1.08981	0.168459	0.524072	4	93	97	0.0230159	0	0	0.174691	0.24705
18S	1752	C	1	274	275	0.123068	0	0	75	101	176	0.0591337	0	0.0561316	3	35	38	1.25954	0.152558	0.563831	0.206654	0.2536
18S	1753	C	0	343	343	0.353585	0	0	75	95	170	0.097271	0	0.0891231	0	17	17	2.87593	0.289437	0.752787	0.280637	0.335838
18S	1754	G	2	94	96	1.24261	0.173902	0.55665	18	29	47	2.90602	0.397843	0.747974	1	8	9	4.00556	0.449761	0.816535	0.707053	0.109972
18S	1755	C	4	99	103	0.910577	0.0581981	0.479009	18	52	70	1.51424	0.152178	0.605658	3	3	6	4.65397	0.45972	0.84447	0.643046	0.151523
18S	1756	C	14	106	120	0.494123	0	0.332551	36	49	85	1.0093	0.0442102	0.505239	1	11	12	1.4735	0	0.614836	0.484208	0.116198
18S	1757	G	14	70	84	0.817516	0.0218595	0.452729	32	112	144	0.103065	0	0.0940231	2	12	14	0.78963	0	0.458298	0.335017	0.170423
18S	1758	G	59	94	153	0.183117	0	0	175	98	273	0.445174	0	0	30	7	37	0.466082	0	0	0	0
18S	1759	G	90	66	156	0.291083	0	0	194	127	321	0.52481	0	0	2	17	19	0.109444	0	0.103304	0.0344345	0.0486978
18S	1760	G	39	37	76	0.382973	0.0363905	0.279545	76	84	160	0.068185	0	0.0642059	14	11	25	0.142735	0	0	0.114584	0.119554
18S	1761	U	37	33	70	0.653365	0	0.398568	98	53	151	0.237208	0	0.192753	25	9	34	0.246667	0	0	0.197107	0.162744
18S	1762	C	59	32	91	0.267029	0	0.212576	130	47	177	0.0514981	0	0.049239	13	11	24	0.174667	0	0.153937	0.138584	0.0675598
18S	1763	G	52	45	97	0.206916	0	0.172904	102	39	141	0.337872	0	0.253881	2	23	25	0.199145	0	0.171576	0.199453	0.0384896
18S	1764	G	44	28	72	0.693303	0	0.412778	106	25	131	0.412458	0	0.293589	11	5	16	0.956863	0	0.504132	0.4035	0.0862039
18S	1765	C	60	28	88	0.346442	0	0.259467	206	35	241	0.332461	0	0	14	9	23	0.348148	0	0.266478	0.175315	0.123999
18S	1766	C	97	27	124	0.0819556	0	0	99	46	145	0.10624	0	0.0966357	18	4	22	0.493237	0	0.34022	0.145619	0.143148
18S	1767	C	258	51	309	0.691111	0	0	259	71	330	0.591205	0	0	75	21	96	0.707446	0	0	0	0
18S	1768	A	98	12	110	0.0618619	0	0.0587564	60	45	105	0.46761	0	0.320681	24	1	25	0.461966	0	0.324527	0.234655	0.124389
18S	1769	C	109	21	130	0.127311	0	0	43	40	83	0.828704	0.0863193	0.456134	31	5	36	0.104204	0	0.0967382	0.184291	0.196237
18S	1770	G	46	41	87	0.32904	0	0.249713	60	36	96	0.5126	0	0.341212	12	9	21	1.03131	0	0.519329	0.370084	0.111948
18S	1771	G	53	10	63	0.835764	0.058497	0.459176	34	49	83	0.727116	0.0544104	0.423922	5	15	20	1.29577	0.120591	0.576371	0.48649	0.0651648
18S	1772	C	30	48	78	0.49564	0	0.334219	20	121	141	0.0505477	0	0	4	34	38	0.27037	0	0.217212	0.18381	0.138473
18S	1773	C	62	32	94	0.246082	0	0.199167	72	53	125	0.163228	0	0.141287	22	40	62	0.148325	0	0	0.113485	0.0836524
18S	1774	C	55	19	74	0.550963	0.0954921	0.35832	64	63	127	0.127517	0	0.113885	15	37	52	0.045283	0	0.0441176	0.172107	0.134717
18S	1775	U	46	80	126	0.0349081	0	0	74	107	181	0.116728	0	0	34	61	95	0.393519	0	0	0	0
18S	1776	G	35	77	112	0.181219	0	0.154575	40	62	102	0.809709	0.0999242	0.449838	17	30	47	0.416435	0	0.298391	0.300935	0.120554
18S	1777	G	79	10	89	0.823827	0.0858273	0.454471	104	17	121	0.730874	0.113824	0.424266	45	14	59	0.322963	0	0.247236	0.375324	0.091408
18S	1778	C	139	44	183	0.0562802	0	0	154	39	193	0.151145	0	0.131891	49	11	60	0.428597	0	0.303495	0.145129	0.124255
18S	1779	G	168	15	183	0.0396135	0	0.0383043	294	25	319	0.287569	0	0	114	7	121	0.310383	0	0	0.0127681	0.0180568
18S	1780	G	164	23	187	0.117376	0	0.105548	195	17	212	0.238706	0	0.193439	57	2	59	0.620926	0	0.387048	0.228679	0.117592
18S	1781	A	256	10	266	0.196213	0	0	331	94	425	0.382812	0	0	118	10	128	0.282084	0	0	0	0
18S	1782	G	189	7	196	0.267061	0	0.21162	173	74	247	0.276971	0	0.217584	61	8	69	0.501429	0	0.337176	0.25546	0.0578331
18S	1783	C	408	69	477	0.507857	0	0	294	138	432	0.239723	0	0	190	26	216	0.565847	0	0	0	0
18S	1784	G	195	62	257	0.112231	0	0.101259	199	55	254	0.439434	0	0.306116	91	11	102	0.0599784	0	0.0571076	0.154828	0.108485
18S	1785	C	120	98	218	0.424049	0	0.298735	148	146	294	0.330621	0	0.249106	41	13	54	1.17253	0.16216	0.544261	0.364034	0.12904
18S	1786	U	217	57	274	0.179394	0	0.152577	277	94	371	0.0862007	0	0.0795567	113	10	123	0.101792	0	0	0.077378	0.0623085
18S	1787	G	131	37	168	1.08994	0.232058	0.522998	177	223	400	0.0541978	0	0.0515334	63	7	70	0.714085	0.0750731	0.42005	0.331527	0.202397
18S	1788	A	423	65	488	0.318723	0	0	429	203	632	0.338705	0	0	151	7	158	0.287561	0	0	0	0
18S	1789	G	266	50	316	0.171714	0	0.146945	417	144	561	0.195947	0	0	107	22	129	0.0707692	0	0	0.0489817	0.0692705
18S	1790	A	369	121	490	0.27728	0	0	165	109	274	0.784283	0.129563	0.440448	55	26	81	0.488753	0.0621408	0.331009	0.257152	0.187243
18S	1791	A	354	114	468	0.212793	0	0	511	100	611	0.221478	0	0	107	49	156	0.272895	0	0	0	0
18S	1792	G	334	76	410	0.0342795	0	0	387	112	499	0.0182889	0	0.0179958	96	13	109	0.123333	0	0.110688	0.0428946	0.0484969
18S	1793	A	273	70	343	0.172513	0	0.147497	317	104	421	0.235756	0	0.191145	111	15	126	0.0604549	0	0	0.112881	0.0817835
18S	1794	C	283	141	424	0.0718693	0	0	529	132	661	0.257788	0	0	107	38	145	0.204186	0	0	0	0
18S	1795	G	323	70	393	0.0473773	0	0	403	158	561	0.142507	0	0	96	40	136	0.205434	0	0	0	0
18S	1796	G	348	52	400	0.101801	0	0	349	47	396	0.232046	0	0.188728	93	17	110	0.0405405	0	0	0.0629093	0.0889671
18S	1797	U	303	67	370	0.0774483	0	0	443	173	616	0.241419	0	0	42	49	91	0.156522	0	0.136622	0.0455408	0.0644044
18S	1798	C	364	198	562	0.49406	0	0	442	133	575	0.246238	0	0	35	85	120	0.240863	0	0	0	0
18S	1799	G	148	64	212	0.386698	0	0.27981	256	115	371	0.156213	0	0.135422	36	43	79	0.136389	0	0.121354	0.178862	0.0716115
18S	1800	A	164	53	217	0.245872	0	0.198078	242	107	349	0.160984	0	0.139004	33	38	71	0.16142	0	0.140667	0.15925	0.0274644
18S	1801	A	96	39	135	0.926062	0.0946014	0.482648	164	110	274	0.36998	0	0.270781	16	18	34	1.37238	0.236566	0.585534	0.446321	0.13104
18S	1802	C	114	71	185	0.302748	0	0.233355	232	185	417	0.195933	0	0	46	33	79	0.0279167	0	0	0.0777849	0.110005
18S	1803	U	198	55	253	0.129003	0	0	268	220	488	0.363349	0	0	57	42	99	0.235333	0	0	0	0
18S	1804	U	4	8	12	17.3744	0.845479	0.949552	18	29	47	6.03519	0.697282	0.860405	1	4	5	14.3611	0.836207	0.945155	0.918371	0.0410271	1	0.949552	0.860405	0.945155	0.918371	0.0410271
18S	1805	G	63	62	125	0.678307	0.10411	0.406082	110	124	234	0.250165	0	0.200789	10	64	74	0.188889	0	0.160681	0.255851	0.107484
18S	1806	A	75	138	213	0.026947	0	0.0263599	134	85	219	0.371919	0	0.271995	17	24	41	1.54233	0.277952	0.612395	0.303583	0.240288
18S	1807	C	37	279	316	0.286646	0	0	69	132	201	0.566007	0.0215064	0.362579	6	102	108	0.0172273	0	0.0170897	0.126556	0.167039
18S	1808	U	36	272	308	0.202157	0	0	99	240	339	0.0730392	0	0	19	141	160	0.269289	0	0	0	0
18S	1809	A	40	221	261	0.0608142	0	0.0575349	65	256	321	0.0432022	0	0.0415367	5	123	128	0.0148148	0	0	0.0330239	0.0242476
18S	1810	U	33	190	223	0.329117	0	0.248455	51	292	343	0.0367894	0	0.0355837	12	148	160	0.205866	0	0	0.0946797	0.109702
18S	1811	C	14	217	231	0.404358	0.0535785	0.288817	43	211	254	0.601743	0.144515	0.376602	0	157	157	0.121871	0	0	0.221807	0.160883
18S	1812	U	12	418	430	0.262645	0	0	55	454	509	0.202288	0	0	9	236	245	0.472132	0	0	0	0
18S	1813	A	19	370	389	0.169402	0	0	47	466	513	0.126978	0	0	22	145	167	0.167262	0	0	0	0
18S	1814	G	19	318	337	0.0130178	0	0	83	339	422	0.135146	0	0.119304	1	147	148	0.0914989	0	0	0.0397681	0.0562406
18S	1815	A	20	498	518	0.380218	0	0	124	460	584	0.166762	0	0	16	59	75	0.785234	0.140394	0.443115	0.147705	0.208887
18S	1816	G	46	301	347	0.0157407	0	0	247	410	657	0.245559	0	0	32	64	96	0.307789	0	0.237221	0.0790736	0.111827
18S	1817	G	24	350	374	0.0923259	0	0	200	327	527	0.00582913	0	0	50	101	151	0.242178	0	0	0	0
18S	1818	A	41	209	250	0.425498	0.062433	0.299327	192	267	459	0.202609	0	0.168779	41	41	82	0.413655	0.00896841	0.295129	0.254412	0.0605756
18S	1819	A	73	71	144	1.57372	0.349742	0.6131	326	417	743	0.286081	0	0	64	34	98	0.106958	0	0.0975136	0.236871	0.268996
18S	1820	G	57	293	350	0.0164609	0	0	120	224	344	0.719936	0.175235	0.419289	33	25	58	0.955932	0.193766	0.493007	0.304099	0.217126
18S	1821	U	62	407	469	0.290284	0	0	223	413	636	0.103454	0	0	46	48	94	0.182807	0	0.155941	0.0519804	0.0735115
18S	1822	A	62	237	299	0.152778	0	0.132914	180	315	495	0.190143	0	0.160036	50	40	90	0.317582	0.0268272	0.243061	0.178671	0.0468581
18S	1823	A	83	234	317	0.0578966	0	0.0548912	226	291	517	0.0993779	0	0.0905537	89	45	134	0.150864	0	0	0.0484816	0.0372452
18S	1824	A	109	276	385	0.163414	0	0	286	331	617	0.101384	0	0	77	32	109	0.0562626	0	0.0537282	0.0179094	0.0253277
18S	1825	A	198	326	524	0.43164	0	0	370	329	699	0.23327	0	0	161	7	168	0.35332	0	0	0	0
18S	1826	G	190	74	264	0.201971	0	0.168562	668	104	772	0.354089	0	0	173	10	183	0.432367	0	0	0.0561874	0.079461
18S	1827	U	187	147	334	0.117081	0	0	419	160	579	0.101686	0	0	114	15	129	0.14812	0	0	0	0
18S	1828	C	187	140	327	0.184993	0	0	359	198	557	0.123636	0	0	128	27	155	0.343091	0	0	0	0
18S	1829	G	91	73	164	0.608215	0.0676747	0.379623	153	70	223	1.27406	0.297305	0.561359	33	4	37	1.91287	0.399405	0.662682	0.534555	0.117102
18S	1830	U	150	97	247	0.0509409	0	0	282	160	442	0.0456734	0	0.043773	51	28	79	0.251528	0	0.203004	0.082259	0.0872298
18S	1831	A	82	53	135	0.621487	0.000234061	0.385028	189	131	320	0.401765	0.00262218	0.287252	37	17	54	0.744242	0.053945	0.43118	0.36782	0.0600049
18S	1832	A	69	40	109	0.744747	0.0326151	0.429087	149	164	313	0.3431	0	0.256061	39	8	47	0.843981	0.045854	0.462925	0.382691	0.0906004
18S	1833	C	243	40	283	0.461776	0	0	416	155	571	0.371154	0	0	96	12	108	0.33211	0	0	0	0
18S	1834	A	93	20	113	0.325731	0	0.247336	161	101	262	0.432826	0.01695	0.302882	43	26	69	0.0246032	0	0.0243519	0.191523	0.120364
18S	1835	A	87	38	125	0.0796296	0	0.0743026	314	135	449	0.23442	0	0	61	14	75	0.152485	0	0	0.0247675	0.0350266
18S	1836	G	122	35	157	0.152672	0	0	305	81	386	0.0499282	0	0	78	28	106	0.411838	0	0	0	0
18S	1837	G	36	23	59	1.22463	0.0432896	0.554642	219	85	304	0.209872	0	0.173938	24	13	37	0.801754	0.0957146	0.451581	0.393387	0.160777
18S	1838	U	57	20	77	0.659402	0	0.400467	220	77	297	0.28311	0	0.221222	54	4	58	0.2371	0	0.19432	0.272003	0.0914993
18S	1839	U	9	35	44	1.96494	0.185751	0.667729	201	55	256	0.56645	0.0869972	0.362515	35	9	44	0.788642	0.0024899	0.446464	0.492236	0.128738
18S	1840	U	29	38	67	0.882843	0.0518922	0.472579	143	159	302	0.285699	0	0.222785	33	9	42	0.956589	0.0855265	0.494787	0.396717	0.123323
18S	1841	C	142	44	186	0.36221	0	0	220	194	414	0.071245	0	0	34	9	43	1.01692	0.121549	0.50994	0.16998	0.240388
18S	1842	C	239	41	280	0.585844	0	0	273	308	581	0.355422	0	0	67	32	99	0.043	0	0	0	0
18S	1843	G	40	26	66	1.11542	0.0425732	0.531028	78	237	315	0.294093	0	0.227815	8	46	54	1.00768	0.148365	0.506499	0.421781	0.137519
18S	1844	U	56	71	127	0.0730903	0	0.0686115	166	403	569	0.347544	0	0	26	176	202	0.502901	0	0	0.0228705	0.0323438
18S	1845	A	60	57	117	0.167326	0	0.144389	146	407	553	0.350702	0	0	35	110	145	0.237139	0	0	0.0481298	0.0680658
18S	1846	G	73	110	183	0.276691	0	0	30	252	282	0.348999	0	0.259389	12	118	130	0.125276	0	0	0.086463	0.122277
18S	1847	G	31	100	131	0.0940236	0	0.0865422	76	214	290	0.274609	0	0.216028	15	77	92	0.289606	0	0.226457	0.176342	0.063641
18S	1848	U	45	172	217	0.364781	0	0	21	484	505	0.328151	0	0	2	243	245	0.59318	0	0	0	0
18S	1849	G	6	111	117	0.186723	0	0.158475	4	333	337	0.0378369	0	0	0	163	163	0.386382	0	0	0.0528251	0.0747059
18S	1850	A	2	78	80	0.803292	0.031845	0.448529	2	120	122	1.7579	0.283409	0.63929	0	64	64	0.618974	0.0581375	0.385993	0.491271	0.107734
18S	1851	A	1	46	47	2.15926	0.322639	0.688007	8	104	112	1.73835	0.199084	0.636875	6	44	50	0.837473	0.0599811	0.46069	0.595191	0.09737
18S	1852	C	0	119	119	0.215833	0	0.178744	0	274	274	0.0352323	0	0	1	36	37	1.20585	0.0712134	0.55326	0.244001	0.230533
18S	1853	C	0	206	206	0.367472	0	0	0	339	339	0.287908	0	0	4	55	59	0.193148	0	0.164174	0.0547248	0.0773926
18S	1854	U	0	292	292	0.598256	0	0	0	510	510	0.596391	0	0	0	43	43	0.482323	0	0.33045	0.11015	0.155776
18S	1855	G	0	84	84	0.577255	0	0.368737	0	110	110	1.08328	0	0.522247	0	19	19	1.67944	0.0502734	0.638707	0.509897	0.11056
18S	1856	C	0	106	106	0.183489	0	0.156275	0	308	308	0.403596	0	0	0	60	60	0.313115	0	0	0.0520916	0.0736687
18S	1857	G	0	153	153	0.221645	0	0	0	98	98	1.0844	0	0.522779	0	78	78	0.524332	0	0	0.17426	0.24644
18S	1858	G	0	135	135	0.0785131	0	0	0	117	117	0.928437	0	0.48357	0	28	28	0.442529	0	0.314286	0.265952	0.200353
18S	1859	A	0	52	52	1.53166	0.238804	0.609544	0	39	39	5.04278	0.372242	0.83798	0	31	31	0.354514	0	0.267909	0.571811	0.234255
18S	1860	A	0	75	75	0.602924	0	0.379253	0	122	122	0.851039	0	0.461791	0	14	14	1.86593	0.180517	0.666578	0.502541	0.120787
18S	1861	G	0	105	105	0.0388889	0	0.0377762	0	255	255	0.193273	0	0	0	20	20	1.10635	0.024744	0.537394	0.191723	0.244912
18S	1862	G	0	72	72	0.612329	0.045927	0.383033	0	33	33	6.58627	0.560364	0.871562	0	51	51	0.139744	0	0	0.418198	0.356681
18S	1863	A	0	114	114	0.0536232	0	0	0	255	255	0.102214	0	0	0	35	35	0.242901	0	0.199898	0.0666328	0.094233
18S	1864	U	0	187	187	0	0	0	0	699	699	0	0	0	0	40	40	0	0	0	0	0
18S	1865	C	0	170	170	0	0	0	0	373	373	0	0	0	0	90	90	0	0	0	0	0
18S	1866	A	0	54	54	0	0	0	0	158	158	0	0	0	0	17	17	0	0	0	0	0
18S	1867	U	0	128	128	0	0	0	0	226	226	0	0	0	0	74	74	0	0	0	0	0
18S	1868	U	0	128	128	0	0	0	0	386	386	0	0	0	0	81	81	0	0	0	0	0
18S	1869	A	0	1	1	0	0	0	0	4	4	0	0	0	0	2	2	0	0	0	0	0
28S	1	C	120	0	120	0	0	0	266	0	266	0	0	0	55	0	55	0	0	0	0	0
28S	2	G	55	0	55	0	0	0	88	0	88	0	0	0	42	0	42	0	0	0	0	0
28S	3	C	48	0	48	0	0	0	113	0	113	0	0	0	32	0	32	0	0	0	0	0
28S	4	G	43	0	43	0	0	0	74	0	74	0	0	0	22	0	22	0	0	0	0	0
28S	5	A	39	0	39	0	0	0	59	0	59	0	0	0	21	0	21	0	0	0	0	0
28S	6	C	20	0	20	0	0	0	59	0	59	0	0	0	23	0	23	0	0	0	0	0
28S	7	C	63	0	63	0.361458	0	0.268576	53	0	53	0.892593	0.0402519	0.476285	17	0	17	1.02531	0.0968398	0.520526	0.421796	0.109838
28S	8	U	92	0	92	0.142891	0	0.126214	112	0	112	0.172173	0	0	10	0	10	3.04848	0.371866	0.770291	0.298835	0.337328
28S	9	C	83	0	83	0.602778	0	0.378897	64	0	64	0.668889	0.0822114	0.404528	24	0	24	1.032	0.110593	0.518072	0.433833	0.0604785
28S	10	A	153	0	153	0.025469	0	0	127	0	127	0.194358	0	0	40	0	40	0.392412	0	0.286846	0.0956154	0.135221
28S	11	G	109	0	109	0.63798	0.00534128	0.391666	111	0	111	0.0183532	0	0	55	0	55	0.107143	0	0.0983607	0.163342	0.166368
28S	12	A	142	0	142	0.48446	0.0139591	0.327899	147	0	147	0.245871	0	0	84	0	84	0.236993	0	0	0.1093	0.154573
28S	13	U	217	0	217	0.0314475	0	0.0306249	75	0	75	0.600731	0	0.378396	64	0	64	0.0779487	0	0.0733591	0.160793	0.154854
28S	14	C	423	0	423	0.479167	0	0	202	0	202	0.429666	0	0	161	0	161	0.621399	0	0	0	0
28S	15	A	377	4	381	0.296277	0	0	185	15	200	0.272526	0	0	123	2	125	0.402646	0	0	0	0
28S	16	G	261	2	263	0.213763	0	0.176667	65	2	67	1.97353	0	0.666998	93	5	98	0.174299	0	0	0.281222	0.282159
28S	17	A	252	19	271	0.308007	0	0.236142	56	40	96	1.39576	0.00786804	0.585114	43	10	53	0.584774	0	0.373358	0.398204	0.143547
28S	18	C	425	29	454	0.205177	0	0	66	50	116	1.34539	0.114403	0.57573	51	2	53	0.538272	0	0.354184	0.309971	0.237111
28S	19	G	101	37	138	1.96611	0.295273	0.664469	41	12	53	5.88724	0.582343	0.857109	7	1	8	8.33333	0.591126	0.903614	0.808397	0.103528	1
28S	20	U	95	122	217	0.896891	0.0520714	0.473968	63	144	207	1.2086	0.172479	0.548418	8	21	29	1.6763	0	0.634249	0.552212	0.0654895
28S	21	G	109	635	744	0.534825	0	0	74	579	653	0.22963	0	0	13	181	194	0.712991	0	0	0	0
28S	22	G	43	577	620	0.432868	0	0	59	654	713	0.141752	0	0	27	73	100	0.358526	0	0	0	0
28S	23	C	78	547	625	0.457118	0	0	72	455	527	0.355556	0	0.262662	12	28	40	0.665583	0	0.405548	0.222737	0.167954
28S	24	G	80	317	397	0.124819	0	0	119	496	615	0.306962	0	0.235159	2	40	42	0.633592	0	0.393453	0.209537	0.161645
28S	25	A	43	169	212	0.598279	0	0.37543	57	1304	1361	0.401999	0	0	3	27	30	1.56093	0	0.617293	0.330907	0.253968
28S	26	C	74	162	236	0.369105	0	0.270429	71	1249	1320	0.351182	0	0	10	46	56	0.501949	0	0.338148	0.202859	0.146083
28S	27	C	70	85	155	1.01339	0.182236	0.504933	101	992	1093	0.189986	0	0	11	56	67	0.329575	0	0.250652	0.251862	0.20614
28S	28	C	85	93	178	0.506642	0.0198226	0.337524	250	1156	1406	0.423494	0	0	47	50	97	0.142404	0	0	0.112508	0.15911
28S	29	G	69	111	180	0.329343	0	0.248783	86	528	614	0.382168	0	0.276825	19	31	50	0.801089	0.0247786	0.449676	0.325094	0.0888332
28S	30	C	15	195	210	0.0316482	0	0.0308189	61	1009	1070	0.310323	0	0	1	108	109	0.167879	0	0	0.010273	0.0145282
28S	31	U	14	205	219	0.0329798	0	0	44	1063	1107	0.405345	0	0	2	190	192	0.53696	0	0	0	0
28S	32	G	5	226	231	0.0890326	0	0	28	195	223	1.83532	0.369957	0.648327	4	146	150	0.363429	0	0	0.216109	0.305624
28S	33	A	12	172	184	0.1803	0	0.153461	28	138	166	2.13959	0.307673	0.682789	12	87	99	0.00233333	0	0	0.27875	0.292487
28S	34	A	24	180	204	0.0474255	0	0.04549	64	136	200	1.10619	0	0.526453	4	69	73	0.322823	0	0.24656	0.272834	0.197229
28S	35	U	21	195	216	0.0153098	0	0	39	220	259	0.216282	0	0.178386	0	69	69	0.311746	0	0.240274	0.139553	0.101862
28S	36	U	30	267	297	0.328486	0	0	36	166	202	0.308539	0	0.23668	13	81	94	0.125965	0	0	0.0788932	0.111572
28S	37	U	10	282	292	0.30493	0	0	37	165	202	0.0372195	0	0	2	130	132	0.480284	0	0	0	0
28S	38	A	11	153	164	0.282559	0	0.221355	15	45	60	1.40328	0.319858	0.587912	4	46	50	0.258606	0	0.208722	0.339329	0.17585
28S	39	A	12	210	222	0.0938216	0	0	11	74	85	0.548191	0.0135427	0.356764	3	36	39	0.3425	0	0.259962	0.205576	0.15064
28S	40	G	22	73	95	1.23391	0.248752	0.554942	21	45	66	0.917413	0.101412	0.482218	3	21	24	0.916444	0.0796713	0.488394	0.508518	0.0329237
28S	41	C	36	138	174	0.179683	0	0.153056	44	65	109	0.0359596	0	0.0350187	3	29	32	0.243771	0	0.200888	0.129654	0.0697083
28S	42	A	3	115	118	0.743231	0.0735486	0.428418	17	21	38	1.82279	0.256318	0.65166	2	9	11	2.12037	0.204504	0.698171	0.59275	0.117741
28S	43	U	23	297	320	0.455902	0	0	51	75	126	0.245844	0	0	4	16	20	0.406349	0	0.299065	0.0996885	0.140981
28S	44	A	28	119	147	0.25961	0	0.207215	23	46	69	0.406032	0	0.291743	4	7	11	0.97037	0.0791743	0.51423	0.337729	0.129488
28S	45	U	21	222	243	0.292805	0	0	22	133	155	0.410826	0	0	4	9	13	0.529365	0	0.363092	0.121031	0.171163
28S	46	U	17	170	187	0.103191	0	0	35	94	129	0.257778	0	0	1	30	31	0.459028	0	0	0	0
28S	47	A	27	226	253	0.377997	0	0	36	47	83	0.273545	0	0.216817	1	24	25	0.291026	0	0	0.0722723	0.102208
28S	48	G	12	94	106	0.524611	0.0113698	0.346217	31	27	58	0.882109	0.143381	0.47294	4	6	10	0.765657	0	0.457177	0.425445	0.0563909
28S	49	U	20	93	113	0.332261	0	0.251049	11	115	126	0.117585	0	0	0	7	7	1.49306	0.168232	0.630499	0.293849	0.259173
28S	50	C	39	93	132	0.0213868	0	0	26	71	97	0.220181	0	0.181972	10	12	22	0.196135	0	0	0.0606572	0.0857822
28S	51	A	48	86	134	0.102058	0	0	33	68	101	0.255664	0	0.205211	12	8	20	0.0820106	0	0	0.0684037	0.0967375
28S	52	G	28	34	62	0.829982	0.118127	0.457515	12	92	104	0.191323	0	0.161891	2	2	4	3.24889	0.466162	0.802415	0.47394	0.261751
28S	53	C	17	110	127	0.234635	0	0	31	134	165	0.282999	0	0	0	37	37	0.552339	0	0	0	0
28S	54	G	19	43	62	0.447972	0.0484384	0.312808	28	89	117	0.0613936	0	0.058308	1	18	19	0.0905556	0	0	0.123705	0.135818
28S	55	G	11	45	56	0.498635	0.0136213	0.336668	32	156	188	0.375838	0	0	5	9	14	0.238519	0	0.20354	0.180069	0.138442
28S	56	A	11	55	66	0.180597	0	0.15493	42	125	167	0.311111	0	0	5	18	23	0.254167	0	0	0.0516432	0.0730345
28S	57	G	21	75	96	0.275601	0	0	59	133	192	0.448474	0	0	3	16	19	0.122778	0	0	0	0
28S	58	G	52	17	69	0.0153968	0	0	26	14	40	1.81843	0.352531	0.650824	2	11	13	0.24127	0	0.206242	0.285689	0.271572
28S	59	A	80	3	83	0.218915	0	0	75	19	94	0.0652632	0	0.0618762	1	19	20	0.187831	0	0	0.0206254	0.0291687
28S	60	G	24	13	37	0.802924	0.164125	0.451942	46	14	60	0.536794	0.00448334	0.353061	3	2	5	1.82963	0.370318	0.687065	0.497356	0.140087
28S	61	A	13	20	33	1.06765	0.238043	0.52381	63	14	77	0.080057	0	0.0750133	6	3	9	0.671111	0.0526723	0.427157	0.341993	0.192863
28S	62	A	40	19	59	0.217963	0	0.18144	36	32	68	0.112077	0	0.102113	17	3	20	0.206878	0	0	0.0945175	0.0742669
28S	63	G	55	10	65	0.11633	0	0.105641	21	26	47	0.454167	0	0.31686	12	1	13	0.277778	0	0.230263	0.217588	0.0866944
28S	64	A	56	19	75	0.0489766	0	0	23	17	40	0.506504	0.0149754	0.341744	7	4	11	0.544444	0	0.372624	0.238123	0.168849
28S	65	A	44	14	58	0.307156	0	0.238067	22	39	61	0.0286738	0	0	18	5	23	0.168981	0	0	0.0793558	0.112226
28S	66	A	92	7	99	0.169111	0	0	35	10	45	0.376329	0	0.277817	5	3	8	2.4963	0	0.737418	0.338412	0.304083
28S	67	C	80	9	89	0.105309	0	0.0962428	22	42	64	0.0593162	0	0.05682	23	2	25	0.638462	0	0.399038	0.184034	0.152881
28S	68	U	133	18	151	0.313377	0	0	32	62	94	0.252047	0	0	33	2	35	0.436728	0	0.309967	0.103322	0.14612
28S	69	A	46	12	58	1.07684	0.0897955	0.522765	17	15	32	1.43939	0.16954	0.597484	22	2	24	1.38978	0	0.591451	0.570567	0.0338907
28S	70	A	46	10	56	1.24776	0.132584	0.559479	16	26	42	1.06227	0.130227	0.520973	15	2	17	2.72346	0.201032	0.742511	0.607654	0.096645
28S	71	C	79	8	87	0.478662	0	0.32622	53	15	68	0.39839	0	0.287875	52	2	54	0.24	0	0.196429	0.270175	0.0544452
28S	72	C	210	28	238	0.523431	0	0	96	20	116	0.162868	0	0	168	10	178	0.682619	0	0	0	0
28S	73	A	201	51	252	0.567809	0	0	170	16	186	0.486037	0	0	190	3	193	0.713001	0	0	0	0
28S	74	G	148	30	178	0.37455	0	0	124	16	140	0.268558	0	0	112	3	115	0.473084	0	0	0	0
28S	75	G	70	45	115	0.062931	0	0	39	16	55	0.994643	0	0.503162	43	4	47	0.305093	0	0.237563	0.246908	0.205521
28S	76	A	55	27	82	0.319946	0	0.244626	128	34	162	0.367212	0	0	32	1	33	0.688562	0	0.415009	0.219878	0.170328
28S	77	U	38	53	91	0.164855	0	0.142857	131	29	160	0.357764	0	0	13	3	16	2.10784	0.157156	0.691318	0.278058	0.297982
28S	78	U	10	5	15	6.05694	0.623393	0.865965	56	42	98	0.125253	0	0.112319	6	1	7	4.67917	0.375106	0.842461	0.606915	0.349864
28S	79	C	27	10	37	1.59503	0.137643	0.620945	45	44	89	0.210617	0	0.175587	4	1	5	4.37778	0	0.840085	0.545539	0.276471
28S	80	C	9	29	38	1.36923	0.167758	0.584245	33	23	56	0.895712	0.14467	0.476907	7	0	7	1.53889	0	0.637514	0.566222	0.0667947
28S	81	C	27	25	52	0.695807	0.0741349	0.414927	21	33	54	0.907071	0.135134	0.480214	2	4	6	1.06825	0	0.554823	0.483321	0.0571545
28S	82	U	76	47	123	0.321864	0	0	55	56	111	0.0970238	0	0	4	1	5	1.12407	0.0950912	0.574267	0.191422	0.270712
28S	83	C	72	80	152	0.457008	0	0	22	52	74	0.393481	0.0188941	0.285101	2	10	12	0.0512821	0	0	0.0950336	0.134398
28S	84	A	120	11	131	0.301263	0	0	100	43	143	0.314583	0	0	4	5	9	0.56	0	0.383562	0.127854	0.180813
28S	85	G	46	23	69	0.476825	0	0.326026	44	63	107	0.0373457	0	0	6	4	10	0.529293	0	0.367978	0.231334	0.164472
28S	86	U	80	53	133	0.243035	0	0	56	73	129	0.212051	0	0	2	15	17	0.0419753	0	0.0425532	0.0141844	0.0200598
28S	87	A	69	38	107	0.00277778	0	0.0027959	49	30	79	0.358056	0	0.266102	6	13	19	0.0777778	0	0.0756757	0.114858	0.111008
28S	88	A	36	51	87	0.29596	0	0.230391	75	33	108	0.00428135	0	0	3	11	14	0.882963	0	0.486134	0.238842	0.198553
28S	89	C	9	54	63	0.82691	0.153595	0.456532	82	45	127	0.193576	0	0	4	30	34	0.0895238	0	0	0.152177	0.215211
28S	90	G	43	132	175	0.376515	0	0	136	29	165	0.406426	0	0	2	54	56	0.305458	0	0	0	0
28S	91	G	16	43	59	1.04148	0.120152	0.514359	67	9	76	0.340693	7.96936e-05	0.256603	5	5	10	3.74848	0.41286	0.804815	0.525259	0.223939
28S	92	C	17	114	131	0.131902	0	0	28	54	82	0.177376	0	0.152211	4	31	35	0.579012	0	0.373259	0.175157	0.153244
28S	93	G	10	102	112	0.000688299	0	0.000693963	10	44	54	0.734747	0.0898568	0.428033	4	36	40	0.475339	0	0.327606	0.252111	0.182445
28S	94	A	9	120	129	0.151624	0	0	34	88	122	0.283378	0	0	1	91	92	0.359618	0	0	0	0
28S	95	G	13	111	124	0.109867	0	0	25	35	60	0.607104	0.017384	0.381656	4	73	77	0.168803	0	0	0.127219	0.179914
28S	96	U	24	217	241	0.60955	0	0	17	83	100	0.0965897	0	0	2	156	158	0.646471	0	0	0	0
28S	97	G	9	64	73	0.43048	0	0.303804	10	66	76	0.166667	0	0.144465	2	81	83	0.257011	0	0	0.149423	0.124077
28S	98	A	13	35	48	1.13923	0.159357	0.537671	12	47	59	0.515556	0	0.343958	2	79	81	0.270325	0	0	0.293877	0.222342
28S	99	A	17	26	43	1.25631	0.161244	0.562465	14	45	59	0.492037	0	0.333501	11	10	21	1.80101	0.201536	0.653592	0.516519	0.134655
28S	100	C	28	60	88	0.0198502	0	0	64	61	125	0.316667	0	0	24	28	52	0.012369	0	0	0	0
28S	101	A	44	60	104	0.237989	0	0	98	81	179	0.562037	0	0	15	20	35	0.280556	0	0.223947	0.0746489	0.10557
28S	102	G	18	27	45	0.816908	0	0.455059	14	71	85	0.0457364	0	0.0442279	14	19	33	0.137908	0	0.12441	0.207899	0.177808
28S	103	G	3	86	89	0.253457	0	0	14	55	69	0.250952	0	0.202926	6	18	24	0.144444	0	0.130785	0.111237	0.0839896
28S	104	G	6	58	64	0.0659829	0	0.0628051	6	36	42	1.14083	0.108632	0.538743	0	7	7	2.02083	0.267296	0.697842	0.43313	0.269794
28S	105	A	14	65	79	0.148333	0	0	4	35	39	1.3725	0.201632	0.584665	2	5	7	1.33333	0.147719	0.603774	0.396146	0.280226
28S	106	A	10	22	32	1.24747	0.252818	0.562642	8	117	125	0.302822	0	0	3	9	12	0.255556	0	0.216824	0.259822	0.231701
28S	107	G	1	74	75	0.114181	0	0	5	93	98	0.0970819	0	0	3	10	13	0.0420635	0	0	0	0
28S	108	A	4	97	101	0.405338	0	0	6	75	81	0.0539295	0	0.051769	3	3	6	0.711111	0	0.453441	0.168403	0.202657
28S	109	G	3	32	35	0.857407	0.137816	0.468623	2	46	48	0.845125	0.0959615	0.463154	1	3	4	1.18444	0.101267	0.596865	0.509547	0.0617829
28S	110	C	3	59	62	0.0641975	0	0	4	122	126	0.36238	0	0	3	2	5	0.768519	0.0584559	0.479769	0.159923	0.226165
28S	111	C	5	65	70	0.235524	0	0	5	107	112	0.261554	0	0	6	1	7	0.308333	0	0.260563	0.0868545	0.122831
28S	112	C	26	41	67	0.273529	0	0	28	83	111	0.265774	0	0	10	2	12	0.241026	0	0	0	0
28S	113	A	21	39	60	0.239162	0	0	34	52	86	0.114304	0	0	10	6	16	0.473203	0	0	0	0
28S	114	G	16	23	39	0.0794444	0	0.0753425	7	60	67	0.0705882	0	0.0668524	3	0	3	1.51111	0	0.668305	0.270167	0.281548
28S	115	C	7	26	33	0.0627451	0	0.0607211	27	38	65	0.00606061	0	0.00611621	8	6	14	0.408889	0	0	0.0222791	0.027297
28S	116	G	4	13	17	0.877778	0.158166	0.481707	22	22	44	0.41358	0	0.297249	17	2	19	0.592778	0	0	0.259652	0.198445
28S	117	C	8	9	17	0.590123	0	0.384553	23	39	62	0.17478	0	0	3	1	4	1.01111	0.0295348	0.558282	0.314279	0.233272
28S	118	C	3	10	13	0.742857	0	0.444444	17	29	46	0.0167849	0	0	1	2	3	1.53333	0.172888	0.671533	0.371992	0.278898
28S	119	G	2	7	9	1.06667	0.0448742	0.542373	2	16	18	1.16667	0.235554	0.551867	0	2	2	2.3037	0.313141	0.775561	0.623267	0.107758
28S	120	A	7	17	24	0.284889	0	0	11	21	32	0.0622896	0	0.0603589	0	5	5	0.588889	0	0.414062	0.15814	0.182634
28S	121	A	1	4	5	2.04815	0.108152	0.710797	8	10	18	0.704094	0.0220461	0.426346	0	9	9	0.0888889	0	0	0.379048	0.292103
28S	122	U	0	7	7	1.22361	0	0.583058	0	21	21	0.29798	0	0.237903	0	5	5	0.614815	0	0.424552	0.415171	0.141065
28S	123	C	0	11	11	0.473148	0	0.34044	1	13	14	0.832593	0	0.471477	11	4	15	0.484722	0	0	0.270639	0.198707
28S	124	C	3	15	18	0.107018	0	0	0	30	30	0.210753	0	0	0	12	12	0.340171	0	0	0	0
28S	125	C	2	10	12	0.423932	0	0.314721	0	6	6	2.88254	0.46717	0.770798	0	8	8	0.00864197	0	0.00962861	0.365049	0.312777
28S	126	C	3	50	53	0.729012	0	0	2	41	43	0.465152	0	0	0	14	14	0.457778	0	0	0	0
28S	127	G	1	5	6	1.83968	0.0531614	0.682166	0	15	15	0.761806	0.0222198	0.448304	0	1	1	3.68889	0.497867	0.880637	0.670369	0.176696
28S	128	C	6	18	24	0.241333	0	0	3	18	21	0.352525	0	0.269706	1	12	13	0.473016	0	0	0.0899021	0.127141
28S	129	C	2	12	14	0.36	0	0.278351	6	17	23	0.246759	0	0.204764	1	7	8	0.161728	0	0	0.161038	0.117767
[truncated: 5,214 more rows]
