# Supplementary material for: Profiling of ribose methylations in ribosomal RNA from diffuse large B-cell lymphoma patients for evaluation of ribosomes as drug targets
Source: NAR Cancer. 2020 Dec 22;2(4):zcaa035. doi: 10.1093/narcan/zcaa035 (PMC8210301; doi:10.1093/narcan/zcaa035)
Supplement: zcaa035_Supplemental_Files [file zcaa035_supplemental_files.zip › Data_S1_DLBCL_2023999.xls]

## Sheet: DLBCL_2023999
Data_handling_v3			CTAACT_DLBCL_2023999_1						GTAGTG_DLBCL_2023999_2						TACTGT_DLBCL_2023999_3						Average
RNA	Position	Nucl	5'_reads	3'_reads	5'+3'	v5_score	v6_score	Meth%	5'_reads	3'_reads	5'+3'	v5_score	v6_score	Meth%	5'_reads	3'_reads	5'+3'	v5_score	v6_score	Meth%	Av.Meth%	Std.dev.	>=0.75
18S	1	U	566	0	566	0	0	0	933	0	933	0	0	0	201	0	201	0	0	0	0	0
18S	2	A	413	0	413	0	0	0	1122	0	1122	0	0	0	154	0	154	0	0	0	0	0
18S	3	C	743	0	743	0	0	0	1683	0	1683	0	0	0	367	0	367	0	0	0	0	0
18S	4	C	1346	0	1346	0	0	0	2385	0	2385	0	0	0	953	0	953	0	0	0	0	0
18S	5	U	1462	0	1462	0	0	0	2340	0	2340	0	0	0	1181	0	1181	0	0	0	0	0
18S	6	G	914	0	914	0	0	0	1193	0	1193	0	0	0	1390	0	1390	0	0	0	0	0
18S	7	G	702	0	702	0.12227	0	0	403	0	403	1.34909	0.148094	0.574909	350	0	350	0.449604	0	0.310767	0.295226	0.234963
18S	8	U	624	0	624	0.104356	0	0	446	0	446	0.837758	0	0.456414	345	0	345	0.414258	0	0.293515	0.249977	0.188857
18S	9	U	383	0	383	0.409867	0	0.291251	331	0	331	1.24153	0	0.554622	275	0	275	0.840459	0	0.457558	0.434477	0.108752
18S	10	G	143	0	143	2.41852	0.303978	0.708916	119	0	119	4.28713	0.131915	0.812142	174	0	174	1.79276	0	0.643248	0.721435	0.0695166
18S	11	A	74	0	74	4.52637	0.407675	0.82103	99	0	99	4.13833	0	0.806955	102	0	102	3.51392	0.123335	0.780141	0.802709	0.0169609	1
18S	12	U	50	0	50	6.05926	0.500864	0.860733	71	0	71	5.19028	0.357908	0.840342	66	0	66	5.83118	0.356573	0.855481	0.852185	0.00864473	1
18S	13	C	44	0	44	7.12272	0.550022	0.879294	113	0	113	3.22446	0.371884	0.764872	125	0	125	2.81076	0.373163	0.739124	0.79443	0.0609215	1
18S	14	C	216	0	216	0.653098	0	0.39618	321	0	321	0.657937	8.76524e-05	0.397585	501	0	501	0.0243692	0	0	0.264588	0.187093
18S	15	U	527	1	528	0.334636	0	0	955	2	957	0.366841	0	0	1004	0	1004	0.508823	0	0	0	0
18S	16	G	205	1	206	1.16855	0.133278	0.540064	316	9	325	1.72941	0.137058	0.634334	303	0	303	1.15329	0.0237898	0.536414	0.570271	0.045324
18S	17	C	409	7	416	0.12502	0	0.111364	754	5	759	0.310526	0	0.237186	688	1	689	0.0352335	0	0	0.116183	0.0968907
18S	18	C	680	25	705	0.223953	0	0	1058	3	1061	0.139349	0	0.122407	959	2	961	0.262093	0	0	0.0408024	0.0577033
18S	19	A	970	2	972	0.382996	0	0	1513	5	1518	0.0892839	0	0	1470	0	1470	0.516867	0	0	0	0
18S	20	G	579	34	613	0.237242	0	0.192004	1036	13	1049	0.764423	0	0.433477	582	0	582	0.511893	0	0.338962	0.321481	0.0993529
18S	21	U	481	202	683	0.127762	0	0.113435	2094	137	2231	0.171266	0	0	729	39	768	0.0876174	0	0.0806555	0.0646967	0.0476646
18S	22	A	711	200	911	0.0521077	0	0	2744	242	2986	0.278801	0	0	1048	22	1070	0.242639	0	0	0	0
18S	23	G	220	113	333	2.15722	0.289271	0.683914	951	491	1442	0.793809	0	0.442698	483	52	535	0.679104	0.0028602	0.404894	0.510502	0.123588
18S	24	C	975	601	1576	0.314042	0	0	1545	1522	3067	0.143789	0	0	774	182	956	0.0944619	0	0	0	0
18S	25	A	812	175	987	0.331489	0	0.249151	1977	469	2446	0.176261	0	0.149901	701	140	841	0.0500528	0	0.0477209	0.148924	0.0822362
18S	26	U	1217	493	1710	0.223053	0	0	3409	2463	5872	0.558238	0	0	997	283	1280	0.356839	0	0	0	0
18S	27	A	8	21	29	52.373	0.938525	0.981877	27	367	394	7.22768	0.583279	0.878729	1	10	11	79.5157	0.966259	0.988603	0.949737	0.0502847	1	0.981877	0.878729	0.988603	0.949737	0.0502847
18S	28	U	576	1739	2315	0.402979	0	0	1389	4857	6246	0.60366	0	0	347	883	1230	0.342251	0	0	0	0
18S	29	G	972	853	1825	0.200195	0	0	1086	1686	2772	0.0255439	0	0	406	457	863	0.0541024	0	0	0	0
18S	30	C	1246	1550	2796	0.518881	0	0	866	2057	2923	0.143031	0	0	331	724	1055	0.273369	0	0	0	0
18S	31	U	506	2196	2702	0.527036	0	0	512	2037	2549	0.106436	0	0	252	792	1044	0.307539	0	0	0	0
18S	32	U	147	1410	1557	0.156504	0	0	311	2128	2439	0.16255	0	0	190	1015	1205	0.459066	0	0	0	0
18S	33	G	409	394	803	0.557076	0	0.358056	288	652	940	0.934774	0	0.483409	101	259	360	0.904155	0.0334391	0.475524	0.438997	0.0573238
18S	34	U	349	140	489	1.5237	0.269636	0.604244	273	568	841	1.08034	0.0595373	0.519605	143	277	420	0.643442	0.0620589	0.392087	0.505312	0.0872004
18S	35	C	374	214	588	0.790662	0.0199348	0.441966	429	387	816	0.705399	0.0457346	0.413924	119	261	380	0.703879	0.0497759	0.413741	0.423211	0.0132626
18S	36	U	237	68	305	2.16275	0.262077	0.684526	240	57	297	3.47632	0.484202	0.777185	133	69	202	2.28675	0.366045	0.696793	0.719501	0.0410948
18S	37	C	443	359	802	0.0473502	0	0	592	117	709	0.703459	0.0266027	0.413301	281	198	479	0.365833	0	0.268255	0.227185	0.17121
18S	38	A	350	128	478	0.482881	0	0.326096	698	215	913	0.352249	0	0.260702	268	132	400	0.859767	0.0174697	0.462919	0.349906	0.0842539
18S	39	A	375	107	482	0.408236	0.0375375	0.290318	871	255	1126	0.110332	0	0.0994482	514	171	685	0.125381	0	0.111556	0.167108	0.0872633
18S	40	A	646	188	834	0.205216	0	0	1300	268	1568	0.143913	0	0	639	223	862	0.0117291	0	0	0	0
18S	41	G	385	210	595	0.184377	0	0.155895	922	226	1148	0.29972	0	0.230758	457	304	761	0.233465	0	0.189477	0.192043	0.0306163
18S	42	A	557	169	726	0.0143665	0	0	1310	201	1511	0.0497575	0	0.0474289	606	405	1011	0.0167984	0	0.016537	0.021322	0.0196562
18S	43	U	453	291	744	0.0724087	0	0.0676043	1277	493	1770	0.0255474	0	0	670	668	1338	0.154966	0	0	0.0225348	0.031869
18S	44	U	783	359	1142	0.319384	0	0	2704	372	3076	0.459452	0	0	952	1139	2091	0.469811	0	0	0	0
18S	45	A	268	544	812	0.0805658	0	0.0746439	1473	575	2048	0.0500949	0	0	500	903	1403	0.0973884	0	0	0.0248813	0.0351875
18S	46	A	310	628	938	0.0440185	0	0	1814	468	2282	0.131718	0	0	503	722	1225	0.0548215	0	0.0520125	0.0173375	0.0245189
18S	47	G	138	292	430	1.38332	0.266849	0.580983	800	539	1339	0.637919	0.0630904	0.389647	313	487	800	0.720363	0.0653159	0.419032	0.46322	0.0841304
18S	48	C	312	497	809	0.335652	0	0.251534	920	1131	2051	0.0695257	0	0.0650357	566	1072	1638	0.199892	0	0	0.105523	0.106605
18S	49	C	875	761	1636	0.290389	0	0	982	1260	2242	0.0935503	0	0.0855822	535	1372	1907	0.288248	0	0	0.0285274	0.0403438
18S	50	A	446	472	918	0.43077	0	0.301305	739	718	1457	0.812689	0.0878823	0.448503	437	495	932	0.535965	0	0.349187	0.366332	0.061304
18S	51	U	938	420	1358	0.0109394	0	0	1412	2091	3503	0.293918	0	0	850	651	1501	0.137254	0	0	0	0
18S	52	G	439	418	857	0.754623	0.0437991	0.430363	806	1131	1937	0.411983	0	0.291883	261	392	653	1.10099	0.111899	0.524415	0.415553	0.0955066
18S	53	C	769	1069	1838	0.172902	0	0	925	2255	3180	0.172259	0	0	727	806	1533	0.163567	0	0	0	0
18S	54	A	1141	747	1888	0.138768	0	0	1215	1028	2243	0.236071	0	0.191054	935	411	1346	0.0295636	0	0	0.0636847	0.0900638
18S	55	U	2100	1157	3257	0.524466	0	0	2595	3584	6179	0.62343	0	0	1964	603	2567	0.534324	0	0	0	0
18S	56	G	585	468	1053	0.685178	0.00182424	0.40682	886	1486	2372	0.114894	0	0.103093	418	232	650	1.08577	0.0697418	0.520943	0.343619	0.176343
18S	57	U	992	703	1695	0.0197458	0	0.0193747	1008	1932	2940	0.154199	0	0	588	216	804	0.690007	0	0.408587	0.142654	0.188209
18S	58	C	1107	607	1714	0.0126855	0	0	752	1377	2129	0.104695	0	0.0948129	835	200	1035	0.284299	0	0.221531	0.105448	0.0907519
18S	59	U	1486	803	2289	0.279719	0	0	1061	792	1853	0.217745	0	0.17889	1196	227	1423	0.0384363	0	0	0.0596298	0.0843293
18S	60	A	1027	522	1549	0.0594194	0	0.0561209	709	432	1141	0.865528	0.0285431	0.464177	730	160	890	0.598965	0	0.374859	0.298385	0.175145
18S	61	A	1459	353	1812	0.127395	0	0	1407	855	2262	0.179644	0	0	2250	171	2421	0.478626	0	0	0	0
18S	62	G	544	328	872	0.788023	0.121773	0.441006	316	443	759	1.22885	0.267952	0.551663	715	152	867	0.579173	0	0.367025	0.453231	0.0758722
18S	63	U	960	594	1554	0.0513183	0	0	619	907	1526	0.00497708	0	0	1166	314	1480	0.0941706	0	0	0	0
18S	64	A	708	199	907	0.655972	0.0829413	0.396389	666	468	1134	0.326373	0	0.246228	1052	306	1358	0.0075791	0	0.00752759	0.216715	0.160118
18S	65	C	891	935	1826	0.274463	0	0	746	942	1688	0.138392	0	0	1615	488	2103	0.399984	0	0	0	0
18S	66	G	315	438	753	0.872104	0.120183	0.466172	574	590	1164	0.373896	0	0.272313	704	395	1099	0.216242	0	0.177928	0.305471	0.119988
18S	67	C	1391	761	2152	0.37705	0	0	462	932	1394	0.356718	0	0.263066	475	933	1408	0.0501932	0	0	0.0876888	0.124011
18S	68	A	884	335	1219	0.219536	0	0.180137	507	446	953	1.26992	0.172288	0.559714	337	536	873	0.528998	0.0420996	0.346236	0.362029	0.155363
18S	69	C	711	603	1314	0.14992	0	0.13046	693	870	1563	0.458674	0	0.314584	333	964	1297	0.0246191	0	0	0.148348	0.12905
18S	70	G	653	454	1107	0.448887	0	0.310008	1475	706	2181	0.126714	0	0.112509	302	729	1031	0.270736	0	0.213217	0.211911	0.0806341
18S	71	G	321	332	653	1.66223	0.285534	0.624734	1332	1059	2391	0.102912	0	0.0933451	321	555	876	0.508793	0.0108164	0.337473	0.351851	0.217177
18S	72	C	1189	552	1741	0.0238615	0	0.0233184	1459	1630	3089	0.0418662	0	0	606	473	1079	0.254516	0	0.20303	0.0754495	0.0907139
18S	73	C	2786	482	3268	0.472567	0	0	4040	2256	6296	0.559595	0	0	1598	532	2130	0.403598	0	0	0	0
18S	74	G	1713	438	2151	0.137903	0	0	2321	2121	4442	0.318534	0	0	1081	334	1415	0.0574859	0	0	0	0
18S	75	G	875	279	1154	0.81645	0.00336997	0.44969	940	826	1766	0.9382	0	0.484199	443	190	633	1.29232	0.142694	0.56415	0.499346	0.0479398
18S	76	U	1651	745	2396	0.163751	0	0	1796	1824	3620	0.130338	0	0	1092	814	1906	0.323079	0	0	0	0
18S	77	A	1292	461	1753	0.219973	0	0.180394	1520	778	2298	0.403137	0	0.2874	953	231	1184	0.16255	0	0.139924	0.202573	0.0622159
18S	78	C	3127	804	3931	0.509834	0	0	5011	1644	6655	0.612537	0	0	2028	739	2767	0.571604	0	0	0	0
18S	79	A	939	811	1750	0.21983	0	0.180298	1005	1140	2145	0.340199	0	0.25393	426	780	1206	0.0851422	0	0.0785218	0.170917	0.0719168
18S	80	G	654	633	1287	0.5946	0	0.373065	466	540	1006	1.6035	0.190477	0.616136	204	412	616	1.05912	0.137821	0.514761	0.501321	0.0996875
18S	81	U	857	2131	2988	0.384506	0	0	761	1946	2707	0.190719	0	0	222	971	1193	0.0395124	0	0	0	0
18S	82	G	781	776	1557	0.264342	0	0.209181	497	528	1025	1.20194	0.116965	0.546096	289	543	832	0.384567	0	0.277994	0.344424	0.145345
18S	83	A	645	1103	1748	0.0750461	0	0.0698444	907	901	1808	0.117063	0	0.104847	224	828	1052	0.0620555	0	0.0584819	0.0777245	0.0197316
18S	84	A	441	1019	1460	0.246696	0	0.197988	430	1136	1566	0.208551	0	0.172654	177	865	1042	0.0571109	0	0.0540745	0.141572	0.0627288
18S	85	A	429	1041	1470	0.140109	0	0.122964	493	986	1479	0.0702778	0	0.0657046	236	459	695	0.553161	0.0299026	0.356481	0.181717	0.125769
18S	86	C	560	737	1297	0.260195	0	0.206598	288	1191	1479	0.021036	0	0.0206163	195	666	861	0.225947	0	0.184479	0.137231	0.0829522
18S	87	U	835	1554	2389	0.404389	0	0	381	1545	1926	0.255302	0	0	326	660	986	0.073939	0	0.0689134	0.0229711	0.0324861
18S	88	G	421	764	1185	0.182678	0	0.154571	339	774	1113	0.312418	0	0.23821	217	420	637	0.834239	0.0981745	0.455204	0.282662	0.126694
18S	89	C	619	1328	1947	0.377242	0	0	1144	1200	2344	0.425468	0	0	249	2016	2265	0.547749	0	0	0	0
18S	90	G	95	668	763	0.655861	0.0116942	0.396398	95	473	568	1.73952	0.340855	0.635381	29	1085	1114	0.0619033	0	0.058344	0.363374	0.236729
18S	91	A	349	1354	1703	0.360707	0	0	586	571	1157	0.380004	0	0.275537	207	1285	1492	0.228049	0	0	0.0918456	0.129889
18S	92	A	196	674	870	0.345644	0	0.257081	611	423	1034	0.760429	0.0231893	0.432194	135	615	750	0.664536	0	0.399552	0.362942	0.0760324
18S	93	U	127	75	202	4.65402	0.482339	0.823853	381	623	1004	0.837225	0	0.455948	57	578	635	0.91333	0	0.477744	0.585848	0.16853
18S	94	G	141	473	614	0.6415	0	0.391188	633	1184	1817	0.0138919	0	0.013709	145	1980	2125	0.515695	0	0	0.134966	0.181263
18S	95	G	169	343	512	1.10678	0	0.525828	970	987	1957	0.0145897	0	0.0143872	246	928	1174	0.0309031	0	0	0.180072	0.244557
18S	96	C	136	959	1095	0.0600973	0	0	854	1328	2182	0.0854889	0	0	211	1014	1225	0.159135	0	0	0	0
18S	97	U	186	990	1176	0.0676862	0	0	1226	2294	3520	0.45174	0	0	354	784	1138	0.113882	0	0	0	0
18S	98	C	194	1895	2089	0.532967	0	0	195	4460	4655	0.619669	0	0	77	803	880	0.0855089	0	0.0788555	0.0262852	0.0371729
18S	99	A	4	20	24	48.2627	0.911485	0.980497	7	446	453	3.82827	0.382226	0.793248	2	22	24	39.3436	0.923408	0.976181	0.916642	0.0872703	1	0.980497	0.793248	0.976181	0.916642	0.0872703
18S	100	U	202	837	1039	0.203932	0	0.169523	477	1708	2185	0.115986	0	0	134	825	959	0.0525694	0	0	0.0565078	0.0799141
18S	101	U	150	2126	2276	0.463402	0	0	183	2412	2595	0.301785	0	0	94	1010	1104	0.230156	0	0	0	0
18S	102	A	75	1636	1711	0.228738	0	0	245	1160	1405	0.277153	0	0.21713	69	760	829	0.0124364	0	0.0122983	0.076476	0.0995838
18S	103	A	101	1386	1487	0.121707	0	0	259	933	1192	0.388582	0	0.28001	117	910	1027	0.25775	0	0	0.0933366	0.131998
18S	104	A	14	684	698	1.02551	0	0.506656	59	528	587	1.6764	0.10733	0.626762	25	391	416	0.966454	0	0.49207	0.541829	0.0603508
18S	105	U	57	559	616	1.26512	0.0100567	0.558922	125	590	715	0.908939	0.0271167	0.476497	34	337	371	1.1882	0	0.543672	0.526364	0.0358062
18S	106	C	326	2015	2341	0.443942	0	0	425	898	1323	0.09953	0	0.0905828	157	1124	1281	0.417646	0	0	0.0301943	0.0427011
18S	107	A	569	1583	2152	0.37914	0	0	763	1225	1988	0.28961	0	0	369	1090	1459	0.520677	0	0	0	0
18S	108	G	155	627	782	0.794026	0.0070186	0.44291	255	456	711	1.13691	0.08639	0.532384	87	285	372	1.07	0.0730794	0.517579	0.497624	0.0391583
18S	109	U	100	307	407	2.40874	0.303655	0.707145	205	664	869	0.787101	0	0.440718	68	203	271	1.72357	0.164002	0.63369	0.593851	0.112357
18S	110	U	285	1442	1727	0.328549	0	0	620	1336	1956	0.273656	0	0	179	771	950	0.371994	0	0	0	0
18S	111	A	177	1245	1422	0.163481	0	0	593	790	1383	0.124591	0	0.110859	121	483	604	0.0362534	0	0.035041	0.0486332	0.0462672
18S	112	U	305	1598	1903	0.41585	0	0	728	2754	3482	0.606166	0	0	268	498	766	0.220527	0	0	0	0
18S	113	G	345	1045	1390	0.258383	0	0	1016	1347	2363	0.378248	0	0	303	327	630	0.127276	0	0	0	0
18S	114	G	257	504	761	0.308778	0	0.236165	485	543	1028	0.537922	0	0.349993	150	222	372	0.427971	0	0.30027	0.295476	0.0465935
18S	115	U	105	623	728	0.262795	0	0.208332	597	842	1439	0.0126312	0	0.0124822	145	165	310	0.651197	0	0.395148	0.205321	0.156237
18S	116	U	10	45	55	16.3516	0.835306	0.943339	41	51	92	16.1018	0.813394	0.942119	5	39	44	11.2385	0.76612	0.919961	0.93514	0.0107444	1	0.943339	0.942119	0.919961	0.93514	0.0107444
18S	117	C	546	376	922	0.161141	0	0	936	375	1311	0.0326389	0	0.0316306	369	216	585	0.223436	0	0	0.0105435	0.0149108
18S	118	C	554	328	882	0.21023	0	0	1191	520	1711	0.264395	0	0	517	133	650	0.329578	0	0	0	0
18S	119	U	382	110	492	0.342934	0	0.255748	834	282	1116	0.114205	0	0.102581	440	59	499	0.0774667	0	0	0.119443	0.105087
18S	120	U	668	241	909	0.398718	0	0	1491	402	1893	0.42688	0	0	523	270	793	0.477358	0	0	0	0
18S	121	U	34	19	53	10.7076	0.750948	0.916034	41	40	81	15.9669	0.809307	0.941739	15	19	34	14.1921	0.781974	0.935936	0.931237	0.0110074	1	0.916034	0.941739	0.935936	0.931237	0.0110074
18S	122	G	550	220	770	0.284263	0	0	1010	366	1376	0.019043	0	0	306	255	561	0.081119	0	0	0	0
18S	123	G	154	373	527	0.221591	0	0.181677	436	420	856	1.00937	0.0358114	0.502624	164	175	339	0.84366	0.0393628	0.458332	0.380878	0.142012
18S	124	U	218	157	375	0.70857	0	0.415362	526	555	1081	0.653676	0	0.395508	211	167	378	0.719554	0.022244	0.419097	0.409989	0.0103526
18S	125	C	466	266	732	0.192694	0	0	1422	793	2215	0.199348	0	0	519	359	878	0.261004	0	0	0	0
18S	126	G	229	105	334	0.923018	0	0.48073	739	309	1048	0.940515	0	0.484911	262	77	339	1.21278	0.154294	0.548809	0.504817	0.0311539
18S	127	C	513	135	648	0.0869372	0	0	1869	858	2727	0.311563	0	0	753	121	874	0.204051	0	0	0	0
18S	128	U	725	119	844	0.304326	0	0	2472	467	2939	0.344478	0	0	901	140	1041	0.323011	0	0	0	0
18S	129	C	1132	179	1311	0.619029	0	0	3998	957	4955	0.668263	0	0	1260	138	1398	0.538686	0	0	0	0
18S	130	G	246	173	419	0.358095	0	0.264138	1051	379	1430	0.374183	0	0.272433	504	208	712	0.0171108	0	0	0.178857	0.126516
18S	131	C	365	158	523	0.00646735	0	0.006438	1910	243	2153	0.173873	0	0	1032	152	1184	0.488092	0	0	0.002146	0.0030349
18S	132	U	231	187	418	0.237682	0	0.192409	1263	440	1703	0.0103612	0	0	524	126	650	0.0388121	0	0	0.0641364	0.0907026
18S	133	C	151	245	396	0.297565	0	0.229772	522	379	901	0.895836	0.0381072	0.472805	160	138	298	1.11379	0.154846	0.52775	0.410109	0.129476
18S	134	C	33	261	294	0.6942	0	0.410572	151	326	477	2.35767	0.274482	0.702612	72	108	180	2.25777	0.302796	0.694218	0.602468	0.135734		0.410572	0.702612	0.694218	0.602468	0.135734
18S	135	U	26	207	233	1.03082	0.020403	0.508658	90	474	564	1.54433	0.0635392	0.607391	77	74	151	2.47537	0.246208	0.713611	0.609887	0.0836906
18S	136	C	72	155	227	0.945955	0.174525	0.487212	201	250	451	1.72021	0.27388	0.632896	86	88	174	1.61556	0.0814992	0.619024	0.579711	0.0656513
18S	137	U	136	133	269	0.732222	0.139161	0.423613	424	695	1119	0.0350595	0	0.0339012	149	93	242	0.801143	0	0.445816	0.30111	0.189162
18S	138	C	613	178	791	0.437402	0	0	1240	316	1556	0.291458	0	0	661	157	818	0.566816	0	0	0	0
18S	139	C	382	232	614	0.166938	0	0	1454	424	1878	0.434421	0	0	286	191	477	0.152859	0	0	0	0
18S	140	U	192	252	444	0.306242	0	0.234849	894	616	1510	0.257592	0	0	357	143	500	0.163473	0	0	0.0782831	0.110709
18S	141	A	261	163	424	0.484497	0.0376217	0.326889	784	241	1025	0.194769	0	0.163151	204	80	284	0.626433	0	0.38599	0.29201	0.0942574
18S	142	C	439	194	633	0.0930249	0	0.0852307	613	287	900	0.444284	0.00957099	0.307852	181	134	315	0.567968	0.00503759	0.362964	0.252016	0.120062
18S	143	U	385	342	727	0.00386142	0	0.00385183	617	670	1287	0.00279503	0	0	186	315	501	0.00396193	0	0.00395414	0.00260199	0.00184036
18S	144	U	598	316	914	0.175252	0	0	651	866	1517	0.163292	0	0	281	438	719	0.307037	0	0	0	0
18S	145	G	612	309	921	0.13972	0	0	620	453	1073	0.232495	0	0.188781	251	365	616	0.17857	0	0	0.0629268	0.088992
18S	146	G	562	374	936	0.023242	0	0	306	595	901	0.595491	0.0500585	0.373493	153	272	425	0.354304	0	0.262067	0.211854	0.156558
18S	147	A	543	205	748	0.327385	0	0.246887	814	544	1358	0.059063	0	0.0558079	214	191	405	0.487904	0.00269494	0.328457	0.210384	0.114262
18S	148	U	1077	311	1388	0.280978	0	0	617	1131	1748	0.134153	0	0	269	428	697	0.0560331	0	0	0	0
18S	149	A	404	219	623	0.85089	0.0951395	0.460118	185	834	1019	0.723649	0.119792	0.420074	199	392	591	0.223086	0	0.182648	0.35428	0.122458
18S	150	A	510	220	730	0.5962	0	0.373832	473	1003	1476	0.172151	0	0.146952	273	246	519	0.432885	0	0.302513	0.274433	0.0947278
18S	151	C	775	407	1182	0.0294919	0	0	399	1253	1652	0.0548968	0	0.0520699	380	262	642	0.154398	0	0.133928	0.0619993	0.0551248
18S	152	U	1325	1210	2535	0.610292	0	0	1034	2375	3409	0.532089	0	0	603	647	1250	0.454188	0	0	0	0
18S	153	G	533	389	922	0.214759	0	0.176949	875	851	1726	0.0138905	0	0.013708	204	492	696	0.0498645	0	0.0475611	0.0794061	0.0703443
18S	154	U	684	729	1413	0.284284	0	0	906	1530	2436	0.32493	0	0	280	1350	1630	0.62212	0	0	0	0
18S	155	G	858	550	1408	0.343963	0	0	1289	1628	2917	0.459207	0	0	394	468	862	0.209798	0	0	0	0
18S	156	G	245	399	644	0.492799	0	0.330461	187	422	609	2.07224	0.29617	0.674865	74	218	292	1.43591	0.149429	0.590303	0.531876	0.146546
18S	157	U	524	496	1020	0.138252	0	0	207	887	1094	0.698387	0	0.411427	82	433	515	0.296296	0	0.228914	0.213447	0.16832
18S	158	A	343	211	554	0.56012	0	0.359439	313	1151	1464	0.265097	0	0.20966	131	359	490	0.338651	0	0.253365	0.274154	0.0628893
18S	159	A	20	9	29	25.4593	0.896573	0.96342	4	75	79	23.034	0.880978	0.958891	0	11	11	55.2148	0.948449	0.983669	0.96866	0.010773	1	0.96342	0.958891	0.983669	0.96866	0.010773
18S	160	U	274	51	325	1.14475	0.0141615	0.53451	442	1059	1501	0.13721	0	0.120725	156	345	501	0.155954	0	0.135147	0.263461	0.191751
18S	161	U	358	126	484	0.277182	0	0.217377	664	1745	2409	0.357515	0	0	253	467	720	0.302173	0	0	0.0724591	0.102473
18S	162	C	434	228	662	0.106687	0	0	486	2076	2562	0.418464	0	0	172	351	523	0.00718829	0	0.00715054	0.00238351	0.0033708
18S	163	U	732	337	1069	0.449917	0	0	1030	1983	3013	0.500136	0	0	266	459	725	0.249204	0	0	0	0
18S	164	A	650	219	869	0.25742	0	0	745	1839	2584	0.413015	0	0	285	548	833	0.335265	0	0	0	0
18S	165	G	235	352	587	0.248866	0	0.199545	186	1044	1230	0.291434	0	0.225809	137	605	742	0.222686	0	0	0.141785	0.100829
18S	166	A	64	21	85	8.51486	0.669664	0.895996	1	50	51	30.806	0.903018	0.969145	2	26	28	21.9096	0.882103	0.957792	0.940978	0.0321427	1	0.895996	0.969145	0.957792	0.940978	0.0321427
18S	167	G	261	111	372	1.26658	0.1195	0.559468	268	454	722	1.03058	0	0.507876	244	299	543	0.116013	0	0.104125	0.39049	0.203583
18S	168	C	547	646	1193	0.366285	0	0	477	1133	1610	0.257714	0	0	304	395	699	0.20254	0	0	0	0
18S	169	U	673	580	1253	0.355325	0	0	339	1532	1871	0.457942	0	0	360	526	886	0.385507	0	0	0	0
18S	170	A	776	591	1367	0.385778	0	0	489	447	936	0.0776711	0	0.0721445	424	344	768	0.289582	0	0	0.0240482	0.0340092
18S	171	A	501	738	1239	0.299203	0	0	412	522	934	0.0670351	0	0	418	218	636	0.184389	0	0	0	0
18S	172	U	53	80	133	6.66816	0.578565	0.870438	48	27	75	11.4681	0.683573	0.920767	62	38	100	4.44862	0.451047	0.817954	0.86972	0.0419765	1	0.870438	0.920767	0.817954	0.86972	0.0419765
18S	173	A	418	667	1085	0.0982505	0	0	432	341	773	0.176558	0	0.150228	323	268	591	0.14405	0	0	0.0500759	0.0708181
18S	174	C	64	103	167	5.56243	0.611188	0.848387	33	221	254	2.85991	0.371017	0.74168	33	93	126	3.24672	0.43137	0.765944	0.785337	0.0456702	1	0.848387	0.74168	0.765944	0.785337	0.0456702
18S	175	A	390	1122	1512	0.400742	0	0	414	336	750	0.205371	0	0.170568	453	337	790	0.460205	0	0	0.056856	0.0804066
18S	176	U	147	1517	1664	0.493647	0	0	166	1570	1736	0.540504	0	0	159	473	632	0.360348	0	0	0	0
18S	177	G	16	900	916	0.0385314	0	0	35	450	485	1.14008	0.0797437	0.53324	29	190	219	0.969596	0.0216834	0.49342	0.34222	0.242532
18S	178	C	179	835	1014	0.194822	0	0	378	727	1105	0.0275065	0	0	139	198	337	0.233925	0	0.190034	0.0633445	0.0895827
18S	179	C	229	922	1151	0.323563	0	0	505	626	1131	0.0540243	0	0.0512983	157	354	511	0.205143	0	0	0.0170994	0.0241823
18S	180	G	103	436	539	0.482263	0	0.325763	415	638	1053	0.26031	0	0.2067	129	191	320	0.375493	0	0.273608	0.26869	0.0487315
18S	181	A	102	215	317	1.5203	0.273587	0.603976	607	388	995	0.424922	0	0.298417	128	69	197	1.3945	0.207328	0.583607	0.495333	0.139489
18S	182	C	132	291	423	0.665356	0.0160377	0.400095	850	706	1556	0.108078	0	0	113	187	300	0.479623	0	0.324882	0.241659	0.173615
18S	183	G	194	510	704	0.135414	0	0	1282	896	2178	0.410066	0	0	223	346	569	0.284386	0	0	0	0
18S	184	G	177	384	561	0.0636615	0	0.0599516	1356	792	2148	0.405088	0	0	282	366	648	0.38454	0	0	0.0199839	0.0282615
18S	185	G	94	189	283	1.08353	0.139671	0.520925	650	807	1457	0.123678	0	0	125	206	331	0.272858	0	0.214875	0.245267	0.21375
18S	186	C	152	687	839	0.406442	0	0	798	1452	2250	0.521926	0	0	244	599	843	0.602212	0	0	0	0
18S	187	G	126	305	431	0.247634	0	0.198852	367	530	897	0.229052	0	0.186534	272	154	426	0.154593	0	0	0.128462	0.0909753
18S	188	C	62	439	501	0.0582116	0	0.0551132	93	546	639	0.555417	0.0274003	0.357445	117	202	319	0.0958333	0	0.0877026	0.166753	0.135494
18S	189	U	53	699	752	0.341567	0	0	131	466	597	0.391918	0	0.281905	145	154	299	0.0676667	0	0.0635766	0.115161	0.120729
18S	190	G	58	488	546	0.0962624	0	0	45	254	299	1.26019	0.137605	0.558382	34	80	114	1.56541	0.257717	0.612274	0.390219	0.276802
18S	191	A	5	357	362	0.331558	0	0.249516	5	150	155	2.34736	0.207996	0.702603	5	94	99	1.47211	0.129118	0.597906	0.516675	0.193685
18S	192	C	3	574	577	0.248501	0	0	16	142	158	1.50266	0	0.601937	28	99	127	0.666059	0	0.401665	0.334534	0.250282
18S	193	C	3	357	360	0.130871	0	0.11601	35	105	140	0.833727	0	0.456428	23	135	158	0.00496157	0	0	0.190813	0.193698
18S	194	C	4	356	360	0.0359495	0	0.034795	47	132	179	0.0919753	0	0.0846591	16	160	176	0.264218	0	0	0.039818	0.034744
18S	195	C	5	405	410	0.186564	0	0	43	93	136	0.190187	0	0.160782	3	139	142	0.191686	0	0	0.0535939	0.0757932
18S	196	C	1	374	375	0.236141	0	0	38	91	129	0.0237607	0	0.0233849	1	116	117	0.152166	0	0	0.00779497	0.0110238
18S	197	U	0	140	140	1.03239	0.213889	0.509747	3	71	74	0.827407	0.125244	0.456105	0	57	57	0.811877	0.118834	0.452391	0.472747	0.0262063
18S	198	U	1	115	116	1.31358	0.229847	0.569875	2	29	31	4.17847	0.45658	0.811792	0	46	46	1.63239	0.0179755	0.62517	0.668945	0.103499
18S	199	C	24	149	173	0.37765	0	0.275275	66	47	113	0.699318	0	0.413664	12	46	58	1.5081	0	0.605383	0.43144	0.135351
18S	200	G	33	86	119	1.21204	0.0419489	0.55	76	56	132	1.22991	0	0.553417	30	36	66	2.01559	0	0.671714	0.59171	0.0565885
18S	201	C	20	202	222	0.254659	0	0.203699	43	81	124	2.00418	0.05398	0.668912	32	46	78	2.21828	0.16766	0.691997	0.521536	0.224942
18S	202	G	9	112	121	1.56384	0.200585	0.611917	22	113	135	2.18578	0.15701	0.687693	6	37	43	5.73763	0.569446	0.854462	0.718024	0.101315
18S	203	G	78	250	328	0.091388	0	0	164	143	307	0.516595	0	0.341359	42	125	167	0.887566	0	0.471705	0.271021	0.198892
18S	204	G	121	131	252	0.288318	0	0.224483	337	234	571	0.141511	0	0	125	349	474	0.332257	0	0	0.0748276	0.105822
18S	205	G	197	57	254	0.397124	0	0.285044	455	249	704	0.237652	0	0	184	368	552	0.387623	0	0	0.0950147	0.134371
18S	206	G	588	172	760	0.568974	0	0	1291	480	1771	0.730073	0	0	529	463	992	0.677487	0	0	0	0
18S	207	G	419	305	724	0.527264	0	0	563	420	983	0.403704	0	0	465	313	778	0.54453	0	0	0	0
18S	208	G	352	171	523	0.292176	0	0	266	160	426	0.595602	0	0.373826	200	108	308	0.295074	0	0.228414	0.200747	0.153863
18S	209	A	133	58	191	1.12818	0.0869607	0.531416	227	59	286	1.53477	0.104929	0.60632	140	37	177	1.26486	0.0608547	0.55986	0.565865	0.0308727
18S	210	U	72	62	134	2.02782	0.283034	0.671372	124	182	306	1.44716	0.160365	0.592151	126	43	169	1.28451	0.111418	0.563721	0.609081	0.0455496
18S	211	G	192	200	392	0.0732542	0	0	342	198	540	0.319409	0	0.242424	117	69	186	0.856684	0	0.462738	0.235054	0.188984
18S	212	C	253	239	492	0.32389	0	0	644	284	928	0.299916	0	0	139	310	449	0.387926	0	0	0	0
18S	213	G	97	104	201	0.615567	0	0.382193	279	100	379	0.799912	0.0200879	0.445068	58	207	265	0.100585	0	0	0.275754	0.19667
18S	214	U	137	251	388	0.30437	0	0	210	712	922	0.304574	0	0	56	95	151	0.410453	0	0.292372	0.0974573	0.137825
18S	215	G	154	124	278	0.086141	0	0	112	826	938	0.288806	0	0	50	133	183	0.071256	0	0.0668555	0.0222852	0.031516
18S	216	C	81	288	369	0.376967	0	0	113	812	925	0.233777	0	0	54	205	259	0.297949	0	0	0	0
18S	217	A	56	55	111	1.25734	0.238578	0.559213	110	270	380	1.08702	0.179134	0.521504	21	46	67	2.00196	0.332563	0.670167	0.583628	0.0630992
18S	218	U	69	26	95	1.42153	0.22475	0.589574	58	326	384	1.10009	0.204164	0.524478	40	46	86	1.35977	0.20531	0.57905	0.564367	0.0285314
18S	219	U	50	147	197	0.0348485	0	0.0338401	103	973	1076	0.337883	0	0	37	110	147	0.297072	0	0.230232	0.0880241	0.101501
18S	220	U	93	138	231	0.124856	0	0	152	916	1068	0.320788	0	0	45	167	212	0.0952008	0	0	0	0
18S	221	A	61	42	103	1.05513	0.14662	0.515826	106	540	646	0.176679	0	0.150348	44	112	156	0.3385	0	0.254104	0.306759	0.153781
18S	222	U	65	42	107	1.06101	0.166927	0.517124	274	641	915	0.196325	0	0	84	93	177	0.251436	0	0.201824	0.239649	0.212802
18S	223	C	171	52	223	0.0460317	0	0	319	362	681	0.0898175	0	0.0825262	98	167	265	0.158981	0	0	0.0275087	0.0389032
18S	224	A	144	23	167	0.45086	0.0814057	0.312034	537	193	730	0.0184527	0	0.0181427	155	160	315	0.236779	0	0	0.110059	0.14301
18S	225	G	215	88	303	0.185197	0	0	295	200	495	0.561268	0.0899517	0.35996	99	192	291	0.103691	0	0	0.119987	0.169687
18S	226	A	215	88	303	0.158297	0	0	361	252	613	0.189016	0	0.159186	145	172	317	0.169916	0	0	0.0530621	0.0750411
18S	227	U	120	194	314	0.161481	0	0	274	492	766	0.0968564	0	0	55	173	228	0.226783	0	0.18552	0.0618401	0.0874551
18S	228	C	226	158	384	0.282626	0	0	370	763	1133	0.425946	0	0	69	254	323	0.149108	0	0	0	0
18S	229	A	147	147	294	0.013032	0	0.0129076	271	277	548	0.253997	0	0.202845	64	227	291	0.0472603	0	0	0.0719174	0.0927294
18S	230	A	195	172	367	0.208273	0	0	304	303	607	0.0829496	0	0.0767125	68	279	347	0.252554	0	0	0.0255708	0.0361626
18S	231	A	119	159	278	0.0859817	0	0.0794363	269	327	596	0.0707984	0	0.066221	50	248	298	0.164474	0	0	0.0485524	0.0347531
18S	232	A	89	94	183	0.687923	0.175179	0.408872	225	367	592	0.0716133	0	0.0669329	45	122	167	0.520106	0.0821178	0.343496	0.2731	0.148206
18S	233	C	180	101	281	0.0811663	0	0.0753199	269	431	700	0.0734823	0	0	84	211	295	0.222823	0	0	0.0251066	0.0355062
18S	234	C	262	138	400	0.260737	0	0	339	368	707	0.101475	0	0	93	152	245	0.0884824	0	0	0	0
18S	235	A	62	233	295	0.0202703	0	0.0199336	213	223	436	0.418917	0	0.295714	54	117	171	0.235594	0	0.191574	0.169074	0.113705
18S	236	A	54	187	241	0.242516	0	0.195833	145	255	400	0.524882	0	0.344775	39	72	111	0.82123	0.117132	0.453142	0.33125	0.105481
18S	237	C	18	220	238	0.235379	0	0.191179	243	264	507	0.175153	0	0.149297	29	95	124	0.546844	0.0100143	0.35536	0.231946	0.0889267
18S	238	C	113	178	291	0.0412861	0	0	435	167	602	0.0467477	0	0	60	181	241	0.295822	0	0	0	0
18S	239	C	202	229	431	0.403884	0	0	980	301	1281	0.629537	0	0	136	100	236	0.310314	0	0	0	0
18S	240	G	147	255	402	0.396416	0	0	411	179	590	0.111995	0	0	111	21	132	0.213033	0	0.176715	0.0589051	0.0833043
18S	241	G	43	191	234	0.000992908	0	0.000996158	155	79	234	1.24435	0.137125	0.55549	47	28	75	1.08611	0.1265	0.523944	0.360143	0.254282
18S	242	U	22	123	145	0.580746	0.0185113	0.368986	122	197	319	0.536736	0	0.349982	45	81	126	0.163517	0	0.141494	0.286821	0.103054
18S	243	C	47	203	250	0.162328	0	0	286	275	561	0.229794	0	0	73	182	255	0.502387	0	0	0	0
18S	244	A	20	76	96	1.20836	0.181677	0.549742	115	242	357	0.155587	0	0.134965	26	126	152	0.155265	0	0	0.228236	0.233921
18S	245	G	10	115	125	0.550529	0	0.356886	60	230	290	0.290225	0	0.225542	17	56	73	0.645796	0	0.39564	0.326023	0.0727905
18S	246	C	13	76	89	1.00704	0.0793932	0.504546	62	332	394	0.277103	0	0	10	81	91	0.147585	0	0.129834	0.21146	0.213914
18S	247	C	24	54	78	1.1211	0.156143	0.531719	80	223	303	0.137939	0	0	26	92	118	0.225117	0	0	0.17724	0.250655
18S	248	C	12	218	230	0.354594	0	0	26	233	259	0.0197863	0	0	16	94	110	0.21021	0	0	0	0
18S	249	C	5	272	277	0.496203	0	0	2	144	146	0.704611	0.105018	0.415012	14	41	55	0.512103	0	0.342717	0.252576	0.181021
18S	250	U	5	137	142	0.00598291	0	0.00598895	14	67	81	1.74919	0.331315	0.639091	4	20	24	1.96844	0.359976	0.672181	0.439087	0.306544
18S	251	C	8	131	139	0.0134127	0	0	33	107	140	0.434043	0	0.304175	9	25	34	0.84381	0.0797319	0.464848	0.256341	0.192764
18S	252	U	11	135	146	0.1226	0	0	8	89	97	0.999093	0.104065	0.502337	2	58	60	0.059745	0	0	0.167446	0.236804
18S	253	C	5	123	128	0.0455642	0	0	6	187	193	0.119645	0	0	0	25	25	1.23846	0.123357	0.562937	0.187646	0.265371
18S	254	C	9	171	180	0.396317	0	0	8	261	269	0.412346	0	0	5	72	77	0.386182	0	0	0	0
18S	255	G	7	50	57	0.844828	0.157009	0.462264	22	219	241	0.343434	0	0	5	51	56	0.171345	0	0	0.154088	0.217913
18S	256	G	2	40	42	1.12041	0.237857	0.534253	13	98	111	0.577083	0.036298	0.368002	4	59	63	0.277778	0	0	0.300752	0.223232
18S	257	C	11	25	36	1.24084	0.224525	0.560499	20	133	153	0.265873	0	0.211114	7	24	31	0.576042	0.0582165	0.372893	0.381502	0.142766
18S	258	C	17	32	49	0.467778	0	0.323101	14	120	134	0.644033	0	0.393513	5	20	25	1.0188	0.214829	0.514458	0.410357	0.0790243
18S	259	C	17	31	48	0.426531	0	0.303338	41	97	138	0.844604	0.0831263	0.459671	26	28	54	0.0818182	0	0	0.254336	0.190832
18S	260	C	30	43	73	0.0382883	0	0	66	160	226	0.268331	0	0.2123	12	35	47	0.174769	0	0.151454	0.121251	0.0892635
18S	261	G	24	36	60	0.372313	0	0.274584	51	135	186	0.846168	0.12347	0.459669	13	39	52	0.151992	0	0.134135	0.289462	0.133314
18S	262	G	14	42	56	0.981871	0	0.499851	22	172	194	1.14365	0.236687	0.534785	5	48	53	0.451235	0	0.31495	0.449862	0.096457
18S	263	C	21	33	54	1.82889	0.126375	0.650686	33	474	507	0.0540901	0	0	6	34	40	1.42331	0.109238	0.593312	0.414666	0.294147
18S	264	C	10	36	46	3.13995	0.445826	0.762369	21	499	520	0.0337172	0	0.0326781	4	62	66	0.714594	0.0238631	0.420431	0.40516	0.298091
18S	265	G	15	97	112	1.05093	0.209583	0.514638	22	570	592	0.00389732	0	0.00388872	8	73	81	0.692276	0.0919347	0.412049	0.310192	0.220601
18S	266	G	71	137	208	0.421212	0	0.297376	76	642	718	0.0617679	0	0	25	84	109	0.700606	0	0.414188	0.237188	0.174365
18S	267	G	184	147	331	0.105924	0	0.0960401	218	652	870	0.151869	0	0	82	65	147	0.573649	0	0.366106	0.154049	0.154989
18S	268	G	371	104	475	0.115056	0	0	622	456	1078	0.306704	0	0	232	93	325	0.266564	0	0	0	0
18S	269	G	461	163	624	0.231716	0	0	1008	266	1274	0.39383	0	0	237	74	311	0.0961182	0	0	0	0
18S	270	G	215	214	429	0.331602	0	0.249461	407	86	493	0.755443	0.0298566	0.43084	124	90	214	0.501705	0	0.335128	0.338476	0.0740857
18S	271	C	429	66	495	0.329413	0	0.248165	567	96	663	0.332045	0	0.249557	293	20	313	0.131812	0	0.116789	0.204837	0.0622616
18S	272	G	905	97	1002	0.279395	0	0	1156	112	1268	0.294134	0	0	711	58	769	0.51811	0	0	0	0
18S	273	G	966	76	1042	0.220092	0	0	1035	94	1129	0.124956	0	0	597	23	620	0.275291	0	0	0	0
18S	274	G	674	24	698	0.284979	0	0.222024	302	9	311	2.55075	0.388005	0.719018	140	4	144	2.7354	0.34934	0.733646	0.558229	0.237808
18S	275	C	809	23	832	0.144098	0	0.126081	854	47	901	0.238864	0	0.192982	446	28	474	0.124164	0	0.110657	0.14324	0.035732
18S	276	G	737	11	748	0.353212	0	0.261275	493	51	544	1.25054	0.218736	0.556116	251	12	263	1.25261	0.162597	0.557007	0.458133	0.1392
18S	277	C	1198	28	1226	0.185783	0	0	1139	108	1247	0.00722934	0	0.00718317	558	32	590	0.000827223	0	0.000827939	0.00267037	0.00320888
18S	278	C	1752	19	1771	0.454364	0	0	1959	106	2065	0.37823	0	0	1049	29	1078	0.454711	0	0	0	0
18S	279	G	1309	27	1336	0.251583	0	0	1825	152	1977	0.298011	0	0	972	13	985	0.373473	0	0	0	0
18S	280	G	577	14	591	0.798667	0.0964504	0.44445	954	31	985	0.622121	0.0531834	0.383763	530	22	552	0.248624	0	0.199407	0.34254	0.104199
18S	281	C	1287	27	1314	0.262805	0	0	1957	76	2033	0.244439	0	0	580	19	599	0.182611	0	0.154631	0.0515438	0.0728939
18S	282	G	1011	20	1031	0.0554371	0	0	1544	91	1635	0.0393303	0	0	614	19	633	0.11707	0	0.104949	0.034983	0.0494734
18S	283	G	716	13	729	0.31035	0	0.237093	1538	25	1563	0.0269892	0	0.0262963	483	22	505	0.438581	0	0.30529	0.18956	0.118755
18S	284	C	862	8	870	0.0172981	0	0	1955	32	1987	0.225816	0	0	1010	22	1032	0.377272	0	0	0	0
18S	285	U	691	51	742	0.0349634	0	0.0338262	2088	61	2149	0.331406	0	0	833	33	866	0.296553	0	0	0.0112754	0.0159458
18S	286	U	722	103	825	0.183105	0	0	2040	41	2081	0.350363	0	0	818	28	846	0.343893	0	0	0	0
18S	287	U	663	107	770	0.172316	0	0	712	32	744	0.934198	0.222246	0.483325	421	62	483	0.156864	0	0.135837	0.206387	0.203525
18S	288	G	547	163	710	0.207126	0	0	338	53	391	2.46142	0.43306	0.711626	380	85	465	0.102527	0	0.0931744	0.268267	0.315801
18S	289	G	198	82	280	0.933294	0.264563	0.483638	1150	63	1213	0.0384313	0	0	318	66	384	0.22075	0	0.181217	0.221619	0.199501
18S	290	U	51	189	240	1.08857	0.237703	0.52224	1053	257	1310	0.173472	0	0	166	115	281	0.570686	0.0602881	0.364157	0.295466	0.218667
18S	291	G	229	156	385	0.16612	0	0.142772	624	427	1051	0.016804	0	0	210	98	308	0.257677	0	0.205412	0.116061	0.0859598
18S	292	A	169	67	236	0.886685	0.130049	0.471023	476	535	1011	0.0763065	0	0	213	37	250	0.428154	0	0.300634	0.257219	0.19473
18S	293	C	202	187	389	0.0908832	0	0.0835079	332	449	781	0.113711	0	0.102219	230	61	291	0.12675	0	0.112835	0.0995205	0.0121238
18S	294	U	269	119	388	0.167209	0	0.143572	213	410	623	0.511396	0	0.338719	141	65	206	0.79694	0.0518057	0.444694	0.308995	0.124716
18S	295	C	206	56	262	0.863667	0.142917	0.464371	229	388	617	0.570568	0.0394077	0.363662	118	44	162	1.4604	0.258318	0.595045	0.474359	0.0947252
18S	296	U	266	116	382	0.381984	0.0267967	0.276926	353	550	903	0.0102139	0	0.0101217	198	109	307	0.329942	0	0.248695	0.178581	0.119675
18S	297	A	312	224	536	0.0884958	0	0.0814403	386	725	1111	0.214698	0	0	233	241	474	0.107041	0	0	0.0271468	0.0383913
18S	298	G	117	447	564	0.185919	0	0.157007	120	498	618	0.538216	0.00659664	0.350264	83	328	411	0.183684	0	0.155499	0.220923	0.0914599
18S	299	A	121	670	791	0.0777217	0	0	175	464	639	0.583663	0.0276194	0.368917	101	369	470	0.137839	0	0.121368	0.163428	0.153518
18S	300	U	195	951	1146	0.300455	0	0	380	1565	1945	0.540442	0	0	175	884	1059	0.499078	0	0	0	0
18S	301	A	64	666	730	0.317784	0	0.241401	187	717	904	0.217594	0	0.17887	45	614	659	0.0621717	0	0	0.14009	0.102295
18S	302	A	54	745	799	0.346681	0.0106665	0.257673	163	501	664	0.930961	0.0483687	0.482499	45	436	481	0.438128	0	0.305092	0.348421	0.0967636
18S	303	C	87	981	1068	0.0501091	0	0.0477606	231	638	869	0.614891	0	0.381035	86	418	504	0.43659	0.0229033	0.304326	0.244374	0.14251
18S	304	C	160	1245	1405	0.18617	0	0	646	622	1268	0.240776	0	0.194176	144	790	934	0.235247	0	0	0.0647253	0.0915354
18S	305	U	275	864	1139	0.0722417	0	0.0674296	989	846	1835	0.0239046	0	0	157	640	797	0.00994152	0	0	0.0224765	0.0317866
18S	306	C	171	1621	1792	0.353442	0	0	373	540	913	1.2884	0.232781	0.563283	83	934	1017	0.236127	0	0	0.187761	0.265534
18S	307	G	294	1425	1719	0.343282	0	0	1157	789	1946	0.0585117	0	0.0553041	241	367	608	0.319139	0	0.242231	0.0991784	0.103643
18S	308	G	213	1499	1712	0.357904	0	0	1405	1688	3093	0.326374	0	0	343	571	914	0.155847	0	0	0	0
18S	309	G	173	761	934	0.215924	0	0.177736	1036	1685	2721	0.167087	0	0	290	405	695	0.178097	0	0.151358	0.109698	0.0783123
18S	310	C	216	731	947	0.107583	0	0.0972259	1338	2476	3814	0.426381	0	0	366	590	956	0.179972	0	0	0.0324086	0.0458327
18S	311	C	256	668	924	0.0358799	0	0.0346733	1802	2373	4175	0.489589	0	0	444	840	1284	0.429736	0	0	0.0115578	0.0163451
18S	312	G	220	524	744	0.184251	0	0.155761	873	1293	2166	0.0330411	0	0.0319986	238	284	522	0.499405	0.0356076	0.333494	0.173751	0.123741
18S	313	A	106	335	441	0.819256	0.135429	0.450885	459	914	1373	0.623993	0.0533528	0.384406	160	345	505	0.468841	0	0.319621	0.384971	0.05359
18S	314	U	196	429	625	0.0825346	0	0.0763547	521	1356	1877	0.0564134	0	0.0534278	263	405	668	0.0343465	0	0.033254	0.0543455	0.0176077
18S	315	C	216	381	597	1.85805e-05	0	1.86112e-05	291	1608	1899	0.0767427	0	0	122	762	884	0.305913	0	0	6.20374e-06	8.77342e-06
18S	316	G	251	166	417	0.359569	0.0108707	0.264939	246	903	1149	0.391343	0	0.281446	203	271	474	0.287088	0	0.223418	0.256601	0.0244126
18S	317	C	213	388	601	0.175471	0	0	288	1087	1375	0.0657057	0	0	122	728	850	0.407834	0	0	0	0
18S	318	A	107	190	297	0.672297	0.128307	0.402828	179	529	708	0.541373	0.0445743	0.351549	100	260	360	0.378855	0	0.275314	0.34323	0.0523889
18S	319	C	113	406	519	0.127671	0	0	135	810	945	0.0359878	0	0	98	392	490	0.0711473	0	0	0	0
18S	320	G	52	325	377	0.265226	0	0.210067	59	420	479	0.808218	0.085694	0.447485	71	203	274	0.685535	0.0738137	0.407596	0.355049	0.103803
18S	321	C	91	487	578	0.252677	0	0	81	839	920	0.253987	0	0	84	166	250	0.688225	0	0.408626	0.136209	0.192628
18S	322	C	85	216	301	0.487196	0.0192998	0.328325	100	142	242	1.76219	0.321724	0.63892	71	94	165	1.35589	0.151825	0.577007	0.514751	0.134224
18S	323	C	153	119	272	0.63606	0.0568566	0.389648	163	82	245	1.55452	0.247993	0.609506	158	81	239	0.507269	0	0.337481	0.445545	0.117878
18S	324	C	329	178	507	0.214654	0	0	429	69	498	0.0741038	0	0.0691202	431	89	520	0.447238	0	0	0.0230401	0.0325836
18S	325	C	398	114	512	0.238272	0	0	401	41	442	0.171658	0	0.146791	385	33	418	0.326306	0	0	0.0489305	0.0691981
18S	326	C	617	57	674	0.47893	0	0	544	37	581	0.176709	0	0	528	8	536	0.545707	0	0	0	0
18S	327	G	208	32	240	0.58331	0.0538557	0.36938	304	13	317	0.581062	0	0.368246	136	4	140	0.912136	0.0408143	0.4788	0.405476	0.0518506
18S	328	U	306	34	340	0.00280222	0	0	693	79	772	0.447851	0	0	223	22	245	0.0350497	0	0	0	0
18S	329	G	261	73	334	0.00583748	0	0	449	299	748	0.426687	0	0	126	41	167	0.40463	0	0.289294	0.0964315	0.136375
18S	330	G	185	22	207	0.577724	0.0428622	0.367295	203	101	304	0.554135	0.0572341	0.357309	44	47	91	1.45942	0.206032	0.596034	0.440213	0.110258
18S	331	C	88	122	210	0.44376	0	0.308376	273	40	313	0.479689	0.00993206	0.324881	59	42	101	0.986057	0.0493353	0.498953	0.377403	0.086212
18S	332	G	174	107	281	0.0408589	0	0	208	283	491	0.105375	0	0	85	92	177	0.0128589	0	0	0	0
18S	333	G	109	97	206	0.179764	0	0.152999	83	237	320	0.411803	0	0.292331	37	69	106	0.514019	0.0101926	0.341615	0.262315	0.0798736
18S	334	C	115	121	236	0.022316	0	0	131	298	429	0.0973127	0	0.0888711	63	64	127	0.241059	0	0.195467	0.0947794	0.0799084
18S	335	G	49	327	376	0.454612	0	0	39	247	286	0.802516	0.0737855	0.446082	55	179	234	0.389031	0	0	0.148694	0.210285
18S	336	A	43	80	123	0.912455	0.0985451	0.479132	37	277	314	0.829453	0.111259	0.454177	46	89	135	0.217484	0	0.179719	0.371009	0.135646
18S	337	C	29	236	265	0.152423	0	0	31	520	551	0.118921	0	0.106454	16	243	259	0.349444	0	0	0.0354848	0.050183
18S	338	G	23	134	157	0.587975	0.00308967	0.371749	18	504	522	0.406607	0.00429511	0.289463	21	129	150	0.379029	0	0.276178	0.312463	0.0422705
18S	339	A	21	65	86	2.19387	0.363823	0.689381	22	522	544	0.496677	0.0673974	0.33226	9	106	115	0.964751	0.0917752	0.493194	0.504945	0.146031
18S	340	C	52	96	148	1.13535	0.132494	0.533368	31	922	953	0.0877242	0	0	17	86	103	1.53686	0.273984	0.608117	0.380495	0.270776
18S	341	C	83	159	242	0.449291	0	0.31089	52	1111	1163	0.222881	0	0	43	117	160	0.791511	0.162287	0.443349	0.251413	0.185819
18S	342	C	274	170	444	0.198901	0	0	95	1395	1490	0.387205	0	0	78	250	328	0.0863897	0	0	0	0
18S	343	A	178	149	327	0.231775	0	0.18863	55	901	956	0.0394055	0	0.0379498	101	280	381	0.143048	0	0	0.0755267	0.0814632
18S	344	U	228	219	447	0.0341022	0	0	54	1672	1726	0.472425	0	0	96	429	525	0.318695	0	0	0	0
18S	345	U	245	299	544	0.168848	0	0	65	1033	1098	0.131948	0	0	54	280	334	0.223317	0	0.182997	0.0609989	0.0862655
18S	346	C	364	522	886	0.46946	0	0	72	1183	1255	0.28934	0	0	94	470	564	0.25764	0	0	0	0
18S	347	G	385	323	708	0.244852	0	0	71	533	604	0.499247	0.08007	0.333366	106	330	436	0.0667175	0	0.0626792	0.132015	0.144658
18S	348	A	213	218	431	0.340175	0	0.254268	63	490	553	0.487124	0.0263031	0.327959	74	419	493	0.0612236	0	0	0.194076	0.140491
18S	349	A	227	94	321	0.86187	0.0962809	0.463679	61	343	404	0.946914	0.0932756	0.486984	101	309	410	0.16372	0	0.140981	0.363882	0.157901
18S	350	C	229	430	659	0.0946465	0	0	151	587	738	0.0478274	0	0.0457034	173	656	829	0.457617	0	0	0.0152345	0.0215448
18S	351	G	174	190	364	0.813242	0.130124	0.44918	59	289	348	1.38182	0.139967	0.580852	82	283	365	0.4568	0	0.314153	0.448062	0.108882
18S	352	U	209	703	912	0.309042	0	0	94	387	481	0.92681	0.0151443	0.481526	114	427	541	0.0329438	0	0.0319502	0.171159	0.21985
18S	353	C	229	593	822	0.213136	0	0	342	351	693	0.438809	0	0.305286	164	342	506	0.129936	0	0.115196	0.140161	0.125877
18S	354	U	135	251	386	0.801407	0.0848265	0.445517	141	195	336	2.35618	0.393146	0.702664	55	72	127	3.8533	0.496445	0.795235	0.647805	0.147947		0.445517	0.702664	0.795235	0.647805	0.147947
18S	355	G	320	228	548	0.269358	0	0.212505	813	351	1164	0.00485455	0	0	313	85	398	0.526344	0	0.345407	0.185971	0.142255
18S	356	C	608	356	964	0.287945	0	0	1207	605	1812	0.318711	0	0	668	128	796	0.265705	0	0	0	0
18S	357	C	713	153	866	0.199654	0	0	1658	198	1856	0.301472	0	0	912	153	1065	0.489702	0	0	0	0
18S	358	C	856	110	966	0.296438	0	0	2296	361	2657	0.506835	0	0	1068	66	1134	0.530759	0	0	0	0
18S	359	U	613	145	758	0.110584	0	0	1466	434	1900	0.231925	0	0	529	2	531	0.0840226	0	0.0776446	0.0258815	0.036602
18S	360	A	442	3	445	0.553139	0.0462079	0.356658	895	7	902	0.793749	0.0651971	0.442782	287	4	291	0.97812	0.0206833	0.495327	0.431589	0.0571622
18S	361	U	467	99	566	0.214697	0	0.177007	1213	213	1426	0.131994	0	0.116675	497	85	582	0.07915	0	0	0.097894	0.0734728
18S	362	C	628	258	886	0.277966	0	0	1434	402	1836	0.137277	0	0	405	126	531	0.0322473	0	0	0	0
18S	363	A	454	13	467	0.426235	0.0624658	0.299301	736	66	802	1.11196	0.275071	0.526816	398	0	398	0.206433	0	0.171466	0.332528	0.146961
18S	364	A	410	12	422	0.526583	0.0784573	0.345477	1651	69	1720	0.106727	0	0	249	56	305	0.390378	0	0.281432	0.20897	0.150059
18S	365	C	542	19	561	0.0804666	0	0.0745968	1419	70	1489	0.0125727	0	0	261	25	286	0.272009	0	0.21443	0.0963421	0.0888807
18S	366	U	623	56	679	0.110392	0	0	1578	103	1681	0.161309	0	0	286	40	326	0.040367	0	0.0389151	0.0129717	0.0183448
18S	367	U	674	100	774	0.180645	0	0	1654	23	1677	0.100927	0	0	378	13	391	0.117885	0	0	0	0
18S	368	U	531	7	538	0.269491	0	0.212593	1759	27	1786	0.165125	0	0	321	1	322	0.0633987	0	0.059793	0.0907954	0.0895166
18S	369	C	675	63	738	0.0828748	0	0	1791	30	1821	0.160422	0	0	261	61	322	0.0765394	0	0.0713027	0.0237676	0.0336124
18S	370	G	324	127	451	0.624287	0.112293	0.38487	889	2	891	0.932337	0.197361	0.482772	118	39	157	1.45014	0.298893	0.593393	0.487011	0.0851821
18S	371	A	364	175	539	0.402099	0.0641541	0.287163	784	24	808	1.15981	0.2289	0.537305	158	14	172	1.37219	0.300092	0.579862	0.46811	0.129123
18S	372	U	582	320	902	0.163258	0	0	1098	36	1134	0.575771	0.0811756	0.365594	254	58	312	0.35055	0.0447523	0.260177	0.20859	0.153646
18S	373	G	865	258	1123	0.328134	0	0	2787	37	2824	0.401676	0	0	612	73	685	0.413508	0	0	0	0
18S	374	G	593	240	833	0.056195	0	0	1265	88	1353	0.406081	0	0.288955	356	86	442	0.00589416	0	0	0.0963184	0.136215
18S	375	U	620	360	980	0.213569	0	0	2518	140	2658	0.305386	0	0	445	150	595	0.268046	0	0	0	0
18S	376	A	494	134	628	0.275552	0	0.216295	2134	214	2348	0.160352	0	0	533	129	662	0.318971	0	0	0.0720984	0.101963
18S	377	G	398	378	776	0.0107679	0	0	1359	248	1607	0.334971	0	0.251037	259	285	544	0.121814	0	0	0.083679	0.11834
18S	378	U	450	577	1027	0.28423	0	0	1771	525	2296	0.0349538	0	0	266	240	506	0.0293886	0	0.0286043	0.00953478	0.0134842
18S	379	C	497	376	873	0.187401	0	0	2003	634	2637	0.167517	0	0	264	164	428	0.233437	0	0.189616	0.0632052	0.0893857
18S	380	G	250	296	546	0.298192	0.0141714	0.230022	1026	532	1558	0.444865	0	0.308031	196	104	300	0.807198	0.138664	0.44748	0.328511	0.0899503
18S	381	C	246	285	531	0.31556	0	0.24021	1009	1770	2779	0.248633	0	0	230	165	395	0.429321	0.0104819	0.300899	0.18037	0.129925
18S	382	C	263	345	608	0.120909	0	0.108025	1023	1661	2684	0.256002	0	0	246	404	650	0.115532	0	0	0.0360083	0.0509234
18S	383	G	124	175	299	1.326	0.2435	0.570896	402	1509	1911	0.0264121	0	0.0257456	92	302	394	0.536146	0	0.349596	0.315413	0.223865
18S	384	U	180	592	772	0.164568	0	0	579	2618	3197	0.464276	0	0	141	840	981	0.441491	0	0	0	0
18S	385	G	131	319	450	0.534294	0.03448	0.348738	424	753	1177	0.54253	0.0871405	0.351908	55	273	328	0.945187	0.0364125	0.486671	0.395773	0.0642881
18S	386	C	292	492	784	0.184289	0	0	563	822	1385	0.177529	0	0.150857	125	571	696	0.127706	0	0	0.0502855	0.0711145
18S	387	C	259	634	893	0.271787	0	0	722	364	1086	0.444209	0.0342162	0.307776	111	855	966	0.389371	0	0	0.102592	0.145087
18S	388	U	246	708	954	0.321187	0	0	623	542	1165	0.207185	0	0.171749	246	850	1096	0.487177	0	0	0.0572495	0.0809631
18S	389	A	169	94	263	1.76679	0.279352	0.639446	550	193	743	0.802808	0.125862	0.445642	128	201	329	0.866599	0.0814386	0.465021	0.516703	0.0871523
18S	390	C	206	628	834	0.172695	0	0	545	427	972	0.366187	0	0.268238	139	302	441	0.32539	0	0.245925	0.171387	0.121531
18S	391	C	358	682	1040	0.369623	0	0	780	589	1369	0.116537	0	0	152	423	575	0.081385	0	0	0	0
18S	392	A	205	161	366	0.961671	0.149356	0.490912	701	380	1081	0.204929	0	0.170206	99	352	451	0.147075	0	0.128465	0.263195	0.16192
18S	393	U	250	547	797	0.178739	0	0	637	487	1124	0.250509	0	0.200468	123	373	496	0.0571205	0	0	0.0668226	0.0945015
18S	394	G	208	318	526	0.320641	0	0.243141	626	403	1029	0.522621	0.0793318	0.343457	64	240	304	0.475118	0	0.322806	0.303135	0.0432514
18S	395	G	159	473	632	0.0504827	0	0.0481291	453	830	1283	0.282278	0.00374776	0.220271	80	217	297	0.328001	0	0.247614	0.172005	0.0883019
18S	396	U	95	731	826	0.196534	0	0	316	2262	2578	0.329059	0	0	37	427	464	0.209534	0	0	0	0
18S	397	G	58	543	601	0.145423	0	0.127144	246	1296	1542	0.323043	0	0.244286	42	467	509	0.302919	0	0	0.12381	0.0997574
18S	398	A	88	230	318	1.26914	0.258555	0.560078	346	1495	1841	0.167952	0	0.143867	46	134	180	1.13972	0.218314	0.534027	0.412658	0.190361
18S	399	C	81	619	700	0.0249326	0	0	330	2409	2739	0.225077	0	0	49	170	219	0.682273	0.0519183	0.406665	0.135555	0.191704
18S	400	C	234	924	1158	0.479417	0	0	752	2120	2872	0.256851	0	0	130	360	490	0.341435	0	0	0	0
18S	401	A	111	436	547	0.203609	0	0.169422	301	1522	1823	0.263207	0	0.208454	52	141	193	0.845418	0.0692222	0.459401	0.279092	0.128489
18S	402	C	69	621	690	0.106416	0	0	316	3479	3795	0.457022	0	0	47	244	291	0.177854	0	0.151439	0.0504795	0.0713888
18S	403	G	37	788	825	0.314582	0	0	449	2614	3063	0.323651	0	0	69	395	464	0.318853	0	0	0	0
18S	404	G	107	830	937	0.432113	0	0	557	1949	2506	0.170726	0	0	115	445	560	0.481462	0	0	0	0
18S	405	G	39	210	249	1.38289	0.283962	0.581317	130	941	1071	1.00256	0.219965	0.500873	49	185	234	0.389456	0	0.281155	0.454448	0.126861
18S	406	U	49	152	201	1.8549	0.335513	0.650853	76	729	805	1.50725	0.288377	0.601454	21	178	199	0.697778	0.0651989	0.412209	0.554839	0.102851
18S	407	G	37	314	351	0.479956	0.0078425	0.324928	111	1611	1722	0.00939576	0	0.00931365	25	293	318	0.00909091	0	0	0.111414	0.151025
18S	408	A	20	348	368	0.366606	0	0.268793	147	1188	1335	0.246898	0	0.198129	26	231	257	0.237769	0	0.192698	0.219873	0.0346626
18S	409	C	31	385	416	0.130216	0	0.115458	75	1916	1991	0.311206	0	0	23	302	325	0.08606	0	0	0.0384861	0.0544275
18S	410	G	35	553	588	0.272571	0	0	186	1591	1777	0.301862	0	0	18	226	244	0.160045	0	0.138452	0.0461506	0.0652668
18S	411	G	24	452	476	0.100769	0	0	124	1399	1523	0.206715	0	0	14	218	232	0.14082	0	0.123904	0.0413013	0.0584088
18S	412	G	105	548	653	0.348981	0	0	254	829	1083	0.164914	0	0.14168	79	429	508	0.553154	0	0	0.0472266	0.0667884
18S	413	G	163	441	604	0.266501	0	0	141	405	546	1.40402	0.264521	0.584475	80	261	341	0.312801	0	0	0.194825	0.275524
18S	414	A	174	140	314	0.58522	0.0592147	0.369914	183	410	593	1.2006	0.189567	0.545996	26	123	149	0.645852	0.0384359	0.394008	0.436639	0.07795
18S	415	A	135	43	178	1.93178	0.384886	0.660168	166	382	548	1.38954	0.230647	0.581952	30	72	102	1.41942	0.209093	0.589041	0.610387	0.0353193
18S	416	U	187	187	374	0.3912	0.0229762	0.281736	359	551	910	0.396902	0	0.284354	64	38	102	1.36365	0.186926	0.579304	0.381798	0.139662
18S	417	C	383	231	614	0.17561	0	0	1429	636	2065	0.438631	0	0	139	92	231	0.00948276	0	0.00943396	0.00314465	0.00444721
18S	418	A	343	171	514	0.0560734	0	0.0531939	1282	471	1753	0.301495	0	0	121	58	179	0.360802	0	0.266226	0.106473	0.115031
18S	419	G	312	156	468	0.154561	0	0.134117	703	464	1167	0.0995244	0	0.0905864	69	55	124	0.895911	0.106691	0.474552	0.233085	0.171665
18S	420	G	579	263	842	0.419138	0	0	1112	816	1928	0.376303	0	0	245	68	313	0.325442	0	0	0	0
18S	421	G	422	117	539	0.0319342	0	0	700	449	1149	0.107256	0	0.0969427	204	141	345	0.390687	0	0	0.0323142	0.0456992
18S	422	U	549	135	684	0.285953	0	0	716	784	1500	0.221978	0	0	156	122	278	0.230466	0	0	0	0
18S	423	U	521	118	639	0.276615	0	0	620	796	1416	0.209566	0	0	271	83	354	0.434867	0	0	0	0
18S	424	C	630	100	730	0.44642	0	0	650	730	1380	0.24549	0	0	215	64	279	0.297183	0	0	0	0
18S	425	G	201	47	248	0.683936	0.105341	0.407124	279	153	432	1.56041	0.257778	0.609987	76	50	126	0.59615	0.0444956	0.375344	0.464152	0.103934
18S	426	A	199	51	250	0.509872	0.0118761	0.338585	358	248	606	0.779498	0.0272213	0.43845	94	48	142	0.371795	0	0.272417	0.349817	0.0682464
18S	427	U	195	28	223	0.495685	0	0.332402	305	216	521	1.24881	0.0613666	0.555793	71	36	107	0.918004	0	0.480946	0.456381	0.0928387
18S	428	U	5	2	7	40.8486	0.930105	0.979029	19	25	44	29.0798	0.897935	0.96747	11	15	26	7.50947	0.619174	0.886342	0.94428	0.0412395	1	0.979029	0.96747	0.886342	0.94428	0.0412395
18S	429	C	100	17	117	1.53296	0.181118	0.607236	711	187	898	0.5209	0	0.342745	52	51	103	1.36314	0.0865634	0.579191	0.509724	0.118626
18S	430	C	97	90	187	0.406324	0	0.290023	1366	221	1587	0.154037	0	0	47	112	159	0.515833	0	0.341706	0.210576	0.150387
18S	431	G	77	214	291	0.14844	0	0	1374	384	1758	0.197019	0	0	76	79	155	0.706909	0	0.415707	0.138569	0.195966
18S	432	G	135	133	268	0.0261462	0	0.0255727	1372	143	1515	0.0244576	0	0.0238891	199	43	242	0.172702	0	0.147787	0.0657497	0.0580134
18S	433	A	254	137	391	0.237698	0	0	3165	295	3460	0.592253	0	0	517	63	580	0.52643	0	0	0	0
18S	434	G	253	109	362	0.0831038	0	0	2348	305	2653	0.430637	0	0	498	80	578	0.508597	0	0	0	0
18S	435	A	295	81	376	0.0104922	0	0.0104106	1795	336	2131	0.263894	0	0	516	63	579	0.500383	0	0	0.00347019	0.00490759
18S	436	G	75	37	112	2.97089	0.529383	0.749839	553	104	657	1.52091	0.247714	0.603681	88	29	117	1.85574	0.0958908	0.651763	0.668427	0.0608211		0.749839	0.603681	0.651763	0.668427	0.0608211
18S	437	G	384	138	522	0.130189	0	0	1124	258	1382	0.0670523	0	0.0628814	310	70	380	0.222747	0	0	0.0209605	0.0296426
18S	438	G	306	193	499	0.00404444	0	0	903	249	1152	0.189621	0	0.159513	242	55	297	0.0147651	0	0	0.0531709	0.075195
18S	439	A	532	165	697	0.265091	0	0	948	361	1309	0.0374724	0	0	295	66	361	0.268324	0	0	0	0
18S	440	G	336	174	510	0.103131	0	0.0936556	220	319	539	1.1687	0.192878	0.539356	34	28	62	3.306	0.465894	0.770606	0.467873	0.280948
18S	441	C	492	192	684	0.179189	0	0	199	686	885	0.144118	0	0.126089	65	62	127	0.876476	0.0272567	0.469039	0.198376	0.198189
18S	442	C	361	165	526	0.118448	0	0.106084	158	542	700	0.391948	0.0226208	0.281871	70	56	126	0.760455	0.0423116	0.433906	0.273954	0.13395
18S	443	U	524	349	873	0.35656	0	0	272	857	1129	0.176391	0	0	98	84	182	0.206375	0	0.171849	0.057283	0.0810104
18S	444	G	443	221	664	0.123542	0	0	282	313	595	0.645153	0.140258	0.392554	98	93	191	0.113947	0	0.102772	0.165109	0.166211
18S	445	A	355	280	635	0.105556	0	0	307	816	1123	0.145552	0	0	105	57	162	0.317042	0	0.241849	0.0806164	0.114009
18S	446	G	393	235	628	0.153542	0	0	646	366	1012	0.0328288	0	0	169	161	330	0.437831	0	0	0	0
18S	447	A	277	183	460	0.164208	0	0.14131	527	399	926	0.111279	0	0.100233	162	135	297	0.348136	0	0	0.0805145	0.0593508
18S	448	A	244	121	365	0.450334	0.0583173	0.31109	786	343	1129	0.0902557	0	0	138	151	289	0.322759	0	0	0.103697	0.146649
18S	449	A	211	140	351	0.44697	0.0274461	0.309508	593	207	800	0.341587	0	0.254851	100	70	170	0.196491	0	0.165029	0.24313	0.0595627
18S	450	C	225	343	568	0.218824	0	0	757	373	1130	0.096257	0	0	93	126	219	0.146616	0	0	0	0
18S	451	G	198	175	373	0.199465	0	0.166667	1454	305	1759	0.461218	0	0	94	70	164	0.12101	0	0.108534	0.0917336	0.0690707
18S	452	G	167	88	255	0.711719	0.0880902	0.416743	558	498	1056	0.0626616	0	0	63	29	92	0.976344	0.204981	0.496718	0.304487	0.217766
18S	453	C	94	451	545	0.287993	0	0	396	590	986	0.0024091	0	0.00240574	28	86	114	0.43401	0.0133781	0.304501	0.102302	0.14298
18S	454	U	113	522	635	0.437666	0	0	431	587	1018	0.0677353	0	0	27	169	196	0.292386	0	0	0	0
18S	455	A	65	223	288	0.30719	0	0.235624	301	347	648	0.547954	0.0246129	0.354339	16	95	111	0.249008	0	0.2008	0.263587	0.0657268
18S	456	C	92	179	271	0.287418	0	0.223891	183	525	708	0.403166	0	0.287615	16	79	95	0.371991	0	0.273206	0.261571	0.0272852
18S	457	C	96	341	437	0.310629	0	0	187	451	638	0.56971	0.037694	0.363302	8	151	159	0.197431	0	0	0.121101	0.171262
18S	458	A	54	197	251	0.216182	0	0.178336	98	584	682	0.477664	0.0561683	0.323577	16	107	123	0.113262	0	0.102481	0.201465	0.0917316
18S	459	C	116	249	365	0.226472	0	0	186	1071	1257	0.162259	0	0	11	114	125	0.186155	0	0.157997	0.0526657	0.0744806
18S	460	A	30	110	140	1.13381	0.105648	0.533126	79	590	669	0.847015	0.134306	0.458957	16	50	66	1.92289	0.127805	0.661249	0.55111	0.0835588
18S	461	U	33	126	159	0.863264	0.0423309	0.464867	46	1682	1728	0.322903	0	0	10	156	166	0.28849	0	0.224943	0.229937	0.189814
18S	462	C	0	25	25	10.9859	0.750765	0.919519	0	939	939	0.367967	0	0.269198	0	20	20	10.772	0.706383	0.918769	0.702495	0.306388		0.919519	0.269198	0.918769	0.702495	0.306388
18S	463	C	22	241	263	0.0977273	0	0.0893352	40	1136	1176	0.118777	0	0.106247	7	316	323	0.258128	0	0	0.0651941	0.0466134
18S	464	A	14	277	291	0.09121	0	0.0838493	23	1665	1688	0.225643	0	0	4	243	247	0.0850806	0	0.078702	0.0541838	0.0383713
18S	465	A	18	304	322	0.0758514	0	0.0707071	14	2555	2569	0.531876	0	0	3	269	272	0.0305657	0	0.029765	0.0334907	0.028986
18S	466	G	17	562	579	0.387759	0	0	54	2180	2234	0.456992	0	0	5	757	762	0.687345	0	0	0	0
18S	467	G	22	628	650	0.404028	0	0	72	927	999	0.317033	0	0.240901	13	529	542	0.505811	0	0	0.0803002	0.113562
18S	468	A	0	135	135	2.4616	0.281397	0.71263	2	199	201	5.39923	0.589894	0.844384	0	80	80	2.81221	0.204018	0.740082	0.765699	0.0567567	1	0.71263	0.844384	0.740082	0.765699	0.0567567
18S	469	A	48	181	229	1.16053	0.152387	0.538234	95	1100	1195	0.0469435	0	0	28	297	325	0.154601	0	0	0.179411	0.253726
18S	470	G	116	701	817	0.457484	0	0	202	915	1117	0.0245379	0	0	75	153	228	0.156429	0	0.135782	0.0452606	0.0640081
18S	471	G	18	523	541	0.115068	0	0	46	516	562	0.938247	0.054948	0.484514	11	135	146	0.714437	0	0.418378	0.300964	0.21452
18S	472	C	44	673	717	0.373011	0	0	92	1110	1202	0.258363	0	0	55	180	235	0.0865348	0	0	0	0
18S	473	A	45	553	598	0.265313	0	0	89	736	825	0.0878666	0	0.0808596	20	145	165	0.0825301	0	0.0766648	0.0525081	0.0371683
18S	474	G	21	314	335	0.291402	0	0.226169	51	383	434	1.13083	0.105114	0.531273	12	63	75	1.09766	0.11279	0.526582	0.428008	0.142734
18S	475	C	49	454	503	0.192879	0	0	113	969	1082	0.181102	0	0	39	133	172	0.164355	0	0	0	0
18S	476	A	35	304	339	0.178693	0	0.151982	234	616	850	0.0282674	0	0.0275218	37	120	157	0.202743	0	0	0.0598345	0.0661196
18S	477	G	35	234	269	0.324733	0	0.245818	172	979	1151	0.292467	0	0	24	64	88	0.373408	0	0.274127	0.173315	0.123096
18S	478	G	80	137	217	0.463914	0	0.317896	134	413	547	0.547871	0	0.354369	12	38	50	1.25294	0.121023	0.561018	0.411095	0.107053
18S	479	C	124	177	301	0.126932	0	0	291	1306	1597	0.585565	0	0	34	98	132	0.312782	0	0	0	0
18S	480	G	94	81	175	0.413826	0	0.29388	204	333	537	0.408344	0	0.290329	31	49	80	0.0960219	0	0.0886076	0.224272	0.0959404
18S	481	C	202	101	303	0.301243	0	0	380	440	820	0.149682	0	0	57	68	125	0.3903	0	0	0	0
18S	482	G	79	62	141	0.428013	0	0.301211	166	250	416	0.645617	0	0.392898	16	19	35	1.10093	0.073509	0.531041	0.408383	0.0944642
18S	483	C	157	56	213	0.196937	0	0	277	400	677	0.12468	0	0	40	57	97	0.412472	0	0	0	0
18S	484	A	6	9	15	10.4521	0.775129	0.917688	11	9	20	27.8831	0.880687	0.966972	2	3	5	9.36111	0.735024	0.918256	0.934305	0.0230999	1	0.917688	0.966972	0.918256	0.934305	0.0230999
18S	485	A	68	58	126	0.286964	0	0.22435	256	73	329	0.653199	0	0.395838	30	9	39	0.369167	0	0.274644	0.298277	0.0719763
18S	486	A	213	39	252	0.437637	0	0	743	40	783	0.447307	0	0	57	5	62	0.25873	0	0	0	0
18S	487	U	88	24	112	0.393117	0	0.283989	461	67	528	0.164692	0	0	20	2	22	1.05894	0	0.525407	0.269799	0.214731
18S	488	U	100	22	122	0.312195	0	0.239401	491	38	529	0.226688	0	0	22	5	27	0.527381	0	0.353551	0.197651	0.147325
18S	489	A	31	23	54	2.32424	0.340668	0.703025	182	13	195	1.27642	0.139648	0.561973	16	4	20	1.22116	0.0861381	0.561831	0.608943	0.0665261
18S	490	C	170	2	172	0.077264	0	0.0721093	363	20	383	0.0429109	0	0.0412483	37	0	37	0.271053	0	0.217759	0.110372	0.076972
18S	491	C	163	4	167	0.294709	0	0.228677	356	37	393	0.107671	0	0.0974278	40	5	45	0.288406	0	0.227689	0.184598	0.0616399
18S	492	C	202	14	216	0.164875	0	0.142101	536	37	573	0.213724	0	0	61	10	71	0.0736111	0	0	0.0473669	0.0669869
18S	493	A	121	60	181	0.539133	0.0428958	0.351539	198	21	219	1.20899	0.168523	0.548433	31	1	32	1.33603	0.174624	0.579439	0.493137	0.100922
18S	494	C	359	27	386	0.266839	0	0	324	14	338	0.398197	0	0.285395	53	6	59	0.339444	0	0.256615	0.18067	0.128292
18S	495	U	298	12	310	0.0158271	0	0.01563	317	171	488	0.0629402	0	0	54	33	87	0.0424242	0	0	0.00520999	0.00736804
18S	496	C	339	47	386	0.16816	0	0	204	62	266	0.925551	0.0824835	0.481605	73	60	133	0.365008	0	0	0.160535	0.227031
18S	497	C	349	54	403	0.19912	0	0	661	122	783	0.405045	0	0	142	34	176	0.532392	0	0	0	0
18S	498	C	593	75	668	0.562348	0	0	867	155	1022	0.555653	0	0	103	58	161	0.483882	0	0	0	0
18S	499	G	305	64	369	0.133333	0	0	432	93	525	0.0111111	0	0	48	30	78	0.158228	0	0.138122	0.0460405	0.0651111
18S	500	A	292	14	306	0.0734347	0	0.0686192	293	55	348	0.550493	0	0.355701	43	5	48	0.930839	0.127333	0.48724	0.303854	0.17479
18S	501	C	237	44	281	0.113554	0	0.1023	246	63	309	0.699928	0	0.412523	42	33	75	0.166959	0	0.144703	0.219842	0.137341
18S	502	C	79	54	133	1.32206	0.205772	0.571183	447	94	541	0.116195	0	0	29	39	68	0.247343	0	0.200627	0.25727	0.236599
18S	503	C	55	81	136	1.06277	0.0266709	0.517045	259	153	412	0.139279	0	0.122512	12	42	54	0.428687	0	0.303924	0.314494	0.161241
18S	504	G	73	121	194	0.287407	0	0.224138	411	196	607	0.327833	0	0	17	25	42	0.722222	0	0.425095	0.216411	0.17363
18S	505	G	67	176	243	0.108424	0	0	474	261	735	0.519837	0	0	28	59	87	0.217803	0	0	0	0
18S	506	G	170	278	448	0.619772	0	0	117	184	301	0.199522	0	0.166795	40	46	86	0.239974	0	0	0.0555983	0.0786278
18S	507	G	142	111	253	0.278915	0	0	5	98	103	2.60566	0.326429	0.724591	30	36	66	0.0169154	0	0.0168818	0.247158	0.337667
18S	508	A	89	45	134	0.417778	0	0.296218	3	243	246	0.547503	0	0.354726	38	40	78	0.115893	0	0	0.216981	0.155277
18S	509	G	23	6	29	5.75593	0.55119	0.856206	1	53	54	6.26222	0.532992	0.864465	6	0	6	10.5683	0.748938	0.924979	0.881884	0.0306591	1	0.856206	0.864465	0.924979	0.881884	0.0306591
18S	510	G	71	10	81	1.41762	0.0923498	0.589342	116	205	321	0.228295	0	0.186335	82	10	92	0.116607	0	0	0.258559	0.245958
18S	511	U	131	88	219	0.218838	0	0	163	342	505	0.291502	0	0	146	10	156	0.52017	0	0	0	0
18S	512	A	3	0	3	47.1833	0.919015	0.984353	14	0	14	26.3607	0.835595	0.965805	5	0	5	14.563	0.709178	0.945874	0.965344	0.0157123	1	0.984353	0.965805	0.945874	0.965344	0.0157123
18S	513	G	206	38	244	0.30585	0	0	177	297	474	0.179158	0	0	37	5	42	1.14393	0	0.539418	0.179806	0.254284
18S	514	U	177	130	307	0.390404	0	0	259	712	971	0.608551	0	0	120	17	137	0.350483	0	0	0	0
18S	515	G	109	101	210	0.136651	0	0.120726	222	219	441	0.102966	0	0.0935459	95	10	105	0.00618449	0	0	0.0714239	0.0517089
18S	516	A	146	72	218	0.371943	0	0.272012	467	326	793	0.357095	0	0	225	5	230	0.540019	0	0	0.0906707	0.128228
18S	517	C	16	4	20	17.4423	0.841174	0.948225	28	30	58	10.3563	0.719648	0.913306	8	0	8	15.1457	0.795816	0.944564	0.935365	0.0156695	1	0.948225	0.913306	0.944564	0.935365	0.0156695
18S	518	G	128	48	176	1.52335	0.271305	0.605056	86	259	345	1.19544	0.0148872	0.545228	48	23	71	1.14151	0.0699247	0.53652	0.562268	0.030464
18S	519	A	301	178	479	0.0129398	0	0.0128008	204	372	576	0.531523	0	0.347448	77	31	108	0.574822	0.0291767	0.367146	0.242465	0.162596
18S	520	A	342	228	570	0.0634365	0	0	191	522	713	0.404326	0	0.288202	79	94	173	0.0459132	0	0.0441402	0.110781	0.126743
18S	521	A	366	334	700	0.173387	0	0	331	558	889	0.216617	0	0.178213	72	167	239	0.232639	0	0	0.0594043	0.0840104
18S	522	A	520	398	918	0.340769	0	0	522	590	1112	0.119187	0	0.10658	136	103	239	0.179769	0	0	0.0355267	0.0502424
18S	523	A	402	474	876	0.270277	0	0	732	745	1477	0.0795444	0	0	149	125	274	0.287475	0	0	0	0
18S	524	U	771	316	1087	0.39953	0	0	1665	612	2277	0.347956	0	0	254	85	339	0.398954	0	0	0	0
18S	525	A	451	240	691	0.0243417	0	0.0237968	1594	369	1963	0.164885	0	0	207	38	245	0.113144	0	0	0.00793227	0.0112179
18S	526	A	414	218	632	0.126277	0	0.112276	1632	236	1868	0.0563343	0	0	175	26	201	0.124312	0	0.111057	0.0744443	0.0526424
18S	527	C	606	145	751	0.0904846	0	0	904	564	1468	0.252454	0	0.201677	111	42	153	0.490043	0.0985283	0.330318	0.177332	0.135946
18S	528	A	473	133	606	0.112374	0	0.101172	2269	236	2505	0.31601	0	0	185	24	209	0.0414815	0	0.0400122	0.0470613	0.0416029
18S	529	A	251	133	384	0.722713	0.177944	0.420154	1895	194	2089	0.179219	0	0	156	18	174	0.25619	0.000235682	0.204874	0.208343	0.171545
18S	530	U	241	397	638	0.0669275	0	0	2112	543	2655	0.41696	0	0	180	79	259	0.209188	0	0	0	0
18S	531	A	203	287	490	0.160987	0	0.138907	1213	127	1340	0.147344	0	0.128506	126	13	139	0.520794	0.136345	0.344065	0.203826	0.0992546
18S	532	C	457	234	691	0.247929	0	0	1544	348	1892	0.308053	0	0	229	18	247	0.194982	0	0	0	0
18S	533	A	351	228	579	0.121648	0	0	573	158	731	0.747177	0.143878	0.427983	161	20	181	0.150305	0.00125524	0.131293	0.186425	0.17902
18S	534	G	360	177	537	0.100909	0	0	407	290	697	0.628383	0.0750193	0.386234	191	26	217	0.0219164	0	0	0.128745	0.182072
18S	535	G	359	120	479	0.0230787	0	0	363	289	652	0.467517	0	0.31891	206	17	223	0.0167163	0	0	0.106303	0.150336
18S	536	A	326	50	376	0.237253	0.0512753	0.19217	407	152	559	0.44996	0	0.310709	201	15	216	0.0594982	0	0.0564023	0.186427	0.1039
18S	537	C	359	41	400	0.0931283	0	0.0853891	378	162	540	0.192421	0	0.161621	180	30	210	0.106424	0	0.0966015	0.114537	0.0336064
18S	538	U	302	26	328	0.315062	0.071795	0.240135	314	117	431	0.30445	0	0.233808	158	54	212	0.106834	0	0.096933	0.190292	0.0660653
18S	539	C	355	5	360	0.136996	0.000105524	0.120784	313	112	425	0.0837246	0	0.077424	177	38	215	0.104733	0	0.0952025	0.0978034	0.0177968
18S	540	U	359	18	377	0.0977366	0	0.0892498	349	64	413	0.0446323	0	0.0428244	236	49	285	0.153768	0	0	0.0440247	0.0364459
18S	541	U	355	57	412	0.00333602	0	0	396	77	473	0.177356	0	0	260	60	320	0.239425	0	0	0	0
18S	542	U	259	86	345	0.234329	0.0230931	0.190289	219	57	276	0.443562	0.0692807	0.308039	238	56	294	0.146968	0	0	0.166109	0.126913
18S	543	C	293	78	371	0.219325	0.00937619	0.180272	223	49	272	0.553358	0	0.357075	140	107	247	0.0885753	0	0.0816706	0.206339	0.113934
18S	544	G	195	208	403	0.192519	0.00555022	0.161775	124	64	188	1.72845	0.155248	0.634723	84	45	129	1.31778	0.305776	0.570445	0.455648	0.20945
18S	545	A	184	264	448	0.185647	0	0.156873	205	153	358	0.7723	0	0.436447	136	123	259	0.184658	0	0.156382	0.249901	0.131908
18S	546	G	116	606	722	0.270555	0	0	163	281	444	0.673883	0	0.403128	169	179	348	0.111429	0	0	0.134376	0.190036
18S	547	G	54	424	478	0.226212	0	0.184795	136	129	265	2.25317	0.332278	0.693409	118	167	285	0.127195	0	0.113193	0.330466	0.258299
18S	548	C	131	376	507	0.176553	0	0.150311	297	308	605	0.61234	0.0620027	0.380172	157	123	280	0.167141	0	0.143644	0.224709	0.109963
18S	549	C	333	436	769	0.244286	0	0	852	219	1071	0.0630908	0	0.0593987	284	156	440	0.285664	0	0	0.0197996	0.0280008
18S	550	C	386	365	751	0.188771	0	0	1487	389	1876	0.287835	0	0	322	159	481	0.333172	0	0	0	0
18S	551	U	533	523	1056	0.437254	0	0	2045	416	2461	0.364239	0	0	400	98	498	0.333289	0	0	0	0
18S	552	G	189	299	488	0.401886	0	0.287094	1246	375	1621	0.162317	0	0.139723	243	46	289	0.262874	0	0.208725	0.211847	0.0602043
18S	553	U	212	438	650	0.0350913	0	0.033952	491	519	1010	1.10188	0.110864	0.524482	127	105	232	0.599905	0.108895	0.375971	0.311468	0.205386
18S	554	A	198	173	371	0.950358	0.19547	0.487946	963	901	1864	0.187155	0	0.157721	138	140	278	0.347989	0.0340571	0.258842	0.301503	0.138147
18S	555	A	220	186	406	0.798362	0.168408	0.444546	1150	1523	2673	0.148537	0	0	130	149	279	0.372659	0.0681209	0.272195	0.238914	0.183005
18S	556	U	249	510	759	0.0505994	0	0	1181	2695	3876	0.399733	0	0	183	206	389	0.00239316	0	0.00239357	0.000797857	0.00112834
18S	557	U	259	530	789	0.0727848	0	0	946	2865	3811	0.39099	0	0	136	259	395	0.0109428	0	0	0	0
18S	558	G	458	537	995	0.29006	0	0	618	2026	2644	0.0898257	0	0	250	247	497	0.218362	0	0	0	0
18S	559	G	372	512	884	0.169466	0	0	330	1489	1819	0.345855	0	0.257083	155	226	381	0.0844095	0	0.0780275	0.111703	0.107621
18S	560	A	473	325	798	0.055041	0	0	809	1329	2138	0.125142	0	0.111269	252	194	446	0.0680089	0	0	0.0370897	0.0524528
18S	561	A	483	107	590	0.357078	0.007698	0.263451	1245	858	2103	0.108914	0	0.0982591	243	154	397	0.0667504	0	0.0627213	0.141477	0.0874604
18S	562	U	620	520	1140	0.302766	0	0	2127	1521	3648	0.436479	0	0	447	264	711	0.443649	0	0	0	0
18S	563	G	375	346	721	0.165159	0	0.141916	632	467	1099	0.996535	0.210044	0.49936	199	136	335	0.286607	0	0.223278	0.288185	0.152973
18S	564	A	384	335	719	0.151451	0	0.131689	1189	531	1720	0.170889	0	0.146021	295	203	498	0.190225	0	0	0.0925699	0.0657178
18S	565	G	339	231	570	0.433508	0	0.302781	1030	203	1233	0.625293	0.0887196	0.384918	244	100	344	0.171787	0	0.146966	0.278222	0.0986834
18S	566	U	418	336	754	0.0153201	0	0.0151086	1507	384	1891	0.00295396	0	0	160	155	315	0.254677	0	0.203495	0.0728679	0.0925731
18S	567	C	454	333	787	0.0257191	0	0	962	555	1517	0.236803	0	0.191566	171	100	271	0.584926	0	0.369914	0.18716	0.151049
18S	568	C	796	728	1524	0.555818	0	0	1702	443	2145	0.171689	0	0	320	144	464	0.0932378	0	0	0	0
18S	569	A	488	196	684	0.0674453	0	0.0632703	1739	359	2098	0.209237	0	0	249	84	333	0.298902	0	0.230651	0.0979737	0.0973077
18S	570	C	421	162	583	0.185027	0	0.156363	1905	582	2487	0.373111	0	0	289	65	354	0.204977	0	0.170507	0.108957	0.0772601
18S	571	U	371	97	468	0.428074	0	0.300204	1168	465	1633	0.0105671	0	0	165	134	299	0.458926	0	0.315285	0.205163	0.145203
18S	572	U	253	48	301	1.24419	0.123998	0.555224	919	236	1155	0.419195	0.0350226	0.295555	186	130	316	0.392254	0	0.28238	0.37772	0.125629
18S	573	U	504	417	921	0.364389	0	0	777	509	1286	0.22666	0	0.184895	145	940	1085	0.675527	0	0	0.0616317	0.0871604
18S	574	A	352	275	627	0.0421267	0	0	1058	689	1747	0.132971	0	0	281	295	576	0.299307	0	0	0	0
18S	575	A	254	305	559	0.00444444	0	0	647	618	1265	0.2005	0	0.167124	294	201	495	0.212836	0	0	0.055708	0.078783
18S	576	A	49	61	110	4.55425	0.621578	0.82129	102	257	359	3.47988	0.5775	0.777262	43	49	92	3.60155	0.444117	0.784515	0.794356	0.0192743	1	0.82129	0.777262	0.784515	0.794356	0.0192743
18S	577	U	261	187	448	0.287355	0	0.2236	839	814	1653	0.14523	0	0	277	122	399	0.0566667	0	0	0.0745334	0.105406
18S	578	C	456	257	713	0.230641	0	0	510	962	1472	0.0367957	0	0	120	142	262	0.426405	0	0.299736	0.0999119	0.141297
18S	579	C	361	300	661	0.146039	0	0	499	1217	1716	0.183039	0	0	114	117	231	0.580747	0	0.368392	0.122797	0.173662
18S	580	U	487	205	692	0.220475	0	0	606	1307	1913	0.292703	0	0	150	95	245	0.265673	0	0.210583	0.0701943	0.0992697
18S	581	U	412	250	662	0.173739	0	0	486	1081	1567	0.143722	0	0	119	165	284	0.00506823	0	0.00506034	0.00168678	0.00238546
18S	582	U	449	344	793	0.299118	0	0	1016	940	1956	0.360813	0	0	188	256	444	0.418876	0	0	0	0
18S	583	A	284	153	437	0.476281	0.0410135	0.323122	696	490	1186	0.112309	0	0.101046	103	215	318	0.0773946	0	0	0.141389	0.134963
18S	584	A	175	161	336	0.891263	0.100926	0.471993	542	314	856	0.426954	0.0245806	0.299452	111	83	194	0.474701	0	0.32302	0.364822	0.0763902
18S	585	C	160	274	434	0.424598	0	0.298529	291	829	1120	0.0237189	0	0	36	299	335	0.192923	0	0	0.0995097	0.140728
18S	586	G	160	330	490	0.258339	0	0.205634	321	440	761	0.421931	0	0.297005	56	110	166	0.787092	0.0431115	0.441913	0.314851	0.0972821
18S	587	A	304	400	704	0.141198	0	0	579	393	972	0.0787028	0	0.0730301	126	84	210	0.431332	0	0.302351	0.125127	0.128814
18S	588	G	546	476	1022	0.448116	0	0	540	295	835	0.246584	0	0.197998	201	114	315	0.0845992	0	0	0.0659993	0.0933371
18S	589	G	317	741	1058	0.479457	0	0	284	540	824	0.361037	0	0.265503	127	396	523	0.509775	0	0	0.0885009	0.125159
18S	590	A	18	24	42	14.8628	0.830367	0.938335	9	53	62	20.3993	0.87438	0.953977	4	9	13	21.75	0.880038	0.959055	0.950456	0.00881779	1	0.938335	0.953977	0.959055	0.950456	0.0088178
18S	591	U	441	136	577	0.114879	0	0.103202	254	410	664	1.12242	0.183326	0.529215	117	191	308	0.0164689	0	0	0.210806	0.229058
18S	592	C	151	492	643	0.0752933	0	0.0701224	158	1468	1626	0.128205	0	0	61	346	407	0.245044	0	0	0.0233741	0.033056
18S	593	C	138	623	761	0.097769	0	0	116	2143	2259	0.329617	0	0	25	374	399	0.154861	0	0	0	0
18S	594	A	129	315	444	0.666292	0.000615174	0.400405	131	1117	1248	0.438235	0	0.304873	28	198	226	0.695497	0.0555441	0.411271	0.372183	0.0478016
18S	595	U	123	489	612	0.115316	0	0.103545	194	3000	3194	0.498515	0	0	37	214	251	0.492416	0	0.330825	0.14479	0.138172
18S	596	U	233	517	750	0.123702	0	0	122	2706	2828	0.408378	0	0	38	295	333	0.0702595	0	0.0658313	0.0219438	0.0310332
18S	597	G	249	578	827	0.114775	0	0	248	1622	1870	0.00978087	0	0	47	461	508	0.301201	0	0	0	0
18S	598	G	703	713	1416	0.515659	0	0	293	1288	1581	0.169034	0	0.144671	63	446	509	0.316057	0	0	0.0482236	0.0681985
18S	599	A	262	245	507	0.608683	0	0.378837	235	2059	2294	0.265989	0	0	116	483	599	0.451167	0	0	0.126279	0.178586
18S	600	G	418	470	888	0.137708	0	0	321	2141	2462	0.379244	0	0	161	419	580	0.464659	0	0	0	0
18S	601	G	14	42	56	14.3573	0.815687	0.935954	13	100	113	14.2545	0.843284	0.934983	3	28	31	10.5382	0.781579	0.915812	0.928916	0.00927472	1	0.935954	0.934983	0.915812	0.928916	0.00927472
18S	602	G	332	296	628	0.27753	0	0.21751	175	711	886	0.692434	0.043132	0.409408	57	120	177	0.96161	0.105836	0.491623	0.372847	0.114853
18S	603	C	646	806	1452	0.52083	0	0	563	1136	1699	0.244386	0	0	68	202	270	0.249774	0	0.200447	0.0668158	0.0944919
18S	604	A	237	614	851	0.0833985	0	0	404	363	767	0.863223	0.0129439	0.46362	43	135	178	1.02924	0.0561794	0.508604	0.324075	0.22989
18S	605	A	386	699	1085	0.347647	0	0	791	388	1179	0.164426	0	0.14131	217	115	332	0.0395729	0	0.0381768	0.059829	0.0596868
18S	606	G	294	313	607	0.269591	0	0.21262	585	424	1009	0.389791	0	0.280667	117	83	200	0.891763	0.0665408	0.472636	0.321974	0.110096
18S	607	U	278	358	636	0.158678	0	0.137133	883	694	1577	0.182721	0	0	239	145	384	0.0531602	0	0	0.045711	0.0646452
18S	608	C	225	190	415	0.914103	0.115963	0.478162	1007	413	1420	0.0197201	0	0	348	67	415	0.0101763	0	0	0.159387	0.225408
18S	609	U	419	67	486	0.670157	0.0497229	0.401748	838	190	1028	0.452435	0	0.31171	366	108	474	0.0410292	0	0	0.237819	0.172134
18S	610	G	802	401	1203	0.413787	0	0	2104	762	2866	0.55368	0	0	693	91	784	0.425789	0	0	0	0
18S	611	G	374	242	616	0.234162	0	0.189983	898	393	1291	0.13366	0	0.117982	316	74	390	0.300455	0	0.231493	0.179819	0.0468948
18S	612	U	657	140	797	0.0489279	0	0	1000	1037	2037	0.320396	0	0	477	229	706	0.3325	0	0	0	0
18S	613	G	283	165	448	0.90876	0.121955	0.476656	365	381	746	1.07381	0.18428	0.518129	133	176	309	0.691111	0	0.409454	0.46808	0.0447791
18S	614	C	641	235	876	0.0440897	0	0	669	504	1173	0.232538	0	0.188797	416	226	642	0.277622	0	0	0.0629322	0.0889996
18S	615	C	1033	183	1216	0.299927	0	0	1257	297	1554	0.129132	0	0	641	148	789	0.465767	0	0	0	0
18S	616	A	782	96	878	0.103527	0	0.0939112	1114	222	1336	0.0469127	0	0.0448425	410	129	539	0.195679	0	0	0.0462513	0.038352
18S	617	G	418	64	482	1.14911	0.226536	0.535208	645	177	822	0.636358	0.0503695	0.389176	145	48	193	1.18958	0.151981	0.544573	0.489652	0.0711503
18S	618	C	946	345	1291	0.192208	0	0	1249	442	1691	0.258721	0	0	218	45	263	0.481524	0	0.325852	0.108617	0.153608
18S	619	A	992	405	1397	0.155325	0	0	1505	197	1702	0.229778	0	0	311	41	352	0.00135348	0	0.00135548	0.000451828	0.000638981
18S	620	G	531	275	806	0.660898	0.0484094	0.398213	667	233	900	0.632581	0.040771	0.387737	95	6	101	2.58943	0.343271	0.72338	0.50311	0.155813
18S	621	C	637	443	1080	0.210916	0	0.174312	640	175	815	0.762908	0	0.433057	161	27	188	0.676484	0	0.404791	0.337387	0.115887
18S	622	C	1344	367	1711	0.263512	0	0	1674	174	1848	0.29893	0	0	514	28	542	0.554942	0	0	0	0
18S	623	G	1009	160	1169	0.158661	0	0.137036	677	176	853	0.628454	0	0.386198	155	43	198	0.324456	0	0.245906	0.25638	0.101989
18S	624	C	1614	332	1946	0.34017	0	0	1266	244	1510	0.129958	0	0	188	57	245	0.0280939	0	0.0274347	0.00914491	0.0129329
18S	625	G	1995	921	2916	0.618592	0	0	2745	289	3034	0.644415	0	0	364	82	446	0.511385	0	0	0	0
18S	626	G	836	485	1321	0.0956799	0	0	1287	425	1712	0.310021	0	0	122	74	196	0.20987	0	0.174196	0.0580653	0.0821168
18S	627	U	62	38	100	11.6926	0.772725	0.921933	36	13	49	26.0189	0.888126	0.963702	18	13	31	7.32674	0.67455	0.88322	0.922952	0.0328648	1	0.921933	0.963702	0.88322	0.922952	0.0328648
18S	628	A	804	288	1092	0.00559114	0	0	814	104	918	0.362532	0	0.266285	148	62	210	0.186677	0	0.157942	0.141409	0.109337
18S	629	A	819	217	1036	0.0607843	0	0	629	158	787	0.530809	0	0.347038	190	49	239	0.00550926	0	0.00550187	0.117513	0.162314
18S	630	U	601	122	723	0.286203	0	0.222757	555	303	858	0.398215	0	0.28504	126	34	160	0.69931	0.0358901	0.413036	0.306944	0.0792099
18S	631	U	417	94	511	0.641558	0	0.391288	522	338	860	0.419061	0	0.29555	91	62	153	0.939177	0.152402	0.485945	0.390928	0.0777286
18S	632	C	272	78	350	1.0666	0.123703	0.516827	603	795	1398	0.194162	0	0	193	114	307	0.0333333	0	0	0.172276	0.243634
18S	633	C	713	229	942	0.276576	0	0	610	654	1264	0.0460782	0	0	212	175	387	0.132474	0	0	0	0
18S	634	A	434	219	653	0.19458	0	0.163095	765	768	1533	0.168622	0	0	178	155	333	0.148137	0	0.129361	0.0974853	0.0702947
18S	635	G	145	276	421	0.920484	0.0951056	0.47989	406	603	1009	0.356612	0	0.263061	88	304	392	0.0330223	0	0.0320457	0.258332	0.182862
18S	636	C	242	431	673	0.263436	0	0.208752	407	726	1133	0.263796	0	0.208879	68	464	532	0.170878	0	0	0.13921	0.0984366
18S	637	U	219	355	574	0.668058	0.0641567	0.400918	412	1508	1920	0.275424	0	0	67	449	516	0.0464861	0	0	0.133639	0.188995
18S	638	C	128	596	724	0.338421	0	0.253112	323	1580	1903	0.28303	0	0	84	389	473	0.0703235	0	0.0658328	0.106315	0.107224
18S	639	C	634	1177	1811	0.491096	0	0	353	1714	2067	0.356426	0	0	130	635	765	0.347287	0	0	0	0
18S	640	A	508	699	1207	0.158122	0	0	294	886	1180	0.163157	0	0.140373	109	336	445	0.197708	0	0.165382	0.101918	0.0727867
18S	641	A	395	473	868	0.322018	0	0.243793	271	699	970	0.38073	0	0.275951	136	300	436	0.236918	0	0.191894	0.237213	0.0346301
18S	642	U	1013	866	1879	0.409675	0	0	552	1191	1743	0.31308	0	0	252	655	907	0.48326	0	0	0	0
18S	643	A	955	784	1739	0.328589	0	0	281	1049	1330	0.118825	0	0	259	497	756	0.403772	0	0	0	0
18S	644	G	94	26	120	10.5666	0.78024	0.914197	24	129	153	6.87799	0.704569	0.873784	25	29	54	7.93333	0.661128	0.889871	0.892617	0.0166124	1	0.914197	0.873784	0.889871	0.892617	0.0166124
18S	645	C	631	515	1146	0.113494	0	0.102006	197	1210	1407	0.306739	0	0	146	525	671	0.434788	0	0	0.034002	0.0480861
18S	646	G	441	459	900	0.46859	0	0.319316	138	501	639	0.625035	0	0.384999	34	213	247	0.569803	0	0.363912	0.356076	0.0273813
18S	647	U	837	1195	2032	0.395726	0	0	158	913	1071	0.0400394	0	0	94	344	438	0.228803	0	0	0	0
18S	648	A	606	945	1551	0.119516	0	0	175	532	707	0.606937	0	0.37803	56	107	163	1.13049	0.0132609	0.532147	0.303392	0.223567
18S	649	U	497	835	1332	0.0543302	0	0.0515673	114	553	667	0.83014	0.0671589	0.453965	61	60	121	1.53033	0.0788023	0.60676	0.370764	0.234167
18S	650	A	395	1010	1405	0.0131579	0	0	237	730	967	0.303983	0	0.233304	66	43	109	1.5397	0.0926895	0.60843	0.280578	0.25063
18S	651	U	262	368	630	1.45251	0.283565	0.592637	155	636	791	0.82211	0.193064	0.451499	66	80	146	0.996977	0.07583	0.500949	0.515028	0.0584733
18S	652	U	637	1283	1920	0.26643	0	0	305	1611	1916	0.239251	0	0	63	349	412	0.365348	0	0	0	0
18S	653	A	379	1170	1549	0.0613548	0	0	391	1567	1958	0.198877	0	0	67	221	288	0.011534	0	0	0	0
18S	654	A	334	1846	2180	0.393392	0	0	688	1304	1992	0.168495	0	0	94	299	393	0.294839	0	0	0	0
18S	655	A	466	1326	1792	0.269771	0	0	713	1872	2585	0.346988	0	0	76	178	254	0.243747	0	0.196598	0.0655327	0.0926772
18S	656	G	415	683	1098	0.196633	0	0.164447	884	708	1592	0.14722	0	0.128398	126	94	220	0.500151	0	0.334409	0.209085	0.0898313
18S	657	U	363	772	1135	0.0983959	0	0.0896533	1061	885	1946	0.0791645	0	0	226	172	398	0.172849	0	0	0.0298844	0.042263
18S	658	U	446	683	1129	0.0635103	0	0.0597674	1554	1173	2727	0.384315	0	0	359	183	542	0.39513	0	0	0.0199225	0.0281746
18S	659	G	365	539	904	0.229527	0	0.186847	612	782	1394	0.232274	0	0.188602	167	90	257	0.363351	0	0.267273	0.214241	0.0375062
18S	660	C	386	690	1076	0.061725	0	0	518	1162	1680	0.0680944	0	0	219	144	363	0.0639194	0	0	0	0
18S	661	U	503	324	827	0.124691	0	0.110986	894	958	1852	0.228099	0	0	306	146	452	0.27194	0	0	0.0369955	0.0523195
18S	662	G	373	198	571	0.485781	0.0629366	0.327338	327	458	785	0.728796	0.0909637	0.421873	86	93	179	0.947778	0.116605	0.487986	0.412399	0.0659255
18S	663	C	523	457	980	0.214045	0	0	706	506	1212	0.0230466	0	0	194	184	378	0.146262	0	0	0	0
18S	664	A	411	215	626	0.247351	0	0.198555	717	221	938	0.17676	0	0.150345	201	192	393	0.216497	0	0	0.1163	0.0845589
18S	665	G	394	208	602	0.295209	0	0.228216	354	327	681	0.453633	0	0.312384	119	100	219	0.392626	0	0.282855	0.274485	0.0348673
18S	666	U	381	418	799	0.0179444	0	0.0176498	421	439	860	0.0604207	0	0.0570405	160	179	339	0.155065	0	0	0.0248968	0.0238439
18S	667	U	440	311	751	0.077039	0	0.0716169	662	376	1038	0.219805	0	0	181	226	407	0.355746	0	0	0.0238723	0.0337606
18S	668	A	93	39	132	5.88154	0.656368	0.855618	64	22	86	9.05785	0.775228	0.901606	46	45	91	2.0436	0.395828	0.673848	0.810357	0.0983354	1	0.855618	0.901606	0.673848	0.810357	0.0983354
18S	669	A	232	697	929	0.0833811	0	0	391	126	517	0.628035	0.0754062	0.386221	114	130	244	0.0648073	0	0.0610971	0.149106	0.169511
18S	670	A	323	562	885	0.019087	0	0	894	114	1008	0.191488	0	0	189	70	259	0.0362393	0	0	0	0
18S	671	A	306	928	1234	0.324166	0	0	771	80	851	0.00991132	0	0	164	46	210	0.133702	0	0.118429	0.0394763	0.055828
18S	672	A	518	1410	1928	0.593226	0	0	850	85	935	0.0791192	0	0	235	29	264	0.134633	0	0	0	0
18S	673	G	283	317	600	0.528249	0	0.346033	555	52	607	0.522021	0	0.34335	148	22	170	0.359779	0	0.265729	0.318371	0.0372393
18S	674	C	379	706	1085	0.244721	0	0	1170	49	1219	0.289526	0	0	158	43	201	0.0540154	0	0.0514891	0.017163	0.0242722
18S	675	U	201	439	640	0.333143	0	0.250186	909	189	1098	0.157102	0	0	120	147	267	0.235158	0	0	0.0833952	0.117939
18S	676	C	349	327	676	0.184737	0	0.156125	1006	471	1477	0.361577	0	0	143	147	290	0.328904	0	0	0.0520417	0.0735981
18S	677	G	96	265	361	1.10427	0.00268345	0.525465	362	331	693	0.416619	0	0.294393	48	64	112	0.755064	0.072943	0.4324	0.417419	0.0949275
18S	678	U	258	859	1117	0.462204	0	0	574	289	863	0.0818287	0	0.0757203	78	131	209	0.167566	0	0	0.0252401	0.0356949
18S	679	A	113	449	562	0.013657	0	0	737	239	976	0.0940862	0	0	89	146	235	0.337429	0	0	0	0
18S	680	G	55	248	303	0.764547	0	0.434091	212	653	865	0.00183475	0	0.0018335	19	88	107	0.470988	0	0.322213	0.252713	0.183184
18S	681	U	44	327	371	0.269863	0	0.212964	130	595	725	0.188613	0	0.158868	19	100	119	0.217315	0	0.17975	0.183861	0.0222752
18S	682	U	54	606	660	0.372348	0	0	215	1470	1685	0.573619	0	0	23	157	180	0.284592	0	0	0	0
18S	683	G	2	22	24	18.2929	0.830744	0.950137	35	36	71	11.1721	0.769846	0.918893	4	6	10	12.3071	0.791115	0.931214	0.933415	0.01285	1	0.950137	0.918893	0.931214	0.933415	0.01285
18S	684	G	32	427	459	0.038599	0	0	167	355	522	0.579902	0	0.367494	27	62	89	0.701235	0	0.414901	0.260799	0.185425
18S	685	A	71	229	300	0.494611	0	0.331667	178	335	513	0.612451	0	0.380285	29	62	91	0.928986	0	0.484322	0.398758	0.0636754
18S	686	U	73	82	155	2.10705	0.360374	0.679553	126	311	437	0.94655	0.103602	0.486842	27	50	77	1.55969	0.210659	0.612394	0.59293	0.0798691
18S	687	C	45	375	420	0.149908	0	0.130635	185	1046	1231	0.343308	0	0	37	91	128	0.734625	0.0854635	0.425408	0.185348	0.177929
18S	688	U	50	465	515	0.0350775	0	0	260	585	845	0.0872603	0	0.0803444	27	175	202	0.188013	0	0.158917	0.0797539	0.0648791
18S	689	U	32	759	791	0.355079	0	0	75	1124	1199	0.242815	0	0	13	280	293	0.114853	0	0	0	0
18S	690	G	37	639	676	0.135713	0	0	171	700	871	0.194687	0	0.163117	21	382	403	0.301348	0	0	0.0543723	0.0768941
18S	691	G	71	738	809	0.261646	0	0	279	559	838	0.337306	0.0136066	0.252453	74	487	561	0.500613	0	0	0.0841511	0.119008
18S	692	G	136	484	620	0.020272	0	0.0199006	270	759	1029	0.111877	0	0.100708	69	321	390	0.216965	0	0	0.0402028	0.0435481
18S	693	A	119	384	503	0.302227	0	0.232439	371	1045	1416	0.167404	0	0	40	331	371	0.169534	0	0	0.0774796	0.109573
18S	694	G	114	335	449	0.446914	0	0.309349	259	1263	1522	0.225607	0	0	62	204	266	0.182106	0	0.154542	0.15463	0.126291
18S	695	C	96	1008	1104	0.499517	0	0	135	1476	1611	0.271629	0	0	50	336	386	0.253517	0	0	0	0
18S	696	G	178	627	805	0.322691	0	0	336	902	1238	0.0422653	0	0	100	249	349	0.19419	0	0	0	0
18S	697	G	211	487	698	0.258782	0	0	705	677	1382	0.17323	0	0	91	91	182	0.619126	0.0459266	0.383678	0.127893	0.180867
18S	698	G	167	194	361	0.394322	0.00951471	0.283367	398	398	796	0.474334	0.0525426	0.322002	67	51	118	1.40728	0.250241	0.586642	0.397337	0.134785
18S	699	C	111	178	289	0.591149	0.00983485	0.37233	400	1120	1520	0.331697	0	0	58	88	146	0.816024	0.0247596	0.451036	0.274456	0.196711
18S	700	G	100	149	249	0.682311	0	0.406546	251	832	1083	0.113243	0	0	93	79	172	0.442004	0	0.307754	0.2381	0.173126
18S	701	G	86	173	259	0.458504	0	0.315197	452	343	795	0.115229	0	0.10344	108	63	171	0.423191	0	0.298573	0.23907	0.0961451
18S	702	G	233	72	305	0.00217865	0	0.00218103	571	127	698	0.125767	0	0.111859	290	46	336	0.371612	0	0	0.0380133	0.0522243
18S	703	C	263	103	366	0.328247	0	0	414	272	686	0.0037037	0	0.0036954	467	65	532	0.676631	0	0	0.0012318	0.00174203
18S	704	G	228	69	297	0.294594	0	0	428	214	642	0.0531709	0	0	305	32	337	0.46144	0	0	0	0
18S	705	G	94	19	113	0.850975	0.187847	0.461933	195	81	276	1.23883	0.182889	0.554232	83	13	96	1.07297	0.0151439	0.520187	0.512117	0.0381102
18S	706	U	93	10	103	0.82735	0.0947299	0.455155	148	90	238	1.28029	0.195885	0.562491	57	17	74	1.50074	0.0935523	0.603335	0.540327	0.0624917
18S	707	C	104	35	139	0.23127	0	0.188926	302	122	424	0.153072	0	0.133023	111	30	141	0.178482	0	0.152361	0.158103	0.0231809
18S	708	C	119	48	167	0.0791667	0	0	185	168	353	0.343754	0	0.256355	51	28	79	1.00222	0	0.5037	0.253352	0.205645
18S	709	G	35	17	52	1.8501	0.241467	0.653462	84	106	190	1.5043	0.219189	0.601946	13	31	44	2.19877	0.106554	0.692188	0.649199	0.0369643
18S	710	C	55	29	84	0.544575	0	0.355279	200	323	523	0.183545	0	0	33	35	68	0.659259	0	0.400822	0.252034	0.179182
18S	711	C	126	66	192	0.454059	0	0	342	537	879	0.580063	0	0	90	79	169	0.488824	0	0	0	0
18S	712	G	41	19	60	0.94918	0.0995494	0.491094	112	286	398	0.0984684	0	0.0898465	30	38	68	0.384702	0	0.280762	0.287234	0.163873
18S	713	C	114	46	160	0.332367	0	0	265	352	617	0.347843	0	0	85	66	151	0.452412	0	0	0	0
18S	714	G	77	47	124	0.0936	0	0	174	207	381	0.0594241	0	0.0562299	57	36	93	0.116076	0	0	0.0187433	0.026507
18S	715	A	53	36	89	0.273457	0	0.216626	179	134	313	0.236624	0	0.191841	81	19	100	0.233663	0	0	0.136156	0.0968068
18S	716	G	78	35	113	0.0329435	0	0.032166	163	149	312	0.195598	0	0.164037	53	26	79	0.0511111	0	0	0.065401	0.0709716
18S	717	G	33	19	52	1.44319	0.289488	0.595296	46	151	197	0.793603	0	0.443712	19	12	31	1.39514	0.289947	0.590188	0.543065	0.0702841
18S	718	C	51	43	94	0.285965	0	0.224209	83	450	533	0.502996	0	0	22	18	40	0.641192	0.0727317	0.396581	0.20693	0.162364
18S	719	G	30	100	130	0.0431722	0	0	43	125	168	0.723734	0.0841012	0.42131	16	34	50	0.259259	0	0.209139	0.21015	0.172001
18S	720	A	9	178	187	0.332033	0	0	35	111	146	0.885865	0.0961501	0.47144	13	35	48	0.246939	0	0.201331	0.224257	0.193146
18S	721	G	10	105	115	0.19454	0	0.164042	42	130	172	0.591522	0	0.373026	6	35	41	0.435979	0	0.30873	0.281932	0.0873962
18S	722	C	8	157	165	0.170415	0	0	51	200	251	0.104938	0	0.0953144	9	34	43	0.415909	0.0165867	0.298532	0.131282	0.124501
18S	723	C	38	122	160	0.103865	0	0	107	106	213	0.406542	0	0.29	14	43	57	0.190613	0	0.162449	0.150816	0.118677
18S	724	A	21	81	102	0.525351	0.076401	0.346619	40	110	150	1.30397	0.226434	0.567599	11	58	69	0.172857	0	0.149199	0.354472	0.170901
18S	725	C	39	112	151	0.00869883	0	0.00868043	61	251	312	0.0804047	0	0.0746416	21	51	72	0.229985	0	0.189088	0.0908033	0.0745323
18S	726	C	23	211	234	0.399243	0	0	128	319	447	0.204514	0	0	48	55	103	0.0523504	0	0	0	0
18S	727	G	26	121	147	0.00442943	0	0.00443976	72	357	429	0.0852196	0	0	21	35	56	1.10702	0.190922	0.529807	0.178082	0.248714
18S	728	C	18	112	130	0.140882	0	0.124317	130	358	488	0.163145	0	0	38	80	118	0.0872082	0	0.0808378	0.0683849	0.0515104
18S	729	C	68	116	184	0.242883	0	0	202	318	520	0.194221	0	0	39	148	187	0.275177	0	0	0	0
18S	730	C	32	104	136	0.050365	0	0.0482855	172	558	730	0.437528	0	0	42	185	227	0.365692	0	0	0.0160952	0.022762
18S	731	G	28	81	109	0.311919	0.0119727	0.239417	43	306	349	0.327651	0.0106472	0.247322	23	71	94	0.733801	0.0142005	0.425818	0.304186	0.0860675
18S	732	U	12	70	82	0.774297	0.164788	0.43938	28	421	449	0.0115062	0	0.0114003	15	170	185	0.138172	0	0	0.15026	0.204492
18S	733	C	18	140	158	0.14095	0	0	24	464	488	0.111338	0	0	7	229	236	0.338397	0	0	0	0
18S	734	C	14	110	124	0.169156	0	0.145679	28	315	343	0.279651	0.00967935	0.219035	5	210	215	0.235442	0	0	0.121571	0.0910308
18S	735	C	18	123	141	0.115336	0	0.104067	29	315	344	0.249147	0	0.199917	7	178	185	0.0625448	0	0	0.101328	0.0816389
18S	736	C	13	150	163	0.0182249	0	0.0180066	37	411	448	0.0996041	0	0	18	170	188	0.0619048	0	0	0.00600219	0.00848837
18S	737	G	15	76	91	1.04771	0.232468	0.514379	25	351	376	0.0207781	0	0.0204082	4	66	70	1.72207	0.336543	0.635922	0.390236	0.266174
18S	738	C	17	164	181	0.0159951	0	0.0158289	39	425	464	0.227192	0	0	7	127	134	0.392675	0	0.283465	0.0997646	0.130056
18S	739	C	32	163	195	0.0117914	0	0	43	219	262	0.387283	0.0259879	0.279934	12	108	120	0.579706	0.049679	0.368901	0.216278	0.157186
18S	740	C	75	150	225	0.127384	0	0	78	291	369	0.10976	0	0	61	126	187	0.0238771	0	0	0	0
18S	741	C	170	177	347	0.456609	0	0	173	274	447	0.321627	0	0	178	92	270	0.358467	0	0	0	0
18S	742	U	184	113	297	0.33613	0	0	141	195	336	0.105737	0	0	155	126	281	0.383058	0	0	0	0
18S	743	U	170	81	251	0.195988	0	0	164	91	255	0.115451	0	0.103866	177	86	263	0.334554	0	0	0.0346219	0.0489627
18S	744	G	74	23	97	1.3178	0.288894	0.571071	55	92	147	0.959009	0.194225	0.491232	75	30	105	0.892767	0.174335	0.474036	0.512113	0.0422764
18S	745	C	125	35	160	0.366805	0.0197621	0.269592	84	149	233	0.18661	0	0.157831	138	33	171	0.130426	0	0.115974	0.181133	0.0648422
18S	746	C	142	49	191	0.0958333	0	0.0878701	101	74	175	0.640593	0.0649615	0.391821	147	26	173	0.099553	0	0.0910152	0.190236	0.142549
18S	747	U	133	44	177	0.164981	0	0.142303	92	98	190	0.550727	0.0422106	0.356344	131	17	148	0.273602	0	0.215963	0.238204	0.0887857
18S	748	C	162	32	194	1.45752e-16	0	0	161	99	260	0.162622	0	0.140338	148	29	177	0.0185393	0	0	0.0467793	0.066156
18S	749	U	166	35	201	0.0462596	0	0	71	113	184	0.84012	0.210453	0.457902	158	26	184	0.101261	0	0	0.152634	0.215857
18S	750	C	250	39	289	0.359234	0	0	257	149	406	0.153699	0	0	199	32	231	0.339895	0	0	0	0
18S	751	G	201	31	232	0.118646	0	0	371	135	506	0.27208	0	0	168	28	196	0.191822	0	0	0	0
18S	752	G	84	24	108	1.09562	0.250052	0.525112	198	149	347	0.205236	0	0.170694	80	22	102	0.706149	0.120546	0.416253	0.370687	0.148235
18S	753	C	117	51	168	0.416502	0.0225057	0.295269	237	239	476	0.0744002	0	0	89	60	149	0.181481	0	0.154477	0.149915	0.120586
18S	754	G	125	33	158	0.58812	0.104857	0.371797	272	291	563	0.17961	0	0	46	37	83	1.33995	0.277244	0.575568	0.315788	0.238289
18S	755	C	201	52	253	0.00931758	0	0.00926772	465	125	590	0.120963	0	0	138	25	163	0.266938	0	0.211714	0.0736606	0.0976919
18S	756	C	241	43	284	0.0819493	0	0	436	40	476	0.174587	0	0.148902	122	15	137	0.663205	0.118249	0.400496	0.183133	0.165284
18S	757	C	311	14	325	0.204806	0	0	460	48	508	0.134468	0	0.118736	167	21	188	0.308172	0.0385761	0.236531	0.118422	0.0965636
18S	758	C	294	6	300	0.0192322	0	0	489	53	542	0.234991	0	0.190562	313	6	319	0.116285	0	0	0.0635205	0.0898316
18S	759	C	449	14	463	0.373515	0	0	583	21	604	0.134839	0	0.118991	295	8	303	0.0138889	0	0.0137432	0.0442448	0.0531507
18S	760	U	261	12	273	0.185442	0	0.156916	531	11	542	0.322284	0	0.244073	318	2	320	0.013188	0	0.0130564	0.138015	0.0952542
18S	761	C	314	10	324	0.00905983	0	0	1154	32	1186	0.447552	0	0	452	6	458	0.292714	0	0	0	0
18S	762	G	203	9	212	0.626187	0.0107512	0.386179	458	15	473	0.606915	0	0.378186	347	11	358	0.0191272	0	0	0.254789	0.180192
18S	763	A	186	11	197	0.841695	0.0883252	0.458279	575	31	606	0.316255	0	0.24057	432	7	439	0.194242	0	0	0.232949	0.187169
18S	764	U	708	22	730	0.522009	0	0	2028	31	2059	0.640254	0	0	839	10	849	0.625229	0	0	0	0
18S	765	G	209	34	243	0.85888	0	0.463063	292	16	308	2.32384	0.167504	0.699825	177	10	187	1.10254	0.123275	0.525715	0.562867	0.100164
18S	766	C	285	40	325	0.443252	0	0.307774	516	11	527	0.936153	0	0.483985	195	14	209	0.860476	0.0718057	0.46369	0.418483	0.0787203
18S	767	U	171	23	194	1.85048	0.277385	0.650352	445	35	480	1.22005	0	0.550075	141	21	162	1.50539	0.241664	0.602335	0.600921	0.0409503
18S	768	C	416	42	458	0.359017	0	0.264598	740	69	809	0.312414	0	0.23827	282	60	342	0.183479	0	0.155417	0.219428	0.0465218
18S	769	U	435	95	530	0.277799	0	0.217725	1180	73	1253	0.174898	0	0	233	77	310	0.381886	0	0.276996	0.164907	0.119091
18S	770	U	933	148	1081	0.393089	0	0	2232	134	2366	0.623494	0	0	361	109	470	0.115004	0	0	0	0
18S	771	A	827	150	977	0.303295	0	0	1736	47	1783	0.514393	0	0	345	108	453	0.122198	0	0	0	0
18S	772	G	511	120	631	0.227778	0	0.18576	550	41	591	0.687162	0	0.407697	242	160	402	0.0786049	0	0.0730445	0.222167	0.139026
18S	773	C	1005	148	1153	0.362623	0	0	746	88	834	0.102542	0	0.0931059	382	225	607	0.305318	0	0	0.0310353	0.0438905
18S	774	U	1407	135	1542	0.537992	0	0	816	371	1187	0.306743	0	0	554	180	734	0.438216	0	0	0	0
18S	775	G	379	223	602	0.344795	0	0.256709	220	74	294	1.91484	0.261348	0.657693	320	239	559	0.235278	0	0	0.3048	0.270647
18S	776	A	189	126	315	1.61055	0.299456	0.617688	43	105	148	4.44937	0.483813	0.817499	198	127	325	0.387969	0.00809159	0.280142	0.571776	0.221764
18S	777	G	312	156	468	0.653518	0.0478907	0.395739	193	317	510	0.406741	0	0.28954	120	82	202	1.33109	0.238202	0.572225	0.419168	0.116589
18S	778	U	495	460	955	0.274442	0	0	450	351	801	0.202064	0	0	251	298	549	0.22602	0	0	0	0
18S	779	G	277	236	513	0.455772	0.00941138	0.313498	166	190	356	1.11345	0.0434233	0.527538	100	171	271	0.744853	0.0775566	0.427787	0.422941	0.0874487
18S	780	U	399	330	729	0.0258904	0	0	214	164	378	1.05462	0.0503352	0.513951	142	118	260	0.86275	0.124348	0.464114	0.326022	0.231428
18S	781	C	420	201	621	0.152036	0	0.132156	502	101	603	0.361865	0	0.266036	338	57	395	0.309456	0	0.236781	0.211658	0.0574708
18S	782	C	421	207	628	0.186681	0	0.157524	665	256	921	0.00779706	0	0	425	51	476	0.17051	0	0.145933	0.101152	0.071682
18S	783	C	568	221	789	0.0430661	0	0	1394	346	1740	0.468045	0	0	713	45	758	0.256858	0	0	0	0
18S	784	G	602	68	670	0.173969	0	0.148377	512	244	756	0.52162	0	0.343104	373	12	385	0.716955	0.0522031	0.418204	0.303228	0.113708
18S	785	C	652	207	859	0.115349	0	0	722	756	1478	0.209564	0	0	599	158	757	0.152726	0	0	0	0
18S	786	G	724	255	979	0.213798	0	0	497	305	802	0.78947	0.0722953	0.441483	428	285	713	0.0476813	0	0	0.147161	0.208117
18S	787	G	787	423	1210	0.393174	0	0	936	773	1709	0.160728	0	0	655	695	1350	0.540332	0	0	0	0
18S	788	G	442	406	848	0.0961392	0	0	489	1243	1732	0.114573	0	0	262	704	966	0.315937	0	0	0	0
18S	789	G	269	284	553	0.431268	0.0813587	0.301699	293	931	1224	0.410712	0	0.291307	124	369	493	0.432749	0	0.302468	0.298491	0.00509
18S	790	C	250	351	601	0.262329	0	0.208087	556	1272	1828	0.0606403	0	0	225	542	767	0.170457	0	0	0.0693625	0.0980934
18S	791	C	249	417	666	0.0701649	0	0.0656566	804	1091	1895	0.0921413	0	0	142	356	498	0.25796	0	0.20539	0.0903487	0.0856485
18S	792	C	290	549	839	0.19672	0	0	1436	1592	3028	0.461608	0	0	215	287	502	0.153987	0	0.13367	0.0445565	0.0630124
18S	793	G	299	263	562	0.142412	0	0.124853	781	537	1318	0.35516	0	0.262226	186	196	382	0.386162	0	0.279109	0.222063	0.0690825
18S	794	A	227	396	623	0.0528846	0	0	971	746	1717	0.00318846	0	0	113	332	445	0.00406079	0	0	0	0
18S	795	A	335	406	741	0.262534	0	0	1368	1363	2731	0.434	0	0	230	407	637	0.426437	0	0	0	0
18S	796	G	298	220	518	0.093663	0	0.0857927	1503	422	1925	0.174876	0	0	117	258	375	0.0352541	0	0	0.0285976	0.0404431
18S	797	C	16	187	203	1.99472	0.364365	0.667171	83	110	193	7.77457	0.705036	0.886555	7	59	66	4.35456	0.589651	0.815516	0.789747	0.0913981	1	0.94917	0.886555	0.815516	0.883747	0.0546001
18S	798	G	636	175	811	0.282663	0	0	1597	400	1997	0.280675	0	0	244	147	391	0.217375	0	0	0	0
18S	799	U	30	23	53	12.2691	0.795068	0.925929	51	116	167	8.34352	0.731469	0.893543	6	7	13	23.6968	0.886935	0.962292	0.927255	0.0280823	1	0.925929	0.893543	0.962292	0.927255	0.0280823
18S	800	U	345	284	629	0.192011	0	0.161296	1174	523	1697	0.166549	0	0	161	103	264	0.331698	0	0.249787	0.137028	0.103409
18S	801	U	227	270	497	0.692191	0.0431031	0.409536	1029	402	1431	0.0105757	0	0	106	142	248	0.56149	0	0.360513	0.256683	0.182602
18S	802	A	297	397	694	0.32259	0	0.244173	737	507	1244	0.0741544	0	0.0690868	128	106	234	0.833901	0.0444327	0.455772	0.256344	0.158098
18S	803	C	536	364	900	0.118893	0	0.106365	576	654	1230	0.0611698	0	0.0576879	254	86	340	0.443271	0	0.307755	0.157269	0.108249
18S	804	U	662	810	1472	0.290458	0	0	582	1140	1722	0.244264	0	0	313	148	461	0.220683	0	0.181108	0.0603692	0.085375
18S	805	U	631	796	1427	0.2297	0	0	423	1442	1865	0.349643	0	0	323	196	519	0.204744	0	0.17022	0.0567399	0.0802423
18S	806	U	646	1269	1915	0.42587	0	0	465	1346	1811	0.332788	0	0	374	661	1035	0.389372	0	0	0	0
18S	807	G	468	726	1194	0.0194235	0	0	279	764	1043	0.144136	0	0.126083	300	538	838	0.184479	0	0	0.0420278	0.0594363
18S	808	A	430	1143	1573	0.302972	0	0	185	402	587	0.946995	0.163297	0.486813	249	702	951	0.279879	0	0	0.162271	0.229486
18S	809	A	470	983	1453	0.271947	0	0	243	787	1030	0.0153249	0	0	172	952	1124	0.404188	0	0	0	0
18S	810	A	477	561	1038	0.0053898	0	0.00536604	246	896	1142	0.162875	0	0	193	744	937	0.264428	0	0	0.00178868	0.00252958
18S	811	A	323	505	828	0.193486	0	0.162282	174	546	720	0.292156	0	0.226343	178	697	875	0.223694	0	0	0.129542	0.09526
18S	812	A	322	329	651	0.463923	0.0146292	0.317236	225	312	537	0.867865	0	0.465092	139	381	520	0.351866	0.0541559	0.260652	0.34766	0.0861903
18S	813	A	176	192	368	1.40111	0.246246	0.584186	324	271	595	0.632196	0	0.387727	116	162	278	1.39383	0.283014	0.583132	0.518348	0.0923642
18S	814	U	141	184	325	1.65978	0.276673	0.62475	116	279	395	1.81198	0.207604	0.644958	76	193	269	1.37144	0.243205	0.57922	0.616309	0.0274931
18S	815	U	252	248	500	0.554092	0	0.356996	384	269	653	0.738481	0	0.425159	163	205	368	0.561096	0	0.360049	0.380735	0.0314375
18S	816	A	524	276	800	0.144125	0	0	912	317	1229	0.0939295	0	0	393	226	619	0.214427	0	0	0	0
18S	817	G	302	740	1042	0.387291	0	0	677	333	1010	0.228322	0	0.186031	316	325	641	0.313465	0	0	0.0620103	0.0876958
18S	818	A	544	728	1272	0.514061	0	0	1878	1286	3164	0.648124	0	0	477	311	788	0.503281	0	0	0	0
18S	819	G	315	231	546	0.254641	0	0.203256	442	521	963	0.51027	0	0.338099	252	51	303	0.399708	0	0.286238	0.275864	0.055536
18S	820	U	296	748	1044	0.416757	0	0	1100	1476	2576	0.487488	0	0	434	227	661	0.444209	0	0	0	0
18S	821	G	139	118	257	1.66326	0.238754	0.625431	151	390	541	1.99367	0.247736	0.666372	78	59	137	2.01457	0.343349	0.669888	0.653897	0.0201796
18S	822	U	88	100	188	2.54121	0.367523	0.718685	248	556	804	0.981629	0.0419865	0.495675	64	30	94	3.2814	0.48762	0.768321	0.660894	0.118571
18S	823	U	202	356	558	0.159312	0	0.137632	330	1637	1967	0.257199	0	0	148	65	213	0.766926	0.039583	0.435196	0.190943	0.181623
18S	824	C	332	598	930	0.37816	0	0	296	1737	2033	0.299153	0	0	170	249	419	0.200079	0	0	0	0
18S	825	A	247	182	429	0.414961	0	0.29375	510	977	1487	0.101284	0	0	162	123	285	0.161927	0	0.139781	0.14451	0.119969
18S	826	A	172	125	297	1.14545	0.0268887	0.534734	226	1086	1312	0.0108572	0	0	100	165	265	0.305347	0	0.234596	0.256443	0.21885
18S	827	A	329	171	500	0.281371	0	0.219928	454	1187	1641	0.307308	0	0	216	159	375	0.120833	0	0	0.0733094	0.103675
18S	828	G	154	285	439	0.613965	0	0.380944	263	524	787	0.522659	0.0223711	0.343541	127	279	406	0.149823	0	0	0.241495	0.171444
18S	829	C	420	1051	1471	0.544867	0	0	447	906	1353	0.182997	0	0	150	348	498	0.282008	0	0	0	0
18S	830	A	206	370	576	0.386308	0	0.279009	236	546	782	0.351923	0.000752757	0.260559	103	222	325	0.151261	0	0.131738	0.223769	0.0655097
18S	831	G	37	626	663	0.203631	0	0.169393	78	601	679	0.426176	0.0225796	0.299133	26	336	362	0.0131925	0	0	0.156175	0.122478
18S	832	G	84	620	704	0.15316	0	0.132981	81	374	455	1.03509	0.18154	0.509169	28	415	443	0.227603	0	0	0.21405	0.215627
18S	833	C	168	1031	1199	0.342935	0	0	138	747	885	0.0525458	0	0	33	371	404	0.149904	0	0	0	0
18S	834	C	331	589	920	0.0929545	0	0	210	437	647	0.263546	0	0.208832	103	223	326	0.0528033	0	0.050301	0.0863775	0.0889898
18S	835	C	694	565	1259	0.384286	0	0	613	636	1249	0.411929	0	0	200	238	438	0.293571	0	0	0	0
18S	836	G	309	368	677	0.159931	0	0.138055	404	232	636	0.227647	0	0.185671	55	74	129	1.45974	0.321852	0.595315	0.306347	0.205254
18S	837	A	417	350	767	0.0125145	0	0.0123757	355	416	771	0.00788716	0	0	65	138	203	0.458878	0.0115866	0.315602	0.109326	0.145947
18S	838	G	343	108	451	0.829597	0.138663	0.45398	465	159	624	0.302809	0	0.232714	113	133	246	0.164777	0	0.14196	0.276218	0.131044
18S	839	C	495	266	761	0.0641441	0	0.060352	607	234	841	0.0110319	0	0	59	277	336	0.21876	0	0	0.0201173	0.0284502
18S	840	C	367	407	774	0.0387814	0	0.0373799	531	249	780	0.0774221	0	0.0719442	10	345	355	0.307459	0	0	0.0364414	0.0293786
18S	841	G	169	112	281	2.10095	0.420512	0.678293	339	246	585	0.516818	0.0907132	0.341109	29	139	168	0.510519	0	0.339305	0.452903	0.159377
18S	842	C	515	189	704	0.192072	0	0.161317	623	318	941	0.0819179	0	0	24	140	164	0.450034	0	0.311663	0.15766	0.127262
18S	843	C	814	138	952	0.132482	0	0	610	181	791	0.15195	0	0.132052	47	168	215	0.0526749	0	0.0502601	0.0607706	0.0544197
18S	844	U	845	332	1177	0.313441	0	0	610	632	1242	0.296201	0	0	51	319	370	0.461545	0	0	0	0
18S	845	G	1001	220	1221	0.332897	0	0	747	444	1191	0.222912	0	0	58	171	229	0.0947343	0	0	0	0
18S	846	G	851	217	1068	0.254225	0	0	591	165	756	0.2984	0	0.230055	59	121	180	0.0718232	0	0.0673575	0.0991377	0.0965707
18S	847	A	842	100	942	0.184046	0	0	544	406	950	0.0782802	0	0.0726681	118	30	148	0.248098	0	0.199856	0.0908413	0.0825966
18S	848	U	909	197	1106	0.349604	0	0	742	531	1273	0.169562	0	0	75	92	167	0.119577	0	0.107376	0.0357921	0.0506176
18S	849	A	336	95	431	0.696811	0.170041	0.41122	503	326	829	0.357162	0	0.263402	30	30	60	2.33661	0.387454	0.703752	0.459458	0.18298
18S	850	C	276	258	534	0.21757	0	0.178967	267	485	752	0.556677	0.0850796	0.357911	34	79	113	0.813158	0.0779709	0.450656	0.329178	0.112762
18S	851	C	207	326	533	0.109551	0	0.0989011	562	762	1324	0.123941	0	0	34	196	230	0.0738336	0	0	0.032967	0.0466224
18S	852	G	65	135	200	1.92786	0.315078	0.659574	339	493	832	0.543711	0.0833084	0.352484	26	67	93	1.676	0.288035	0.628808	0.546956	0.138084
18S	853	C	139	189	328	0.747112	0	0.428372	755	1127	1882	0.317938	0	0	83	160	243	0.0780965	0	0.0727157	0.167029	0.187167
18S	854	A	264	74	338	0.723435	0	0.420483	1106	571	1677	0.185505	0	0	133	195	328	0.137217	0	0	0.140161	0.198218
18S	855	G	189	85	274	1.31531	0.246504	0.568987	617	361	978	0.584349	0.048708	0.369064	76	179	255	0.250217	0	0.200766	0.379606	0.15051
18S	856	C	213	244	457	0.446264	0.00684498	0.30903	956	248	1204	0.333398	0	0.250192	74	293	367	0.100242	0	0	0.186407	0.133981
18S	857	U	375	374	749	0.105319	0	0	1384	482	1866	0.154782	0	0	162	472	634	0.513491	0	0	0	0
18S	858	A	402	468	870	0.173338	0	0	1746	104	1850	0.0689777	0	0	203	197	400	0.131089	0	0	0	0
18S	859	G	666	583	1249	0.411813	0	0	2133	205	2338	0.23702	0	0	324	110	434	0.190089	0	0	0	0
18S	860	G	401	572	973	0.191604	0	0	1181	197	1378	0.421304	0	0.296572	258	149	407	0.144717	0	0	0.0988573	0.139805
18S	861	A	802	666	1468	0.508547	0	0	2217	373	2590	0.3085	0	0	299	73	372	0.115371	0	0	0	0
18S	862	A	381	203	584	0.446458	0	0.309021	1229	343	1572	0.225295	0	0.183965	214	21	235	0.397693	0	0.285401	0.259462	0.0542484
18S	863	U	259	320	579	0.480766	0	0.325052	654	298	952	1.14057	0.149533	0.533097	66	42	108	2.05454	0.350037	0.674644	0.510931	0.143578
18S	864	A	391	615	1006	0.230762	0	0	3009	447	3456	0.503513	0	0	360	59	419	0.349974	0	0	0	0
18S	865	A	392	347	739	0.088979	0	0.0818101	2124	319	2443	0.256774	0	0	272	16	288	0.0012303	0	0.00123305	0.0276811	0.0382784
18S	866	U	216	161	377	1.2119	0.16496	0.548557	1802	629	2431	0.291594	0	0	226	15	241	0.192149	0	0.161739	0.236765	0.230145
18S	867	G	27	186	213	3.05161	0.466897	0.754054	460	88	548	2.39875	0.381419	0.706152	64	12	76	2.89913	0.450373	0.746018	0.735408	0.0209455		0.754054	0.706152	0.746018	0.735408	0.0209455
18S	868	G	305	714	1019	0.226841	0	0	540	606	1146	0.440773	0	0.306113	142	59	201	0.384158	0	0.278536	0.194883	0.138262
18S	869	A	291	775	1066	0.242966	0	0	1356	634	1990	0.264914	0	0	317	56	373	0.301218	0	0	0	0
18S	870	A	259	174	433	1.05072	0.0749037	0.512942	661	622	1283	0.156906	0	0.135717	264	47	311	0.117771	0	0	0.21622	0.217007
18S	871	U	329	918	1247	0.381615	0	0	701	1211	1912	0.354986	0	0	342	161	503	0.52198	0	0	0	0
18S	872	A	218	978	1196	0.37284	0	0	332	911	1243	0.0773401	0	0	253	87	340	0.279342	0	0	0	0
18S	873	G	251	834	1085	0.316022	0	0	287	588	875	0.19537	0	0.163595	175	52	227	0.0896686	0	0.0826224	0.0820726	0.0667887
18S	874	G	193	1127	1320	0.481437	0	0	236	420	656	0.540487	0.00571923	0.351202	101	57	158	0.616492	0.0706429	0.382866	0.244689	0.173504
18S	875	A	149	400	549	0.257556	0	0.205103	204	426	630	0.463145	0	0.316884	137	32	169	0.477778	0.0264796	0.3246	0.282196	0.0546037
18S	876	C	166	219	385	0.615976	0.0441829	0.381791	193	681	874	0.113803	0	0	162	38	200	0.172803	0	0.147969	0.176587	0.157174
18S	877	C	106	175	281	1.0775	0.189403	0.519539	248	794	1042	0.347033	0	0	179	23	202	0.139245	0	0.122756	0.214099	0.221717
18S	878	G	65	91	156	2.3196	0.365271	0.700103	91	128	219	2.14934	0.402855	0.68346	74	24	98	1.38866	0.320283	0.583825	0.655796	0.0513427
18S	879	C	120	150	270	0.734276	0	0.424293	273	302	575	0.217226	0	0.178715	154	37	191	0.275116	0	0.216642	0.273217	0.107944
18S	880	G	145	162	307	0.474134	0	0.322346	203	123	326	1.70972	0	0.631671	202	64	266	0.0314607	0	0.0306122	0.32821	0.245416
18S	881	G	154	168	322	0.523805	0	0.344448	218	130	348	2.53617	0	0.71779	208	70	278	0.22274	0	0.1827	0.414979	0.22407
18S	882	U	144	161	305	0.926797	0.0523906	0.481821	220	289	509	2.13654	0.123532	0.681603	206	51	257	0.621404	0.0055123	0.384169	0.515864	0.12379
18S	883	U	291	59	350	1.02225	0.148933	0.506215	346	242	588	2.44446	0.324512	0.710029	257	39	296	0.646539	0.071462	0.39347	0.536572	0.131005
18S	884	C	309	120	429	1.00987	0.204159	0.503038	452	413	865	1.92293	0.36554	0.658137	306	44	350	0.601488	0.114273	0.37625	0.512475	0.115273
18S	885	U	571	313	884	0.0653986	0	0.0614494	1651	741	2392	0.190844	0	0.160315	523	55	578	0.0390328	0	0.037629	0.0864646	0.0531182
18S	886	A	749	203	952	0.12846	0	0.113942	2347	1103	3450	0.0665894	0	0	630	111	741	0.127478	0	0	0.0379808	0.053713
18S	887	U	1237	544	1781	0.389662	0	0	4271	1801	6072	0.455521	0	0	899	194	1093	0.395369	0	0	0	0
18S	888	U	1149	520	1669	0.290206	0	0	3902	1563	5465	0.325438	0	0	798	298	1096	0.351383	0	0	0	0
18S	889	U	1146	617	1763	0.309373	0	0	3466	2144	5610	0.315394	0	0	685	301	986	0.260475	0	0	0	0
18S	890	U	1497	584	2081	0.425915	0	0	4004	2434	6438	0.408209	0	0	717	228	945	0.234167	0	0	0	0
18S	891	G	517	626	1143	0.121096	0	0.1081	2704	1363	4067	0.0164809	0	0	405	145	550	0.353741	0	0.261657	0.123252	0.107357
18S	892	U	803	644	1447	0.186057	0	0	2334	2041	4375	0.149114	0	0	396	301	697	0.0197071	0	0	0	0
18S	893	U	600	422	1022	0.113729	0	0.102205	663	2194	2857	0.241999	0	0.194901	378	342	720	0.139713	0	0	0.0990354	0.0795997
18S	894	G	582	368	950	0.0569225	0	0.0539105	424	2451	2875	0.0565794	0	0.0535672	541	309	850	0.389999	0	0	0.0358259	0.0253331
18S	895	G	295	341	636	0.453585	0.0366793	0.312383	397	1728	2125	0.25151	0	0.201041	88	139	227	1.28328	0.283316	0.563116	0.358847	0.151424
18S	896	U	383	292	675	0.178008	0	0.151299	600	1479	2079	0.0536432	0	0.0509353	98	181	279	0.624325	0.0471662	0.385207	0.195814	0.140049
18S	897	U	363	225	588	0.143199	0	0.125448	349	937	1286	0.398705	0	0.285211	116	174	290	0.397251	0	0.28501	0.23189	0.0752656
18S	898	U	237	259	496	0.2222	0	0.182103	218	958	1176	0.261021	0	0.207132	116	145	261	0.471628	0	0.321314	0.23685	0.0605931
18S	899	U	210	204	414	0.308086	0	0.235959	177	730	907	0.318319	0	0.24166	87	101	188	1.0144	0.0819823	0.504901	0.327507	0.125459
18S	900	C	122	158	280	0.883749	0.157478	0.470032	125	463	588	0.75614	0.0831845	0.430986	31	107	138	1.84165	0.253926	0.649736	0.516918	0.0952599
18S	901	G	441	175	616	0.259067	0	0	320	303	623	0.332657	0	0.24992	101	324	425	0.169275	0	0	0.0833066	0.117813
18S	902	G	198	160	358	0.332219	0	0.249895	135	145	280	1.70261	0.255759	0.630818	55	343	398	0.0304094	0	0	0.293571	0.259376
18S	903	A	173	127	300	0.563012	0.0703335	0.360977	134	217	351	0.932513	0.0993696	0.483249	91	335	426	0.0338017	0	0	0.281409	0.205152
18S	904	A	119	206	325	0.40818	0.00218161	0.290496	144	329	473	0.396367	0	0.284285	75	278	353	0.232894	0	0.189334	0.254705	0.0462939
18S	905	C	77	442	519	0.15547	0	0	61	388	449	0.672938	0	0.402784	83	506	589	0.279567	0	0	0.134261	0.189874
18S	906	U	136	620	756	0.429385	0	0	109	655	764	0.0700944	0	0.0655831	46	774	820	0.463567	0	0	0.021861	0.0309162
18S	907	G	61	372	433	0.170942	0	0.146275	64	282	346	1.93996	0.328976	0.660507	27	389	416	0.214815	0	0.177179	0.327987	0.235465
18S	908	A	58	466	524	0.0238095	0	0	115	756	871	0.357467	0	0.263556	35	442	477	0.0898419	0	0.0825943	0.115384	0.110066
18S	909	G	94	292	386	0.431094	0	0.301779	148	983	1131	0.177807	0	0.151078	96	431	527	0.0343013	0	0	0.150952	0.123201
18S	910	G	98	244	342	0.752251	0.145113	0.430021	154	1048	1202	0.252277	0	0.201588	63	227	290	0.828484	0.0589361	0.453952	0.361854	0.113745
18S	911	C	49	382	431	0.432176	0.0628071	0.30225	60	2392	2452	0.376772	0	0	20	317	337	0.544938	0	0.353401	0.218551	0.155943
18S	912	C	65	646	711	0.152154	0	0	60	1924	1984	0.120224	0	0	44	821	865	0.495445	0	0	0	0
18S	913	A	58	893	951	0.383765	0	0	101	2186	2287	0.209028	0	0	33	427	460	0.0054471	0	0	0	0
18S	914	U	38	725	763	0.163336	0	0	120	3149	3269	0.439293	0	0	35	792	827	0.506965	0	0	0	0
18S	915	G	21	632	653	0.00937819	0	0.00930515	88	1642	1730	0.17625	0	0.149914	19	245	264	0.722306	0.0475709	0.420304	0.193174	0.170555
18S	916	A	42	829	871	0.258932	0	0	107	1740	1847	0.0912097	0	0.0836273	43	289	332	0.290958	0	0.225907	0.103178	0.0932564
18S	917	U	22	533	555	0.248241	0	0.19916	67	1796	1863	0.0578445	0	0.0547093	18	267	285	0.470707	0	0.320818	0.191562	0.108771
18S	918	U	29	509	538	0.29932	0.0482975	0.230696	77	2016	2093	0.133286	0	0	8	175	183	1.23653	0.1323	0.554226	0.261641	0.227318
18S	919	A	7	670	677	0.0282203	0	0	35	1516	1551	0.119251	0	0.106607	17	412	429	0.218734	0	0	0.0355356	0.0502549
18S	920	A	34	789	823	0.278803	0	0	68	2381	2449	0.405438	0	0	47	399	446	0.31735	0	0	0	0
18S	921	G	14	538	552	0.0675306	0	0.0633661	131	1159	1290	0.056683	0	0.0536818	18	361	379	0.302836	0	0	0.0390159	0.0278703
18S	922	A	26	556	582	0.0547742	0	0	102	1301	1403	0.155793	0	0	22	375	397	0.390313	0	0	0	0
18S	923	G	30	608	638	0.234342	0	0	83	933	1016	0.0322954	0	0.0313149	24	189	213	0.0970924	0	0.0888783	0.0400644	0.0368081
18S	924	G	106	540	646	0.310957	0	0	144	625	769	0.168716	0	0.144521	24	122	146	0.470975	0.0238184	0.321666	0.155396	0.131545
18S	925	G	53	300	353	0.22194	0.000985738	0.18205	80	233	313	1.45269	0.236257	0.593054	37	77	114	0.764734	0.108046	0.435488	0.403531	0.169307
18S	926	A	67	135	202	1.01675	0.197262	0.505387	53	185	238	1.75886	0.151968	0.638499	21	47	68	1.65024	0.245151	0.6261	0.589995	0.060041
18S	927	C	63	262	325	0.100818	0	0.0918405	101	254	355	0.386454	0	0.279302	21	59	80	1.00562	0.0535755	0.504508	0.291883	0.168705
18S	928	G	65	201	266	0.277528	0	0.217877	45	113	158	1.77324	0.123891	0.640864	40	70	110	0.395095	0	0.285044	0.381262	0.185603
18S	929	G	62	79	141	1.48834	0.190487	0.599823	54	64	118	2.32885	0.238261	0.701367	21	42	63	1.69063	0.201544	0.632009	0.6444	0.0423706
18S	930	C	29	137	166	0.983566	0.0531196	0.497359	80	111	191	0.8375	0	0.457078	24	73	97	0.861111	0.0912658	0.465237	0.473225	0.0173875
18S	931	C	40	108	148	1.35958	0.213049	0.57784	89	86	175	1.09665	0.175464	0.524471	24	145	169	0.209608	0	0.174133	0.425481	0.179061
18S	932	G	185	212	397	0.111474	0	0	420	173	593	0.382435	0	0	63	125	188	0.207525	0	0.172616	0.0575387	0.081372
18S	933	G	196	294	490	0.220072	0	0	292	118	410	0.0808597	0	0.0749793	106	121	227	0.0991715	0	0.0905854	0.0551882	0.0395406
18S	934	G	226	104	330	0.310171	0	0.237288	266	133	399	0.204944	0	0.17044	257	84	341	0.220175	0	0	0.135909	0.0999022
18S	935	G	570	109	679	0.339461	0	0	597	104	701	0.211602	0	0	454	81	535	0.481654	0	0	0	0
18S	936	G	199	41	240	1.23504	0.176754	0.553608	213	80	293	1.36553	0.180734	0.578094	228	48	276	0.165022	0	0.142087	0.424596	0.200014
18S	937	C	795	11	806	0.32521	0	0	687	99	786	0.00482846	0	0.00481134	460	22	482	0.339061	0	0	0.00160378	0.00226809
18S	938	A	578	21	599	0.0306111	0	0.02975	722	82	804	0.150104	0	0.130654	261	9	270	0.287659	0	0.224039	0.128148	0.0793379
18S	939	U	580	14	594	0.105994	0	0.0959821	795	73	868	0.215676	0	0.17758	271	1	272	0.32153	0	0.243978	0.172513	0.0605251
18S	940	U	531	27	558	0.236871	0	0.191786	485	84	569	1.15682	0.250864	0.536792	343	13	356	0.00843449	0	0	0.242859	0.2221
18S	941	C	920	32	952	0.307322	0	0	1514	168	1682	0.290942	0	0	505	11	516	0.36974	0	0	0	0
18S	942	G	459	19	478	0.513547	0	0.339769	1189	81	1270	0.0666142	0	0.0625	172	6	178	0.945438	0.155109	0.487376	0.296548	0.176127
18S	943	U	1144	33	1177	0.420355	0	0	2157	153	2310	0.422578	0	0	395	25	420	0.230562	0	0	0	0
18S	944	A	726	12	738	0.0341152	0	0.0330329	1710	71	1781	0.17726	0	0	230	15	245	0.470958	0	0.321058	0.11803	0.144194
18S	945	U	817	13	830	0.0228506	0	0.0223665	1960	107	2067	0.256044	0	0	408	26	434	0.0426564	0	0	0.00745549	0.0105437
18S	946	U	691	23	714	0.259503	0	0.206265	1540	160	1700	0.0491998	0	0	243	52	295	0.591404	0	0.372415	0.192893	0.152331
18S	947	G	334	17	351	1.82181	0.296387	0.646268	805	36	841	1.10252	0.249162	0.524677	177	30	207	1.47885	0.12377	0.597746	0.589564	0.0499756
18S	948	C	635	61	696	0.493671	0	0.330826	1583	140	1723	0.019148	0	0	249	24	273	0.995296	0.0637023	0.499735	0.276854	0.207555
18S	949	G	853	62	915	0.209971	0	0.173691	1287	23	1310	0.337537	0.0117465	0.252501	397	14	411	0.394417	0	0.283348	0.236513	0.0461728
18S	950	C	1303	25	1328	0.155146	0	0	1564	45	1609	0.0373292	0	0.0360074	794	15	809	0.312044	0	0	0.0120025	0.0169741
18S	951	C	2253	25	2278	0.496646	0	0	2527	55	2582	0.403205	0	0	1534	46	1580	0.686071	0	0	0	0
18S	952	G	925	14	939	0.544882	0	0.352944	1435	27	1462	0.112554	0	0.10123	649	15	664	0.0658981	0	0	0.151391	0.14839
18S	953	C	1074	31	1105	0.345268	0	0.256826	1614	76	1690	0.0869505	0	0	572	21	593	0.0430041	0	0.0412977	0.0993747	0.112605
18S	954	U	1923	54	1977	0.254573	0	0	2005	108	2113	0.288815	0	0	682	29	711	0.154869	0	0	0	0
18S	955	A	1309	54	1363	0.160802	0	0.138614	1290	128	1418	0.0731658	0	0.0682223	363	40	403	0.554923	0	0.35745	0.188096	0.123152
18S	956	G	1265	132	1397	0.130393	0	0.115425	1013	163	1176	0.290645	0.0159224	0.225342	354	52	406	0.489216	0	0.329049	0.223272	0.087224
18S	957	A	2220	201	2421	0.409276	0	0	1135	234	1369	0.0889051	0	0.0817011	368	91	459	0.24872	0	0.199527	0.0937428	0.0819005
18S	958	G	2574	217	2791	0.54413	0	0	1109	152	1261	0.175902	0	0.14969	527	207	734	0.349932	0	0	0.0498967	0.0705646
18S	959	G	591	221	812	0.746139	0.0367332	0.427609	588	207	795	0.930137	0.203032	0.482216	121	116	237	1.16653	0.252268	0.539478	0.483101	0.0456745
18S	960	U	901	427	1328	0.0635315	0	0	1066	425	1491	0.0243149	0	0	182	240	422	0.114211	0	0.102722	0.0342405	0.0484234
18S	961	G	737	254	991	0.160047	0	0.138086	619	575	1194	0.299758	0	0.230775	146	347	493	0.110369	0	0	0.122954	0.0948191
18S	962	A	455	330	785	0.395561	0	0.283701	778	650	1428	0.162616	0	0.139955	162	260	422	0.0304702	0	0.0296372	0.151098	0.10402
18S	963	A	641	234	875	0.17089	0	0.146092	1723	400	2123	0.176711	0	0	347	326	673	0.415743	0	0	0.0486972	0.0688682
18S	964	A	282	291	573	0.632888	0	0.388002	1762	629	2391	0.254464	0	0	306	191	497	0.208411	0	0	0.129334	0.182906
18S	965	U	143	223	366	1.34668	0.24971	0.574534	835	466	1301	0.496749	0	0.332056	172	192	364	0.0466667	0	0.044703	0.317098	0.216561
18S	966	U	145	113	258	2.31737	0.381315	0.699371	939	471	1410	0.399559	0	0.285634	134	84	218	0.770878	0.17036	0.436434	0.473813	0.170963
18S	967	C	275	525	800	0.026675	0	0	1861	886	2747	0.336794	0	0	166	127	293	0.247166	0	0.198724	0.0662413	0.0936793
18S	968	U	228	929	1157	0.316801	0	0	1415	1642	3057	0.389241	0	0	124	115	239	0.576528	0.024915	0.366664	0.122221	0.172847
18S	969	U	204	1129	1333	0.389622	0	0	1198	1980	3178	0.405557	0	0	108	189	297	0.295302	0	0.228571	0.0761905	0.10775
18S	970	G	195	589	784	0.128804	0	0.114236	543	881	1424	0.419064	0	0.295456	78	216	294	0.314388	0	0.239808	0.2165	0.0757967
18S	971	G	247	853	1100	0.126097	0	0	244	858	1102	0.923763	0.0490253	0.480412	79	351	430	0.0594483	0	0	0.160137	0.226468
18S	972	A	124	311	435	1.60696	0.215095	0.616954	273	632	905	1.41466	0.195796	0.58613	43	197	240	0.894099	0.180311	0.473081	0.558722	0.0618508
18S	973	C	344	392	736	0.693035	0.0692924	0.409673	271	907	1178	0.877721	0.0891898	0.467651	65	316	381	0.334497	0.00749046	0.251147	0.376157	0.0915097
18S	974	C	440	1166	1606	0.21109	0	0	722	2079	2801	0.293366	0	0	141	561	702	0.239924	0	0	0	0
18S	975	G	489	706	1195	0.207599	0	0.17203	905	1674	2579	0.234651	0	0	203	472	675	0.109204	0	0	0.0573433	0.0810957
18S	976	G	184	503	687	1.30541	0.264817	0.566595	215	1252	1467	0.415123	0	0.293489	46	489	535	0.272201	0	0.214275	0.35812	0.15092
18S	977	C	256	2169	2425	0.379427	0	0	515	3580	4095	0.562945	0	0	63	799	862	0.205897	0	0	0	0
18S	978	G	242	1471	1713	0.00903669	0	0	99	1931	2030	0.000344658	0	0.000344709	38	503	541	0.367118	0	0.268897	0.0897472	0.126678
18S	979	C	447	1923	2370	0.281546	0	0	200	1934	2134	0.0699245	0	0	52	1055	1107	0.386241	0	0	0	0
18S	980	A	301	1883	2184	0.192606	0	0	176	1080	1256	0.602449	0.0505328	0.376142	67	866	933	0.26349	0	0	0.125381	0.177315
18S	981	A	507	2007	2514	0.333196	0	0	315	1562	1877	0.0619453	0	0	104	835	939	0.314385	0	0	0	0
18S	982	G	237	1324	1561	0.121959	0	0.108764	398	1610	2008	0.200819	0	0	73	912	985	0.400642	0	0	0.0362546	0.0512718
18S	983	A	332	1423	1755	0.0318211	0	0	538	824	1362	0.188742	0	0.158873	136	458	594	0.0129599	0	0	0.0529576	0.0748933
18S	984	C	236	1769	2005	0.2407	0	0	280	1098	1378	0.103658	0	0.093984	74	311	385	0.416379	0.033828	0.294513	0.129499	0.122829
18S	985	G	229	935	1164	0.300649	0.0472548	0.231305	325	808	1133	0.407829	0	0.289868	54	85	139	2.77786	0.486917	0.736693	0.419289	0.225708
18S	986	G	233	949	1182	0.167916	0	0.143878	601	378	979	0.8222	0.0463349	0.451465	79	150	229	1.00899	0.125484	0.503326	0.366223	0.158641
18S	987	A	308	534	842	0.520377	0.0637345	0.342536	351	234	585	2.44738	0.404512	0.710277	73	137	210	0.979831	0.08983	0.496094	0.516302	0.150808
18S	988	C	185	949	1134	0.0152717	0	0	706	434	1140	1.02745	0.14928	0.506989	120	168	288	0.2995	0	0.231089	0.246026	0.207247
18S	989	C	345	763	1108	0.071055	0	0	1389	286	1675	0.459785	0.00257712	0.315097	102	211	313	0.079724	0	0.0740558	0.129717	0.134524
18S	990	A	411	311	722	0.350976	0	0.260061	2663	453	3116	0.167508	0	0	160	219	379	0.117339	0	0	0.0866869	0.122594
18S	991	G	534	434	968	0.120869	0	0	2559	551	3110	0.0798207	0	0	174	182	356	0.00709617	0	0	0	0
18S	992	A	734	316	1050	0.24307	0	0	3589	1295	4884	0.408707	0	0	361	181	542	0.332556	0	0	0	0
18S	993	G	316	192	508	0.564047	0.120895	0.361087	2086	1368	3454	0.0900177	0	0	215	115	330	0.19718	0	0.165121	0.175402	0.147592
18S	994	C	346	462	808	0.105054	0	0	3098	3290	6388	0.554886	0	0	160	258	418	0.0651551	0	0	0	0
18S	995	G	199	314	513	0.357285	0.0226432	0.263613	770	1604	2374	0.35374	0	0.261387	83	201	284	0.427641	0.00801716	0.300282	0.275094	0.0178337
18S	996	A	252	265	517	0.241677	0	0.194941	2462	1452	3914	0.265046	0	0	332	193	525	0.291487	0	0	0.0649803	0.091896
18S	997	A	259	397	656	0.111534	0	0	1601	1485	3086	0.13694	0	0	297	201	498	0.288221	0	0	0	0
18S	998	A	294	417	711	0.273377	0	0	1406	1395	2801	0.158625	0	0	396	131	527	0.374621	0	0	0	0
18S	999	G	95	327	422	0.173496	0	0.148144	371	560	931	1.30426	0.18362	0.566284	165	108	273	0.196067	0	0.164428	0.292952	0.193389
18S	1000	C	157	420	577	0.209535	0	0	354	860	1214	0.497924	0	0.332592	130	128	258	0.205234	0	0.170833	0.167808	0.135797
18S	1001	A	86	278	364	0.274795	0	0.216024	423	231	654	1.31874	0.129101	0.569107	171	90	261	0.146947	0	0.128548	0.30456	0.190442
18S	1002	U	126	275	401	0.139746	0	0.12288	554	574	1128	0.163458	0	0.140601	139	82	221	0.322823	0	0.244875	0.169452	0.0538207
18S	1003	U	68	136	204	1.40125	0.257273	0.584738	136	185	321	2.93306	0.320168	0.746334	68	20	88	2.42035	0.385243	0.709964	0.680345	0.0692163
18S	1004	U	54	115	169	1.87771	0.337456	0.653838	236	136	372	2.06911	0.211493	0.674762	134	30	164	0.714613	0.0216882	0.418256	0.582286	0.1163
18S	1005	G	111	241	352	0.304375	0	0.233857	354	116	470	1.30137	0.214121	0.565998	140	62	202	0.325014	0	0.246206	0.348687	0.153745
18S	1006	C	218	232	450	0.0366346	0	0.0354157	990	257	1247	0.142415	0	0	231	52	283	0.0347809	0	0	0.0118052	0.0166951
18S	1007	C	580	202	782	0.435519	0	0	1580	180	1760	0.356824	0	0	370	74	444	0.382821	0	0	0	0
18S	1008	A	373	271	644	0.270336	0	0	1047	136	1183	0.0936655	0	0.0857099	231	30	261	0.164165	0	0.141479	0.0757295	0.058188
18S	1009	A	592	211	803	0.391487	0	0	1997	186	2183	0.40555	0	0	531	14	545	0.461152	0	0	0	0
18S	1010	G	240	180	420	0.335973	0	0.25193	849	126	975	0.59194	0	0.372075	207	17	224	0.559802	0.00140313	0.359919	0.327974	0.0540004
18S	1011	A	223	110	333	0.792947	0.109391	0.442999	1191	91	1282	0.273959	0	0.215177	200	21	221	0.633133	0.0646455	0.388752	0.348976	0.0971677
18S	1012	A	436	56	492	0.213185	0	0.176017	1408	92	1500	0.152039	0	0.13205	372	15	387	0.0831901	0	0	0.102689	0.0747979
18S	1013	U	411	130	541	0.138622	0	0.121943	2241	286	2527	0.338216	0	0	427	22	449	0.209605	0	0	0.0406478	0.0574846
18S	1014	G	148	253	401	0.547319	0.0479117	0.35429	833	602	1435	0.25824	0	0.205353	216	52	268	0.36931	0	0.270439	0.276694	0.0609641
18S	1015	U	451	557	1008	0.430591	0	0	1860	619	2479	0.269449	0	0	359	162	521	0.332312	0	0	0	0
18S	1016	U	234	446	680	0.0890684	0	0	774	891	1665	0.239149	0	0.193088	216	153	369	0.00891892	0	0.00886382	0.0673173	0.089007
18S	1017	U	160	472	632	0.0116553	0	0.011539	312	1575	1887	0.131503	0	0.116274	97	218	315	0.244726	0	0.197111	0.108308	0.0759687
18S	1018	U	99	525	624	0.0581333	0	0.0550227	171	1911	2082	0.060383	0	0.0569703	86	292	378	0.05837	0	0.0552887	0.0557606	0.000862282
18S	1019	C	220	598	818	0.219902	0	0	196	1660	1856	0.263735	0	0.208784	139	236	375	0.0847518	0	0.0783221	0.0957019	0.086117
18S	1020	A	149	227	376	0.863719	0.166268	0.464099	295	1121	1416	0.733749	0.124145	0.423388	149	97	246	0.749123	0.178142	0.429278	0.438922	0.0179648
18S	1021	U	300	595	895	0.285975	0	0	329	2943	3272	0.303256	0	0	148	291	439	0.0401515	0	0	0	0
18S	1022	U	280	460	740	0.146154	0	0	279	4265	4544	0.532725	0	0	142	504	646	0.372935	0	0	0	0
18S	1023	A	242	307	549	0.155131	0	0.134509	316	1607	1923	0.244635	0	0.196634	151	278	429	0.0181654	0	0.0178821	0.116342	0.0740971
18S	1024	A	307	336	643	0.0609213	0	0	403	1893	2296	0.00987278	0	0	248	211	459	0.0437923	0	0	0	0
18S	1025	U	217	271	488	0.18614	0	0.1572	385	2455	2840	0.278231	0	0	180	263	443	0.0495746	0	0	0.0524	0.0741047
18S	1026	C	468	342	810	0.368886	0	0	440	2121	2561	0.222665	0	0	170	343	513	0.203156	0	0	0	0
18S	1027	A	292	122	414	0.311459	0	0.237928	380	755	1135	0.791784	0.0900325	0.442114	203	170	373	0.119192	0	0.106753	0.262265	0.137988
18S	1028	A	513	103	616	0.20108	0	0	616	1217	1833	0.0448261	0	0	319	210	529	0.253103	0	0	0	0
18S	1029	G	297	123	420	0.277672	0	0.217731	400	869	1269	0.266947	0	0.210832	206	194	400	0.0197839	0	0.0194476	0.149337	0.0918888
18S	1030	A	309	102	411	0.4274	0	0.299936	341	832	1173	0.394937	0	0.283295	204	173	377	0.133598	0	0.118129	0.233786	0.082064
18S	1031	A	4	6	10	58.1333	0.950062	0.984603	7	143	150	10.2781	0.763803	0.911868	6	7	13	32.7071	0.927164	0.972393	0.956288	0.0318026	1	0.984603	0.911868	0.972393	0.956288	0.0318026
18S	1032	C	251	250	501	0.268814	0	0.212195	294	1520	1814	0.16352	0	0	168	229	397	0.131267	0	0.116294	0.109496	0.0867616
18S	1033	G	225	214	439	0.681111	0.00464859	0.405704	212	870	1082	0.61224	0	0.379962	83	185	268	1.20442	0	0.547289	0.444318	0.0735656
18S	1034	A	464	201	665	0.269937	0	0.212811	529	768	1297	0.519928	0	0.342248	282	267	549	0.248545	0	0.199358	0.251472	0.0644224
18S	1035	A	903	430	1333	0.330826	0	0	936	958	1894	0.120921	0	0.107927	421	325	746	0.060241	0	0.05689	0.054939	0.0440826
18S	1036	A	964	475	1439	0.30885	0	0	1462	1670	3132	0.278093	0	0	534	270	804	0.134161	0	0.118421	0.0394737	0.0558242
18S	1037	G	360	278	638	0.872109	0.0518663	0.466233	645	865	1510	0.724678	0.0120083	0.420343	203	208	411	1.5805	0.174142	0.613055	0.499877	0.0821926
18S	1038	U	568	290	858	0.477623	0	0.323492	930	1723	2653	0.00154903	0	0	489	215	704	0.64892	0.029137	0.393881	0.239124	0.171511
18S	1039	C	1596	327	1923	0.387711	0	0	2113	2100	4213	0.411309	0	0	1902	618	2520	0.598537	0	0	0	0
18S	1040	G	1242	687	1929	0.384231	0	0	2304	1911	4215	0.415004	0	0	1548	380	1928	0.42084	0	0	0	0
18S	1041	G	1339	456	1795	0.328403	0	0	2364	1339	3703	0.32464	0	0	1709	127	1836	0.371735	0	0	0	0
18S	1042	A	1263	192	1455	0.198153	0	0	3250	816	4066	0.432547	0	0	1388	147	1535	0.251266	0	0	0	0
18S	1043	G	859	566	1425	0.248878	0	0	1245	358	1603	0.46294	0	0.31658	775	209	984	0.17251	0	0.147256	0.154612	0.129348
18S	1044	G	738	196	934	0.135484	0	0.119431	1475	35	1510	0.450665	0.0113243	0.310803	1068	111	1179	0.0757815	0	0	0.143411	0.128013
18S	1045	U	375	9	384	1.72231	0.351426	0.633269	608	45	653	2.1691	0.365927	0.684783	367	18	385	1.87081	0.338481	0.652255	0.656769	0.0212714
18S	1046	U	412	14	426	1.12646	0.151134	0.53032	573	44	617	1.88019	0.235967	0.653167	404	31	435	1.14419	0.131731	0.534195	0.572561	0.0570195
18S	1047	C	611	419	1030	0.297823	0	0	1645	252	1897	0.276677	0	0	829	334	1163	0.370141	0	0	0	0
18S	1048	G	307	167	474	0.455766	0	0.31353	875	147	1022	0.231194	0	0.187929	384	131	515	0.360293	0	0.265242	0.255567	0.0517306
18S	1049	A	212	211	423	0.448716	0	0.310239	665	357	1022	0.002976	0	0.00297006	330	204	534	0.135057	0	0.119183	0.144131	0.126676
18S	1050	A	319	212	531	0.0154762	0	0	910	359	1269	0.287743	0	0	481	260	741	0.299715	0	0	0	0
18S	1051	G	364	278	642	0.213755	0	0	871	314	1185	0.285685	0	0	339	176	515	0.0334841	0	0	0	0
18S	1052	A	160	213	373	0.507011	0	0.337033	199	415	614	0.425655	0	0.298909	163	137	300	0.711665	0.0331878	0.416582	0.350841	0.0490221
18S	1053	C	181	353	534	0.076324	0	0.0710351	233	499	732	0.155328	0	0.134604	178	238	416	0.193525	0	0.162472	0.122704	0.0382658
18S	1054	G	95	428	523	0.0974343	0	0.0889384	60	578	638	0.221057	0	0.18127	155	225	380	0.210236	0	0.174093	0.1481	0.0419363
18S	1055	A	95	187	282	1.37397	0.251335	0.579627	48	184	232	2.66753	0.423988	0.728189	54	174	228	1.16594	0.21474	0.539394	0.615737	0.0811943
18S	1056	U	69	122	191	2.85041	0.511345	0.74129	106	264	370	1.32695	0.215028	0.570915	62	126	188	1.70482	0.349934	0.631525	0.64791	0.0705135
18S	1057	C	465	530	995	0.256749	0	0	490	344	834	0.0733866	0	0.0684455	252	403	655	0.268343	0	0	0.0228152	0.0322655
18S	1058	A	329	634	963	0.0454357	0	0	282	366	648	0.643965	0.0217728	0.392082	251	305	556	0.0352683	0	0.034126	0.142069	0.177334
18S	1059	G	624	373	997	0.0602761	0	0.0569032	553	496	1049	0.0973122	0	0.0887593	389	255	644	0.0204996	0	0	0.0485542	0.0367136
18S	1060	A	437	360	797	0.527555	0	0.345643	302	604	906	0.480412	0.0182742	0.324754	331	168	499	0.4704	0	0.320349	0.330248	0.0110329
18S	1061	U	902	544	1446	0.0852261	0	0	657	1093	1750	0.170366	0	0	597	235	832	0.00168067	0	0.00167987	0.000559955	0.000791896
18S	1062	A	587	349	936	0.598079	0	0.374499	624	682	1306	0.268656	0	0.211892	403	158	561	0.679498	0.0172583	0.405013	0.330468	0.0847662
18S	1063	C	1179	421	1600	0.027226	0	0	1099	1240	2339	0.264744	0	0	655	207	862	0.193717	0	0.162438	0.0541461	0.0765741
18S	1064	C	1715	1327	3042	0.522412	0	0	1282	1650	2932	0.394564	0	0	1029	651	1680	0.371531	0	0	0	0
18S	1065	G	1158	707	1865	0.147118	0	0	824	841	1665	0.203555	0	0.169212	698	257	955	0.282775	0	0.22062	0.129944	0.0942508
18S	1066	U	979	863	1842	0.147899	0	0	1012	1410	2422	0.192356	0	0	815	596	1411	0.101645	0	0	0	0
18S	1067	C	1268	1266	2534	0.433031	0	0	953	1846	2799	0.308512	0	0	1165	1027	2192	0.436424	0	0	0	0
18S	1068	G	296	705	1001	0.537325	0	0.349747	255	1117	1372	0.521874	0.0709554	0.34308	267	478	745	0.924784	0.100953	0.480796	0.391207	0.0634071
18S	1069	U	519	1063	1582	0.100562	0	0	481	1877	2358	0.153342	0	0	324	1260	1584	0.147501	0	0	0	0
18S	1070	A	492	776	1268	0.0557745	0	0.0528675	719	1304	2023	0.0267128	0	0	506	1499	2005	0.365814	0	0	0.0176225	0.024922
18S	1071	G	128	478	606	1.01483	0.166488	0.504092	229	1289	1518	0.24402	0	0.196258	184	1072	1256	0.0137718	0	0.0135954	0.237982	0.202406
18S	1072	U	100	638	738	0.521561	0	0.343085	169	1359	1528	0.188409	0	0.158626	81	1564	1645	0.292487	0	0	0.167237	0.140196
18S	1073	U	133	390	523	1.07299	0.12118	0.518081	292	1233	1525	0.124465	0	0.110753	68	938	1006	0.133477	0	0.117862	0.248899	0.190363
18S	1074	C	385	765	1150	0.220629	0	0	639	1360	1999	0.243267	0	0	338	794	1132	0.143709	0	0	0	0
18S	1075	C	432	887	1319	0.351667	0	0	686	1644	2330	0.400906	0	0	137	589	726	0.291762	0	0.226104	0.0753682	0.106587
18S	1076	G	274	375	649	0.371573	0	0.271214	263	1372	1635	0.167706	0	0	69	456	525	0.608133	0.068207	0.378608	0.216607	0.159316
18S	1077	A	364	141	505	0.759289	0.081723	0.432074	430	367	797	0.7055	0.145077	0.413966	210	381	591	0.215315	0	0.177415	0.341151	0.116015
18S	1078	C	725	446	1171	0.301593	0	0	442	474	916	0.412771	0.0135555	0.292397	291	258	549	0.176626	0	0.150345	0.147581	0.119387
18S	1079	C	761	403	1164	0.288135	0	0	571	503	1074	0.206956	0	0.171602	203	365	568	0.00921695	0	0.00914871	0.0602501	0.078826
18S	1080	A	347	113	460	0.946855	0.166851	0.486893	242	270	512	1.56749	0.232001	0.610978	56	161	217	1.63374	0.330532	0.621394	0.573089	0.0610974
18S	1081	U	638	112	750	0.109498	0	0.0988104	381	351	732	0.684781	0	0.40678	121	262	383	0.365394	0.0335346	0.268122	0.257904	0.125936
18S	1082	A	573	359	932	0.100774	0	0	809	444	1253	0.0904572	0	0	100	351	451	0.15885	0	0.137337	0.0457791	0.0647415
18S	1083	A	636	292	928	0.0723	0	0	695	523	1218	0.0845593	0	0	133	448	581	0.123616	0	0	0	0
18S	1084	A	431	246	677	0.379875	0	0.275591	721	702	1423	0.217533	0	0	125	312	437	0.226738	0	0.185174	0.153589	0.114705
18S	1085	C	514	484	998	0.0635636	0	0	1768	741	2509	0.609292	0	0	250	503	753	0.292352	0	0	0	0
18S	1086	G	131	313	444	1.29608	0.24588	0.565028	478	385	863	0.299884	0	0.230906	62	424	486	0.159389	0	0.13772	0.311218	0.183458
18S	1087	A	126	613	739	0.379309	0	0.275269	319	538	857	0.253885	0	0.202667	77	540	617	0.0902553	0	0	0.159312	0.116485
18S	1088	U	86	1733	1819	0.504786	0	0	306	980	1286	0.238945	0	0	64	704	768	0.279772	0	0	0	0
18S	1089	G	32	895	927	0.0646193	0	0.0607586	77	463	540	0.857445	0.0773364	0.462086	42	345	387	0.541094	0.0276458	0.351698	0.291514	0.169278
18S	1090	C	149	1091	1240	0.245205	0	0	157	706	863	0.0990098	0	0.090185	127	498	625	0.0902556	0	0	0.0300617	0.0425136
18S	1091	C	210	1415	1625	0.468156	0	0	315	445	760	0.210323	0	0.173963	137	840	977	0.470995	0	0	0.0579876	0.0820069
18S	1092	G	164	924	1088	0.195347	0	0	243	269	512	0.731276	0.0860632	0.422867	99	233	332	0.75312	0.103838	0.430325	0.284398	0.201123
18S	1093	A	79	469	548	0.637017	0.0872576	0.389566	122	162	284	2.32526	0.428159	0.700011	74	265	339	0.699902	0.0924126	0.412444	0.500674	0.141262
18S	1094	C	234	237	471	0.809087	0.139643	0.447759	521	196	717	0.329232	0.00482847	0.247946	275	269	544	0.00267074	0	0.00266851	0.232791	0.182023
18S	1095	C	281	190	471	0.610075	0.0698544	0.37941	684	281	965	0.0722222	0	0.0674226	179	315	494	0.10752	0	0.0972589	0.181364	0.140569
18S	1096	G	448	278	726	0.0652453	0	0	845	763	1608	0.365748	0	0	232	388	620	0.132063	0	0	0	0
18S	1097	G	242	235	477	0.382961	0	0.277334	290	808	1098	0.0238702	0	0.0233344	86	253	339	0.658497	0.0759663	0.39775	0.232806	0.156064
18S	1098	C	205	421	626	0.0383838	0	0	756	612	1368	0.165644	0	0	86	682	768	0.366407	0	0	0	0
18S	1099	G	114	370	484	0.248568	0	0.199412	574	615	1189	0.00408964	0	0.00407639	115	402	517	0.0202917	0	0	0.0678294	0.0930577
18S	1100	A	143	418	561	0.141578	0	0.124213	998	392	1390	0.119682	0	0	131	399	530	0.0755388	0	0	0.0414043	0.0585545
18S	1101	U	189	450	639	0.0612847	0	0.0578309	1438	1070	2508	0.553687	0	0	194	483	677	0.339725	0	0	0.019277	0.0272618
18S	1102	G	115	312	427	0.679647	0.115159	0.4052	379	289	668	0.920727	0.132684	0.479737	61	409	470	0.0723284	0	0	0.294979	0.21079
18S	1103	C	159	543	702	0.0113324	0	0.0112212	524	427	951	0.244795	0	0.196821	144	312	456	0.126112	0	0	0.0693473	0.0902536
18S	1104	G	277	698	975	0.296664	0	0	830	252	1082	0.0152355	0	0.0150205	192	199	391	0.051729	0	0	0.00500683	0.00708072
18S	1105	G	180	549	729	0.0359665	0	0	492	224	716	0.495614	0	0.331688	80	77	157	1.15415	0.243901	0.537358	0.289682	0.221377
18S	1106	C	202	1008	1210	0.471089	0	0	725	461	1186	0.187335	0	0	108	81	189	0.54614	0	0.354435	0.118145	0.167082
18S	1107	G	254	799	1053	0.403437	0	0	954	439	1393	0.372685	0	0	206	69	275	0.119686	0	0	0	0
18S	1108	G	107	295	402	0.629529	0	0.386915	366	157	523	0.694466	0.0773165	0.410306	53	95	148	0.41223	0	0.293294	0.363505	0.0505567
18S	1109	C	218	599	817	0.313651	0	0	658	248	906	0.0723876	0	0	104	146	250	0.346127	0	0	0	0
18S	1110	G	85	202	287	0.944946	0.16336	0.486716	127	173	300	2.03717	0.387226	0.671481	36	64	100	0.488779	0.0211967	0.330507	0.496234	0.139365
18S	1111	U	132	122	254	0.945272	0.102446	0.486915	277	350	627	0.412845	0.00346504	0.292538	39	34	73	0.782132	0.0986831	0.442228	0.407227	0.0831239
18S	1112	U	106	300	406	0.112367	0	0.10124	285	475	760	0.222251	0	0.182033	31	47	78	0.622785	0	0.386792	0.223355	0.120182
18S	1113	A	52	245	297	0.38915	0	0.280814	428	315	743	0.267578	0	0.211318	34	54	88	0.351061	0	0.26202	0.251384	0.0293515
18S	1114	U	82	154	236	0.740835	0	0.426597	495	768	1263	0.271176	0	0	9	43	52	1.28826	0.130579	0.567667	0.331421	0.241323
18S	1115	U	71	109	180	1.40252	0.152258	0.585115	376	547	923	0.0691438	0	0.0647377	9	47	56	1.29766	0.133124	0.56912	0.406324	0.241627
18S	1116	C	107	111	218	0.956722	0.156054	0.490085	284	883	1167	0.187709	0	0	19	52	71	0.799074	0.133086	0.447614	0.312566	0.221697
18S	1117	C	238	92	330	0.363914	0	0.267408	300	925	1225	0.228022	0	0	42	97	139	0.0197619	0	0	0.0891361	0.126057
18S	1118	C	558	197	755	0.407907	0	0	471	1080	1551	0.423776	0	0	59	153	212	0.283829	0	0	0	0
18S	1119	A	389	124	513	0.0185257	0	0	497	412	909	0.0357875	0	0.0345877	54	75	129	0.447436	0	0.310775	0.115121	0.139067
18S	1120	U	677	263	940	0.504853	0	0	824	684	1508	0.455489	0	0	72	158	230	0.136123	0	0	0	0
18S	1121	G	392	160	552	0.0119952	0	0	249	189	438	0.982131	0.197943	0.496063	42	250	292	0.266022	0	0	0.165354	0.233846
18S	1122	A	309	148	457	0.250267	0	0.200521	150	152	302	1.73073	0.322104	0.634564	41	91	132	0.914202	0.169628	0.479472	0.438186	0.179586
18S	1123	C	418	137	555	0.0529177	0	0.0503441	124	172	296	1.65926	0.271342	0.624746	83	162	245	0.102755	0	0.0935252	0.256205	0.261194
18S	1124	C	574	125	699	0.180984	0	0	293	328	621	0.222419	0	0.182189	116	242	358	0.179913	0	0	0.0607298	0.0858849
18S	1125	C	261	296	557	0.0104142	0	0.0103252	332	444	776	0.0333619	0	0	180	203	383	0.201563	0	0	0.00344172	0.00486732
18S	1126	G	103	134	237	1.57003	0.307747	0.6119	277	227	504	0.78286	0	0.439592	267	52	319	0.0628819	0	0.0593362	0.370276	0.230846
18S	1127	C	595	211	806	0.329409	0	0	318	333	651	0.504107	0	0.335496	167	122	289	0.307625	0	0.235876	0.190457	0.140681
18S	1128	C	300	143	443	0.335961	0	0.2519	300	284	584	0.946097	0.161961	0.486578	148	137	285	0.400272	0	0.286569	0.341682	0.10343
18S	1129	G	335	379	714	0.195929	0	0	432	545	977	0.313042	0.0237473	0.238596	308	163	471	0.12154	0	0	0.0795319	0.112475
18S	1130	G	154	338	492	0.236534	0	0.191602	657	931	1588	0.112062	0	0	357	274	631	0.325633	0	0	0.0638673	0.0903221
18S	1131	G	155	210	365	0.72119	0.140153	0.419673	665	859	1524	0.0548707	0	0.0520488	204	84	288	0.714379	0.129697	0.417541	0.296421	0.172799
18S	1132	C	427	384	811	0.259059	0	0	967	1653	2620	0.366213	0	0	338	125	463	0.0643199	0	0.0605555	0.0201852	0.0285461
18S	1133	A	711	97	808	0.206963	0	0	1454	822	2276	0.160177	0	0	627	101	728	0.341518	0	0	0	0
18S	1134	G	465	160	625	0.0397054	0	0.0382478	943	904	1847	0.135317	0	0.119246	374	64	438	0.177525	0	0.151053	0.102849	0.0474897
18S	1135	C	484	137	621	0.0858342	0	0.0791663	1459	850	2309	0.067292	0	0	428	140	568	0.110642	0	0	0.0263888	0.0373194
18S	1136	U	511	127	638	0.0630673	0	0.0594132	1630	682	2312	0.0599558	0	0	513	90	603	0.178274	0	0	0.0198044	0.0280077
18S	1137	U	520	142	662	0.0285068	0	0.0277574	1685	793	2478	0.139814	0	0	585	123	708	0.34037	0	0	0.00925246	0.013085
18S	1138	C	655	152	807	0.178204	0	0	1741	788	2529	0.178713	0	0	470	24	494	0.0237037	0	0	0	0
18S	1139	C	665	178	843	0.259347	0	0	2176	930	3106	0.400179	0	0	339	92	431	0.0622942	0	0.0587693	0.0195898	0.0277041
18S	1140	G	348	110	458	0.378262	0	0.274883	1652	397	2049	0.106027	0	0	202	38	240	0.795712	0.120419	0.444144	0.239676	0.183022
18S	1141	G	655	178	833	0.313602	0	0	1632	195	1827	0.0654328	0	0	308	62	370	0.0416592	0	0.0400969	0.0133656	0.0189018
18S	1142	G	517	201	718	0.222779	0	0	799	113	912	0.805756	0.19767	0.446486	365	62	427	0.206931	0	0	0.148829	0.210476
18S	1143	A	361	140	501	0.107105	0	0.0969176	1039	157	1196	0.196825	0	0.164571	379	51	430	0.317015	0	0	0.0871629	0.067539
18S	1144	A	224	139	363	0.504609	0.0838569	0.335989	905	194	1099	0.157929	0	0.136497	280	41	321	0.200621	0	0	0.157495	0.137968
18S	1145	A	166	113	279	0.826984	0.124544	0.453536	593	153	746	0.540503	0.0202005	0.351166	122	28	150	0.567329	0.104263	0.363508	0.389404	0.0456278
18S	1146	C	91	214	305	0.559731	0.0271209	0.359617	497	246	743	0.318354	0	0.241725	52	46	98	1.11942	0.198696	0.530701	0.377348	0.118638
18S	1147	C	174	399	573	0.239876	0	0	484	290	774	0.129419	0	0.11472	49	91	140	0.305989	0	0.235576	0.116765	0.0961844
18S	1148	A	89	334	423	0.00993187	0	0.00985721	766	221	987	0.200225	0	0	85	18	103	0.597009	0	0.376094	0.12865	0.175015
18S	1149	A	29	452	481	0.171508	0	0	214	305	519	0.65735	0.125646	0.397088	43	41	84	0.708627	0	0.41761	0.271566	0.192209
18S	1150	A	52	508	560	0.306477	0	0	250	505	755	0.137743	0	0.121207	56	46	102	0.274326	0	0.216924	0.11271	0.0887624
18S	1151	G	14	177	191	1.24196	0.271884	0.555251	208	464	672	0.34664	0.0136326	0.257696	13	40	53	1.4428	0.297974	0.595145	0.469364	0.150556
18S	1152	U	76	331	407	0.047658	0	0.0455967	221	496	717	0.332838	0.0255795	0.249983	37	68	105	0.571069	0	0.365687	0.220422	0.132337
18S	1153	C	59	324	383	0.17092	0	0.146296	241	396	637	0.567746	0.10002	0.362504	21	91	112	0.730678	0	0.424362	0.311054	0.119207
18S	1154	U	26	390	416	0.0891287	0	0.0820154	335	665	1000	0.0429015	0	0.0411762	19	146	165	0.352544	0	0.261818	0.128337	0.0958471
18S	1155	U	28	299	327	0.448171	0.0536251	0.310127	474	947	1421	0.241569	0	0	45	89	134	1.07021	0.102805	0.518813	0.276313	0.21315
18S	1156	U	68	450	518	0.0714194	0	0	527	1091	1618	0.291442	0	0	92	171	263	0.241414	0	0.195062	0.0650207	0.0919532
18S	1157	G	70	302	372	0.37322	0.0214217	0.272316	653	786	1439	0.161674	0	0	44	150	194	1.12484	0.195582	0.530658	0.267658	0.216665
18S	1158	G	194	528	722	0.294929	0	0	996	285	1281	0.024675	0	0.0240991	126	683	809	0.50572	0	0	0.00803305	0.0113604
18S	1159	G	65	566	631	0.115436	0	0	512	239	751	0.978206	0.186564	0.494824	38	380	418	0.178388	0	0.15169	0.215505	0.206989
18S	1160	U	19	600	619	0.0238172	0	0	372	1343	1715	0.104254	0	0	5	488	493	0.0674089	0	0.0632719	0.0210906	0.0298267
18S	1161	U	65	387	452	0.519868	0.0492746	0.342545	441	1309	1750	0.01087	0	0	26	660	686	0.188695	0	0	0.114182	0.161477
18S	1162	C	65	755	820	0.134105	0	0	270	1248	1518	0.293834	0	0.227219	39	759	798	0.270421	0	0	0.0757396	0.107112
18S	1163	C	72	437	509	0.528475	0.0666046	0.346197	141	823	964	1.21543	0.235982	0.548877	13	983	996	0.436476	0	0	0.298358	0.226617
18S	1164	G	81	570	651	0.242979	0	0.195723	250	1761	2011	0.0770433	0	0.0715652	34	475	509	0.197102	0	0.16492	0.144069	0.0527878
18S	1165	G	128	777	905	0.131224	0	0	620	1800	2420	0.0878608	0	0	62	419	481	0.168626	0	0.144551	0.0481836	0.068142
18S	1166	G	177	817	994	0.197007	0	0	1018	2057	3075	0.264557	0	0	88	397	485	0.0988112	0	0.0900942	0.0300314	0.0424708
18S	1167	G	373	946	1319	0.429141	0	0	1444	2438	3882	0.444276	0	0	206	596	802	0.43105	0	0	0	0
18S	1168	G	498	665	1163	0.353475	0	0	2441	1607	4048	0.487451	0	0	258	341	599	0.30313	0	0	0	0
18S	1169	G	266	418	684	0.117745	0	0.10548	796	1120	1916	0.167652	0	0.143645	91	133	224	0.747556	0.0906324	0.428863	0.225996	0.144292
18S	1170	A	641	207	848	0.167779	0	0	1496	896	2392	0.132813	0	0	174	45	219	0.455404	0	0.313886	0.104629	0.147967
18S	1171	G	348	67	415	0.691346	0.108494	0.409337	669	450	1119	0.807312	0.102715	0.446913	79	36	115	1.47328	0.188201	0.597761	0.48467	0.0814256
18S	1172	U	599	148	747	0.175267	0	0	1048	904	1952	0.117551	0	0	131	73	204	0.187534	0	0.15857	0.0528567	0.0747507
18S	1173	A	288	59	347	0.712484	0.0814854	0.416752	495	403	898	0.790829	0.0773507	0.441874	112	48	160	0.332022	0	0.250429	0.369685	0.0849479
18S	1174	U	262	28	290	0.872089	0.109914	0.466694	364	574	938	0.430919	0	0.301373	34	18	52	2.44528	0.285051	0.713656	0.493908	0.16941
18S	1175	G	364	80	444	0.0596255	0	0.0563899	496	704	1200	0.109474	0	0	54	50	104	0.421905	0	0.298719	0.11837	0.129587
18S	1176	G	266	65	331	0.370649	0	0.271014	678	166	844	0.183603	0	0.155277	98	22	120	0.181084	0	0.1544	0.193564	0.0547668
18S	1177	U	291	22	313	0.364048	0	0.267513	397	52	449	1.06486	0.224573	0.516262	72	20	92	0.544086	0.0444957	0.354839	0.379538	0.103042
18S	1178	U	613	52	665	0.441825	0	0	724	145	869	0.0459004	0	0	167	70	237	0.45915	0	0	0	0
18S	1179	G	266	28	294	0.275518	0	0.21658	505	231	736	0.0511684	0	0.0487406	127	19	146	0.0873016	0	0	0.0884403	0.0927678
18S	1180	C	583	63	646	0.512914	0	0	327	307	634	0.212581	0	0.175541	115	30	145	0.0996195	0	0	0.0585136	0.0827507
18S	1181	A	288	23	311	0.061396	0	0.0580198	434	153	587	0.312604	0.032392	0.238465	120	20	140	0.0652482	0	0	0.0988281	0.101539
18S	1182	A	204	41	245	0.259982	0	0.207006	228	532	760	0.0356986	0	0	90	49	139	0.0680952	0	0	0.0690019	0.0975834
18S	1183	A	285	62	347	0.22219	0	0	426	403	829	0.128849	0	0	129	12	141	0.0898279	0	0	0	0
18S	1184	G	141	23	164	0.6233	0.0336509	0.38541	301	331	632	0.198403	0.0100683	0.165774	102	21	123	0.0170251	0	0.0168739	0.189353	0.151375
18S	1185	C	47	42	89	1.63296	0.267904	0.622828	122	745	867	0.159063	0	0	56	32	88	0.324594	0.0365458	0.247148	0.289992	0.256067
18S	1186	U	52	76	128	0.680534	0.00834493	0.406828	152	582	734	0.0803477	0	0.0744658	28	76	104	0.0677249	0	0.064	0.181765	0.159201
18S	1187	G	25	98	123	0.629928	0	0.388398	62	870	932	0.0860426	0	0	24	45	69	0.710794	0.0896286	0.418975	0.269124	0.190708
18S	1188	A	42	168	210	0.0699315	0	0	139	631	770	0.198083	0	0.165513	33	88	121	0.0593807	0	0	0.0551709	0.0780234
18S	1189	A	37	94	131	0.680808	0.0167466	0.406882	167	489	656	0.483156	0.0447951	0.326097	26	127	153	0.233189	0	0	0.244326	0.175885
18S	1190	A	52	140	192	0.278181	0	0.218524	236	384	620	0.675523	0.128645	0.403559	23	31	54	1.38141	0.222549	0.584544	0.402209	0.14943
18S	1191	C	25	146	171	0.79031	0.0393962	0.442876	113	677	790	0.40531	0.0696674	0.288673	9	52	61	1.21344	0.211387	0.552239	0.427929	0.108118
18S	1192	U	15	171	186	0.984017	0.171828	0.497312	107	1452	1559	0.304772	0	0	8	112	120	0.14068	0	0.12423	0.207181	0.21133
18S	1193	U	28	397	425	0.050965	0	0	137	1805	1942	0.411975	0	0	10	227	237	0.456863	0	0	0	0
18S	1194	A	27	326	353	0.308977	0	0.236555	171	1021	1192	0.139545	0	0.122547	18	130	148	0.00290828	0	0.00291938	0.120674	0.0953905
18S	1195	A	25	428	453	0.115443	0	0.1037	176	847	1023	0.52334	0	0.343768	23	221	244	0.412109	0	0	0.149156	0.143976
18S	1196	A	37	704	741	0.274513	0	0	294	1138	1432	0.213181	0	0.175822	21	93	114	0.461449	0	0.317638	0.164487	0.129923
18S	1197	G	280	649	929	0.389474	0	0	878	736	1614	0.193746	0	0.162385	55	129	184	0.066006	0	0	0.0541284	0.0765491
18S	1198	G	241	590	831	0.251723	0	0	703	517	1220	0.781336	0.191705	0.438825	63	72	135	0.411356	0.0191009	0.292988	0.243938	0.182476
18S	1199	A	364	345	709	0.0419875	0	0	1332	669	2001	0.135209	0	0.119158	63	44	107	0.899177	0.218968	0.475776	0.198311	0.202138
18S	1200	A	341	147	488	0.494956	0.0852786	0.331537	2007	751	2758	0.150155	0	0	129	70	199	0.0337778	0	0.0328329	0.121457	0.149153
18S	1201	U	315	351	666	0.092587	0	0.0848576	2103	1245	3348	0.284553	0	0	117	76	193	0.140263	0	0.123568	0.0694753	0.0516058
18S	1202	U	452	370	822	0.132699	0	0	2738	983	3721	0.347737	0	0	195	91	286	0.22137	0	0	0	0
18S	1203	G	366	347	713	0.0306256	0	0	2457	628	3085	0.207363	0	0	195	62	257	0.0680017	0	0	0	0
18S	1204	A	376	337	713	0.0910364	0	0	2596	301	2897	0.181424	0	0	254	18	272	0.0897843	0	0	0	0
18S	1205	C	485	394	879	0.312576	0	0	2392	766	3158	0.293278	0	0	175	70	245	0.117615	0	0.105622	0.0352073	0.0497906
18S	1206	G	526	275	801	0.278734	0	0	2436	371	2807	0.260644	0	0	265	100	365	0.249271	0	0	0	0
18S	1207	G	381	234	615	0.0479618	0	0	1222	398	1620	0.211406	0.0115101	0.174602	173	95	268	0.148203	0	0.129493	0.101365	0.0740038
18S	1208	A	299	192	491	0.131256	0	0.116235	1320	111	1431	0.17074	0	0.145927	209	128	337	0.0504931	0	0	0.0873873	0.0629698
18S	1209	A	57	101	158	2.43494	0.44244	0.710174	195	101	296	4.10823	0.585148	0.804768	44	184	228	0.460262	0.0239551	0.316137	0.61036	0.211601
18S	1210	G	122	145	267	0.886111	0.10451	0.47074	559	97	656	0.878319	0.0448006	0.467988	92	162	254	0.347233	0	0.25849	0.399073	0.0994131
18S	1211	G	371	212	583	0.242161	0	0	669	179	848	0.166994	0	0.143242	275	200	475	0.320635	0	0	0.0477473	0.0675249
18S	1212	G	262	72	334	0.379502	0	0.275698	600	75	675	0.20194	0	0.168218	221	52	273	0.328994	0	0.248233	0.230716	0.0455929
18S	1213	C	601	51	652	0.269849	0	0	628	193	821	0.174493	0	0	497	59	556	0.356393	0	0	0	0
18S	1214	A	240	27	267	1.28068	0	0.562454	174	101	275	1.65382	0.1313	0.624037	467	9	476	0.129956	0	0	0.395497	0.280787
18S	1215	C	246	46	292	1.51013	0.108947	0.602433	388	253	641	0.162271	0	0.139803	174	11	185	1.82718	0.205585	0.647522	0.463252	0.229453
18S	1216	C	393	80	473	0.844116	0.0623576	0.458259	231	209	440	1.0712	0.0718965	0.517755	362	16	378	0.556347	0	0.358077	0.444697	0.0658901
18S	1217	A	378	20	398	1.70348	0.333725	0.630691	119	75	194	4.98444	0.555949	0.833614	261	5	266	1.70795	0.296257	0.63159	0.698632	0.0954477
18S	1218	C	770	13	783	0.467545	0.035819	0.318867	301	190	491	1.61908	0.269092	0.618667	477	16	493	0.517814	0	0.341613	0.426383	0.136282
18S	1219	C	1604	77	1681	0.280579	0	0	1014	236	1250	0.204983	0	0.170225	755	27	782	0.0156662	0	0.015444	0.0618898	0.0768639
18S	1220	A	1861	45	1906	0.319099	0	0	1527	149	1676	0.00323991	0	0	1003	15	1018	0.193621	0	0	0	0
18S	1221	G	1980	148	2128	0.351125	0	0	1977	282	2259	0.200123	0	0	1475	45	1520	0.474162	0	0	0	0
18S	1222	G	1934	123	2057	0.296734	0	0	1903	482	2385	0.180213	0	0	1321	36	1357	0.374039	0	0	0	0
18S	1223	A	2363	151	2514	0.448138	0	0	2798	970	3768	0.492589	0	0	1728	58	1786	0.559205	0	0	0	0
18S	1224	G	946	47	993	0.546837	0	0.353749	945	989	1934	0.167522	0	0.143549	458	34	492	0.885643	0.0756356	0.470183	0.322494	0.135167
18S	1225	U	1525	173	1698	0.173841	0	0	1242	2960	4202	0.520821	0	0	728	79	807	0.0591309	0	0.055895	0.0186317	0.0263491
18S	1226	G	1086	172	1258	0.0663225	0	0.0622438	1046	1080	2126	0.0218357	0	0.0213789	632	39	671	0.203522	0	0.169315	0.0843124	0.0623779
18S	1227	G	1007	219	1226	0.00863896	0	0	680	932	1612	0.319894	0	0.242477	445	39	484	0.560321	0.0100325	0.359581	0.200686	0.149743
18S	1228	A	702	144	846	0.375849	0	0.273411	644	1000	1644	0.271496	0	0.213627	485	18	503	0.339572	0	0.253869	0.246969	0.0248896
18S	1229	G	423	70	493	1.23043	0.207471	0.552157	715	577	1292	0.593839	0	0.372765	327	11	338	0.856408	0.0495761	0.462059	0.462327	0.073237
18S	1230	C	577	79	656	0.463149	0.00237777	0.316872	594	1610	2204	0.174518	0	0	688	18	706	0.299827	0	0	0.105624	0.149375
18S	1231	C	926	18	944	0.059318	0	0	832	274	1106	0.715357	0.0138659	0.417251	491	55	546	0.104672	0	0	0.139084	0.196694
18S	1232	U	782	5	787	0.0437394	0	0.0419575	630	171	801	1.17962	0.169867	0.541514	379	4	383	0.210359	0	0.174173	0.252548	0.211339
18S	1233	G	431	274	705	0.12441	0	0.110784	618	730	1348	0.296788	0	0.228995	289	116	405	0.119787	0	0.107208	0.148996	0.0565866
18S	1234	C	920	516	1436	0.529011	0	0	1081	2102	3183	0.501005	0	0	434	202	636	0.31146	0	0	0	0
18S	1235	G	447	393	840	0.11773	0	0	1018	1109	2127	0.180744	0	0	379	136	515	0.127778	0	0	0	0
18S	1236	G	232	340	572	0.377293	0	0.274286	722	1129	1851	0.0204044	0	0	113	86	199	1.53544	0.270735	0.606788	0.293691	0.2481
18S	1237	C	152	351	503	0.569885	0.0462095	0.36347	129	1339	1468	0.23229	0	0.188607	62	148	210	1.35424	0.222419	0.576395	0.376157	0.158568
18S	1238	U	168	104	272	1.94428	0.370401	0.661181	126	531	657	1.89578	0.266642	0.655013	87	92	179	1.85222	0.345901	0.650664	0.655619	0.00431512
18S	1239	U	210	477	687	0.141021	0	0.123749	335	2623	2958	0.445308	0	0	82	618	700	0.287129	0	0	0.0412498	0.058336
18S	1240	A	151	601	752	0.068216	0	0.0639393	399	1590	1989	0.134238	0	0	111	681	792	0.354939	0	0	0.0213131	0.0301413
18S	1241	A	155	832	987	0.202474	0	0	511	1369	1880	0.151799	0	0	89	438	527	0.0588384	0	0.0556684	0.0185561	0.0262423
18S	1242	U	124	948	1072	0.290266	0	0	321	1632	1953	0.257335	0	0	76	710	786	0.334166	0	0	0	0
18S	1243	U	58	685	743	0.105376	0	0.0954468	181	1011	1192	0.249725	0	0.199958	41	401	442	0.45232	0	0.311931	0.202445	0.088397
18S	1244	U	28	700	728	0.227359	0	0.185449	134	931	1065	0.406389	0	0.289152	23	539	562	0.218374	0	0.179495	0.218032	0.050348
18S	1245	G	88	1146	1234	0.245119	0	0	133	896	1029	0.50109	0.000497756	0.334033	31	919	950	0.271001	0	0	0.111344	0.157465
18S	1246	A	125	830	955	0.0993375	0	0.0904473	243	1068	1311	0.150754	0	0.131091	49	447	496	0.679969	0	0.405236	0.208925	0.139801
18S	1247	C	30	1209	1239	0.153477	0	0	203	971	1174	0.324076	0	0.244914	35	640	675	0.256213	0	0.204197	0.149704	0.107154
18S	1248	U	75	37	112	10.995	0.76206	0.917309	120	186	306	4.53855	0.635699	0.819929	43	150	193	4.06901	0.559141	0.80354	0.846926	0.0502157	1
18S	1249	C	289	507	796	0.789516	0.0412838	0.441499	497	1361	1858	0.173923	0	0	138	1428	1566	0.447543	0	0	0.147166	0.208125
18S	1250	A	198	1464	1662	0.106715	0	0	575	1540	2115	0.261757	0	0	170	867	1037	0.0266966	0	0	0	0
18S	1251	A	164	1691	1855	0.148898	0	0	685	1386	2071	0.219305	0	0	194	749	943	0.124871	0	0.111113	0.0370378	0.0523794
18S	1252	C	550	1439	1989	0.180642	0	0	1208	1771	2979	0.486693	0	0	515	1566	2081	0.556516	0	0	0	0
18S	1253	A	436	531	967	0.854316	0	0.460974	881	1220	2101	0.245581	0	0	331	565	896	0.18381	0	0.155416	0.205464	0.19149
18S	1254	C	1093	2636	3729	0.602496	0	0	704	1127	1831	0.150176	0	0	722	599	1321	0.266986	0	0	0	0
18S	1255	G	507	2147	2654	0.38747	0	0	299	729	1028	0.573534	0.125829	0.364713	225	558	783	0.277282	0	0.217304	0.194006	0.149802
18S	1256	G	348	1809	2157	0.248656	0	0	346	811	1157	0.280647	0	0.219292	193	1164	1357	0.379242	0	0	0.0730975	0.103375
18S	1257	G	356	1020	1376	0.130299	0	0.115353	287	1005	1292	0.0485692	0	0.0463537	208	583	791	0.0363777	0	0.0351436	0.0656167	0.0354652
18S	1258	A	392	802	1194	0.178345	0	0.15146	296	837	1133	0.125211	0	0.111365	182	314	496	0.567762	0.00811566	0.362614	0.208479	0.110212
18S	1259	A	256	526	782	0.632822	0	0.387867	216	566	782	0.490932	0.0851789	0.329561	180	373	553	0.151464	0	0.131747	0.283058	0.109609
18S	1260	A	156	636	792	0.44614	0	0.308773	197	704	901	0.213858	0	0.176342	123	99	222	1.72347	0.268964	0.633865	0.372993	0.192224
18S	1261	C	260	480	740	0.206613	0	0.171425	291	702	993	0.0595797	0	0.056283	150	170	320	0.60945	0	0.379404	0.202371	0.133716
18S	1262	C	369	409	778	0.0825275	0	0	398	466	864	0.33738	0	0.252487	288	354	642	0.313824	0	0	0.0841625	0.119024
18S	1263	U	162	150	312	1.01658	0.227441	0.50491	423	740	1163	0.0160748	0	0	159	105	264	0.563396	0.0186321	0.361239	0.288716	0.212412
18S	1264	C	216	224	440	0.190905	0	0.160608	688	507	1195	0.0426979	0	0	144	347	491	0.296274	0	0	0.053536	0.0757113
18S	1265	A	68	328	396	0.15494	0	0.134447	592	189	781	0.56077	0.0377723	0.359585	99	195	294	0.158531	0	0.13724	0.210424	0.105479
18S	1266	C	105	200	305	0.350472	0	0.260148	896	427	1323	0.122365	0	0	154	77	231	0.35273	0	0.261588	0.173912	0.122976
18S	1267	C	135	128	263	0.442256	0	0.307449	888	390	1278	0.0344714	0	0	160	136	296	0.000261878	0	0.000262694	0.102571	0.144871
18S	1268	C	117	301	418	0.174198	0	0	1870	670	2540	0.553479	0	0	262	176	438	0.378056	0	0	0	0
18S	1269	G	76	258	334	0.00218906	0	0.0021908	546	598	1144	0.129491	0	0.114734	112	131	243	0.0954918	0	0.0874953	0.06814	0.0479406
18S	1270	G	100	138	238	0.47378	0.0328603	0.322388	625	246	871	0.538379	0	0.350226	96	70	166	0.613174	0.038385	0.38152	0.351378	0.0241544
18S	1271	C	206	69	275	0.327576	0	0.247423	956	219	1175	0.126474	0	0.112359	102	45	147	0.776652	0.0889357	0.438812	0.266198	0.133934
18S	1272	C	82	10	92	3.28566	0.541263	0.768592	359	75	434	2.3389	0.408154	0.700983	41	13	54	3.93131	0.561629	0.800164	0.75658	0.041372	1	0.768592	0.700983	0.800164	0.75658	0.041372
18S	1273	C	341	44	385	0.0251583	0	0.0246031	1537	353	1890	0.313503	0	0	188	55	243	0.0744536	0	0.0695597	0.0313876	0.0288
18S	1274	G	458	148	606	0.324693	0	0	1322	352	1674	0.211761	0	0	293	92	385	0.342746	0	0	0	0
18S	1275	G	305	144	449	0.00869136	0	0.00863549	530	337	867	0.542179	0.0163962	0.35183	91	174	265	0.0796992	0	0.0740741	0.144846	0.148777
18S	1276	A	273	147	420	0.129322	0	0.114754	1417	283	1700	0.260063	0	0	154	125	279	0.0778175	0	0.0724391	0.0623977	0.0473832
18S	1277	C	300	422	722	0.311449	0	0	1164	438	1602	0.169966	0	0	112	280	392	0.196381	0	0	0	0
18S	1278	A	202	202	404	0.500027	0	0.333895	1166	316	1482	0.0263505	0	0	81	138	219	0.717626	0.0558506	0.41891	0.250935	0.1808
18S	1279	C	150	475	625	0.0401136	0	0.0386259	636	759	1395	0.117447	0	0.10517	44	352	396	0.0129023	0	0.0127697	0.0521886	0.0389223
18S	1280	G	161	547	708	0.034258	0	0	597	471	1068	0.486519	0.0300444	0.327494	43	284	327	0.335671	0.0157649	0.251887	0.193127	0.140006
18S	1281	G	88	497	585	0.224289	0	0.183455	562	347	909	0.809109	0.144157	0.447513	74	575	649	0.339761	0	0	0.210323	0.183682
18S	1282	A	180	194	374	0.971852	0.0573477	0.49353	843	445	1288	0.239609	0	0.193415	126	210	336	0.381372	0	0.276676	0.321207	0.126503
18S	1283	C	322	745	1067	0.369767	0	0	1389	560	1949	0.182843	0	0	161	317	478	0.00208768	0	0.00208768	0.000695894	0.000984143
18S	1284	A	581	751	1332	0.528032	0	0	2531	436	2967	0.493288	0	0	503	223	726	0.362571	0	0	0	0
18S	1285	G	503	519	1022	0.360943	0	0	1695	564	2259	0.283732	0	0	485	169	654	0.239152	0	0	0	0
18S	1286	G	422	378	800	0.149494	0	0	932	419	1351	0.320694	0	0.242958	263	229	492	0.0787469	0	0.073136	0.105365	0.101772
18S	1287	A	280	274	554	0.245005	0	0.197076	1377	455	1832	0.0263502	0	0	432	209	641	0.183593	0	0	0.0656919	0.0929023
18S	1288	U	39	5	44	16.1617	0.827545	0.942952	64	67	131	14.3008	0.840299	0.935107	14	4	18	30.0901	0.923708	0.969477	0.949179	0.0147059	1	0.942952	0.935107	0.969477	0.949179	0.0147059
18S	1289	U	343	127	470	0.676056	0	0.403873	1673	853	2526	0.291663	0	0	571	143	714	0.248096	0	0	0.134624	0.190387
18S	1290	G	311	111	422	0.916286	0.0635423	0.478748	1313	322	1635	0.154394	0	0.133816	310	161	471	0.222175	0	0.182102	0.264889	0.152501
18S	1291	A	361	80	441	0.877853	0.126495	0.468041	1459	501	1960	0.0630687	0	0	584	90	674	0.183342	0	0	0.156014	0.220637
18S	1292	C	988	115	1103	0.294002	0	0	1587	1014	2601	0.337868	0	0	524	150	674	0.186255	0	0	0	0
18S	1293	A	690	81	771	0.117127	0	0.104969	1283	835	2118	0.162315	0	0	385	160	545	0.0342084	0	0.0331356	0.0460347	0.0438132
18S	1294	G	1213	93	1306	0.339046	0	0	1143	389	1532	0.253715	0	0.202476	397	126	523	0.0755089	0	0.0703324	0.090936	0.0839344
18S	1295	A	1507	174	1681	0.476073	0	0	1385	660	2045	0.0343706	0	0	619	174	793	0.312524	0	0	0	0
18S	1296	U	852	190	1042	0.0832534	0	0	723	876	1599	0.214354	0	0.176608	318	245	563	0.0454295	0	0	0.0588693	0.0832538
18S	1297	U	759	358	1117	0.162045	0	0	801	1534	2335	0.215791	0	0	318	237	555	0.064988	0	0	0	0
18S	1298	G	504	206	710	0.355087	0	0.262312	316	734	1050	0.8841	0.130152	0.46948	261	229	490	9.05182e-05	0	9.06947e-05	0.243961	0.192066
18S	1299	A	470	375	845	0.0439979	0	0.0421914	413	816	1229	0.566712	0.0241621	0.361908	225	205	430	0.0833204	0	0.0770772	0.160392	0.143203
18S	1300	U	676	391	1067	0.234342	0	0	1159	2264	3423	0.502093	0	0	318	203	521	0.184759	0	0	0	0
18S	1301	A	380	412	792	0.0209051	0	0	1783	582	2365	0.21908	0	0	227	116	343	0.203359	0	0.169402	0.0564674	0.0798569
18S	1302	G	268	175	443	0.627052	0.158502	0.385926	617	317	934	1.14884	0.203149	0.534899	132	97	229	0.663671	0.156834	0.399965	0.440263	0.0671627
18S	1303	C	340	173	513	0.296109	0.0134752	0.228803	963	396	1359	0.445229	0.00574382	0.308225	266	95	361	0.0518416	0	0	0.179009	0.130666
18S	1304	U	383	172	555	0.117426	0	0.105256	1331	845	2176	0.135013	0	0	216	52	268	0.245766	0	0.197872	0.101042	0.0808357
18S	1305	C	348	90	438	0.396482	0.0441804	0.284379	1562	315	1877	0.0898947	0	0.0825205	332	39	371	0.0919952	0	0	0.1223	0.119456
18S	1306	U	305	354	659	0.139343	0	0	1308	1168	2476	0.184601	0	0	239	14	253	0.420472	0	0.296832	0.0989439	0.139928
18S	1307	U	238	332	570	0.0459817	0	0	1137	737	1874	0.0740919	0	0.0690152	198	30	228	0.579185	0.023029	0.367779	0.145598	0.159612
18S	1308	U	139	281	420	0.321826	0.0630866	0.243909	990	1075	2065	0.00909433	0	0	163	54	217	0.755199	0.0986347	0.431391	0.2251	0.176616
18S	1309	C	204	344	548	0.0217972	0	0.0213703	996	654	1650	0.329302	0.0204464	0.247838	209	109	318	0.273668	0	0.215396	0.161535	0.0999924
18S	1310	U	185	452	637	0.129415	0	0	1253	1044	2297	0.0442559	0	0	185	163	348	0.265011	0	0.209969	0.0699896	0.0989802
18S	1311	C	183	310	493	0.211179	0	0.17465	1640	1549	3189	0.311491	0	0	225	623	848	0.463539	0	0	0.0582166	0.0823307
18S	1312	G	146	471	617	0.0261057	0	0	587	1189	1776	0.362903	0.0255565	0.266382	198	363	561	0.0829577	0	0	0.0887939	0.125574
18S	1313	A	163	312	475	0.40873	0.0259711	0.290574	668	993	1661	0.529369	0.0916387	0.346272	214	128	342	0.719955	0	0.4193	0.352049	0.0527106
18S	1314	U	207	464	671	0.085582	0	0.0789434	546	2450	2996	0.177196	0	0	235	277	512	0.199675	0	0.166712	0.0818851	0.0680916
18S	1315	U	302	446	748	0.198472	0	0.165789	785	1542	2327	0.13571	0	0.119539	288	343	631	0.104993	0	0.0951531	0.126827	0.0292938
18S	1316	C	282	237	519	1.06959	0.141169	0.517294	953	1433	2386	0.120821	0	0.107837	211	532	743	0.00946834	0	0.00939204	0.211508	0.219927
18S	1317	C	435	525	960	0.266817	0	0.210793	1229	2491	3720	0.302891	0	0	345	894	1239	0.380618	0	0	0.0702644	0.0993688
18S	1318	G	266	376	642	1.37128	0.269264	0.578666	859	1706	2565	0.123227	0	0.109746	212	243	455	1.03504	0.144197	0.509158	0.39919	0.206626
18S	1319	U	244	1193	1437	0.106815	0	0.0965673	960	2861	3821	0.277054	0	0	247	586	833	0.0954303	0	0.0872122	0.0612598	0.0434853
18S	1320	G	748	957	1705	0.0331966	0	0	1355	1055	2410	0.178593	0	0.151584	319	386	705	0.327731	0	0.247099	0.132894	0.10174
18S	1321	G	1720	1382	3102	0.478548	0	0	2211	854	3065	0.11962	0	0	737	899	1636	0.473339	0	0	0	0
18S	1322	G	1290	1023	2313	0.257486	0	0	971	631	1602	0.692653	0	0.409362	625	414	1039	0.134797	0	0	0.136454	0.192975
18S	1323	U	1723	1099	2822	0.388822	0	0	1492	1704	3196	0.206954	0	0	663	628	1291	0.345296	0	0	0	0
18S	1324	G	3048	671	3719	0.573268	0	0	4330	1148	5478	0.612683	0	0	1272	344	1616	0.544781	0	0	0	0
18S	1325	G	669	684	1353	0.368825	0	0.269592	1022	590	1612	0.613136	0	0.380236	206	288	494	0.673715	0	0.403013	0.350947	0.0582734
18S	1326	U	23	74	97	18.5265	0.850136	0.949284	46	14	60	44.1373	0.918586	0.978201	6	9	15	50.6326	0.937911	0.981821	0.969768	0.0145601	1	0.949284	0.978201	0.981821	0.969768	0.0145601
18S	1327	G	1386	316	1702	0.0332942	0	0	1688	630	2318	0.0970533	0	0.0885021	677	232	909	0.24746	0	0	0.0295007	0.0417203
18S	1328	G	34	52	86	18.1997	0.831674	0.948484	53	49	102	26.7203	0.883722	0.964263	12	33	45	14.2961	0.80963	0.935954	0.949567	0.0115824	1	0.948484	0.964263	0.935954	0.949567	0.0115824
18S	1329	U	1584	260	1844	0.271497	0	0	2639	934	3573	0.294267	0	0	423	211	634	0.0795451	0	0	0	0
18S	1330	G	837	258	1095	0.175456	0	0.149382	1179	826	2005	0.384186	0	0.277654	238	189	427	0.302985	0	0.232949	0.219995	0.0531617
18S	1331	C	1672	336	2008	0.490155	0	0	2577	2101	4678	0.476949	0	0	338	231	569	0.128558	0	0	0	0
18S	1332	A	1212	182	1394	0.252489	0	0	3029	1028	4057	0.36262	0	0	420	153	573	0.108653	0	0	0	0
18S	1333	U	1234	246	1480	0.304224	0	0	2226	1040	3266	0.155181	0	0	430	285	715	0.252017	0	0	0	0
18S	1334	G	617	183	800	0.298696	0	0.230218	782	2325	3107	0.134081	0	0	377	177	554	0.000720721	0	0	0.0767394	0.108526
18S	1335	G	434	105	539	1.04424	0.1833	0.511283	185	1477	1662	0.736133	0.0919069	0.424154	263	107	370	0.73507	0.153159	0.424314	0.45325	0.0410356
18S	1336	C	260	207	467	1.31733	0.210109	0.568994	1748	1451	3199	0.190479	0	0	283	171	454	0.5179	0.0660991	0.34169	0.303561	0.23385
18S	1337	C	700	173	873	0.287592	0	0.223555	2377	994	3371	0.246735	0	0	568	121	689	0.0946377	0	0.0865703	0.103375	0.0920364
18S	1338	G	509	82	591	1.14279	0.119825	0.53374	861	704	1565	0.678956	0.119414	0.404545	430	190	620	0.422025	0.013768	0.297114	0.4118	0.0967382
18S	1339	U	650	90	740	0.877058	0.114833	0.467588	833	723	1556	0.642668	0.10361	0.391387	555	154	709	0.398451	0.0367359	0.28521	0.381395	0.0747898
18S	1340	U	1087	75	1162	0.274749	0	0.215677	917	458	1375	0.845963	0.167801	0.458458	675	136	811	0.333867	0.0395109	0.250531	0.308222	0.107181
18S	1341	C	1261	246	1507	0.0831049	0	0.0767754	1521	520	2041	0.200637	0	0.167177	855	353	1208	0.0647183	0	0	0.0813174	0.0683251
18S	1342	U	1571	161	1732	0.07479	0	0.0696231	1882	865	2747	0.100647	0	0	1181	226	1407	0.125339	0	0	0.0232077	0.0328206
18S	1343	U	2309	431	2740	0.298683	0	0	2282	656	2938	0.18884	0	0	1378	288	1666	0.246031	0	0	0	0
18S	1344	A	2947	434	3381	0.397907	0	0	3026	573	3599	0.36088	0	0	1797	307	2104	0.404344	0	0	0	0
18S	1345	G	2395	227	2622	0.113797	0	0	2352	779	3131	0.242905	0	0	1507	338	1845	0.291423	0	0	0	0
18S	1346	U	1710	521	2231	0.125896	0	0.111863	1258	1019	2277	0.0876402	0	0.0806109	903	531	1434	0.0509563	0	0	0.064158	0.0471265
18S	1347	U	1325	980	2305	0.161795	0	0.139315	1102	1079	2181	0.192591	0	0.161552	488	595	1083	0.323801	0	0.24477	0.181879	0.0453878
18S	1348	G	1650	1577	3227	0.193907	0	0	1360	1457	2817	0.117104	0	0	736	876	1612	0.188441	0	0	0	0
18S	1349	G	672	1107	1779	0.581935	0.107552	0.367993	482	706	1188	1.29906	0.268172	0.565246	243	377	620	1.22401	0.246712	0.550761	0.494667	0.0897664
18S	1350	U	736	2184	2920	0.0987866	0	0	692	2042	2734	0.0715377	0	0	324	819	1143	0.0797009	0	0.0738773	0.0246258	0.0348261
18S	1351	G	1436	1909	3345	0.260374	0	0	1317	471	1788	0.500273	0.0401306	0.333579	608	451	1059	0.090912	0	0.0834079	0.138996	0.141742
18S	1352	G	1339	1401	2740	0.104483	0	0	1491	671	2162	0.297981	0	0.229655	881	311	1192	0.0727578	0	0	0.0765515	0.10826
18S	1353	A	2017	1877	3894	0.428233	0	0	2566	1613	4179	0.330938	0	0	1504	442	1946	0.47937	0	0	0	0
18S	1354	G	595	975	1570	0.538815	0.0767589	0.350294	854	931	1785	0.877772	0.150691	0.467593	300	198	498	1.45391	0.227552	0.592971	0.470286	0.0990907
18S	1355	C	932	1514	2446	0.136675	0	0	1464	2741	4205	0.258089	0	0	592	587	1179	0.0632015	0	0	0	0
18S	1356	G	468	1207	1675	0.230171	0	0.187196	848	1663	2511	0.370962	0	0.270664	319	207	526	1.24579	0.147684	0.555192	0.337684	0.157531
18S	1357	A	710	651	1361	0.428031	0	0.299889	1708	1953	3661	0.0760574	0	0	573	195	768	0.507875	0	0.337106	0.212332	0.150908
18S	1358	U	968	384	1352	0.323372	0	0.244491	2467	2607	5074	0.33521	0	0	1237	166	1403	0.214736	0	0	0.081497	0.115254
18S	1359	U	982	495	1477	0.133221	0	0.117629	1989	2821	4810	0.262184	0	0	1143	362	1505	0.261849	0	0	0.0392098	0.0554511
18S	1360	U	1399	826	2225	0.37363	0	0	2552	2953	5505	0.398771	0	0	1496	535	2031	0.522703	0	0	0	0
18S	1361	G	401	407	808	0.811619	0.0908859	0.448314	830	727	1557	1.35436	0.213408	0.575413	550	226	776	0.406893	0	0.289479	0.437735	0.116972
18S	1362	U	372	400	772	0.799439	0.0768295	0.444591	795	1234	2029	0.722813	0.0167566	0.419674	315	276	591	0.873649	0	0.466703	0.443656	0.0192108
18S	1363	C	881	781	1662	0.251687	0	0	1424	1552	2976	0.10664	0	0.0963929	755	354	1109	0.0308809	0	0	0.032131	0.04544
18S	1364	U	663	960	1623	0.236809	0	0	1285	2748	4033	0.254649	0	0	606	562	1168	0.0740709	0	0	0	0
18S	1365	G	702	978	1680	0.228845	0	0	1964	2883	4847	0.448877	0	0	900	509	1409	0.247021	0	0	0	0
18S	1366	G	234	477	711	1.09507	0.0933984	0.523039	324	1297	1621	0.723859	0.0245256	0.420057	140	170	310	2.80082	0.427702	0.737523	0.560206	0.132243
18S	1367	U	158	234	392	3.03675	0.450915	0.752751	131	1148	1279	1.00835	0.0919389	0.502274	141	225	366	2.26506	0.420136	0.694307	0.649777	0.106995
18S	1368	U	306	1129	1435	0.192371	0	0.161429	280	3156	3436	0.342007	0	0	207	1265	1472	0.213185	0	0	0.0538097	0.0760984
18S	1369	A	217	877	1094	0.713648	0.0413938	0.416672	287	1545	1832	0.25758	0	0.204911	163	1148	1311	0.0710959	0	0	0.207194	0.170113
18S	1370	A	299	1158	1457	0.322977	0	0.244255	372	1416	1788	0.188734	0	0.158843	229	1065	1294	0.0491978	0	0	0.134366	0.101208
18S	1371	U	232	2629	2861	0.338217	0	0	306	1752	2058	0.0511899	0	0	264	1500	1764	0.301643	0	0	0	0
18S	1372	U	384	2642	3026	0.356271	0	0	360	1376	1736	0.0442078	0	0.0423595	240	1127	1367	0.0509097	0	0	0.0141198	0.0199685
18S	1373	C	631	1996	2627	0.196288	0	0	521	1161	1682	0.0810458	0	0.075011	422	1582	2004	0.366911	0	0	0.0250037	0.0353605
18S	1374	C	670	3565	4235	0.498342	0	0	382	1206	1588	0.237564	0	0.192059	372	1278	1650	0.158443	0	0	0.0640195	0.0905373
18S	1375	G	493	925	1418	0.759572	0.0332041	0.431853	204	583	787	1.59587	0.338037	0.615073	315	286	601	1.48439	0.308652	0.597886	0.548271	0.0826182
18S	1376	A	689	978	1667	0.491926	0	0.329858	433	715	1148	0.863243	0.179662	0.463518	510	259	769	0.941097	0.184228	0.485152	0.426176	0.0686772
18S	1377	U	1374	897	2271	0.0200753	0	0.0196887	1212	1461	2673	0.265516	0	0	1157	670	1827	0.282555	0	0	0.00656291	0.00928135
18S	1378	A	1064	502	1566	0.516372	0	0.340675	845	1257	2102	0.0626037	0	0.0589417	807	572	1379	0.0103462	0	0.0102476	0.136621	0.145651
18S	1379	A	1161	913	2074	0.0716948	0	0.0669286	1265	768	2033	0.149847	0	0.130375	722	336	1058	0.342692	0	0.255407	0.150904	0.0783034
18S	1380	C	2122	1893	4015	0.51665	0	0	2230	1930	4160	0.475294	0	0	1329	805	2134	0.371387	0	0	0	0
18S	1381	G	1197	1191	2388	0.191191	0	0	1126	1527	2653	0.0984175	0	0	890	510	1400	0.0411214	0	0.0395243	0.0131748	0.018632
18S	1382	A	981	840	1821	0.0457861	0	0.0438045	1347	1969	3316	0.301933	0	0	1078	608	1686	0.138253	0	0	0.0146015	0.0206496
18S	1383	A	29	20	49	39.4398	0.917303	0.975754	37	335	372	6.10256	0.613293	0.85953	30	29	59	26.6965	0.897463	0.964475	0.933253	0.052333	1	0.975754	0.85953	0.964475	0.933253	0.052333
18S	1384	C	1309	1721	3030	0.485898	0	0	1042	3627	4669	0.565548	0	0	951	1418	2369	0.436756	0	0	0	0
18S	1385	G	611	871	1482	0.0751929	0	0.0699782	405	1609	2014	0.0946071	0	0.0864694	461	602	1063	0.329574	0	0.248055	0.134834	0.0803416
18S	1386	A	348	1551	1899	0.277152	0	0	335	1857	2192	0.062507	0	0	423	2226	2649	0.556268	0	0	0	0
18S	1387	G	53	911	964	0.275325	0	0.216062	227	1354	1581	0.191073	0	0.160506	328	1513	1841	0.388352	0	0	0.125523	0.0916099
18S	1388	A	19	616	635	0.744305	0	0.427091	91	888	979	0.792732	0	0.442444	150	773	923	0.202802	0	0.16876	0.346098	0.125554
18S	1389	C	153	929	1082	0.147348	0	0	288	1417	1705	0.138361	0	0	190	860	1050	0.0848398	0	0	0	0
18S	1390	U	300	746	1046	0.167303	0	0	286	973	1259	0.161102	0	0.138844	124	465	589	0.615687	0	0.381469	0.173438	0.157643
18S	1391	C	7	60	67	10.8456	0.780018	0.916718	22	915	937	0.360507	0	0.265188	9	51	60	12.9621	0.78479	0.929469	0.703792	0.310184		0.916718	0.925443	0.929469	0.923877	0.0053219
18S	1392	U	202	228	430	0.587187	0	0.370496	316	1120	1436	0.22247	0	0	167	402	569	0.229454	0	0.186898	0.185798	0.151256
18S	1393	G	164	514	678	0.154852	0	0	403	787	1190	0.111344	0	0	138	171	309	0.950968	0	0.488241	0.162747	0.230159
18S	1394	G	124	418	542	0.086106	0	0.0794142	169	194	363	2.10272	0.403768	0.678302	98	241	339	0.655948	0	0.396821	0.384846	0.244642
18S	1395	C	97	203	300	1.11373	0.102287	0.527733	295	437	732	0.440715	0	0.30619	115	356	471	0.172057	0	0.147065	0.326996	0.156102
18S	1396	A	87	160	247	1.62034	0.272091	0.619323	384	326	710	0.419159	0	0.29565	173	229	402	0.367135	0	0.269032	0.394669	0.159226
18S	1397	U	100	551	651	0.0021302	0	0	449	1021	1470	0.359023	0	0	246	324	570	0.0121814	0	0	0	0
18S	1398	G	276	388	664	0.17604	0	0.149881	291	512	803	0.292054	0	0.226256	161	196	357	0.800807	0.120473	0.445384	0.27384	0.125243
18S	1399	C	387	302	689	0.286634	0	0.22303	325	791	1116	0.0800955	0	0	220	646	866	0.290837	0	0	0.0743432	0.105137
18S	1400	U	498	622	1120	0.188403	0	0	435	1067	1502	0.33048	0	0	219	1035	1254	0.50602	0	0	0	0
18S	1401	A	313	661	974	0.0474188	0	0.0453164	241	341	582	1.05681	0.195136	0.51424	138	698	836	0.142493	0	0	0.186519	0.232471
18S	1402	A	210	744	954	0.16598	0	0.14248	314	443	757	0.666447	0.121752	0.400238	89	379	468	0.726724	0.0706982	0.421389	0.321369	0.126788
18S	1403	C	202	1189	1391	0.186422	0	0	516	1052	1568	0.219829	0	0	113	641	754	0.0677704	0	0.0635479	0.0211826	0.0299568
18S	1404	U	133	1740	1873	0.406979	0	0	474	637	1111	0.16301	0	0.14027	99	569	668	0.264474	0	0.209405	0.116558	0.087118
18S	1405	A	130	1474	1604	0.299585	0	0	846	802	1648	0.234216	0	0	130	542	672	0.266403	0	0.210609	0.0702029	0.0992819
18S	1406	G	209	849	1058	0.1064	0	0.09625	606	656	1262	0.0591537	0	0.0558917	196	729	925	0.107067	0	0	0.0507139	0.0394641
18S	1407	U	190	1200	1390	0.237671	0	0	841	850	1691	0.263258	0	0	115	984	1099	0.307949	0	0	0	0
18S	1408	U	326	806	1132	0.112259	0	0	1082	817	1899	0.370743	0	0	257	1002	1259	0.436764	0	0	0	0
18S	1409	A	172	699	871	0.0786952	0	0.0730317	674	527	1201	0.0140784	0	0.0138943	223	537	760	0.0416411	0	0	0.0289754	0.0316648
18S	1410	C	99	804	903	0.0893437	0	0	145	1068	1213	0.0838184	0	0	196	731	927	0.303017	0	0	0	0
18S	1411	G	44	268	312	1.45552	0.277958	0.593527	21	959	980	0.0932382	0	0.0853659	22	299	321	1.05538	0.135515	0.51425	0.397714	0.223222
18S	1412	C	96	697	793	0.209796	0	0	154	1246	1400	0.314402	0	0	61	776	837	0.339791	0	0	0	0
18S	1413	G	38	300	338	0.888692	0.0893397	0.471269	83	431	514	0.963646	0.161614	0.491229	20	260	280	0.992566	0.1374	0.499026	0.487175	0.0116887
18S	1414	A	31	177	208	1.87964	0.298568	0.653821	86	202	288	2.34268	0.379807	0.701565	13	287	300	0.623662	0	0.384896	0.580094	0.139395
18S	1415	C	39	172	211	1.7326	0.297566	0.635144	134	224	358	1.51848	0.260196	0.603602	25	89	114	2.87729	0.410454	0.743756	0.660834	0.060032
18S	1416	C	128	253	381	0.438598	0	0.305435	269	217	486	0.804449	0.0980091	0.446322	56	101	157	1.62799	0.227307	0.620976	0.457578	0.129065
18S	1417	C	303	229	532	0.100438	0	0.0914266	612	248	860	0.0245451	0	0.0239843	188	144	332	0.187254	0	0.15812	0.091177	0.054761
18S	1418	C	597	165	762	0.176074	0	0	1134	291	1425	0.407122	0	0	298	209	507	0.219948	0	0	0	0
18S	1419	C	627	255	882	0.27891	0	0	721	396	1117	0.217134	0	0	350	172	522	0.271256	0	0	0	0
18S	1420	G	585	102	687	0.0478359	0	0.0457155	714	200	914	0.0344384	0	0.0333271	287	65	352	0.171231	0	0.146552	0.0751981	0.0507075
18S	1421	A	690	37	727	0.0611874	0	0.0577341	699	327	1026	0.0138159	0	0	242	125	367	0.152778	0	0.132843	0.0635258	0.0543874
18S	1422	G	410	58	468	0.851504	0.138412	0.460429	698	113	811	0.393747	0	0.282759	231	180	411	0.0799892	0	0.0742317	0.272473	0.157832
18S	1423	C	1018	520	1538	0.497921	0	0	1482	189	1671	0.354619	0	0	479	379	858	0.534446	0	0	0	0
18S	1424	G	818	238	1056	0.218217	0	0	721	230	951	0.23268	0	0.18892	225	298	523	0.184839	0	0	0.0629734	0.0890579
18S	1425	G	415	202	617	0.386048	0	0.27885	456	291	747	0.57399	0.0589976	0.364982	181	148	329	0.281886	0	0.22042	0.288084	0.0593772
18S	1426	U	718	283	1001	0.22312	0	0	721	312	1033	0.116613	0	0.104525	192	114	306	0.286392	0	0.223197	0.109241	0.0911807
18S	1427	C	533	302	835	0.0771398	0	0	1104	408	1512	0.253242	0	0	177	188	365	0.00391621	0	0.00391158	0.00130386	0.00184394
18S	1428	G	638	419	1057	0.321351	0	0	1667	179	1846	0.392571	0	0	266	207	473	0.295335	0	0	0	0
18S	1429	G	440	164	604	0.298659	0	0.230268	979	130	1109	0.138569	0	0.121801	179	78	257	0.321404	0	0.243945	0.198671	0.0546417
18S	1430	C	204	212	416	0.837383	0.136769	0.456343	552	377	929	0.414194	0.0049729	0.293106	182	56	238	0.27206	0	0.214579	0.321343	0.100699
18S	1431	G	415	91	506	0.48593	0.0160614	0.327456	768	140	908	0.55613	0.0704637	0.357633	186	33	219	0.330455	0.0129157	0.249229	0.311439	0.045682
18S	1432	U	305	150	455	0.689839	0.0908105	0.408758	702	391	1093	0.328499	0.00566394	0.247441	99	63	162	0.802727	0.168548	0.446805	0.367668	0.0864208
18S	1433	C	443	61	504	0.501936	0.024458	0.334634	878	413	1291	0.130771	0	0.115727	138	65	203	0.389488	0.00982588	0.281303	0.243888	0.0932024
18S	1434	C	604	43	647	0.128241	0	0.11382	983	545	1528	0.069944	0	0	224	27	251	0.067328	0	0.0633163	0.0590455	0.0465649
18S	1435	C	1219	65	1284	0.493679	0	0	1428	496	1924	0.285281	0	0	344	21	365	0.290801	0	0	0	0
18S	1436	C	960	85	1045	0.374995	0	0	1269	836	2105	0.376659	0	0	270	45	315	0.188432	0	0	0	0
18S	1437	C	909	132	1041	0.379356	0	0	1288	1070	2358	0.462376	0	0	286	82	368	0.260313	0	0	0	0
18S	1438	A	634	69	703	0.0371528	0	0	851	410	1261	0.0677144	0	0.063467	187	76	263	0.119697	0	0.107264	0.0569104	0.0440351
18S	1439	A	569	52	621	0.0603966	0	0.0570431	672	319	991	0.300515	0	0.231253	126	73	199	0.576056	0	0.366668	0.218321	0.126734
18S	1440	C	245	52	297	1.35742	0.199176	0.576628	375	360	735	0.708575	0.0605219	0.415047	77	91	168	1.05089	0.130284	0.513889	0.501855	0.0665119		0.576628	0.415047	0.513889	0.501855	0.0665119
18S	1441	U	521	117	638	0.0185707	0	0	625	757	1382	0.229959	0	0	147	338	485	0.359648	0	0	0	0
18S	1442	U	11	17	28	23.1916	0.870668	0.960032	16	124	140	7.37069	0.649477	0.881282	4	15	19	18.4139	0.846	0.95094	0.930751	0.0351763	1	0.960032	0.881282	0.95094	0.930751	0.0351763
18S	1443	C	198	305	503	0.30787	0	0.235756	334	747	1081	0.0233005	0	0	88	566	654	0.461527	0	0	0.0785853	0.111136
18S	1444	U	135	625	760	0.120675	0	0	329	533	862	0.228492	0	0.18617	91	280	371	0.132139	0	0.116994	0.101054	0.0768346
18S	1445	U	95	326	421	0.780569	0.0289588	0.438966	171	351	522	1.16121	0.108508	0.537771	76	272	348	0.331837	0	0.249695	0.408811	0.119524
18S	1446	A	158	945	1103	0.347011	0	0	385	845	1230	0.103773	0	0	108	535	643	0.276794	0	0	0	0
18S	1447	G	37	311	348	1.55788	0.244885	0.609734	164	153	317	3.03641	0.445732	0.752842	33	110	143	2.88981	0.458857	0.744247	0.702274	0.0655297		0.609734	0.752842	0.744247	0.702274	0.0655297
18S	1448	A	257	1261	1518	0.479219	0	0	846	1357	2203	0.518633	0	0	231	420	651	0.231748	0	0	0	0
18S	1449	G	450	612	1062	0.164252	0	0	880	1203	2083	0.450858	0	0	507	303	810	0.37823	0	0	0	0
18S	1450	G	491	811	1302	0.310361	0	0	762	850	1612	0.259103	0	0	528	214	742	0.338971	0	0	0	0
18S	1451	G	372	484	856	0.18382	0	0.15543	673	547	1220	0.0706616	0	0.0660486	508	202	710	0.309017	0	0	0.0738261	0.0636918
18S	1452	A	328	536	864	0.249467	0	0.199844	735	538	1273	0.0566545	0	0.0536567	429	105	534	0.0693043	0	0	0.0845001	0.0844506
18S	1453	C	766	463	1229	0.160361	0	0	690	584	1274	0.039817	0	0.0383212	374	179	553	0.186923	0	0	0.0127737	0.0180648
18S	1454	A	183	466	649	0.753726	0.104181	0.430163	115	306	421	2.64052	0.441755	0.725786	95	77	172	1.75311	0.371541	0.638115	0.598021	0.123973
18S	1455	A	99	416	515	1.17054	0.190453	0.539768	199	846	1045	0.334077	0	0.250598	194	93	287	0.444136	0	0.308286	0.366217	0.124958
18S	1456	G	885	289	1174	0.123376	0	0	377	654	1031	0.332052	0	0.24946	214	48	262	0.398268	0	0.285606	0.178355	0.126977
18S	1457	U	1314	645	1959	0.530476	0	0	516	1844	2360	0.473731	0	0	304	163	467	0.347175	0	0	0	0
18S	1458	G	1181	410	1591	0.392002	0	0	582	1009	1591	0.143684	0	0	237	128	365	0.234639	0	0	0	0
18S	1459	G	455	353	808	0.284961	0	0.22198	422	640	1062	0.327846	0	0.247076	42	85	127	1.18898	0.216244	0.545111	0.338055	0.146768
18S	1460	C	543	485	1028	0.0787928	0	0	994	1667	2661	0.5525	0	0	94	140	234	0.0195272	0	0.0192335	0.00641115	0.00906674
18S	1461	G	252	390	642	0.521168	0	0.342961	139	528	667	1.1324	0.13279	0.531418	28	145	173	0.423627	0	0.298775	0.391051	0.10088
18S	1462	U	325	210	535	0.900104	0.1134	0.474179	255	918	1173	0.129311	0	0.114591	50	112	162	0.646967	0	0.394292	0.327687	0.154171
18S	1463	U	569	229	798	0.227326	0	0.18541	309	1198	1507	0.195248	0	0	113	158	271	0.0590278	0	0	0.0618032	0.0874029
18S	1464	C	787	315	1102	0.171744	0	0	338	1112	1450	0.25649	0	0	61	156	217	0.177268	0	0.151165	0.0503883	0.0712598
18S	1465	A	749	122	871	0.0742992	0	0.0692345	252	566	818	0.285809	0	0.222491	91	105	196	0.313931	0	0.239852	0.177192	0.0766661
18S	1466	G	325	83	408	1.55767	0.351659	0.609603	134	540	674	0.500626	0	0.333941	40	103	143	0.933256	0.0677528	0.484478	0.476007	0.112698
18S	1467	C	336	551	887	0.13989	0	0.122844	264	660	924	0.070018	0	0	119	181	300	0.104946	0	0	0.0409479	0.057909
18S	1468	C	690	836	1526	0.35664	0	0	327	621	948	0.11357	0	0	151	553	704	0.667329	0	0	0	0
18S	1469	A	537	729	1266	0.189643	0	0	226	158	384	1.21922	0.259121	0.550035	98	118	216	0.40594	0	0.289681	0.279906	0.224657
18S	1470	C	713	576	1289	0.21267	0	0	330	172	502	0.590943	0.088768	0.371907	174	98	272	0.14013	0	0.123303	0.16507	0.154676
18S	1471	C	570	664	1234	0.204849	0	0	208	383	591	0.370439	0	0.270641	102	127	229	0.508454	0	0.338044	0.202895	0.146083
18S	1472	C	651	779	1430	0.356301	0	0	264	609	873	0.0331935	0	0	94	146	240	0.621392	0	0.384229	0.128076	0.181127
18S	1473	G	450	367	817	0.169017	0	0.144731	353	523	876	0.00649943	0	0	166	92	258	0.639125	0.0172559	0.390839	0.178523	0.161339
18S	1474	A	554	365	919	0.0371739	0	0	194	658	852	0.0636837	0	0.059937	179	129	308	0.533549	0.00813646	0.348654	0.136197	0.152209
18S	1475	G	217	271	488	0.714201	0.179544	0.417136	151	467	618	0.530066	0	0.3468	189	231	420	0.145975	0	0.127645	0.297194	0.123279
18S	1476	A	414	212	626	0.239677	0	0.193588	291	678	969	0.0143299	0	0	202	313	515	0.0132214	0	0.0130738	0.0688872	0.0883379
18S	1477	U	299	223	522	0.483323	0	0.326258	394	1345	1739	0.491271	0	0	201	536	737	0.262376	0	0	0.108753	0.1538
18S	1478	U	300	268	568	0.324448	0	0.245294	549	1115	1664	0.464945	0	0	266	620	886	0.371151	0	0	0.0817647	0.115633
18S	1479	G	226	204	430	0.853648	0.128911	0.4611	234	421	655	0.555081	0	0.357297	196	362	558	0.104989	0	0.0951677	0.304522	0.153982
18S	1480	A	367	278	645	0.247678	0	0.198758	712	343	1055	0.12076	0	0	474	523	997	0.430305	0	0	0.0662526	0.0936953
18S	1481	G	352	105	457	0.872659	0.16774	0.466544	240	385	625	0.479127	0	0.324276	351	236	587	0.019898	0	0.0195423	0.270121	0.186462
18S	1482	C	521	537	1058	0.18081	0	0	193	646	839	0.0446164	0	0.0427595	304	337	641	0.114486	0	0	0.0142532	0.020157
18S	1483	A	843	557	1400	0.353866	0	0	213	347	560	0.529253	0	0.34649	434	227	661	0.198036	0	0	0.115497	0.163337
18S	1484	A	450	535	985	0.0289385	0	0	284	350	634	0.162572	0	0.140028	283	145	428	0.149029	0	0.129963	0.0899971	0.0637701
18S	1485	U	463	1272	1735	0.480287	0	0	310	1140	1450	0.615805	0	0	301	146	447	0.0475198	0	0	0	0
18S	1486	A	251	621	872	0.213937	0	0.1764	120	253	373	0.779323	0.00348721	0.438648	112	160	272	0.471551	0.00403777	0.321244	0.312097	0.107257
18S	1487	A	240	550	790	0.393145	0	0.282456	114	190	304	1.09133	0.0502066	0.522655	123	59	182	0.91524	0.144614	0.47924	0.428117	0.104512
18S	1488	C	561	708	1269	0.133552	0	0	293	433	726	0.1628	0	0	236	71	307	0.0231962	0	0	0	0
18S	1489	A	387	996	1383	0.230668	0	0	266	243	509	0.193529	0	0.162416	228	76	304	0.154026	0	0	0.0541386	0.0765635
18S	1490	G	8	46	54	20.5026	0.87626	0.954301	27	1	28	22.2916	0.85797	0.958485	18	1	19	11.6617	0.804772	0.924673	0.94582	0.0150502	1	0.954301	0.958485	0.924673	0.94582	0.0150502
18S	1491	G	203	795	998	0.0430875	0	0.0413474	190	211	401	0.546462	0	0.353932	147	57	204	0.0301897	0	0.0294444	0.141575	0.150238
18S	1492	U	380	1170	1550	0.417322	0	0	396	398	794	0.32615	0	0	144	74	218	0.14206	0	0	0	0
18S	1493	C	245	1072	1317	0.315453	0	0	314	436	750	0.232327	0	0	155	82	237	0.199767	0	0	0	0
18S	1494	U	322	1214	1536	0.460941	0	0	583	635	1218	0.567724	0	0	157	80	237	0.158964	0	0	0	0
18S	1495	G	221	489	710	0.209455	0	0.173383	247	185	432	0.390326	0	0.281211	60	19	79	1.96153	0.193398	0.665144	0.373246	0.211045
18S	1496	U	198	574	772	0.0351876	0	0.034034	239	539	778	0.280602	0	0	76	61	137	0.87351	0	0.468053	0.167362	0.213074
18S	1497	G	85	290	375	1.31483	0.226364	0.568657	208	82	290	1.17591	0.17381	0.541276	81	81	162	0.829584	0.0993714	0.454953	0.521629	0.0484538
18S	1498	A	86	195	281	2.08964	0.342088	0.677115	224	159	383	0.631105	0.0452938	0.387538	42	60	102	2.23517	0.42482	0.692977	0.585876	0.140396
18S	1499	U	76	467	543	0.494281	0	0.331189	106	687	793	0.272502	0	0	33	383	416	0.210285	0	0	0.110396	0.156124
18S	1500	G	87	329	416	0.95878	0.154957	0.490078	106	198	304	1.02998	0.146542	0.508206	46	342	388	0.0924022	0	0	0.332761	0.235414
18S	1501	C	202	563	765	0.0259791	0	0	111	381	492	0.109872	0	0.0991761	37	571	608	0.437895	0	0	0.0330587	0.0467521
18S	1502	C	475	572	1047	0.312988	0	0	198	440	638	0.184994	0	0	82	575	657	0.473522	0	0	0	0
18S	1503	C	384	751	1135	0.375068	0	0	129	430	559	0.0867063	0	0	42	502	544	0.332008	0	0	0	0
18S	1504	U	414	808	1222	0.429281	0	0	168	533	701	0.305651	0	0	127	246	373	0.00077243	0	0.000773902	0.000257967	0.000364821
18S	1505	U	539	509	1048	0.326904	0	0	310	582	892	0.501294	0	0	116	316	432	0.183423	0	0	0	0
18S	1506	A	435	390	825	0.153538	0	0	313	170	483	0.0679293	0	0	90	139	229	0.514396	0.0839369	0.340649	0.11355	0.160583
18S	1507	G	143	299	442	0.610359	0.146673	0.379552	92	87	179	1.63704	0.328021	0.622097	36	180	216	0.492217	0.053486	0.330878	0.444176	0.127369
18S	1508	A	174	173	347	0.904662	0.1865	0.47569	104	92	196	1.33926	0.228775	0.573759	49	84	133	1.2325	0.234568	0.553924	0.534458	0.0423365
18S	1509	U	199	267	466	0.263859	0	0.209127	193	221	414	0.0597323	0	0.0564939	80	207	287	0.100193	0	0	0.0885403	0.0883317
18S	1510	G	117	202	319	0.781875	0.0699674	0.439564	99	132	231	1.19459	0.0357769	0.545405	43	136	179	0.581728	0	0.369077	0.451349	0.0724664
18S	1511	U	53	327	380	0.374803	0	0.273145	135	129	264	0.977862	0.0177512	0.495349	31	130	161	0.84177	0.0254339	0.458581	0.409025	0.0972471
18S	1512	C	96	403	499	0.00746667	0	0.00742607	233	128	361	0.46768	0	0.319253	56	178	234	0.260095	0	0.207108	0.177929	0.128964
18S	1513	C	164	383	547	0.0415247	0	0	297	186	483	0.188636	0	0.158976	130	115	245	0.287308	0	0.223892	0.127623	0.0940539
18S	1514	G	145	133	278	1.03226	0.164641	0.508834	467	114	581	0.0396144	0	0.0381679	148	76	224	0.465827	0	0.318758	0.288587	0.193329
18S	1515	G	239	269	508	0.142196	0	0.124708	663	211	874	0.288013	0	0	270	125	395	0.166526	0	0	0.0415693	0.0587879
18S	1516	G	612	203	815	0.31393	0	0	1117	302	1419	0.592136	0	0	490	323	813	0.655992	0	0	0	0
18S	1517	G	252	353	605	0.00718739	0	0.00714781	513	213	726	0.0380101	0	0	147	313	460	0.302724	0	0	0.0023826	0.00336951
18S	1518	C	474	380	854	0.321767	0	0	545	154	699	0.00906349	0	0.00899482	205	114	319	0.0153472	0	0.0151619	0.00805224	0.0062256
18S	1519	U	610	477	1087	0.491023	0	0	786	130	916	0.241791	0	0	237	137	374	0.173896	0	0	0	0
18S	1520	G	163	121	284	1.19053	0.118921	0.544361	168	109	277	1.74928	0.318901	0.637102	102	35	137	1.29565	0.127123	0.566181	0.582548	0.0395908
18S	1521	C	485	294	779	0.248689	0	0	476	172	648	0.127872	0	0.11353	156	124	280	0.018703	0	0.018424	0.0439845	0.0497477
18S	1522	A	197	178	375	0.651891	0.0297611	0.39527	317	129	446	0.659632	0.0591075	0.397993	84	33	117	1.39812	0.154322	0.585074	0.459446	0.0888395
18S	1523	C	366	209	575	0.0143519	0	0.014173	529	395	924	0.300997	0	0	134	91	225	0.0267945	0	0.0262082	0.0134604	0.0107113
18S	1524	G	127	112	239	1.5931	0.263184	0.61535	212	225	437	0.608371	0.0693363	0.378791	58	39	97	1.34955	0.232518	0.576891	0.523677	0.103646
18S	1525	C	270	325	595	0.0674497	0	0	455	411	866	0.253736	0	0	93	235	328	0.413104	0	0	0	0
18S	1526	G	157	153	310	0.872812	0.105349	0.466845	328	315	643	0.047205	0	0.045144	64	66	130	0.627735	0.0346674	0.387467	0.299819	0.182975
18S	1527	C	292	642	934	0.436744	0	0	540	465	1005	0.338812	0	0	127	126	253	0.187095	0	0	0	0
18S	1528	G	291	239	530	0.057648	0	0.0546031	433	247	680	0.0812041	0	0.0752074	169	55	224	0.014716	0	0	0.0432702	0.0317318
18S	1529	C	340	412	752	0.252811	0	0	434	153	587	0.418386	0	0.295328	160	60	220	0.154047	0	0.13401	0.143112	0.120739
18S	1530	U	431	239	670	0.162444	0	0	485	150	635	0.324109	0	0.245066	122	64	186	0.51836	0	0.342601	0.195889	0.144124
18S	1531	A	161	188	349	0.696571	0.0167973	0.411269	363	92	455	0.918616	0.0795189	0.479339	119	17	136	1.28451	0.237239	0.564072	0.484893	0.0625051
18S	1532	C	635	165	800	0.351491	0	0	747	90	837	0.00242641	0	0.00242342	285	23	308	0.0190219	0	0.0187263	0.00704992	0.00831553
18S	1533	A	226	194	420	0.329295	0	0.248165	783	77	860	0.0177829	0	0.0174922	241	15	256	0.413013	0.0455494	0.2931	0.186252	0.120733
18S	1534	C	286	135	421	0.239179	0	0.193384	1179	88	1267	0.341027	0	0	426	28	454	0.188523	0	0	0.0644612	0.0911619
18S	1535	U	399	437	836	0.466335	0	0	1499	484	1983	0.618352	0	0	597	51	648	0.424225	0	0	0	0
18S	1536	G	238	118	356	0.349735	0	0.259653	689	123	812	0.117425	0	0.105201	469	54	523	0.215712	0	0	0.121618	0.106637
18S	1537	A	103	124	227	1.16053	0.159559	0.538242	163	108	271	2.61038	0.394787	0.723758	264	49	313	0.473567	0.017337	0.322071	0.528024	0.164147
18S	1538	C	246	100	346	0.480724	0	0.325288	412	262	674	0.439309	0	0.305536	345	125	470	0.0182354	0	0.0179463	0.216257	0.140458
18S	1539	U	259	224	483	0.0786501	0	0.0730553	134	879	1013	0.0595222	0	0	252	365	617	0.216451	0	0	0.0243518	0.0344386
18S	1540	G	176	270	446	0.269451	0	0.212632	179	595	774	0.30671	0	0.234951	140	319	459	0.122826	0	0.109602	0.185729	0.0545951
18S	1541	G	63	151	214	2.06992	0.391178	0.675282	195	472	667	0.650682	0.0115672	0.394548	155	282	437	0.240665	0	0.194338	0.421389	0.19726
18S	1542	C	177	437	614	0.0459801	0	0.0440273	465	634	1099	0.000767677	0	0.000767785	262	188	450	0.218502	0	0.179647	0.0748141	0.0762029
18S	1543	U	312	438	750	0.0574641	0	0	640	472	1112	0.161895	0	0.139445	344	227	571	0.0123737	0	0	0.0464816	0.0657349
18S	1544	C	680	354	1034	0.291991	0	0	829	462	1291	0.078741	0	0.0730458	480	205	685	0.17734	0	0	0.0243486	0.0344341
18S	1545	A	659	404	1063	0.253645	0	0	981	262	1243	0.229332	0	0.186672	429	175	604	0.0461524	0	0	0.062224	0.0879981
18S	1546	G	389	476	865	0.0367334	0	0	1096	268	1364	0.185503	0	0.156573	356	97	453	0.286221	0	0.222911	0.126494	0.0934552
18S	1547	C	618	590	1208	0.328086	0	0	1947	454	2401	0.321533	0	0	677	179	856	0.36209	0	0	0	0
18S	1548	G	407	315	722	0.23152	0	0.188207	1763	278	2041	0.126553	0	0	540	87	627	0.059908	0	0	0.0627355	0.0887215
18S	1549	U	645	510	1155	0.290859	0	0	2263	1049	3312	0.479596	0	0	633	223	856	0.32042	0	0	0	0
18S	1550	G	333	329	662	0.256042	0	0.204093	719	493	1212	0.632051	0.0530644	0.38747	296	42	338	0.865192	0.155471	0.464597	0.352053	0.109259
18S	1551	U	445	642	1087	0.335958	0	0	1505	380	1885	0.0108637	0	0.0107526	357	61	418	0.476028	0.02144	0.323028	0.11126	0.149807
18S	1552	G	248	205	453	0.602252	0.0720799	0.376396	1369	305	1674	0.140352	0	0.123142	330	10	340	0.826686	0.126215	0.453288	0.317609	0.141046
18S	1553	C	397	261	658	0.0157815	0	0	1793	319	2112	0.14599	0	0	603	25	628	0.0606783	0	0	0	0
18S	1554	C	537	172	709	0.180751	0	0	1657	243	1900	0.103022	0	0	763	39	802	0.308994	0	0	0	0
18S	1555	U	349	130	479	0.167523	0	0.143742	1701	595	2296	0.336768	0	0	778	115	893	0.414815	0	0	0.0479141	0.0677608
18S	1556	A	200	99	299	0.731444	0.124058	0.423262	771	436	1207	0.207735	0	0.172122	403	59	462	0.181713	0	0.154053	0.249812	0.122869
18S	1557	C	321	61	382	0.221468	0	0.181701	1053	501	1554	0.149489	0	0	521	129	650	0.205342	0	0	0.0605671	0.0856548
18S	1558	C	203	98	301	0.448197	0.0131389	0.310196	609	529	1138	0.0883231	0	0.0812207	301	166	467	0.132764	0	0.117425	0.169614	0.100499
18S	1559	C	297	92	389	0.109687	0	0.0990736	229	662	891	0.309579	0.0110867	0.236598	212	204	416	0.297602	0	0.229772	0.188481	0.0632823
18S	1560	U	306	245	551	0.285648	0	0	316	480	796	0.323575	0	0.244702	215	280	495	0.00199373	0	0.00199377	0.082232	0.114887
18S	1561	A	158	140	298	0.328317	0	0.247791	143	341	484	1.06066	0.205683	0.515235	94	162	256	0.868526	0.0855343	0.465789	0.409605	0.116187
18S	1562	C	172	215	387	0.0211913	0	0.020804	373	384	757	0.186045	0	0.157036	113	361	474	0.108772	0	0	0.0592802	0.069644
18S	1563	G	46	145	191	1.30058	0.239122	0.56661	181	430	611	0.49793	0.0569558	0.332775	118	254	372	0.13658	0	0.120452	0.339946	0.182214
18S	1564	C	203	330	533	0.227445	0	0	230	460	690	0.300659	0.0286504	0.231417	52	453	505	0.235968	0	0	0.0771389	0.109091
18S	1565	C	156	504	660	0.382955	0	0	536	504	1040	0.157423	0	0	70	632	702	0.507302	0	0	0	0
18S	1566	G	95	215	310	0.511254	0	0.339019	461	325	786	0.242962	0	0.19567	46	139	185	1.26571	0.143683	0.559966	0.364885	0.149844
18S	1567	G	72	136	208	1.30659	0.215812	0.567637	483	435	918	0.100617	0	0.0915089	59	93	152	1.7268	0.215611	0.634791	0.431312	0.241836
18S	1568	C	384	260	644	0.289957	0	0	866	477	1343	0.211103	0	0	177	243	420	0.0318554	0	0	0	0
18S	1569	A	305	334	639	0.220052	0	0	780	471	1251	0.068912	0	0	159	174	333	0.257518	0	0.205272	0.0684239	0.096766
18S	1570	G	191	243	434	0.323729	0	0.244984	515	619	1134	0.121204	0	0.108187	150	157	307	0.413312	0	0.293115	0.215429	0.078336
18S	1571	G	188	199	387	0.544044	0.0291227	0.352939	603	467	1070	0.23103	0	0.187815	122	138	260	0.669732	0	0.402024	0.314259	0.0916278
18S	1572	C	354	383	737	0.18234	0	0	926	801	1727	0.228279	0	0	269	590	859	0.564897	0	0	0	0
18S	1573	G	227	183	410	0.654609	0.0660245	0.39621	441	629	1070	0.38033	0.0161719	0.275722	114	265	379	0.202661	0	0.16888	0.280271	0.092863
18S	1574	C	248	383	631	0.0869726	0	0.0801302	759	980	1739	0.163608	0	0	161	478	639	0.313559	0	0	0.0267101	0.0377738
18S	1575	G	507	472	979	0.322506	0	0	582	1350	1932	0.206403	0	0	166	252	418	0.103315	0	0.0938433	0.0312811	0.0442382
18S	1576	G	543	460	1003	0.334728	0	0	694	1054	1748	0.0331364	0	0	295	182	477	0.0423524	0	0	0	0
18S	1577	G	370	228	598	0.226451	0	0.184891	493	319	812	1.4802	0.268645	0.597102	135	89	224	1.21121	0.207164	0.548862	0.443619	0.184005
18S	1578	U	560	601	1161	0.415395	0	0	1298	954	2252	0.0937318	0	0	250	393	643	0.290545	0	0	0	0
18S	1579	A	394	229	623	0.194427	0	0.162997	1144	381	1525	0.527181	0.0530901	0.345347	240	290	530	0.117786	0	0	0.169448	0.141061
18S	1580	A	335	135	470	0.641614	0.128976	0.391349	940	553	1493	0.723821	0.179085	0.420057	218	113	331	0.622456	0.0331633	0.384364	0.39859	0.0154447
18S	1581	C	481	195	676	0.0904973	0	0.0830997	1843	987	2830	0.0942305	0	0	278	100	378	0.467048	0.00194149	0.318933	0.134011	0.135089
18S	1582	C	388	185	573	0.254859	0	0.20338	2043	1232	3275	0.209174	0	0	236	201	437	0.354972	0	0.26242	0.155266	0.112405
18S	1583	C	418	335	753	0.130563	0	0	2287	2064	4351	0.43209	0	0	229	335	564	0.0500295	0	0.0477262	0.0159087	0.0224984
18S	1584	G	264	386	650	0.00728793	0	0	1539	1817	3356	0.228832	0	0	166	307	473	0.334904	0	0.25128	0.0837598	0.118454
18S	1585	U	428	521	949	0.413965	0	0	1438	2430	3868	0.38106	0	0	136	696	832	0.284114	0	0	0	0
18S	1586	U	276	484	760	0.281749	0	0	1126	2449	3575	0.363062	0	0	116	1072	1188	0.538071	0	0	0	0
18S	1587	G	154	396	550	0.00423472	0	0	643	1538	2181	0.0340972	0	0.0329875	68	737	805	0.276634	0	0	0.0109958	0.0155505
18S	1588	A	103	385	488	0.0319927	0	0.0310625	460	939	1399	0.475119	0.103184	0.322245	53	826	879	0.383826	0	0	0.117769	0.145141
18S	1589	A	47	177	224	1.16884	0.234901	0.540031	122	539	661	1.85198	0.357142	0.649711	29	284	313	0.818082	0.09909	0.450759	0.546834	0.0813638
18S	1590	C	23	308	331	0.285141	0	0.222396	150	721	871	0.803568	0.0756027	0.445827	20	393	413	0.236151	0	0.191412	0.286545	0.113337
18S	1591	C	7	289	296	0.410251	0	0.291602	141	598	739	0.883769	0.0463614	0.469486	14	420	434	0.0839591	0	0.0776206	0.27957	0.160205
18S	1592	C	11	298	309	0.201756	0	0.168336	132	592	724	0.610176	0	0.379275	4	258	262	0.613773	0	0.381232	0.309615	0.0999019
18S	1593	C	50	428	478	0.315588	0	0	345	634	979	0.00333333	0	0	13	237	250	0.404914	0	0.289032	0.096344	0.136251
18S	1594	A	76	93	169	1.02255	0.0651135	0.507049	434	280	714	0.291173	0	0.225755	38	118	156	0.997381	0.0525849	0.500942	0.411249	0.131187
18S	1595	U	73	88	161	1.00878	0	0.503733	688	583	1271	0.350245	0	0	34	256	290	0.146392	0	0	0.167911	0.237462
18S	1596	U	103	157	260	0.21209	0	0.175534	531	555	1086	0.200061	0	0	45	212	257	0.0821705	0	0	0.0585113	0.0827474
18S	1597	C	87	671	758	0.660123	0	0	572	685	1257	0.293208	0	0	44	307	351	0.405051	0	0	0	0
18S	1598	G	64	183	247	0.309633	0	0.237157	246	189	435	1.42128	0.239307	0.587552	33	66	99	1.267	0.241814	0.561365	0.462025	0.159364
18S	1599	U	69	283	352	0.0270381	0	0	342	529	871	0.253389	0	0.202348	28	182	210	0.0228015	0	0.0223969	0.0749151	0.0905717
18S	1600	G	57	137	194	0.821481	0	0.45227	306	276	582	0.997027	0.151962	0.499685	28	105	133	0.666998	0.0443596	0.401919	0.451291	0.0399189
18S	1601	A	57	49	106	2.56802	0.218953	0.721622	405	316	721	0.685149	0.0940285	0.406915	35	63	98	1.33895	0.24639	0.57494	0.567826	0.128577
18S	1602	U	41	203	244	0.579138	0	0.367694	625	473	1098	0.141866	0	0.12434	38	125	163	0.396883	0	0.285366	0.259133	0.101066
18S	1603	G	149	181	330	0.226318	0	0.185006	1391	319	1710	0.255348	0	0	156	90	246	0.0270805	0	0	0.0616688	0.0872128
18S	1604	G	154	353	507	0.222266	0	0	1692	359	2051	0.357212	0	0	151	163	314	0.195591	0	0	0	0
18S	1605	G	249	695	944	0.588195	0	0	1546	550	2096	0.314979	0	0	209	149	358	0.244692	0	0	0	0
18S	1606	G	134	132	266	0.844694	0	0.458836	978	124	1102	0.495467	0.0280943	0.331513	135	92	227	0.309308	0	0.237032	0.342461	0.0908816
18S	1607	A	128	241	369	0.365255	0	0.268067	901	407	1308	0.29141	0	0.225786	125	88	213	0.449325	0	0.311026	0.268293	0.0347996
18S	1608	U	178	230	408	0.261885	0	0.207938	974	932	1906	0.124745	0	0	196	118	314	0.0302998	0	0	0.0693126	0.0980229
18S	1609	C	122	485	607	0.184156	0	0	368	1368	1736	0.006256	0	0.00622066	111	407	518	0.446157	0	0	0.00207355	0.00293245
18S	1610	G	94	533	627	0.220559	0	0	671	1188	1859	0.0476703	0	0	157	380	537	0.481826	0	0	0	0
18S	1611	G	97	707	804	0.443188	0	0	149	1905	2054	0.172484	0	0	91	224	315	0.0950774	0	0	0	0
18S	1612	G	92	478	570	0.22411	0	0	83	2094	2177	0.244802	0	0	32	220	252	0.0872639	0	0.080553	0.026851	0.037973
18S	1613	G	52	398	450	0.0356492	0	0	67	1253	1320	0.286618	0	0.2229	21	142	163	0.635501	0.0432068	0.390021	0.204307	0.159767
18S	1614	A	83	145	228	0.884619	0.128598	0.470479	68	1247	1315	0.242165	0	0.195073	19	101	120	1.11947	0.166434	0.530251	0.398601	0.14597
18S	1615	U	66	162	228	0.751528	0.0487055	0.430142	93	1991	2084	0.301871	0	0	41	200	241	0.0757117	0	0	0.143381	0.202771
18S	1616	U	55	240	295	0.213288	0	0.176284	86	2195	2281	0.417572	0	0	41	154	195	0.0554422	0	0.052785	0.0763565	0.0738727
18S	1617	G	45	238	283	0.131847	0	0.116852	75	886	961	0.396697	0.00643954	0.284236	45	86	131	0.428283	0.00576184	0.301458	0.234182	0.0832624
18S	1618	C	161	380	541	0.552399	0	0	122	1207	1329	0.144612	0	0	54	174	228	0.290587	0	0	0	0
18S	1619	A	48	80	128	0.947717	0.059485	0.488523	142	411	553	0.902728	0.090559	0.474889	33	89	122	0.304155	0	0.234683	0.399365	0.116581
18S	1620	A	83	90	173	0.229566	0	0.187582	258	376	634	0.452266	0	0.311759	74	45	119	0.246389	0	0.199013	0.232784	0.0560381
18S	1621	U	133	54	187	0.0394208	0	0.0381208	350	548	898	0.123236	0	0	129	35	164	0.164916	0	0	0.0127069	0.0179703
18S	1622	U	153	106	259	0.341496	0	0	259	464	723	0.0725445	0	0	210	38	248	0.534449	0	0	0	0
18S	1623	A	73	50	123	0.482348	0	0.327174	155	288	443	0.310035	0	0.237069	92	29	121	0.015847	0	0.0157267	0.193323	0.130857
18S	1624	U	48	33	81	1.23171	0	0.554945	72	196	268	1.09463	0.13609	0.523518	74	5	79	0.524167	0	0.346748	0.47507	0.0916404
18S	1625	U	16	16	32	4.74512	0.48018	0.830319	53	67	120	3.87172	0.454091	0.796084	16	11	27	3.38452	0.449898	0.778264	0.801556	0.0216004	1
18S	1626	C	18	29	47	3.39653	0.422889	0.776226	36	175	211	1.86295	0.22327	0.651783	13	4	17	6.21667	0.628155	0.868115	0.765375	0.0886497	1
18S	1627	C	81	28	109	1.13616	0.14565	0.534144	126	394	520	0.181126	0	0.1536	72	11	83	0.632275	0	0.390204	0.359316	0.156884
18S	1628	C	106	36	142	0.792541	0.114293	0.443864	172	300	472	0.401456	0	0.286889	78	31	109	0.312626	0	0.23983	0.323528	0.0872327
18S	1629	C	269	161	430	0.425883	0	0	259	402	661	0.154632	0	0.134099	97	78	175	0.152273	0	0	0.0446996	0.0632149
18S	1630	A	239	51	290	0.0061092	0	0	210	504	714	0.210054	0	0.173792	68	37	105	0.721803	0.0825827	0.421523	0.198438	0.172966
18S	1631	U	441	91	532	0.456619	0	0	300	1336	1636	0.460171	0	0	126	70	196	0.00541455	0	0.00541272	0.00180424	0.00255158
18S	1632	G	276	132	408	0.21122	0	0	134	708	842	0.272624	0	0.214422	147	96	243	0.10806	0	0	0.071474	0.101079
18S	1633	A	361	143	504	0.370605	0	0	200	829	1029	0.0741532	0	0.0690965	181	162	343	0.341085	0	0	0.0230322	0.0325724
18S	1634	A	174	139	313	0.0939137	0	0.0861017	189	845	1034	0.113151	0	0.101737	129	104	233	0.118898	0	0.106671	0.0981701	0.00876813
18S	1635	C	135	209	344	0.0142673	0	0	396	1793	2189	0.519508	0	0	152	156	308	0.0943186	0	0	0	0
18S	1636	G	83	174	257	0.27907	0	0.218845	217	1119	1336	0.152373	0	0	165	214	379	0.265146	0	0	0.0729483	0.103165
18S	1637	A	142	217	359	0.170031	0	0	272	1284	1556	0.320488	0	0	144	178	322	0.109632	0	0	0	0
18S	1638	G	49	177	226	0.318111	0	0.242148	97	926	1023	0.00536024	0	0.00533685	55	199	254	0.160479	0	0.138756	0.128747	0.0969363
18S	1639	G	99	55	154	1.0347	0.141444	0.510143	352	210	562	0.874995	0.118836	0.467108	177	37	214	0.401137	0	0.287247	0.4215	0.0965427
18S	1640	A	162	119	281	0.166706	0	0.143322	666	219	885	0.160283	0	0.138276	282	84	366	0.215077	0	0	0.0938659	0.0664052
18S	1641	A	239	81	320	0.19325	0	0.162377	734	155	889	0.182197	0	0.154264	386	103	489	0.397302	0	0	0.105547	0.0747064
18S	1642	U	113	103	216	0.952535	0.0508802	0.488999	356	125	481	1.16667	0.165324	0.538978	173	28	201	0.631848	0.0172543	0.388376	0.472118	0.0626309
18S	1643	U	83	30	113	3.39825	0.502223	0.774181	303	74	377	1.92266	0.334592	0.658442	91	10	101	2.41885	0.398595	0.709538	0.714054	0.0473577
18S	1644	C	337	85	422	0.263935	0	0.209211	536	168	704	0.554862	0.0722535	0.357182	194	43	237	0.45803	0	0.315051	0.293815	0.0622472
18S	1645	C	539	101	640	0.0701161	0	0	894	258	1152	0.0115737	0	0	277	20	297	0.209843	0	0.173929	0.0579764	0.081991
18S	1646	C	797	164	961	0.364484	0	0	1455	430	1885	0.40132	0	0	396	48	444	0.192035	0	0	0	0
18S	1647	A	1087	74	1161	0.442666	0	0	1729	161	1890	0.362671	0	0	622	27	649	0.45759	0	0	0	0
18S	1648	G	404	60	464	0.631613	0	0.38762	948	155	1103	0.187681	0	0.158144	224	87	311	0.227101	0	0.185556	0.243773	0.102329
18S	1649	U	878	110	988	0.240085	0	0	1592	260	1852	0.316526	0	0	249	215	464	0.179642	0	0	0	0
18S	1650	A	810	162	972	0.198607	0	0	1147	100	1247	0.076567	0	0.0711744	265	170	435	0.0833843	0	0	0.0237248	0.0335519
18S	1651	A	993	82	1075	0.270467	0	0	1608	137	1745	0.273915	0	0	279	152	431	0.0699846	0	0	0	0
18S	1652	G	330	80	410	1.02539	0.168486	0.506876	863	75	938	0.371104	0	0.270871	219	92	311	0.289957	0	0.22534	0.334362	0.123393
18S	1653	U	613	281	894	0.186493	0	0	1301	307	1608	0.324957	0	0	309	216	525	0.329848	0	0	0	0
18S	1654	G	359	169	528	0.345705	0	0.257256	601	64	665	0.604922	0.0436512	0.37727	119	62	181	0.969536	0.141122	0.493643	0.376056	0.0965084
18S	1655	C	534	485	1019	0.393562	0	0	876	259	1135	0.184233	0	0	327	124	451	0.317699	0	0	0	0
18S	1656	G	260	273	533	0.146442	0	0.127945	639	44	683	0.277469	0	0.217451	277	101	378	0.225858	0	0	0.115132	0.0892352
18S	1657	G	532	356	888	0.43857	0	0	801	105	906	0.168406	0	0	236	95	331	0.178681	0	0	0	0
18S	1658	G	92	209	301	0.627999	0.0398427	0.386535	208	281	489	0.411361	0	0.291886	88	69	157	0.721589	0.11383	0.420688	0.36637	0.0544823
18S	1659	U	166	163	329	0.354478	0	0.262295	158	235	393	0.642132	0.0308464	0.391641	83	48	131	1.05278	0.144274	0.514755	0.389564	0.103077
18S	1660	C	220	85	305	0.278286	0	0.218261	213	136	349	0.640571	0.0612122	0.391137	122	47	169	0.593137	0	0.373687	0.327695	0.0777092
18S	1661	A	114	49	163	1.27839	0.167864	0.562599	321	77	398	0.38797	0	0.280029	109	41	150	1.06711	0.0622024	0.517892	0.453506	0.124018
18S	1662	U	232	48	280	0.153737	0	0.133663	368	361	729	0.305921	0	0	157	80	237	0.48324	0	0.326726	0.153463	0.134118
18S	1663	A	125	31	156	1.06723	0.0437987	0.517857	152	136	288	1.0123	0.139019	0.503923	146	33	179	1.22167	0.167841	0.551266	0.524349	0.0198651
18S	1664	A	160	37	197	0.605948	0.0291108	0.378505	181	176	357	0.755059	0.0618019	0.430904	221	46	267	0.827529	0.0806746	0.453739	0.42105	0.0314948
18S	1665	G	178	36	214	0.598553	0.0583762	0.375527	312	207	519	0.268098	0	0.211739	286	127	413	0.314868	0	0.239908	0.275725	0.0715017
18S	1666	C	211	82	293	0.286319	0	0.223178	194	333	527	0.364247	0	0.267366	499	150	649	0.0957607	0	0	0.163515	0.117021
18S	1667	U	180	135	315	0.368987	0.0201134	0.270158	140	493	633	0.280687	0	0.219439	527	300	827	0.25204	0	0	0.163199	0.117242
18S	1668	U	259	340	599	0.241185	0	0	235	813	1048	0.187586	0	0	733	394	1127	0.448237	0	0	0	0
18S	1669	G	58	307	365	0.437037	0.0109089	0.304703	72	967	1039	0.116122	0	0	218	419	637	0.0973703	0	0.0888575	0.131187	0.127945
18S	1670	C	161	609	770	0.319801	0	0	167	1437	1604	0.392717	0	0	315	1248	1563	0.612191	0	0	0	0
18S	1671	G	171	405	576	0.0271904	0	0.0265154	45	789	834	0.420931	0	0.296486	264	380	644	0.0907149	0	0.0832885	0.13543	0.116218
18S	1672	U	134	669	803	0.285213	0	0	66	832	898	0.322951	0	0.24432	345	280	625	0.049929	0	0.0476271	0.0973156	0.10575
18S	1673	U	202	706	908	0.351827	0	0	107	1477	1584	0.252121	0	0	327	96	423	0.481027	0	0.325311	0.108437	0.153353
18S	1674	G	208	475	683	0.0781514	0	0	140	1105	1245	0.0188693	0	0	262	114	376	0.510109	0	0.338391	0.112797	0.159519
18S	1675	A	166	405	571	0.106274	0	0.0962171	71	1078	1149	0.0595459	0	0.0562456	347	50	397	0.228392	0	0.186309	0.112924	0.0543963
18S	1676	U	91	463	554	0.12022	0	0.107491	81	1810	1891	0.423091	0	0	388	122	510	0.154229	0	0	0.0358304	0.0506719
18S	1677	U	139	552	691	0.165543	0	0	66	1963	2029	0.514165	0	0	284	155	439	0.195303	0	0	0	0
18S	1678	A	3	128	131	3.85808	0.584801	0.795398	3	86	89	11.7847	0.766316	0.922583	3	71	74	3.79556	0.595266	0.79368	0.83722	0.0603647	1	0.795398	0.922583	0.79368	0.83722	0.0603647
18S	1679	A	49	714	763	0.275073	0	0	182	1397	1579	0.41211	0	0	105	213	318	0.0460118	0	0	0	0
18S	1680	G	3	687	690	0.245265	0	0	9	351	360	1.67892	0.219424	0.627363	40	209	249	0.167378	0	0.143872	0.257079	0.268338
18S	1681	U	4	530	534	0.0374663	0	0	4	782	786	0.0646477	0	0.0607948	14	168	182	0.583242	0.0405967	0.369661	0.143485	0.161845
18S	1682	C	7	311	318	0.638175	0	0.390311	4	498	502	0.565827	0	0.361819	4	312	316	0.152086	0	0	0.25071	0.17766
18S	1683	C	9	459	468	0.0606254	0	0.0572752	3	461	464	0.465591	0	0.318148	24	256	280	0.0597074	0	0	0.125141	0.138465
18S	1684	C	9	745	754	0.389051	0	0	10	518	528	0.0952951	0	0.0871545	50	162	212	0.253417	0	0.202941	0.0966985	0.0831247
18S	1685	U	67	555	622	0.236793	0	0	72	866	938	0.44564	0	0	76	222	298	0.122036	0	0	0	0
18S	1686	G	27	140	167	1.91733	0.327781	0.658564	54	417	471	0.0297081	0	0.0289105	20	142	162	0.652897	0.0792766	0.396473	0.361316	0.258254
18S	1687	C	57	272	329	0.360943	0	0.265807	89	449	538	0.165244	0	0	40	258	298	0.146414	0	0	0.0886024	0.125303
18S	1688	C	189	185	374	0.217393	0	0.178964	106	172	278	0.57738	0.0278975	0.366871	69	287	356	0.255493	0	0	0.181945	0.149789
18S	1689	C	250	264	514	0.148198	0	0	125	198	323	0.246399	0	0.19818	110	233	343	0.247481	0	0	0.0660599	0.0934227
18S	1690	U	370	328	698	0.366365	0	0	220	253	473	0.194796	0	0	101	188	289	0.0131034	0	0.0129781	0.00432605	0.00611795
18S	1691	U	140	121	261	0.816624	0	0.450475	98	73	171	1.30291	0.153087	0.567198	59	86	145	1.23638	0.125184	0.554547	0.524073	0.0522976
18S	1692	U	214	20	234	1.07716	0.0640284	0.519639	147	48	195	1.01162	0.0665209	0.504167	81	51	132	1.75355	0.234011	0.638576	0.554127	0.0600474
18S	1693	G	263	136	399	0.203556	0	0.169481	130	70	200	0.976396	0.0477394	0.495275	76	194	270	0.418901	0	0.295999	0.320252	0.134106
18S	1694	U	423	379	802	0.456787	0	0	277	120	397	0.0313791	0	0	121	385	506	0.234867	0	0	0	0
18S	1695	A	189	77	266	0.852185	0	0.461029	166	74	240	0.861964	0.0718049	0.463967	58	89	147	2.23183	0.36994	0.692025	0.539007	0.108207
18S	1696	C	478	491	969	0.60354	0	0	552	123	675	0.349227	0	0	103	723	826	0.500766	0	0	0	0
18S	1697	A	199	143	342	0.196339	0	0.164518	268	84	352	0.350142	0	0.259882	50	378	428	0.0755504	0	0.070396	0.164932	0.077358
18S	1698	C	365	283	648	0.460418	0	0	832	165	997	0.547328	0	0	89	752	841	0.501267	0	0	0	0
18S	1699	A	113	93	206	0.812829	0	0.449574	290	69	359	0.742253	0	0.426711	31	473	504	0.0930033	0	0	0.292095	0.206753
18S	1700	C	185	66	251	0.315476	0	0.240545	396	88	484	0.421558	0	0.296977	94	441	535	0.1966	0	0	0.179174	0.128773
18S	1701	C	209	81	290	0.0651394	0	0	690	111	801	0.0894985	0	0	74	800	874	0.602756	0	0	0	0
18S	1702	G	59	13	72	2.8656	0.274524	0.743944	589	134	723	0.217327	0	0.178731	109	46	155	1.59608	0.281477	0.616326	0.513	0.242038
18S	1703	C	3	4	7	30.0167	0.89619	0.971675	23	32	55	17.4365	0.848869	0.946677	4	21	25	12.797	0.787571	0.930113	0.949488	0.0170836	1	0.971675	0.946677	0.930113	0.949488	0.0170836
18S	1704	C	150	9	159	0.509444	0	0.338908	825	46	871	0.20841	0	0.17263	77	105	182	0.700182	0	0.413156	0.308231	0.100562
18S	1705	C	179	22	201	0.181463	0	0.154238	1821	42	1863	0.443193	0	0	106	119	225	0.181858	0	0.154453	0.102897	0.0727593
18S	1706	G	150	11	161	0.611043	0	0.380743	1182	58	1240	0.00621363	0	0	72	24	96	1.67904	0.02865	0.629153	0.336632	0.258737
18S	1707	U	152	24	176	0.610797	0.0414792	0.380524	1306	33	1339	0.0153317	0	0	56	46	102	1.31704	0.0288532	0.570807	0.31711	0.237306
18S	1708	C	327	28	355	0.150687	0	0	2231	73	2304	0.448662	0	0	142	101	243	0.193033	0	0	0	0
18S	1709	G	350	13	363	0.0456654	0	0	1103	31	1134	0.228654	0	0.186235	139	61	200	0.0542289	0	0.0516833	0.079306	0.0784989
18S	1710	C	511	58	569	0.35768	0	0	1424	40	1464	0.0416686	0	0	200	94	294	0.283013	0	0	0	0
18S	1711	U	469	52	521	0.224521	0	0	1656	28	1684	0.200613	0	0	276	90	366	0.437935	0	0	0	0
18S	1712	A	269	18	287	0.571142	0.0438508	0.364325	1612	20	1632	0.246424	0	0	195	34	229	0.0670531	0	0	0.121442	0.171745
18S	1713	C	332	110	442	0.0480813	0	0.0459745	1406	46	1452	0.19883	0	0	170	21	191	0.130613	0	0.116059	0.0540112	0.0477205
18S	1714	U	309	333	642	0.290824	0	0	1244	89	1333	0.194078	0	0	239	46	285	0.291453	0	0	0	0
18S	1715	A	282	265	547	0.12575	0	0	157	13	170	5.40617	0.657787	0.844672	155	37	192	0.146172	0	0.128109	0.32426	0.371684
18S	1716	C	286	193	479	0.05125	0	0.0488483	1134	20	1154	0.185166	0	0	78	45	123	0.944086	0.0768411	0.487642	0.17883	0.219272
18S	1717	C	250	281	531	0.0324144	0	0	690	23	713	0.298491	0	0.230123	80	121	201	0.234378	0	0.19064	0.140254	0.100476
18S	1718	G	128	260	388	0.471837	0.0249407	0.321138	150	46	196	3.72628	0.511725	0.789265	66	23	89	2.2316	0.342437	0.692939	0.601114	0.201841
18S	1719	A	214	349	563	0.206816	0	0.171626	451	104	555	0.606035	0	0.377772	108	20	128	1.81266	0.207945	0.646246	0.398548	0.194319
18S	1720	U	216	128	344	1.31771	0.193597	0.569252	453	132	585	0.58959	0.00732146	0.371306	83	67	150	1.76703	0.282978	0.640134	0.526897	0.113762
18S	1721	U	460	96	556	0.555655	0.0300283	0.357597	608	569	1177	0.25016	0	0	335	174	509	0.168017	0	0	0.119199	0.168573
18S	1722	G	522	180	702	0.326442	0	0.246368	792	400	1192	0.171351	0	0	375	102	477	0.00736867	0	0	0.0821226	0.116139
18S	1723	G	679	154	833	0.196616	0	0.164475	707	136	843	0.302278	0	0.232326	509	72	581	0.136636	0	0	0.132267	0.0975426
18S	1724	A	999	156	1155	0.115263	0	0	908	91	999	0.194133	0	0.162709	680	44	724	0.296766	0	0	0.0542363	0.0767017
18S	1725	U	2016	377	2393	0.606906	0	0	1363	306	1669	0.233752	0	0	1213	100	1313	0.647878	0	0	0	0
18S	1726	G	1302	233	1535	0.322063	0	0	1430	313	1743	0.229836	0	0	636	46	682	0.22476	0	0	0	0
18S	1727	G	1311	137	1448	0.264888	0	0	749	169	918	0.699915	0.117852	0.411999	443	68	511	0.0381076	0	0.0367779	0.149592	0.186156
18S	1728	U	853	162	1015	0.0608377	0	0.057402	742	759	1501	0.0154017	0	0.015178	295	112	407	0.227397	0	0.185638	0.0860727	0.0724829
18S	1729	U	634	253	887	0.15747	0	0.136179	549	1176	1725	0.0762585	0	0	220	103	323	0.431447	0	0.302058	0.146079	0.123513
18S	1730	U	358	318	676	0.449138	0	0.310251	340	1625	1965	0.173155	0	0	124	119	243	0.736931	0.0135389	0.425275	0.245175	0.179612
18S	1731	A	636	245	881	0.0275636	0	0	685	1690	2375	0.326062	0	0	285	69	354	0.00441315	0	0	0	0
18S	1732	G	224	164	388	0.958412	0.124188	0.490025	313	796	1109	0.586937	0.0535721	0.370065	118	71	189	0.575029	0.0604459	0.366315	0.408802	0.057454
18S	1733	U	375	583	958	0.373989	0	0	502	1817	2319	0.30693	0	0	154	108	262	0.0283904	0	0	0	0
18S	1734	G	185	298	483	0.191208	0	0.160795	443	623	1066	0.686223	0.122977	0.407185	86	143	229	0.0452174	0	0.0434419	0.203807	0.15158
18S	1735	A	139	203	342	0.556398	0.070401	0.358162	394	1960	2354	0.286539	0	0	61	89	150	0.597719	0.114448	0.375665	0.244609	0.173112
18S	1736	G	196	272	468	0.00241649	0	0.0024158	659	747	1406	0.282366	0	0.220314	143	49	192	0.262579	0	0.208827	0.143852	0.100121
18S	1737	G	110	162	272	0.70696	0.0898526	0.415054	540	702	1242	0.433959	0.0265836	0.3028	65	57	122	1.18744	0.242232	0.54487	0.420908	0.0989116
18S	1738	C	106	183	289	0.494215	0.0218818	0.331517	775	1139	1914	0.147781	0	0	142	108	250	0.0594511	0	0.0563268	0.129281	0.144839
18S	1739	C	217	162	379	0.0948246	0	0.0868203	704	795	1499	0.115022	0	0.103219	156	64	220	0.321719	0.0362109	0.244246	0.144762	0.0706639
18S	1740	C	288	201	489	0.221859	0	0	988	919	1907	0.195102	0	0	205	84	289	0.0942912	0	0.0864388	0.0288129	0.0407477
18S	1741	U	185	158	343	0.285982	0	0.222888	731	1509	2240	0.337602	0	0	248	76	324	0.167214	0	0.143637	0.122175	0.0922505
18S	1742	C	115	200	315	0.532243	0.0033812	0.348081	632	1437	2069	0.314831	0	0	245	220	465	0.0997139	0	0	0.116027	0.164087
18S	1743	G	279	178	457	0.076589	0	0.071285	494	668	1162	0.270221	0.00849518	0.212879	291	196	487	0.0546903	0	0	0.0947215	0.0884735
18S	1744	G	252	206	458	0.303728	0	0.233359	284	603	887	0.687588	0.148668	0.40771	222	179	401	0.30984	0	0.236998	0.292689	0.0813459
18S	1745	A	193	156	349	0.976698	0.139183	0.494821	295	738	1033	0.346196	0	0.257351	182	216	398	0.401142	0	0.286809	0.346327	0.105688
18S	1746	U	186	353	539	0.37393	0	0.272528	241	550	791	0.730036	0.0975408	0.422286	141	487	628	0.116093	0	0	0.231605	0.174809
18S	1747	C	93	1124	1217	0.389163	0	0	347	956	1303	0.0471455	0	0	87	1039	1126	0.555398	0	0	0	0
18S	1748	G	31	783	814	0.0203954	0	0.0200118	111	1269	1380	0.184174	0	0	37	725	762	0.311009	0	0	0.00667059	0.00943364
18S	1749	G	18	573	591	0.496284	0	0.332052	188	1147	1335	0.228759	0	0	27	539	566	0.0951793	0	0	0.110684	0.156531
18S	1750	C	31	1800	1831	0.587379	0	0	266	1567	1833	0.505447	0	0	27	711	738	0.39355	0	0	0	0
18S	1751	C	11	1140	1151	0.282388	0	0	42	692	734	0.332638	0	0.249864	8	414	422	0.0415813	0	0.0400121	0.0966253	0.10958
18S	1752	C	8	944	952	0.105165	0	0	119	840	959	0.0277778	0	0	14	281	295	0.385435	0	0.278885	0.0929618	0.131468
18S	1753	C	11	1188	1199	0.333704	0	0	129	734	863	0.114133	0	0.102548	37	118	155	1.39922	0.212663	0.58476	0.229102	0.254948
18S	1754	G	13	380	393	1.07685	0.146909	0.519135	100	252	352	1.7542	0.237535	0.637574	39	41	80	2.86708	0.424104	0.743781	0.633497	0.0917567
18S	1755	C	23	320	343	1.23601	0.151186	0.553495	59	274	333	1.82372	0.219	0.646543	34	81	115	1.31743	0.146255	0.570611	0.590216	0.0404371
18S	1756	C	63	404	467	0.525356	0	0.344899	127	241	368	1.52382	0.167545	0.604424	56	57	113	1.18879	0.111262	0.545312	0.498212	0.111062
18S	1757	G	62	341	403	0.550578	0	0.355647	215	372	587	0.499036	0	0.333283	59	118	177	0.265855	0	0.210956	0.299962	0.0635952
18S	1758	G	439	419	858	0.392019	0	0	1103	377	1480	0.458256	0	0	98	133	231	0.0780172	0	0	0	0
18S	1759	G	368	335	703	0.279498	0	0	1151	668	1819	0.581313	0	0	100	183	283	0.25849	0	0	0	0
18S	1760	G	250	205	455	0.0747076	0	0.0696565	400	385	785	0.109005	0	0.0984035	122	128	250	0.109075	0	0	0.05602	0.0413141
18S	1761	U	176	222	398	0.412086	0	0.292347	548	407	955	0.0471176	0	0	142	115	257	0.0341085	0	0.0331076	0.108485	0.130711
18S	1762	C	254	131	385	0.468365	0	0.319534	734	281	1015	0.116907	0	0	185	128	313	0.144126	0	0	0.106511	0.15063
18S	1763	G	165	212	377	0.512845	0	0.339588	521	290	811	0.124631	0	0.110941	91	286	377	0.290329	0	0	0.150176	0.141385
18S	1764	G	137	256	393	0.443147	0	0.307611	375	219	594	0.526088	0	0.34511	106	74	180	0.597606	0	0.375361	0.342694	0.0277117
18S	1765	C	341	190	531	0.0114871	0	0	397	183	580	0.430101	0	0.301111	127	65	192	0.450892	0	0.311883	0.204331	0.144551
18S	1766	C	367	103	470	0.116018	0	0.104155	338	264	602	0.297568	0	0.229621	136	67	203	0.352669	0	0.261669	0.198482	0.06797
18S	1767	C	1453	270	1723	0.780697	0	0	984	612	1596	0.580686	0	0	613	189	802	0.741027	0	0	0	0
18S	1768	A	180	76	256	1.06723	0	0.517234	225	152	377	1.15726	0.140646	0.537108	81	41	122	1.36531	0	0.579214	0.544519	0.0258399
18S	1769	C	267	164	431	0.151517	0	0.131846	207	416	623	0.277564	0	0.217533	135	37	172	0.717662	0	0.419224	0.256201	0.120466
18S	1770	G	131	123	254	0.967407	0	0.492699	202	313	515	0.60183	0	0.376169	96	32	128	1.4652	0	0.596229	0.488366	0.0898911
18S	1771	G	116	86	202	1.44193	0.0645589	0.591681	102	296	398	1.14366	0.152329	0.534134	67	34	101	2.3817	0.261081	0.706338	0.610718	0.0715794
18S	1772	C	126	279	405	0.15676	0	0.135805	162	959	1121	0.273559	0	0	54	188	242	0.500457	0	0.334454	0.156753	0.137341
18S	1773	C	199	213	412	0.214797	0	0.17717	186	741	927	0.00205939	0	0	151	184	335	0.202579	0	0.168872	0.115347	0.0816333
18S	1774	C	169	143	312	0.566347	0.0214594	0.362311	214	931	1145	0.21209	0	0	157	291	448	0.0859688	0	0	0.12077	0.170795
18S	1775	U	174	334	508	0.0956123	0	0.0874251	216	978	1194	0.184714	0	0	173	452	625	0.259443	0	0	0.0291417	0.0412126
18S	1776	G	153	253	406	0.572454	0.0443055	0.364621	174	742	916	0.14585	0	0.127407	195	419	614	0.163144	0	0	0.164009	0.151089
18S	1777	G	336	119	455	0.746369	0.0547922	0.427921	466	107	573	1.11142	0.183537	0.52682	273	183	456	0.369657	0	0.270322	0.408354	0.105625
18S	1778	C	517	159	676	0.302708	0	0.232632	960	133	1093	0.128001	0	0.113568	480	138	618	0.0632023	0	0.0595357	0.135245	0.0723096
18S	1779	G	1069	94	1163	0.222108	0	0	1878	52	1930	0.388101	0	0	778	34	812	0.181604	0	0	0	0
18S	1780	G	935	50	985	0.0294343	0	0.0286209	1053	28	1081	0.266102	0	0.210328	649	21	670	0.0480212	0	0.0458861	0.0949449	0.0818919
18S	1781	A	1411	54	1465	0.307041	0	0	1252	105	1357	0.0348715	0	0.0337205	968	27	995	0.337338	0	0	0.0112402	0.015896
18S	1782	G	1030	47	1077	0.0861781	0	0.0794085	915	143	1058	0.503976	0.00132747	0.335307	566	44	610	0.175323	0	0.149378	0.188031	0.107986
18S	1783	C	2274	187	2461	0.558146	0	0	1955	429	2384	0.321775	0	0	1319	105	1424	0.566066	0	0	0	0
18S	1784	G	1010	153	1163	0.126985	0	0.112763	1187	147	1334	0.372692	0	0.271653	496	59	555	0.266167	0	0.210514	0.19831	0.065438
18S	1785	C	626	165	791	0.797727	0.0843923	0.444054	975	384	1359	0.423611	0	0.297715	344	61	405	0.758155	0.0621403	0.431827	0.391199	0.0662913
18S	1786	U	969	139	1108	0.293678	0	0.227168	1772	333	2105	0.0927087	0	0	453	34	487	0.402322	0	0.287317	0.171495	0.123727
18S	1787	G	482	127	609	1.54029	0.327522	0.606736	1035	793	1828	0.124762	0	0.110977	189	60	249	1.80769	0.301296	0.644754	0.454155	0.24316
18S	1788	A	1797	236	2033	0.283016	0	0	2850	435	3285	0.400467	0	0	793	118	911	0.322856	0	0	0	0
18S	1789	G	1233	254	1487	0.0905914	0	0.0831175	2461	779	3240	0.346498	0	0	550	85	635	0.0332809	0	0.0322581	0.0384585	0.0342147
18S	1790	A	1216	542	1758	0.0965384	0	0	958	325	1283	0.792065	0.0783511	0.442177	339	124	463	0.359243	0	0.264716	0.235631	0.181686
18S	1791	A	1541	438	1979	0.174686	0	0	1953	268	2221	0.00526553	0	0	639	209	848	0.301348	0	0	0	0
18S	1792	G	1504	346	1850	0.0536767	0	0	1318	719	2037	0.110441	0	0.0995005	490	185	675	0.0585141	0	0	0.0331668	0.046905
18S	1793	A	1262	363	1625	0.104244	0	0.0944553	1824	424	2248	0.0236451	0	0	455	147	602	0.0638843	0	0.0601419	0.0515324	0.0390388
18S	1794	C	1545	706	2251	0.226559	0	0	1675	470	2145	0.00731594	0	0.00726616	504	348	852	0.279562	0	0	0.00242206	0.0034253
18S	1795	G	1854	425	2279	0.279064	0	0	1528	1918	3446	0.459923	0	0	474	233	707	0.173274	0	0	0	0
18S	1796	G	1283	259	1542	0.0708216	0	0.0661777	947	380	1327	0.497214	0.038309	0.33226	217	171	388	0.534504	0.0489066	0.348908	0.249115	0.129535
18S	1797	U	1470	240	1710	0.107143	0	0	1252	448	1700	0.130191	0	0.115254	222	320	542	0.0347452	0	0.0336384	0.0496308	0.0483921
18S	1798	C	1710	456	2166	0.395462	0	0	1564	552	2116	0.188422	0	0	334	435	769	0.381486	0	0	0	0
18S	1799	G	770	261	1031	0.243895	0	0.196227	871	670	1541	0.0800764	0	0.0741841	131	271	402	0.201958	0	0.168371	0.146261	0.0522192
18S	1800	A	739	231	970	0.188683	0	0.15887	923	472	1395	0.106176	0	0.0960472	200	208	408	0.0982885	0	0.0896921	0.11487	0.031221
18S	1801	A	443	137	580	0.826219	0.0963275	0.452847	600	476	1076	0.363004	0	0.266508	156	82	238	0.835286	0.098067	0.456166	0.39184	0.0886337
18S	1802	C	590	178	768	0.203988	0	0.16961	720	983	1703	0.260446	0	0	210	212	422	0.0123457	0	0	0.0565367	0.0799549
18S	1803	U	530	215	745	0.135031	0	0.119108	848	849	1697	0.282869	0	0	242	187	429	0.00565891	0	0	0.0397026	0.0561479
18S	1804	U	23	41	64	12.214	0.783597	0.9254	27	106	133	9.11219	0.780955	0.901775	10	16	26	17.2148	0.857229	0.947025	0.924733	0.0184794	1	0.9254	0.901775	0.947025	0.924733	0.0184794
18S	1805	G	149	213	362	1.11628	0.210927	0.528161	228	684	912	0.321918	0	0.243725	90	311	401	0.190851	0	0.1606	0.310829	0.157379
18S	1806	A	225	433	658	0.234429	0	0.190143	396	420	816	0.543193	0.026228	0.352272	113	216	329	0.731785	0.0709399	0.423302	0.321906	0.0975786
18S	1807	C	100	920	1020	0.168408	0	0	202	906	1108	0.191334	0	0.160726	75	487	562	0.123446	0	0.110055	0.0902605	0.0670925
18S	1808	U	113	1023	1136	0.161546	0	0	204	1439	1643	0.173243	0	0	72	780	852	0.227198	0	0	0	0
18S	1809	A	41	674	715	0.602328	0	0.376236	188	1005	1193	0.277424	0	0.217317	63	553	616	0.201603	0	0.168005	0.253853	0.0888489
18S	1810	U	42	850	892	0.397176	0	0.284498	140	1336	1476	0.105747	0	0.0956929	54	734	788	0.0110125	0	0	0.12673	0.118201
18S	1811	C	27	1037	1064	0.295326	0.00477883	0.228159	131	1112	1243	0.465354	0.0700349	0.317745	29	1005	1034	0.216404	0	0	0.181968	0.133768
18S	1812	U	30	2068	2098	0.345646	0	0	104	2083	2187	0.177021	0	0	38	1424	1462	0.463181	0	0	0	0
18S	1813	A	40	1617	1657	0.119153	0	0	173	2449	2622	0.294421	0	0	69	1256	1325	0.378591	0	0	0	0
18S	1814	G	18	1905	1923	0.238438	0	0	159	1979	2138	0.0959067	0	0	69	506	575	0.530228	0.0173713	0.346896	0.115632	0.163528
18S	1815	A	52	2408	2460	0.406194	0	0	248	2544	2792	0.334173	0	0	107	635	742	0.117168	0	0.105006	0.0350019	0.0495002
18S	1816	G	151	1563	1714	0.0857013	0	0	424	2508	2932	0.386529	0	0	345	535	880	0.110026	0	0	0	0
18S	1817	G	83	1506	1589	0.0080573	0	0	196	1486	1682	0.112471	0	0.101154	157	469	626	0.234592	0	0.190261	0.0971385	0.0777257
18S	1818	A	139	1198	1337	0.195134	0	0.163376	232	982	1214	0.551093	0.102758	0.355482	257	338	595	0.231133	0	0.187997	0.235618	0.0853505
18S	1819	A	244	258	502	2.3167	0.457753	0.698914	388	1380	1768	0.00954714	0	0	564	273	837	0.217913	0	0	0.232971	0.329471
18S	1820	G	137	1162	1299	0.185205	0	0.156366	147	960	1107	0.56415	0.0788512	0.360883	159	151	310	1.21186	0.29186	0.54869	0.355313	0.160214
18S	1821	U	194	1943	2137	0.338593	0	0	253	1366	1619	0.00993827	0	0	324	333	657	0.0153664	0	0	0	0
18S	1822	A	162	1135	1297	0.118935	0	0.106366	257	585	842	0.931976	0.192529	0.482692	280	216	496	0.352716	0.0341275	0.261135	0.283398	0.154438
18S	1823	A	217	1116	1333	0.0510578	0	0.0486122	427	749	1176	0.246795	0	0.198079	363	186	549	0.16501	0	0.14186	0.129517	0.0616404
18S	1824	A	273	1338	1611	0.166039	0	0	572	1188	1760	0.204839	0	0	457	216	673	0.0755028	0	0	0	0
18S	1825	A	493	1514	2007	0.379266	0	0	884	1159	2043	0.333948	0	0	706	122	828	0.28913	0	0	0	0
18S	1826	G	645	438	1083	0.219034	0	0.179815	1188	433	1621	0.149911	0	0	807	92	899	0.395198	0	0	0.0599382	0.0847655
18S	1827	U	564	809	1373	0.0718341	0	0	772	654	1426	0.0548781	0	0.0520578	456	140	596	0.0269682	0	0	0.0173526	0.0245403
18S	1828	C	588	688	1276	0.0818846	0	0	768	1051	1819	0.190464	0	0	561	239	800	0.337966	0	0	0	0
18S	1829	G	207	577	784	0.469554	0	0.319799	255	188	443	2.85546	0.472219	0.74106	122	142	264	1.14977	0.249916	0.535774	0.532211	0.171998
18S	1830	U	308	807	1115	0.0695838	0	0	513	967	1480	0.131128	0	0.115996	240	218	458	0.155289	0	0.13467	0.0835552	0.0595723
18S	1831	A	243	311	554	0.792673	0	0.442619	483	542	1025	0.701646	0.0710056	0.41257	128	135	263	0.973864	0.160074	0.494328	0.449839	0.0337658
18S	1832	A	229	290	519	0.681624	0	0.405801	781	519	1300	0.329567	0	0.248019	163	67	230	1.10423	0.149097	0.525849	0.393223	0.113772
18S	1833	C	1624	252	1876	0.660149	0	0	2474	794	3268	0.534452	0	0	489	111	600	0.331022	0	0	0	0
18S	1834	A	490	98	588	0.162649	0	0.140099	1376	439	1815	0.0701419	0	0	324	156	480	0.190899	0	0	0.0466998	0.0660435
18S	1835	A	435	90	525	0.140896	0	0.123702	1772	438	2210	0.27022	0	0	332	104	436	0.17554	0	0	0.0412339	0.0583136
18S	1836	G	444	134	578	0.0804452	0	0	2109	292	2401	0.318804	0	0	416	169	585	0.417975	0	0	0	0
18S	1837	G	140	55	195	1.50147	0.019012	0.601462	1137	257	1394	0.193286	0	0.162075	249	80	329	0.0563636	0	0.0535098	0.272349	0.236901
18S	1838	U	96	46	142	2.16612	0.0852013	0.685671	1164	279	1443	0.109734	0	0.0989447	191	58	249	0.4836	0	0.326845	0.370487	0.24151
18S	1839	U	85	69	154	1.65792	0	0.625284	1048	153	1201	0.276105	0	0.216506	98	89	187	1.0406	0.149217	0.511281	0.451024	0.172236
18S	1840	U	77	95	172	0.897046	0.0687921	0.47431	701	304	1005	0.340667	0	0.254291	116	54	170	1.22853	0.194038	0.552723	0.427108	0.126323
18S	1841	C	271	76	347	0.156545	0	0	885	387	1272	0.0593436	0	0	192	59	251	0.483333	0	0.326717	0.108906	0.154016
18S	1842	C	358	42	400	0.275949	0	0	1448	300	1748	0.421333	0	0	280	105	385	0.0173863	0	0.0171328	0.00571094	0.00807648
18S	1843	G	89	71	160	1.03671	0.151589	0.51057	310	257	567	0.772027	0.146815	0.436108	63	172	235	0.832768	0.145577	0.45543	0.467369	0.0315497
18S	1844	U	143	200	343	0.0687661	0	0	470	574	1044	0.185359	0	0	81	644	725	0.450781	0	0	0	0
18S	1845	A	165	112	277	0.214748	0	0.177309	378	294	672	0.173469	0	0.148013	55	413	468	0.0545605	0	0	0.108441	0.0776063
18S	1846	G	289	215	504	0.336414	0	0	87	248	335	1.27123	0.199324	0.560444	42	481	523	0.137193	0	0	0.186815	0.264196
18S	1847	G	79	217	296	0.303517	0	0.233447	185	298	483	0.446028	0	0.308892	15	386	401	0.187369	0	0.158133	0.233491	0.0615472
18S	1848	U	72	434	506	0.220513	0	0	106	588	694	0.0734772	0	0	9	869	878	0.521767	0	0	0	0
18S	1849	G	13	578	591	0.34268	0	0	20	536	556	0.0407341	0	0.0392074	1	639	640	0.337598	0	0	0.0130691	0.0184825
18S	1850	A	1	232	233	0.905128	0.0730158	0.476169	3	337	340	0.78234	0.0617601	0.439663	0	367	367	0.214795	0	0.177212	0.364348	0.133162
18S	1851	A	1	142	143	2.3385	0.378769	0.701925	32	236	268	1.18934	0.187552	0.544166	6	217	223	0.930456	0.14495	0.483105	0.576399	0.0921944
18S	1852	C	3	489	492	0.0667794	0	0	13	694	707	0.245684	0	0	17	288	305	0.28671	0	0.223392	0.0744639	0.105308
18S	1853	C	1	604	605	0.268959	0	0	3	707	710	0.253665	0	0	0	310	310	0.178207	0	0.151666	0.0505554	0.0714962
18S	1854	U	0	836	836	0.505947	0	0	0	1044	1044	0.527092	0	0	0	278	278	0.233413	0	0.189793	0.0632644	0.0894693
18S	1855	G	0	315	315	0.47507	0	0.322759	0	322	322	0.869659	0	0.465915	0	159	159	0.940139	0.0283874	0.486139	0.424937	0.0727216
18S	1856	C	0	371	371	0.187485	0	0.158242	0	676	676	0.19506	0	0	0	437	437	0.427803	0	0	0.0527475	0.0745962
18S	1857	G	0	703	703	0.431313	0	0	0	417	417	0.50327	0	0.335317	0	458	458	0.499685	0	0	0.111772	0.15807
18S	1858	G	0	463	463	0.0599617	0	0	0	410	410	0.975372	0	0.494375	0	169	169	0.478693	0.000933551	0.32502	0.273132	0.205136
18S	1859	A	0	239	239	0.897407	0.132244	0.474006	0	174	174	4.48641	0.396743	0.818584	0	243	243	0.00687614	0	0	0.430863	0.335575
18S	1860	A	0	202	202	1.11582	0.124322	0.5286	0	608	608	0.628097	0	0.386175	0	125	125	0.909436	0	0.478273	0.46435	0.0589723
18S	1861	G	0	428	428	0.12603	0	0	0	1284	1284	0.199542	0	0	0	116	116	1.14378	0.00615069	0.53567	0.178557	0.252517
18S	1862	G	0	319	319	0.232326	0	0.189006	0	238	238	4.86839	0.518809	0.830187	0	194	194	0.379487	0	0.276119	0.431771	0.283959
18S	1863	A	0	300	300	0.254891	0	0.203657	0	1391	1391	0.0350415	0	0	0	117	117	1.23267	0	0.55421	0.252623	0.228889
18S	1864	U	0	534	534	0	0	0	0	3510	3510	0	0	0	0	175	175	0	0	0	0	0
18S	1865	C	0	599	599	0	0	0	0	2131	2131	0	0	0	0	473	473	0	0	0	0	0
18S	1866	A	0	167	167	0	0	0	0	1006	1006	0	0	0	0	128	128	0	0	0	0	0
18S	1867	U	0	340	340	0	0	0	0	1808	1808	0	0	0	0	520	520	0	0	0	0	0
18S	1868	U	0	454	454	0	0	0	0	3449	3449	0	0	0	0	646	646	0	0	0	0	0
18S	1869	A	0	22	22	0	0	0	0	112	112	0	0	0	0	17	17	0	0	0	0	0
28S	1	C	260	0	260	0	0	0	1411	0	1411	0	0	0	476	0	476	0	0	0	0	0
28S	2	G	80	0	80	0	0	0	377	0	377	0	0	0	141	0	141	0	0	0	0	0
28S	3	C	124	0	124	0	0	0	579	0	579	0	0	0	204	0	204	0	0	0	0	0
28S	4	G	116	0	116	0	0	0	276	0	276	0	0	0	141	0	141	0	0	0	0	0
28S	5	A	119	0	119	0	0	0	218	0	218	0	0	0	81	0	81	0	0	0	0	0
28S	6	C	139	0	139	0	0	0	227	0	227	0	0	0	107	0	107	0	0	0	0	0
28S	7	C	127	0	127	0.681944	0.0260671	0.407342	199	0	199	0.975444	0	0.495038	91	0	91	0.749275	0	0.431013	0.444464	0.0370435
28S	8	U	173	0	173	1.32573	0.0780787	0.57144	235	0	235	0.452119	0.034451	0.312262	94	0	94	0.683392	0.0286081	0.408516	0.430739	0.10697
28S	9	C	207	0	207	1.53552	0	0.606755	308	0	308	0.0973391	0	0.088967	71	0	71	1.61003	0.268001	0.620163	0.438628	0.247308
28S	10	A	284	0	284	1.1899	0	0.544231	381	0	381	0.164689	0	0	143	0	143	0.363272	0.00103885	0.267835	0.270688	0.22219
28S	11	G	323	0	323	1.22099	0	0.550515	482	0	482	0.364021	0	0	191	0	191	0.0623264	0	0.0589588	0.203158	0.246795
28S	12	A	353	0	353	1.37731	0	0.580045	434	0	434	0.266871	0	0	238	0	238	0.0804742	0	0	0.193348	0.273436
28S	13	U	601	0	601	0.500388	0	0.333875	302	0	302	0.100843	0	0.0918811	265	0	265	0.155013	0	0	0.141919	0.140821
28S	14	C	3523	0	3523	0.820807	0	0	494	0	494	0.367879	0	0	417	0	417	0.488995	0	0	0	0
28S	15	A	1459	6	1465	0.381598	0	0	328	11	339	0.0120261	0	0.0119179	473	0	473	0.54857	0	0	0.00397262	0.00561814
28S	16	G	891	10	901	0.0839123	0	0.0774954	178	8	186	1.15686	0.111999	0.537697	278	7	285	0.164491	0	0	0.205064	0.237325
28S	17	A	642	55	697	0.459742	0	0.315257	108	42	150	2.08521	0.254467	0.677327	117	11	128	0.965375	0.113496	0.493136	0.49524	0.147822
28S	18	C	1094	29	1123	0.145927	0	0	236	73	309	0.796559	0	0.444178	243	4	247	0.0230287	0	0	0.148059	0.209387
28S	19	G	345	81	426	1.37471	0.0170662	0.579467	203	49	252	2.45094	0	0.711039	50	9	59	3.28685	0.481063	0.769721	0.686742	0.0795483
28S	20	U	279	146	425	1.2752	0.0108783	0.561056	207	125	332	2.73083	0.131045	0.732553	63	40	103	1.43451	0.227242	0.591576	0.628395	0.0746972
28S	21	G	345	303	648	0.171221	0	0.146383	276	346	622	1.64343	0.146925	0.622081	106	124	230	0.0261664	0	0.0256072	0.26469	0.257479
28S	22	G	115	597	712	0.0260558	0	0	178	976	1154	0.86001	0.0497528	0.462584	77	165	242	0.0218564	0	0.0214754	0.161353	0.213183
28S	23	C	322	882	1204	0.499613	0	0	556	755	1311	0.955513	0.113418	0.488816	98	134	232	0.127325	0	0.113376	0.200731	0.208899
28S	24	G	168	632	800	0.209349	0	0	423	1633	2056	0.471172	0.0431178	0.320376	104	285	389	0.276211	0	0	0.106792	0.151026
28S	25	A	129	482	611	0.0345316	0	0.0334318	388	4822	5210	0.393987	0	0	73	132	205	0.931014	0	0.483352	0.172261	0.220398
28S	26	C	143	397	540	0.208318	0	0.172667	238	5096	5334	0.345461	0	0	44	287	331	0.423494	0	0.298134	0.156934	0.12222
28S	27	C	192	162	354	0.944382	0.16593	0.486402	411	5178	5589	0.342584	0	0	61	278	339	0.623072	0	0.384581	0.290328	0.209459
28S	28	C	241	182	423	0.645676	0.0830865	0.39291	792	5983	6775	0.467013	0	0	148	417	565	0.0154103	0	0.0152029	0.136038	0.181742
28S	29	G	132	225	357	1.06965	0.221236	0.517524	280	3072	3352	0.181102	0	0.153371	66	245	311	1.12126	0.0681436	0.529382	0.400093	0.174525
28S	30	C	49	596	645	0.134795	0	0.118946	257	4955	5212	0.307803	0	0	40	581	621	0.0913719	0	0.0838456	0.0675972	0.0499002
28S	31	U	67	894	961	0.208732	0	0	121	4349	4470	0.232948	0	0	31	1667	1698	0.65689	0	0	0	0
28S	32	G	9	855	864	0.0580989	0	0	56	2472	2528	0.245464	0	0.197149	6	1184	1190	0.455947	0	0	0.0657163	0.0929368
28S	33	A	19	837	856	0.00709192	0	0.00705015	76	1663	1739	0.570051	0.0223613	0.363211	20	908	928	0.296304	0	0	0.12342	0.169582
28S	34	A	20	938	958	0.0880431	0	0	96	1309	1405	0.609396	0	0.378816	15	409	424	0.575608	0	0.365871	0.248229	0.175604
28S	35	U	54	1148	1202	0.282654	0	0	96	1318	1414	0.2302	0	0.187232	15	614	629	0.0650794	0	0	0.0624106	0.0882619
28S	36	U	55	1161	1216	0.293262	0	0	112	1268	1380	0.0223188	0	0.021847	30	520	550	0.0110103	0	0	0.00728233	0.0102988
28S	37	U	22	1354	1376	0.392819	0	0	66	844	910	0.183315	0	0.15506	6	417	423	0.147353	0	0.128693	0.0945846	0.0677421
28S	38	A	8	715	723	0.191375	0	0.16082	11	163	174	3.78203	0.540236	0.79183	41	161	202	0.919923	0.122012	0.480378	0.477676	0.257616
28S	39	A	30	817	847	0.0549921	0	0	30	227	257	1.48678	0.197647	0.598807	14	158	172	0.767759	0.0652868	0.435737	0.344848	0.252769
28S	40	G	18	324	342	1.38682	0.302237	0.581742	30	88	118	3.44622	0.381792	0.776557	4	95	99	1.54144	0.251666	0.608919	0.65574	0.0861486
28S	41	C	58	480	538	0.41041	0.00263156	0.29137	54	234	288	0.403345	0	0.288127	17	167	184	0.151411	0	0.132121	0.237206	0.0743181
28S	42	A	19	406	425	0.694158	0.0757737	0.410305	17	68	85	2.91137	0	0.746554	9	107	116	0.537322	0	0.351472	0.502777	0.174042
28S	43	U	41	885	926	0.337445	0	0	63	327	390	0.411168	0	0	29	105	134	0.0779424	0	0.0728069	0.024269	0.0343215
28S	44	A	42	493	535	0.119963	0	0.107292	44	79	123	0.81147	0	0.449965	11	107	118	0.0497666	0	0.0477898	0.201682	0.177235
28S	45	U	55	524	579	0.0207854	0	0	67	281	348	0.41646	0	0	11	69	80	0.467764	0	0.321395	0.107132	0.151507
28S	46	U	67	585	652	0.210277	0	0	74	172	246	0.0901484	0	0	15	156	171	0.424225	0	0	0	0
28S	47	A	61	686	747	0.337285	0	0	56	54	110	1.54655	0.0623897	0.609467	11	114	125	0.12575	0	0	0.203156	0.287306
28S	48	G	31	465	496	0.0138833	0	0	35	52	87	2.58624	0.296587	0.723449	9	51	60	0.909654	0.0522722	0.48047	0.401306	0.300605
28S	49	U	49	397	446	0.0291573	0	0.028393	56	190	246	0.35578	0	0.263203	6	67	73	0.518619	0	0.344573	0.212056	0.134051
28S	50	C	78	257	335	0.230688	0	0.187901	66	186	252	0.471629	0	0.321344	6	67	73	0.516667	0	0.343722	0.284322	0.0687897
28S	51	A	99	210	309	0.241577	0	0.19508	94	192	286	0.517034	0.0474235	0.341604	6	52	58	0.983239	0.0210528	0.500048	0.345577	0.124534
28S	52	G	32	107	139	1.63198	0.298749	0.621746	64	373	437	0.0243531	0	0.0238273	7	42	49	1.43156	0.132954	0.593623	0.413065	0.275472
28S	53	C	43	385	428	0.309713	0	0	194	680	874	0.499721	0	0	7	264	271	0.658333	0	0	0	0
28S	54	G	46	181	227	0.214327	0	0.177139	246	408	654	0.254436	0	0	15	172	187	0.469385	0	0	0.0590462	0.083504
28S	55	G	51	133	184	0.375075	0	0.273843	104	389	493	0.0487404	0	0.0465651	10	56	66	0.664013	0	0.402655	0.241021	0.147214
28S	56	A	60	151	211	0.0789832	0	0.073523	149	561	710	0.317987	0	0	19	97	116	0.111206	0	0	0.0245077	0.0346591
28S	57	G	70	244	314	0.368325	0	0	234	666	900	0.512838	0	0	20	118	138	0.303917	0	0	0	0
28S	58	G	62	144	206	0.0595813	0	0	118	233	351	0.330303	0	0.248823	25	64	89	0.0922222	0	0.0853032	0.111375	0.103241
28S	59	A	134	32	166	0.132069	0	0.117282	249	249	498	0.19686	0	0	22	36	58	0.649153	0.0201637	0.397715	0.171666	0.166858
28S	60	G	77	50	127	0.332552	0.0500483	0.251032	128	124	252	0.407949	0	0.290563	13	36	49	0.675556	0.0693612	0.408054	0.316549	0.0666855
28S	61	A	59	73	132	0.263659	0	0.209896	90	87	177	0.71779	0.0469878	0.419228	23	21	44	0.702222	0.107946	0.417989	0.349038	0.0983893
28S	62	A	101	36	137	0.209742	0	0.174422	89	59	148	0.787994	0	0.442375	72	18	90	0.161905	0	0	0.205599	0.181939
28S	63	G	92	17	109	0.513434	0.00475454	0.341301	31	37	68	2.24477	0.207057	0.694915	32	15	47	0.78287	0.0223788	0.444298	0.493505	0.148496
28S	64	A	98	21	119	0.284352	0	0.222843	60	61	121	0.324954	0	0.246784	44	24	68	0.221095	0	0.183238	0.217622	0.026204
28S	65	A	92	14	106	0.444756	0.0135134	0.309846	47	42	89	0.65642	0	0.398965	35	30	65	0.470539	0	0.323308	0.34404	0.0392247
28S	66	A	114	11	125	0.536332	0	0.350912	48	33	81	0.924526	0	0.483455	63	3	66	1.02653	0	0.510305	0.448224	0.0696778
28S	67	C	273	16	289	0.222337	0	0	59	26	85	1.30426	0	0.568893	70	4	74	1.58637	0	0.616536	0.395143	0.280084
28S	68	U	198	31	229	0.18029	0	0.153315	76	104	180	0.369184	0	0.27073	161	17	178	0.271012	0	0.214167	0.212737	0.0479451
28S	69	A	139	23	162	0.898569	0	0.474822	90	19	109	1.81323	0.156219	0.646627	172	11	183	0.397343	0	0.285466	0.468972	0.147501
28S	70	A	72	11	83	3.12976	0.322237	0.760046	50	12	62	5.32099	0.616124	0.843916	106	3	109	1.68303	0.038336	0.62942	0.744461	0.0882585
28S	71	C	130	15	145	1.50944	0.0733164	0.60315	140	46	186	1.51438	0.348996	0.603571	243	6	249	0.215511	0	0.177886	0.461536	0.200571
28S	72	C	813	36	849	0.642954	0	0	618	50	668	0.27894	0	0	646	12	658	0.588029	0	0	0	0
28S	73	A	736	121	857	0.644172	0	0	846	20	866	0.408458	0	0	889	11	900	0.727463	0	0	0	0
28S	74	G	467	72	539	0.402387	0	0	949	35	984	0.458488	0	0	500	3	503	0.448302	0	0	0	0
28S	75	G	208	134	342	0.0528345	0	0	591	60	651	0.104857	0	0	202	11	213	0.318484	0	0.242412	0.0808041	0.114274
28S	76	A	197	55	252	0.272376	0	0.214736	930	82	1012	0.46183	0	0	167	2	169	0.497516	0	0.333538	0.182758	0.138031
28S	77	U	137	71	208	0.527911	0	0.346597	798	139	937	0.405721	0	0	129	1	130	0.754538	0	0.431929	0.259508	0.186778
28S	78	U	92	28	120	1.64518	0.157803	0.623903	392	94	486	0.244513	0	0.196797	33	6	39	4.11333	0.352731	0.808385	0.543029	0.256145
28S	79	C	52	11	63	3.37465	0.360389	0.774176	240	96	336	0.703759	0.0998658	0.413783	30	1	31	3.76354	0	0.795289	0.661083	0.17508
28S	80	C	29	34	63	2.91493	0.413384	0.747551	107	140	247	1.15448	0.169869	0.536856	21	3	24	2.85511	0.0135523	0.748369	0.677592	0.0995161
28S	81	C	127	25	152	0.496006	0	0.333008	99	94	193	1.51529	0.202138	0.603669	7	6	13	3.98095	0.438881	0.810863	0.582514	0.195656
28S	82	U	205	97	302	0.295856	0	0	107	145	252	0.788977	0	0.441998	21	14	35	0.570679	0	0.369874	0.270624	0.193612
28S	83	C	254	101	355	0.418009	0	0	180	321	501	0.219256	0	0	20	42	62	0.253616	0	0	0	0
28S	84	A	310	53	363	0.405006	0	0	458	232	690	0.503087	0	0	34	33	67	0.354739	0	0	0	0
28S	85	G	150	56	206	0.188137	0	0.158993	159	148	307	0.202633	0	0.168948	13	34	47	0.00486111	0	0	0.109314	0.0774031
28S	86	U	242	102	344	0.290048	0	0	221	175	396	0.111251	0	0	21	22	43	0.25	0	0.203704	0.0679012	0.0960268
28S	87	A	137	73	210	0.275303	0	0.216678	239	58	297	0.179978	0	0.152961	20	47	67	0.111765	0	0	0.123213	0.090925
28S	88	A	128	80	208	0.352525	0.00334058	0.261568	236	62	298	0.153066	0	0.133133	22	19	41	0.974074	0	0.499457	0.298053	0.15176
28S	89	C	25	77	102	1.88889	0.399114	0.656051	219	241	460	0.321162	0	0	11	35	46	1.14137	0.0778763	0.538359	0.398137	0.285596
28S	90	G	58	261	319	0.0999653	0	0	321	71	392	0.243766	0	0	10	53	63	1.23142	0	0.555747	0.185249	0.261982
28S	91	G	75	210	285	0.0291764	0	0.0284459	98	46	144	1.03111	0.234365	0.509388	15	35	50	2.53791	0.295603	0.721345	0.419726	0.289893
28S	92	C	33	310	343	0.150549	0	0	162	94	256	0.0322525	0	0.031363	16	124	140	0.525138	0	0.34593	0.125764	0.156206
28S	93	G	28	226	254	0.167277	0	0.143788	40	66	106	1.49865	0.297455	0.602036	21	125	146	0.666667	0	0.401639	0.382488	0.187568
28S	94	A	39	407	446	0.35558	0	0	76	153	229	0.145121	0	0.127213	13	315	328	0.230159	0	0	0.0424042	0.0599686
28S	95	G	37	287	324	0.0577778	0	0	37	179	216	0.296877	0	0.229733	12	264	276	0.0442038	0	0.0424794	0.0907374	0.0998029
28S	96	U	29	524	553	0.489811	0	0	66	223	289	0.0390805	0	0	31	689	720	0.647758	0	0	0	0
28S	97	G	63	176	239	0.299769	0	0.231374	19	259	278	0.0283951	0	0.0277076	10	435	445	0.341978	0	0	0.0863605	0.103162
28S	98	A	37	120	157	0.954008	0.14504	0.489818	37	113	150	1.09941	0.160183	0.525333	28	491	519	0.465235	0	0	0.338384	0.239712
28S	99	A	60	85	145	1.01918	0.12185	0.506467	109	110	219	0.450657	0	0.311633	98	92	190	0.563234	0	0.361511	0.393204	0.0826371
28S	100	C	217	172	389	0.349886	0	0	354	197	551	0.399054	0	0	110	108	218	0.247844	0	0.199347	0.066449	0.0939731
28S	101	A	102	153	255	0.000303819	0	0	264	307	571	0.36554	0	0	99	156	255	0.0707899	0	0	0	0
28S	102	G	71	157	228	0.135565	0	0.119842	75	353	428	0.00890961	0	0.00885138	36	83	119	0.862685	0.0399375	0.465222	0.197972	0.194331
28S	103	G	46	268	314	0.271781	0	0	71	254	325	0.436742	0	0.304631	14	138	152	0.116267	0	0.104771	0.136467	0.126369
28S	104	G	15	166	181	0.334799	0	0.25186	52	178	230	1.20467	0.12593	0.547492	16	40	56	1.63392	0.220971	0.624497	0.474616	0.160619
28S	105	A	30	128	158	0.554088	0	0.357985	30	205	235	1.30009	0.204743	0.566278	15	59	74	0.583111	0.0597814	0.371461	0.431908	0.0951734
28S	106	A	27	89	116	1.20389	0.210972	0.548384	26	845	871	0.423242	0	0	17	56	73	0.493093	0	0.333266	0.293883	0.225602
28S	107	G	28	277	305	0.255301	0	0	19	624	643	0.157315	0	0	16	84	100	0.00748075	0	0	0	0
28S	108	A	29	397	426	0.516862	0	0	39	986	1025	0.517804	0	0	23	50	73	0.24039	0	0.195937	0.0653123	0.0923655
28S	109	G	18	155	173	0.32037	0	0.243697	48	428	476	0.155276	0	0.13465	16	71	87	0.00467172	0	0.00470319	0.127684	0.0976933
28S	110	C	16	200	216	0.0408602	0	0	40	518	558	0.0544226	0	0	30	30	60	0.410565	0	0.294487	0.0981622	0.138822
28S	111	C	24	181	205	0.0397519	0	0	47	421	468	0.119853	0	0.10723	65	33	98	0.191134	0	0	0.0357433	0.0505487
28S	112	C	71	192	263	0.309343	0	0	145	415	560	0.125292	0	0	48	68	116	0.362203	0	0	0	0
28S	113	A	88	110	198	0.114015	0	0	176	375	551	0.225443	0	0	102	30	132	0.481704	0	0	0	0
28S	114	G	24	73	97	0.670408	0.0087874	0.403811	80	287	367	0.0674517	0	0.0633507	34	11	45	0.568599	0	0.367583	0.278248	0.152673
28S	115	C	55	108	163	0.234688	0	0	150	154	304	0.0642259	0	0.0605363	67	20	87	0.309217	0	0	0.0201788	0.0285371
28S	116	G	20	43	63	0.871181	0.0823179	0.469499	84	151	235	0.218267	0	0.179787	26	9	35	0.683642	0.07153	0.412861	0.354049	0.125372
28S	117	C	19	33	52	0.959119	0.00832302	0.494327	58	178	236	0.00726676	0	0.00724468	11	12	23	1.38009	0.231979	0.59018	0.363917	0.255223
28S	118	C	35	93	128	0.381481	0	0	40	134	174	0.167175	0	0.143935	13	13	26	0.903704	0.0563701	0.484127	0.209354	0.202985
28S	119	G	17	25	42	0.699225	0	0.417206	20	67	87	0.928409	0.13831	0.484292	16	27	43	0.0141414	0	0.0142639	0.305254	0.207576
28S	120	A	13	30	43	0.469697	0	0.324607	20	40	60	1.27486	0.182115	0.564481	21	7	28	0.584674	0	0.377163	0.422084	0.102951
28S	121	A	3	13	16	2.67516	0.259434	0.739743	11	24	35	2.23827	0.297213	0.697174	7	13	20	1.23862	0.028458	0.565322	0.667413	0.0742515
28S	122	U	0	9	9	4.71778	0.508621	0.839794	4	49	53	0.859259	0	0.466801	4	38	42	0.00284238	0	0.00290161	0.436499	0.342331
28S	123	C	1	44	45	0.182367	0	0.157128	3	47	50	0.819826	0	0.455404	10	27	37	0.172807	0	0.150727	0.254419	0.142141
28S	124	C	4	46	50	0.0675381	0	0.0644491	7	63	70	0.179656	0	0.154135	15	35	50	0.127015	0	0	0.0728615	0.063206
28S	125	C	4	48	52	0.015304	0	0.0153587	4	45	49	0.729333	0.110908	0.426677	14	43	57	0.213218	0	0	0.147345	0.197617
28S	126	C	1	114	115	0.592146	0	0	11	141	152	0.485911	0	0	19	109	128	0.714126	0	0	0	0
28S	127	G	2	37	39	0.453611	0	0.317519	5	45	50	0.933115	0.1339	0.487647	9	19	28	0.682375	0	0.41409	0.406418	0.0696658
28S	128	C	4	55	59	0.03	0	0	14	119	133	0.301575	0	0	9	23	32	0.511785	0	0.345455	0.115152	0.162849
28S	129	C	4	74	78	0.255556	0	0	5	115	120	0.189807	0	0	8	12	20	1.37989	0.102779	0.591652	0.197217	0.278907
[truncated: 5,214 more rows]
