# Supplementary material for: Profiling of ribose methylations in ribosomal RNA from diffuse large B-cell lymphoma patients for evaluation of ribosomes as drug targets
Source: NAR Cancer. 2020 Dec 22;2(4):zcaa035. doi: 10.1093/narcan/zcaa035 (PMC8210301; doi:10.1093/narcan/zcaa035)
Supplement: zcaa035_Supplemental_Files [file zcaa035_supplemental_files.zip › Data_S1_DLBCL_3017349.xls]

## Sheet: DLBCL_3017349
Data_handling_v3			CTAACT_DLBCL_3017349_1						GTAGTG_DLBCL_3017349_2						TACTGT_DLBCL_3017349_3						Average
RNA	Position	Nucl	5'_reads	3'_reads	5'+3'	v5_score	v6_score	Meth%	5'_reads	3'_reads	5'+3'	v5_score	v6_score	Meth%	5'_reads	3'_reads	5'+3'	v5_score	v6_score	Meth%	Av.Meth%	Std.dev.	>=0.75
18S	1	U	536	0	536	0	0	0	881	0	881	0	0	0	86	0	86	0	0	0	0	0
18S	2	A	272	0	272	0	0	0	479	0	479	0	0	0	78	0	78	0	0	0	0	0
18S	3	C	825	0	825	0	0	0	631	0	631	0	0	0	114	0	114	0	0	0	0	0
18S	4	C	1207	0	1207	0	0	0	905	0	905	0	0	0	455	0	455	0	0	0	0	0
18S	5	U	1767	0	1767	0	0	0	1289	0	1289	0	0	0	647	0	647	0	0	0	0	0
18S	6	G	2741	0	2741	0	0	0	2476	0	2476	0	0	0	1422	0	1422	0	0	0	0	0
18S	7	G	1303	0	1303	0.150298	0	0	309	0	309	1.34061	0	0.573551	144	0	144	1.26897	0	0.560976	0.378176	0.26746
18S	8	U	1441	0	1441	0.28979	0	0	299	0	299	1.12115	0	0.529389	138	0	138	1.16651	0	0.540221	0.356537	0.252148
18S	9	U	1636	0	1636	0.428582	0	0	482	0	482	0.153968	0	0.133665	165	0	165	0.64759	0	0.394495	0.176053	0.163817
18S	10	G	577	0	577	0.615494	0.0411627	0.381403	183	0	183	1.8	0	0.644107	64	0	64	2.95521	0	0.750087	0.591866	0.154981
18S	11	A	265	0	265	2.13922	0.312375	0.682267	80	0	80	4.5941	0	0.823057	20	0	20	9.57196	0.398999	0.909507	0.804943	0.0936503	1
18S	12	U	75	0	75	8.73304	0.598504	0.898472	49	0	49	7.08622	0.488383	0.878506	99	0	99	0.815	0	0.451524	0.742834	0.206149
18S	13	C	104	0	104	4.72794	0.365566	0.826792	54	0	54	4.83556	0.460336	0.831227	6	0	6	18.046	0.821908	0.954656	0.870891	0.0592582	1
18S	14	C	133	0	133	3.12828	0.149144	0.75914	241	0	241	0.361616	0	0.266387	45	0	45	1.95097	0.194723	0.666034	0.563854	0.213748
18S	15	U	352	51	403	0.285149	0	0.222308	412	12	424	0.0567843	0	0	144	0	144	0.0642146	0	0	0.0741027	0.104797
18S	16	G	151	22	173	2.41539	0.299114	0.7084	155	5	160	2.24948	0.248219	0.693584	105	10	115	0.354789	0	0.263555	0.55518	0.206299
18S	17	C	371	35	406	0.509855	0	0.338235	358	9	367	0.559149	0	0.35925	156	1	157	0.0563291	0	0.0536468	0.250377	0.139374
18S	18	C	921	46	967	0.314291	0	0	845	4	849	0.21485	0	0	369	0	369	0.534174	0	0	0	0
18S	19	A	924	14	938	0.199006	0	0	847	1	848	0.0795184	0	0	309	0	309	0.362509	0	0	0	0
18S	20	G	652	62	714	0.278866	0	0.218296	511	15	526	0.993612	0	0.498873	143	1	144	0.762146	0	0.434209	0.383793	0.119965
18S	21	U	695	566	1261	0.297526	0	0	1332	237	1569	0.366426	0	0	165	22	187	0.373227	0	0.272845	0.0909484	0.12862
18S	22	A	982	919	1901	0.473893	0	0	894	551	1445	0.0645459	0	0	230	77	307	0.0527056	0	0	0	0
18S	23	G	243	204	447	1.91602	0.0906084	0.65757	344	286	630	1.57007	0	0.611282	84	39	123	1.81783	0.191144	0.646969	0.638607	0.0198007
18S	24	C	887	512	1399	0.0270476	0	0.0263536	1283	628	1911	0.151093	0	0	262	148	410	0.133766	0	0	0.00878455	0.0124232
18S	25	A	447	260	707	1.56685	0.110656	0.610754	813	321	1134	0.626001	0	0.385203	177	116	293	0.334921	0	0.251533	0.41583	0.148242
18S	26	U	895	955	1850	0.0138484	0	0.0136665	2150	1175	3325	0.490897	0	0	297	323	620	0.382752	0	0	0.0045555	0.00644245
18S	27	A	13	29	42	51.1214	0.935516	0.981252	24	137	161	11.9484	0.591034	0.92321	1	46	47	8.675	0.65443	0.898576	0.934346	0.0346587	1	0.981252	0.92321	0.898576	0.934346	0.0346587
18S	28	U	1254	2234	3488	0.446785	0	0	1895	3842	5737	0.757217	0	0	216	693	909	0.594554	0	0	0	0
18S	29	G	1010	1118	2128	0.00158134	0	0.00157958	538	1213	1751	0.00166159	0	0.00165978	86	476	562	0.294257	0	0	0.00107979	0.000764227
18S	30	C	1816	2374	4190	0.536539	0	0	539	1041	1580	0.0497013	0	0.0473766	100	527	627	0.406139	0	0	0.0157922	0.0223335
18S	31	U	2075	3051	5126	0.650034	0	0	569	1222	1791	0.189974	0	0	73	379	452	0.212043	0	0	0	0
18S	32	U	437	2004	2441	0.174356	0	0	425	1077	1502	0.117424	0	0	40	473	513	0.384976	0	0	0	0
18S	33	G	811	518	1329	0.477728	0	0.32345	128	214	342	2.51821	0	0.716358	32	77	109	1.89364	0.155086	0.656477	0.565428	0.172842
18S	34	U	600	172	772	1.50433	0.238882	0.601002	55	280	335	2.33562	0.027972	0.700831	28	63	91	2.35024	0.300725	0.703797	0.668543	0.0477745
18S	35	C	661	277	938	0.755272	0	0.430549	151	157	308	1.57087	0.204784	0.611797	4	60	64	3.05402	0.345845	0.756201	0.599516	0.13323
18S	36	U	466	61	527	1.89861	0.212687	0.655435	77	93	170	3.26056	0.423799	0.766341	11	13	24	9.13378	0.66225	0.904892	0.775556	0.102048	1
18S	37	C	805	242	1047	0.170123	0	0.145508	248	231	479	0.327639	0	0.247171	51	47	98	1.35432	0.104691	0.577728	0.323469	0.184517
18S	38	A	623	126	749	0.39397	0	0.282895	225	264	489	0.338526	0	0.253296	51	105	156	0.608988	0	0.379996	0.305396	0.0541166
18S	39	A	679	220	899	0.0506914	0	0.0482968	442	255	697	0.0659822	0	0	202	82	284	0.127368	0	0	0.0160989	0.0227673
18S	40	A	829	210	1039	0.112917	0	0	303	340	643	0.155797	0	0.134978	249	68	317	0.131342	0	0	0.0449925	0.063629
18S	41	G	609	224	833	0.127724	0	0.113379	412	294	706	0.13819	0	0.121563	213	114	327	0.0847222	0	0	0.078314	0.055477
18S	42	A	844	201	1045	0.128479	0	0	637	160	797	0.106934	0	0.0967133	247	174	421	0.248815	0	0	0.0322378	0.0455911
18S	43	U	659	304	963	0.00192485	0	0	452	292	744	0.36774	0	0.269131	172	183	355	0.0230961	0	0.0226369	0.0972561	0.121885
18S	44	U	974	547	1521	0.413929	0	0	1315	645	1960	0.51812	0	0	409	330	739	0.551231	0	0	0	0
18S	45	A	177	609	786	0.301341	0	0.231788	548	656	1204	0.0292208	0	0	124	220	344	0.128792	0	0.114391	0.115393	0.0946299
18S	46	A	198	773	971	0.0233996	0	0.0228876	725	446	1171	0.039069	0	0.0376309	134	186	320	0.185531	0	0.156909	0.0724757	0.0600057
18S	47	G	118	340	458	1.50501	0.22901	0.601323	292	509	801	0.693613	0.0257582	0.409848	70	162	232	0.693133	0.0241889	0.410419	0.473864	0.0901278
18S	48	C	173	581	754	0.605313	0.0186396	0.37738	366	859	1225	0.113848	0	0.102286	92	240	332	0.134635	0	0.118974	0.199547	0.125931
18S	49	C	426	862	1288	0.0772175	0	0.071734	541	1295	1836	0.222561	0	0	200	385	585	0.381475	0	0	0.0239113	0.0338157
18S	50	A	281	681	962	0.606046	0	0.377597	352	646	998	0.574819	0.000668124	0.365239	93	133	226	0.744249	0	0.427768	0.390201	0.0270384
18S	51	U	697	1030	1727	0.0614583	0	0	855	1680	2535	0.453325	0	0	243	157	400	0.114935	0	0	0	0
18S	52	G	341	441	782	1.47054	0.226984	0.595538	415	571	986	0.607959	0	0.378332	88	65	153	1.53442	0.214596	0.606987	0.526952	0.105194
18S	53	C	1386	1345	2731	0.295441	0	0	855	1143	1998	0.251365	0	0	335	155	490	0.216927	0	0	0	0
18S	54	A	1087	1017	2104	0.0506572	0	0.0482366	596	594	1190	0.353335	0	0.261247	206	86	292	0.547364	0	0.354522	0.221335	0.128186
18S	55	U	2730	1839	4569	0.535891	0	0	1297	1483	2780	0.483487	0	0	660	76	736	0.345982	0	0	0	0
18S	56	G	832	840	1672	0.515395	0	0.34024	499	555	1054	0.460969	0	0.315728	188	31	219	1.54722	0.0879436	0.608501	0.42149	0.132615
18S	57	U	1478	1406	2884	0.11403	0	0	725	591	1316	0.140876	0	0.123563	312	21	333	0.832768	0.000639454	0.455121	0.192894	0.192161
18S	58	C	1612	1006	2618	0.0035934	0	0	585	672	1257	0.10151	0	0.0922221	396	16	412	0.561797	0	0.360271	0.150831	0.152807
18S	59	U	2025	940	2965	0.0954409	0	0	1196	329	1525	0.126853	0	0	779	67	846	0.178079	0	0	0	0
18S	60	A	1863	664	2527	0.0432665	0	0.0414879	909	281	1190	0.0632802	0	0.0595611	864	42	906	0.206162	0	0	0.033683	0.0249342
18S	61	A	2368	649	3017	0.139099	0	0	1243	407	1650	0.303661	0	0	1530	33	1563	0.552877	0	0	0	0
18S	62	G	1176	634	1810	0.413805	0	0.292803	244	182	426	1.64666	0.294457	0.622716	381	81	462	0.783753	0	0.439917	0.451812	0.134949
18S	63	U	2562	993	3555	0.348253	0	0	1140	372	1512	0.375898	0	0	816	146	962	0.182001	0	0	0	0
18S	64	A	1230	526	1756	0.354911	0	0.262054	414	241	655	0.486162	0	0.327462	478	102	580	0.422088	0	0.297168	0.295561	0.0267268
18S	65	C	1634	1421	3055	0.327705	0	0	753	391	1144	0.249888	0	0	1268	193	1461	0.522108	0	0	0	0
18S	66	G	470	696	1166	0.818699	0.0651902	0.450369	288	293	581	0.568423	0	0.362814	272	160	432	0.764947	0	0.433979	0.415721	0.038004
18S	67	C	2296	756	3052	0.394679	0	0	366	366	732	0.324147	0	0.24505	467	496	963	0.329138	0	0	0.0816832	0.115517
18S	68	A	1104	387	1491	0.310873	0	0.237271	161	163	324	2.36458	0.266407	0.703429	258	218	476	0.281179	0	0.219828	0.386843	0.223974
18S	69	C	980	510	1490	0.267784	0	0.211334	256	325	581	0.961722	0.0222894	0.490674	229	333	562	0.0128281	0	0	0.234003	0.200957
18S	70	G	604	352	956	1.03664	0.08253	0.509257	452	239	691	0.817453	0.0652189	0.450137	152	169	321	0.686818	0	0.407919	0.455771	0.0415624
18S	71	G	322	169	491	3.13819	0.441225	0.758721	458	367	825	0.658071	0.0442652	0.39718	138	137	275	0.853221	0	0.461301	0.539067	0.157509
18S	72	C	1107	339	1446	0.546088	0	0.353364	644	1182	1826	0.1359	0	0	199	144	343	0.431266	0	0.301931	0.218432	0.155875
18S	73	C	2565	259	2824	0.176968	0	0	1656	1104	2760	0.403658	0	0	348	115	463	0.0702107	0	0.065737	0.0219123	0.0309887
18S	74	G	2343	319	2662	0.0763341	0	0	1449	1124	2573	0.307796	0	0	260	75	335	0.47371	0	0.322091	0.107364	0.151835
18S	75	G	1168	301	1469	1.00864	0.0248059	0.502321	559	439	998	1.11335	0	0.527067	126	44	170	2.20949	0.31328	0.68968	0.573023	0.0831059
18S	76	U	2713	1158	3871	0.245756	0	0	1752	958	2710	0.271273	0	0	387	331	718	0.292196	0	0	0	0
18S	77	A	1367	620	1987	0.722893	0	0.419703	978	458	1436	0.514536	0	0.339888	251	40	291	1.09174	0.0824904	0.522786	0.427459	0.0748687
18S	78	C	6408	1247	7655	0.604817	0	0	4185	1212	5397	0.678644	0	0	1081	327	1408	0.611143	0	0	0	0
18S	79	A	2354	1117	3471	0.0539651	0	0.0512159	782	895	1677	0.246636	0	0.197936	122	561	683	0.0306205	0	0	0.0830506	0.0838838
18S	80	G	1378	1258	2636	0.435946	0	0.303675	646	552	1198	0.682115	0	0.405711	107	316	423	0.704717	0	0.413965	0.374451	0.0501591
18S	81	U	2048	3448	5496	0.339508	0	0	705	1253	1958	0.0348817	0	0	139	661	800	0.100763	0	0	0	0
18S	82	G	1825	1315	3140	0.2561	0	0.203937	610	355	965	1.01785	0.00449103	0.504682	166	400	566	0.351813	0	0.260593	0.323071	0.130485
18S	83	A	1336	2235	3571	0.0739113	0	0.0688423	736	579	1315	0.399679	0	0.285706	119	723	842	0.0668907	0	0	0.118183	0.121745
18S	84	A	1235	2191	3426	0.0919366	0	0.0842184	698	849	1547	0.117356	0	0.105091	173	947	1120	0.318723	0	0	0.063103	0.0454269
18S	85	A	1628	1768	3396	0.0155333	0	0.0153002	774	740	1514	0.00552255	0	0	169	442	611	0.279847	0	0.218936	0.0780789	0.099797
18S	86	C	2091	1076	3167	0.0484498	0	0.0462248	929	686	1615	0.104449	0	0	212	603	815	0.0880447	0	0	0.0154083	0.0217906
18S	87	U	3452	2475	5927	0.527909	0	0	1321	1553	2874	0.562926	0	0	357	550	907	0.197724	0	0	0	0
18S	88	G	1655	793	2448	0.162134	0	0.139563	494	283	777	0.813625	0	0.448936	130	249	379	1.03746	0.0716075	0.50985	0.366117	0.162116
18S	89	C	2209	1131	3340	0.261622	0	0	1689	458	2147	0.444667	0	0	326	1261	1587	0.613609	0	0	0	0
18S	90	G	354	476	830	2.07881	0.299322	0.675463	172	160	332	3.0005	0.465136	0.750595	66	285	351	1.01654	0.117087	0.504812	0.643623	0.102835
18S	91	A	1028	1826	2854	0.261144	0	0	756	434	1190	0.00234164	0	0.00233812	188	409	597	0.0295615	0	0.0287594	0.0103658	0.0130412
18S	92	A	542	736	1278	0.694379	0	0.410003	458	284	742	0.835562	0	0.455542	65	308	373	0.616667	0	0.382075	0.415873	0.0302784
18S	93	U	187	212	399	4.05856	0.336589	0.802712	296	411	707	0.841321	0	0.457263	28	427	455	0.167154	0	0.143485	0.46782	0.269232
18S	94	G	283	710	993	0.720948	0	0.41917	301	610	911	0.354569	0	0.26197	40	646	686	0.329209	0	0	0.227047	0.172898
18S	95	G	220	506	726	1.57486	0.0184442	0.611956	405	370	775	0.787242	0	0.440797	68	389	457	0.0482048	0	0.0460839	0.366279	0.236949
18S	96	C	272	2350	2622	0.356521	0	0	312	681	993	0.38425	0	0.277789	82	273	355	0.171504	0	0.146749	0.141513	0.113467
18S	97	U	331	1512	1843	0.0484695	0	0.0462527	622	1110	1732	0.203879	0	0	86	226	312	0.322045	0	0.244186	0.0968129	0.105905
18S	98	C	408	2700	3108	0.430338	0	0	180	4024	4204	0.741041	0	0	48	271	319	0.186875	0	0.157867	0.0526223	0.0744192
18S	99	A	3	41	44	47.0274	0.902277	0.979632	1	202	203	6.57375	0.344305	0.868527	0	14	14	25.4785	0.881893	0.964662	0.937607	0.0492277	1	0.979632	0.868527	0.964662	0.937607	0.0492277
18S	100	U	257	1709	1966	0.0968932	0	0.0883752	141	1368	1509	0.0817366	0	0	53	397	450	0.236832	0	0	0.0294584	0.0416605
18S	101	U	345	4296	4641	0.554139	0	0	384	2144	2528	0.505096	0	0	56	594	650	0.529305	0	0	0	0
18S	102	A	184	2585	2769	0.149394	0	0	158	969	1127	0.199045	0	0.166125	32	360	392	0.187136	0	0	0.0553751	0.0783123
18S	103	A	88	2348	2436	0.0449642	0	0	144	684	828	0.583568	0	0.368796	32	323	355	0.145724	0	0	0.122932	0.173852
18S	104	A	10	1285	1295	0.951517	0	0.487771	51	436	487	1.62505	0.0719926	0.619538	6	86	92	2.55209	0.247559	0.720657	0.609322	0.0953494
18S	105	U	56	812	868	1.946	0.179249	0.660815	27	651	678	0.571281	0	0.363918	18	123	141	1.22449	0	0.552207	0.525647	0.122654
18S	106	C	416	3218	3634	0.319205	0	0	215	845	1060	0.098094	0	0.0894079	126	347	473	0.384505	0	0	0.0298026	0.0421473
18S	107	A	892	3337	4229	0.423346	0	0	479	786	1265	0.0766105	0	0	148	259	407	0.304194	0	0	0	0
18S	108	G	140	1423	1563	0.645261	0	0.392346	157	497	654	0.790755	0	0.441953	62	110	172	0.602633	0	0.377388	0.403896	0.0275947
18S	109	U	141	1300	1441	0.733256	0	0.423221	75	811	886	0.3236	0	0.244693	18	79	97	1.75578	0.154476	0.639495	0.435803	0.161422
18S	110	U	350	3001	3351	0.359222	0	0	347	1137	1484	0.260382	0	0	31	334	365	0.401457	0	0	0	0
18S	111	A	262	2076	2338	0.0409244	0	0	298	603	901	0.353141	0	0.261193	29	197	226	0.0590798	0	0.0560171	0.105737	0.112278
18S	112	U	644	3432	4076	0.505611	0	0	630	2362	2992	0.656803	0	0	71	307	378	0.408912	0	0	0	0
18S	113	G	402	1964	2366	0.166873	0	0	683	1053	1736	0.340856	0	0	40	215	255	0.167491	0	0	0	0
18S	114	G	360	846	1206	0.541977	0	0.351671	302	311	613	1.00469	0	0.501576	25	62	87	1.49899	0.143224	0.602578	0.485275	0.103079
18S	115	U	230	791	1021	0.675288	0	0.403323	360	569	929	0.20871	0	0.172825	21	123	144	0.382835	0	0.278236	0.284795	0.0942147
18S	116	U	9	37	46	35.3761	0.904557	0.973079	9	47	56	19.5018	0.804166	0.952038	1	11	12	15.6521	0.801243	0.94431	0.956476	0.0121567	1	0.973079	0.952038	0.94431	0.956476	0.0121567
18S	117	C	804	786	1590	0.167484	0	0	633	531	1164	0.181068	0	0	108	173	281	0.395272	0	0	0	0
18S	118	C	1077	767	1844	0.38427	0	0	939	611	1550	0.449939	0	0	209	88	297	0.466331	0	0	0	0
18S	119	U	559	313	872	0.192249	0	0.161404	516	327	843	0.0574776	0	0	88	32	120	0.405051	0	0.289988	0.150464	0.118639
18S	120	U	816	577	1393	0.395026	0	0	683	358	1041	0.350363	0	0	165	105	270	0.479254	0	0	0	0
18S	121	U	34	42	76	11.2196	0.733525	0.919141	17	16	33	22.1284	0.86007	0.957981	0	5	5	28.563	0.879988	0.971652	0.949591	0.0222431	1	0.919141	0.957981	0.971652	0.949591	0.0222431
18S	122	G	428	531	959	0.156481	0	0	344	216	560	0.28372	0	0.221321	63	125	188	0.125397	0	0	0.0737737	0.104332
18S	123	G	164	515	679	0.352533	0	0.26093	166	301	467	0.795204	0	0.443488	37	81	118	0.674697	0	0.404909	0.369776	0.0785604
18S	124	U	178	222	400	1.22757	0.027989	0.551698	192	341	533	0.522056	0	0.343416	37	49	86	1.30715	0.0439344	0.569402	0.488172	0.102613
18S	125	C	544	419	963	0.151948	0	0	563	350	913	0.113032	0	0	99	145	244	0.131837	0	0	0	0
18S	126	G	174	205	379	1.50541	0.160113	0.601495	252	107	359	1.67633	0.191137	0.627004	40	31	71	2.63781	0.300764	0.727888	0.652129	0.0545725
18S	127	C	499	228	727	0.286554	0	0.222968	641	268	909	0.0411966	0	0.0396084	189	50	239	0.0622685	0	0.0588493	0.107142	0.0822771
18S	128	U	740	206	946	0.0319371	0	0.0309804	848	238	1086	0.0796484	0	0	274	63	337	0.227318	0	0	0.0103268	0.0146043
18S	129	C	1735	202	1937	0.550367	0	0	1798	398	2196	0.583225	0	0	446	37	483	0.487787	0	0	0	0
18S	130	G	369	225	594	0.73888	0	0.425328	391	125	516	1.20138	0	0.546218	74	70	144	1.02674	0	0.508327	0.493291	0.0504855
18S	131	C	1329	157	1486	0.353448	0	0	1728	120	1848	0.406178	0	0	664	50	714	0.665051	0	0	0	0
18S	132	U	1283	406	1689	0.413912	0	0	1482	219	1701	0.326903	0	0	362	48	410	0.291673	0	0	0	0
18S	133	C	629	467	1096	0.002441	0	0	610	275	885	0.450013	0	0.310593	147	44	191	0.684549	0	0.407629	0.239407	0.17386
18S	134	C	187	374	561	1.07505	0.117747	0.518528	227	250	477	1.88745	0.251027	0.654147	35	31	66	4.20498	0.448664	0.810199	0.660958	0.119172		0.518528	0.654147	0.810199	0.660958	0.119172
18S	135	U	107	473	580	0.974546	0.0791174	0.493985	200	605	805	0.644817	0	0.392325	41	47	88	2.87728	0.315124	0.744244	0.543518	0.147878
18S	136	C	342	190	532	1.0666	0.10239	0.516583	586	142	728	0.734644	0	0.423848	116	53	169	0.900131	0	0.475191	0.471874	0.0379316
18S	137	U	733	232	965	0.134472	0	0.118641	1849	799	2648	0.599123	0	0	318	19	337	0.0806706	0	0	0.039547	0.0559279
18S	138	C	1475	587	2062	0.523176	0	0	1105	276	1381	0.16772	0	0	613	37	650	0.613449	0	0	0	0
18S	139	C	896	364	1260	0.162428	0	0	932	402	1334	0.194332	0	0	259	77	336	0.178833	0	0	0	0
18S	140	U	696	505	1201	0.107635	0	0	1256	646	1902	0.490547	0	0	465	81	546	0.552326	0	0	0	0
18S	141	A	606	193	799	0.428583	0	0.300269	422	170	592	0.835207	0.0555605	0.455521	259	37	296	0.0947624	0	0	0.25193	0.189081
18S	142	C	610	236	846	0.430434	0	0.30116	264	191	455	1.39822	0.151594	0.583558	82	38	120	1.35647	0.188741	0.577663	0.48746	0.131756
18S	143	U	563	645	1208	0.0193089	0	0.0189585	301	418	719	0.408503	0	0.290313	55	108	163	0.639566	0.0201867	0.391539	0.233603	0.157302
18S	144	U	891	598	1489	0.163468	0	0	350	472	822	0.0769812	0	0.0715594	98	71	169	0.462353	0	0.317447	0.129669	0.135955
18S	145	G	798	230	1028	0.284656	0	0.221749	359	115	474	0.875649	0.0464346	0.467376	76	69	145	0.554871	0	0.358439	0.349188	0.10049
18S	146	G	827	313	1140	0.308414	0	0.235874	355	352	707	0.243832	0	0.196256	59	62	121	0.908379	0.0567937	0.478048	0.303393	0.124555
18S	147	A	814	145	959	0.652153	0.0384843	0.394978	454	285	739	0.121607	0	0.108553	114	56	170	0.278168	0	0.21863	0.24072	0.117971
18S	148	U	1622	328	1950	0.172162	0	0	1004	529	1533	0.483587	0	0	157	126	283	0.183959	0	0	0	0
18S	149	A	1233	341	1574	0.15145	0	0.131602	221	321	542	0.75177	0.0557536	0.4296	72	146	218	0.164992	0	0.142183	0.234462	0.138051
18S	150	A	1398	286	1684	0.0979492	0	0.0892593	352	536	888	0.0212598	0	0.0208402	80	106	186	0.414201	0	0.293999	0.134699	0.116053
18S	151	C	1789	311	2100	0.109234	0	0	195	691	886	0.0444194	0	0.0425762	121	189	310	0.155627	0	0	0.0141921	0.0200706
18S	152	U	2872	1145	4017	0.584249	0	0	432	1163	1595	0.457282	0	0	108	310	418	0.376452	0	0	0	0
18S	153	G	582	743	1325	0.440447	0	0.305931	220	358	578	0.6256	0	0.385252	46	237	283	0.0405712	0	0	0.230394	0.166101
18S	154	U	895	1411	2306	0.2582	0	0	270	967	1237	0.290074	0	0	41	579	620	0.622992	0	0	0	0
18S	155	G	1740	804	2544	0.388666	0	0	364	627	991	0.090457	0	0	85	116	201	0.369527	0	0.2708	0.0902666	0.127656
18S	156	G	439	501	940	0.736238	0	0.424302	63	366	429	1.36124	0.182322	0.577062	15	63	78	2.64219	0.340717	0.72797	0.576445	0.123973
18S	157	U	707	1104	1811	0.206806	0	0	135	849	984	0.0551156	0	0.0522869	24	227	251	0.0675485	0	0.0635105	0.0385991	0.0276756
18S	158	A	381	539	920	0.547388	0	0.353998	98	748	846	0.372098	0	0.271422	37	209	246	0.110526	0	0.0998902	0.24177	0.105837
18S	159	A	4	13	17	73.5846	0.961114	0.987328	1	43	44	27.5116	0.90724	0.965679	0	7	7	36.8361	0.928421	0.976797	0.976601	0.00883909	1	0.987328	0.965679	0.976797	0.976601	0.00883909
18S	160	U	157	206	363	2.33346	0.223837	0.700588	114	1251	1365	0.153742	0	0	28	252	280	0.0688019	0	0	0.233529	0.330261
18S	161	U	242	715	957	0.0958594	0	0.0875576	184	1442	1626	0.300075	0	0	29	292	321	0.26363	0	0	0.0291859	0.0412751
18S	162	C	238	1004	1242	0.209735	0	0	151	1366	1517	0.216242	0	0	31	283	314	0.208042	0	0	0	0
18S	163	U	425	1222	1647	0.384776	0	0	886	1521	2407	0.508379	0	0	51	277	328	0.180074	0	0	0	0
18S	164	A	436	1045	1481	0.285275	0	0	551	1845	2396	0.510907	0	0	73	392	465	0.440796	0	0	0	0
18S	165	G	199	1172	1371	0.173332	0	0	205	943	1148	0.0932792	0	0.0853885	58	338	396	0.346348	0	0	0.0284628	0.0402525
18S	166	A	13	44	57	21.6429	0.849006	0.956564	1	11	12	101.577	0.966086	0.990994	1	4	5	48.8981	0.940952	0.983243	0.976934	0.014747	1	0.956564	0.990994	0.983243	0.976934	0.014747
18S	167	G	370	267	637	1.08278	0.0806409	0.520263	101	511	612	0.883723	0	0.469543	29	86	115	1.35038	0.0199451	0.576652	0.522153	0.0437477
18S	168	C	765	905	1670	0.277937	0	0	358	751	1109	0.125375	0	0	128	192	320	0.283212	0	0	0	0
18S	169	U	674	1415	2089	0.408995	0	0	798	1222	2020	0.632536	0	0	39	393	432	0.538363	0	0	0	0
18S	170	A	902	928	1830	0.226658	0	0	399	456	855	0.142497	0	0	167	173	340	0.437797	0	0	0	0
18S	171	A	416	1222	1638	0.0926717	0	0	86	243	329	0.925185	0	0.481327	21	75	96	0.931615	0	0.484886	0.322071	0.227743
18S	172	U	64	114	178	8.63352	0.6294	0.896716	29	12	41	13.0188	0.566321	0.930247	2	22	24	5.80133	0.432438	0.858016	0.894993	0.0295133	1	0.896716	0.930247	0.858016	0.894993	0.0295133
18S	173	A	292	1369	1661	0.0177096	0	0.0174117	81	214	295	0.81783	0	0.450731	18	123	141	0.0770736	0	0.0720293	0.180057	0.19269
18S	174	C	184	319	503	2.70906	0.317468	0.730781	22	76	98	4.15668	0.137517	0.807659	8	52	60	1.45264	0.016273	0.596262	0.711567	0.0873654		0.730781	0.807659	0.596262	0.711567	0.0873654
18S	175	A	314	2158	2472	0.349099	0	0	75	148	223	0.912698	0	0.478295	48	76	124	0.0517333	0	0	0.159432	0.22547
18S	176	U	271	3865	4136	0.676145	0	0	79	701	780	0.65483	0	0	15	153	168	0.48284	0	0	0	0
18S	177	G	44	1708	1752	0.135102	0	0	15	245	260	0.23146	0	0.188542	5	44	49	0.736667	0	0.429126	0.20589	0.175619
18S	178	C	195	1679	1874	0.26323	0	0	91	234	325	0.058214	0	0.0551715	17	57	74	0.096	0	0.08867	0.0479472	0.036558
18S	179	C	321	1534	1855	0.302933	0	0	76	179	255	0.526389	0	0.345744	24	73	97	0.161224	0	0	0.115248	0.162985
18S	180	G	217	370	587	1.16599	0.0574479	0.53874	50	174	224	1.01323	0	0.5044	15	18	33	1.73431	0.153423	0.641174	0.561438	0.0580987
18S	181	A	129	243	372	2.14036	0.273749	0.682148	88	133	221	1.22437	0.120405	0.551552	3	8	11	6.93519	0.598945	0.883255	0.705652	0.136433
18S	182	C	143	290	433	1.18628	0	0.543174	128	213	341	0.482684	0	0.326191	13	26	39	1.23111	0	0.558046	0.475803	0.105966
18S	183	G	109	394	503	0.363668	0	0.267072	249	423	672	0.299373	0	0	20	110	130	0.436726	0	0	0.0890242	0.125899
18S	184	G	216	281	497	0.184092	0	0.155735	351	477	828	0.439418	0	0	20	84	104	0.263175	0	0	0.0519117	0.0734142
18S	185	G	60	128	188	1.79206	0.111731	0.643061	90	509	599	0.19163	0	0	17	98	115	0.365421	0	0	0.214354	0.303142
18S	186	C	138	373	511	0.185156	0	0	103	1055	1158	0.652737	0	0	19	203	222	0.751619	0	0	0	0
18S	187	G	63	161	224	0.962716	0.172505	0.491615	39	437	476	0.0567668	0	0	1	36	37	0.944152	0	0.492301	0.327972	0.231911
18S	188	C	48	197	245	0.800226	0.125732	0.44552	18	306	324	0.308581	0	0.236369	4	31	35	0.912963	0	0.484283	0.388724	0.108887
18S	189	U	85	438	523	0.217494	0	0	23	359	382	0.0480708	0	0	4	18	22	1.75266	0.0906758	0.646933	0.215644	0.304967
18S	190	G	34	635	669	0.426932	0	0	17	118	135	1.36585	0.160591	0.579119	8	18	26	0.911934	0	0.486392	0.35517	0.25398
18S	191	A	4	452	456	0.146754	0	0	4	76	80	2.12442	0.153587	0.682638	1	21	22	0.872947	0	0.477159	0.386599	0.285948
18S	192	C	4	563	567	0.352602	0	0	4	61	65	1.98215	0	0.668066	0	18	18	0.840936	0	0.470242	0.379436	0.280193
18S	193	C	5	354	359	0.00753086	0	0.00749524	10	39	49	1.44644	0.0349216	0.596117	0	51	51	0.649573	0	0	0.201204	0.279262
18S	194	C	1	347	348	0.0193569	0	0	16	35	51	0.69188	0	0.413643	0	11	11	0.675926	0.0423357	0.424419	0.279354	0.197582
18S	195	C	5	298	303	0.0600512	0	0.0568256	8	27	35	0.89784	0	0.480112	0	9	9	0.796667	0.019927	0.469548	0.335495	0.197096
18S	196	C	2	250	252	0.14137	0	0.124291	5	23	28	0.636782	0.00724665	0.397418	0	8	8	0.838272	0	0.485347	0.335685	0.153728
18S	197	U	0	151	151	0.760088	0.118823	0.433467	1	23	24	0.723556	0.0785393	0.429778	0	9	9	0.516667	0	0.364706	0.409317	0.0315807
18S	198	U	0	162	162	0.578459	0	0.367901	1	13	14	1.97926	0.35102	0.679552	0	12	12	0.217094	0	0.190405	0.412619	0.202182
18S	199	C	15	170	185	0.280705	0	0.220104	25	9	34	0.378413	0	0.280339	4	1	5	2.12222	0	0.718045	0.406163	0.221901
18S	200	G	20	95	115	1.31446	0.154052	0.570058	19	13	32	1.37542	0	0.586504	4	3	7	2.36806	0	0.730193	0.628918	0.071926
18S	201	C	11	126	137	1.08639	0.14964	0.522519	14	40	54	0.787677	0	0.445142	7	5	12	1.67265	0	0.644386	0.537349	0.0820141
18S	202	G	13	135	148	1.04109	0.176797	0.511748	16	21	37	2.16316	0.0540231	0.689597	0	11	11	2.58056	0.216912	0.737887	0.646411	0.0972403
18S	203	G	40	302	342	0.132297	0	0	47	23	70	0.868075	0	0.46822	4	12	16	1.83203	0.0888296	0.660617	0.376279	0.277421
18S	204	G	92	382	474	0.350316	0	0	37	52	89	0.686296	0	0.409684	14	35	49	0.044	0	0.0429688	0.150884	0.183838
18S	205	G	97	212	309	0.118495	0	0.106248	102	48	150	0.110007	0	0.0996999	23	32	55	0.0299603	0	0.029602	0.0785165	0.0346909
18S	206	G	402	323	725	0.560193	0	0	438	100	538	0.727747	0	0	165	19	184	0.73988	0	0	0	0
18S	207	G	336	217	553	0.358183	0	0	210	94	304	0.377523	0	0	85	22	107	0.428807	0	0	0	0
18S	208	G	213	96	309	0.266022	0	0.210661	109	82	191	0.137905	0	0.121749	69	12	81	0.21355	0	0	0.110803	0.0863495
18S	209	A	105	94	199	1.03822	0.207412	0.510629	73	22	95	1.46829	0.112847	0.597382	25	0	25	1.69786	0.0692375	0.638438	0.58215	0.0532779
18S	210	U	296	47	343	0.132752	0	0.117496	143	42	185	0.269415	0	0.213138	64	3	67	0.0673203	0	0	0.110211	0.0871655
18S	211	G	252	26	278	0.358383	0	0.264529	170	34	204	0.149431	0	0.130558	40	0	40	0.499458	0	0.3386	0.244562	0.0860981
18S	212	C	330	100	430	0.196417	0	0	263	32	295	0.259647	0	0	36	10	46	0.167612	0	0.146216	0.0487386	0.0689267
18S	213	G	320	74	394	0.186835	0	0	167	59	226	0.0817915	0	0	57	17	74	0.463407	0	0	0	0
18S	214	U	241	143	384	0.2129	0	0	133	186	319	0.387465	0	0	11	12	23	0.656481	0.00655062	0.406537	0.135512	0.191643
18S	215	G	209	107	316	0.0701717	0	0	70	92	162	0.298569	0	0.231013	27	6	33	0.027451	0	0	0.0770042	0.1089
18S	216	C	313	107	420	0.349828	0	0	120	128	248	0.172289	0	0	15	16	31	0.0163194	0	0.0165668	0.00552227	0.00780966
18S	217	A	155	27	182	0.618579	0.0872013	0.383469	80	44	124	0.819822	0.13584	0.452485	9	0	9	2.26	0.322818	0.71519	0.517048	0.142913
18S	218	U	102	10	112	1.72026	0.316358	0.634451	33	49	82	1.95783	0.36535	0.664622	6	1	7	3.10833	0.409125	0.780335	0.693136	0.062877
18S	219	U	212	42	254	0.287102	0	0.223743	52	164	216	0.0983615	0	0.0899302	14	6	20	0.640741	0	0.402192	0.238622	0.127914
18S	220	U	209	52	261	0.436938	0	0.304886	174	120	294	0.165461	0	0	19	9	28	0.230268	0	0.192566	0.165817	0.125898
18S	221	A	88	19	107	2.96317	0.379393	0.749428	84	83	167	0.640741	0.108832	0.391941	10	2	12	2.39658	0.404509	0.721936	0.621102	0.162429
18S	222	U	172	39	211	1.27055	0.183024	0.560742	167	69	236	0.289498	0	0.225242	40	6	46	0.0283688	0	0.028169	0.271384	0.219857
18S	223	C	431	12	443	0.121046	0	0.108193	303	61	364	0.154186	0	0	35	10	45	0.200483	0	0.170082	0.0927584	0.0702882
18S	224	A	437	36	473	0.149766	0	0.130497	406	33	439	0.266692	0	0	43	9	52	0.18218	0	0.156605	0.0957006	0.0685048
18S	225	G	1106	23	1129	0.54472	0	0	295	55	350	0.00515986	0	0.00514797	78	20	98	0.350617	0	0	0.00171599	0.00242677
18S	226	A	1029	58	1087	0.504902	0	0	327	72	399	0.120306	0	0	58	24	82	0.146586	0	0	0	0
18S	227	U	389	203	592	0.0245269	0	0.0239792	212	192	404	0.126063	0	0	36	63	99	0.269667	0	0	0.00799306	0.0113039
18S	228	C	768	217	985	0.403121	0	0	381	260	641	0.474611	0	0	52	68	120	0.372544	0	0	0	0
18S	229	A	361	148	509	0.25024	0	0.200468	186	104	290	0.281749	0	0.220407	6	72	78	0.0192686	0	0.0191421	0.146672	0.0905441
18S	230	A	248	173	421	0.459163	0	0.315187	154	153	307	0.136652	0	0.120568	21	63	84	0.0918954	0	0	0.145252	0.129853
18S	231	A	288	123	411	0.414213	0	0.293396	168	126	294	0.123616	0	0.110349	17	49	66	0.121061	0	0.109445	0.171064	0.0865031
18S	232	A	212	109	321	0.657626	0	0.397472	81	129	210	0.577041	0.0451373	0.367004	10	43	53	0.315844	0	0.243458	0.335978	0.0665937
18S	233	C	287	167	454	0.0741392	0	0.0691635	112	192	304	0.130018	0	0.115393	14	58	72	0.0958904	0	0	0.0615189	0.0474182
18S	234	C	633	163	796	0.444375	0	0	259	159	418	0.220313	0	0	38	62	100	0.447195	0	0	0	0
18S	235	A	177	230	407	0.108361	0	0.0979832	156	105	261	0.23715	0	0.192284	7	38	45	0.178986	0	0.154665	0.148311	0.0387594
18S	236	A	86	163	249	0.862578	0.112158	0.464106	53	82	135	1.50948	0.138544	0.603278	5	15	20	1.49153	0.224962	0.610305	0.55923	0.0673237
18S	237	C	38	234	272	0.797029	0.0750497	0.444432	101	128	229	0.555362	0	0.358064	5	11	16	2.18039	0.171198	0.698492	0.500329	0.144491
18S	238	C	129	223	352	0.398898	0	0.28573	214	130	344	0.0306924	0	0.0298624	22	19	41	0.22381	0	0.186508	0.167367	0.105331
18S	239	C	267	444	711	0.348439	0	0	729	182	911	0.671601	0	0	44	30	74	0.373481	0	0	0	0
18S	240	G	131	450	581	0.172146	0	0	167	114	281	0.31773	0	0.24177	9	4	13	2.72222	0.118174	0.745652	0.329141	0.310617
18S	241	G	86	280	366	0.317863	0	0.241695	121	61	182	1.05586	0	0.514954	8	11	19	1.46944	0	0.607348	0.454666	0.155245
18S	242	U	82	377	459	0.048285	0	0.0461567	153	111	264	0.372704	0	0.272259	8	28	36	0.333934	0	0.255515	0.19131	0.102866
18S	243	C	144	756	900	0.488852	0	0	446	246	692	0.549768	0	0	30	108	138	0.719345	0	0	0	0
18S	244	A	25	446	471	0.125306	0	0.111563	111	174	285	0.193046	0	0.162285	12	58	70	0.343349	0	0	0.0912826	0.0677867
18S	245	G	15	366	381	0.4153	0	0.29398	42	221	263	0.194739	0	0.163516	1	34	35	0.312346	0	0.243152	0.233549	0.0536928
18S	246	C	25	391	416	0.247669	0	0.198887	77	205	282	0.0804868	0	0	7	20	27	0.577778	0	0.374678	0.191189	0.153059
18S	247	C	42	230	272	0.919943	0.105694	0.480067	68	254	322	0.274888	0	0	6	35	41	0.0206349	0	0	0.160022	0.226306
18S	248	C	15	497	512	0.0139051	0	0	41	171	212	0.0852895	0	0.0789283	1	48	49	0.248667	0	0	0.0263094	0.0372072
18S	249	C	5	782	787	0.413254	0	0	4	172	176	0.221218	0	0.181987	1	25	26	0.360494	0	0.272388	0.151458	0.113278
18S	250	U	2	703	705	0.398347	0	0	0	86	86	1.13027	0.264801	0.533454	0	18	18	0.530409	0	0.358924	0.297459	0.222076
18S	251	C	7	401	408	0.0398261	0	0.038391	10	76	86	0.972158	0.182618	0.495831	1	5	6	2.70159	0.423074	0.759144	0.431122	0.297782
18S	252	U	2	431	433	0.106016	0	0	13	107	120	0.309366	0	0.237773	1	29	30	0.310036	0	0	0.0792575	0.112087
18S	253	C	5	304	309	0.177957	0	0.151487	17	77	94	0.607018	0.0585995	0.38022	1	19	20	0.00740741	0	0.00771775	0.179808	0.153386
18S	254	C	4	510	514	0.399871	0	0	5	147	152	0.0936819	0	0	1	11	12	0.533333	0	0.366197	0.122066	0.172627
18S	255	G	5	235	240	0.207653	0	0.172541	0	183	183	0.256099	0	0	0	20	20	0.152381	0	0	0.0575135	0.0813364
18S	256	G	1	88	89	1.72506	0.300893	0.635628	1	102	103	0.47094	0.0637986	0.322269	0	11	11	0.463889	0	0.336016	0.431304	0.144587
18S	257	C	2	41	43	3.52626	0.48359	0.782999	2	156	158	0.114955	0	0.103687	0	6	6	1.50794	0.103306	0.637584	0.50809	0.292053
18S	258	C	5	54	59	1.79315	0.170766	0.645835	4	168	172	0.181824	0	0.154607	1	19	20	0.221164	0	0	0.266814	0.27534
18S	259	C	12	93	105	0.283648	0	0.222606	13	136	149	0.502667	0	0.336007	0	17	17	0.143827	0	0	0.186204	0.139568
18S	260	C	14	120	134	0.0923457	0	0	15	154	169	0.449477	0.00105081	0.31136	0	14	14	0.04	0	0.0410959	0.117485	0.138113
18S	261	G	22	60	82	0.444578	0	0.310345	27	177	204	0.256856	0	0.20516	2	31	33	0.594444	0	0	0.171835	0.128871
18S	262	G	13	37	50	2.1061	0	0.68236	7	236	243	0.14153	0	0.124429	0	3	3	3.78611	0.325506	0.83466	0.54715	0.305307
18S	263	C	10	68	78	1.62489	0	0.622032	13	560	573	0.532985	0	0	4	4	8	1.40864	0	0.613111	0.411714	0.291149
18S	264	C	8	91	99	1.45544	0.100138	0.595166	19	447	466	0.383916	0	0	1	15	16	0.301961	0	0.242902	0.279356	0.244339
18S	265	G	17	91	108	1.66024	0.243734	0.626254	8	250	258	0.219005	0	0.180229	0	6	6	2.5381	0.254466	0.747546	0.51801	0.243926
18S	266	G	37	192	229	0.494686	0.010161	0.331929	25	292	317	0.0442348	0	0.0424889	4	14	18	0.527485	0	0.357653	0.244023	0.142893
18S	267	G	190	167	357	0.0956859	0	0.0875529	81	125	206	0.763231	0.0404506	0.434049	20	2	22	0.607246	0	0.388323	0.303308	0.1537
18S	268	G	556	225	781	0.487667	0	0	251	172	423	0.19945	0	0	49	7	56	0.367836	0	0	0	0
18S	269	G	675	121	796	0.423379	0	0	311	100	411	0.168177	0	0	57	4	61	0.345341	0	0	0	0
18S	270	G	290	114	404	0.39594	0	0.284139	122	40	162	1.15971	0.135304	0.538505	12	3	15	2.13542	0.0752895	0.694915	0.505853	0.169281
18S	271	C	437	16	453	0.411087	0	0.291782	214	10	224	0.541728	0	0.352393	28	0	28	0.988506	0	0.505882	0.383352	0.0901059
18S	272	G	787	59	846	0.0714155	0	0	579	28	607	0.422442	0	0	94	2	96	0.221077	0	0	0	0
18S	273	G	645	45	690	0.412349	0	0.292259	493	30	523	0.241624	0	0	123	4	127	0.22934	0	0	0.0974198	0.137772
18S	274	G	546	10	556	0.927728	0	0.481703	160	4	164	1.77508	0.177115	0.641051	28	1	29	3.24926	0.163795	0.770711	0.631155	0.118194
18S	275	C	705	20	725	0.710453	0	0.415694	276	30	306	0.635433	0	0.389316	45	5	50	1.90153	0.131973	0.659813	0.488274	0.121773
18S	276	G	857	2	859	0.658411	0.0275544	0.397292	177	35	212	1.76682	0.225122	0.63966	45	1	46	2.74208	0.38553	0.736959	0.591304	0.142822
18S	277	C	1252	19	1271	0.184172	0	0.155631	371	87	458	0.348608	0	0.258913	135	5	140	0.326005	0	0.247177	0.220574	0.0461705
18S	278	C	3201	12	3213	0.561481	0	0	1021	51	1072	0.432774	0	0	412	8	420	0.578754	0	0	0	0
18S	279	G	2549	11	2560	0.394828	0	0	721	103	824	0.159704	0	0	392	3	395	0.508249	0	0	0	0
18S	280	G	770	10	780	1.29027	0	0.563685	338	30	368	1.16646	0.0996066	0.539091	184	2	186	0.208913	0	0.173578	0.425451	0.178384
18S	281	C	3007	38	3045	0.486751	0	0	1258	43	1301	0.417631	0	0	290	5	295	0.237688	0	0	0	0
18S	282	G	2782	18	2800	0.440311	0	0	1275	50	1325	0.406729	0	0	324	3	327	0.308808	0	0	0	0
18S	283	G	832	11	843	1.03302	0.124894	0.508417	560	15	575	0.542689	0	0.352178	144	0	144	0.687969	0.0645193	0.409244	0.423279	0.0645518
18S	284	C	1287	36	1323	0.160037	0	0.138048	720	29	749	0.161274	0	0.139036	206	9	215	0.0424897	0	0.0409397	0.106008	0.0460121
18S	285	U	1064	66	1130	0.198389	0	0.165669	1055	48	1103	0.288215	0	0	196	8	204	0.0152304	0	0	0.0552228	0.0780969
18S	286	U	844	82	926	0.306844	0	0.234992	905	49	954	0.197091	0	0	156	17	173	0.0348659	0	0.0338794	0.0896237	0.103717
18S	287	U	1172	179	1351	0.184385	0	0	874	48	922	0.197785	0	0	232	5	237	0.336555	0	0	0	0
18S	288	G	719	216	935	0.0439103	0	0.0421063	543	49	592	0.171557	0	0.146646	160	16	176	0.194099	0	0	0.0629175	0.0616501
18S	289	G	493	160	653	0.302243	0.0162463	0.232367	442	45	487	0.286453	0	0.223024	75	16	91	0.418237	0.0539594	0.297177	0.250856	0.0329752
18S	290	U	92	380	472	0.762861	0.164151	0.43326	483	172	655	0.119309	0	0	50	28	78	0.562447	0.0565312	0.362919	0.265393	0.189846
18S	291	G	336	380	716	0.0861305	0	0.0794023	206	198	404	0.427599	0.0345028	0.300042	56	41	97	0.194898	0	0.164513	0.181319	0.0908565
18S	292	A	194	300	494	0.566397	0.0535603	0.362059	254	181	435	0.184047	0	0.155741	27	11	38	2.08689	0.264211	0.681712	0.399837	0.216382
18S	293	C	313	534	847	0.141326	0	0	111	215	326	0.483554	0.0316857	0.326616	37	19	56	1.02788	0.020459	0.511296	0.279304	0.2114
18S	294	U	266	454	720	0.0389891	0	0.0375761	158	140	298	0.60929	0.0727352	0.379397	25	14	39	2.2275	0.258601	0.69555	0.370841	0.268685
18S	295	C	340	103	443	0.807332	0.164648	0.447256	117	230	347	0.369828	0	0.270549	49	22	71	0.904938	0.0985986	0.478538	0.398781	0.0915686
18S	296	U	500	149	649	0.23347	0	0.189515	174	338	512	0.106714	0	0	74	58	132	0.0576441	0	0.0548926	0.0814694	0.079619
18S	297	A	797	391	1188	0.339099	0	0	300	383	683	0.35705	0	0	174	74	248	0.431058	0	0	0	0
18S	298	G	183	540	723	0.213275	0	0.175985	34	305	339	0.472222	0	0.321397	20	167	187	0.110638	0	0	0.165794	0.131407
18S	299	A	141	722	863	0.181893	0	0.154051	55	297	352	0.501165	0.0192754	0.334482	5	118	123	0.549104	0	0.356321	0.281618	0.090643
18S	300	U	169	1186	1355	0.202221	0	0	183	680	863	0.422055	0	0	10	380	390	0.51455	0	0	0	0
18S	301	A	59	963	1022	0.337482	0	0.252511	49	472	521	0.0790762	0	0.0734117	3	238	241	0.0886593	0	0	0.108641	0.106054
18S	302	A	47	625	672	1.44271	0.203475	0.590978	25	332	357	0.72635	0.133327	0.421425	6	94	100	1.42431	0.165604	0.589921	0.534108	0.0796801
18S	303	C	43	937	980	0.791392	0.0641037	0.442026	59	481	540	0.187164	0	0.157902	12	168	180	0.295273	0	0.228939	0.276289	0.120729
18S	304	C	163	942	1105	0.674643	0.0058302	0.403076	95	572	667	0.0912009	0	0.0836933	7	288	295	0.266441	0	0	0.162256	0.173679
18S	305	U	289	2797	3086	0.441903	0	0	155	678	833	0.0347855	0	0	5	221	226	0.0116495	0	0.0115657	0.00385525	0.00545215
18S	306	C	287	2007	2294	0.190274	0	0	62	588	650	0.33987	0	0.25395	11	465	476	0.589425	0	0	0.0846501	0.119713
18S	307	G	463	3893	4356	0.637577	0	0	171	431	602	0.468528	0	0.319407	13	178	191	0.0774306	0	0.072215	0.130541	0.136764
18S	308	G	194	3103	3297	0.500296	0	0	226	670	896	0.0118915	0	0	24	145	169	0.132288	0	0.117442	0.0391474	0.0553628
18S	309	G	118	1391	1509	0.159698	0	0.137785	175	961	1136	0.211776	0	0	11	60	71	1.75401	0.197195	0.640122	0.259302	0.275092
18S	310	C	196	967	1163	0.410357	0	0.291137	260	1900	2160	0.641056	0	0	29	119	148	0.176286	0	0.150727	0.147288	0.118881
18S	311	C	163	649	812	0.884338	0.0920042	0.469616	294	1184	1478	0.439396	0	0	25	245	270	0.448667	0	0	0.156539	0.221379
18S	312	G	113	404	517	1.5204	0.135435	0.6037	175	357	532	0.641151	0	0.391119	36	50	86	0.821711	0	0.45393	0.482916	0.0891734
18S	313	A	73	293	366	2.10442	0.140689	0.678474	116	233	349	1.38216	0.133736	0.580909	17	61	78	0.70225	0	0.415633	0.558339	0.108485
18S	314	U	154	745	899	0.0912222	0	0	137	465	602	0.222351	0	0.182152	28	35	63	0.967882	0	0.495776	0.225976	0.204758
18S	315	C	173	392	565	0.214154	0	0.176638	176	473	649	0.0146838	0	0.0144932	29	124	153	0.305772	0	0	0.0637105	0.0800709
18S	316	G	328	185	513	0.206291	0	0.171289	171	255	426	0.384075	0	0.277966	32	29	61	0.841935	0	0.461131	0.303462	0.119693
18S	317	C	352	413	765	0.290484	0	0	197	380	577	0.244291	0	0	26	186	212	0.591862	0	0	0	0
18S	318	A	108	215	323	0.968656	0.0329718	0.492812	80	250	330	0.193488	0	0.162531	22	97	119	0.211481	0	0	0.218448	0.205038
18S	319	C	103	511	614	0.0964228	0	0.0880737	59	225	284	0.342144	0	0.255592	8	68	76	0.360317	0	0.267431	0.203699	0.081902
18S	320	G	78	462	540	0.427213	0	0.299722	43	112	155	1.45648	0.248931	0.594465	4	28	32	2.47407	0.182961	0.71842	0.537536	0.175609
18S	321	C	132	467	599	0.287204	0	0.223411	52	319	371	0.130556	0	0	11	26	37	1.97661	0.0250532	0.66997	0.297794	0.278525
18S	322	C	135	244	379	1.24026	0.134482	0.554275	74	63	137	1.38148	0.16618	0.581864	27	25	52	1.05975	0	0.51926	0.5518	0.0256176
18S	323	C	279	151	430	1.05893	0.077628	0.514892	128	25	153	1.05678	0.0605649	0.515431	19	7	26	3.16461	0.038757	0.7667	0.599008	0.118577
18S	324	C	1447	239	1686	0.552414	0	0	497	27	524	0.52055	0	0	263	3	266	0.712942	0	0	0	0
18S	325	C	1528	122	1650	0.518877	0	0	462	5	467	0.464981	0	0	213	0	213	0.629647	0	0	0	0
18S	326	C	1511	132	1643	0.507184	0	0	278	12	290	0.100878	0	0	169	2	171	0.538889	0	0	0	0
18S	327	G	355	64	419	1.21341	0.0343702	0.548799	93	4	97	1.80624	0.227573	0.646	24	0	24	2.59778	0	0.730169	0.641656	0.0741074
18S	328	U	856	76	932	0.0969275	0	0	305	18	323	0.280898	0	0	68	4	72	0.056621	0	0.0542907	0.0180969	0.0255929
18S	329	G	434	133	567	0.509351	0	0.337857	187	60	247	0.0623656	0	0	11	3	14	4.03037	0.245833	0.811968	0.383275	0.333037
18S	330	G	288	56	344	1.41604	0.148595	0.586803	91	28	119	0.945093	0.0971414	0.487976	7	5	12	4.27009	0.290339	0.822251	0.632344	0.140215
18S	331	C	501	188	689	0.00351047	0	0	183	14	197	0.00639731	0	0	40	6	46	0.00945627	0	0.00956938	0.00318979	0.00451105
18S	332	G	682	340	1022	0.466319	0	0	144	60	204	0.166233	0	0	38	4	42	0.199225	0	0	0	0
18S	333	G	316	164	480	0.0531763	0	0.0505912	35	87	122	0.351942	0	0.261898	3	8	11	1.34815	0.0588539	0.595258	0.302582	0.224212
18S	334	C	327	268	595	0.232662	0	0	104	99	203	0.219118	0	0	19	4	23	0.0657407	0	0.0641953	0.0213984	0.030262
18S	335	G	192	262	454	0.0881563	0	0	48	66	114	0.447246	0	0.310901	11	8	19	0.208889	0	0.180249	0.163717	0.127462
18S	336	A	106	68	174	1.48933	0.145564	0.599663	25	60	85	1.09612	0.136397	0.525846	9	9	18	0.563743	0	0.373065	0.499525	0.0943618
18S	337	C	129	117	246	0.715385	0	0.418027	29	130	159	0.191597	0	0.161638	6	25	31	0.0309028	0	0.0309135	0.203526	0.16079
18S	338	G	92	66	158	1.74368	0.149178	0.636986	12	83	95	1.32141	0.228616	0.571793	3	6	9	3.13667	0.331617	0.777044	0.661941	0.085631
18S	339	A	70	45	115	2.84655	0.405125	0.741689	6	102	108	1.23313	0.272411	0.554476	4	6	10	3.12929	0.415211	0.774887	0.690351	0.0970293
18S	340	C	173	71	244	1.08313	0.0935875	0.520974	21	218	239	0.0798148	0	0.0742016	7	14	21	1.62576	0.219462	0.630065	0.408413	0.240483
18S	341	C	204	115	319	0.83434	0.119485	0.455621	43	271	314	0.160741	0	0	17	29	46	0.376359	0	0.277739	0.244453	0.18749
18S	342	C	581	209	790	0.198328	0	0	120	304	424	0.36583	0	0	36	79	115	0.408621	0	0	0	0
18S	343	A	338	258	596	0.267486	0	0.211316	40	346	386	0.252914	0	0	11	74	85	0.0552972	0	0	0.0704386	0.0996152
18S	344	U	513	358	871	0.0484964	0	0.046304	65	435	500	0.40448	0	0	16	104	120	0.238843	0	0	0.0154347	0.0218279
18S	345	U	365	576	941	0.0796768	0	0.0738695	20	344	364	0.128311	0	0	14	46	60	0.739891	0	0.429296	0.167722	0.187403
18S	346	C	735	780	1515	0.282835	0	0	26	375	401	0.205915	0	0	67	123	190	0.483711	0	0	0	0
18S	347	G	672	739	1411	0.12851	0	0	26	118	144	1.379	0.282919	0.581341	28	73	101	0.128105	0	0.114553	0.231965	0.251434
18S	348	A	645	720	1365	0.0689767	0	0	36	169	205	0.543258	0	0.353131	11	123	134	0.19251	0	0	0.11771	0.166468
18S	349	A	632	356	988	0.379137	0	0.275111	21	201	222	0.399253	0	0.28625	10	78	88	0.238077	0	0.194057	0.251806	0.041087
18S	350	C	1364	1350	2714	0.536448	0	0	148	374	522	0.421712	0	0	42	180	222	0.560189	0	0	0	0
18S	351	G	459	503	962	0.60983	0	0.379061	33	142	175	1.18365	0	0.543465	16	34	50	1.65839	0	0.628468	0.516998	0.103525
18S	352	U	351	1251	1602	0.0190407	0	0	37	283	320	0.401315	0	0.287023	9	84	93	0.662057	0	0.400902	0.229308	0.168679
18S	353	C	575	1218	1793	0.12701	0	0	81	216	297	0.795526	0	0.44389	30	77	107	0.469136	0	0.321353	0.255081	0.187178
18S	354	U	42	258	300	4.69007	0.544143	0.824737	19	38	57	9.69732	0.720497	0.907982	2	3	5	28.6241	0.839142	0.971711	0.901476	0.0601779	1	0.824737	0.907982	0.971711	0.901476	0.0601779
18S	355	G	641	647	1288	0.249746	0	0.199961	314	123	437	0.469001	0	0.319762	42	18	60	1.98761	0.00328525	0.668955	0.396226	0.198954
18S	356	C	1758	424	2182	0.282466	0	0	685	194	879	0.224432	0	0	175	18	193	0.0431271	0	0	0	0
18S	357	C	2256	173	2429	0.405139	0	0	1031	118	1149	0.406899	0	0	446	28	474	0.67193	0	0	0	0
18S	358	C	2413	208	2621	0.472006	0	0	1383	185	1568	0.573847	0	0	483	14	497	0.685297	0	0	0	0
18S	359	U	1108	399	1507	0.0526599	0	0	1141	184	1325	0.472264	0	0	135	0	135	0.431454	0	0.302966	0.100989	0.14282
18S	360	A	577	7	584	1.49269	0.140076	0.599238	413	5	418	0.905463	0	0.475789	86	0	86	1.20868	0	0.550105	0.54171	0.050746
18S	361	U	952	304	1256	0.120419	0	0.107553	529	89	618	0.254856	0	0.203357	135	25	160	0.120635	0	0.108249	0.13972	0.0449995
18S	362	C	1117	652	1769	0.255487	0	0	961	107	1068	0.342532	0	0	161	79	240	0.324942	0	0	0	0
18S	363	A	655	19	674	1.06956	0.143667	0.517177	280	32	312	1.40461	0.255946	0.58491	87	0	87	0.897727	0	0.475904	0.525997	0.0449366
18S	364	A	393	128	521	1.57265	0.256569	0.611751	376	45	421	0.596235	0	0.374081	45	17	62	1.23527	0.0329634	0.55658	0.514137	0.101564
18S	365	C	780	27	807	0.575619	0.0715063	0.365616	359	32	391	0.532341	0	0.347983	93	0	93	0.193617	0	0.163669	0.292423	0.0913267
18S	366	U	1076	163	1239	0.065905	0	0.0618769	470	44	514	0.0515858	0	0.049146	76	5	81	0.344173	0	0.258393	0.123139	0.0957803
18S	367	U	1324	426	1750	0.171959	0	0	587	11	598	0.00155815	0	0.00155833	97	4	101	0.182026	0	0.155283	0.0522804	0.0728366
18S	368	U	1530	20	1550	0.00159754	0	0.00159602	612	15	627	0.0331564	0	0	93	0	93	0.314775	0	0.241367	0.0809876	0.113407
18S	369	C	1808	115	1923	0.170074	0	0	741	28	769	0.189076	0	0	120	29	149	0.214	0	0	0	0
18S	370	G	864	380	1244	0.446006	0	0.308611	359	5	364	1.06533	0.113507	0.5165	60	13	73	0.834384	0.0476182	0.458234	0.427782	0.0875593
18S	371	A	836	717	1553	0.210818	0	0.174205	365	4	369	1.1994	0.185228	0.546001	80	6	86	0.672158	0.0475792	0.404753	0.374986	0.153238
18S	372	U	1199	1404	2603	0.280735	0	0	463	66	529	0.684696	0.100855	0.406877	79	23	102	0.495469	0.0130573	0.333479	0.246785	0.177057
18S	373	G	2377	767	3144	0.399894	0	0	1616	51	1667	0.495777	0	0	333	7	340	0.584034	0	0	0	0
18S	374	G	1020	609	1629	0.246176	0	0.197642	504	104	608	0.656212	0	0.396606	123	38	161	0.0269547	0	0.026406	0.206885	0.151275
18S	375	U	1308	950	2258	0.157528	0	0	1254	148	1402	0.297901	0	0	132	50	182	0.0887675	0	0	0	0
18S	376	A	1365	550	1915	0.0236604	0	0	1181	246	1427	0.273397	0	0	144	24	168	0.0516108	0	0.0493555	0.0164519	0.0232664
18S	377	G	765	982	1747	0.0356852	0	0.0344747	594	369	963	0.181639	0	0.153853	96	80	176	0.047897	0	0.0459555	0.0780944	0.053774
18S	378	U	582	1572	2154	0.218237	0	0	872	624	1496	0.242344	0	0	73	100	173	0.141635	0	0.124691	0.0415636	0.0587798
18S	379	C	718	1525	2243	0.327807	0	0	549	674	1223	0.0579702	0	0	71	195	266	0.301623	0	0	0	0
18S	380	G	385	637	1022	0.437439	0.0908379	0.304525	392	334	726	0.575516	0.0156441	0.365606	40	52	92	1.1276	0.16693	0.532679	0.400937	0.0964353
18S	381	C	249	530	779	0.822137	0.176882	0.451511	472	891	1363	0.234539	0	0	28	89	117	0.715066	0.0563408	0.419002	0.290171	0.205611
18S	382	C	337	761	1098	0.215742	0	0.17759	638	680	1318	0.245666	0	0	72	234	306	0.387912	0	0	0.0591966	0.0837166
18S	383	G	135	466	601	1.16905	0.158469	0.539381	206	747	953	0.0016655	0	0.00166447	14	198	212	0.0653104	0	0	0.180349	0.253875
18S	384	U	122	1144	1266	0.0372358	0	0	280	1077	1357	0.363909	0	0	16	293	309	0.404158	0	0	0	0
18S	385	G	204	589	793	0.642835	0.000546773	0.391596	157	235	392	1.32757	0.278867	0.570991	8	59	67	2.15278	0.329588	0.686019	0.549535	0.121151
18S	386	C	309	744	1053	0.20934	0	0.173239	272	366	638	0.291202	0	0.225801	26	141	167	0.159127	0	0.13799	0.17901	0.0360802
18S	387	C	320	1038	1358	0.0102608	0	0	246	183	429	0.908036	0.134706	0.476482	38	235	273	0.335401	0	0	0.158827	0.224616
18S	388	U	341	1824	2165	0.383364	0	0	397	444	841	0.156585	0	0	47	222	269	0.304979	0	0	0	0
18S	389	A	244	393	637	1.41412	0.196972	0.586152	189	222	411	0.731607	0.0602466	0.423095	41	88	129	0.461026	0	0.317219	0.442155	0.110615
18S	390	C	578	1210	1788	0.162822	0	0	321	481	802	0.171634	0	0	71	50	121	0.530783	0	0.348606	0.116202	0.164335
18S	391	C	894	1585	2479	0.417321	0	0	446	529	975	0.364891	0	0	110	120	230	0.279894	0	0	0	0
18S	392	A	644	851	1495	0.0417409	0	0.0400942	185	368	553	0.249679	0	0.200084	22	93	115	0.519349	0	0.343774	0.194651	0.124036
18S	393	U	707	1387	2094	0.283612	0	0	206	379	585	0.220857	0	0.181156	24	82	106	0.558048	0	0.360333	0.180496	0.147106
18S	394	G	263	1224	1487	0.0690113	0	0.0645968	125	343	468	0.697963	0.109592	0.411576	18	263	281	0.52041	0	0	0.158724	0.180727
18S	395	G	149	721	870	0.833499	0.0981482	0.45488	101	493	594	0.336452	0	0.252067	12	90	102	0.367206	0	0.270502	0.325816	0.0915713
18S	396	U	115	1665	1780	0.151563	0	0	54	909	963	0.134474	0	0	21	168	189	0.34	0	0	0	0
18S	397	G	39	1317	1356	0.103423	0	0.0937915	38	759	797	0.128307	0	0.113843	3	179	182	0.336976	0	0	0.0692114	0.0496197
18S	398	A	39	710	749	0.957719	0.152721	0.489535	21	774	795	0.172822	0	0.147514	4	31	35	2.51327	0.35045	0.721066	0.452705	0.235595
18S	399	C	73	1578	1651	0.222068	0	0	106	980	1086	0.155852	0	0	6	18	24	3.79556	0.444134	0.798131	0.266044	0.376242
18S	400	C	309	1884	2193	0.496025	0	0	517	1004	1521	0.424507	0	0	37	86	123	0.181989	0	0	0	0
18S	401	A	44	1153	1197	0.0578186	0	0	135	570	705	0.394602	0	0.283237	2	39	41	1.29153	0.0300256	0.569529	0.284255	0.23251
18S	402	C	65	1285	1350	0.238021	0	0	183	1367	1550	0.439236	0	0	15	100	115	0.290038	0	0	0	0
18S	403	G	68	882	950	0.00129688	0	0.00129656	246	916	1162	0.234079	0	0	17	116	133	0.476368	0	0	0.000432187	0.000611205
18S	404	G	84	735	819	0.053645	0	0.0509727	324	672	996	0.134437	0	0	7	93	100	0.333003	0	0	0.0169909	0.0240288
18S	405	G	26	192	218	2.95018	0.487571	0.747711	41	301	342	1.56877	0.302568	0.611403	0	44	44	0.611605	0	0.384807	0.581307	0.149676
18S	406	U	43	247	290	1.59698	0.252883	0.615753	14	463	477	0.649814	0	0.394371	1	42	43	0.698232	0.0117162	0.416729	0.475618	0.0995099
18S	407	G	48	417	465	0.374773	0	0.273034	34	700	734	0.100711	0	0	1	42	43	0.587374	0	0.375403	0.216146	0.158449
18S	408	A	37	349	386	0.583491	0.0304068	0.369086	34	473	507	0.238451	0	0.192847	3	35	38	0.792877	0.0314863	0.448654	0.336862	0.10689
18S	409	C	48	536	584	0.0929725	0	0	34	901	935	0.489862	0	0	14	19	33	0.913072	0	0.484733	0.161578	0.228505
18S	410	G	63	482	545	0.0351241	0	0	56	441	497	0.086747	0	0	5	88	93	0.4487	0	0	0	0
18S	411	G	52	529	581	0.0633066	0	0	54	334	388	0.151385	0	0.131775	9	44	53	0.00185185	0	0.00188324	0.0445528	0.0616804
18S	412	G	73	543	616	0.0665406	0	0	64	202	266	0.704786	0	0.414326	5	107	112	0.59587	0	0	0.138109	0.195315
18S	413	G	105	731	836	0.32055	0	0	61	109	170	1.65939	0.131169	0.625349	4	52	56	0.116374	0	0	0.20845	0.294792
18S	414	A	158	473	631	0.0282173	0	0	54	78	132	2.4817	0.254437	0.714327	16	34	50	0.0394336	0	0	0.238109	0.336737
18S	415	A	76	97	173	2.94049	0.515306	0.747314	17	111	128	2.7379	0.326845	0.733992	8	9	17	1.99938	0.235041	0.679178	0.720161	0.0294856
18S	416	U	123	549	672	0.0439987	0	0	97	175	272	0.793	0.0919754	0.443181	5	6	11	3.59167	0.463535	0.796673	0.413285	0.325927
18S	417	C	669	355	1024	0.381908	0	0	923	136	1059	0.574392	0	0	47	5	52	0.0710692	0	0	0	0
18S	418	A	328	301	629	0.106702	0	0.0965528	369	138	507	0.123578	0	0.110179	16	7	23	1.25509	0.136752	0.567036	0.257923	0.218647
18S	419	G	362	124	486	0.437463	0	0.304765	373	97	470	0.268106	0	0.211777	28	9	37	0.307895	0	0.240246	0.252263	0.0389017
18S	420	G	692	127	819	0.225163	0	0	541	298	839	0.304484	0	0	36	8	44	0.0980247	0	0.0911177	0.0303726	0.0429533
18S	421	G	605	58	663	0.0477744	0	0	539	126	665	0.072656	0	0	67	31	98	0.557239	0	0	0	0
18S	422	U	632	107	739	0.185045	0	0	553	384	937	0.387669	0	0	45	18	63	0.257639	0	0	0	0
18S	423	U	844	128	972	0.459575	0	0	603	311	914	0.398106	0	0	63	11	74	0.39837	0	0	0	0
18S	424	C	680	107	787	0.397547	0	0	607	259	866	0.44101	0	0	58	11	69	0.395238	0	0	0	0
18S	425	G	190	62	252	0.882828	0.151628	0.469871	144	33	177	1.91292	0.344523	0.657971	20	8	28	0.544061	0	0.360406	0.496083	0.122886
18S	426	A	240	41	281	0.507171	0.00822743	0.337299	260	121	381	0.191187	0	0.160855	29	0	29	0.393704	0	0.289409	0.262521	0.0745
18S	427	U	193	61	254	0.47695	0	0.323789	119	98	217	1.10591	0	0.526293	23	10	33	0.21732	0	0.182944	0.344342	0.140923
18S	428	U	10	6	16	21.602	0.838	0.95825	6	6	12	37.3966	0.884951	0.975911	0	0	0	43.1889	0.956367	1	0.978054	0.0171116	1	0.95825	0.975911	1	0.978054	0.0171116
18S	429	C	97	57	154	1.40932	0	0.586516	118	60	178	1.88361	0.0374131	0.654481	2	7	9	3.95222	0.330957	0.814518	0.685171	0.095578
18S	430	C	153	57	210	0.614534	0	0.381747	207	57	264	0.8987	0	0.474266	16	9	25	0.905556	0	0.485008	0.447007	0.0463539
18S	431	G	97	44	141	1.57543	0.191338	0.613393	216	77	293	0.782615	0	0.439866	12	17	29	0.896667	0.0227609	0.481216	0.511492	0.074006
18S	432	G	182	79	261	0.580407	0.00296047	0.368141	296	91	387	0.475	0	0.322598	21	15	36	0.810811	0.0832251	0.454545	0.381761	0.0547217
18S	433	A	297	123	420	0.106756	0	0.0966663	924	145	1069	0.497477	0	0	77	14	91	0.243237	0	0	0.0322221	0.0455689
18S	434	G	519	174	693	0.298111	0	0	962	231	1193	0.539354	0	0	87	10	97	0.24898	0	0	0	0
18S	435	A	805	180	985	0.465529	0	0	1139	306	1445	0.625065	0	0	148	20	168	0.587245	0	0	0	0
18S	436	G	188	124	312	1.13131	0.145836	0.531602	283	22	305	1.16703	0	0.539352	51	3	54	0.537172	0	0.353637	0.474864	0.0857784		0.531602	0.539352	0.353637	0.474864	0.0857784
18S	437	G	509	248	757	0.0573146	0	0	451	163	614	0.01514	0	0.0149381	116	24	140	0.46186	0	0	0.00497938	0.00704191
18S	438	G	631	281	912	0.137848	0	0	410	108	518	0.174631	0	0.148913	121	12	133	0.430017	0	0	0.0496376	0.0701982
18S	439	A	594	362	956	0.0777429	0	0	278	222	500	0.174274	0	0.148662	65	22	87	0.10202	0	0	0.0495542	0.0700802
18S	440	G	412	141	553	0.839972	0.156148	0.456962	51	186	237	1.40789	0.161435	0.585721	12	8	20	3.02063	0.433025	0.760288	0.60099	0.124302
18S	441	C	586	271	857	0.235172	0	0.190576	64	314	378	0.348285	0	0.258824	7	17	24	2.20933	0.294915	0.697097	0.382166	0.224426
18S	442	C	636	232	868	0.321174	0.0450592	0.243309	57	210	267	0.869942	0.141807	0.466154	11	11	22	2.34106	0.336604	0.709933	0.473132	0.190562
18S	443	U	1218	407	1625	0.29741	0	0	120	561	681	0.292506	0	0	20	48	68	0.0455717	0	0.044198	0.0147327	0.0208352
18S	444	G	1117	203	1320	0.0604172	0	0	135	169	304	0.825902	0.146086	0.453139	39	30	69	0.00746032	0	0	0.151046	0.213612
18S	445	A	1329	327	1656	0.268216	0	0	210	309	519	0.0995726	0	0.0907144	37	24	61	0.0793907	0	0.0746671	0.0551272	0.0395275
18S	446	G	1176	366	1542	0.215677	0	0	430	224	654	0.106582	0	0	79	45	124	0.530578	0	0	0	0
18S	447	A	1006	405	1411	0.144098	0	0	373	176	549	0.163111	0	0.140456	34	43	77	0.171795	0	0	0.0468188	0.0662118
18S	448	A	1352	432	1784	0.367077	0	0	748	191	939	0.329066	0	0	65	45	110	0.455556	0	0	0	0
18S	449	A	718	270	988	0.157128	0	0.13591	458	196	654	0.0376421	0	0.03633	32	22	54	0.178182	0	0.153605	0.108615	0.0516213
18S	450	C	827	451	1278	0.234758	0	0	617	299	916	0.301502	0	0	36	30	66	0.149088	0	0	0	0
18S	451	G	445	195	640	0.472716	0.0642473	0.321323	630	256	886	0.272241	0	0	26	3	29	0.942222	0.0985427	0.493597	0.27164	0.20455
18S	452	G	398	112	510	0.621179	0.047944	0.383628	351	245	596	0.10214	0	0.0928156	34	4	38	0.350142	0	0.264358	0.246934	0.119361
18S	453	C	218	268	486	0.519005	0	0.342137	277	363	640	0.0179581	0	0.0176683	12	10	22	1.1913	0.0954559	0.554656	0.30482	0.220807
18S	454	U	252	555	807	0.249519	0	0	377	365	742	0.165874	0	0	22	20	42	0.0625323	0	0.0601691	0.0200564	0.028364
18S	455	A	99	207	306	0.828085	0.0840768	0.453788	138	226	364	0.750502	0.144529	0.429407	14	15	29	0.577407	0	0.373951	0.419049	0.0334065
18S	456	C	85	131	216	1.32017	0.106666	0.57013	122	326	448	0.359861	0	0.265065	1	7	8	4.39753	0.477734	0.831854	0.555683	0.231616
18S	457	C	195	235	430	0.00476927	0	0.00475762	250	189	439	0.332071	0	0.249715	7	68	75	0.406725	0	0	0.0848243	0.116612
18S	458	A	53	214	267	0.740589	0	0.426396	94	285	379	0.52769	0.0556029	0.346013	4	25	29	0.826296	0	0.460855	0.411088	0.0481174
18S	459	C	249	464	713	0.351463	0	0	301	657	958	0.451593	0	0	13	69	82	0.369746	0	0	0	0
18S	460	A	85	221	306	0.886428	0	0.47071	120	324	444	0.309538	0	0.236778	5	42	47	0.348843	0	0.262681	0.32339	0.104707
18S	461	U	107	256	363	0.720757	0	0.41953	116	617	733	0.284908	0	0	6	101	107	0.423457	0	0	0.139843	0.197768
18S	462	C	0	97	97	6.12154	0.610844	0.860814	6	471	477	0.115993	0	0.104132	0	6	6	9.74603	0.673663	0.919162	0.628036	0.371221		0.860814	0.104132	0.919162	0.628036	0.371221
18S	463	C	97	542	639	0.0774653	0	0.0720003	159	346	505	0.0294247	0	0.0286386	2	113	115	0.435728	0	0	0.0335463	0.0295981
18S	464	A	37	920	957	0.195419	0	0	58	542	600	0.155001	0	0	2	66	68	0.0429952	0	0.0418037	0.0139346	0.0197064
18S	465	A	51	1266	1317	0.388071	0	0	33	713	746	0.354931	0	0	0	66	66	0.0943615	0	0.0874174	0.0291391	0.041209
18S	466	G	67	1425	1492	0.418337	0	0	86	411	497	0.0112227	0	0	0	140	140	0.527738	0	0	0	0
18S	467	G	46	1211	1257	0.235921	0	0	58	173	231	1.23443	0.218718	0.553527	3	80	83	0.139815	0	0	0.184509	0.260935
18S	468	A	0	316	316	2.47049	0.27515	0.712504	1	23	24	19.7818	0.87402	0.953717	0	14	14	3.98593	0.398159	0.81027	0.825497	0.0990617	1	0.712504	0.953717	0.81027	0.825497	0.0990617
18S	469	A	88	410	498	1.25671	0.138725	0.557373	65	384	449	0.0610864	0	0.0576905	5	39	44	0.601975	0	0.381057	0.33204	0.206918
18S	470	G	175	1726	1901	0.491097	0	0	71	532	603	0.227631	0	0	14	69	83	0.253968	0	0	0	0
18S	471	G	37	924	961	0.0856895	0	0.079002	36	430	466	0.0500833	0	0.047792	4	44	48	0.334014	0	0.254272	0.127022	0.0908772
18S	472	C	208	1455	1663	0.46274	0	0	107	740	847	0.492911	0	0	60	63	123	0.573835	0	0	0	0
18S	473	A	59	1054	1113	0.200838	0	0	48	466	514	0.0424811	0	0	14	31	45	0.192271	0	0.164259	0.0547531	0.0774325
18S	474	G	56	599	655	0.323848	0	0.244908	27	302	329	0.578721	0	0.367281	5	20	25	1.01154	0	0.512671	0.374953	0.109448
18S	475	C	155	647	802	0.0276048	0	0.0268959	96	438	534	0.0302596	0	0	24	23	47	0.018287	0	0.0183337	0.0150765	0.0112191
18S	476	A	146	481	627	0.259607	0	0.206363	145	352	497	0.0225123	0	0.0220599	16	24	40	0.119241	0	0.108911	0.112444	0.0752827
18S	477	G	68	390	458	0.515275	0.0114457	0.340543	81	520	601	0.190181	0	0	10	50	60	0.380692	0	0	0.113514	0.160534
18S	478	G	96	279	375	0.660343	0	0.398353	61	226	287	0.71439	0	0.417548	7	13	20	0.796296	0	0.455371	0.423757	0.0236879
18S	479	C	237	491	728	0.338424	0	0	165	707	872	0.561448	0	0	8	28	36	0.231532	0	0	0	0
18S	480	G	272	146	418	0.112357	0	0.101226	95	187	282	0.574009	0	0.3655	11	8	19	0.397778	0	0.295136	0.253954	0.11175
18S	481	C	298	239	537	0.242854	0	0	144	319	463	0.121073	0	0	21	9	30	0.231541	0	0	0	0
18S	482	G	157	132	289	0.323793	0	0.245234	66	187	253	0.622047	0	0.384428	7	1	8	1.50864	0.131324	0.629248	0.419637	0.158738
18S	483	C	288	125	413	0.226704	0	0	215	312	527	0.343287	0	0	11	1	12	0.44188	0	0.323732	0.107911	0.152609
18S	484	A	2	6	8	35.9247	0.912161	0.975854	10	5	15	22.0979	0.826153	0.959302	0	2	2	4.44074	0.429288	0.869471	0.934876	0.0467394	1	0.975854	0.959302	0.869471	0.934876	0.0467394
18S	485	A	111	100	211	0.31609	0	0.241038	115	93	208	0.569963	0	0.364152	12	5	17	0.267901	0	0	0.20173	0.15124
18S	486	A	412	81	493	0.583716	0	0	541	76	617	0.592125	0	0	27	0	27	0.652381	0	0	0	0
18S	487	U	78	73	151	0.420833	0	0.297566	99	149	248	0.11129	0	0.100508	0	0	0	10.2444	0.795057	1	0.466024	0.386053
18S	488	U	88	62	150	0.275202	0	0.216937	299	75	374	0.379289	0	0	4	0	4	0.806667	0	0.502075	0.239671	0.205601
18S	489	A	13	15	28	5.94061	0.50717	0.860194	60	19	79	2.24319	0.0578782	0.694338	1	1	2	2.21111	0	0.76834	0.774291	0.0678411	1
18S	490	C	108	22	130	0.443511	0	0.308878	89	25	114	0.989855	0	0.499634	8	1	9	0.267778	0	0.229305	0.345939	0.11343
18S	491	C	93	15	108	0.952192	0	0.490058	101	19	120	0.960698	0	0.492052	6	0	6	1.33651	0	0.609262	0.530457	0.0557293
18S	492	C	144	47	191	0.187847	0	0.158837	406	36	442	0.52157	0	0	4	0	4	3.34667	0	0.807074	0.32197	0.349095
18S	493	A	38	52	90	1.69829	0.326841	0.631969	39	16	55	3.46845	0.356866	0.779323	0	1	1	11.3667	0.719225	0.957865	0.789719	0.13325	1
18S	494	C	173	114	287	0.148881	0	0	80	6	86	1.86117	0.121289	0.653117	6	1	7	2.52778	0.257821	0.742857	0.465325	0.331068
18S	495	U	179	117	296	0.0811074	0	0	142	161	303	0.264766	0	0	13	8	21	0.394949	0	0.292665	0.0975549	0.137963
18S	496	C	255	151	406	0.304068	0	0	74	63	137	0.915539	0	0.479769	8	75	83	0.675661	0	0	0.159923	0.226165
18S	497	C	249	94	343	0.117506	0	0	175	104	279	0.0415079	0	0	24	25	49	0.334	0	0	0	0
18S	498	C	279	279	558	0.475949	0	0	383	128	511	0.490278	0	0	52	34	86	0.659898	0	0	0	0
18S	499	G	235	106	341	0.0216049	0	0	420	36	456	0.41099	0	0	21	9	30	0.15233	0	0.136	0.0453333	0.064111
18S	500	A	147	123	270	0.358877	0	0.264817	129	46	175	0.836869	0.078409	0.457009	16	10	26	0.318519	0	0.248555	0.32346	0.0946662
18S	501	C	220	174	394	0.0891421	0	0	150	51	201	0.606821	0.00975559	0.37882	22	4	26	0.298354	0	0.236542	0.205121	0.15624
18S	502	C	72	142	214	0.864186	0.157789	0.464732	231	90	321	0.036646	0	0	3	23	26	0.23786	0	0.198081	0.220938	0.190413
18S	503	C	38	171	209	0.854815	0.0676875	0.462049	199	140	339	0.117712	0	0	3	16	19	0.425556	0	0.30937	0.25714	0.192212
18S	504	G	50	265	315	0.240225	0	0.19419	259	98	357	0.168312	0	0	8	3	11	1.19815	0	0.56655	0.25358	0.235075
18S	505	G	229	282	511	0.206684	0	0	255	118	373	0.219162	0	0	6	7	13	0.634921	0.0325338	0.406091	0.135364	0.191433
18S	506	G	228	375	603	0.351858	0	0	136	276	412	0.366398	0	0	10	11	21	0.0747475	0	0	0	0
18S	507	G	253	148	401	0.0901879	0	0.0829162	8	130	138	1.15292	0.0977011	0.53731	8	25	33	0.457843	0	0	0.206742	0.236185
18S	508	A	552	98	650	0.342482	0	0	2	270	272	0.0658527	0	0.0619971	12	15	27	0.336111	0	0	0.0206657	0.0292257
18S	509	G	71	7	78	5.4038	0.517728	0.845514	2	1	3	77.275	0.962685	0.990388	3	0	3	4.13333	0.504306	0.846416	0.894106	0.0680824	1	0.845514	0.990388	0.846416	0.894106	0.0680824
18S	510	G	441	64	505	0.0816425	0	0	172	196	368	0.285005	0	0	14	0	14	0.315556	0	0.252669	0.084223	0.119109
18S	511	U	865	180	1045	0.631676	0	0	225	275	500	0.541495	0	0	29	4	33	0.500327	0	0	0	0
18S	512	A	3	2	5	81.2167	0.95229	0.989844	1	9	10	24.002	0.815364	0.963507	0	0	0	19.1444	0.89599	1	0.98445	0.0153788	1	0.989844	0.963507	1	0.98445	0.0153788
18S	513	G	533	47	580	0.266514	0	0	168	223	391	0.434495	0	0	17	2	19	0.085	0	0	0	0
18S	514	U	502	134	636	0.300872	0	0	107	319	426	0.474733	0	0	19	2	21	0.080303	0	0	0	0
18S	515	G	270	55	325	0.578357	0	0.367143	104	62	166	0.522754	0	0.344651	15	0	15	0.498611	0	0.347195	0.352996	0.0100572
18S	516	A	271	28	299	1.06678	0	0.516989	131	63	194	0.391909	0	0.282603	25	5	30	0.103943	0	0	0.266531	0.211366
18S	517	C	41	4	45	14.9198	0.797478	0.938467	7	2	9	30.3256	0.891515	0.971177	2	0	2	11.0259	0.769405	0.942984	0.950876	0.0144733	1	0.938467	0.971177	0.942984	0.950876	0.0144733
18S	518	G	359	87	446	0.805991	0.038799	0.446841	37	173	210	0.587678	0	0.371257	4	2	6	5.25238	0.601912	0.859704	0.559267	0.21467
18S	519	A	625	105	730	0.287293	0	0.223413	91	178	269	0.429753	0	0.301359	25	8	33	0.456536	0.0316294	0.319899	0.281557	0.0418048
18S	520	A	776	170	946	0.0894873	0	0.0822167	80	236	316	0.333544	0	0.250711	34	36	70	0.259311	0	0	0.110976	0.104353
18S	521	A	937	286	1223	0.0487382	0	0	134	213	347	0.399489	0	0.286041	34	34	68	0.073591	0	0	0.095347	0.134841
18S	522	A	1532	269	1801	0.293347	0	0	236	240	476	0.19385	0	0.16266	54	29	83	0.125926	0	0	0.0542199	0.0766786
18S	523	A	1211	296	1507	0.0380563	0	0	247	479	726	0.105533	0	0	36	37	73	0.176877	0	0.152039	0.0506797	0.071672
18S	524	U	2103	221	2324	0.351078	0	0	854	250	1104	0.302614	0	0	109	22	131	0.257492	0	0	0	0
18S	525	A	1622	175	1797	0.094018	0	0	552	138	690	0.308169	0	0.235833	86	4	90	0.22442	0	0.184947	0.14026	0.101331
18S	526	A	1110	155	1265	0.37812	0	0.274531	568	110	678	0.504484	0	0.335649	72	2	74	0.60637	0.024086	0.380638	0.330273	0.0434844
18S	527	C	2122	85	2207	0.256129	0	0	914	166	1080	0.0512077	0	0	138	10	148	0.237286	0	0	0	0
18S	528	A	1998	119	2117	0.229425	0	0	1166	86	1252	0.169868	0	0	137	4	141	0.17723	0	0	0	0
18S	529	A	1461	176	1637	0.00657306	0	0	1299	119	1418	0.275429	0	0	170	5	175	0.361174	0	0	0	0
18S	530	U	1607	343	1950	0.218828	0	0	2011	220	2231	0.598452	0	0	221	20	241	0.58292	0	0	0	0
18S	531	A	602	360	962	0.570832	0.110947	0.363635	791	86	877	0.110415	0	0.099538	69	6	75	0.493275	0	0.333267	0.26548	0.117992
18S	532	C	1072	463	1535	0.12793	0	0	1403	181	1584	0.48443	0	0	73	20	93	0.109456	0	0.0996127	0.0332042	0.0469579
18S	533	A	536	544	1080	0.216682	0	0.178228	308	82	390	1.22717	0.219051	0.551633	33	6	39	1.63639	0.29554	0.626635	0.452165	0.196108
18S	534	G	644	518	1162	0.0192032	0	0.0188573	138	249	387	0.97941	0.107449	0.495444	73	4	77	0.191738	0	0.162639	0.225647	0.199602
18S	535	G	882	354	1236	0.126983	0	0	196	158	354	0.889233	0.00941259	0.471388	58	12	70	0.2482	0	0.201116	0.224168	0.193132
18S	536	A	831	192	1023	0.0405816	0	0.0390356	170	50	220	1.6548	0.101066	0.624388	42	2	44	0.90642	0.0618981	0.481064	0.381496	0.249125
18S	537	C	659	82	741	0.378751	0.0435938	0.274975	168	81	249	0.795644	0	0.444086	83	3	86	0.169476	0	0	0.239687	0.183006
18S	538	U	513	99	612	0.677234	0.142918	0.404173	198	78	276	0.406097	0	0.289555	48	5	53	0.402881	0.017926	0.291023	0.32825	0.0536891
18S	539	C	690	48	738	0.326763	0.0240118	0.246537	242	88	330	0.0755623	0	0	60	17	77	0.0464387	0	0	0.0821791	0.116219
18S	540	U	735	68	803	0.312756	0	0.23847	324	86	410	0.305299	0	0	57	21	78	0.0222222	0	0	0.0794899	0.112416
18S	541	U	732	285	1017	0.0627047	0	0.0590594	388	49	437	0.396905	0	0	81	25	106	0.275389	0	0	0.0196865	0.0278409
18S	542	U	737	771	1508	0.301318	0	0	328	64	392	0.350042	0	0	76	21	97	0.178571	0	0	0	0
18S	543	C	281	599	880	0.349199	0	0.259037	110	48	158	0.781272	0.114159	0.440157	27	43	70	0.278404	0	0.220201	0.306465	0.0958551
18S	544	G	192	822	1014	0.212074	0	0.175111	93	10	103	2.03077	0.245691	0.672183	22	29	51	0.901282	0.178581	0.478883	0.442059	0.204593
18S	545	A	234	699	933	0.431394	0.0123218	0.301606	143	66	209	0.704868	0	0.414602	55	44	99	0.0206667	0	0.0204485	0.245552	0.165722
18S	546	G	136	2308	2444	0.513279	0	0	105	114	219	0.831313	0	0.455073	38	36	74	0.459111	0.0581414	0.317553	0.257542	0.190567
18S	547	G	103	1476	1579	0.146364	0	0	39	87	126	2.98854	0.361602	0.750764	42	84	126	0.106562	0	0	0.250255	0.353913
18S	548	C	59	1077	1136	0.247757	0	0.198702	57	184	241	1.51084	0.22919	0.602718	50	39	89	0.398765	0.0386809	0.287367	0.362929	0.173377
18S	549	C	221	1325	1546	0.10943	0	0	214	199	413	0.766989	0.136092	0.43466	117	50	167	0.256548	0	0	0.144887	0.204901
18S	550	C	512	654	1166	0.2827	0	0.220542	529	313	842	0.00785554	0	0.0078035	119	46	165	0.194712	0	0	0.0761151	0.102175
18S	551	U	688	1097	1785	0.161472	0	0	684	552	1236	0.204123	0	0	111	57	168	0.142078	0	0	0	0
18S	552	G	274	444	718	1.37401	0.308668	0.579111	474	412	886	0.313003	0	0.238592	65	32	97	0.634807	0.125402	0.390746	0.402816	0.139278
18S	553	U	322	1408	1730	0.0804095	0	0	706	920	1626	0.271836	0	0	42	160	202	0.234647	0	0	0	0
18S	554	A	231	1126	1357	0.260448	0.01575	0.206752	575	1127	1702	0.259151	0	0	27	147	174	0.0855873	0	0	0.0689174	0.097464
18S	555	A	288	1321	1609	0.0789096	0	0.0731804	487	1384	1871	0.313628	0	0	33	125	158	0.0215234	0	0.0212004	0.0314603	0.030744
18S	556	U	354	1893	2247	0.203761	0	0	404	1453	1857	0.288488	0	0	30	122	152	0.0842411	0	0.0781671	0.0260557	0.0368483
18S	557	U	436	1824	2260	0.178372	0	0	337	1635	1972	0.357262	0	0	55	160	215	0.275772	0	0	0	0
18S	558	G	845	1455	2300	0.185475	0	0	284	1030	1314	0.0288213	0	0	58	117	175	0.102652	0	0	0	0
18S	559	G	748	1136	1884	0.0416328	0	0.0399891	181	708	889	0.411099	0.0811674	0.291564	28	137	165	0.0534137	0	0	0.110518	0.129056
18S	560	A	1109	1092	2201	0.142083	0	0	332	474	806	0.448713	0.0578579	0.309997	42	76	118	0.293091	0	0.228142	0.17938	0.131169
18S	561	A	1018	289	1307	0.496848	0.0363936	0.332099	299	331	630	0.718929	0.10344	0.418628	40	55	95	0.538657	0.0345998	0.352469	0.367732	0.0369373
18S	562	U	1342	1793	3135	0.439495	0	0	667	522	1189	0.202624	0	0	136	89	225	0.411504	0	0	0	0
18S	563	G	1032	654	1686	0.0900283	0	0.0826376	451	150	601	0.5866	0.0554856	0.370109	72	53	125	0.122222	0	0.109687	0.187478	0.129611
18S	564	A	1176	476	1652	0.0511057	0	0.0486489	581	266	847	0.0556735	0	0.0527964	104	22	126	0.0830271	0	0.0772235	0.0595563	0.0126069
18S	565	G	1158	179	1337	0.252558	0	0.201754	546	99	645	0.434021	0.0485986	0.302987	90	15	105	0.318029	0	0.243031	0.249257	0.0415622
18S	566	U	801	356	1157	0.377538	0	0.274239	624	235	859	0.0836434	0	0.0772701	55	34	89	0.559877	0.0277227	0.361499	0.237669	0.118882
18S	567	C	750	323	1073	0.468239	0	0.319114	265	317	582	0.74574	0.188207	0.427597	40	16	56	1.96218	0.214131	0.666358	0.471023	0.145049
18S	568	C	1844	616	2460	0.4309	0	0	1040	166	1206	0.162092	0	0	187	31	218	0.229072	0	0	0	0
18S	569	A	1068	196	1264	0.127545	0	0.113197	897	191	1088	0.039649	0	0	132	6	138	0.402558	0	0.288497	0.133898	0.118684
18S	570	C	893	181	1074	0.262408	0	0.208017	1273	202	1475	0.321244	0	0	167	15	182	0.0715847	0	0.0671451	0.0917205	0.0866821
18S	571	U	999	200	1199	0.0795278	0	0.073726	942	310	1252	0.170027	0	0	118	63	181	0.141697	0	0.124711	0.0661457	0.0511945
18S	572	U	613	40	653	1.0114	0.0510051	0.503216	858	253	1111	0.0598321	0	0	78	50	128	0.713178	0	0.418182	0.307133	0.219933
18S	573	U	1800	397	2197	0.502664	0	0	922	431	1353	0.274421	0	0	185	345	530	0.667462	0	0	0	0
18S	574	A	1109	314	1423	0.203542	0	0	962	373	1335	0.282252	0	0	255	66	321	0.383713	0	0	0	0
18S	575	A	1010	269	1279	0.184878	0	0	639	336	975	0.0483265	0	0	301	66	367	0.521135	0	0	0	0
18S	576	A	197	48	245	3.66129	0.519515	0.786153	103	103	206	3.63269	0.592853	0.784961	44	3	47	3.14213	0.333853	0.762413	0.777842	0.0109211	1	0.786153	0.784961	0.762413	0.777842	0.0109211
18S	577	U	908	183	1091	0.0780627	0	0	476	491	967	0.196338	0	0	152	25	177	0.0677903	0	0	0	0
18S	578	C	586	178	764	0.298025	0	0.22983	192	345	537	0.394444	0	0.283246	29	56	85	0.814083	0	0.451652	0.321576	0.0945274
18S	579	C	388	309	697	0.405349	0	0.288727	155	370	525	0.319962	0	0.242752	31	18	49	1.89311	0.142979	0.658906	0.396795	0.186289
18S	580	U	430	348	778	0.142219	0	0.124652	127	580	707	0.159118	0	0	21	35	56	0.898051	0	0.477558	0.200736	0.202249
18S	581	U	306	794	1100	0.22967	0	0	209	403	612	0.117165	0	0	16	43	59	0.453148	0	0.315457	0.105152	0.148708
18S	582	U	503	976	1479	0.4453	0	0	351	377	728	0.341488	0	0	36	52	88	0.252934	0	0	0	0
18S	583	A	314	320	634	0.567104	0.0319945	0.362244	172	150	322	0.625937	0.116217	0.385705	17	71	88	0.211985	0	0	0.249316	0.176553
18S	584	A	183	336	519	0.84765	0.00471419	0.45925	175	135	310	0.482422	0	0.326136	12	17	29	1.24593	0.0695525	0.563107	0.449497	0.0969885
18S	585	C	178	469	647	0.488443	0	0.328498	158	354	512	0.171367	0	0	5	71	76	0.18961	0	0	0.109499	0.154855
18S	586	G	138	665	803	0.230321	0	0.187393	133	110	243	1.02974	0	0.508352	9	10	19	2.87667	0.321648	0.751742	0.482496	0.231119
18S	587	A	322	994	1316	0.247186	0	0	200	189	389	0.398832	0	0.285641	23	11	34	1.56444	0.0935333	0.616925	0.300856	0.252088
18S	588	G	389	1090	1479	0.323093	0	0	228	112	340	0.734702	0	0.424249	54	32	86	0.0822478	0	0.076813	0.167021	0.184571
18S	589	G	220	1403	1623	0.373105	0	0	130	387	517	0.258237	0	0.205552	39	110	149	0.343407	0	0	0.0685175	0.0968983
18S	590	A	4	29	33	37.2507	0.927706	0.974606	1	9	10	74.8162	0.964631	0.987995	0	4	4	25.1178	0.893807	0.969133	0.977245	0.00792309	1	0.974606	0.987995	0.969133	0.977245	0.00792309
18S	591	U	317	657	974	0.323009	0	0.244336	176	397	573	0.516067	0.0313676	0.34079	39	60	99	0.441	0	0.308176	0.297767	0.0400589
18S	592	C	137	1133	1270	0.0625492	0	0.0589107	105	1315	1420	0.401861	0	0	14	183	197	0.221493	0	0	0.0196369	0.0277708
18S	593	C	195	1450	1645	0.170089	0	0	139	1690	1829	0.511172	0	0	28	239	267	0.372139	0	0	0	0
18S	594	A	121	1199	1320	0.080032	0	0.0741534	90	805	895	0.18435	0	0.155802	12	147	159	0.211597	0	0.175549	0.135168	0.0438906
18S	595	U	190	1605	1795	0.263945	0	0	113	1463	1576	0.378905	0	0	27	169	196	0.0309081	0	0	0	0
18S	596	U	118	1972	2090	0.394096	0	0	63	1625	1688	0.442175	0	0	4	237	241	0.24596	0	0	0	0
18S	597	G	101	1659	1760	0.21467	0	0	54	953	1007	0.00445326	0	0.0044379	8	315	323	0.460048	0	0	0.0014793	0.00209205
18S	598	G	433	1225	1658	0.171509	0	0	102	640	742	0.31298	0	0.238619	15	259	274	0.379071	0	0	0.0795395	0.112486
18S	599	A	194	999	1193	0.176866	0	0.150392	65	983	1048	0.209702	0	0	11	238	249	0.377822	0	0	0.0501308	0.0708957
18S	600	G	332	803	1135	0.160769	0	0.138607	129	751	880	0.188687	0	0	18	111	129	0.115983	0	0.10465	0.0810858	0.0589884
18S	601	G	15	70	85	15.1134	0.844702	0.938617	5	23	28	24.7015	0.899762	0.962383	0	7	7	16.7472	0.866769	0.950347	0.950449	0.00970257	1	0.938617	0.962383	0.950347	0.950449	0.00970257
18S	602	G	447	658	1105	0.063703	0	0.0599389	52	222	274	1.25762	0.140986	0.557954	13	23	36	2.28769	0.314695	0.701603	0.439832	0.274952
18S	603	C	774	1053	1827	0.451252	0	0	170	408	578	0.115755	0	0	30	47	77	0.3151	0	0.24196	0.0806534	0.114061
18S	604	A	404	768	1172	0.130312	0	0	118	180	298	0.791304	0	0.442574	24	14	38	1.41225	0	0.591739	0.344771	0.251281
18S	605	A	685	865	1550	0.422365	0	0	184	198	382	0.346997	0	0.258108	40	13	53	0.493004	0	0.334357	0.197488	0.143073
18S	606	G	311	237	548	0.76268	0.018615	0.43313	111	195	306	0.706334	0.0178034	0.41474	16	19	35	1.31944	0.0729211	0.575758	0.474542	0.0719627
18S	607	U	344	543	887	0.0259134	0	0	249	337	586	0.180882	0	0	46	22	68	0.168277	0	0.145848	0.048616	0.0687533
18S	608	C	227	211	438	1.11724	0.190587	0.528254	265	205	470	0.151875	0	0.132094	63	14	77	0.207265	0	0.173524	0.277958	0.177793
18S	609	U	500	161	661	0.415928	0	0.294063	512	157	669	0.125406	0	0	110	12	122	0.0711834	0	0	0.0980211	0.138623
18S	610	G	596	379	975	0.125205	0	0	791	193	984	0.415025	0	0	133	27	160	0.228709	0	0	0	0
18S	611	G	308	237	545	0.599349	0	0.375175	423	91	514	0.261467	0	0.207592	50	19	69	1.06984	0	0.520463	0.367743	0.127837
18S	612	U	470	375	845	0.0353559	0	0	527	279	806	0.203029	0	0	155	68	223	0.397569	0	0	0	0
18S	613	G	169	250	419	1.1205	0.0765741	0.529008	178	111	289	1.47241	0.239586	0.596369	25	30	55	1.86091	0.0335948	0.654547	0.593308	0.0512968
18S	614	C	561	338	899	0.0667407	0	0	466	156	622	0.0612805	0	0.0578295	134	57	191	0.24728	0	0	0.0192765	0.0272611
18S	615	C	1882	271	2153	0.666156	0	0	1152	89	1241	0.541984	0	0	370	32	402	0.711028	0	0	0	0
18S	616	A	772	126	898	0.000964034	0	0	635	111	746	0.198126	0	0	176	22	198	0.331547	0	0	0	0
18S	617	G	366	70	436	1.16941	0.0796271	0.539615	363	59	422	0.374599	0	0.272985	75	11	86	0.543423	0	0.354731	0.38911	0.111533
18S	618	C	626	236	862	0.117767	0	0.105469	577	211	788	0.338642	0	0	72	16	88	0.425593	0	0.300909	0.135459	0.124663
18S	619	A	424	265	689	0.644509	0	0.392261	414	68	482	0.116747	0	0.104736	55	5	60	0.941712	0	0.48912	0.328706	0.163232
18S	620	G	377	243	620	1.00905	0.0207816	0.502656	104	96	200	1.81924	0.280856	0.646435	20	1	21	4.27929	0.398719	0.81762	0.65557	0.128746
18S	621	C	441	318	759	0.642778	0	0.391589	117	54	171	2.0604	0.208155	0.674527	28	1	29	2.3863	0	0.711698	0.592604	0.142947
18S	622	C	1152	285	1437	0.152728	0	0	376	76	452	0.0155261	0	0	82	13	95	0.234954	0	0	0	0
18S	623	G	822	226	1048	0.272365	0	0.214223	194	102	296	0.485484	0	0.327561	81	7	88	0.24407	0	0	0.180595	0.135824
18S	624	C	1449	379	1828	0.279224	0	0	429	164	593	0.315395	0	0	74	21	95	0.325347	0	0	0	0
18S	625	G	2794	589	3383	0.663886	0	0	703	129	832	0.569881	0	0	114	22	136	0.592052	0	0	0	0
18S	626	G	1327	345	1672	0.226347	0	0	378	133	511	0.228168	0	0	9	31	40	0.547696	0	0.359545	0.119848	0.169491
18S	627	U	296	31	327	3.32161	0.30254	0.769148	31	7	38	11.2028	0.76435	0.919985	11	10	21	2.11111	0.232933	0.688633	0.792588	0.0958926	1	0.769148	0.919985		0.844566	0.0754188
18S	628	A	1725	291	2016	0.421065	0	0	366	63	429	0.110827	0	0.099979	25	17	42	0.598191	0	0.37982	0.159933	0.160751
18S	629	A	844	198	1042	0.118515	0	0.106048	226	54	280	0.776473	0	0.437964	49	14	63	0.0729167	0	0.0689655	0.204326	0.165899
18S	630	U	663	223	886	0.242565	0	0.195391	264	131	395	0.315516	0	0.240303	23	30	53	0.364815	0	0.270977	0.235557	0.0310398
18S	631	U	317	121	438	1.36229	0.0791193	0.577238	200	185	385	0.470841	0	0.320681	14	11	25	2.5547	0.210314	0.726544	0.541488	0.16761
18S	632	C	205	83	288	2.15944	0.294207	0.684237	242	299	541	0.0909799	0	0.0835341	14	15	29	2.32963	0.336122	0.706742	0.491504	0.288625
18S	633	C	659	245	904	0.0375568	0	0	512	258	770	0.138637	0	0	54	65	119	0.0484259	0	0	0	0
18S	634	A	566	237	803	0.167012	0	0.143264	631	416	1047	0.334224	0	0	32	77	109	0.185354	0	0.157578	0.100281	0.0711495
18S	635	G	82	375	457	1.07082	0.123607	0.517644	119	249	368	1.19012	0.0760085	0.544078	11	134	145	0.062481	0	0	0.353907	0.250483
18S	636	C	313	530	843	0.198855	0	0.166035	448	328	776	0.0699986	0	0.0654981	25	115	140	0.0736801	0	0.0690802	0.100204	0.046572
18S	637	U	265	524	789	0.448664	0	0.30998	321	812	1133	0.270429	0	0	26	302	328	0.575481	0	0	0.103327	0.146126
18S	638	C	225	1056	1281	0.114812	0	0	320	760	1080	0.235142	0	0	15	139	154	0.038853	0	0.0376337	0.0125446	0.0177407
18S	639	C	738	1516	2254	0.501498	0	0	429	1275	1704	0.564386	0	0	24	319	343	0.581912	0	0	0	0
18S	640	A	510	635	1145	0.137076	0	0.120644	190	401	591	0.375282	0	0.273212	32	81	113	0.430214	0	0.30266	0.232172	0.0797735
18S	641	A	621	335	956	0.534634	0	0.348616	182	294	476	0.615281	0	0.381408	34	39	73	1.20901	0.058276	0.550677	0.4269	0.0885413
18S	642	U	1484	850	2334	0.400771	0	0	582	563	1145	0.433527	0	0	64	115	179	0.226728	0	0	0	0
18S	643	A	1509	640	2149	0.314517	0	0	168	491	659	0.0313636	0	0	42	89	131	0.00252525	0	0.00253807	0.000846024	0.00119646
18S	644	G	103	37	140	11.5421	0.787054	0.920789	20	35	55	10.1964	0.734014	0.912141	2	0	2	40.9037	0.910156	0.983963	0.938964	0.0320142	1	0.920789	0.912141	0.983963	0.938964	0.0320142
18S	645	C	790	666	1456	0.106741	0	0.0965064	111	398	509	0.00864924	0	0	33	133	166	0.433333	0	0	0.0321688	0.0454936
18S	646	G	441	894	1335	0.229142	0	0.186538	41	101	142	2.34118	0.288882	0.702174	13	57	70	0.243662	0	0.198167	0.362293	0.240379
18S	647	U	886	2161	3047	0.513225	0	0	219	322	541	0.220726	0	0	22	127	149	0.518074	0	0	0	0
18S	648	A	612	988	1600	0.0649247	0	0.0610023	93	105	198	1.41569	0.108292	0.587261	23	9	32	1.52088	0.124203	0.610653	0.419639	0.253774
18S	649	U	672	913	1585	0.0417893	0	0.0401373	109	225	334	0.355887	0	0.263055	24	15	39	0.809167	0	0.453526	0.252239	0.168939
18S	650	A	838	1026	1864	0.167942	0	0	128	230	358	0.290065	0	0.225332	29	3	32	1.02694	0	0.514334	0.246555	0.210512
18S	651	U	533	455	988	0.695068	0.0547561	0.410298	75	328	403	0.303465	0	0.233257	20	6	26	1.51276	0.0797884	0.611037	0.418197	0.154329
18S	652	U	980	1093	2073	0.272276	0	0	189	499	688	0.168892	0	0	28	53	81	0.321138	0	0	0	0
18S	653	A	488	1014	1502	0.012464	0	0.0123186	159	405	564	0.132232	0	0.116972	26	25	51	0.10235	0	0.094496	0.0745954	0.0449821
18S	654	A	578	1347	1925	0.316067	0	0	357	516	873	0.258645	0	0	31	68	99	0.541111	0	0	0	0
18S	655	A	371	940	1311	0.000736789	0	0	155	589	744	0.0214914	0	0	12	32	44	0.182469	0	0.157268	0.0524225	0.0741366
18S	656	G	353	501	854	0.475426	0.0518755	0.322485	291	211	502	0.551425	0	0.355887	14	28	42	0.230491	0	0.190925	0.289766	0.071209
18S	657	U	335	568	903	0.301192	0	0.231671	302	656	958	0.199119	0	0	16	19	35	0.545988	0	0.359626	0.197099	0.148838
18S	658	U	520	685	1205	0.0917081	0	0	567	927	1494	0.517659	0	0	24	43	67	0.194771	0	0	0	0
18S	659	G	271	723	994	0.019196	0	0.018853	318	236	554	0.463824	0	0.317248	19	19	38	0.442165	0	0.312148	0.216083	0.139478
18S	660	C	285	496	781	0.254945	0	0.203359	331	522	853	0.110226	0	0	17	19	36	0.577477	0.0388027	0.372458	0.191939	0.15227
18S	661	U	591	324	915	0.00289908	0	0	464	532	996	0.276875	0	0	35	21	56	0.0360624	0	0.0354067	0.0118022	0.0166909
18S	662	G	226	264	490	0.833446	0.143785	0.455085	153	228	381	0.938656	0.0641794	0.484833	8	33	41	0.460053	0	0.320317	0.420078	0.0715799
18S	663	C	588	523	1111	0.232394	0	0	525	322	847	0.226926	0	0	42	38	80	0.264335	0	0	0	0
18S	664	A	471	340	811	0.130774	0	0.115776	393	185	578	0.100614	0	0.09156	43	44	87	0.280556	0	0	0.0691122	0.0498596
18S	665	G	395	270	665	0.484518	0	0.326711	258	191	449	0.296123	0	0.228861	34	10	44	0.574815	0	0.370229	0.3086	0.059117
18S	666	U	438	490	928	0.147817	0	0.128902	334	146	480	0.205405	0	0.170698	54	27	81	0.140515	0	0	0.0998667	0.0726487
18S	667	U	589	632	1221	0.110566	0	0	590	172	762	0.325339	0	0	81	49	130	0.480407	0	0	0	0
18S	668	A	154	71	225	4.8207	0.613617	0.828829	110	6	116	3.93799	0.558733	0.798871	7	7	14	4.61259	0.618805	0.831708	0.819803	0.0148476	1	0.828829	0.798871	0.831708	0.819803	0.0148476
18S	669	A	386	1060	1446	0.11416	0	0	323	75	398	0.438986	0	0.305599	30	34	64	0.249915	0	0.202437	0.169345	0.126935
18S	670	A	529	917	1446	0.0801044	0	0	427	78	505	0.140514	0	0.123416	72	25	97	0.192404	0	0	0.0411387	0.0581789
18S	671	A	455	1532	1987	0.353683	0	0	459	79	538	0.078355	0	0.0727868	64	26	90	0.142369	0	0	0.0242623	0.034312
18S	672	A	681	1793	2474	0.486034	0	0	748	73	821	0.30273	0	0	79	7	86	0.0877395	0	0	0	0
18S	673	G	687	333	1020	0.390347	0	0.280953	390	31	421	0.505529	0	0.336311	81	1	82	0.0708166	0	0	0.205755	0.147235
18S	674	C	1007	1157	2164	0.442433	0	0	833	15	848	0.317314	0	0	89	8	97	0.297619	0	0	0	0
18S	675	U	694	761	1455	0.144719	0	0	749	128	877	0.323602	0	0	50	32	82	0.172155	0	0	0	0
18S	676	C	760	188	948	0.265742	0	0.210124	641	249	890	0.307682	0	0	56	36	92	0.326165	0	0	0.0700414	0.0990536
18S	677	G	147	199	346	2.25075	0.302137	0.692993	180	208	388	0.643645	0	0.392209	20	12	32	0.847138	0.176675	0.466271	0.517158	0.127958
18S	678	U	383	892	1275	0.311129	0	0	384	253	637	0.0877917	0	0	32	28	60	0.179417	0	0	0	0
18S	679	A	126	576	702	0.113782	0	0.102289	309	226	535	0.021476	0	0.0210629	6	33	39	0.119444	0	0.109137	0.0774963	0.0400023
18S	680	G	50	206	256	1.8824	0.157605	0.65395	52	371	423	0.248716	0	0.199554	0	20	20	0.889418	0.0684621	0.482907	0.445471	0.187386
18S	681	U	42	421	463	0.282471	0	0.220626	36	357	393	0.239143	0	0.193387	0	17	17	0.847531	0	0.472959	0.295657	0.125864
18S	682	U	79	769	848	0.421947	0	0	97	892	989	0.621425	0	0	4	28	32	0.130303	0	0	0	0
18S	683	G	1	35	36	14.667	0.775278	0.937789	3	9	12	33.6291	0.91937	0.973285	0	0	0	28.7778	0.929987	1	0.970358	0.0254816	1	0.937789	0.973285	1	0.970358	0.0254816
18S	684	G	53	461	514	0.0162244	0	0.0159959	52	252	304	0.292495	0	0.226878	1	15	16	0.756209	0	0.445514	0.229463	0.17536
18S	685	A	55	308	363	0.396703	0	0.284588	83	174	257	0.449914	0	0.311136	1	8	9	2.69	0.163505	0.749304	0.448342	0.213087
18S	686	U	22	139	161	2.28422	0.286504	0.696824	40	169	209	0.791852	0	0.443096	0	10	10	2.95253	0.358334	0.764583	0.634834	0.138373
18S	687	C	64	452	516	0.0285622	0	0.0278214	76	281	357	0.0692737	0	0.0649555	2	21	23	1.13056	0.158101	0.541223	0.211333	0.23376
18S	688	U	83	652	735	0.284088	0	0	66	308	374	0.125511	0	0.11178	12	55	67	0.205719	0	0	0.0372599	0.0526934
18S	689	U	26	1049	1075	0.490366	0	0	21	447	468	0.0618337	0	0	4	52	56	0.137622	0	0.122868	0.040956	0.0579206
18S	690	G	18	409	427	0.623339	0	0.384539	24	203	227	1.37588	0.252059	0.580174	2	64	66	0.0852405	0	0.0796405	0.348118	0.205958
18S	691	G	24	558	582	0.232133	0	0.188662	23	301	324	0.795795	0.155029	0.443904	2	148	150	0.553127	0	0	0.210855	0.181901
18S	692	G	26	454	480	0.562462	0	0.360464	35	518	553	0.0876254	0	0.0806997	5	99	104	0.276931	0	0	0.147055	0.154458
18S	693	A	21	725	746	0.00174029	0	0	71	767	838	0.251675	0	0	2	108	110	0.312713	0	0	0	0
18S	694	G	31	505	536	0.439417	0	0.30567	76	930	1006	0.365718	0	0	5	68	73	0.0737237	0	0.0695369	0.125069	0.130821
18S	695	C	53	1625	1678	0.629766	0	0	51	1087	1138	0.444961	0	0	0	116	116	0.397531	0	0	0	0
18S	696	G	87	942	1029	0.377465	0	0	121	768	889	0.269401	0	0	27	49	76	0.0655123	0	0	0	0
18S	697	G	196	728	924	0.32812	0	0	233	468	701	0.0426084	0	0	14	13	27	1.69167	0.333764	0.636934	0.212311	0.300254
18S	698	G	142	215	357	0.786375	0.0404381	0.440897	144	324	468	0.45231	0.0336693	0.3119	24	9	33	1.01209	0.162025	0.510466	0.421088	0.0822658
18S	699	C	133	217	350	0.677335	0	0.404503	155	589	744	0.190321	0	0	11	25	36	0.687087	0	0.413893	0.272799	0.192936
18S	700	G	125	254	379	0.368801	0	0.269953	151	339	490	0.160851	0	0.138806	22	15	37	0.496199	0	0.337577	0.248779	0.0825175
18S	701	G	123	226	349	0.349841	0	0.259722	183	161	344	0.494428	0.000105963	0.331491	34	13	47	0.116204	0	0.106086	0.232433	0.0940224
18S	702	G	140	72	212	0.798226	0.0158405	0.445058	243	92	335	0.306184	0	0.234946	64	3	67	0.327451	0	0	0.226668	0.181789
18S	703	C	187	150	337	0.111966	0	0	385	155	540	0.352516	0	0	91	5	96	0.606987	0	0	0	0
18S	704	G	246	95	341	0.287362	0	0	272	143	415	0.25	0	0	73	3	76	0.514141	0	0	0	0
18S	705	G	152	59	211	0.0985325	0	0.0900815	149	43	192	0.541508	0.0252265	0.352469	16	2	18	1.10468	0.0271919	0.53833	0.32696	0.183884
18S	706	U	127	57	184	0.127147	0	0.113348	87	120	207	0.162821	0	0.140603	11	5	16	1.08301	0.0228866	0.535034	0.262995	0.192682
18S	707	C	190	38	228	0.218923	0	0	122	63	185	0.134588	0	0.119187	36	1	37	0.252924	0	0	0.0397291	0.0561855
18S	708	C	98	44	142	0.167521	0	0.144349	38	52	90	1.13529	0.143709	0.534429	4	4	8	2.10494	0.166898	0.703093	0.460624	0.234
18S	709	G	13	25	38	3.32934	0.517129	0.7736	22	14	36	3.77898	0.469314	0.795248	0	2	2	6.94074	0.395243	0.912366	0.827071	0.0609566	1
18S	710	C	37	48	85	0.735917	0.049652	0.426795	47	49	96	0.443872	0	0.309628	0	2	2	5.27037	0.224319	0.887711	0.541378	0.249522
18S	711	C	59	33	92	0.436918	0	0.306358	79	50	129	0.12	0	0	3	4	7	0.85	0	0.492754	0.266371	0.203143
18S	712	G	43	21	64	1.06017	0.165773	0.518475	56	34	90	0.259951	0	0.208134	2	1	3	2.7	0.10529	0.782609	0.503073	0.234781
18S	713	C	100	39	139	0.125952	0	0	98	70	168	0.433531	0	0	3	6	9	0.384444	0	0.299308	0.0997693	0.141095
18S	714	G	93	43	136	0.138605	0	0	61	26	87	0.11351	0	0.10299	7	24	31	0.681597	0	0	0.03433	0.04855
18S	715	A	150	45	195	0.418991	0	0	89	17	106	0.115888	0	0	12	7	19	0.411111	0	0	0	0
18S	716	G	161	14	175	0.309722	0	0	85	15	100	0.0317932	0	0	23	0	23	0.514815	0	0	0	0
18S	717	G	75	17	92	0.450538	0.00919268	0.31292	40	11	51	0.978846	0.169309	0.499509	10	3	13	0.0539683	0	0	0.27081	0.206086
18S	718	C	111	37	148	0.144892	0	0	54	85	139	0.350635	0	0	3	1	4	1.70889	0.103451	0.681134	0.227045	0.32109
18S	719	G	52	42	94	0.414386	0.0434583	0.295176	19	14	33	2.05654	0.401784	0.67937	2	2	4	1.65333	0.16191	0.673913	0.549486	0.179838
18S	720	A	43	44	87	0.547854	0.079877	0.356562	36	30	66	0.476783	0.076218	0.326149	2	5	7	0.604167	0	0.408451	0.36372	0.0339788
18S	721	G	37	113	150	0.152097	0	0	25	68	93	0.0635934	0	0.0603952	0	7	7	0.461111	0	0.345114	0.13517	0.150487
18S	722	C	27	97	124	0.0354667	0	0.0345186	20	99	119	0.141296	0	0	1	10	11	0.0296296	0	0.0313112	0.0219432	0.0155714
18S	723	C	90	75	165	0.217871	0	0	55	61	116	0.0226021	0	0	12	6	18	0.223392	0	0	0	0
18S	724	A	20	67	87	0.744949	0.100838	0.429716	19	95	114	0.21942	0	0.181231	0	2	2	6.46667	0.4098	0.906542	0.50583	0.300959
18S	725	C	39	67	106	0.453063	0.000116565	0.313817	14	99	113	0.32076	0	0.244484	6	2	8	1.70741	0	0.657632	0.405311	0.180649
18S	726	C	52	129	181	0.149206	0	0	34	96	130	0.294317	0	0.228741	3	13	16	0.601307	0	0.389831	0.20619	0.159944
18S	727	G	44	79	123	0.409498	0.00517288	0.292199	44	83	127	0.450608	0.0168522	0.312316	7	5	12	1.39573	0	0.601917	0.402144	0.141499
18S	728	C	63	92	155	0.123219	0	0.110332	65	106	171	0.101486	0	0.0926243	3	35	38	0.18604	0	0	0.067652	0.0483803
18S	729	C	115	133	248	0.313075	0	0	51	192	243	0.227322	0	0	5	67	72	0.586758	0	0	0	0
18S	730	C	80	241	321	0.480538	0	0	84	362	446	0.617823	0	0	12	84	96	0.708706	0	0	0	0
18S	731	G	56	83	139	0.339127	0	0.254603	19	166	185	0.0783154	0	0.0729915	0	14	14	1.56889	0.0189303	0.626998	0.318198	0.230599
18S	732	U	25	133	158	0.163941	0	0.141615	17	259	276	0.32487	0	0	1	33	34	0.0288889	0	0.0288797	0.0568317	0.0610994
18S	733	C	25	227	252	0.335485	0	0	27	170	197	0.0443322	0	0	0	28	28	0.205747	0	0.175662	0.0585541	0.0828081
18S	734	C	23	108	131	0.365236	0	0.269019	8	90	98	0.982828	0.164793	0.498208	0	32	32	0.0047138	0	0	0.255742	0.203609
18S	735	C	21	146	167	0.087037	0	0.080509	2	124	126	0.454243	0	0.314058	0	21	21	0.427778	0	0.309463	0.234676	0.109029
18S	736	C	16	188	204	0.135989	0	0	19	139	158	0.0578616	0	0.0550239	0	21	21	0.266667	0	0.218362	0.0911287	0.0927297
18S	737	G	9	58	67	1.80915	0.330147	0.64741	8	105	113	0.338304	0	0.254453	2	23	25	0.0897436	0	0	0.300621	0.266312
18S	738	C	18	124	142	0.284071	0	0.222439	14	122	136	0.0260341	0	0.0255553	2	22	24	0.0662222	0	0	0.0826646	0.0993842
18S	739	C	34	85	119	0.599074	0.0173182	0.376601	17	103	120	0.0895317	0	0.0828025	2	5	7	2.00139	0.394279	0.695799	0.385067	0.250326
18S	740	C	87	76	163	0.179065	0	0.15266	58	132	190	0.389529	0	0	3	10	13	0.640476	0.0500831	0.408194	0.186951	0.168399
18S	741	C	95	260	355	0.493383	0	0	52	92	144	0.186054	0	0	10	11	21	0.0353535	0	0	0	0
18S	742	U	108	146	254	0.193333	0	0	48	62	110	0.0626627	0	0.0594718	21	10	31	0.349653	0	0	0.0198239	0.0280353
18S	743	U	140	120	260	0.185185	0	0	59	52	111	0.0030754	0	0	26	9	35	0.42963	0	0	0	0
18S	744	G	73	35	108	1.35025	0.212591	0.576766	27	24	51	1.35278	0.256973	0.579709	5	7	12	0.942735	0	0.505268	0.553914	0.034419
18S	745	C	145	52	197	0.343603	0	0.256697	27	77	104	0.113122	0	0.102503	9	6	15	0.718056	0	0.433725	0.264308	0.135328
18S	746	C	239	35	274	0.036404	0	0	38	47	85	0.36292	0	0.268573	20	3	23	0.154167	0	0.138577	0.135716	0.109663
18S	747	U	166	36	202	0.423317	0	0.298449	52	18	70	0.700156	0.0788112	0.415259	12	1	13	1.17698	0.0974234	0.55899	0.424232	0.106555
18S	748	C	306	46	352	0.225559	0	0	71	45	116	0.0406458	0	0.0393817	30	2	32	0.13569	0	0	0.0131272	0.0185647
18S	749	U	229	55	284	0.0291228	0	0.0283955	77	25	102	0.292449	0	0.227988	23	0	23	0.245833	0	0.204152	0.153512	0.0890041
18S	750	C	440	51	491	0.422696	0	0	180	50	230	0.448773	0	0	54	8	62	0.59806	0	0	0	0
18S	751	G	350	57	407	0.183878	0	0	110	48	158	0.0385045	0	0	56	5	61	0.52276	0	0	0	0
18S	752	G	101	34	135	1.93709	0.321902	0.661182	29	45	74	1.41348	0.247371	0.588914	10	1	11	2.29444	0.10983	0.714533	0.654877	0.0514771
18S	753	C	233	118	351	0.245991	0	0.197877	94	97	191	0.00486111	0	0.0048628	17	11	28	0.563985	0	0.368737	0.190493	0.148643
18S	754	G	192	68	260	0.922265	0.117837	0.480739	83	113	196	0.118218	0	0.106202	9	1	10	3.8798	0.417692	0.810167	0.465702	0.287589
18S	755	C	314	42	356	0.49972	0.0218507	0.333832	157	44	201	0.391364	0	0.282285	19	4	23	1.49537	0.172779	0.609434	0.408517	0.14362
18S	756	C	415	17	432	0.285091	0	0.222244	164	20	184	0.661742	0	0.399521	23	0	23	1.73241	0.257198	0.64384	0.421869	0.17284
18S	757	C	755	21	776	0.307865	0	0	284	9	293	0.069161	0	0.0648936	87	2	89	0.268395	0	0	0.0216312	0.0305911
18S	758	C	714	21	735	0.205057	0	0	334	16	350	0.146249	0	0.127907	89	1	90	0.111355	0	0	0.0426357	0.0602959
18S	759	C	1227	19	1246	0.560795	0	0	412	12	424	0.000915033	0	0.00091635	152	1	153	0.478427	0	0	0.00030545	0.000431972
18S	760	U	768	13	781	0.220475	0	0	415	3	418	0.0783347	0	0.0728052	89	0	89	0.058642	0	0.0559811	0.0429288	0.0311226
18S	761	C	668	22	690	0.107686	0	0	1030	7	1037	0.608371	0	0	118	0	118	0.177311	0	0	0	0
18S	762	G	271	27	298	1.21944	0.203839	0.550264	205	3	208	1.55694	0	0.610049	52	0	52	1.1348	0.0299847	0.536312	0.565542	0.0319825
18S	763	A	349	46	395	0.675505	0.0635208	0.403774	243	6	249	1.29084	0	0.564465	121	4	125	0.116667	0	0	0.322746	0.237458
18S	764	U	739	62	801	0.198989	0	0	1535	23	1558	0.667344	0	0	244	1	245	0.57421	0	0	0	0
18S	765	G	241	85	326	1.17452	0.161721	0.540888	137	19	156	3.55046	0.146245	0.781336	35	1	36	2.58168	0.379474	0.726282	0.682835	0.102857
18S	766	C	456	89	545	0.1942	0	0.162869	248	10	258	1.73848	0	0.63573	100	1	101	0.190305	0	0.161207	0.319936	0.223302
18S	767	U	325	115	440	0.553338	0	0.356746	366	57	423	0.666405	0	0.400472	74	5	79	0.597083	0	0.376808	0.378009	0.0178714
18S	768	C	665	46	711	0.0538702	0	0	616	34	650	0.0132275	0	0.0130747	118	19	137	0.127053	0	0	0.00435822	0.00616345
18S	769	U	684	221	905	0.230598	0	0	773	78	851	0.245031	0	0	92	32	124	0.00666667	0	0	0	0
18S	770	U	1085	288	1373	0.525142	0	0	1906	51	1957	0.7455	0	0	193	23	216	0.503789	0	0	0	0
18S	771	A	730	178	908	0.243479	0	0	683	27	710	0.226145	0	0	132	16	148	0.310962	0	0	0	0
18S	772	G	261	86	347	1.25865	0.169342	0.557968	288	23	311	0.84448	0	0.458639	44	24	68	0.62351	0	0.38751	0.468039	0.0699059
18S	773	C	605	213	818	0.103677	0	0	423	22	445	0.165745	0	0.142453	88	48	136	0.256285	0	0	0.0474845	0.0671532
18S	774	U	425	205	630	0.243476	0	0.196053	182	95	277	0.765428	0	0.43445	39	37	76	0.369841	0	0.272573	0.301025	0.0993832
18S	775	G	343	451	794	0.0379874	0	0	85	19	104	3.33259	0.232844	0.770886	28	53	81	0.199458	0	0.167998	0.312961	0.330985
18S	776	A	85	308	393	1.04659	0.176445	0.512017	25	67	92	3.47503	0.0597949	0.778408	16	14	30	2.44409	0.33571	0.716357	0.668927	0.113808
18S	777	G	100	394	494	0.601616	0.0995521	0.376105	29	191	220	0.495777	0	0.332457	10	26	36	2.04354	0.248619	0.677451	0.462004	0.153383
18S	778	U	120	1023	1143	0.377729	0	0	33	380	413	0.288459	0	0	24	80	104	0.0144974	0	0.0144256	0.00480854	0.0068003
18S	779	G	68	661	729	0.0908828	0	0.083416	17	206	223	0.641815	0	0.391984	14	116	130	0.0759966	0	0	0.158467	0.168597
18S	780	U	186	926	1112	0.321404	0	0	50	198	248	0.546274	0	0.354204	34	52	86	0.591188	0	0.374242	0.242815	0.171891
18S	781	C	193	585	778	0.0545714	0	0.0518105	90	184	274	0.536606	0	0.350043	55	25	80	1.07243	0.106243	0.520575	0.307476	0.193725
18S	782	C	257	558	815	0.0370915	0	0.0358072	162	432	594	0.243287	0	0	187	28	215	0.191924	0	0	0.0119357	0.0168797
18S	783	C	640	475	1115	0.25461	0	0	308	383	691	0.287171	0	0	290	22	312	0.422329	0	0	0	0
18S	784	G	386	50	436	1.14742	0.27032	0.534895	116	172	288	1.1792	0.125905	0.541977	81	7	88	1.54532	0.192368	0.609814	0.562228	0.0337719
18S	785	C	564	250	814	0.0753374	0	0.0701394	185	872	1057	0.420101	0	0	166	131	297	0.296905	0	0	0.0233798	0.033064
18S	786	G	382	362	744	0.209277	0	0.173252	127	319	446	0.747601	0.0224267	0.428335	111	117	228	0.0199418	0	0	0.200529	0.175928
18S	787	G	513	567	1080	0.224144	0	0	126	474	600	0.366334	0	0.268441	212	230	442	0.546978	0	0	0.0894805	0.126544
18S	788	G	446	804	1250	0.344507	0	0	67	798	865	0.0184244	0	0	48	227	275	0.205757	0	0	0	0
18S	789	G	247	473	720	0.236647	0	0.191576	28	657	685	0.386022	0	0.278804	35	123	158	0.433403	0	0.303692	0.258024	0.0480717
18S	790	C	305	743	1048	0.222699	0	0	122	1369	1491	0.406084	0	0	78	176	254	0.222702	0	0	0	0
18S	791	C	165	559	724	0.155004	0	0.134362	300	947	1247	0.266035	0	0	37	72	109	0.840101	0.0386132	0.458818	0.197727	0.192596
18S	792	C	259	658	917	0.124304	0	0	513	947	1460	0.381915	0	0	127	42	169	0.055098	0	0.0525135	0.0175045	0.0247551
18S	793	G	246	278	524	0.513397	0	0.339662	344	363	707	0.353327	0	0.261353	48	44	92	0.815173	0	0.451765	0.350927	0.0781422
18S	794	A	333	447	780	0.0883767	0	0	470	351	821	0.132901	0	0.117436	44	107	151	0.101096	0	0	0.0391454	0.05536
18S	795	A	499	584	1083	0.425451	0	0	640	879	1519	0.450365	0	0	88	168	256	0.576005	0	0	0	0
18S	796	G	208	250	458	0.44977	0	0.310702	440	199	639	0.381736	0	0.276586	18	62	80	0.421674	0	0.299202	0.295497	0.0141724
18S	797	C	5	348	353	0.829598	0.0710384	0.454133	19	20	39	20.4247	0.833417	0.954439	2	2	4	20.4756	0.82731	0.962398	0.790323	0.237745	1	0.983793	0.954439	0.962398	0.966876	0.012395
18S	798	G	570	356	926	0.368932	0	0	1114	208	1322	0.522928	0	0	102	55	157	0.476512	0	0	0	0
18S	799	U	15	19	34	18.5844	0.865033	0.950325	20	22	42	15.4295	0.742966	0.940465	1	1	2	30.163	0.885633	0.978376	0.956389	0.0160599	1	0.950325	0.940465	0.978376	0.956389	0.0160599
18S	800	U	256	211	467	0.421724	0	0.297075	635	146	781	0.249801	0	0	59	15	74	0.131259	0	0.117413	0.138163	0.122165
18S	801	U	244	346	590	0.140026	0	0.12301	949	141	1090	0.540778	0	0	66	14	80	0.0646091	0	0.0614001	0.06147	0.0502186
18S	802	A	313	249	562	0.229939	0	0.187222	197	98	295	0.709985	0	0.416021	6	3	9	8.90889	0.619288	0.908246	0.50383	0.300834
18S	803	C	592	216	808	0.103708	0	0	168	76	244	0.968345	0	0.492981	45	8	53	1.16091	0	0.541875	0.344952	0.244733
18S	804	U	700	302	1002	0.2332	0	0	152	135	287	0.666512	0	0.400779	67	10	77	0.777208	0.00335737	0.440497	0.280426	0.198953
18S	805	U	623	272	895	0.102344	0	0	209	252	461	0.130784	0	0	82	29	111	0.370734	0	0.272237	0.0907457	0.128334
18S	806	U	624	353	977	0.12738	0	0	171	250	421	0.0229331	0	0	64	80	144	0.176169	0	0.150665	0.0502217	0.0710242
18S	807	G	629	270	899	0.0309753	0	0	153	115	268	0.482074	0	0.326088	81	128	209	0.166931	0	0	0.108696	0.153719
18S	808	A	485	410	895	0.0419023	0	0	154	96	250	0.450642	0.0895549	0.311506	70	220	290	0.393051	0	0	0.103835	0.146845
18S	809	A	441	637	1078	0.238286	0	0	236	188	424	0.163503	0	0	50	332	382	0.547026	0	0	0	0
18S	810	A	640	460	1100	0.271945	0	0	210	215	425	0.134637	0	0	62	222	284	0.343002	0	0	0	0
18S	811	A	360	488	848	0.049182	0	0	157	235	392	0.0182641	0	0	36	239	275	0.324155	0	0	0	0
18S	812	A	406	398	804	0.00920635	0	0	219	124	343	0.240052	0	0.194037	47	98	145	0.323059	0	0.245447	0.146495	0.105692
18S	813	A	194	280	474	0.68648	0.148268	0.407558	147	191	338	0.288168	0	0.224217	21	53	74	1.50237	0.293033	0.603595	0.41179	0.154909
18S	814	U	129	195	324	1.49894	0.324991	0.60057	71	318	389	0.234929	0	0.190633	19	100	119	0.39037	0	0.28246	0.357887	0.175649
18S	815	U	281	195	476	0.602795	0.0374519	0.376583	295	152	447	0.0923859	0	0.0847458	27	49	76	0.958586	0.0337355	0.492695	0.318008	0.171617
18S	816	A	502	333	835	0.183945	0	0	246	192	438	0.148266	0	0.129379	66	67	133	0.107546	0	0	0.0431262	0.0609896
18S	817	G	622	344	966	0.34048	0	0	356	148	504	0.0488009	0	0.0466182	119	45	164	0.400269	0	0	0.0155394	0.021976
18S	818	A	606	402	1008	0.372646	0	0	685	346	1031	0.491161	0	0	95	24	119	0.213519	0	0	0	0
18S	819	G	467	155	622	0.0492777	0	0.0470354	205	178	383	0.630642	0	0.387363	59	10	69	0.321429	0	0.245902	0.226767	0.139596
18S	820	U	438	524	962	0.362398	0	0	472	513	985	0.408192	0	0	69	18	87	0.000757576	0	0	0	0
18S	821	G	221	103	324	1.09815	0.191839	0.524159	85	137	222	2.07573	0.292821	0.67586	16	17	33	1.60359	0.206745	0.622953	0.607657	0.0628688
18S	822	U	138	110	248	1.69589	0.310971	0.630004	59	364	423	0.550943	0	0.355772	6	13	19	3.475	0.457652	0.785311	0.590362	0.177585
18S	823	U	215	299	514	0.266645	0	0.210836	75	715	790	0.226141	0	0	17	30	47	0.777546	0	0.442614	0.217817	0.180764
18S	824	C	474	421	895	0.322284	0	0	330	865	1195	0.544556	0	0	46	115	161	0.572497	0	0	0	0
18S	825	A	180	251	431	0.545602	0	0.353532	150	416	566	0.00899471	0	0	22	33	55	0.432341	0	0.305653	0.219728	0.156596
18S	826	A	387	292	679	0.0381699	0	0	102	595	697	0.26412	0	0	29	58	87	0.103283	0	0	0	0
18S	827	A	191	307	498	0.417858	0	0.295128	103	429	532	0.098916	0	0	19	41	60	0.359927	0	0.267896	0.187675	0.133171
18S	828	G	114	294	408	0.933415	0.175135	0.483392	102	150	252	0.965832	0.133117	0.492299	5	93	98	0.170034	0	0	0.32523	0.230001
18S	829	C	240	980	1220	0.338921	0	0	150	180	330	0.438839	0	0.305637	22	94	116	0.269896	0	0	0.101879	0.144079
18S	830	A	211	691	902	0.00831795	0	0	37	197	234	0.876596	0.0174854	0.468182	18	67	85	0.0348837	0	0.0340909	0.167424	0.213123
18S	831	G	85	876	961	0.056237	0	0	29	205	234	0.643168	0.0072486	0.392436	3	63	66	0.272139	0	0.216462	0.202966	0.160495
18S	832	G	46	617	663	0.495616	0	0.331713	18	165	183	1.05091	0.110046	0.513772	3	91	94	0.13076	0	0	0.281828	0.212692
18S	833	C	88	1126	1214	0.21294	0	0	34	413	447	0.253571	0	0	5	72	77	0.0623932	0	0.0594463	0.0198154	0.0280232
18S	834	C	589	615	1204	0.18083	0	0	114	304	418	0.201061	0	0	29	52	81	0.0441734	0	0.0428046	0.0142682	0.0201783
18S	835	C	1403	379	1782	0.488266	0	0	256	396	652	0.521678	0	0	84	31	115	0.325096	0	0	0	0
18S	836	G	680	205	885	0.101379	0	0.0921422	138	87	225	0.618437	0.044811	0.383167	29	26	55	0.439484	0	0.309142	0.261484	0.123497
18S	837	A	440	294	734	0.335964	0	0.251733	137	161	298	0.208101	0	0.172733	12	42	54	0.412727	0	0.295958	0.240141	0.0509699
18S	838	G	745	201	946	0.0263874	0	0.0257355	181	126	307	0.270851	0	0.213672	22	54	76	0.04329	0	0	0.0798024	0.0952412
18S	839	C	467	339	806	0.27121	0	0.213556	227	161	388	0.0714939	0	0.066884	12	55	67	0.0245098	0	0.0242718	0.101571	0.0810741
18S	840	C	291	542	833	0.234173	0	0.189925	191	162	353	0.206591	0	0.171621	5	131	136	0.585888	0	0	0.120515	0.0855442
18S	841	G	170	201	371	1.9287	0.373139	0.659157	152	136	288	0.535179	0	0.349398	5	39	44	0.361728	0	0.270046	0.4262	0.167881
18S	842	C	583	235	818	0.278836	0.0316288	0.218247	254	160	414	0.0585274	0	0.0554175	8	35	43	0.239141	0	0.196595	0.156753	0.0721984
18S	843	C	925	195	1120	0.0858162	0	0	243	92	335	0.390476	0	0.281424	6	38	44	0.101235	0	0.0938215	0.125082	0.116998
18S	844	U	1142	424	1566	0.375105	0	0	241	584	825	0.4947	0	0	3	52	55	0.234524	0	0	0	0
18S	845	G	1365	210	1575	0.388438	0	0	413	354	767	0.442622	0	0	5	11	16	1.46405	0.136483	0.608696	0.202899	0.286942
18S	846	G	1135	215	1350	0.297187	0	0	341	76	417	0.0821106	0	0.0760482	4	14	18	0.891228	0	0.484733	0.186927	0.212857
18S	847	A	916	192	1108	0.161687	0	0	268	140	408	0.0921489	0	0.0845632	11	6	17	0.603704	0	0.389952	0.158172	0.16749
18S	848	U	1135	280	1415	0.394601	0	0	440	149	589	0.289096	0	0	13	26	39	0.349444	0	0	0	0
18S	849	A	289	129	418	1.12471	0.278629	0.529944	205	90	295	0.440991	0	0.306752	9	5	14	0.935556	0	0.500595	0.445764	0.0990234
18S	850	C	111	276	387	1.07116	0.203171	0.517824	88	148	236	0.727989	0.0705589	0.422324	0	8	8	2.41111	0.303038	0.73064	0.556929	0.128871
18S	851	C	140	401	541	0.294485	0	0.227817	201	149	350	0.0452042	0	0.0433673	7	21	28	0.0701149	0	0.0677026	0.112962	0.0818199
18S	852	G	59	207	266	1.54253	0.204381	0.607586	69	123	192	0.875072	0.136182	0.46798	3	4	7	3.52222	0.494766	0.801011	0.625526	0.13655
18S	853	C	196	281	477	0.399233	0	0.28575	207	220	427	0.195249	0	0	6	22	28	0.368582	0	0.276278	0.187343	0.132528
18S	854	A	348	201	549	0.254424	0	0.203116	243	168	411	0.139374	0	0	15	40	55	0.240675	0	0	0.0677053	0.0957498
18S	855	G	115	203	318	1.46451	0.243162	0.594996	120	61	181	1.14915	0.217825	0.536069	12	40	52	0.0628931	0	0	0.377022	0.267678
18S	856	C	144	327	471	0.831332	0.142307	0.454475	148	52	200	1.08402	0.247468	0.521404	6	51	57	0.0591954	0	0	0.325293	0.231634
18S	857	U	321	474	795	0.153322	0	0.133085	314	184	498	0.152616	0	0	21	61	82	0.309237	0	0	0.0443615	0.0627367
18S	858	A	466	563	1029	0.000409924	0	0	348	59	407	0.27933	0	0.21876	17	14	31	1.22465	0.168198	0.558335	0.259032	0.229711
18S	859	G	762	971	1733	0.389491	0	0	562	47	609	0.0564845	0	0	80	9	89	0.192099	0	0	0	0
18S	860	G	689	679	1368	0.135297	0	0	397	115	512	0.311371	0	0.237793	58	21	79	0.0123611	0	0.0123628	0.0833852	0.109299
18S	861	A	1170	854	2024	0.451495	0	0	493	149	642	0.0630206	0	0.0593713	90	21	111	0.311607	0	0	0.0197904	0.0279879
18S	862	A	875	311	1186	0.0900403	0	0.0826666	453	169	622	0.186303	0	0.157258	57	2	59	0.417778	0	0.298176	0.179367	0.0893595
18S	863	U	454	509	963	0.444375	0	0.30788	405	252	657	0.240459	0	0.194085	59	9	68	0.289211	0	0.226882	0.242949	0.0478258
18S	864	A	1085	893	1978	0.344489	0	0	1429	197	1626	0.551759	0	0	113	21	134	0.390206	0	0	0	0
18S	865	A	631	584	1215	0.177019	0	0.150501	892	200	1092	0.242035	0	0	111	4	115	0.23908	0	0	0.0501672	0.0709471
18S	866	U	681	478	1159	0.220431	0	0.180745	1195	199	1394	0.434409	0	0	115	0	115	0.266475	0	0	0.0602483	0.085204
18S	867	G	47	68	115	12.4531	0.825899	0.926261	163	3	166	4.46833	0.523813	0.818025	13	0	13	5.79444	0.651286	0.861882	0.868722	0.0444513	1	0.926261	0.818025	0.861882	0.868722	0.0444513
18S	868	G	1046	886	1932	0.306156	0	0	325	274	599	0.377259	0	0.274252	64	6	70	0.171049	0	0.147843	0.140698	0.112077
18S	869	A	944	964	1908	0.300506	0	0	893	324	1217	0.415161	0	0	123	11	134	0.458848	0	0	0	0
18S	870	A	919	396	1315	0.0490122	0	0.0467561	279	257	536	0.381233	0	0.276382	75	4	79	0.0683333	0	0	0.107713	0.120785
18S	871	U	806	1278	2084	0.428329	0	0	401	549	950	0.367076	0	0	82	17	99	0.361889	0	0	0	0
18S	872	A	425	949	1374	0.136622	0	0	122	499	621	0.101751	0	0	22	21	43	0.4	0	0.290429	0.0968097	0.13691
18S	873	G	976	662	1638	0.35782	0	0	172	263	435	0.116845	0	0.104836	64	4	68	0.260386	0	0	0.0349453	0.0494201
18S	874	G	520	826	1346	0.246647	0	0	87	184	271	0.732925	0.00721136	0.42384	17	6	23	1.25417	0.21512	0.566855	0.330232	0.240698
18S	875	A	302	265	567	0.64108	0.130126	0.391065	85	145	230	0.822367	0	0.452337	32	0	32	0.452189	0	0.31802	0.387141	0.0549049
18S	876	C	265	203	468	0.653281	0.0794176	0.395652	83	215	298	0.115608	0	0.103939	16	5	21	0.889899	0.092981	0.482475	0.327356	0.161907
18S	877	C	155	154	309	1.14297	0.147026	0.534163	193	267	460	0.406749	0	0	28	5	33	0.0509804	0	0.049904	0.194689	0.240907
18S	878	G	66	63	129	3.09667	0.408508	0.757321	61	39	100	1.58317	0.290068	0.615237	7	3	10	2.24747	0.375597	0.712	0.694853	0.0592595
18S	879	C	56	115	171	1.5728	0.0295489	0.612704	79	73	152	0.823384	0	0.453194	22	8	30	0.339785	0	0.259868	0.441922	0.144265
18S	880	G	97	148	245	0.430714	0	0.301906	59	35	94	2.3462	0	0.703366	20	18	38	0.211396	0	0.17828	0.394517	0.224145
18S	881	G	56	230	286	0.183275	0	0.155346	92	49	141	2.08083	0	0.676959	24	11	35	0.960802	0	0.497046	0.443117	0.216335
18S	882	U	45	167	212	0.964789	0	0.492216	40	113	153	2.76068	0.141347	0.73536	28	3	31	2.13056	0.0555006	0.68743	0.638335	0.105159
18S	883	U	103	88	191	1.75845	0.138868	0.638683	97	55	152	4.00951	0.439947	0.801425	20	2	22	4.86667	0.52675	0.835739	0.758616	0.0859544	1
18S	884	C	109	101	210	2.38852	0.276402	0.705873	138	98	236	3.15429	0.491913	0.760057	49	10	59	1.6713	0.285707	0.629578	0.698503	0.0535222
18S	885	U	223	251	474	0.764211	0.0527656	0.433692	1035	199	1234	0.131048	0	0	164	22	186	0.0766488	0	0	0.144564	0.204444
18S	886	A	264	181	445	1.32673	0.262772	0.570763	550	358	908	0.467791	0.0336327	0.318943	120	24	144	0.409272	0	0.291842	0.393849	0.125585
18S	887	U	656	572	1228	0.0327638	0	0	1646	583	2229	0.381948	0	0	299	75	374	0.461333	0	0	0	0
18S	888	U	905	689	1594	0.135486	0	0	1408	665	2073	0.239789	0	0	298	128	426	0.483867	0	0	0	0
18S	889	U	863	1001	1864	0.195919	0	0	1364	1157	2521	0.358093	0	0	213	207	420	0.454843	0	0	0	0
18S	890	U	1140	1631	2771	0.439298	0	0	1821	1068	2889	0.433887	0	0	173	109	282	0.130075	0	0	0	0
18S	891	G	556	956	1512	0.198972	0	0.166044	1084	621	1705	0.0340042	0	0.0329046	99	90	189	0.314854	0	0.240422	0.146457	0.0858431
18S	892	U	653	1490	2143	0.161842	0	0	1182	889	2071	0.21398	0	0	100	115	215	0.0582305	0	0.055268	0.0184227	0.0260536
18S	893	U	1236	1591	2827	0.388099	0	0	725	935	1660	0.0551475	0	0	98	118	216	0.0359959	0	0	0	0
18S	894	G	1273	1251	2524	0.335727	0	0	911	857	1768	0.229653	0	0	214	80	294	0.435518	0	0	0	0
18S	895	G	383	696	1079	0.624835	0.0705735	0.384772	236	506	742	0.747017	0.145152	0.427925	45	56	101	0.534749	0.0220975	0.350668	0.387788	0.0316122
18S	896	U	816	946	1762	0.129571	0	0	486	458	944	0.136143	0	0.119941	52	29	81	0.566938	0.0279778	0.364651	0.161531	0.151745
18S	897	U	749	673	1422	0.0307644	0	0	303	224	527	0.723253	0.115375	0.420164	19	48	67	0.638889	0	0.39336	0.271175	0.192061
18S	898	U	418	669	1087	0.177277	0	0.1507	213	312	525	0.463688	0	0.317206	13	20	33	2.06634	0.226101	0.680405	0.38277	0.221165
18S	899	U	506	328	834	0.375196	0	0.273069	115	287	402	0.590074	0	0.371679	12	8	20	3.59206	0.35935	0.79043	0.478392	0.224286
18S	900	C	276	129	405	1.49672	0.209726	0.600066	173	176	349	0.600667	0	0.375931	3	5	8	9.47901	0.68034	0.914265	0.630087	0.220797
18S	901	G	1100	121	1221	0.382979	0	0	300	176	476	0.0733287	0	0	26	57	83	0.0380952	0	0	0	0
18S	902	G	496	131	627	0.168949	0	0.144728	245	204	449	0.089679	0	0	13	59	72	0.214764	0	0.178811	0.107846	0.077518
18S	903	A	357	120	477	0.317596	0	0.241426	139	117	256	0.565716	0.0594207	0.362215	24	83	107	0.137654	0	0	0.201213	0.150582
18S	904	A	294	132	426	0.258886	0	0.20603	79	153	232	0.772961	0.0948507	0.43703	9	106	115	0.150862	0	0	0.214353	0.178514
18S	905	C	131	411	542	0.168713	0	0	49	228	277	0.835572	0	0.456104	4	119	123	0.160125	0	0	0.152035	0.21501
18S	906	U	137	325	462	0.108087	0	0	64	603	667	0.209697	0	0	0	169	169	0.363856	0	0	0	0
18S	907	G	47	165	212	1.01622	0.0821753	0.5052	32	114	146	3.47989	0.347803	0.777962	3	141	144	0.146284	0	0	0.42772	0.322292
18S	908	A	53	158	211	0.962002	0.0309501	0.491498	62	277	339	1.14549	0.0633073	0.534639	5	126	131	0.00690236	0	0.00690701	0.344348	0.239256
18S	909	G	108	100	208	1.03764	0.0635591	0.510435	81	470	551	0.403845	0	0.288042	18	119	137	0.0226248	0	0	0.266159	0.208958
18S	910	G	76	91	167	1.82791	0.26285	0.647745	54	662	716	0.173702	0	0.148171	30	52	82	0.71004	0.120466	0.418165	0.404694	0.204173
18S	911	C	48	181	229	1.28937	0.217459	0.564271	46	2221	2267	0.672433	0	0	1	75	76	0.815296	0.0925509	0.452362	0.338878	0.243939
18S	912	C	89	319	408	0.353002	0.00665646	0.261375	78	970	1048	0.0909438	0	0	11	136	147	0.131982	0	0	0.087125	0.123213
18S	913	A	67	549	616	0.0139744	0	0	95	917	1012	0.0514862	0	0	10	215	225	0.493215	0	0	0	0
18S	914	U	72	1085	1157	0.441892	0	0	97	1299	1396	0.323328	0	0	11	194	205	0.466559	0	0	0	0
18S	915	G	110	598	708	0.0819621	0	0.0758521	126	593	719	0.409954	0	0.291044	15	89	104	0.0771429	0	0.0722569	0.146384	0.1023
18S	916	A	111	917	1028	0.213562	0	0	114	715	829	0.181847	0	0.154024	13	96	109	0.0605051	0	0	0.0513414	0.0726076
18S	917	U	75	945	1020	0.146392	0	0	109	845	954	0.0323328	0	0	2	45	47	1.12824	0.153986	0.535369	0.178456	0.252375
18S	918	U	97	632	729	0.299209	0	0.230544	230	903	1133	0.30971	0	0	6	50	56	0.640351	0.00747543	0.394595	0.208379	0.161853
18S	919	A	94	1051	1145	0.205342	0	0	82	441	523	0.497986	0.0523018	0.332861	3	81	84	0.0806536	0	0	0.110954	0.156912
18S	920	A	84	1211	1295	0.325592	0	0	150	637	787	0.14271	0	0	11	44	55	0.182143	0	0.156442	0.0521472	0.0737473
18S	921	G	90	680	770	0.140611	0	0.123417	139	377	516	0.185085	0	0.156434	9	41	50	0.0525054	0	0.0508332	0.110228	0.0441085
18S	922	A	60	1070	1130	0.295284	0	0	225	435	660	0.196739	0	0	2	58	60	0.266849	0	0	0	0
18S	923	G	79	803	882	0.153655	0	0	138	370	508	0.0707924	0	0	3	24	27	0.446429	0	0.316456	0.105485	0.149179
18S	924	G	103	667	770	0.123865	0	0	100	383	483	0.183333	0	0	9	32	41	0.187566	0	0	0	0
18S	925	G	97	400	497	0.272535	0	0.214505	87	171	258	0.288288	0.0149675	0.224449	9	9	18	0.684795	0.0804883	0.419563	0.286172	0.0944087
18S	926	A	98	277	375	0.51185	0.0246765	0.339155	23	69	92	2.32509	0.394431	0.701525	2	15	17	0.48642	0	0.339948	0.460209	0.170636
18S	927	C	67	332	399	0.228222	0	0.186194	47	107	154	0.595771	0	0.374859	8	9	17	0.335185	0	0.261939	0.274331	0.0775189
18S	928	G	49	355	404	0.0978601	0	0.089338	19	63	82	1.70254	0.156598	0.632799	4	5	9	1.58889	0	0.638393	0.45351	0.257519
18S	929	G	62	78	140	2.11521	0.329629	0.680544	14	36	50	3.0281	0.301504	0.755421	3	2	5	4.48704	0.101099	0.843369	0.759778	0.0665447	1
18S	930	C	87	67	154	1.69591	0.273743	0.630577	30	72	102	0.776591	0	0.439526	2	6	8	3.1679	0.10236	0.780889	0.616997	0.139691
18S	931	C	63	118	181	1.63944	0.109265	0.622427	36	41	77	1.75556	0.0203442	0.640075	0	16	16	2.03595	0.000501564	0.683864	0.648789	0.0258272
18S	932	G	299	141	440	0.183321	0	0.155218	184	65	249	0.0220444	0	0	13	10	23	1.6338	0.119614	0.630291	0.261836	0.268132
18S	933	G	283	217	500	0.230206	0	0.187432	125	45	170	0.933333	0	0.484223	15	18	33	1.23922	0.144524	0.560781	0.410812	0.161016
18S	934	G	326	62	388	0.906227	0.100804	0.476045	172	56	228	0.76788	0.00993241	0.435426	49	34	83	0.0279101	0	0.0274704	0.312981	0.202566
18S	935	G	672	85	757	0.111419	0	0.100368	315	75	390	0.295936	0	0.228809	146	24	170	0.467706	0	0	0.109726	0.0936448
18S	936	G	427	134	561	0.706564	0.0316513	0.414459	105	94	199	2.01694	0.313953	0.669649	63	8	71	0.549074	0	0.35766	0.480589	0.135681
18S	937	C	1675	108	1783	0.481297	0	0	699	189	888	0.254818	0	0	239	9	248	0.60241	0	0	0	0
18S	938	A	1206	52	1258	0.169067	0	0	705	150	855	0.128427	0	0	119	12	131	0.136364	0	0	0	0
18S	939	U	1414	88	1502	0.30014	0	0	909	156	1065	0.259798	0	0	139	1	140	0.199291	0	0	0	0
18S	940	U	1406	114	1520	0.31011	0	0	862	177	1039	0.183056	0	0	159	2	161	0.339986	0	0	0	0
18S	941	C	1839	78	1917	0.492324	0	0	1365	195	1560	0.484732	0	0	130	4	134	0.253416	0	0	0	0
18S	942	G	537	47	584	0.827996	0.0697446	0.453377	434	58	492	0.881677	0	0.469065	44	2	46	1.06856	0.114337	0.52194	0.481461	0.029331
18S	943	U	1012	76	1088	0.135027	0	0	1590	174	1764	0.564696	0	0	74	5	79	0.08875	0	0.0824623	0.0274874	0.0388731
18S	944	A	468	44	512	0.769547	0.0975772	0.435363	466	113	579	0.466705	0	0.318574	13	3	16	3.97516	0.500397	0.808562	0.520833	0.208967
18S	945	U	677	28	705	0.217957	0	0.179161	644	87	731	0.0841985	0	0.0777577	54	1	55	0.495635	0	0.335392	0.197437	0.10597
18S	946	U	421	57	478	0.708861	0	0.415322	483	212	695	0.0629949	0	0.0593419	31	11	42	1.00904	0	0.508133	0.327599	0.193434
18S	947	G	180	140	320	1.47092	0.116788	0.596045	226	56	282	1.59969	0.228215	0.616176	18	5	23	2.75093	0.327421	0.741638	0.651286	0.0644147
18S	948	C	375	142	517	0.410768	0	0.291565	379	94	473	0.383099	0	0.277409	33	4	37	1.45556	0.227913	0.599182	0.389385	0.148461
18S	949	G	322	43	365	1.1282	0.171778	0.530801	379	25	404	0.616872	0	0.382106	77	6	83	0.156085	0	0.136416	0.349774	0.162622
18S	950	C	872	23	895	0.147445	0	0	458	28	486	0.183459	0	0.155289	151	0	151	0.355117	0	0	0.0517629	0.0732038
18S	951	C	1514	75	1589	0.49754	0	0	793	55	848	0.363709	0	0	227	12	239	0.587037	0	0	0	0
18S	952	G	633	58	691	0.473443	0	0.321633	582	31	613	0.0913862	0	0	141	1	142	0.153924	0	0	0.107211	0.151619
18S	953	C	787	110	897	0.189681	0	0.159588	558	41	599	0.0963704	0	0	119	5	124	0.0141333	0	0.0140472	0.0578783	0.0721477
18S	954	U	709	265	974	0.221174	0	0.181268	629	133	762	0.276161	0	0	111	10	121	0.101548	0	0.092878	0.091382	0.0740099
18S	955	A	505	253	758	0.734431	0.0900069	0.423764	340	149	489	0.226531	0	0.185	65	29	94	0.522456	0.0378917	0.345556	0.318107	0.0993887
18S	956	G	1015	387	1402	0.0526966	0	0	287	118	405	0.575068	0.0819128	0.365679	61	61	122	0.178771	0	0.152712	0.172797	0.149962
18S	957	A	1419	644	2063	0.366887	0	0	394	202	596	0.0940071	0	0.0860609	71	68	139	0.0392063	0	0.0379883	0.0413497	0.0352145
18S	958	G	1542	636	2178	0.40513	0	0	285	192	477	0.468666	0.0617149	0.319565	86	116	202	0.344609	0	0	0.106522	0.150644
18S	959	G	527	502	1029	0.388047	0	0.279759	124	213	337	1.23156	0.307815	0.552615	18	63	81	0.776829	0.13397	0.440221	0.424199	0.111968
18S	960	U	788	1213	2001	0.360978	0	0	251	643	894	0.191757	0	0	29	128	157	0.161814	0	0	0	0
18S	961	G	602	900	1502	0.121453	0	0	295	557	852	0.0692719	0	0	42	133	175	0.280934	0	0	0	0
18S	962	A	503	632	1135	0.246626	0	0.197974	260	699	959	0.079456	0	0	23	127	150	0.169389	0	0	0.0659914	0.093326
18S	963	A	620	608	1228	0.130612	0	0.115607	515	557	1072	0.070322	0	0	64	121	185	0.378136	0	0	0.0385355	0.0544974
18S	964	A	557	638	1195	0.0957822	0	0.0874767	495	746	1241	0.177107	0	0	29	83	112	0.0347099	0	0.0338349	0.0404372	0.0360161
18S	965	U	316	286	602	1.16372	0.152181	0.538245	339	501	840	0.300449	0	0.231246	35	57	92	0.17503	0	0.150334	0.306608	0.16709
18S	966	U	246	231	477	1.6977	0.212857	0.629802	241	469	710	0.586748	0	0.370108	23	7	30	2.58387	0.486891	0.72752	0.57581	0.150825
18S	967	C	687	588	1275	0.108185	0	0	989	455	1444	0.281922	0	0	35	30	65	0.521549	0.0381689	0.346223	0.115408	0.163211
18S	968	U	588	1938	2526	0.602045	0	0	804	996	1800	0.439207	0	0	45	22	67	0.461275	0	0.318875	0.106292	0.150319
18S	969	U	340	1308	1648	0.319588	0	0	724	1380	2104	0.548915	0	0	47	47	94	0.0477193	0	0.0460081	0.015336	0.0216884
18S	970	G	201	638	839	0.390397	0	0.281021	150	549	699	0.494921	0	0.331385	22	77	99	0.0274444	0	0	0.204135	0.145803
18S	971	G	234	679	913	0.344311	0	0.256333	119	317	436	1.41449	0.147578	0.58639	11	92	103	0.00405983	0	0.00408251	0.282269	0.238432
18S	972	A	141	336	477	1.77643	0.170297	0.640308	109	296	405	1.51866	0.152806	0.603554	21	39	60	0.909472	0.139697	0.48042	0.574761	0.0683758
18S	973	C	447	274	721	0.967298	0.0619301	0.492035	147	489	636	0.531031	0	0.347201	11	82	93	0.350827	0.0263463	0.261775	0.367004	0.0950405
18S	974	C	1119	511	1630	0.156189	0	0	443	732	1175	0.279667	0	0	36	148	184	0.318198	0	0	0	0
18S	975	G	1057	456	1513	0.0621165	0	0	428	442	870	0.0722541	0	0	34	162	196	0.327806	0	0	0	0
18S	976	G	407	194	601	1.56997	0.222566	0.611286	137	372	509	0.49451	0	0.331319	6	94	100	0.447745	0	0.3114	0.418002	0.136914
18S	977	C	766	1988	2754	0.510313	0	0	230	1302	1532	0.597441	0	0	15	177	192	0.303915	0	0	0	0
18S	978	G	528	883	1411	0.0980091	0	0.0893184	96	503	599	0.174222	0	0.148583	37	104	141	0.043036	0	0	0.0793006	0.0610711
18S	979	C	976	1526	2502	0.41935	0	0	223	457	680	0.0256649	0	0	35	173	208	0.411111	0	0	0	0
18S	980	A	553	1270	1823	0.169871	0	0	171	295	466	0.355793	0	0.26284	29	120	149	0.198	0	0	0.0876132	0.123904
18S	981	A	714	1466	2180	0.367553	0	0	234	352	586	0.0909143	0	0	28	108	136	0.227251	0	0	0	0
18S	982	G	285	610	895	0.605828	0.0379516	0.377531	131	323	454	0.0788523	0	0.0732382	10	83	93	0.00118203	0	0	0.150256	0.163465
18S	983	A	233	636	869	0.647765	0.0771498	0.393392	108	173	281	0.73751	0	0.425332	32	19	51	0.687607	0.134626	0.412141	0.410288	0.0131051
18S	984	C	348	837	1185	0.0778527	0	0.072286	129	240	369	0.188649	0	0.15907	11	17	28	1.65096	0.268403	0.630986	0.287447	0.245488
18S	985	G	301	665	966	0.324957	0	0.24545	122	220	342	0.453515	0	0.31264	16	9	25	1.69786	0.141283	0.638438	0.398843	0.171626
18S	986	G	269	551	820	0.600555	0	0.375502	95	97	192	2.33886	0.15525	0.701585	14	7	21	2.06869	0.067385	0.684263	0.587117	0.149801
18S	987	A	277	450	727	0.80844	0.060966	0.447377	71	63	134	4.7065	0.502514	0.825833	5	17	22	1.98647	0.114391	0.674984	0.649398	0.15556
18S	988	C	238	680	918	0.462109	0.0434994	0.316292	172	158	330	1.93273	0.255162	0.6597	14	9	23	2.24861	0.269288	0.701169	0.559054	0.172492
18S	989	C	795	870	1665	0.178838	0	0	431	215	646	0.659179	0	0.397663	10	37	47	0.757407	0.0819777	0.43615	0.277938	0.197159
18S	990	A	688	647	1335	0.150499	0	0.130897	764	269	1033	0.180378	0	0.152939	26	42	68	0.476973	0.0245821	0.32614	0.203325	0.0873078
18S	991	G	1266	320	1586	0.0175873	0	0.0172941	1019	610	1629	0.184772	0	0	61	44	105	0.157966	0	0.137538	0.0516106	0.0611684
18S	992	A	2613	332	2945	0.462906	0	0	1980	702	2682	0.49245	0	0	167	24	191	0.287269	0	0	0	0
18S	993	G	1047	164	1211	0.506839	0	0.336543	1213	547	1760	0.124538	0	0	131	21	152	0.0102397	0	0.0102019	0.115582	0.156299
18S	994	C	1651	598	2249	0.229151	0	0	2209	1153	3362	0.586735	0	0	159	77	236	0.345148	0	0	0	0
18S	995	G	1270	606	1876	0.0616172	0	0	548	558	1106	0.45939	0	0.314977	104	31	135	0.271977	0	0.215066	0.176681	0.131422
18S	996	A	1513	688	2201	0.251161	0	0	1515	352	1867	0.223031	0	0	252	17	269	0.405267	0	0	0	0
18S	997	A	1138	873	2011	0.215722	0	0	1344	340	1684	0.201787	0	0	274	34	308	0.512549	0	0	0	0
18S	998	A	1061	1219	2280	0.381343	0	0	1193	359	1552	0.241955	0	0	255	12	267	0.458624	0	0	0	0
18S	999	G	374	493	867	0.585663	0.0999478	0.369618	255	172	427	1.50792	0.220264	0.601824	56	16	72	1.07519	0.172335	0.521559	0.497667	0.0962914
18S	1000	C	493	499	992	0.27535	0	0.216072	303	238	541	0.665744	0	0.400111	45	33	78	0.73474	0.0467713	0.426658	0.347614	0.0936433
18S	1001	A	359	376	735	0.649306	0.0205563	0.394009	69	148	217	2.479	0.270148	0.713502	21	34	55	1.39603	0	0.587018	0.564843	0.131372
18S	1002	U	385	395	780	0.43689	0	0.304324	137	285	422	0.574442	0	0.365403	74	12	86	0.43576	0	0.305954	0.325227	0.0284165
18S	1003	U	194	326	520	1.13568	0.0952886	0.532243	57	171	228	1.73634	0.0115008	0.635563	15	4	19	5.34833	0.447352	0.849166	0.672324	0.131969
18S	1004	U	128	311	439	1.40785	0.135817	0.585245	63	71	134	3.31909	0.298393	0.76979	49	9	58	0.927119	0	0.485359	0.613465	0.11782
18S	1005	G	328	381	709	0.359327	0	0.264616	155	55	210	1.63454	0.28545	0.621546	71	6	77	0.408689	0	0.292785	0.392982	0.162027
18S	1006	C	778	191	969	0.00178694	0	0	461	129	590	0.0482045	0	0	82	6	88	0.351935	0	0.262501	0.0875004	0.123744
18S	1007	C	1773	180	1953	0.551359	0	0	1051	74	1125	0.487616	0	0	265	18	283	0.601408	0	0	0	0
18S	1008	A	812	256	1068	0.0834944	0	0	549	60	609	0.132131	0	0.116879	120	4	124	0.113867	0	0.102966	0.0732818	0.0521284
18S	1009	A	1629	230	1859	0.502318	0	0	1030	91	1121	0.363587	0	0	199	3	202	0.298139	0	0	0	0
18S	1010	G	602	108	710	0.536881	0	0.349651	568	45	613	0.371697	0	0.271298	100	4	104	0.546984	0	0.355771	0.325574	0.0384597
18S	1011	A	441	148	589	0.946987	0.102962	0.48681	747	23	770	0.189437	0	0.15944	131	7	138	0.196962	0	0.165547	0.270599	0.152905
18S	1012	A	777	124	901	0.292634	0	0.22658	736	31	767	0.334259	0	0.250765	167	4	171	0.00310078	0	0.00310921	0.160151	0.111484
18S	1013	U	683	239	922	0.306597	0	0.234848	1258	79	1337	0.228434	0	0	249	2	251	0.32672	0	0	0.0782826	0.110708
18S	1014	G	229	279	508	1.43329	0.302445	0.58951	389	237	626	0.828212	0.162513	0.453413	85	13	98	0.816049	0.110079	0.451868	0.498263	0.064524
18S	1015	U	827	754	1581	0.230496	0	0	1147	356	1503	0.23784	0	0	210	43	253	0.323535	0	0	0	0
18S	1016	U	413	943	1356	0.00706624	0	0	443	609	1052	0.277081	0	0.217126	77	49	126	0.577603	0	0.367963	0.19503	0.151031
18S	1017	U	201	1262	1463	0.0136308	0	0	233	1236	1469	0.0675132	0	0	27	145	172	0.182531	0	0.155114	0.0517047	0.0731215
18S	1018	U	168	1621	1789	0.170627	0	0	91	1665	1756	0.211389	0	0	36	198	234	0.142553	0	0	0	0
18S	1019	C	352	1276	1628	0.0399222	0	0	358	1076	1434	0.0231359	0	0.0226281	36	154	190	0.0831879	0	0.0771722	0.0332668	0.0323911
18S	1020	A	235	938	1173	0.444511	0	0.307906	185	902	1087	0.412163	0	0.292057	26	86	112	0.954376	0.0927894	0.490549	0.363504	0.0900672
18S	1021	U	281	2066	2347	0.318176	0	0	149	1776	1925	0.247785	0	0	45	252	297	0.320694	0	0	0	0
18S	1022	U	315	2481	2796	0.456727	0	0	670	2410	3080	0.585402	0	0	40	373	413	0.549061	0	0	0	0
18S	1023	A	354	1263	1617	0.0109532	0	0	198	861	1059	0.369403	0	0.26994	38	167	205	0.0143474	0	0.0142124	0.0947176	0.124037
18S	1024	A	275	837	1112	0.422322	0	0.297112	197	754	951	0.442332	0	0.306902	49	94	143	0.451235	0	0.312427	0.30548	0.00633243
18S	1025	U	253	1112	1365	0.0343908	0	0.0332709	208	979	1187	0.0160681	0	0.0158271	26	100	126	0.526334	0	0.346624	0.131907	0.151994
18S	1026	C	901	977	1878	0.315794	0	0	709	803	1512	0.283139	0	0	104	182	286	0.41808	0	0	0	0
18S	1027	A	376	581	957	0.37257	0	0.271646	323	286	609	0.805883	0.00552511	0.44666	32	65	97	0.858617	0.0370391	0.464516	0.394274	0.0870167
18S	1028	A	569	541	1110	0.0589159	0	0.0556853	467	557	1024	0.0919783	0	0	79	118	197	0.211336	0	0	0.0185618	0.0262503
18S	1029	G	259	588	847	0.289465	0	0.22469	231	392	623	0.323219	0	0.244564	45	97	142	0.0757576	0	0.0708833	0.180046	0.0776147
18S	1030	A	261	597	858	0.241327	0	0.194593	300	406	706	0.149536	0	0.130244	46	82	128	0.228079	0	0.1869	0.170579	0.0286934
18S	1031	A	5	11	16	65.8778	0.961092	0.985915	0	62	62	12.6605	0.806278	0.927874	1	0	1	86.2278	0.972922	0.994235	0.969341	0.0295176	1	0.985915	0.927874	0.994235	0.969341	0.0295176
18S	1032	C	248	1165	1413	0.330732	0	0	215	680	895	0.129526	0	0	46	102	148	0.0798658	0	0.0744215	0.0248072	0.0350826
18S	1033	G	272	585	857	0.136156	0	0.119963	97	468	565	0.48934	0	0.328952	34	86	120	0.535629	0	0.350688	0.266534	0.104021
18S	1034	A	318	798	1116	0.140097	0	0	139	528	667	0.33681	0	0.252233	61	95	156	0.268294	0	0.212607	0.154947	0.110752
18S	1035	A	359	951	1310	0.251098	0	0	209	663	872	0.0561028	0	0.0531802	68	254	322	0.351152	0	0	0.0177267	0.0250694
18S	1036	A	411	1081	1492	0.260199	0	0	253	1183	1436	0.315232	0	0	73	207	280	0.0469751	0	0	0	0
18S	1037	G	191	502	693	1.00754	0	0.502239	122	507	629	0.868289	0.106228	0.465146	49	93	142	1.33193	0.068362	0.57289	0.513425	0.0446916
18S	1038	U	316	449	765	0.945764	0.0384249	0.48639	219	1243	1462	0.214984	0	0	74	68	142	1.73116	0.295237	0.635482	0.373957	0.271342
18S	1039	C	437	524	961	0.535124	0	0.348823	278	1300	1578	0.281571	0	0	253	330	583	0.366952	0	0	0.116274	0.164437
18S	1040	G	458	564	1022	0.467698	0	0.318874	454	726	1180	0.0019475	0	0	146	92	238	0.816179	0	0.450431	0.256435	0.189114
18S	1041	G	1129	564	1693	0.122721	0	0	831	438	1269	0.0723885	0	0	522	26	548	0.225278	0	0	0	0
18S	1042	A	2751	494	3245	0.596916	0	0	1928	295	2223	0.536441	0	0	857	29	886	0.55979	0	0	0	0
18S	1043	G	2838	1024	3862	0.693439	0	0	1492	144	1636	0.380961	0	0	610	94	704	0.424161	0	0	0	0
18S	1044	G	662	329	991	0.472625	0	0.321161	449	75	524	1.09636	0.212333	0.523458	599	43	642	0.368827	0	0	0.28154	0.21553
18S	1045	U	451	39	490	1.92166	0.128627	0.658187	263	78	341	2.01943	0.33996	0.66946	233	22	255	0.693924	0.0639745	0.410601	0.579416	0.119459
18S	1046	U	401	41	442	2.02531	0.121083	0.669955	274	107	381	1.43822	0.170741	0.590499	184	6	190	1.05916	0.0787888	0.515677	0.592043	0.0629933
18S	1047	C	767	653	1420	0.201134	0	0	666	342	1008	0.208248	0	0	290	87	377	0.0911817	0	0	0	0
18S	1048	G	435	326	761	0.414275	0	0.293196	342	269	611	0.250454	0	0.200552	180	34	214	0.469302	0	0.320419	0.271389	0.0513073
18S	1049	A	325	372	697	0.246832	0	0.198195	277	319	596	0.0697004	0	0.065261	152	38	190	0.344328	0	0.257135	0.173531	0.0802505
18S	1050	A	359	346	705	0.0772269	0	0	339	591	930	0.449493	0	0	210	40	250	0.198495	0	0	0	0
18S	1051	G	374	267	641	0.0218761	0	0	314	431	745	0.313226	0	0	157	59	216	0.229698	0	0	0	0
18S	1052	A	274	211	485	0.303978	0	0.233484	99	325	424	0.238562	0	0.192979	69	12	81	1.02344	0.18063	0.508859	0.311774	0.140338
18S	1053	C	153	533	686	0.111257	0	0	165	421	586	0.144274	0	0	41	92	133	0.123217	0	0.110434	0.0368113	0.0520591
18S	1054	G	165	338	503	0.151565	0	0.131844	37	198	235	1.10725	0.171093	0.526507	36	50	86	0.581609	0.0406306	0.370425	0.342925	0.16229
18S	1055	A	66	155	221	1.88248	0.361744	0.654099	11	96	107	3.97027	0.472064	0.800294	26	28	54	1.64848	0.195227	0.626728	0.693707	0.0761924
18S	1056	U	66	187	253	1.65521	0.324123	0.624307	46	142	188	1.86432	0.225717	0.652081	9	36	45	2.25797	0.311925	0.697716	0.658035	0.0302634
18S	1057	C	389	383	772	0.0937186	0	0	300	130	430	0.306961	0	0.235284	68	59	127	0.167014	0	0.144077	0.126453	0.0968591
18S	1058	A	308	292	600	0.495286	0	0.3316	246	102	348	0.876663	0.0849991	0.467854	49	69	118	0.552007	0	0.357609	0.385688	0.0590623
18S	1059	G	544	258	802	0.287657	0	0.223612	679	109	788	0.132629	0	0	123	57	180	0.130878	0	0.116299	0.113304	0.0913139
18S	1060	A	443	196	639	0.990503	0.120233	0.498005	304	201	505	0.606017	0.0393521	0.377806	81	55	136	0.840308	0.0534661	0.458431	0.444748	0.0500159
18S	1061	U	938	360	1298	0.186066	0	0.156979	874	396	1270	0.334006	0	0	214	134	348	0.174371	0	0	0.0523262	0.0740004
18S	1062	A	921	243	1164	0.505036	0	0.335755	471	285	756	0.29432	0	0.227626	159	60	219	0.522727	0	0.344311	0.302564	0.0531045
18S	1063	C	1521	299	1820	0.0565684	0	0.0535676	776	719	1495	0.353112	0	0	223	96	319	0.176563	0	0.150466	0.0680112	0.0622708
18S	1064	C	2163	985	3148	0.375954	0	0	809	767	1576	0.370669	0	0	264	409	673	0.430102	0	0	0	0
18S	1065	G	1472	726	2198	0.00407761	0	0	569	453	1022	0.0435755	0	0.0417952	218	97	315	0.48692	0	0.328167	0.123321	0.14585
18S	1066	U	1990	1233	3223	0.342084	0	0	649	718	1367	0.265408	0	0	207	403	610	0.23006	0	0	0	0
18S	1067	C	3379	1463	4842	0.604566	0	0	823	680	1503	0.36072	0	0	290	546	836	0.453445	0	0	0	0
18S	1068	G	437	911	1348	0.667111	0	0.400338	100	438	538	0.878479	0.179703	0.468117	63	147	210	1.47399	0.117093	0.596938	0.488464	0.0815408
18S	1069	U	1053	1454	2507	0.196181	0	0	286	630	916	0.0175209	0	0.0172377	129	516	645	0.28796	0	0	0.00574589	0.00812592
18S	1070	A	1203	1042	2245	0.169274	0	0	236	465	701	0.232589	0	0.188918	131	518	649	0.325043	0	0	0.0629727	0.0890569
18S	1071	G	219	841	1060	0.646015	0.0106824	0.392697	61	489	550	0.436741	0	0.304365	12	584	596	0.33566	0	0	0.232354	0.16821
18S	1072	U	93	732	825	0.95226	0.0538544	0.488076	74	555	629	0.167372	0	0.14357	12	520	532	0.309527	0	0	0.210549	0.204807
18S	1073	U	82	415	497	1.93162	0.203169	0.659343	103	449	552	0.254571	0	0.203208	8	195	203	0.71781	0.0870999	0.419059	0.427203	0.186305
18S	1074	C	639	564	1203	0.0776301	0	0	431	401	832	0.284914	0	0	56	104	160	0.7951	0.0518891	0.444466	0.148155	0.209523
18S	1075	C	251	918	1169	0.101738	0	0	187	635	822	0.274389	0	0	19	76	95	1.80058	0.281923	0.645331	0.21511	0.304212
18S	1076	G	230	364	594	0.693408	0.0145248	0.409882	145	224	369	0.691471	0.148181	0.409453	18	138	156	0.38167	0	0.277518	0.365617	0.0622962
18S	1077	A	373	222	595	0.596793	0.0556504	0.374138	241	136	377	0.662375	0.124801	0.399086	43	60	103	0.795192	0	0.445342	0.406189	0.0294995
18S	1078	C	1084	256	1340	0.357876	0	0	265	318	583	0.0740677	0	0.0690701	78	41	119	0.286296	0	0.224026	0.0976985	0.0936716
18S	1079	C	938	302	1240	0.265297	0	0	257	451	708	0.059207	0	0	41	55	96	0.494158	0	0.333025	0.111008	0.156989
18S	1080	A	472	102	574	0.743942	0.107175	0.427012	157	235	392	0.85123	0.129379	0.460451	16	41	57	1.59253	0.310739	0.618389	0.501951	0.0834581
18S	1081	U	604	162	766	0.279473	0	0.218651	423	306	729	0.025175	0	0	39	97	136	0.105191	0	0.0958115	0.104821	0.0894909
18S	1082	A	545	294	839	0.292817	0	0.226704	214	407	621	0.210057	0	0.173824	32	126	158	0.0457722	0	0.0440336	0.148187	0.0767466
18S	1083	A	737	503	1240	0.106321	0	0	283	550	833	0.0932321	0	0	34	169	203	0.187255	0	0	0	0
18S	1084	A	517	328	845	0.493512	0	0.330699	275	651	926	0.161621	0	0	15	130	145	0.259817	0	0.207362	0.179353	0.136452
18S	1085	C	770	726	1496	0.132413	0	0	642	843	1485	0.513474	0	0	42	278	320	0.462548	0	0	0	0
18S	1086	G	219	527	746	0.958144	0.120716	0.489647	252	435	687	0.151421	0	0.131674	10	147	157	0.219761	0	0.181107	0.267476	0.158389
18S	1087	A	95	1061	1156	0.312504	0	0.238254	135	746	881	0.15199	0	0	9	245	254	0.29281	0	0	0.0794181	0.112314
18S	1088	U	72	2898	2970	0.549976	0	0	134	734	868	0.192379	0	0	2	295	297	0.437882	0	0	0	0
18S	1089	G	58	1214	1272	0.206249	0	0.171096	81	365	446	0.586552	0.0490006	0.370225	1	104	105	0.689937	0.000291144	0.410554	0.317291	0.104679
18S	1090	C	237	1772	2009	0.302283	0	0	312	361	673	0.0479558	0	0	14	186	200	0.233886	0	0	0	0
18S	1091	C	320	2258	2578	0.506165	0	0	418	253	671	0.1313	0	0	12	179	191	0.26713	0	0	0	0
18S	1092	G	255	1292	1547	0.170622	0	0	246	104	350	0.592213	0.0955454	0.37261	15	49	64	1.06667	0.194852	0.52	0.297537	0.218826
18S	1093	A	162	1199	1361	0.0992413	0	0	218	83	301	0.769058	0.116749	0.435543	11	38	49	1.45911	0.238503	0.598214	0.344586	0.252547
18S	1094	C	130	276	406	2.03355	0.363225	0.670897	225	70	295	0.668431	0.0428359	0.401447	39	27	66	0.569486	0	0.366332	0.479559	0.136054
18S	1095	C	145	388	533	0.994361	0.0962379	0.499055	198	216	414	0.0993574	0	0.0905763	38	47	85	0.0228682	0	0.022614	0.204082	0.210415
18S	1096	G	122	353	475	1.07491	0.0701146	0.518576	219	416	635	0.338312	0	0	36	48	84	0.0236601	0	0	0.172859	0.244459
18S	1097	G	140	188	328	1.77254	0.193817	0.640022	88	266	354	0.240563	0	0.194356	9	36	45	0.779227	0.0523038	0.443375	0.425918	0.182361
18S	1098	C	150	479	629	0.27746	0	0.217467	145	561	706	0.451139	0	0	9	79	88	0.202996	0	0	0.072489	0.102515
18S	1099	G	119	751	870	0.130093	0	0	66	307	373	0.122371	0	0.109289	10	48	58	0.242185	0	0.197664	0.102318	0.0808463
18S	1100	A	144	751	895	0.137091	0	0	123	124	247	0.765009	0.115866	0.434423	18	49	67	0.070915	0	0.0671411	0.167188	0.190941
18S	1101	U	217	1067	1284	0.395097	0	0	233	221	454	0.0722833	0	0	24	55	79	0.11875	0	0	0	0
18S	1102	G	122	421	543	0.609069	0	0.378955	180	102	282	0.532587	0.0489916	0.348312	25	35	60	0.175774	0	0.15161	0.292959	0.100729
18S	1103	C	214	583	797	0.102785	0	0.0933107	288	169	457	0.125158	0	0	75	47	122	0.492954	0	0	0.0311036	0.0439871
18S	1104	G	328	906	1234	0.323599	0	0	391	78	469	0.177234	0	0	51	22	73	0.124174	0	0	0	0
18S	1105	G	137	714	851	0.00805947	0	0.00800435	170	103	273	0.447405	0.00293721	0.30989	25	7	32	0.956566	0.10978	0.496592	0.271495	0.201304
18S	1106	C	345	877	1222	0.357945	0	0	280	186	466	0.171544	0	0	48	11	59	0.047037	0	0	0	0
18S	1107	G	307	589	896	0.144494	0	0	338	197	535	0.285075	0	0	43	8	51	0.016453	0	0.0164988	0.00549961	0.00777762
18S	1108	G	169	286	455	0.614864	0.00807093	0.38127	248	54	302	0.351925	0	0.260951	47	23	70	0.371049	0	0	0.214074	0.159143
18S	1109	C	386	551	937	0.329365	0	0	297	111	408	0.00635697	0	0.0063322	25	25	50	0.194989	0	0	0.00211073	0.00298503
18S	1110	G	254	116	370	0.690027	0.0679363	0.408946	66	76	142	2.14942	0.433641	0.684	6	3	9	2.74444	0.460575	0.753049	0.615331	0.148634
18S	1111	U	246	142	388	0.423736	0	0.298161	249	235	484	0.125315	0	0	21	10	31	0.0440972	0	0	0.099387	0.140554
18S	1112	U	209	419	628	0.194436	0	0	145	447	592	0.23961	0	0	11	6	17	0.768519	0	0.448649	0.14955	0.211495
18S	1113	A	107	201	308	0.654764	0	0.39646	73	247	320	0.516788	0.0194029	0.341413	1	10	11	1.41852	0.0206539	0.607454	0.448442	0.114662
18S	1114	U	81	166	247	1.20148	0.0562837	0.546761	123	341	464	0.0482676	0	0.0461398	3	12	15	0.750694	0	0.444673	0.345858	0.215992
18S	1115	U	47	140	187	2.16188	0.289647	0.684885	128	441	569	0.154873	0	0	0	6	6	2.95079	0.345087	0.774906	0.486597	0.346033
18S	1116	C	129	77	206	1.92995	0.329492	0.659785	143	403	546	0.132338	0	0	7	9	16	0.530065	0	0.360284	0.340023	0.269737
18S	1117	C	411	99	510	0.240661	0	0.194285	192	389	581	0.188278	0	0	22	11	33	0.197059	0	0	0.0647615	0.0915866
18S	1118	C	858	109	967	0.330728	0	0	442	402	844	0.505865	0	0	17	41	58	0.510923	0	0	0	0
18S	1119	A	744	107	851	0.153847	0	0	192	151	343	0.297061	0	0.229541	2	11	13	1.79921	0.138612	0.659587	0.296376	0.273391
18S	1120	U	1097	312	1409	0.512435	0	0	338	304	642	0.396665	0	0	22	29	51	0.274573	0	0	0	0
18S	1121	G	833	112	945	0.169274	0	0	156	51	207	0.949306	0.189436	0.488201	8	27	35	0.227469	0	0.189606	0.225936	0.200956
18S	1122	A	519	125	644	0.311197	0	0.237619	65	46	111	2.38869	0.417771	0.706763	6	13	19	1.55056	0.241509	0.620084	0.521489	0.203821
18S	1123	C	728	133	861	0.0117169	0	0	132	97	229	0.454638	0	0.313481	10	37	47	0.0916667	0	0.0856031	0.133028	0.132299
18S	1124	C	780	145	925	0.0988961	0	0	95	119	214	0.485375	0	0.327796	8	81	89	0.434198	0	0	0.109265	0.154524
18S	1125	C	755	291	1046	0.261223	0	0	145	176	321	0.107488	0	0	15	66	81	0.358808	0	0	0	0
18S	1126	G	255	106	361	1.30402	0.26527	0.566656	180	74	254	0.363791	0	0.267519	25	7	32	0.96734	0.0947036	0.499392	0.444522	0.128137
18S	1127	C	711	156	867	0.147261	0	0	96	164	260	0.482461	0	0.326289	29	42	71	0.05	0	0	0.108763	0.153814
18S	1128	C	417	222	639	0.172587	0	0.147381	68	178	246	0.752632	0	0.430424	23	44	67	0.0715686	0	0.067718	0.215174	0.15564
18S	1129	G	616	304	920	0.223236	0	0	98	139	237	1.09234	0.178109	0.523118	44	23	67	0.170425	0	0.147462	0.223527	0.220231
18S	1130	G	256	264	520	0.438644	0.0343473	0.305308	195	248	443	0.213138	0	0.176018	26	36	62	0.358201	0	0.266851	0.249392	0.0542067
18S	1131	G	210	183	393	0.947462	0.205092	0.487146	309	192	501	0.231319	0	0.188167	24	21	45	1.28261	0.102107	0.567308	0.414207	0.16315
18S	1132	C	461	399	860	0.152329	0	0	706	533	1239	0.496523	0	0	99	24	123	0.113172	0	0	0	0
18S	1133	A	652	297	949	0.165485	0	0	798	244	1042	0.298754	0	0	142	31	173	0.333844	0	0	0	0
18S	1134	G	530	183	713	0.21371	0	0.176283	314	226	540	0.592319	0.00226227	0.372417	65	2	67	1.00196	0	0.504193	0.350965	0.134725
18S	1135	C	491	209	700	0.38854	0	0.280107	550	217	767	0.177705	0	0.151058	95	15	110	0.33003	0	0.24983	0.226998	0.055102
18S	1136	U	552	168	720	0.499384	0.0511735	0.333368	609	205	814	0.154342	0	0.133848	101	8	109	0.553737	0	0.358488	0.275235	0.1005
18S	1137	U	715	254	969	0.190034	0	0.159827	884	260	1144	0.184367	0	0	348	4	352	0.552628	0	0	0.0532755	0.075343
18S	1138	C	954	203	1157	0.0474861	0	0.0453708	914	421	1335	0.310038	0	0	214	10	224	0.174815	0	0	0.0151236	0.021388
18S	1139	C	1190	298	1488	0.185292	0	0	741	464	1205	0.265893	0	0	121	8	129	0.526496	0	0.346652	0.115551	0.163413
18S	1140	G	1226	157	1383	0.103211	0	0	917	160	1077	0.214956	0	0	102	9	111	0.757639	0	0.433256	0.144419	0.204239
18S	1141	G	1867	253	2120	0.435853	0	0	969	83	1052	0.213633	0	0	253	16	269	0.339506	0	0	0	0
18S	1142	G	1752	410	2162	0.454127	0	0	539	36	575	0.445505	0.0697608	0.308571	346	15	361	0.559576	0	0	0.102857	0.145462
18S	1143	A	809	589	1398	0.123461	0	0	661	87	748	0.00140929	0	0	170	29	199	0.172333	0	0	0	0
18S	1144	A	522	381	903	0.34571	0	0.257109	553	61	614	0.123053	0	0.109729	176	15	191	0.277488	0	0	0.12228	0.105339
18S	1145	A	292	449	741	0.518643	0.00273537	0.341821	315	56	371	0.69313	0.0973316	0.410029	93	6	99	0.275444	0	0.217666	0.323172	0.0796312
18S	1146	C	98	533	631	0.615999	0	0.381561	244	87	331	0.681794	0.0404563	0.406124	47	10	57	0.984866	0.0604663	0.500535	0.429407	0.0512854
18S	1147	C	255	969	1224	0.312327	0	0	510	177	687	0.33813	0	0	36	17	53	0.860494	0.022244	0.467158	0.155719	0.22022
18S	1148	A	57	606	663	0.185492	0	0.156667	353	107	460	0.044107	0	0	17	2	19	3.135	0.299254	0.767442	0.308036	0.331085
18S	1149	A	49	554	603	0.144003	0	0.126059	139	167	306	0.501846	0	0.334879	17	11	28	1.03103	0	0.516408	0.325782	0.159489
18S	1150	A	72	621	693	0.10309	0	0	226	237	463	0.0517002	0	0	9	12	21	1.2101	0	0.559029	0.186343	0.263529
18S	1151	G	9	157	166	2.92302	0.472722	0.746233	43	193	236	0.936896	0.108206	0.484766	6	11	17	1.22778	0.16584	0.565217	0.598739	0.109344
18S	1152	U	42	250	292	1.1548	0.185569	0.536769	52	169	221	1.12638	0.166595	0.530841	7	13	20	1.1545	0	0.547966	0.538525	0.00710064
18S	1153	C	36	294	330	0.934475	0.168821	0.483819	45	225	270	0.747068	0.0444316	0.428518	2	40	42	0.126098	0	0.114339	0.342225	0.162714
18S	1154	U	43	711	754	0.182046	0	0	73	489	562	0.172133	0	0	3	34	37	0.569591	0	0.369079	0.123026	0.173986
18S	1155	U	50	793	843	0.201685	0	0	99	735	834	0.430206	0	0	2	41	43	0.753788	0	0.435449	0.14515	0.205272
18S	1156	U	68	632	700	0.086337	0	0.0795798	123	628	751	0.300207	0	0	3	49	52	0.909434	0.0236141	0.481038	0.186873	0.210528
18S	1157	G	66	560	626	0.364522	0	0.267455	149	257	406	0.494895	0	0.331602	7	35	42	2.28605	0.290259	0.700641	0.433233	0.190891
18S	1158	G	86	591	677	0.412488	0.0410491	0.292334	367	93	460	0.455146	0	0.313251	8	182	190	0.233392	0	0	0.201862	0.142993
18S	1159	G	51	767	818	0.300923	0.0580891	0.231532	142	140	282	1.73569	0.360475	0.635282	11	102	113	0.575634	0	0.36738	0.411398	0.167743
18S	1160	U	35	1378	1413	0.214254	0	0	176	753	929	0.142378	0	0	1	177	178	0.0632526	0	0.059804	0.0199347	0.0281919
18S	1161	U	99	1324	1423	0.12166	0	0	150	762	912	0.00322502	0	0	3	254	257	0.208053	0	0	0	0
18S	1162	C	78	1274	1352	0.0266075	0	0.0259366	113	688	801	0.242325	0	0.195253	3	347	350	0.397879	0	0	0.07373	0.08658
18S	1163	C	58	1520	1578	0.0549152	0	0	100	900	1000	0.0296148	0	0.028791	2	535	537	0.631929	0	0	0.00959698	0.0135722
18S	1164	G	115	1258	1373	0.291832	0	0.226033	80	1130	1210	0.0943756	0	0	6	151	157	0.551055	0	0.356733	0.194255	0.147359
18S	1165	G	238	1499	1737	0.0372906	0	0.03597	263	1057	1320	0.153806	0	0	13	198	211	0.0566562	0	0.0538588	0.0299429	0.022397
18S	1166	G	533	1035	1568	0.214468	0	0.176687	468	1071	1539	0.24917	0	0	37	98	135	0.630065	0	0.388279	0.188322	0.158728
18S	1167	G	1570	930	2500	0.285886	0	0	763	1162	1925	0.437499	0	0	80	177	257	0.269854	0	0	0	0
18S	1168	G	1668	617	2285	0.226106	0	0	803	529	1332	0.176444	0	0	76	135	211	0.200577	0	0	0	0
18S	1169	G	1869	241	2110	0.179625	0	0	646	253	899	0.199358	0	0.166375	122	26	148	0.0181208	0	0	0.0554582	0.0784298
18S	1170	A	4235	166	4401	0.690302	0	0	1121	168	1289	0.269035	0	0	153	1	154	0.291326	0	0	0	0
18S	1171	G	594	56	650	1.58711	0.194812	0.613833	359	89	448	1.06733	0.130402	0.516842	24	1	25	3.12222	0.492977	0.764546	0.63174	0.101914
18S	1172	U	1237	130	1367	0.10878	0	0.0981726	967	237	1204	0.396219	0	0	54	2	56	0.49961	0	0.337104	0.145092	0.141565
18S	1173	A	415	41	456	2.27578	0.229682	0.695194	279	124	403	0.734571	0.0873493	0.424094	4	2	6	10.2048	0.707161	0.922514	0.680601	0.203741
18S	1174	U	399	15	414	2.35695	0.170444	0.702615	151	160	311	0.879665	0.106777	0.46879	24	1	25	1.32821	0	0.580067	0.583824	0.0954956
18S	1175	G	583	41	624	1.00631	0	0.501973	104	168	272	0.838095	0.0397825	0.456869	11	2	13	2.68889	0.156336	0.743308	0.567384	0.125753
18S	1176	G	690	27	717	0.5842	0	0.369091	203	58	261	0.72095	0	0.419857	61	1	62	0.370018	0	0	0.262983	0.187108
18S	1177	U	948	24	972	0.0657645	0	0	124	52	176	1.23704	0.116392	0.55438	10	1	11	2.84074	0.25188	0.756037	0.436806	0.319652
18S	1178	U	1965	129	2094	0.636261	0	0	266	66	332	0.0899233	0	0.0827322	35	5	40	0.116802	0	0.106921	0.0632178	0.0457796
18S	1179	G	766	49	815	0.0254357	0	0.0248345	254	109	363	0.149542	0	0	34	3	37	0.221637	0	0.185421	0.0700851	0.0821824
18S	1180	C	1581	83	1664	0.584151	0	0	304	133	437	0.308397	0	0	48	11	59	0.218148	0	0	0	0
18S	1181	A	709	35	744	0.00383296	0	0	168	97	265	0.250585	0	0.200978	61	2	63	0.243229	0	0	0.0669928	0.0947421
18S	1182	A	352	47	399	0.790528	0	0.442123	194	183	377	0.125132	0	0	38	4	42	0.251163	0	0.204545	0.215556	0.180664
18S	1183	A	324	34	358	0.814392	0	0.449541	160	143	303	0.140022	0	0.123179	140	4	144	0.711418	0	0	0.190907	0.18967
18S	1184	G	143	25	168	2.57377	0.235034	0.721378	167	140	307	0.14412	0	0.126324	38	3	41	0.268519	0	0.215728	0.354477	0.261993
18S	1185	C	53	71	124	3.04196	0.311163	0.754088	47	205	252	0.452042	0.0947658	0.312164	8	7	15	2.38542	0.266649	0.717868	0.594707	0.200334
18S	1186	U	42	119	161	1.988	0.155849	0.666705	75	326	401	0.0425097	0	0	6	22	28	0.860536	0	0.471255	0.37932	0.279837
18S	1187	G	36	236	272	0.818641	0	0.451047	43	412	455	0.0128168	0	0	4	35	39	0.318056	0	0.245972	0.23234	0.184391
18S	1188	A	32	471	503	0.00425485	0	0.00424521	35	396	431	0.13179	0	0.116683	7	49	56	0.0892788	0	0	0.0403093	0.0540319
18S	1189	A	64	416	480	0.277293	0	0.217448	49	295	344	0.527182	0	0.345856	9	48	57	0.0118774	0	0	0.187768	0.142746
18S	1190	A	105	469	574	0.300174	0	0.231181	56	211	267	1.13076	0.0992259	0.531615	7	13	20	1.81376	0.269241	0.6557	0.472832	0.178224
18S	1191	C	51	576	627	0.502176	0	0.334654	66	395	461	0.258321	0	0.205644	2	31	33	0.785948	0.0369023	0.447442	0.329247	0.0987875
18S	1192	U	39	644	683	0.672661	0.0671249	0.402502	60	863	923	0.387554	0	0	6	82	88	0.349189	0	0	0.134167	0.189741
18S	1193	U	91	1804	1895	0.369392	0	0	178	1357	1535	0.654615	0	0	3	66	69	0.108254	0	0	0	0
18S	1194	A	53	717	770	0.876279	0.0476075	0.467353	99	438	537	0.240624	0	0.194245	6	77	83	0.264418	0	0	0.220533	0.1917
18S	1195	A	52	1556	1608	0.0816933	0	0	106	379	485	0.445953	0	0.308854	3	133	136	0.601946	0	0	0.102951	0.145595
18S	1196	A	76	1997	2073	0.258149	0	0	91	434	525	0.417871	0	0.295113	5	51	56	0.0873294	0	0.0816327	0.125582	0.124423
18S	1197	G	135	2565	2700	0.441038	0	0	121	335	456	0.785801	0.0839693	0.440567	5	44	49	0.232444	0	0.191716	0.210761	0.180364
18S	1198	G	148	2290	2438	0.371154	0	0	326	244	570	0.479879	0.0333019	0.324653	6	30	36	0.642643	0.105296	0.39777	0.240808	0.172873
18S	1199	A	320	1766	2086	0.272736	0	0	627	238	865	0.0662048	0	0	26	14	40	0.356098	0	0.267399	0.0891331	0.126053
18S	1200	A	165	767	932	0.621567	0	0.383566	543	286	829	0.0560776	0	0	30	13	43	0.185101	0	0.159244	0.180937	0.15734
18S	1201	U	169	1373	1542	0.12907	0	0	561	458	1019	0.242832	0	0	20	20	40	0.194851	0	0.166474	0.0554912	0.0784765
18S	1202	U	239	1240	1479	0.18988	0	0	851	345	1196	0.359751	0	0	25	23	48	0.127664	0	0	0	0
18S	1203	G	263	467	730	0.498921	0.0315892	0.333157	1088	199	1287	0.434981	0	0	28	12	40	0.158537	0	0.139785	0.157647	0.136596
18S	1204	A	228	359	587	0.533617	0.00835677	0.348333	868	103	971	0.252241	0	0	30	6	36	0.366066	0	0.27338	0.207238	0.1497
18S	1205	C	143	304	447	0.693204	0.0303444	0.409944	300	206	506	0.459698	0.0460459	0.315353	23	17	40	0.34065	0	0.258802	0.328033	0.0623517
18S	1206	G	193	267	460	0.336033	0	0.251924	434	94	528	0.252699	0	0.202029	39	5	44	0.272593	0	0.218009	0.223987	0.0208039
18S	1207	G	202	185	387	0.47354	0	0.321925	300	99	399	0.591306	0.00170563	0.37217	20	22	42	0.466408	0.0488714	0.323187	0.339094	0.0233938
18S	1208	A	143	255	398	0.237204	0	0.192115	600	43	643	0.1657	0	0	9	35	44	0.481975	0.0567321	0.330176	0.174097	0.135395
18S	1209	A	49	151	200	1.22825	0.23427	0.55245	70	80	150	2.43039	0.308261	0.709858	9	117	126	0.54392	0	0	0.42077	0.30439
18S	1210	G	96	144	240	0.784325	0.131787	0.440588	186	72	258	0.691034	0	0.409581	10	68	78	0.178903	0	0	0.28339	0.200786
18S	1211	G	404	193	597	0.365979	0	0	445	77	522	0.319269	0	0	35	64	99	0.370222	0	0	0	0
18S	1212	G	162	72	234	0.913806	0.114232	0.478545	130	52	182	1.03042	0	0.50886	39	14	53	0.356996	0	0.266718	0.418041	0.107715
18S	1213	C	500	114	614	0.158952	0	0	561	184	745	0.593134	0	0	86	18	104	0.169418	0	0	0	0
18S	1214	A	436	86	522	0.354982	0	0.262353	139	108	247	0.557572	0	0.358904	55	4	59	0.969444	0	0.496444	0.372567	0.0960543
18S	1215	C	227	113	340	1.82665	0.0244734	0.646896	101	109	210	0.99763	0	0.500595	15	1	16	8.14118	0.610671	0.896373	0.681288	0.163396
18S	1216	C	394	89	483	1.78588	0.0724313	0.641523	169	122	291	0.739231	0	0.425872	38	6	44	3.39481	0.375451	0.776385	0.614593	0.144358
18S	1217	A	275	50	325	4.62832	0.529327	0.822776	61	73	134	3.90091	0.400246	0.797161	36	12	48	4.25556	0.541309	0.812882	0.810939	0.010547	1
18S	1218	C	838	34	872	1.3789	0.201666	0.579916	96	80	176	3.13905	0.395937	0.759435	144	2	146	0.903401	0.0694475	0.476327	0.605226	0.116956
18S	1219	C	2199	92	2291	0.000387822	0	0.000387841	530	82	612	0.405003	0	0.288593	401	11	412	0.303632	0	0	0.0963268	0.135953
18S	1220	A	3065	55	3120	0.149357	0	0	856	103	959	0.0392477	0	0	446	10	456	0.30496	0	0	0	0
18S	1221	G	3476	111	3587	0.175557	0	0	967	173	1140	0.1037	0	0	483	16	499	0.311933	0	0	0	0
18S	1222	G	5695	114	5809	0.483111	0	0	1387	266	1653	0.334442	0	0	700	11	711	0.503215	0	0	0	0
18S	1223	A	5871	135	6006	0.472682	0	0	1613	572	2185	0.488518	0	0	759	24	783	0.54888	0	0	0	0
18S	1224	G	2235	87	2322	0.590391	0	0.371324	330	579	909	0.480672	0	0.324872	161	18	179	1.42265	0.188587	0.588579	0.428258	0.114939
18S	1225	U	3007	243	3250	0.108097	0	0.0975787	554	1772	2326	0.470534	0	0	225	29	254	0.700566	0.0588535	0.412913	0.170164	0.176211
18S	1226	G	4752	349	5101	0.358175	0	0	758	349	1107	0.239541	0	0.19339	292	18	310	0.325045	0	0.245905	0.146432	0.105739
18S	1227	G	3028	251	3279	0.00496951	0	0	634	430	1064	0.250005	0	0.200154	298	8	306	0.289866	0	0.225295	0.141816	0.100803
18S	1228	A	2812	209	3021	0.0119053	0	0.0117691	1113	446	1559	0.20886	0	0	453	16	469	0.22844	0	0	0.00392302	0.00554799
18S	1229	G	2425	57	2482	0.102318	0	0.0928547	564	313	877	0.398924	0	0.285397	196	0	196	0.857022	0.0456756	0.462768	0.28034	0.151059
18S	1230	C	2085	65	2150	0.113441	0	0.101926	621	610	1231	0.127435	0	0	461	0	461	0.353752	0	0	0.0339752	0.0480482
18S	1231	C	1996	31	2027	0.091053	0	0.083492	876	200	1076	0.0459301	0	0	476	0	476	0.396389	0	0	0.0278307	0.0393585
18S	1232	U	1665	4	1669	0.193792	0	0.162415	857	69	926	0.0311638	0	0	277	3	280	0.0323448	0	0.0314398	0.0646182	0.0703338
18S	1233	G	1128	77	1205	0.470463	0.0359706	0.320122	542	81	623	0.43636	0	0.304135	244	23	267	0.0360282	0	0.034901	0.21972	0.130849
18S	1234	C	1742	217	1959	0.230867	0	0	805	267	1072	0.260826	0	0	316	20	336	0.243983	0	0	0	0
18S	1235	G	1054	90	1144	0.279748	0	0.218745	561	154	715	0.0885164	0	0.0814229	197	28	225	0.0644051	0	0.0607607	0.12031	0.0701138
18S	1236	G	814	165	979	0.451315	0.0371308	0.311189	426	219	645	0.198796	0	0.166044	54	35	89	1.8437	0.303164	0.650889	0.376041	0.20318
18S	1237	C	632	197	829	0.657015	0.0945239	0.396794	140	195	335	1.28684	0.241233	0.563448	27	58	85	1.82532	0.272458	0.648728	0.536323	0.104625
18S	1238	U	477	98	575	1.37222	0.287333	0.578878	81	105	186	3.06803	0.493817	0.755174	25	24	49	3.80311	0.550634	0.795112	0.709721	0.093946
18S	1239	U	1091	612	1703	0.249583	0	0	374	665	1039	0.381955	0	0	73	212	285	0.213908	0	0	0	0
18S	1240	A	562	663	1225	0.146475	0	0.127852	185	470	655	0.0580623	0	0.0549553	75	187	262	0.109506	0	0	0.0609357	0.0523663
18S	1241	A	434	1042	1476	0.0163018	0	0.016051	365	607	972	0.35229	0	0	37	136	173	0.430907	0	0.302357	0.106136	0.138904
18S	1242	U	377	1641	2018	0.28365	0	0	216	780	996	0.396712	0	0	26	368	394	0.436934	0	0	0	0
18S	1243	U	272	934	1206	0.376342	0	0.273601	105	510	615	0.108315	0	0.097873	34	270	304	0.14153	0	0	0.123825	0.113194
18S	1244	U	95	1129	1224	0.53142	0	0.347196	76	505	581	0.270638	0	0.213282	12	297	309	0.0517921	0	0	0.186826	0.142971
18S	1245	G	190	1950	2140	0.0525715	0	0	96	327	423	0.95684	0.116593	0.489562	20	368	388	0.203342	0	0	0.163187	0.230782
18S	1246	A	236	1781	2017	0.174551	0	0.148674	138	514	652	0.366088	0	0.268284	20	213	233	0.568424	0	0.363407	0.260122	0.0878544
18S	1247	C	153	3352	3505	0.314829	0	0	107	380	487	1.02147	0.135717	0.505823	7	238	245	0.563144	0	0.361203	0.289009	0.212718
18S	1248	U	121	165	286	11.1156	0.706939	0.917725	64	202	266	3.05227	0.509754	0.753921	10	37	47	8.77106	0.752578	0.899575	0.857074	0.0733153	1
18S	1249	C	348	2203	2551	0.418169	0	0.294947	240	1261	1501	0.336899	0	0	21	524	545	0.197843	0	0	0.0983156	0.139039
18S	1250	A	375	3655	4030	0.0446705	0	0	290	1103	1393	0.230448	0	0	41	573	614	0.242403	0	0	0	0
18S	1251	A	254	3945	4199	0.0151111	0	0	173	1316	1489	0.252662	0	0	33	408	441	0.13366	0	0.118137	0.0393791	0.0556904
18S	1252	C	1445	4680	6125	0.326111	0	0	911	1445	2356	0.553382	0	0	224	689	913	0.508923	0	0	0	0
18S	1253	A	947	2004	2951	0.566095	0	0.361547	306	1035	1341	0.139204	0	0	118	285	403	0.255858	0	0.204134	0.18856	0.148011
18S	1254	C	3881	8256	12137	0.711982	0	0	518	768	1286	0.124346	0	0	365	675	1040	0.600779	0	0	0	0
18S	1255	G	882	4352	5234	0.183918	0	0	189	708	897	0.26319	0	0.208537	68	377	445	0.0429497	0	0.0412697	0.083269	0.0901661
18S	1256	G	1111	2930	4041	0.0306064	0	0.0297046	209	580	789	0.312911	0	0.238564	64	477	541	0.253075	0	0	0.0894229	0.106154
18S	1257	G	1208	1497	2705	0.449733	0	0.310297	197	642	839	0.113743	0	0.102236	49	170	219	0.74	0.0230127	0.426401	0.279645	0.134103
18S	1258	A	1302	1605	2907	0.195617	0	0.163659	332	559	891	0.0613976	0	0	105	94	199	0.688944	0	0.409125	0.190928	0.168134
18S	1259	A	857	1229	2086	0.450519	0	0.310694	153	401	554	0.320921	0.0302179	0.243284	48	108	156	0.736023	0	0.425532	0.326503	0.0752374
18S	1260	A	440	1192	1632	0.658311	0	0.397124	160	316	476	0.40368	0.0493857	0.288017	42	25	67	2.55049	0.150284	0.721336	0.468826	0.184024
18S	1261	C	694	1055	1749	0.086654	0	0.0797858	180	347	527	0.138657	0	0.121976	52	44	96	0.768614	0	0.437134	0.212965	0.159444
18S	1262	C	753	1168	1921	0.213013	0	0	191	261	452	0.296542	0.00394047	0.229107	78	108	186	0.287463	0	0	0.0763691	0.108002
18S	1263	U	312	747	1059	0.252914	0	0.202013	164	393	557	0.0210673	0	0	45	36	81	0.380623	0	0.278146	0.160053	0.117365
18S	1264	C	675	306	981	0.146119	0	0.127604	396	248	644	0.228579	0	0	80	62	142	0.356566	0	0	0.0425346	0.0601529
18S	1265	A	119	216	335	1.96075	0.391567	0.662914	224	83	307	0.66562	0.133926	0.400404	35	33	68	0.26409	0	0.21134	0.424886	0.185165
18S	1266	C	102	391	493	0.640261	0	0.390823	331	153	484	0.0438717	0	0	19	20	39	0.966111	0.0115503	0.49771	0.296178	0.213927
18S	1267	C	105	188	293	1.4619	0.124121	0.594632	279	184	463	0.0016523	0	0.00165313	17	32	49	0.460667	0	0.319759	0.305348	0.242297
18S	1268	C	122	495	617	0.0259799	0	0	462	254	716	0.383713	0	0	50	46	96	0.35315	0	0	0	0
18S	1269	G	60	608	668	0.227786	0	0	147	247	394	0.232208	0	0.188837	9	30	39	0.629722	0	0.392418	0.193752	0.160242
18S	1270	G	89	391	480	0.0560407	0	0.0531714	160	84	244	1.0746	0.167581	0.519001	10	32	42	0.537468	0	0.354949	0.30904	0.192925
18S	1271	C	327	115	442	0.286356	0	0.223001	286	262	548	0.0805505	0	0	20	9	29	1.45593	0.0895667	0.600978	0.27466	0.248053
18S	1272	C	33	16	49	12.408	0.772444	0.9268	35	44	79	6.34806	0.688345	0.865382	3	4	7	9.02083	0.698641	0.911579	0.901254	0.0261153	1	0.9268	0.865382	0.911579	0.901254	0.0261153
18S	1273	C	281	152	433	0.717972	0	0.41848	350	204	554	0.0029029	0	0	38	20	58	0.448023	0	0.313068	0.243849	0.177716
18S	1274	G	450	297	747	0.141444	0	0.124062	403	343	746	0.26683	0	0	43	30	73	0.235135	0	0.192478	0.105513	0.0796659
18S	1275	G	294	395	689	0.410386	0	0.291274	306	366	672	0.179924	0	0	25	125	150	0.373804	0	0	0.0970913	0.137308
18S	1276	A	183	416	599	0.805056	0.0908561	0.446413	383	265	648	0.111642	0	0	13	106	119	0.0989815	0	0	0.148804	0.210441
18S	1277	C	306	1691	1997	0.448832	0	0	459	663	1122	0.509221	0	0	21	208	229	0.550821	0	0	0	0
18S	1278	A	170	806	976	0.462732	0	0.316569	359	217	576	0.1057	0	0.0957456	10	58	68	0.851691	0	0.463581	0.291965	0.151173
18S	1279	C	178	1935	2113	0.2965	0	0	275	259	534	0.270509	0	0.213227	6	153	159	0.209236	0	0	0.0710758	0.100516
18S	1280	G	314	1731	2045	0.202009	0	0	225	205	430	0.605156	0.0794846	0.377553	5	79	84	0.63085	0.0125406	0.389633	0.255729	0.180895
18S	1281	G	232	1286	1518	0.178063	0	0.151234	211	135	346	1.03666	0.215738	0.509722	9	201	210	0.412428	0	0	0.220319	0.21375
18S	1282	A	288	878	1166	0.572455	0	0.36425	333	289	622	0.0465846	0	0.0445795	27	86	113	0.10614	0	0.0967226	0.168518	0.140032
18S	1283	C	481	2031	2512	0.317889	0	0	401	352	753	0.0999705	0	0	15	97	112	0.100098	0	0.0917282	0.0305761	0.0432411
18S	1284	A	1002	1932	2934	0.452822	0	0	837	185	1022	0.357543	0	0	25	68	93	0.296099	0	0.230345	0.0767816	0.108586
18S	1285	G	1336	891	2227	0.256064	0	0	634	226	860	0.178875	0	0	96	74	170	0.31566	0	0	0	0
18S	1286	G	1419	427	1846	0.094664	0	0	427	169	596	0.357975	0	0.263935	56	58	114	0.0886957	0	0.0821256	0.115354	0.110283
18S	1287	A	1119	534	1653	0.0272605	0	0	543	243	786	0.0610335	0	0.0575916	57	29	86	0.497318	0	0.334709	0.130767	0.146113
18S	1288	U	104	13	117	14.5764	0.821475	0.93631	34	64	98	8.94242	0.776192	0.900336	9	2	11	10.9083	0.81207	0.922481	0.919709	0.0148165	1	0.93631	0.900336	0.922481	0.919709	0.0148165
18S	1289	U	781	308	1089	0.671397	0.000251291	0.401919	780	538	1318	0.300657	0	0	117	23	140	0.00921986	0	0	0.133973	0.189466
18S	1290	G	970	101	1071	0.684422	0	0.40655	885	160	1045	0.0638942	0	0	108	61	169	0.159216	0	0	0.135517	0.191649
18S	1291	A	1149	56	1205	0.46827	0	0.319106	750	166	916	0.102678	0	0.093209	158	9	167	0.11627	0	0	0.137438	0.133976
18S	1292	C	2567	56	2623	0.388825	0	0	1359	316	1675	0.451492	0	0	195	7	202	0.28035	0	0	0	0
18S	1293	A	1284	87	1371	0.274806	0	0.21569	736	222	958	0.0402271	0	0.0387103	110	11	121	0.270674	0	0.214399	0.156266	0.0831265
18S	1294	G	3087	148	3235	0.519977	0	0	1119	126	1245	0.191439	0	0	236	12	248	0.417314	0	0	0	0
18S	1295	A	2958	194	3152	0.492987	0	0	1394	190	1584	0.378128	0	0	229	18	247	0.401971	0	0	0	0
18S	1296	U	1416	208	1624	0.0446769	0	0.0427915	386	239	625	0.639439	0.00332142	0.390416	93	33	126	0.200262	0	0.167951	0.200386	0.143758
18S	1297	U	1230	328	1558	0.0496116	0	0.0472955	386	468	854	0.111878	0	0.100727	70	34	104	0.386032	0	0.280443	0.142822	0.0997277
18S	1298	G	814	210	1024	0.56993	0.040486	0.363254	286	154	440	1.20489	0.134141	0.547025	83	49	132	0.00559733	0	0	0.303426	0.227294
18S	1299	A	534	332	866	0.693362	0.0380939	0.409738	236	218	454	1.01436	0.0711629	0.504114	28	28	56	1.35361	0.196718	0.579439	0.497764	0.0694257
18S	1300	U	923	512	1435	0.0603528	0	0	991	766	1757	0.568955	0	0	148	18	166	0.31517	0	0	0	0
18S	1301	A	459	477	936	0.382402	0	0.276835	593	147	740	0.146694	0	0.128078	93	17	110	0.0246246	0	0	0.134971	0.113123
18S	1302	G	469	83	552	1.27587	0.28138	0.561053	369	81	450	0.868046	0.108019	0.465234	31	9	40	1.51192	0.23114	0.6078	0.544696	0.0593408
18S	1303	C	1035	156	1191	0.00282439	0	0	523	126	649	0.274701	0	0.215763	93	4	97	0.0534014	0	0	0.0719209	0.101711
18S	1304	U	809	244	1053	0.179949	0	0.152629	602	284	886	0.0621571	0	0	68	11	79	0.192083	0	0.16284	0.105156	0.0744735
18S	1305	C	803	120	923	0.400096	0.0385328	0.285984	736	119	855	0.080296	0	0.0744082	150	5	155	0.372863	0	0	0.120131	0.121146
18S	1306	U	493	1065	1558	0.15175	0	0	554	386	940	0.0271106	0	0.0264224	55	5	60	0.904918	0	0.479167	0.16853	0.219918
18S	1307	U	306	1548	1854	0.274052	0	0	526	375	901	0.0544962	0	0.0517342	46	27	73	0.524625	0	0.347178	0.132971	0.152933
18S	1308	U	189	1519	1708	0.153631	0	0	384	470	854	0.208122	0	0.172436	23	13	36	2.28949	0.215543	0.701767	0.291401	0.29859
18S	1309	C	354	1034	1388	0.117287	0	0.105042	432	302	734	0.56898	0.115599	0.362958	38	51	89	0.445556	0	0.310612	0.259537	0.111315
18S	1310	U	377	1372	1749	0.141244	0	0	540	759	1299	0.088265	0	0	53	80	133	0.0381426	0	0.0370072	0.0123357	0.0174454
18S	1311	C	294	715	1009	0.602673	0.0842018	0.376275	918	996	1914	0.359164	0	0	52	292	344	0.589855	0	0	0.125425	0.177378
18S	1312	G	300	1845	2145	0.298488	0	0	462	670	1132	0.211601	0	0.174773	70	90	160	0.0561767	0	0.0535034	0.0760923	0.0731169
18S	1313	A	249	1545	1794	0.106128	0	0	342	590	932	0.578028	0.0738408	0.366547	33	42	75	1.55307	0.0525942	0.611466	0.326004	0.251271
18S	1314	U	354	1525	1879	0.120597	0	0	368	1304	1672	0.131301	0	0	50	72	122	0.733875	0	0.425251	0.14175	0.200465
18S	1315	U	394	1017	1411	0.341848	0	0.254893	673	1158	1831	0.160383	0	0	83	140	223	0.0817956	0	0.0759243	0.110273	0.106857
18S	1316	C	453	348	801	1.69403	0.296819	0.6291	728	1019	1747	0.0967137	0	0	71	172	243	0.108743	0	0.0984418	0.242514	0.276296
18S	1317	C	905	634	1539	0.520123	0.023184	0.342305	772	1493	2265	0.312209	0	0	150	312	462	0.366547	0	0	0.114102	0.161364
18S	1318	G	692	631	1323	1.11804	0.227892	0.528054	573	594	1167	0.489022	0.0176872	0.328607	118	36	154	1.4172	0.151508	0.587868	0.48151	0.110842
18S	1319	U	746	2044	2790	0.0185557	0	0.018224	737	999	1736	0.0286253	0	0	100	116	216	0.821198	0.000515154	0.452055	0.15676	0.208938
18S	1320	G	1569	1360	2929	0.00378081	0	0	1098	379	1477	0.129514	0	0.114732	293	113	406	0.042042	0	0	0.0382442	0.0540854
18S	1321	G	3302	1556	4858	0.379285	0	0	1688	535	2223	0.279137	0	0	395	230	625	0.362371	0	0	0	0
18S	1322	G	2607	1375	3982	0.207448	0	0	645	271	916	0.796159	0	0.443526	347	84	431	0.0297068	0	0	0.147842	0.20908
18S	1323	U	3003	1940	4943	0.338626	0	0	1089	871	1960	0.19813	0	0	628	171	799	0.523486	0	0	0	0
18S	1324	G	5126	1496	6622	0.532837	0	0	2149	621	2770	0.488135	0	0	788	74	862	0.595185	0	0	0	0
18S	1325	G	1477	1113	2590	0.40856	0	0.290134	676	480	1156	0.485249	0	0.326903	168	86	254	0.607974	0	0.379024	0.33202	0.0364689
18S	1326	U	48	186	234	15.3741	0.811782	0.939172	17	7	24	75.1027	0.95407	0.987379	6	0	6	58.4175	0.942198	0.985539	0.970697	0.022304	1	0.939172	0.987379	0.985539	0.970697	0.022304
18S	1327	G	4592	792	5384	0.408305	0	0	2131	225	2356	0.2606	0	0	454	62	516	0.367677	0	0	0	0
18S	1328	G	48	65	113	30.2664	0.888586	0.968288	29	3	32	61.2131	0.946662	0.984406	4	0	4	67.34	0.944253	0.988259	0.980318	0.00865038	1	0.968288	0.984406	0.988259	0.980318	0.00865038
18S	1329	U	3838	620	4458	0.363046	0	0	2507	491	2998	0.408066	0	0	289	51	340	0.215445	0	0	0	0
18S	1330	G	2103	250	2353	0.196191	0	0.164071	1035	267	1302	0.536591	0	0.349383	107	50	157	0.524051	0	0.345288	0.286247	0.0864077
18S	1331	C	4309	342	4651	0.523249	0	0	2519	1141	3660	0.5353	0	0	273	48	321	0.442995	0	0	0	0
18S	1332	A	2708	215	2923	0.227386	0	0	1805	781	2586	0.292741	0	0	134	49	183	0.0297101	0	0.029006	0.00966867	0.0136736
18S	1333	U	2636	383	3019	0.279404	0	0	1931	1023	2954	0.39154	0	0	165	52	217	0.124924	0	0	0	0
18S	1334	G	1157	158	1315	0.581045	0	0.367684	779	1046	1825	0.0183705	0	0	60	34	94	0.993099	0.0210069	0.500914	0.289533	0.211832
18S	1335	G	563	176	739	1.92234	0.311275	0.658113	209	826	1035	0.783001	0.122004	0.439386	40	21	61	2.51756	0.366861	0.719009	0.605503	0.120064
18S	1336	C	442	312	754	1.69495	0.214272	0.629245	686	823	1509	0.0951656	0	0.0869486	42	63	105	1.21111	0.115271	0.550086	0.422093	0.239176
18S	1337	C	910	350	1260	0.702749	0	0.412907	1053	348	1401	0.181289	0	0.15356	149	27	176	0.577652	0	0.367463	0.31131	0.113078
18S	1338	G	814	154	968	1.46828	0.104518	0.595109	551	366	917	0.792326	0.0666959	0.442335	156	78	234	0.463073	0	0.31743	0.451625	0.113552
18S	1339	U	1094	224	1318	1.00634	0.0905163	0.50177	512	410	922	0.757518	0.0613924	0.431282	146	85	231	0.894109	0.0556523	0.473124	0.468725	0.0289445
18S	1340	U	1781	367	2148	0.294504	0	0.227585	546	411	957	0.645523	0.081182	0.39254	213	71	284	0.801131	0.101378	0.445661	0.355262	0.0928494
18S	1341	C	2204	422	2626	0.197695	0	0.165115	703	293	996	0.62405	0.102589	0.384493	333	160	493	0.184233	0	0.155838	0.235149	0.10567
18S	1342	U	2674	701	3375	0.0657089	0	0.0616746	1070	820	1890	0.146219	0	0	490	142	632	0.0658417	0	0.061866	0.0411802	0.0291189
18S	1343	U	3891	1941	5832	0.366394	0	0	1759	647	2406	0.351036	0	0	719	188	907	0.224596	0	0	0	0
18S	1344	A	6235	925	7160	0.435198	0	0	2484	561	3045	0.490713	0	0	1042	180	1222	0.403352	0	0	0	0
18S	1345	G	4531	864	5395	0.138749	0	0	1371	694	2065	0.196219	0	0	1047	274	1321	0.438721	0	0	0	0
18S	1346	U	2030	1218	3248	0.603663	0.0443358	0.3765	585	872	1457	0.17806	0	0.151235	474	398	872	0.0809724	0	0	0.175911	0.154693
18S	1347	U	2548	2289	4837	0.112223	0	0.100918	649	1008	1657	0.0640799	0	0.0602551	444	529	973	0.187851	0	0	0.0537244	0.0414577
18S	1348	G	2343	4016	6359	0.176593	0	0	788	966	1754	0.0191833	0	0	428	672	1100	0.339197	0	0	0	0
18S	1349	G	658	3038	3696	0.4993	0.00442894	0.333082	121	519	640	1.88216	0.323414	0.653392	69	301	370	1.03175	0.198729	0.508487	0.49832	0.130963
18S	1350	U	944	6629	7573	0.360567	0	0	220	1887	2107	0.239021	0	0	93	622	715	0.120562	0	0	0	0
18S	1351	G	1553	4652	6205	0.254841	0	0	455	381	836	1.01978	0.135761	0.505195	159	198	357	0.609342	0	0.379286	0.294827	0.214718
18S	1352	G	2281	3371	5652	0.230741	0	0	747	445	1192	0.438176	0	0.304853	265	158	423	0.139858	0	0.122953	0.142602	0.125229
18S	1353	A	3336	4042	7378	0.476618	0	0	1599	1372	2971	0.43647	0	0	422	183	605	0.316117	0	0	0	0
18S	1354	G	930	1048	1978	1.06861	0.216135	0.51671	298	743	1041	0.953178	0.0892704	0.488254	39	62	101	3.26231	0.412338	0.76715	0.590704	0.125305
18S	1355	C	1233	1862	3095	0.103639	0	0.0939342	486	1943	2429	0.223749	0	0	97	166	263	0.361153	0	0.266069	0.120001	0.110175
18S	1356	G	284	1243	1527	1.10696	0.162375	0.525546	394	868	1262	0.659004	0	0.397418	73	38	111	2.20625	0.223436	0.690031	0.537665	0.119765
18S	1357	A	353	917	1270	1.15521	0.11364	0.536205	717	1077	1794	0.138143	0	0.121435	110	59	169	0.929346	0	0.483163	0.380268	0.184299
18S	1358	U	744	673	1417	0.708118	0	0.414732	1329	1525	2854	0.280611	0	0	283	55	338	0.0684038	0	0	0.138244	0.195506
18S	1359	U	1042	776	1818	0.187203	0	0.157757	1118	2683	3801	0.46024	0	0	332	171	503	0.387765	0	0	0.0525857	0.0743674
18S	1360	U	1075	1205	2280	0.220775	0	0	1008	2154	3162	0.36713	0	0	425	222	647	0.578138	0	0	0	0
18S	1361	G	246	601	847	1.25854	0.181055	0.557528	244	580	824	1.68022	0.196447	0.627179	86	121	207	0.567575	0	0.363186	0.515964	0.11171
18S	1362	U	380	857	1237	0.556031	0.00781941	0.357525	385	826	1211	0.744747	0	0.427053	46	83	129	1.7753	0.060738	0.641456	0.475345	0.12084
18S	1363	C	781	977	1758	0.132247	0	0.116859	519	1033	1552	0.300887	0	0.231408	118	138	256	0.450843	0	0.311581	0.21995	0.0799069
18S	1364	U	551	2577	3128	0.369486	0	0	485	2336	2821	0.370773	0	0	174	254	428	0.118519	0	0	0	0
18S	1365	G	853	2074	2927	0.219122	0	0	724	2317	3041	0.479995	0	0	259	280	539	0.256914	0	0	0	0
18S	1366	G	428	874	1302	1.07178	0.111884	0.517516	182	590	772	1.09756	0.032571	0.523578	26	118	144	2.22659	0.305105	0.691553	0.577549	0.0806513
18S	1367	U	288	1060	1348	1.13164	0.170323	0.531063	107	576	683	1.13181	0	0.531279	29	118	147	2.3982	0.411145	0.707132	0.589825	0.0829491
18S	1368	U	748	2897	3645	0.151155	0	0	237	2029	2266	0.458869	0	0	33	750	783	0.394459	0	0	0	0
18S	1369	A	525	2275	2800	0.203471	0	0.16912	110	706	816	0.586128	0	0.369819	19	528	547	0.0402474	0	0	0.179647	0.151161
18S	1370	A	350	2438	2788	0.255767	0	0.203732	105	679	784	0.515612	0	0.340487	35	506	541	0.0130586	0	0	0.181406	0.139897
18S	1371	U	346	5524	5870	0.444596	0	0	104	747	851	0.29717	0	0.229299	27	865	892	0.427958	0	0	0.0764328	0.108092
18S	1372	U	311	4253	4564	0.24376	0	0	190	619	809	0.255748	0	0.203862	38	625	663	0.186663	0	0	0.067954	0.0961015
18S	1373	C	778	2809	3587	0.010851	0	0.0107375	347	483	830	0.247252	0	0.198429	85	826	911	0.428838	0	0	0.0697222	0.091115
18S	1374	C	833	6704	7537	0.565695	0	0	303	583	886	0.284505	0	0.221684	81	479	560	0.00645672	0	0.00642668	0.076037	0.103022
18S	1375	G	608	1131	1739	1.19769	0.170534	0.545119	280	217	497	1.36553	0.270635	0.577752	75	93	168	2.36917	0.417905	0.704428	0.6091	0.0687111
18S	1376	A	925	985	1910	0.957672	0.123718	0.48932	312	408	720	0.729496	0.125331	0.422135	115	60	175	2.15177	0.379917	0.683951	0.531802	0.111027
18S	1377	U	2489	992	3481	0.0440328	0	0	1220	980	2200	0.503902	0	0	375	258	633	0.267	0	0	0	0
18S	1378	A	1948	539	2487	0.312263	0	0.238031	574	836	1410	0.101662	0	0	271	279	550	0.200242	0	0	0.0793436	0.112209
18S	1379	A	1764	588	2352	0.320017	0	0.242512	578	521	1099	0.202303	0	0.16839	317	143	460	0.0917329	0	0	0.136967	0.101468
18S	1380	C	2820	1611	4431	0.37403	0	0	1142	1425	2567	0.549991	0	0	218	302	520	0.248475	0	0	0	0
18S	1381	G	2073	869	2942	0.114649	0	0	629	774	1403	0.108033	0	0	177	151	328	0.214556	0	0.177097	0.0590323	0.0834843
18S	1382	A	2873	508	3381	0.275054	0	0	801	798	1599	0.268861	0	0	377	135	512	0.278493	0	0	0	0
18S	1383	A	21	26	47	56.491	0.948224	0.982962	6	106	112	10.2633	0.732062	0.911933	2	0	2	138.526	0.982176	0.99521	0.963368	0.0367127	1	0.982962	0.911933	0.99521	0.963368	0.0367127
18S	1384	C	2654	1317	3971	0.459581	0	0	441	1384	1825	0.487003	0	0	159	265	424	0.22068	0	0	0	0
18S	1385	G	1613	517	2130	0.0140831	0	0.013894	224	478	702	0.347637	0	0.258233	117	103	220	0.44188	0	0.307426	0.193184	0.128358
18S	1386	A	1667	1044	2711	0.293908	0	0	171	605	776	0.0918204	0	0.0841977	151	511	662	0.645132	0	0	0.0280659	0.0396912
18S	1387	G	629	839	1468	0.207019	0	0.17161	194	287	481	0.493038	0	0.330684	97	257	354	0.350986	0	0	0.167431	0.135034
18S	1388	A	57	658	715	1.31196	0	0.56781	62	162	224	1.87847	0.0761658	0.653602	34	107	141	0.558216	0	0.359867	0.527093	0.123325
18S	1389	C	712	1010	1722	0.236487	0	0	238	295	533	0.00216396	0	0	61	104	165	0.0694779	0	0.0653323	0.0217774	0.030798
18S	1390	U	645	1019	1664	0.250377	0	0	96	554	650	0.226762	0	0	29	41	70	1.45696	0.085665	0.596413	0.198804	0.281152
18S	1391	C	4	36	40	28.2911	0.90375	0.966665	0	179	179	1.64846	0.268819	0.62373	1	1	2	50.0852	0.905268	0.986864	0.859086	0.166626	1	0.966665	1	0.986864	0.98451	0.0137105
18S	1392	U	628	289	917	0.0780683	0	0.0724882	76	476	552	0.261021	0	0	16	38	54	1.33414	0	0.576064	0.216184	0.256189
18S	1393	G	198	677	875	0.014929	0	0.0147259	128	233	361	0.145856	0	0.127598	16	11	27	2.76508	0.0283119	0.741434	0.294586	0.319312
18S	1394	G	114	607	721	0.259341	0	0.206161	45	96	141	2.30869	0.331261	0.699253	7	31	38	2.1339	0	0.686526	0.530647	0.229505
18S	1395	C	160	340	500	0.943225	0.0441704	0.485891	103	450	553	0.208043	0	0	23	44	67	0.976307	0	0.497709	0.327867	0.231887
18S	1396	A	117	189	306	2.24922	0.371135	0.692929	74	186	260	0.848659	0.050413	0.460021	21	58	79	0.814167	0	0.451896	0.534949	0.111758
18S	1397	U	61	898	959	0.0148958	0	0.0146923	142	431	573	0.165273	0	0	26	136	162	0.0139059	0	0	0.00489743	0.00692601
18S	1398	G	309	756	1065	0.0862206	0	0.0794453	124	254	378	0.45277	0	0.312227	19	61	80	1.36708	0	0.580566	0.32408	0.204753
18S	1399	C	849	379	1228	0.0664587	0	0.0623648	145	392	537	0.0488021	0	0.0466139	46	210	256	0.263986	0	0	0.0363262	0.0264792
18S	1400	U	767	956	1723	0.199491	0	0	222	777	999	0.446589	0	0	77	559	636	0.740991	0	0	0	0
18S	1401	A	539	879	1418	0.114353	0	0.102683	115	279	394	0.687145	0.081241	0.407895	56	183	239	0.0764352	0	0	0.170193	0.173229
18S	1402	A	340	990	1330	0.33628	0	0.251796	111	424	535	0.283105	0	0.220962	30	116	146	0.615646	0	0.382664	0.28514	0.0700989
18S	1403	C	361	1449	1810	0.0295171	0	0.0286863	173	831	1004	0.347927	0	0	28	255	283	0.230869	0	0	0.00956208	0.0135228
18S	1404	U	332	2387	2719	0.306949	0	0	293	462	755	0.0941211	0	0	28	109	137	0.641224	0	0.392431	0.13081	0.184994
18S	1405	A	384	2481	2865	0.342111	0	0	282	474	756	0.100631	0	0	39	107	146	0.464248	0	0.318535	0.106178	0.150159
18S	1406	G	427	1369	1796	0.13977	0	0.12269	236	546	782	0.156066	0	0	74	173	247	0.229704	0	0	0.0408966	0.0578366
18S	1407	U	143	2297	2440	0.207993	0	0	182	477	659	0.0643771	0	0	14	187	201	0.215952	0	0	0	0
18S	1408	U	304	2302	2606	0.299706	0	0	473	504	977	0.447046	0	0	39	167	206	0.318465	0	0	0	0
18S	1409	A	117	1488	1605	0.136544	0	0.120205	201	204	405	0.359387	0	0.264854	18	79	97	0.421088	0	0.298457	0.227839	0.077335
18S	1410	C	118	2121	2239	0.28682	0	0	69	390	459	0.0129469	0	0.0128089	20	87	107	0.0789095	0	0.0737713	0.0288601	0.0321847
18S	1411	G	23	706	729	1.14542	0.176407	0.534232	5	340	345	0.246307	0	0.198089	3	33	36	2.11411	0.235683	0.684825	0.472382	0.203465
18S	1412	C	40	1854	1894	0.353931	0	0	61	336	397	0.00340592	0	0.00340288	5	176	181	0.474969	0	0	0.00113429	0.00160413
18S	1413	G	58	1099	1157	0.00355018	0	0	23	123	146	1.6446	0.141046	0.623474	3	18	21	3.74949	0.374138	0.79708	0.473518	0.342247
18S	1414	A	11	381	392	1.70546	0.317891	0.63097	12	53	65	4.71313	0.462475	0.827158	2	39	41	1.41296	0	0.591407	0.683179	0.103082
18S	1415	C	15	350	365	1.44511	0.241242	0.591682	31	69	100	2.35501	0.298251	0.704016	3	18	21	3.60808	0.365096	0.79079	0.695496	0.0815086
18S	1416	C	52	504	556	0.379952	0	0.275696	26	114	140	1.35839	0.086237	0.57772	3	18	21	3.78081	0.411316	0.798422	0.550612	0.214261
18S	1417	C	136	388	524	0.447429	0	0.309527	316	132	448	0.262163	0	0	69	25	94	0.145263	0	0.128015	0.145847	0.126991
18S	1418	C	359	221	580	0.339434	0	0.253742	584	179	763	0.589994	0	0	153	61	214	0.512765	0	0	0.0845807	0.119615
18S	1419	C	271	224	495	0.504749	0	0.335887	187	168	355	0.0320225	0	0.0311135	115	24	139	0.185238	0	0	0.122334	0.151539
18S	1420	G	416	173	589	0.309548	0	0.236684	390	52	442	0.155681	0	0	200	12	212	0.476109	0	0	0.0788947	0.111574
18S	1421	A	331	167	498	0.83075	0.0486723	0.454273	136	144	280	0.504033	0	0.335916	78	41	119	0.0397222	0	0.0385133	0.276234	0.174901
18S	1422	G	312	147	459	1.34273	0.246464	0.57368	123	73	196	1.38511	0.155709	0.581971	32	55	87	0.475505	0	0.324767	0.493473	0.119341
18S	1423	C	1423	978	2401	0.610357	0	0	688	168	856	0.522106	0	0	153	71	224	0.504593	0	0	0	0
18S	1424	G	674	481	1155	0.00423875	0	0.0042245	271	123	394	0.212068	0	0.17533	50	54	104	0.118836	0	0.107126	0.09556	0.0703305
18S	1425	G	386	343	729	0.714795	0	0.417173	150	152	302	0.576714	0	0.366537	31	58	89	0.152099	0	0.133304	0.305671	0.123623
18S	1426	U	756	497	1253	0.0274322	0	0	170	167	337	0.421893	0	0.297331	42	34	76	0.212987	0	0.177489	0.158273	0.122143
18S	1427	C	1414	637	2051	0.448224	0	0	363	197	560	0.170469	0	0	43	31	74	0.0591111	0	0.0565236	0.0188412	0.0266455
18S	1428	G	1591	681	2272	0.513487	0	0	617	105	722	0.347288	0	0	59	12	71	0.00725309	0	0	0	0
18S	1429	G	771	163	934	0.363969	0	0.267055	327	42	369	0.536667	0	0.349856	28	9	37	0.917544	0	0.485158	0.367356	0.0898958
18S	1430	C	890	268	1158	0.0050139	0	0	601	118	719	0.239506	0	0	35	12	47	0.347917	0	0.262166	0.0873888	0.123586
18S	1431	G	659	60	719	0.614522	0	0.380949	370	75	445	0.397035	0	0.284655	24	7	31	1.05069	0.142862	0.520289	0.395298	0.0967305
18S	1432	U	432	125	557	1.04723	0.115942	0.511984	234	113	347	0.900447	0.128875	0.474526	17	8	25	1.51368	0.233906	0.611533	0.532681	0.0578161
18S	1433	C	483	50	533	1.01142	0.0350004	0.503308	320	179	499	0.315111	0	0.239973	31	8	39	0.599444	0	0.380734	0.374672	0.107592
18S	1434	C	857	27	884	0.0349278	0	0.0337859	473	190	663	0.0492637	0	0	41	9	50	0.219608	0	0.183007	0.0722642	0.0795122
18S	1435	C	1537	44	1581	0.537126	0	0	957	228	1185	0.520386	0	0	112	7	119	0.448889	0	0	0	0
18S	1436	C	1221	67	1288	0.458814	0	0	733	280	1013	0.442571	0	0	122	5	127	0.483854	0	0	0	0
18S	1437	C	821	102	923	0.266691	0	0	640	282	922	0.406982	0	0	64	22	86	0.0770115	0	0	0	0
18S	1438	A	502	33	535	0.275373	0	0.216232	353	127	480	0.173966	0	0.14845	27	22	49	0.814222	0	0.453802	0.272828	0.130926
18S	1439	A	319	42	361	0.831062	0.000486661	0.454555	212	71	283	0.976174	0.0815906	0.494853	39	6	45	1.12633	0	0.535177	0.494862	0.0329141
18S	1440	C	69	27	96	6.05796	0.601124	0.859572	42	117	159	2.4725	0.344278	0.713307	3	18	21	3.93081	0.411803	0.804611	0.792496	0.0603236	1	0.859572	0.713307	0.804611	0.792496	0.0603236
18S	1441	U	383	117	500	0.169128	0	0.144909	215	331	546	0.16557	0	0	17	233	250	0.669677	0	0	0.0483031	0.0683109
18S	1442	U	7	4	11	51.5648	0.927705	0.982534	4	13	17	25.7037	0.863464	0.964559	0	0	0	114.056	0.977585	1	0.982364	0.0144693	1	0.982534	0.964559	1	0.982364	0.0144693
18S	1443	C	275	347	622	0.0344391	0	0	200	346	546	0.270871	0	0	10	191	201	0.529373	0	0	0	0
18S	1444	U	240	462	702	0.00527896	0	0	102	202	304	0.357778	0	0.26414	9	104	113	0.015692	0	0	0.0880468	0.124517
18S	1445	U	198	293	491	0.756143	0	0.431069	175	258	433	0.0409882	0	0	15	97	112	0.106785	0	0.0972595	0.17611	0.184604
18S	1446	A	344	628	972	0.0283202	0	0	144	489	633	0.330985	0	0	14	120	134	0.0369547	0	0	0	0
18S	1447	G	29	261	290	3.36441	0.493512	0.771482	21	21	42	11.654	0.797206	0.922669	6	15	21	6.0798	0.645096	0.864302	0.852818	0.0622541	1	0.771482	0.922669	0.864302	0.852818	0.0622541
18S	1448	A	519	920	1439	0.091875	0	0	206	537	743	0.370116	0	0	27	120	147	0.0692943	0	0	0	0
18S	1449	G	972	716	1688	0.140668	0	0	238	407	645	0.177864	0	0	119	35	154	0.0708961	0	0	0	0
18S	1450	G	976	1191	2167	0.301876	0	0	302	209	511	0.0841797	0	0.0777838	129	49	178	0.226878	0	0	0.0259279	0.0366676
18S	1451	G	1218	867	2085	0.187808	0	0	327	244	571	0.0333916	0	0.0323674	206	49	255	0.484809	0	0	0.0107891	0.0152581
18S	1452	A	688	953	1641	0.138889	0	0.122016	392	246	638	0.0322031	0	0	124	20	144	0.0278927	0	0.0273191	0.0497785	0.0522834
18S	1453	C	2147	1089	3236	0.471726	0	0	556	328	884	0.33258	0	0	197	21	218	0.385033	0	0	0	0
18S	1454	A	777	1095	1872	0.0142967	0	0.0141026	109	217	326	1.21502	0.242444	0.549295	78	22	100	0.443784	0	0.309498	0.290965	0.218884
18S	1455	A	322	1189	1511	0.238558	0	0.192713	112	639	751	0.118735	0	0	40	24	64	1.17299	0.149952	0.543654	0.245455	0.225057
18S	1456	G	824	584	1408	0.276926	0	0.21699	244	263	507	0.365464	0	0.268034	77	20	97	0.292063	0	0.227844	0.237623	0.0219561
18S	1457	U	1478	1355	2833	0.45287	0	0	322	628	950	0.29556	0	0	94	45	139	0.210952	0	0	0	0
18S	1458	G	1369	538	1907	0.170231	0	0	467	423	890	0.226612	0	0	104	98	202	0.570662	0	0	0	0
18S	1459	G	458	451	909	0.753358	0.0998113	0.429935	207	236	443	0.648599	0	0.393962	11	43	54	0.676162	0	0.407823	0.410573	0.0148141
18S	1460	C	417	651	1068	0.291862	0	0.226087	331	914	1245	0.517095	0	0	10	40	50	0.520915	0	0.346974	0.19102	0.143806
18S	1461	G	401	367	768	0.713755	0.00666378	0.416802	72	255	327	1.11575	0.10802	0.528116	19	55	74	0.116444	0	0	0.314973	0.227308
18S	1462	U	341	521	862	0.485155	0	0.326925	93	436	529	0.190671	0	0.160391	14	18	32	1.10236	0	0.532012	0.339776	0.151985
18S	1463	U	987	521	1508	0.237376	0	0	193	724	917	0.400847	0	0	18	27	45	0.313285	0	0.242566	0.0808553	0.114347
18S	1464	C	1410	321	1731	0.409995	0	0	236	489	725	0.302816	0	0	25	10	35	0.476543	0	0.328931	0.109644	0.155059
18S	1465	A	622	230	852	0.268178	0	0.211663	186	265	451	0.0541052	0	0.051436	5	10	15	1.88403	0.200753	0.667733	0.310277	0.261086
18S	1466	G	381	73	454	1.56989	0.280416	0.611401	41	197	238	0.943701	0.105909	0.486565	10	17	27	0.625794	0	0.393561	0.497176	0.0892487
18S	1467	C	473	295	768	0.513206	0.0203128	0.339443	58	229	287	0.340741	0	0.254804	5	20	25	0.860256	0	0.472203	0.355483	0.0894746
18S	1468	C	971	639	1610	0.300848	0	0	164	142	306	0.180854	0	0.153579	20	95	115	0.652969	0	0	0.051193	0.0723978
18S	1469	A	337	421	758	0.632748	0.0594567	0.387848	87	107	194	0.794359	0.0776869	0.443967	13	9	22	1.55459	0.0560607	0.619084	0.483633	0.0984803
18S	1470	C	774	399	1173	0.00335037	0	0.00334202	87	81	168	0.866404	0.148568	0.465687	9	21	30	1.10538	0.0261461	0.533195	0.334075	0.235482
18S	1471	C	629	668	1297	0.109091	0	0	92	169	261	0.143936	0	0.126246	12	31	43	0.762879	0	0.438398	0.188215	0.184261
18S	1472	C	993	762	1755	0.348488	0	0	89	219	308	0.00676016	0	0.00673642	9	58	67	0.362745	0	0.269091	0.0919424	0.125293
18S	1473	G	1000	420	1420	0.131027	0	0	151	123	274	0.208364	0	0.172955	58	24	82	0.279786	0	0.220697	0.131217	0.0948097
18S	1474	A	1106	475	1581	0.20623	0	0	105	166	271	0.313889	0.00354524	0.239571	59	31	90	0.469353	0	0.321835	0.187135	0.13652
18S	1475	G	244	564	808	0.626631	0.120134	0.385525	135	210	345	0.0510918	0	0.0487424	64	82	146	0.0199546	0	0	0.144756	0.171409
18S	1476	A	413	532	945	0.418828	0.0791684	0.295413	93	261	354	0.101346	0	0.092256	38	98	136	0.196999	0	0.165587	0.184419	0.0840006
18S	1477	U	369	809	1178	0.154632	0	0.134022	118	495	613	0.381741	0	0	37	182	219	0.172222	0	0	0.0446739	0.0631784
18S	1478	U	394	918	1312	0.0437251	0	0.0419239	204	413	617	0.376339	0	0	71	173	244	0.220091	0	0	0.0139746	0.0197631
18S	1479	G	318	1056	1374	0.0451717	0	0.0432495	134	221	355	0.227778	0	0.185946	51	130	181	0.131319	0	0.116642	0.115279	0.0582635
18S	1480	A	560	1102	1662	0.150611	0	0	296	227	523	0.218851	0	0	180	226	406	0.557494	0	0	0	0
18S	1481	G	703	431	1134	0.290729	0	0.225398	131	185	316	0.31742	0	0.241519	157	68	225	0.138496	0	0	0.155639	0.11025
18S	1482	C	711	907	1618	0.0921213	0	0	209	266	475	0.193487	0	0	105	63	168	0.123471	0	0.110484	0.0368279	0.0520825
18S	1483	A	1157	778	1935	0.235503	0	0	139	177	316	0.217771	0	0.179292	306	57	363	0.582723	0	0	0.0597639	0.084519
18S	1484	A	461	1025	1486	0.00898902	0	0	111	176	287	0.201042	0	0.167875	66	24	90	0.750672	0.0247497	0.431499	0.199791	0.177599
18S	1485	U	442	2257	2699	0.518893	0	0	199	503	702	0.62728	0	0	59	33	92	0.4546	0	0.314853	0.104951	0.148423
18S	1486	A	211	733	944	0.554168	0	0.356812	34	97	131	1.33695	0.162717	0.573953	33	14	47	1.51667	0.108926	0.607679	0.512815	0.111167
18S	1487	A	250	606	856	0.667665	0.00436501	0.40064	19	62	81	2.50393	0.30465	0.717102	18	6	24	2.74489	0.204429	0.740883	0.619541	0.155091
18S	1488	C	629	945	1574	0.138455	0	0	117	128	245	0.078365	0	0.0729451	49	10	59	0.215556	0	0.179796	0.0842471	0.0738352
18S	1489	A	461	1122	1583	0.194031	0	0	117	153	270	0.115662	0	0	35	0	35	0.773148	0	0.442971	0.147657	0.208818
18S	1490	G	11	42	53	24.6852	0.886866	0.96176	3	1	4	53.7333	0.933711	0.98533	0	0	0	47.4667	0.969109	1	0.982364	0.0157515	1	0.96176	0.98533	1	0.982364	0.0157515
18S	1491	G	289	848	1137	0.0433509	0	0.0415847	56	132	188	0.296708	0	0.229754	48	3	51	0.247863	0	0	0.0904461	0.0999576
18S	1492	U	468	977	1445	0.29393	0	0	126	149	275	0.233816	0	0	43	4	47	0.239815	0	0	0	0
18S	1493	C	204	1187	1391	0.26942	0	0	102	163	265	0.131913	0	0	11	9	20	1.09365	0	0.534523	0.178174	0.251977
18S	1494	U	273	1611	1884	0.509525	0	0	137	292	429	0.491809	0	0	30	14	44	0.0530864	0	0.051497	0.0171657	0.0242759
18S	1495	G	207	386	593	0.680808	0	0.405454	55	80	135	0.879575	0	0.469803	33	14	47	0.32338	0	0.248267	0.374508	0.093051
18S	1496	U	286	797	1083	0.194075	0	0	119	308	427	0.477051	0	0	25	12	37	1.27193	0	0.566406	0.188802	0.267006
18S	1497	G	97	215	312	2.11636	0.376577	0.67981	61	59	120	1.2023	0.147138	0.547985	10	26	36	1.82072	0.186827	0.651725	0.626507	0.0566949
18S	1498	A	73	197	270	2.54555	0.422413	0.718704	62	80	142	0.828594	0.0528154	0.454871	12	21	33	2.42059	0.300171	0.71379	0.629122	0.12323
18S	1499	U	38	938	976	0.111213	0	0	84	284	368	0.356911	0	0	9	113	122	0.0392954	0	0	0	0
18S	1500	G	27	663	690	0.277263	0	0.217322	17	127	144	0.789425	0.0475526	0.442868	5	112	117	0.0957627	0	0.0880748	0.249422	0.146611
18S	1501	C	163	614	777	0.0398458	0	0.0383663	52	233	285	0.213869	0	0	5	312	317	0.648742	0	0	0.0127888	0.0180861
18S	1502	C	351	543	894	0.104569	0	0	59	243	302	0.282765	0	0	22	311	333	0.671457	0	0	0	0
18S	1503	C	232	680	912	0.139917	0	0	30	138	168	0.279816	0	0.219653	16	164	180	0.322652	0	0	0.0732177	0.103546
18S	1504	U	213	1007	1220	0.383911	0	0	24	171	195	0.0565193	0	0.0537553	9	76	85	0.453618	0	0.314578	0.122778	0.137387
18S	1505	U	473	873	1346	0.45921	0	0	108	240	348	0.481089	0	0	23	66	89	0.27037	0	0.214706	0.0715686	0.101213
18S	1506	A	252	622	874	0.163733	0	0	118	89	207	0.144071	0	0	13	36	49	1.09133	0.058102	0.526875	0.175625	0.248371
18S	1507	G	86	245	331	1.28534	0.284722	0.563171	21	61	82	1.26867	0.239623	0.5622	1	34	35	1.57191	0.11559	0.617858	0.581076	0.0260115
18S	1508	A	117	303	420	0.644444	0.0635432	0.392459	30	44	74	1.39511	0.227635	0.585744	4	21	25	1.75043	0.0341966	0.645446	0.541216	0.107974
18S	1509	U	75	520	595	0.0408277	0	0.0392896	43	128	171	0.0172481	0	0.0170531	3	28	31	0.679167	0	0.412137	0.15616	0.18123
18S	1510	G	73	269	342	0.789472	0.069073	0.441896	21	59	80	1.70974	0.0661971	0.633849	2	26	28	0.797318	0	0.452293	0.509346	0.0881391
18S	1511	U	64	367	431	0.266564	0	0.210848	40	71	111	1.0623	0	0.517345	3	26	29	0.76037	0	0.440275	0.389489	0.130178
18S	1512	C	82	484	566	0.117989	0	0	72	74	146	0.671504	0	0.403378	7	36	43	0.25202	0	0.205012	0.202797	0.164686
18S	1513	C	93	556	649	0.210667	0	0	112	110	222	0.249975	0	0.200704	9	34	43	0.426768	0	0.303957	0.16822	0.126198
18S	1514	G	110	182	292	0.92226	0.102074	0.480632	161	50	211	0.444654	0	0.308801	17	13	30	1.19534	0.138354	0.55261	0.447348	0.102279
18S	1515	G	255	174	429	0.378811	0	0.275202	348	110	458	0.297531	0	0	61	17	78	0.115471	0	0	0.0917339	0.129731
18S	1516	G	532	121	653	0.113252	0	0	615	124	739	0.575435	0	0	115	42	157	0.592757	0	0	0	0
18S	1517	G	179	215	394	0.687398	0.0514957	0.407984	210	75	285	0.422533	0	0.29776	32	43	75	0.0352339	0	0.0344729	0.246739	0.156695
18S	1518	C	589	209	798	0.198081	0	0	372	51	423	0.0433962	0	0	94	21	115	0.3591	0	0	0	0
18S	1519	U	809	375	1184	0.46752	0	0	585	49	634	0.373176	0	0	95	31	126	0.432546	0	0	0	0
18S	1520	G	158	141	299	1.44511	0.134538	0.591827	124	40	164	1.72673	0.221547	0.634672	25	0	25	2.09658	0.240059	0.685579	0.637359	0.0383209
18S	1521	C	819	260	1079	0.376698	0	0	497	59	556	0.277997	0	0	75	14	89	0.212099	0	0	0	0
18S	1522	A	358	157	515	0.468282	0	0.319353	292	34	326	0.250493	0	0.200806	37	1	38	0.832764	0.0344208	0.460823	0.326994	0.106289
18S	1523	C	932	149	1081	0.352321	0	0	545	104	649	0.483795	0	0	70	18	88	0.363046	0	0	0	0
18S	1524	G	375	86	461	0.69418	0.0723143	0.410268	156	98	254	0.449412	0	0.310906	17	11	28	1.04559	0.146386	0.519909	0.413694	0.0853593
18S	1525	C	682	277	959	0.285752	0	0	317	108	425	0.245801	0	0	27	20	47	0.0363426	0	0.0357876	0.0119292	0.0168704
18S	1526	G	265	154	419	0.78754	0.00126605	0.441159	134	63	197	0.70101	0	0.413341	15	11	26	0.77037	0.00315819	0.444444	0.432982	0.0139525
18S	1527	C	489	281	770	0.0826776	0	0	200	73	273	0.171087	0	0.146549	27	23	50	0.127233	0	0	0.0488497	0.0690839
18S	1528	G	500	249	749	0.115881	0	0	136	73	209	0.49545	0	0.332363	35	3	38	0.0960114	0	0.0896992	0.140687	0.140395
18S	1529	C	573	268	841	0.245355	0	0	179	26	205	0.611597	0	0.380644	37	2	39	0.126944	0	0.1152	0.165281	0.159381
18S	1530	U	552	104	656	0.0788771	0	0	247	20	267	0.228317	0	0.186444	35	6	41	0.239947	0	0.197303	0.127916	0.0905585
18S	1531	A	125	67	192	2.26045	0.253628	0.694397	99	32	131	1.70194	0.257782	0.631666	12	3	15	2.85972	0.355433	0.753109	0.693057	0.0495879
18S	1532	C	1285	36	1321	0.66612	0	0	606	24	630	0.51502	0	0	63	3	66	0.0369818	0	0	0	0
18S	1533	A	224	61	285	0.874631	0.0636417	0.467434	167	16	183	1.08043	0.0716447	0.520691	30	2	32	1.51279	0.202313	0.609386	0.532504	0.0585505
18S	1534	C	196	74	270	0.819352	0.000844238	0.451269	368	24	392	0.0230704	0	0	39	1	40	1.24851	0.207741	0.56135	0.33754	0.242871
18S	1535	U	192	202	394	0.0829255	0	0.0767548	565	115	680	0.461935	0	0	84	7	91	0.0704106	0	0.0664539	0.0477362	0.0340156
18S	1536	G	206	140	346	0.169965	0	0.145632	546	45	591	0.315015	0	0	192	15	207	0.533868	0	0	0.048544	0.0686516
18S	1537	A	109	82	191	1.25046	0	0.556936	174	69	243	0.955692	0.0728822	0.489698	87	16	103	0.14594	0	0.128432	0.391689	0.188164
18S	1538	C	131	94	225	1.12625	0	0.530794	165	159	324	0.6	0.0158153	0.375723	86	57	143	0.114352	0	0	0.302172	0.222849
18S	1539	U	160	249	409	0.186748	0	0.157685	132	324	456	0.159348	0	0.137706	135	74	209	0.398466	0	0	0.0984639	0.0701006
18S	1540	G	86	317	403	0.406628	0	0.28959	61	480	541	0.0289463	0	0.0281825	24	98	122	0.146793	0	0.128917	0.148896	0.10765
18S	1541	G	21	145	166	3.30639	0.522146	0.768856	74	248	322	0.990402	0.199096	0.498364	40	95	135	0.0562091	0	0.0535909	0.44027	0.294881
18S	1542	C	129	490	619	0.224624	0	0.183664	209	465	674	0.0670453	0	0	67	73	140	0.0037037	0	0.0037163	0.0624603	0.0857178
18S	1543	U	278	666	944	0.117648	0	0	232	569	801	0.156622	0	0	76	56	132	0.0365079	0	0.0354794	0.0118265	0.0167252
18S	1544	C	615	532	1147	0.190244	0	0	513	487	1000	0.315529	0	0	104	81	185	0.324492	0	0	0	0
18S	1545	A	626	813	1439	0.306883	0	0	477	344	821	0.120492	0	0	85	43	128	0.0284238	0	0	0	0
18S	1546	G	527	639	1166	0.0791774	0	0	299	278	577	0.305017	0	0.234037	59	37	96	0.206873	0	0.172889	0.135642	0.0991088
18S	1547	C	653	1109	1762	0.41292	0	0	560	612	1172	0.416444	0	0	98	29	127	0.162153	0	0	0	0
18S	1548	G	314	731	1045	0.0833333	0	0.076991	482	222	704	0.0561545	0	0.0532403	54	32	86	0.206513	0	0.172812	0.101014	0.0516861
18S	1549	U	357	948	1305	0.177982	0	0	654	553	1207	0.432018	0	0	74	69	143	0.361343	0	0	0	0
18S	1550	G	383	959	1342	0.256019	0	0	243	123	366	1.04838	0.191104	0.512491	17	6	23	3.02963	0.499023	0.759694	0.424062	0.316384
18S	1551	U	262	964	1226	0.250095	0	0	257	143	400	0.783984	0.0949308	0.440072	55	21	76	0.0750361	0	0.0706522	0.170241	0.192967
18S	1552	G	213	347	560	0.572351	0.102702	0.364423	300	130	430	0.589765	0.00611934	0.371519	44	4	48	0.717687	0.0504083	0.422846	0.386262	0.02603
18S	1553	C	360	290	650	0.189845	0	0.15976	489	88	577	0.126067	0	0.112126	71	5	76	0.053824	0	0.0517122	0.107866	0.0442132
18S	1554	C	366	179	545	0.234086	0	0.189966	581	65	646	0.0667525	0	0	70	5	75	0.0960526	0	0.0886999	0.0928886	0.0776098
18S	1555	U	382	111	493	0.206748	0	0.171614	740	278	1018	0.480057	0	0	73	21	94	0.148772	0	0	0.0572047	0.0808997
18S	1556	A	236	60	296	0.786569	0.0781232	0.441099	288	253	541	0.0223862	0	0	25	3	28	2.05287	0.350423	0.680122	0.37374	0.281714
18S	1557	C	285	42	327	0.346003	0	0.257643	448	219	667	0.256038	0	0	55	37	92	0.0634409	0	0	0.085881	0.121454
18S	1558	C	236	48	284	0.350058	0	0.259967	238	215	453	0.100979	0	0.0919013	47	72	119	0.242037	0	0	0.117289	0.107639
18S	1559	C	241	117	358	0.038502	0	0.0371743	111	247	358	0.360879	0.00428598	0.265725	21	86	107	0.0273663	0	0	0.100966	0.117486
18S	1560	U	299	183	482	0.293973	0	0	171	306	477	0.0760112	0	0	32	119	151	0.334722	0	0	0	0
18S	1561	A	115	95	210	0.721222	0.0922978	0.420174	40	173	213	1.05675	0.22024	0.514966	4	50	54	1.04384	0	0.515309	0.483483	0.0447662
18S	1562	C	132	132	264	0.439665	0	0.306196	72	232	304	0.311475	0	0.238095	6	98	104	0.0408466	0	0.039606	0.194633	0.113091
18S	1563	G	49	126	175	1.42071	0.255005	0.588278	32	247	279	0.456905	0.0244376	0.314384	14	78	92	0.231541	0	0.189665	0.364109	0.166488
18S	1564	C	100	230	330	0.31185	0	0.238266	44	296	340	0.162072	0	0.139821	7	155	162	0.356714	0	0	0.126029	0.0977594
18S	1565	C	151	512	663	0.37582	0	0	92	312	404	0.0214815	0	0	10	228	238	0.62371	0	0	0	0
18S	1566	G	111	275	386	0.245909	0	0.197783	97	231	328	0.298176	0.00360644	0.230228	18	27	45	1.46135	0.0977572	0.59901	0.34234	0.181976
18S	1567	G	125	263	388	0.266153	0	0.210633	183	184	367	0.152868	0	0.132912	19	25	44	1.32222	0	0.574879	0.306141	0.192657
18S	1568	C	582	310	892	0.474568	0	0	298	335	633	0.328742	0	0	57	64	121	0.216393	0	0	0	0
18S	1569	A	432	288	720	0.301772	0	0	388	265	653	0.313116	0	0	43	38	81	0.157995	0	0.13789	0.0459634	0.0650021
18S	1570	G	306	188	494	0.139012	0	0.122263	174	289	463	0.0478927	0	0.045798	33	26	59	0.54963	0	0.358541	0.175534	0.133117
18S	1571	G	210	106	316	0.888118	0.139644	0.471159	128	291	419	0.147407	0	0.128737	12	22	34	1.50254	0	0.60734	0.402412	0.201345
18S	1572	C	388	365	753	0.214103	0	0	171	405	576	0.197882	0	0	62	123	185	0.663381	0	0	0	0
18S	1573	G	175	191	366	0.797487	0.0514478	0.444341	76	187	263	0.874453	0.123486	0.467456	10	16	26	2.05309	0.214964	0.68072	0.530839	0.106401
18S	1574	C	459	173	632	0.00982973	0	0.0097493	188	437	625	0.292084	0	0	37	62	99	0.281111	0	0	0.00324977	0.00459587
18S	1575	G	279	133	412	0.604547	0	0.37734	97	547	644	0.323962	0	0	21	27	48	0.480272	0	0.328984	0.235442	0.167649
18S	1576	G	588	258	846	0.267677	0	0	183	291	474	0.0317895	0	0	38	18	56	0.229435	0	0.18932	0.0631065	0.0892461
18S	1577	G	356	251	607	0.133808	0	0.118188	51	84	135	3.05082	0.411674	0.754506	32	6	38	0.896581	0	0.479214	0.450636	0.26056
18S	1578	U	708	725	1433	0.566806	0	0	199	236	435	0.298547	0	0.230316	38	69	107	0.375823	0	0	0.0767718	0.108572
18S	1579	A	390	206	596	0.209399	0	0.173383	187	136	323	0.947154	0.105352	0.487202	27	55	82	0.201874	0	0	0.220195	0.201635
18S	1580	A	254	154	408	0.90451	0.122708	0.475541	140	167	307	1.26216	0.249416	0.558746	17	13	30	1.54265	0.267306	0.614506	0.549598	0.0570999
18S	1581	C	479	147	626	0.198423	0	0.165791	480	203	683	0.00492203	0	0	35	10	45	0.679227	0.0584027	0.409793	0.191861	0.16831
18S	1582	C	402	201	603	0.259713	0	0.20644	533	302	835	0.188969	0	0	48	25	73	0.0734234	0	0.0692733	0.0919043	0.0857845
18S	1583	C	511	511	1022	0.33833	0	0	807	605	1412	0.561799	0	0	55	49	104	0.274392	0	0	0	0
18S	1584	G	355	337	692	0.00610871	0	0	523	575	1098	0.39453	0	0	48	22	70	0.164632	0	0.14309	0.0476968	0.0674534
18S	1585	U	387	409	796	0.243273	0	0	472	606	1078	0.408629	0	0	50	53	103	0.27265	0	0	0	0
18S	1586	U	502	551	1053	0.491166	0	0	332	526	858	0.270883	0	0	35	104	139	0.513571	0	0	0	0
18S	1587	G	264	254	518	0.0987155	0	0.0900041	171	262	433	0.449283	0.058453	0.310497	13	56	69	0.0588889	0	0.0563744	0.152292	0.112707
18S	1588	A	195	303	498	0.0324204	0	0.0314634	110	150	260	1.21256	0.245438	0.548985	14	95	109	0.412929	0	0	0.193483	0.251706
18S	1589	A	25	170	195	1.54155	0.302359	0.60776	23	177	200	1.56838	0.258763	0.611835	6	16	22	1.96232	0.343235	0.672294	0.63063	0.0295081
18S	1590	C	21	261	282	0.504515	0	0.336123	41	249	290	0.474036	0	0.322342	3	63	66	0.17529	0	0	0.219488	0.155304
18S	1591	C	20	221	241	0.789578	0	0.44223	23	184	207	0.857318	0.0160975	0.462787	4	28	32	0.682828	0	0.413203	0.439407	0.0203409
18S	1592	C	6	225	231	0.765709	0	0.434716	21	239	260	0.234398	0	0.190479	0	23	23	1.0588	0.0105405	0.524902	0.383366	0.141274
18S	1593	C	64	343	407	0.0822168	0	0	48	235	283	0.020266	0	0.0199323	3	24	27	0.49881	0	0.340928	0.120287	0.156229
18S	1594	A	38	119	157	1.55724	0.143621	0.610465	76	142	218	0.290563	0	0.225944	7	10	17	1.17901	0	0.555233	0.46388	0.169751
18S	1595	U	82	161	243	0.630874	0	0.387807	161	176	337	0.216502	0	0	0	27	27	0.188492	0	0.163511	0.183773	0.158968
18S	1596	U	96	253	349	0.202508	0	0.168806	240	265	505	0.511155	0	0	1	32	33	0.0284314	0	0	0.0562686	0.0795758
18S	1597	C	171	905	1076	0.660931	0	0	187	223	410	0.377102	0	0	6	64	70	0.615023	0	0	0	0
18S	1598	G	90	327	417	0.131446	0	0.116421	50	37	87	2.47159	0.363354	0.714286	4	17	21	0.597475	0	0.384966	0.405224	0.244497
18S	1599	U	142	528	670	0.274383	0	0	123	164	287	0.0855324	0	0.0790459	7	32	39	0.0841667	0	0	0.0263486	0.0372626
18S	1600	G	96	193	289	0.866475	0	0.46509	43	50	93	2.8318	0.363331	0.741083	2	10	12	2.31709	0.303856	0.715115	0.640429	0.124436
18S	1601	A	77	194	271	1.09077	0.107805	0.522626	76	73	149	1.5577	0.224311	0.610616	15	6	21	1.25051	0.125598	0.567109	0.566784	0.0359225
18S	1602	U	123	416	539	0.0279424	0	0.0272319	113	155	268	0.602065	0	0.37668	4	26	30	0.755914	0.0635463	0.438553	0.280821	0.181085
18S	1603	G	177	375	552	0.0434197	0	0.0416852	211	129	340	0.365982	0	0.268503	11	27	38	0.547009	0.0595919	0.359551	0.223246	0.133656
18S	1604	G	228	448	676	0.196619	0	0	389	156	545	0.083313	0	0	34	38	72	0.148858	0	0	0	0
18S	1605	G	373	596	969	0.458167	0	0	694	166	860	0.386192	0	0	63	23	86	0.234866	0	0	0	0
18S	1606	G	284	187	471	0.238748	0	0.193063	568	62	630	0.0543934	0	0	58	16	74	0.0404444	0	0	0.0643544	0.0910109
18S	1607	A	231	293	524	0.111069	0	0.100137	376	173	549	0.151535	0	0.131802	106	22	128	0.47261	0	0	0.0773132	0.0561763
18S	1608	U	225	231	456	0.285509	0	0.222477	520	598	1118	0.482911	0	0	52	37	89	0.194321	0	0	0.074159	0.104877
18S	1609	C	218	477	695	0.21764	0	0	314	427	741	0.169122	0	0	40	58	98	0.30404	0	0	0	0
18S	1610	G	275	267	542	0.006814	0	0.00678028	396	446	842	0.308001	0	0	53	47	100	0.359406	0	0	0.00226009	0.00319626
18S	1611	G	170	430	600	0.157885	0	0	75	597	672	0.177662	0	0	21	38	59	0.0387037	0	0.0378692	0.0126231	0.0178517
18S	1612	G	295	345	640	0.268331	0	0	48	501	549	0.0868687	0	0	9	43	52	0.0526205	0	0.0509025	0.0169675	0.0239956
18S	1613	G	131	254	385	0.233535	0	0.18972	33	206	239	0.991713	0.186864	0.498963	3	16	19	1.61	0.325011	0.628906	0.439197	0.18421
18S	1614	A	126	153	279	0.647262	0.105704	0.393786	23	199	222	0.911908	0.115449	0.478084	6	12	18	1.25146	0.189105	0.569149	0.480339	0.0716095
18S	1615	U	131	262	393	0.0787366	0	0.0731618	38	238	276	0.260449	0	0.207226	4	9	13	1.6619	0.206656	0.641544	0.307311	0.242593
18S	1616	U	155	290	445	0.121624	0	0	28	266	294	0.0691149	0	0.0648524	3	21	24	0.276889	0	0.223859	0.0962372	0.094046
18S	1617	G	99	157	256	0.507134	0.0127105	0.33736	20	110	130	1.19389	0.0966131	0.546089	12	5	17	0.573457	0	0.377796	0.420415	0.0903855
18S	1618	C	358	209	567	0.442214	0	0	102	134	236	0.0157993	0	0.0156185	23	11	34	0.31873	0	0	0.00520616	0.00736262
18S	1619	A	208	57	265	0.166917	0	0.143504	38	89	127	0.752951	0	0.431456	8	9	17	0.300617	0	0.241448	0.272136	0.119542
18S	1620	A	193	52	245	0.150452	0	0.13124	94	63	157	0.327356	0	0.247804	11	4	15	0.459028	0	0.328692	0.235912	0.081047
18S	1621	U	184	65	249	0.0418222	0	0.0402981	138	118	256	0.262387	0	0	21	3	24	0.0871111	0	0	0.0134327	0.0189967
18S	1622	U	317	56	373	0.391474	0	0	348	145	493	0.698336	0	0	38	14	52	0.609015	0	0	0	0
18S	1623	A	167	37	204	0.221409	0	0.182	70	78	148	0.244594	0	0.19759	21	4	25	0.024359	0	0	0.12653	0.0896965
18S	1624	U	88	26	114	1.37179	0	0.580505	49	75	124	0.529422	0	0.347979	11	0	11	1.35833	0.096982	0.59707	0.508518	0.11372
18S	1625	U	26	9	35	7.4	0.614504	0.883875	3	30	33	5.77418	0.2898	0.856098	3	0	3	6.98611	0.65108	0.903052	0.881008	0.0192759	1
18S	1626	C	18	27	45	6.46981	0.618648	0.868656	5	51	56	3.42339	0.220689	0.777011	10	2	12	1.8265	0.219468	0.664283	0.769983	0.0835825	1
18S	1627	C	74	38	112	2.56372	0.405534	0.721185	19	80	99	1.726	0.0780513	0.635493	15	12	27	0.540873	0	0.359346	0.572008	0.15439
18S	1628	C	231	72	303	0.418275	1.18627e-05	0.295604	44	73	117	1.51798	0.131999	0.604893	30	7	37	0.274854	0	0.220141	0.373546	0.166463
18S	1629	C	478	234	712	0.386131	0	0	251	104	355	0.124001	0	0	41	16	57	0.0984674	0	0	0	0
18S	1630	A	299	278	577	0.136409	0	0	132	175	307	0.157215	0	0.136239	22	21	43	0.372475	0	0.275959	0.137399	0.112663
18S	1631	U	660	200	860	0.389005	0	0	133	675	808	0.576185	0	0	49	26	75	0.152047	0	0	0	0
18S	1632	G	535	216	751	0.235845	0	0	59	405	464	0.10994	0	0	35	64	99	0.311778	0	0	0	0
18S	1633	A	582	415	997	0.441283	0	0	96	316	412	0.071859	0	0.0671933	46	75	121	0.401184	0	0	0.0223978	0.0316752
18S	1634	A	306	212	518	0.198887	0	0.16616	101	334	435	0.0524465	0	0.0499418	28	53	81	0.0193767	0	0.0192385	0.0784467	0.0632765
18S	1635	C	155	515	670	0.12002	0	0	109	732	841	0.493587	0	0	30	63	93	0.0521277	0	0	0	0
18S	1636	G	162	241	403	0.442107	0.00851256	0.307097	56	292	348	0.349952	0	0.259784	24	43	67	0.381536	0	0.279139	0.282007	0.0194215
18S	1637	A	224	514	738	0.322884	0	0	161	353	514	0.162179	0	0	23	60	83	0.0970899	0	0.0894686	0.0298229	0.0421759
18S	1638	G	97	279	376	0.307604	0	0.235721	71	229	300	0.395127	0	0.283896	37	39	76	0.226407	0	0.186586	0.235401	0.0397272
18S	1639	G	123	79	202	1.39113	0.240167	0.582989	278	42	320	0.293873	0	0.227675	95	5	100	0.0638064	0	0	0.270221	0.239898
18S	1640	A	163	317	480	0.0987988	0	0	316	66	382	0.134262	0	0.118642	98	17	115	0.160441	0	0	0.0395474	0.0559285
18S	1641	A	224	151	375	0.236377	0	0.191597	393	48	441	0.0229512	0	0.022486	143	8	151	0.317836	0	0	0.0713611	0.085514
18S	1642	U	110	233	343	0.323256	0	0.244826	220	48	268	0.741223	0.0757467	0.426602	60	11	71	0.637346	0.0115687	0.392586	0.354671	0.0789038
18S	1643	U	101	70	171	1.8449	0.286825	0.649821	127	48	175	2.09634	0.367836	0.678283	33	1	34	2.80349	0.475284	0.742663	0.690255	0.0388363
18S	1644	C	228	128	356	0.335107	0	0.251524	252	103	355	0.571754	0.0580667	0.364419	90	10	100	0.288779	0	0.225806	0.280583	0.0602036
18S	1645	C	356	231	587	0.170805	0	0	453	154	607	0.0297332	0	0	140	4	144	0.103985	0	0	0	0
18S	1646	C	540	253	793	0.381262	0	0	695	303	998	0.404705	0	0	171	11	182	0.300121	0	0	0	0
18S	1647	A	784	117	901	0.417356	0	0	732	124	856	0.223156	0	0	234	10	244	0.498458	0	0	0	0
18S	1648	G	209	101	310	0.966738	0.0426535	0.492349	468	94	562	0.26045	0	0.206924	112	24	136	0.0563666	0	0	0.233091	0.20185
18S	1649	U	266	252	518	0.231535	0	0.1883	1128	128	1256	0.488703	0	0	150	61	211	0.438627	0	0	0.0627666	0.0887654
18S	1650	A	371	242	613	0.078375	0	0.0727887	551	72	623	0.150303	0	0.130846	60	21	81	0.583062	0.0240149	0.371172	0.191602	0.129168
18S	1651	A	491	231	722	0.0568004	0	0	751	58	809	0.157942	0	0	63	20	83	0.448413	0	0.312155	0.104052	0.147151
18S	1652	G	249	164	413	0.713419	0.0191744	0.416959	645	46	691	0.0594412	0	0	37	49	86	0.260792	0	0.208751	0.20857	0.170223
18S	1653	U	552	612	1164	0.479809	0	0	817	141	958	0.427899	0	0	83	43	126	0.280052	0	0	0	0
18S	1654	G	215	292	507	0.279703	0	0.218905	232	24	256	1.21033	0.218689	0.548545	17	22	39	1.13611	0.121605	0.538158	0.435203	0.153004
18S	1655	C	441	691	1132	0.504629	0	0	283	99	382	0.31201	0	0.238285	39	55	94	0.267135	0	0	0.0794284	0.112329
18S	1656	G	163	413	576	0.025284	0	0.0247023	300	17	317	0.400419	0	0.286572	26	18	44	0.461481	0	0.320638	0.210637	0.132209
18S	1657	G	264	530	794	0.351768	0	0	376	43	419	0.0697884	0	0	41	22	63	0.0751736	0	0	0	0
18S	1658	G	52	203	255	1.02504	0.118351	0.507162	82	120	202	0.834209	0.0317714	0.456031	20	12	32	0.776094	0.0505966	0.444552	0.469248	0.0272156
18S	1659	U	168	227	395	0.160634	0	0.138704	95	103	198	0.727973	0	0.422516	23	7	30	0.865233	0.0293537	0.472038	0.344419	0.146861
18S	1660	C	173	92	265	0.538889	0	0.351038	225	61	286	0.0440186	0	0.0423038	24	5	29	0.928148	0.0785859	0.489836	0.294393	0.187043
18S	1661	A	129	61	190	1.1349	0.0438608	0.532902	154	63	217	0.50632	0.0251695	0.337157	29	10	39	0.651667	0	0.400615	0.423558	0.0815425
18S	1662	U	188	68	256	0.542629	0	0.352645	280	220	500	0.359636	0	0	50	36	86	0.148404	0	0	0.117548	0.166239
18S	1663	A	148	44	192	1.11117	0	0.527624	108	74	182	1.23862	0.131986	0.554649	26	17	43	1.13712	0.0826012	0.5378	0.540024	0.0111447
18S	1664	A	156	42	198	1.17527	0.151597	0.541537	174	115	289	0.572797	0	0.36499	19	24	43	2.21717	0	0.694071	0.533533	0.134466
18S	1665	G	206	43	249	0.893689	0.123597	0.472929	157	185	342	0.463524	0	0.31735	58	35	93	0.678251	0	0.40672	0.399	0.063749
18S	1666	C	352	83	435	0.182977	0	0.154975	198	149	347	0.626277	0.0897707	0.38578	57	61	118	0.494771	0	0.332873	0.291209	0.0987239
18S	1667	U	464	229	693	0.189801	0	0	205	402	607	0.0164474	0	0.0162075	76	107	183	0.0468599	0	0.0449959	0.0204011	0.0186073
18S	1668	U	665	499	1164	0.503338	0	0	302	441	743	0.118996	0	0	68	208	276	0.276815	0	0	0	0
18S	1669	G	258	220	478	0.518163	0	0.341779	109	970	1079	0.394249	0	0	54	159	213	0.0462098	0	0.0443669	0.128715	0.151744
18S	1670	C	385	547	932	0.224461	0	0	149	977	1126	0.383003	0	0	64	721	785	0.783008	0	0	0	0
18S	1671	G	356	250	606	0.329599	0	0.248201	73	557	630	0.268586	0	0.211986	76	78	154	0.607885	0	0.379588	0.279925	0.0720067
18S	1672	U	446	529	975	0.217976	0	0	55	762	817	0.0642081	0	0	89	79	168	0.396976	0	0.285377	0.0951256	0.134528
18S	1673	U	632	372	1004	0.244113	0	0	131	1039	1170	0.378119	0	0	132	34	166	0.376713	0	0.274828	0.0916092	0.129555
18S	1674	G	613	280	893	0.170669	0	0	117	414	531	0.425209	0	0.298742	121	22	143	0.493904	0	0.332157	0.2103	0.149329
18S	1675	A	761	269	1030	0.367637	0	0	164	484	648	0.0668721	0	0.0627712	189	8	197	0.0628507	0	0	0.0209237	0.0295906
18S	1676	U	379	302	681	0.0584555	0	0	98	625	723	0.156415	0	0	181	23	204	0.186775	0	0	0	0
18S	1677	U	515	221	736	0.237766	0	0	178	857	1035	0.51908	0	0	181	17	198	0.390843	0	0	0	0
18S	1678	A	8	62	70	7.42457	0.731953	0.882775	5	40	45	11.1923	0.77758	0.919621	1	17	18	5.7614	0.645251	0.858787	0.887061	0.0250195	1	0.882775	0.919621	0.858787	0.887061	0.0250195
18S	1679	A	169	352	521	0.0386547	0	0	144	479	623	0.293661	0	0	130	43	173	0.445849	0	0	0	0
18S	1680	G	64	302	366	0.237965	0	0.192647	16	117	133	2.133	0.277282	0.682443	9	23	32	1.99798	0.280281	0.673247	0.516112	0.228755
18S	1681	U	26	126	152	1.80399	0.122616	0.644869	6	239	245	0.519874	0	0.342968	6	18	24	2.59644	0.294645	0.730067	0.572635	0.166082
18S	1682	C	13	103	116	2.43105	0.244264	0.710314	1	197	198	0.707705	0	0.415642	1	81	82	0.118742	0	0	0.375319	0.291383
18S	1683	C	35	217	252	0.600571	0	0.376152	15	220	235	0.267938	0	0.212026	2	52	54	0.218182	0	0.181818	0.256665	0.0853849
18S	1684	C	50	514	564	0.280964	0	0	12	256	268	0.0378356	0	0	12	15	27	1.24365	0.00817546	0.563264	0.187755	0.265525
18S	1685	U	85	637	722	0.3927	0	0	39	378	417	0.414221	0	0	9	30	39	0.563889	0	0.366426	0.122142	0.172735
18S	1686	G	45	115	160	2.29096	0.26901	0.697454	43	94	137	0.811997	0.0448528	0.449922	12	24	36	0.53964	0	0.35676	0.501378	0.143768
18S	1687	C	116	138	254	1.20876	0.137844	0.54823	115	177	292	0.216041	0	0	18	57	75	0.254825	0	0	0.182743	0.258438
18S	1688	C	371	175	546	0.196933	0	0.164783	105	78	183	0.35	0	0.260307	12	78	90	0.305739	0	0	0.141697	0.107516
18S	1689	C	683	253	936	0.276201	0	0	104	119	223	0.0816468	0	0.0757966	9	64	73	0.121471	0	0	0.0252655	0.0357309
18S	1690	U	590	515	1105	0.317571	0	0	119	253	372	0.383229	0	0	13	59	72	0.000608828	0	0	0	0
18S	1691	U	252	406	658	0.272585	0	0.214453	58	79	137	0.854267	0.0698941	0.462511	13	28	41	0.959788	0.0671938	0.495764	0.390909	0.12551
18S	1692	U	452	169	621	0.469686	0	0.319932	65	66	131	0.960185	0.117843	0.491745	16	24	40	1.37453	0.162339	0.584871	0.465516	0.109739
18S	1693	G	421	322	743	0.279525	0	0.21869	49	91	140	0.864854	0.0814041	0.465536	11	75	86	0.178799	0	0.153173	0.279133	0.134493
18S	1694	U	1137	796	1933	0.562978	0	0	248	166	414	0.434565	0	0	69	88	157	0.353727	0	0	0	0
18S	1695	A	314	383	697	0.419405	0	0.295778	76	123	199	0.364389	0	0.268053	12	36	48	1.63447	0.224342	0.62526	0.396364	0.162249
18S	1696	C	621	866	1487	0.431593	0	0	204	164	368	0.2785	0	0	17	157	174	0.330984	0	0	0	0
18S	1697	A	105	502	607	0.426718	0	0.299436	95	168	263	0.000462963	0	0.000464507	2	93	95	0.320023	0	0.244366	0.181422	0.129916
18S	1698	C	674	840	1514	0.538915	0	0	257	164	421	0.357978	0	0	32	233	265	0.593943	0	0	0	0
18S	1699	A	151	386	537	0.387815	0	0.279818	75	64	139	1.44524	0.111078	0.592773	4	140	144	0.172031	0	0	0.290864	0.242125
18S	1700	C	247	270	517	0.277756	0	0.217707	168	94	262	0.340896	0	0.254953	7	120	127	0.115191	0	0	0.157553	0.11244
18S	1701	C	265	309	574	0.103266	0	0	192	159	351	0.0370896	0	0.0358614	9	250	259	0.676795	0	0	0.0119538	0.0169052
18S	1702	G	109	60	169	1.96412	0.205463	0.663949	345	48	393	0.121038	0	0.108214	7	3	10	8.39899	0.708063	0.902333	0.558166	0.332715
18S	1703	C	1	2	3	111.458	0.965363	0.993316	9	6	15	32.6764	0.914825	0.97211	0	1	1	42.9111	0.92595	0.988482	0.984636	0.00907456	1	0.993316	0.97211	0.988482	0.984636	0.00907456
18S	1704	C	154	14	168	1.59441	0	0.615961	558	36	594	0.0646499	0	0	20	17	37	0.968129	0	0.498569	0.37151	0.267033
18S	1705	C	284	56	340	0.204888	0	0.170462	774	32	806	0.203208	0	0	24	16	40	0.429268	0	0.305556	0.158672	0.125021
18S	1706	G	122	52	174	1.58438	0.101229	0.614419	439	34	473	0.629747	0	0.386909	7	1	8	5.11975	0.394658	0.852065	0.617797	0.189914
18S	1707	U	133	79	212	1.3289	0.146175	0.571765	601	36	637	0.300731	0	0.231481	6	15	21	1.17071	0.209928	0.550856	0.451367	0.155717
18S	1708	C	321	108	429	0.291473	0	0.226097	1391	57	1448	0.440189	0	0	27	11	38	0.0846154	0	0	0.0753658	0.106583
18S	1709	G	602	65	667	0.07999	0	0	792	64	856	0.0495268	0	0.0472421	16	9	25	0.517949	0	0.350087	0.132443	0.155101
18S	1710	C	863	167	1030	0.372637	0	0	1152	57	1209	0.26854	0	0	39	28	67	0.454902	0	0	0	0
18S	1711	U	728	491	1219	0.435328	0	0	1634	75	1709	0.534029	0	0	38	18	56	0.319298	0	0	0	0
18S	1712	A	376	149	525	0.510055	0	0.338198	939	16	955	0.141841	0	0	51	11	62	0.413933	0	0	0.112733	0.159428
18S	1713	C	370	488	858	0.0923555	0	0	805	14	819	0.055935	0	0	29	12	41	0.0642857	0	0	0	0
18S	1714	U	364	1022	1386	0.47515	0	0	915	68	983	0.313268	0	0	29	16	45	0.190338	0	0	0	0
18S	1715	A	204	683	887	0.132032	0	0	155	13	168	2.98679	0.45344	0.750285	14	5	19	0.993333	0.132803	0.511149	0.420478	0.312941
18S	1716	C	176	423	599	0.291926	0	0.226254	314	13	327	0.788245	0	0.441545	16	10	26	0.565021	0	0.369782	0.34586	0.0895053
18S	1717	C	213	604	817	0.132287	0	0	165	34	199	1.63278	0.106779	0.621353	6	28	34	0.397778	0	0.290517	0.303957	0.253844
18S	1718	G	76	366	442	0.661726	0.0500782	0.398758	97	51	148	2.05511	0.231135	0.67416	7	10	17	2.66296	0.0964535	0.738193	0.603704	0.147258
18S	1719	A	151	311	462	0.867147	0	0.464961	133	42	175	1.60183	0.0949128	0.617003	17	5	22	3.69855	0	0.794521	0.625495	0.134676
18S	1720	U	190	280	470	1.1221	0	0.529299	137	89	226	1.1373	0.0415599	0.533219	10	8	18	6.82047	0.45594	0.87804	0.646852	0.163482
18S	1721	U	278	225	503	1.15721	0.0993761	0.536932	246	431	677	0.348984	0	0	37	23	60	1.92386	0.170722	0.661697	0.399543	0.287074
18S	1722	G	397	238	635	0.870877	0.0815305	0.465883	261	193	454	0.155653	0	0.134945	82	24	106	0.9	0	0.476026	0.358951	0.15845
18S	1723	G	690	72	762	0.713223	0.0585941	0.416623	404	60	464	0.271565	0	0.213929	184	19	203	0.0668845	0	0.0629808	0.231178	0.144888
18S	1724	A	1060	168	1228	0.137772	0	0.121176	482	92	574	0.208792	0	0.172977	277	8	285	0.181974	0	0	0.098051	0.072486
18S	1725	U	2659	406	3065	0.56696	0	0	897	181	1078	0.290331	0	0	712	17	729	0.725845	0	0	0	0
18S	1726	G	2593	299	2892	0.515501	0	0	991	136	1127	0.260885	0	0	500	14	514	0.560022	0	0	0	0
18S	1727	G	1874	82	1956	0.214949	0	0	431	130	561	0.812831	0.0669576	0.448817	283	38	321	0.247861	0	0	0.149606	0.211574
18S	1728	U	1334	242	1576	0.0192912	0	0	296	400	696	0.495138	0	0.331483	160	13	173	0.391762	0	0.282654	0.204712	0.14612
18S	1729	U	972	388	1360	0.107846	0	0.0974117	248	755	1003	0.0813302	0	0.0752825	84	20	104	1.16159	0	0.539755	0.237483	0.213929
18S	1730	U	1082	640	1722	0.203863	0	0	459	1271	1730	0.394197	0	0	149	19	168	0.127022	0	0.1133	0.0377668	0.0534104
18S	1731	A	802	708	1510	0.171594	0	0	298	1506	1804	0.427879	0	0	101	21	122	0.315266	0	0.241189	0.0803962	0.113697
18S	1732	G	248	294	542	1.07919	0.187205	0.519504	108	709	817	0.354387	0	0.261895	20	5	25	3.66197	0.33938	0.792033	0.524477	0.216456
18S	1733	U	241	678	919	0.0553382	0	0	120	1745	1865	0.50424	0	0	27	44	71	0.110802	0	0.101013	0.033671	0.047618
18S	1734	G	98	335	433	0.778725	0.114203	0.438367	100	562	662	0.548148	0	0.354412	10	23	33	0.817974	0.0435029	0.457336	0.416705	0.0447233
18S	1735	A	118	342	460	0.402073	0	0.287215	93	1144	1237	0.258104	0	0	3	18	21	1.32323	0.0915703	0.580931	0.289382	0.237169
18S	1736	G	93	315	408	0.378701	0	0.275168	208	574	782	0.166028	0	0.142544	11	13	24	0.737333	0	0.434407	0.28404	0.119318
18S	1737	G	86	175	261	0.830322	0.0173583	0.454596	79	176	255	2.37227	0.374748	0.704279	2	8	10	2.65556	0.0241015	0.74497	0.634615	0.128372
18S	1738	C	99	226	325	0.212236	0	0.175522	126	395	521	0.404406	0	0.288349	15	14	29	0.277037	0	0.222752	0.228874	0.0462642
18S	1739	C	94	121	215	0.869084	0.0945946	0.466133	84	316	400	0.776753	0	0.43779	13	5	18	1.65906	0	0.636527	0.513483	0.087771
18S	1740	C	135	109	244	0.647664	0.0633673	0.394056	207	343	550	0.121295	0	0.108349	9	7	16	3.29346	0.0940649	0.777743	0.426716	0.274253
18S	1741	U	73	216	289	0.709425	0	0.415847	158	687	845	0.30373	0	0	18	17	35	2.30494	0	0.703334	0.37306	0.288724
18S	1742	C	74	456	530	0.0309688	0	0.0300935	158	698	856	0.351459	0	0	12	22	34	3.5673	0.290364	0.785969	0.272021	0.363624
18S	1743	G	97	265	362	0.709305	0	0.415637	87	337	424	0.392392	0	0.282289	24	86	110	0.636236	0	0.390994	0.362973	0.0579328
18S	1744	G	77	267	344	1.23391	0.123172	0.553073	149	301	450	0.414536	0	0.293514	24	94	118	0.795892	0	0.445257	0.430615	0.106469
18S	1745	A	99	519	618	0.403141	0	0.287645	121	418	539	0.145206	0	0.127	40	152	192	0.192458	0	0.162101	0.192248	0.0689606
18S	1746	U	62	863	925	0.0338493	0	0.0327753	117	413	530	0.153923	0	0.133609	18	379	397	0.431965	0	0	0.0554616	0.0568558
18S	1747	C	106	1852	1958	0.509517	0	0	96	717	813	0.319042	0	0	10	739	749	0.741511	0	0	0	0
18S	1748	G	27	1295	1322	0.177358	0	0	45	566	611	0.13947	0	0	6	455	461	0.51936	0	0	0	0
18S	1749	G	27	593	620	0.903435	0	0.475036	68	423	491	0.00670732	0	0	0	206	206	0.140955	0	0.124067	0.199701	0.201172
18S	1750	C	34	2127	2161	0.531201	0	0	111	1065	1176	0.683074	0	0	2	227	229	0.0878744	0	0	0	0
18S	1751	C	13	1552	1565	0.316184	0	0	26	212	238	0.813901	0.0548897	0.449739	0	107	107	0.818724	0	0.452468	0.300736	0.212655
18S	1752	C	5	1251	1256	0.137629	0	0	36	203	239	0.60412	0	0.377586	0	67	67	1.50735	0.0657295	0.60472	0.327435	0.24941
18S	1753	C	4	1413	1417	0.300282	0	0	19	117	136	1.62287	0.101966	0.620465	2	22	24	4.48578	0.207217	0.823717	0.481394	0.350364
18S	1754	G	23	441	464	1.06519	0.13219	0.51632	3	44	47	5.53796	0.42391	0.849755	2	8	10	7.02727	0.404572	0.885452	0.750509	0.166237	1
18S	1755	C	21	260	281	2.09184	0.242178	0.677345	17	100	117	1.29124	0	0.565648	0	4	4	11.0244	0.652587	0.932344	0.725112	0.153466
18S	1756	C	82	366	448	0.754343	0	0.430533	45	100	145	0.705327	0	0.41527	5	17	22	0.948309	0	0.497844	0.447882	0.0358737
18S	1757	G	100	399	499	0.2982	0	0.230057	30	93	123	0.651254	0.0489746	0.396335	1	8	9	2.41889	0.164423	0.728825	0.451739	0.207356
18S	1758	G	640	372	1012	0.512855	0	0	174	104	278	0.305894	0	0	15	25	40	0.365854	0	0	0	0
18S	1759	G	223	356	579	0.184176	0	0	142	244	386	0.500431	0	0	9	35	44	0.462222	0	0	0	0
18S	1760	G	133	166	299	0.419407	0	0.296176	61	96	157	0.479677	0	0.325569	10	22	32	0.192256	0	0	0.207248	0.147037
18S	1761	U	69	132	201	1.24378	0.0118464	0.55555	85	122	207	0.323932	0	0.245566	17	22	39	0.136667	0	0	0.267039	0.22731
18S	1762	C	118	175	293	0.459826	0	0.315723	193	106	299	0.0784444	0	0	8	13	21	0.771717	0	0.447045	0.254256	0.187609
18S	1763	G	111	177	288	0.416763	0	0.294886	122	104	226	0.301664	0	0.23254	3	16	19	1.00889	0	0.515031	0.347486	0.121176
18S	1764	G	154	77	231	0.686494	0	0.408097	162	68	230	0.302597	0	0.233078	7	9	16	1.53529	0	0.619952	0.420376	0.158179
18S	1765	C	278	106	384	0.16127	0	0	267	72	339	0.165752	0	0	17	14	31	0.308333	0	0.241436	0.0804785	0.113814
18S	1766	C	216	50	266	0.171536	0	0.146889	211	77	288	0.0179931	0	0	34	2	36	0.135736	0	0.122427	0.089772	0.0642591
18S	1767	C	963	70	1033	0.796067	0	0	708	121	829	0.736908	0	0	156	9	165	0.830589	0	0	0	0
18S	1768	A	122	37	159	0.858542	0	0.463502	123	33	156	0.831706	0	0.455645	22	2	24	0.825778	0	0.462419	0.460522	0.00347685
18S	1769	C	138	48	186	0.478431	0	0.324782	88	115	203	0.301743	0	0.232675	15	3	18	1.61462	0	0.630221	0.395893	0.169908
18S	1770	G	95	34	129	1.01983	0	0.506839	86	45	131	0.979545	0.00183058	0.496735	32	4	36	0.355556	0	0.267631	0.423735	0.110459
18S	1771	G	48	17	65	2.85926	0.14447	0.743803	33	86	119	1.05565	0	0.515626	18	5	23	1.30741	0	0.577033	0.612154	0.0964066
18S	1772	C	49	60	109	1.16101	0	0.539523	41	182	223	0.0323909	0	0	9	20	29	0.89037	0	0.479458	0.33966	0.241425
18S	1773	C	118	30	148	0.685086	0	0.408184	57	98	155	0.410684	0	0.292453	22	17	39	0.508611	0	0.34282	0.347819	0.0473792
18S	1774	C	80	95	175	0.335985	0	0.252563	61	156	217	0.168043	0	0	42	26	68	0.205636	0	0	0.0841875	0.119059
18S	1775	U	106	180	286	0.130159	0	0.115525	53	157	210	0.00700369	0	0	56	40	96	0.330584	0	0	0.0385082	0.0544589
18S	1776	G	67	115	182	1.29557	0	0.565725	44	145	189	0.156023	0	0.135583	36	31	67	0.0996732	0	0.0918675	0.264392	0.213821
18S	1777	G	146	41	187	2.36235	0.022026	0.703702	67	40	107	1.49331	0.184378	0.60116	74	5	79	0.117917	0	0.106672	0.470511	0.260657
18S	1778	C	293	32	325	1.33422	0.0351945	0.572343	102	52	154	0.856559	0.0692872	0.462978	47	6	53	0.925514	0.0242214	0.485326	0.506882	0.0471785
18S	1779	G	629	39	668	0.2666	0	0.210734	305	19	324	0.101744	0	0	101	1	102	0.018986	0	0.0188115	0.076515	0.0952171
18S	1780	G	542	58	600	0.706748	0	0.414495	217	9	226	0.536368	0	0.350118	68	2	70	0.653208	0	0.398511	0.387708	0.0273691
18S	1781	A	1595	127	1722	0.410028	0	0	558	57	615	0.428481	0	0	213	4	217	0.516616	0	0	0	0
18S	1782	G	856	270	1126	0.202169	0	0.168294	147	80	227	1.15892	0	0.537898	64	8	72	0.910959	0	0.480144	0.395446	0.162341
18S	1783	C	2704	520	3224	0.590195	0	0	600	136	736	0.258284	0	0	252	20	272	0.513187	0	0	0	0
18S	1784	G	1059	313	1372	0.371668	0	0.271105	255	64	319	1.2134	0.0903626	0.548982	128	18	146	0.188662	0	0.159632	0.326573	0.163719
18S	1785	C	658	279	937	1.28933	0.037143	0.563453	242	147	389	1.10308	0.171768	0.525146	52	7	59	2.39	0.266797	0.708498	0.599032	0.0789678
18S	1786	U	1580	198	1778	0.259103	0	0.205876	529	171	700	0.24874	0	0.199421	108	10	118	0.771055	0	0.43744	0.280912	0.110713
18S	1787	G	779	116	895	1.813	0.259219	0.644763	494	283	777	0.238975	0	0.193081	87	5	92	1.48017	0.197696	0.5994	0.479081	0.203079
18S	1788	A	3766	169	3935	0.401318	0	0	1343	230	1573	0.390576	0	0	345	12	357	0.382961	0	0	0	0
18S	1789	G	2586	111	2697	0.00617742	0	0.00614175	1313	407	1720	0.392395	0	0	262	36	298	0.17094	0	0	0.00204725	0.00289525
18S	1790	A	5203	230	5433	0.545774	0	0	1254	206	1460	0.239919	0	0	480	18	498	0.552527	0	0	0	0
18S	1791	A	2429	300	2729	0.0799145	0	0.0740259	1331	157	1488	0.221804	0	0	229	40	269	0.0664609	0	0	0.0246753	0.0348961
18S	1792	G	2351	136	2487	0.301371	0	0.231651	744	216	960	0.335495	0	0.25141	180	25	205	0.316181	0	0.241115	0.241392	0.00806892
18S	1793	A	1985	118	2103	0.590394	0.00811595	0.371336	833	158	991	0.290603	0	0.225344	187	17	204	0.305312	0	0.234777	0.277152	0.0667091
18S	1794	C	3104	343	3447	0.0587233	0	0	1088	185	1273	0.0353393	0	0	353	57	410	0.421465	0	0	0	0
18S	1795	G	3375	125	3500	0.11683	0	0	1186	241	1427	0.20284	0	0	208	52	260	0.113751	0	0	0	0
18S	1796	G	3119	72	3191	0.0521303	0	0	829	77	906	0.2491	0	0.1996	78	36	114	0.975556	0.0619803	0.495996	0.231865	0.203771
18S	1797	U	3609	96	3705	0.265866	0	0	1040	124	1164	0.0860086	0	0	109	43	152	0.281409	0	0.220735	0.0735783	0.104055
18S	1798	C	5171	254	5425	0.575187	0	0	1556	115	1671	0.456253	0	0	153	166	319	0.515035	0	0	0	0
18S	1799	G	2113	132	2245	0.0898288	0	0.0824584	702	119	821	0.139835	0	0.122811	55	49	104	0.564974	0	0.363222	0.189497	0.123942
18S	1800	A	1513	101	1614	0.429212	0	0.300444	578	82	660	0.329518	0	0.24813	56	47	103	0.436538	0	0.30593	0.284835	0.0260506
18S	1801	A	977	154	1131	0.84311	0.0712722	0.457658	418	111	529	0.521237	0	0.343066	47	30	77	0.65755	0	0.399792	0.400172	0.0467829
18S	1802	C	1106	194	1300	0.410009	0	0.290943	667	179	846	0.154086	0	0	48	50	98	0.20651	0	0.172608	0.154517	0.119464
18S	1803	U	1272	211	1483	0.0709269	0	0.0662712	840	232	1072	0.389262	0	0	93	50	143	0.188272	0	0	0.0220904	0.0312405
18S	1804	U	20	58	78	18.4082	0.821305	0.949094	5	21	26	26.2646	0.888151	0.964633	0	1	1	67.6111	0.961752	0.992659	0.968795	0.0180272	1	0.949094	0.964633	0.992659	0.968795	0.0180272
18S	1805	G	181	583	764	0.574684	0.0473441	0.365255	138	148	286	1.26783	0.152977	0.55991	16	67	83	0.61746	0	0.384577	0.436581	0.0875628
18S	1806	A	368	863	1231	0.0108315	0	0	226	133	359	0.944537	0.020702	0.486434	42	62	104	0.568677	0	0.364735	0.283723	0.206683
18S	1807	C	147	984	1131	0.208314	0	0.172526	159	226	385	1.04735	0.0763443	0.512212	8	92	100	0.985919	0.109633	0.498942	0.39456	0.157095
18S	1808	U	150	1451	1601	0.0521293	0	0	235	829	1064	0.255806	0	0	11	186	197	0.0864198	0	0.079917	0.026639	0.0376732
18S	1809	A	160	847	1007	0.858466	0.0256307	0.462168	182	620	802	0.127287	0	0.113039	5	207	212	0.109442	0	0.0990651	0.224757	0.167972
18S	1810	U	69	1014	1083	0.935404	0.116221	0.483542	189	664	853	0.13725	0	0.12081	8	227	235	0.0704802	0	0.0661015	0.223485	0.18524
18S	1811	C	55	1171	1226	0.959096	0.237304	0.489764	160	589	749	0.449244	0	0.310271	5	389	394	0.338565	0	0	0.266678	0.202308
18S	1812	U	88	3255	3343	0.264952	0	0	314	1394	1708	0.383766	0	0	7	515	522	0.499745	0	0	0	0
18S	1813	A	113	3285	3398	0.227243	0	0	219	1634	1853	0.399353	0	0	8	501	509	0.471307	0	0	0	0
18S	1814	G	72	3671	3743	0.257428	0	0	207	1046	1253	0.0237197	0	0	6	238	244	0.205351	0	0.170945	0.0569818	0.0805844
18S	1815	A	94	4784	4878	0.413689	0	0	188	1304	1492	0.186373	0	0	6	209	215	0.332767	0	0.250552	0.0835173	0.118111
18S	1816	G	199	3123	3322	0.0540442	0	0	346	1029	1375	0.118257	0	0	59	144	203	0.354139	0	0.262474	0.0874913	0.123731
18S	1817	G	119	3160	3279	0.0274526	0	0	249	695	944	0.315109	0	0.2398	48	227	275	0.0650966	0	0	0.0799332	0.113043
18S	1818	A	188	3272	3460	0.0801663	0	0	294	611	905	0.384915	0.0440264	0.278156	64	162	226	0.0927068	0	0.0851849	0.121114	0.116364
18S	1819	A	323	1526	1849	0.785153	0.17738	0.439957	446	868	1314	0.098834	0	0	136	81	217	0.0821611	0	0.0762463	0.172068	0.191967
18S	1820	G	235	2645	2880	0.0613097	0	0.0577869	143	863	1006	0.242547	0	0.195357	72	45	117	1.23842	0.163367	0.555358	0.269501	0.209789
18S	1821	U	204	4168	4372	0.367543	0	0	583	872	1455	0.150351	0	0	85	87	172	0.557482	0	0.359272	0.119757	0.169362
18S	1822	A	192	2184	2376	0.176296	0	0.149927	247	453	700	0.920146	0.186492	0.479563	119	39	158	0.829979	0.0698583	0.45511	0.361533	0.149961
18S	1823	A	316	1849	2165	0.220104	0	0.180466	348	509	857	0.516472	0	0.340837	164	86	250	0.132581	0	0.117474	0.212926	0.0940318
18S	1824	A	493	1988	2481	0.0129421	0	0.0127818	543	813	1356	0.0636535	0	0	201	71	272	0.0471306	0	0.0451673	0.0193164	0.0190096
18S	1825	A	1115	2017	3132	0.279824	0	0	881	699	1580	0.204273	0	0	362	19	381	0.277051	0	0	0	0
18S	1826	G	1273	610	1883	0.202701	0	0.168613	2224	209	2433	0.533557	0	0	781	22	803	0.724129	0	0	0.0562042	0.0794848
18S	1827	U	1171	1252	2423	0.146081	0	0	1369	348	1717	0.25161	0	0	282	22	304	0.064663	0	0	0	0
18S	1828	C	1103	870	1973	0.0508556	0	0	934	529	1463	0.119634	0	0	335	45	380	0.305104	0	0	0	0
18S	1829	G	207	723	930	1.0168	0.177767	0.504435	158	138	296	3.94448	0.513966	0.798298	32	8	40	6.35095	0.581492	0.866839	0.723191	0.157194
18S	1830	U	403	2112	2515	0.355653	0	0	667	304	971	0.515386	0	0.340333	96	48	144	1.00552	0	0.503106	0.281146	0.209613
18S	1831	A	325	580	905	0.85444	0.115292	0.461028	260	557	817	0.841782	0.0591678	0.457351	88	30	118	1.39113	0.0136858	0.583839	0.50074	0.0587797
18S	1832	A	325	304	629	1.51734	0.26704	0.603135	324	509	833	0.855609	0.0876364	0.461391	65	14	79	2.53431	0.231315	0.719604	0.59471	0.105583
18S	1833	C	1594	353	1947	0.307575	0	0	1938	657	2595	0.489805	0	0	340	16	356	0.381606	0	0	0	0
18S	1834	A	840	121	961	0.407161	0	0.289563	910	376	1286	0.142277	0	0.124641	161	19	180	0.29822	0	0.230696	0.214967	0.0682418
18S	1835	A	1256	132	1388	0.109287	0	0	1360	528	1888	0.262737	0	0	355	9	364	0.444323	0	0	0	0
18S	1836	G	1806	125	1931	0.397124	0	0	2182	331	2513	0.459215	0	0	451	25	476	0.58416	0	0	0	0
18S	1837	G	926	93	1019	0.117527	0	0.10526	1092	236	1328	0.0959452	0	0.0876057	192	6	198	0.154439	0	0.134363	0.109076	0.0192785
18S	1838	U	1252	128	1380	0.23092	0	0	1490	314	1804	0.241465	0	0	277	13	290	0.184498	0	0	0	0
18S	1839	U	505	160	665	0.670187	0.0971048	0.401626	962	268	1230	0.136348	0	0.120074	100	37	137	0.900322	0.00807778	0.475587	0.332429	0.153163
18S	1840	U	401	251	652	0.55171	0.0308343	0.355901	524	320	844	0.526206	0.0651031	0.345048	56	11	67	2.90605	0.357438	0.746798	0.482582	0.186881
18S	1841	C	795	191	986	0.0649443	0	0	403	429	832	0.443871	0	0.307673	70	13	83	2.15899	0.250516	0.686029	0.331234	0.280565
18S	1842	C	987	176	1163	0.263087	0	0	724	318	1042	0.057292	0	0.0542367	148	56	204	0.276694	0	0.217558	0.0905982	0.0924644
18S	1843	G	231	209	440	0.967221	0.199539	0.492236	140	540	680	0.552423	0.0613091	0.356183	23	193	216	0.214644	0	0.177387	0.341935	0.128931
18S	1844	U	339	478	817	0.049348	0	0	281	813	1094	0.127144	0	0	39	549	588	0.612469	0	0	0	0
18S	1845	A	373	368	741	0.0253819	0	0	350	893	1243	0.314586	0	0	36	269	305	0.161111	0	0	0	0
18S	1846	G	285	359	644	0.114711	0	0.10305	265	378	643	0.375845	0	0.273483	64	235	299	0.145778	0	0	0.125511	0.112773
18S	1847	G	172	346	518	0.401135	0	0.286687	108	402	510	0.719287	0.0571153	0.41884	6	172	178	0.499503	0	0.334358	0.346628	0.0546445
18S	1848	U	152	915	1067	0.374553	0	0	78	1140	1218	0.351171	0	0	7	450	457	0.494833	0	0	0	0
18S	1849	G	54	790	844	0.236016	0	0	21	1214	1235	0.40623	0	0	0	323	323	0.304047	0	0	0	0
18S	1850	A	12	349	361	0.953683	0.133988	0.488837	8	503	511	0.516471	0	0.341014	4	146	150	0.507947	0	0.338333	0.389395	0.0703253
18S	1851	A	5	337	342	1.01798	0.124403	0.505184	21	327	348	1.088	0.091886	0.521788	1	95	96	1.04777	0.138114	0.514252	0.513742	0.00678807
18S	1852	C	6	575	581	0.133868	0	0.118242	5	760	765	0.186408	0	0	7	101	108	0.679001	0	0.40663	0.174957	0.170781
18S	1853	C	4	734	738	0.114494	0	0	4	602	606	0.00699249	0	0.00695532	0	96	96	0.820733	0	0.453338	0.153431	0.212085
18S	1854	U	0	1206	1206	0.490159	0	0	0	918	918	0.385056	0	0	0	142	142	0.189899	0	0.160536	0.053512	0.0756774
18S	1855	G	0	300	300	1.42204	0.230835	0.587931	0	254	254	1.47508	0.160498	0.596918	0	29	29	4.64778	0.604212	0.827825	0.670891	0.11103
18S	1856	C	0	708	708	0.00112835	0	0	0	361	361	0.606814	0	0.378301	0	181	181	0.179609	0	0	0.1261	0.178333
18S	1857	G	0	564	564	0.384051	0	0.277839	0	298	298	1.07243	0.104899	0.51831	0	158	158	0.0299092	0	0	0.265383	0.211783
18S	1858	G	0	622	622	0.375959	0.00498561	0.273553	0	514	514	0.361187	0	0.265726	0	208	208	0.262945	0	0	0.17976	0.127149
18S	1859	A	0	805	805	0.115578	0	0.103719	0	405	405	1.03166	0.0725528	0.508409	0	257	257	0.384281	0	0	0.204043	0.219345
18S	1860	A	0	791	791	0.160199	0	0.138229	0	753	753	0.12321	0	0.109824	0	214	214	0.234677	0	0	0.0826844	0.0596057
18S	1861	G	0	1176	1176	0.244152	0	0	0	1305	1305	0.355989	0	0	0	169	169	0.0343137	0	0.0333651	0.0111217	0.0157285
18S	1862	G	0	1139	1139	0.149493	0	0	0	533	533	0.947607	0.0175952	0.487018	0	182	182	0.00528233	0	0	0.162339	0.229582
18S	1863	A	0	1128	1128	0.158193	0	0	0	945	945	0.0796335	0	0.0738321	0	81	81	1.22913	0.169167	0.554428	0.20942	0.245813
18S	1864	U	0	1511	1511	0	0	0	0	2037	2037	0	0	0	0	123	123	0	0	0	0	0
18S	1865	C	0	1256	1256	0	0	0	0	2149	2149	0	0	0	0	260	260	0	0	0	0	0
18S	1866	A	0	503	503	0	0	0	0	774	774	0	0	0	0	93	93	0	0	0	0	0
18S	1867	U	0	942	942	0	0	0	0	996	996	0	0	0	0	274	274	0	0	0	0	0
18S	1868	U	0	1295	1295	0	0	0	0	1377	1377	0	0	0	0	204	204	0	0	0	0	0
18S	1869	A	0	31	31	0	0	0	0	37	37	0	0	0	0	3	3	0	0	0	0	0
28S	1	C	499	0	499	0	0	0	772	0	772	0	0	0	91	0	91	0	0	0	0	0
28S	2	G	193	0	193	0	0	0	146	0	146	0	0	0	51	0	51	0	0	0	0	0
28S	3	C	112	0	112	0	0	0	157	0	157	0	0	0	29	0	29	0	0	0	0	0
28S	4	G	116	0	116	0	0	0	135	0	135	0	0	0	15	0	15	0	0	0	0	0
28S	5	A	87	0	87	0	0	0	79	0	79	0	0	0	26	0	26	0	0	0	0	0
28S	6	C	108	0	108	0	0	0	129	0	129	0	0	0	56	0	56	0	0	0	0	0
28S	7	C	136	0	136	2.16594	0	0.685719	101	0	101	0.944989	0	0.48832	13	0	13	2.82143	0.225796	0.752381	0.64214	0.11212
28S	8	U	191	0	191	3.61875	0.251721	0.784376	126	0	126	0.650744	0	0.396102	22	0	22	2.25024	0	0.701717	0.627398	0.166996
28S	9	C	468	0	468	1.58531	0	0.613706	157	0	157	0.503024	0	0.33609	21	0	21	3.18687	0.166475	0.769512	0.573103	0.179258
28S	10	A	685	0	685	1.30543	0	0.566599	231	0	231	0.0906609	0	0.0834546	51	0	51	1.24209	0.0300749	0.558781	0.402945	0.225936
28S	11	G	551	0	551	2.55944	0.184794	0.719423	215	0	215	0.277881	0	0.218245	85	0	85	0.533333	0	0.350484	0.429384	0.212075
28S	12	A	819	0	819	1.84621	0.20245	0.648933	218	0	218	0.348097	0	0.259091	95	0	95	0.538426	0	0.352371	0.420132	0.166208
28S	13	U	2269	0	2269	0.0742487	0	0.0691452	303	0	303	0.0230629	0	0	173	0	173	0.144061	0	0	0.0230484	0.0325953
28S	14	C	7929	0	7929	0.745449	0	0	929	0	929	0.747945	0	0	442	0	442	0.70928	0	0	0	0
28S	15	A	4226	45	4271	0.366914	0	0	442	8	450	0.292067	0	0	211	9	220	0.195073	0	0	0	0
28S	16	G	4105	43	4148	0.326962	0	0	273	3	276	0.348576	0	0.259171	344	9	353	0.533898	0	0	0.0863903	0.122174
28S	17	A	2888	170	3058	0.0333333	0	0	146	54	200	1.12786	0	0.531287	124	5	129	0.448547	0	0.311306	0.280864	0.217962
28S	18	C	3080	169	3249	0.111012	0	0	106	42	148	2.15526	0.152623	0.684525	89	11	100	0.840044	0	0.459005	0.381176	0.284823
28S	19	G	576	191	767	2.96858	0.376997	0.748266	61	35	96	5.1882	0.42679	0.839801	15	9	24	6.44444	0.443944	0.870348	0.819472	0.0518715	1
28S	20	U	885	456	1341	1.06436	0	0.515774	113	69	182	3.19921	0.29353	0.762853	19	59	78	1.14262	0	0.53645	0.605026	0.111919
28S	21	G	849	2819	3668	0.448696	0	0	88	652	740	0.1704	0	0.14576	22	388	410	0.721411	0	0	0.0485865	0.0687117
28S	22	G	652	1186	1838	0.0786418	0	0.0729449	82	810	892	0.248103	0	0.198962	18	58	76	0.940981	0	0.488062	0.253323	0.173776
28S	23	C	1158	1305	2463	0.332269	0	0	202	863	1065	0.18448	0	0.155871	26	62	88	0.497253	0	0.334622	0.163498	0.136715
28S	24	G	868	716	1584	0.0267928	0	0	197	518	715	1.13982	0.130063	0.533019	14	90	104	0.269947	0	0.214172	0.249064	0.218998
28S	25	A	460	407	867	0.679352	0	0.40481	119	2050	2169	0.271992	0	0	23	37	60	1.55556	0	0.612626	0.339145	0.254377
28S	26	C	596	273	869	0.608672	0	0.37864	172	2615	2787	0.409784	0	0	27	52	79	1.05556	0	0.516655	0.298432	0.218416
28S	27	C	561	139	700	0.936709	0.0924342	0.484017	320	2212	2532	0.314256	0	0	77	127	204	0.22336	0	0	0.161339	0.228168
28S	28	C	960	163	1123	0.0321372	0	0.0311634	653	2879	3532	0.545363	0	0	97	114	211	0.305398	0	0	0.0103878	0.0146906
28S	29	G	334	362	696	0.728455	0.0717724	0.421799	160	1054	1214	0.494833	0	0.331211	40	62	102	0.640022	0	0.392576	0.381862	0.0377502
28S	30	C	96	676	772	0.592641	0.0606657	0.372414	140	2175	2315	0.315429	0	0	19	150	169	0.00300654	0	0	0.124138	0.175558
28S	31	U	96	1375	1471	0.0580993	0	0	74	1959	2033	0.262526	0	0	24	376	400	0.61898	0	0	0	0
28S	32	G	40	911	951	0.660679	0	0.398089	23	886	909	0.54381	0.0491642	0.352503	5	145	150	0.228624	0	0.18709	0.31256	0.0906519
28S	33	A	58	1272	1330	0.257476	0	0.204878	42	392	434	1.77655	0.249646	0.640371	3	172	175	0.0224747	0	0.0221036	0.289118	0.25934
28S	34	A	55	1384	1439	0.229468	0	0.186745	57	474	531	0.827089	0	0.453147	5	86	91	0.938889	0.0114488	0.486971	0.375621	0.134267
28S	35	U	105	1786	1891	0.0343493	0	0	108	537	645	0.0982972	0	0.089626	10	148	158	0.0055905	0	0.00559441	0.0317401	0.0409951
28S	36	U	116	2586	2702	0.324458	0	0	77	473	550	0.0863682	0	0.0796348	16	153	169	0.110719	0	0	0.0265449	0.0375402
28S	37	U	123	4844	4967	0.658474	0	0	47	399	446	0.0185185	0	0.0182218	3	245	248	0.47635	0	0	0.00607395	0.00858986
28S	38	A	44	1650	1694	0.217417	0	0.178676	13	150	163	1.15156	0.195422	0.536742	4	130	134	0.126337	0	0	0.238472	0.223166
28S	39	A	42	1668	1710	0.213494	0	0.176018	24	124	148	0.992767	0.121034	0.499869	3	83	86	0.266539	0	0.212374	0.296087	0.144858
28S	40	G	60	1009	1069	0.987175	0.0731267	0.497007	20	72	92	1.99056	0.264235	0.668017	2	53	55	0.818056	0.0713152	0.454425	0.539816	0.0923031
28S	41	C	212	1449	1661	0.237706	0	0.192147	39	97	136	0.7485	0	0.429876	8	65	73	0.211562	0	0.176589	0.266204	0.115908
28S	42	A	48	1224	1272	0.60384	0	0.376681	27	48	75	1.75058	0.0261488	0.6395	3	42	45	0.744203	0	0.432057	0.482746	0.113124
28S	43	U	69	2841	2910	0.400531	0	0	118	197	315	0.498488	0	0	8	61	69	0.0838095	0	0	0	0
28S	44	A	63	1403	1466	0.146527	0	0.127877	32	52	84	1.01647	0.000402971	0.507042	5	26	31	0.694792	0	0.417658	0.350859	0.16184
28S	45	U	67	1936	2003	0.225399	0	0	56	197	253	0.406255	0	0	7	21	28	0.598851	0	0.382807	0.127602	0.180457
28S	46	U	110	1514	1624	0.0766291	0	0	125	153	278	0.46133	0	0	2	71	73	0.524024	0	0	0	0
28S	47	A	85	2030	2115	0.342748	0	0	49	65	114	0.636135	0	0.390881	2	16	18	1.22398	0.00477059	0.563695	0.318192	0.235798
28S	48	G	26	1215	1241	0.111872	0	0.100688	16	29	45	3.62826	0.40447	0.787636	21	6	27	0.501587	0	0.342177	0.410167	0.284536
28S	49	U	23	1146	1169	0.0874264	0	0.0804608	21	141	162	0.324676	0	0.246239	2	9	11	2.61296	0.157183	0.740294	0.355665	0.280268
28S	50	C	66	728	794	0.412467	0.0286542	0.292279	39	130	169	0.347974	0	0.259277	4	37	41	0.0587302	0	0	0.183852	0.130699
28S	51	A	34	736	770	0.334313	0	0.250795	19	111	130	0.960136	0.150974	0.491746	1	17	18	1.2345	0	0.5658	0.436114	0.134483
28S	52	G	52	425	477	0.959019	0.130683	0.490064	13	192	205	0.240669	0	0.194745	2	5	7	4.68333	0.345969	0.842579	0.509129	0.26482
28S	53	C	72	976	1048	0.270851	0	0	39	437	476	0.519147	0	0	0	100	100	0.669967	0	0	0	0
28S	54	G	143	597	740	0.0895786	0	0	111	305	416	0.417772	0	0	0	101	101	0.671351	0	0	0	0
28S	55	G	90	340	430	0.461794	0	0.316411	73	220	293	0.12124	0	0	3	24	27	0.44246	0	0.314528	0.210313	0.148716
28S	56	A	118	350	468	0.176214	0	0.150087	71	347	418	0.441952	0	0	1	44	45	0.214976	0	0	0.0500289	0.0707516
28S	57	G	122	599	721	0.349446	0	0	106	206	312	0.264359	0	0	0	13	13	1.64286	0	0.638889	0.212963	0.301175
28S	58	G	211	251	462	0.0332853	0	0	78	74	152	0.511402	0.0480377	0.339832	2	35	37	0.145614	0	0	0.113277	0.160198
28S	59	A	219	113	332	0.273073	0	0.215006	95	59	154	0.346022	0.013384	0.258308	6	13	19	0.655	0	0.4081	0.293805	0.0827296
28S	60	G	198	84	282	0.293914	0.0166461	0.227773	83	29	112	0.571288	0.0648863	0.365639	10	6	16	0.585621	0	0.383562	0.325658	0.0696005
28S	61	A	142	75	217	0.535372	0.0897437	0.349737	50	28	78	0.91097	0.108485	0.479884	10	2	12	0.720513	0.0108001	0.438378	0.422666	0.0542815
28S	62	A	141	56	197	0.647306	0.0719166	0.394157	54	34	88	0.481773	0	0.327617	2	2	4	3.64	0.516336	0.81982	0.513865	0.218042
28S	63	G	192	28	220	0.367119	0	0.269427	26	54	80	0.333196	0	0.252259	23	3	26	0.262963	0	0	0.173895	0.123162
28S	64	A	182	55	237	0.120542	0	0.107979	23	64	87	0.022096	0	0.0218613	16	9	25	0.211538	0	0	0.0432802	0.0466116
28S	65	A	196	46	242	0.0458619	0	0.0440241	33	63	96	0.156014	0	0	9	14	23	0.116204	0	0	0.0146747	0.0207531
28S	66	A	217	33	250	0.235193	0	0.191026	28	37	65	0.414815	0	0.296368	10	0	10	2.49697	0.295372	0.733096	0.40683	0.234679
28S	67	C	254	43	297	0.157979	0	0.136823	15	37	52	0.908176	0	0.480692	15	6	21	1.75	0	0.647059	0.421525	0.212463
28S	68	U	393	47	440	0.14001	0	0	32	91	123	0.139606	0	0	28	3	31	1.54688	0	0.614907	0.204969	0.28987
28S	69	A	161	30	191	1.29693	0.038278	0.56592	18	31	49	1.58867	0.192652	0.618479	26	1	27	2.59683	0.179777	0.729218	0.637872	0.0680618
28S	70	A	104	27	131	2.6021	0.275584	0.723907	13	28	41	2.7328	0.402502	0.736805	17	0	17	5.49938	0.504541	0.853434	0.771382	0.0582582	1
28S	71	C	213	21	234	1.0939	0	0.523486	31	30	61	2.05197	0.363611	0.675915	38	2	40	2.10678	0.129589	0.683489	0.62763	0.0737056
28S	72	C	1274	52	1326	0.712752	0	0	296	27	323	0.438477	0	0	289	4	293	0.63254	0	0	0	0
28S	73	A	682	83	765	0.421236	0	0	179	13	192	0.117098	0	0.105312	366	5	371	0.720759	0	0	0.0351041	0.0496447
28S	74	G	737	81	818	0.49319	0	0	254	16	270	0.176753	0	0	272	6	278	0.596137	0	0	0	0
28S	75	G	287	118	405	0.0440613	0	0.0423016	198	50	248	0.0697456	0	0	160	3	163	0.283672	0	0	0.0141005	0.0199412
28S	76	A	230	74	304	0.405173	0	0.289018	375	47	422	0.480588	0	0	92	0	92	0.226643	0	0.186401	0.158473	0.119632
28S	77	U	190	112	302	0.376568	0	0.274213	431	66	497	0.565886	0	0	40	1	41	1.56032	0.0632886	0.615144	0.296452	0.251623
28S	78	U	63	110	173	1.40115	0.0550871	0.584933	139	90	229	0.0593237	0	0.0562323	13	0	13	5.8627	0.553528	0.86327	0.501478	0.334715
28S	79	C	22	83	105	2.43302	0.290613	0.710664	86	55	141	0.626917	0.0263693	0.387016	1	0	1	34.9167	0.856701	0.985882	0.694521	0.244753
28S	80	C	13	88	101	2.43627	0.310818	0.711016	25	130	155	0.378704	0	0.275964	9	4	13	2.19365	0	0.702593	0.563191	0.203129
28S	81	C	30	75	105	2.21247	0.428308	0.690742	29	48	77	1.62735	0.235927	0.622426	2	3	5	3.93333	0	0.825175	0.712781	0.0842263
28S	82	U	158	413	571	0.478225	0	0	56	84	140	0.274704	0	0.21671	4	5	9	1.05556	0	0.539773	0.252161	0.221783
28S	83	C	200	219	419	0.21045	0	0	77	121	198	0.227694	0	0	8	10	18	0.124561	0	0	0	0
28S	84	A	380	72	452	0.207555	0	0	116	52	168	0.171663	0	0	7	1	8	1.03457	0.0875715	0.537869	0.17929	0.253554
28S	85	G	306	103	409	0.0703523	0	0	34	64	98	0.39046	0	0.282869	0	11	11	0.697222	0.0556229	0.432014	0.238294	0.179163
28S	86	U	269	256	525	0.239987	0	0	77	53	130	0.0120441	0	0.0119912	5	9	14	0.665185	0.0659123	0.416126	0.142706	0.193399
28S	87	A	150	279	429	0.00103359	0	0.00103493	61	31	92	0.414934	0	0.295499	0	40	40	0.365312	0	0	0.0988447	0.139056
28S	88	A	179	151	330	0.404733	0.0574199	0.288742	37	35	72	0.850685	0.0773523	0.463087	2	20	22	0.700483	0	0.422741	0.391523	0.0745205
28S	89	C	54	271	325	0.41486	0.0618347	0.293854	81	96	177	0.329463	0	0	1	34	35	0.365123	0	0.273021	0.188958	0.133884
28S	90	G	121	547	668	0.360621	0	0	174	51	225	0.530924	0	0	2	33	35	1.03642	0	0.51598	0.171993	0.243235
28S	91	G	57	234	291	0.580023	0.0581567	0.367895	32	18	50	1.37712	0.204323	0.584142	1	35	36	1.36607	0	0.584029	0.512022	0.101913
28S	92	C	14	579	593	0.308062	0	0	37	101	138	0.222942	0	0	0	67	67	0.477778	0	0.326558	0.108853	0.153941
28S	93	G	20	391	411	0.0192287	0	0	26	39	65	0.711448	0.0551031	0.419412	0	55	55	1.00198	0	0.505	0.308137	0.22067
28S	94	A	8	538	546	0.326346	0	0	32	84	116	0.0545109	0	0	1	170	171	0.385465	0	0	0	0
28S	95	G	16	423	439	0.186742	0	0	26	59	85	0.405168	0	0.290747	1	160	161	0.301989	0	0	0.0969158	0.13706
28S	96	U	22	453	475	0.318557	0	0	20	55	75	0.580263	0	0.370277	2	372	374	0.763763	0	0	0.123426	0.17455
28S	97	G	27	187	214	0.447183	0.0476826	0.309999	3	107	110	0.0179179	0	0.0177597	2	123	125	0.104938	0	0	0.109253	0.142134
28S	98	A	22	123	145	1.05632	0.205262	0.51541	30	55	85	0.430103	0.0182663	0.303215	6	152	158	0.365339	0	0	0.272875	0.211506
28S	99	A	20	61	81	2.36545	0.406589	0.705419	52	50	102	0.198706	0	0.16712	5	30	35	1.8716	0.137198	0.658129	0.510223	0.243377
28S	100	C	91	138	229	0.0484541	0	0.0464073	98	95	193	0.305326	0	0	12	13	25	2.59231	0.257793	0.729437	0.258615	0.33346
28S	101	A	58	95	153	0.554401	0	0.358162	123	89	212	0.316693	0	0	16	21	37	0.971345	0	0.499399	0.285853	0.210192
28S	102	G	33	99	132	0.833584	0.0793386	0.456492	37	85	122	0.391689	0	0.283103	6	11	17	2.43086	0	0.72019	0.486595	0.179705
28S	103	G	32	184	216	0.0402458	0	0.0388609	16	99	115	0.568487	0	0.364446	0	16	16	1.23987	0	0.568475	0.323927	0.218104
28S	104	G	32	255	287	0.198534	0	0	23	104	127	0.484201	0	0.327963	0	28	28	0.0386973	0	0	0.109321	0.154603
28S	105	A	21	221	242	0.0166438	0	0.0164379	19	98	117	0.685217	0.0147921	0.40866	3	15	18	0.0385965	0	0.0391459	0.154748	0.179782
28S	106	A	15	223	238	0.0821478	0	0.0762065	8	398	406	0.58018	0	0	4	26	30	0.490681	0	0	0.0254022	0.0359241
28S	107	G	15	395	410	0.415734	0	0	1	261	262	0.305027	0	0	0	11	11	0.336111	0	0.268293	0.0894309	0.126474
28S	108	A	7	421	428	0.457783	0	0	4	270	274	0.38	0	0	0	7	7	0.734722	0.104751	0.456428	0.152143	0.215162
28S	109	G	16	144	160	0.582057	0	0.369361	6	152	158	0.105171	0	0.0957075	2	1	3	2.31667	0.396605	0.755435	0.406835	0.270633
28S	110	C	29	271	300	0.266556	0	0	8	170	178	0.0978895	0	0	2	4	6	0.657143	0	0.433962	0.144654	0.204572
28S	111	C	61	141	202	0.0322386	0	0.0313815	15	103	118	0.308497	0	0.237288	5	1	6	0.390476	0	0.312977	0.193882	0.118988
28S	112	C	85	100	185	0.0228793	0	0.0224858	41	91	132	0.0472013	0	0.0453998	6	0	6	0.206349	0	0.19403	0.0873051	0.0760434
28S	113	A	80	111	191	0.133044	0	0	17	69	86	0.353384	0	0.263348	9	0	9	0.323333	0	0	0.0877827	0.124144
28S	114	G	33	36	69	1.11683	0.163982	0.531179	12	46	58	0.728625	0.0816187	0.425679	5	1	6	0.0555556	0	0	0.318953	0.229609
28S	115	C	21	62	83	0.369709	0	0.272284	19	56	75	0.0701754	0	0.06639	11	1	12	0.555556	0	0	0.112892	0.115921
28S	116	G	26	34	60	0.667031	0	0.404105	9	33	42	0.755556	0.0751028	0.436158	3	0	3	0.711111	0.0276012	0.486692	0.442318	0.0339962
28S	117	C	38	29	67	0.168464	0	0.146013	10	58	68	0.109823	0	0	1	0	1	2.4	0.412402	0.827586	0.324533	0.360672
28S	118	C	39	35	74	0.152296	0	0	10	29	39	0.46	0	0.320557	0	0	0	5.83333	0.767538	1	0.440186	0.41692
28S	119	G	31	20	51	0.0346154	0	0.0340909	39	29	68	0.303865	0	0	6	2	8	0.338272	0	0	0.0113636	0.0160706
28S	120	A	16	9	25	0.833761	0.142686	0.464413	9	27	36	0.289489	0	0.229305	2	1	3	0.847222	0	0.530435	0.408051	0.129234
28S	121	A	8	4	12	2.48547	0.392116	0.729188	6	14	20	1.18624	0.198947	0.554676	3	4	7	0.141667	0	0	0.427954	0.310883
28S	122	U	3	14	17	1.25185	0.110329	0.569983	2	53	55	0.324008	0	0	0	7	7	0.190278	0	0	0.189994	0.268693
28S	123	C	0	24	24	0.547111	0	0.36302	2	25	27	0.413492	0	0.300115	0	4	4	0.4	0	0.333333	0.332156	0.0256942
28S	124	C	2	20	22	0.681159	0	0.415929	11	32	43	0.213131	0	0	0	6	6	0.0190476	0	0	0.138643	0.196071
28S	125	C	3	34	37	0.00672515	0	0	0	33	33	0.0411765	0	0.0406977	0	7	7	0.102778	0	0	0.0135659	0.0191851
28S	126	C	0	77	77	0.568091	0	0	0	37	37	0.158772	0	0	1	22	23	0.798148	0	0	0	0
28S	127	G	4	28	32	0.380808	0	0.281975	0	13	13	1.68254	0.205001	0.644377	0	0	0	6.7	0.588247	1	0.642117	0.293137
28S	128	C	0	24	24	1.04089	0.0292158	0.520213	0	20	20	0.838624	0.0376206	0.468242	0	0	0	6.51111	0.502826	1	0.662818	0.239366
28S	129	C	1	47	48	0.0746032	0	0.0707679	1	33	34	0.0698413	0	0.0670732	3	0	3	0.738889	0	0.496269	0.21137	0.201459
[truncated: 5,214 more rows]
