# Supplementary material for: Profiling of ribose methylations in ribosomal RNA from diffuse large B-cell lymphoma patients for evaluation of ribosomes as drug targets
Source: NAR Cancer. 2020 Dec 22;2(4):zcaa035. doi: 10.1093/narcan/zcaa035 (PMC8210301; doi:10.1093/narcan/zcaa035)
Supplement: zcaa035_Supplemental_Files [file zcaa035_supplemental_files.zip › Data_S1_DLBCL_5012726.xls]

## Sheet: DLBCL_5012726
Data_handling_v3			ACTAGA_DLBCL_5012726_1						AGCTTG_DLBCL_5012726_2						CGCAAT_DLBCL_5012726_3						Average
RNA	Position	Nucl	5'_reads	3'_reads	5'+3'	v5_score	v6_score	Meth%	5'_reads	3'_reads	5'+3'	v5_score	v6_score	Meth%	5'_reads	3'_reads	5'+3'	v5_score	v6_score	Meth%	Av.Meth%	Std.dev.	>=0.75
18S	1	U	538	0	538	0	0	0	1517	0	1517	0	0	0	4557	0	4557	0	0	0	0	0
18S	2	A	335	0	335	0	0	0	979	0	979	0	0	0	2082	0	2082	0	0	0	0	0
18S	3	C	759	0	759	0	0	0	1828	0	1828	0	0	0	5565	0	5565	0	0	0	0	0
18S	4	C	2305	0	2305	0	0	0	4141	0	4141	0	0	0	8650	0	8650	0	0	0	0	0
18S	5	U	4135	0	4135	0	0	0	4750	0	4750	0	0	0	9344	0	9344	0	0	0	0	0
18S	6	G	4495	0	4495	0	0	0	4361	0	4361	0	0	0	9323	0	9323	0	0	0	0	0
18S	7	G	2833	0	2833	0.0306908	0	0.0297871	5026	0	5026	0.1786	0	0	5951	0	5951	0.0189404	0	0.0185914	0.0161262	0.0122849
18S	8	U	4279	0	4279	0.318575	0	0	6667	0	6667	0.371889	0	0	6137	0	6137	0.0222765	0	0	0	0
18S	9	U	5496	0	5496	0.462711	0	0	8129	0	8129	0.459334	0	0	7198	0	7198	0.137149	0	0	0	0
18S	10	G	3874	0	3874	0.194033	0	0	5215	0	5215	0.0963829	0	0	4589	0	4589	0.370002	0	0.270117	0.0900391	0.127334
18S	11	A	2115	0	2115	0.569791	0.0594971	0.363082	2273	0	2273	1.21349	0.193987	0.548334	3115	0	3115	1.00392	0.156512	0.501057	0.470824	0.0785922
18S	12	U	1424	0	1424	1.40125	0.225608	0.58372	2266	0	2266	1.23115	0.187681	0.55191	3459	0	3459	0.767142	0.0867375	0.434186	0.523272	0.0643184
18S	13	C	1117	0	1117	2.20959	0.347306	0.688626	2947	0	2947	0.774778	0.0700712	0.436633	3911	0	3911	0.590621	0.0613833	0.371375	0.498878	0.136792
18S	14	C	2950	0	2950	0.196382	0	0.164193	4908	0	4908	0.0453747	0	0.0434137	6325	0	6325	0.0303773	0	0	0.0692022	0.0694675
18S	15	U	4044	0	4044	0.110468	0	0	8135	0	8135	0.398289	0	0	11477	1	11478	0.488832	0	0	0	0
18S	16	G	1848	0	1848	1.23198	0.242948	0.552101	2601	0	2601	1.13987	0.193236	0.532777	3950	0	3950	0.782573	0.0825141	0.439075	0.507985	0.0493607
18S	17	C	4331	1	4332	0.0727005	0	0	5636	0	5636	0.0663513	0	0	6674	0	6674	0.0325693	0	0.0315466	0.0105155	0.0148712
18S	18	C	5891	1	5892	0.257784	0	0	6212	0	6212	0.114407	0	0	7866	0	7866	0.0462099	0	0	0	0
18S	19	A	6784	1	6785	0.287926	0	0	8819	0	8819	0.387435	0	0	10312	2	10314	0.250411	0	0	0	0
18S	20	G	4316	0	4316	0.31806	0	0.241352	5772	0	5772	0.00910176	0	0.00902121	6026	0	6026	0.467279	0.00574276	0.318502	0.189625	0.131533
18S	21	U	5851	4	5855	0.0593352	0	0	7219	8	7227	0.264784	0	0	9128	13	9141	0.0946073	0	0	0	0
18S	22	A	7481	1	7482	0.269065	0	0	5951	2	5953	0.159015	0	0	9572	0	9572	0.156281	0	0	0	0
18S	23	G	3139	6	3145	1.03317	0.127293	0.508238	3103	2	3105	0.658514	0.0538845	0.397128	4399	2	4401	1.06955	0.127293	0.516861	0.474075	0.054524
18S	24	C	8399	2	8401	0.273854	0	0	5722	5	5727	0.218366	0	0	14412	20	14432	0.433451	0	0	0	0
18S	25	A	8472	5	8477	0.286358	0	0	4965	15	4980	0.179727	0	0	10215	7	10222	0.167187	0	0	0	0
18S	26	U	8754	9	8763	0.345317	0	0	4538	24	4562	0.240466	0	0	13013	30	13043	0.412569	0	0	0	0
18S	27	A	87	0	87	73.1747	0.953391	0.986669	28	0	28	119.459	0.976618	0.991982	86	0	86	100.453	0.966976	0.990255	0.989636	0.00221279	1	0.986669	0.991982	0.990255	0.989636	0.00221279
18S	28	U	5456	1	5457	0.0246264	0	0.0240389	2183	7	2190	0.249769	0	0.199925	7233	33	7266	0.0414369	0	0.0397935	0.0879192	0.079461
18S	29	G	9045	10	9055	0.470455	0	0	2732	3	2735	0.154439	0	0	11129	72	11201	0.374066	0	0	0	0
18S	30	C	9212	15	9227	0.514314	0	0	2629	14	2643	0.206203	0	0	10009	150	10159	0.316272	0	0	0	0
18S	31	U	4118	10	4128	0.0942224	0	0.0861281	1404	12	1416	0.418654	0	0.295254	4796	253	5049	0.418823	0	0.295232	0.225538	0.0985775
18S	32	U	1968	11	1979	1.1368	0.0621884	0.532135	560	17	577	2.41501	0.222183	0.707534	2309	284	2593	1.76225	0.175184	0.638065	0.625911	0.07212
18S	33	G	1794	88	1882	1.03113	0	0.507795	591	95	686	1.88491	0.180902	0.653699	3156	208	3364	1.01905	0.0250968	0.504791	0.555428	0.0694985
18S	34	U	1613	152	1765	1.25227	0.114566	0.556144	635	579	1214	0.919973	0.0430821	0.479365	3481	1231	4712	0.524884	0	0.34426	0.459923	0.0875866
18S	35	C	1999	314	2313	0.639849	0	0.390291	1378	392	1770	0.493387	0	0.330506	4000	6688	10688	0.374507	0	0	0.240266	0.171638
18S	36	U	1307	360	1667	1.19748	0.142984	0.545082	1105	317	1422	1.24651	0.204951	0.555038	2811	2064	4875	0.499271	0	0.333055	0.477725	0.102378
18S	37	C	2662	638	3300	0.0406241	0	0.0390495	3063	381	3444	0.0294372	0	0.0286035	4685	6575	11260	0.390982	0	0	0.022551	0.0165064
18S	38	A	2617	725	3342	0.208406	0	0.172506	2702	670	3372	0.279277	0	0.218359	3785	2900	6685	0.240205	0	0.193705	0.194857	0.018737
18S	39	A	3678	692	4370	0.0221333	0	0	3745	738	4483	0.0601422	0	0.0567423	4100	2912	7012	0.253447	0	0.202223	0.0863217	0.0851654
18S	40	A	4667	909	5576	0.189255	0	0	5500	913	6413	0.220592	0	0	5925	3075	9000	0.00863731	0	0.00856429	0.00285476	0.00403725
18S	41	G	4093	771	4864	0.0124198	0	0.0122699	4813	1890	6703	0.18802	0	0	2957	5952	8909	0.0605325	0	0.0570835	0.0231178	0.0245342
18S	42	A	4034	909	4943	0.0687522	0	0.0643416	5644	2755	8399	0.319563	0	0	3398	4021	7419	0.446015	0	0.308473	0.124272	0.132872
18S	43	U	3998	2144	6142	0.0829815	0	0	5756	2483	8239	0.25142	0	0	3472	8792	12264	0.0716184	0	0	0	0
18S	44	U	7737	4100	11837	0.549997	0	0	6142	3251	9393	0.345723	0	0	7380	10654	18034	0.384159	0	0	0	0
18S	45	A	2817	953	3770	0.814635	0.0519872	0.448991	2773	1800	4573	0.511403	0.0679597	0.338412	2358	5715	8073	0.644034	0	0.39177	0.393057	0.0451528
18S	46	A	3949	962	4911	0.438796	0	0.305018	2097	1650	3747	0.873838	0.20117	0.466402	3588	5646	9234	0.464278	0	0.317093	0.362838	0.073397
18S	47	G	3545	744	4289	0.823186	0.0993046	0.451567	811	5010	5821	0.177232	0	0.150572	3413	4887	8300	0.739893	0.0337294	0.425282	0.342474	0.136119
18S	48	C	4659	1726	6385	0.274312	0	0.215289	1409	6124	7533	0.115603	0	0	5029	22306	27335	0.536642	0	0	0.0717631	0.101488
18S	49	C	6601	1804	8405	0.0513377	0	0.0488363	1806	6113	7919	0.121322	0	0	8712	12060	20772	0.314867	0	0	0.0162788	0.0230217
18S	50	A	5341	2906	8247	0.131664	0	0.116358	1273	4038	5311	0.391439	0	0.281357	5939	4885	10824	0.395656	0	0.28351	0.227075	0.0782937
18S	51	U	7679	5546	13225	0.311757	0	0	2222	6095	8317	0.118535	0	0	10211	9190	19401	0.296108	0	0	0	0
18S	52	G	3407	5846	9253	0.0692637	0	0.0647836	836	4824	5660	0.428077	0.0273146	0.299795	4159	3450	7609	0.974658	0.0691978	0.493616	0.286065	0.175339
18S	53	C	3845	11269	15114	0.373236	0	0	905	7122	8027	0.0110654	0	0.0109457	7279	10169	17448	0.198234	0	0	0.00364856	0.00515984
18S	54	A	3082	7139	10221	0.0137536	0	0	1068	5448	6516	0.293011	0	0.226639	5150	5646	10796	0.347227	0	0.257752	0.161464	0.114876
18S	55	U	3919	12638	16557	0.441776	0	0	1888	12201	14089	0.458687	0	0	7349	13096	20445	0.392603	0	0	0	0
18S	56	G	1671	6455	8126	0.188045	0	0.158298	507	7987	8494	0.0511556	0	0	1834	5352	7186	0.826001	0.124963	0.45239	0.203562	0.18744
18S	57	U	1677	9651	11328	0.232237	0	0	780	10919	11699	0.351114	0	0	2538	8577	11115	0.13589	0	0.119643	0.0398809	0.0564001
18S	58	C	1973	2292	4265	1.01112	0.175261	0.502824	816	8286	9102	0.184193	0	0	2507	8541	11048	0.0740801	0	0.0689766	0.1906	0.222564
18S	59	U	3376	3682	7058	0.0806347	0	0.0746276	1283	4783	6066	0.247464	0	0.1984	4075	11377	15452	0.257071	0	0	0.0910093	0.0818206
18S	60	A	2104	2977	5081	0.374542	0	0.272524	856	4576	5432	0.315608	0	0.239929	2265	6878	9143	0.261705	0	0.20744	0.239964	0.0265705
18S	61	A	5226	2418	7644	0.196	0	0	1678	5499	7177	0.0747469	0	0	6010	6756	12766	0.131196	0	0	0	0
18S	62	G	567	2532	3099	0.889022	0.184095	0.470706	831	2569	3400	0.855791	0.159977	0.461219	1531	6717	8248	0.299485	0	0.230486	0.38747	0.111072
18S	63	U	1524	3341	4865	0.107949	0	0.0974491	1908	3667	5575	0.0219971	0	0.0215274	4013	9533	13546	0.237273	0	0	0.0396588	0.0417983
18S	64	A	994	2276	3270	0.629648	0.126709	0.386443	1380	1788	3168	0.720431	0.111771	0.418827	1953	4517	6470	0.735107	0.123292	0.423704	0.409658	0.0165359
18S	65	C	1509	3685	5194	0.00105871	0	0	4277	2683	6960	0.337836	0	0	3552	9262	12814	0.189804	0	0	0	0
18S	66	G	649	4226	4875	0.0920221	0	0.0842835	1329	2582	3911	0.208103	0	0.172293	2068	5129	7197	0.497981	0.0396235	0.332466	0.196347	0.102738
18S	67	C	1025	4429	5454	0.134012	0	0.118194	3610	2571	6181	0.277594	0	0	4280	9146	13426	0.21239	0	0	0.039398	0.0557171
18S	68	A	694	3982	4676	0.472855	0	0.321093	2063	1533	3596	0.30224	0	0.232142	2776	2025	4801	1.45271	0.297751	0.592338	0.381858	0.153198
18S	69	C	670	5005	5675	0.26448	0	0.20919	2407	2537	4944	0.0907628	0	0	3632	10151	13783	0.215119	0	0	0.0697301	0.0986132
18S	70	G	1007	6293	7300	0.0295972	0	0.0287502	1340	2223	3563	0.3472	0	0.257774	5102	8902	14004	0.215901	0	0	0.0955079	0.115338
18S	71	G	1391	4136	5527	0.48461	0	0.326462	798	1810	2608	0.942754	0.157439	0.485362	4628	5083	9711	0.200607	0	0.167103	0.326309	0.129929
18S	72	C	2055	5864	7919	0.109881	0	0.0990136	781	2061	2842	0.89984	0.138425	0.473728	4616	5688	10304	0.154363	0	0.133733	0.235491	0.169054
18S	73	C	11261	9077	20338	0.620234	0	0	3823	3211	7034	0.263686	0	0	13053	5066	18119	0.392383	0	0	0	0
18S	74	G	5626	8016	13642	0.381347	0	0	2251	4089	6340	0.17495	0	0	9747	3888	13635	0.197101	0	0	0	0
18S	75	G	1497	2582	4079	1.31056	0.002313	0.567265	841	2553	3394	0.699607	0	0.4117	4142	2342	6484	0.821223	0.0935347	0.450957	0.476641	0.0660547
18S	76	U	4040	4586	8626	0.0125742	0	0	2003	6624	8627	0.40301	0	0	8941	5263	14204	0.27804	0	0	0	0
18S	77	A	3553	2842	6395	0.29958	0	0.230548	1774	3765	5539	0.0075371	0	0	6152	1809	7961	0.290347	0	0.225037	0.151862	0.107406
18S	78	C	13179	2279	15458	0.557976	0	0	5000	6667	11667	0.592741	0	0	13338	3461	16799	0.484921	0	0	0	0
18S	79	A	1447	5161	6608	0.0885594	0	0.081366	1165	4212	5377	0.00778893	0	0	3519	2694	6213	0.509255	0.00901609	0.337457	0.139608	0.14379
18S	80	G	540	2400	2940	1.16424	0.146251	0.538029	464	1849	2313	1.29024	0.203685	0.563471	1482	2054	3536	1.56788	0.243622	0.610641	0.570714	0.030083
18S	81	U	629	4030	4659	0.176528	0	0.150069	920	3971	4891	0.0395771	0	0	2013	7449	9462	0.134812	0	0	0.050023	0.0707433
18S	82	G	534	1614	2148	1.72657	0.197501	0.633346	985	1797	2782	0.727369	0.0841248	0.421172	1642	3948	5590	0.519007	0	0.341715	0.465411	0.123099
18S	83	A	614	2447	3061	0.981323	0	0.495368	1029	1649	2678	0.722869	0.0241057	0.419664	1234	3944	5178	0.707189	0	0.414289	0.443107	0.0370195
18S	84	A	466	3605	4071	0.487445	0	0.327761	1058	2411	3469	0.238681	0	0.192734	1001	3772	4773	0.87862	0	0.467747	0.329414	0.112279
18S	85	A	392	3566	3958	0.455056	0	0.312796	1136	2602	3738	0.0065377	0	0.00649696	629	7929	8558	0.0560034	0	0	0.106431	0.145946
18S	86	C	733	3403	4136	0.41485	0	0.293261	1406	2445	3851	0.0731539	0	0	739	11804	12543	0.397023	0	0	0.0977538	0.138245
18S	87	U	920	5035	5955	0.00841915	0	0	1580	2711	4291	0.184079	0	0	1023	11352	12375	0.395263	0	0	0	0
18S	88	G	1114	8494	9608	0.421779	0	0	2151	2084	4235	0.212695	0	0	678	4618	5296	0.479307	0	0.324049	0.108016	0.152758
18S	89	C	785	15067	15852	0.69509	0	0	3312	3697	7009	0.596657	0	0	719	19024	19743	0.704975	0	0	0	0
18S	90	G	202	6495	6697	0.153915	0	0	227	1963	2190	0.480389	0.0143057	0.324602	150	5904	6054	0.169333	0	0.144832	0.156478	0.132774
18S	91	A	251	5081	5332	0.0528137	0	0.0501733	428	1444	1872	0.633096	0.0451023	0.387793	267	2896	3163	1.21132	0.0811599	0.54786	0.328609	0.207445
18S	92	A	239	3080	3319	0.705268	0	0.413655	639	793	1432	1.05811	0.130974	0.514291	210	1068	1278	4.16502	0.444571	0.806512	0.578153	0.166619
18S	93	U	218	2725	2943	0.76721	0	0.43422	854	1274	2128	0.209483	0	0.173268	115	1259	1374	3.11232	0.129558	0.756962	0.454816	0.238737
18S	94	G	316	2000	2316	1.04509	0	0.511132	587	1565	2152	0.12023	0	0.107371	272	2368	2640	0.797093	0	0.443639	0.354047	0.17659
18S	95	G	390	1358	1748	1.3763	0	0.579318	334	510	844	1.99628	0.140771	0.666516	366	3705	4071	0.052906	0	0.0502593	0.432031	0.27229
18S	96	C	634	1531	2165	0.492849	0	0.330242	438	2323	2761	0.244167	0	0	592	6008	6600	0.523683	0	0	0.110081	0.155678
18S	97	U	970	4831	5801	0.57746	0	0	510	1759	2269	0.0441948	0	0	620	5375	5995	0.486317	0	0	0	0
18S	98	C	445	5785	6230	0.669869	0	0	249	2922	3171	0.356232	0	0	209	4615	4824	0.361805	0	0	0	0
18S	99	A	19	143	162	14.1928	0.759535	0.934557	5	181	186	11.6802	0.739884	0.921526	3	103	106	32.4555	0.899528	0.970381	0.942154	0.0206558	1	0.934557	0.921526	0.970381	0.942154	0.0206558
18S	100	U	634	652	1286	0.674195	0	0.402885	232	2672	2904	0.295571	0	0	248	1097	1345	1.61497	0.187504	0.617761	0.340215	0.256064
18S	101	U	788	902	1690	0.176135	0	0.149833	337	4110	4447	0.581233	0	0	331	2119	2450	0.39291	0	0.282161	0.143998	0.115266
18S	102	A	584	582	1166	0.653823	0	0.395545	205	2001	2206	0.0568142	0	0	196	3984	4180	0.262229	0	0	0.131848	0.186462
18S	103	A	419	500	919	1.05211	0	0.512969	152	1634	1786	0.101747	0	0.0923977	213	3401	3614	0.178906	0	0	0.201789	0.223248
18S	104	A	134	408	542	2.71567	0	0.731232	63	873	936	1.18266	0.0489493	0.542109	66	1595	1661	1.14028	0	0.532921	0.602088	0.0913961
18S	105	U	194	412	606	2.53619	0.201722	0.717544	90	872	962	1.08614	0.00150566	0.520906	89	2247	2336	0.674844	0	0.403033	0.547161	0.129734
18S	106	C	504	1563	2067	0.365366	0	0.267691	226	1663	1889	0.12565	0	0.111677	251	4499	4750	0.034491	0	0	0.126456	0.109783
18S	107	A	732	1568	2300	0.4746	0	0.321945	344	1878	2222	0.0345379	0	0	368	3590	3958	0.35731	0	0.263297	0.195081	0.140005
18S	108	G	783	700	1483	1.74355	0.228953	0.635664	351	651	1002	1.236	0.196044	0.55302	357	1755	2112	1.88804	0.291556	0.653851	0.614179	0.0438783
18S	109	U	586	1962	2548	0.79102	0.0743932	0.441756	213	871	1084	1.13399	0.187452	0.531624	277	3077	3354	0.945905	0.141687	0.486175	0.486518	0.0366891
18S	110	U	1339	6348	7687	0.441492	0	0	596	2498	3094	0.323816	0	0	867	11101	11968	0.520887	0	0	0	0
18S	111	A	1147	5358	6505	0.24324	0	0	544	2475	3019	0.261505	0	0	524	9186	9710	0.289969	0	0	0	0
18S	112	U	1723	10565	12288	0.632351	0	0	709	3836	4545	0.528467	0	0	930	12548	13478	0.491708	0	0	0	0
18S	113	G	1541	5344	6885	0.256193	0	0	776	2650	3426	0.35398	0	0	1018	7623	8641	0.155181	0	0	0	0
18S	114	G	1092	5052	6144	0.170102	0	0	655	1611	2266	0.00188698	0	0.00188425	526	5229	5755	0.298838	0	0.230112	0.077332	0.108034
18S	115	U	895	4676	5571	0.130376	0	0	590	1377	1967	0.10415	0	0.0943692	513	7174	7687	0.0989768	0	0	0.0314564	0.044486
18S	116	U	73	158	231	21.3722	0.869774	0.955486	30	127	157	14.0465	0.815447	0.933932	41	418	459	15.0731	0.769356	0.937911	0.942443	0.0093646	1	0.955486	0.933932	0.937911	0.942443	0.0093646
18S	117	C	1605	3484	5089	0.205023	0	0	928	1292	2220	0.108945	0	0	976	13158	14134	0.652208	0	0	0	0
18S	118	C	2056	1251	3307	0.154071	0	0.133537	1177	1128	2305	0.198579	0	0	1044	5932	6976	0.293944	0	0	0.0445124	0.06295
18S	119	U	1393	773	2166	0.5469	0	0.353652	816	402	1218	0.566676	0	0.361895	734	1654	2388	0.898498	0	0.473372	0.396306	0.0545976
18S	120	U	2545	704	3249	0.0925026	0	0	1296	614	1910	0.0726554	0	0	1203	1932	3135	0.196964	0	0.164597	0.0548655	0.0775916
18S	121	U	92	44	136	23.8141	0.852768	0.959983	37	69	106	19.0426	0.84464	0.950549	45	60	105	33.893	0.835211	0.971604	0.960712	0.00861078	1	0.959983	0.950549	0.971604	0.960712	0.00861078
18S	122	G	2311	876	3187	0.0484212	0	0.0461987	1343	1518	2861	0.271659	0	0	855	1004	1859	0.674277	0	0.402857	0.149685	0.18001
18S	123	G	1335	547	1882	1.43037	0.0278141	0.588669	840	575	1415	0.924105	0.0605299	0.480454	379	504	883	2.90743	0	0.744293	0.604472	0.10829
18S	124	U	1513	1410	2923	0.74585	0	0.427297	1304	498	1802	0.666057	0.0448595	0.399913	488	618	1106	1.64554	0.0747976	0.622218	0.483143	0.0989742
18S	125	C	3593	542	4135	0.495589	0	0.331421	2378	1492	3870	0.19977	0	0	1015	2173	3188	0.0280095	0	0	0.110474	0.156233
18S	126	G	3188	229	3417	1.15635	0.19349	0.536327	1612	493	2105	0.727899	0.079974	0.421378	1146	490	1636	1.41295	0.113134	0.585718	0.514474	0.0688477
18S	127	C	7601	584	8185	0.0716291	0	0	3206	1318	4524	0.193601	0	0	3002	297	3299	0.318397	0	0.241559	0.0805196	0.113872
18S	128	U	8985	359	9344	0.131734	0	0	4129	1086	5215	0.262225	0	0	3677	393	4070	0.167434	0	0.14345	0.0478168	0.0676232
18S	129	C	16518	504	17022	0.558548	0	0	5373	1461	6834	0.448601	0	0	6527	788	7315	0.346369	0	0	0	0
18S	130	G	10158	514	10672	0.207835	0	0	2851	2342	5193	0.225168	0	0	3597	514	4111	0.326927	0	0.246424	0.0821413	0.116165
18S	131	C	16770	813	17583	0.57218	0	0	3532	1325	4857	0.181309	0	0	10616	1191	11807	0.605496	0	0	0	0
18S	132	U	10907	861	11768	0.350031	0	0	2365	1360	3725	0.0208952	0	0.0204729	9216	671	9887	0.52686	0	0	0.00682431	0.00965103
18S	133	C	5210	876	6086	0.247341	0	0.198321	1838	1936	3774	0.0648477	0	0	7331	333	7664	0.394352	0	0	0.066107	0.0934894
18S	134	C	1533	661	2194	2.19488	0.341562	0.687097	1174	1435	2609	0.244032	0	0.196222	2150	309	2459	0.933532	0.0040301	0.482913	0.455411	0.20134		0.687097	0.196222	0.482913	0.455411	0.20134
18S	135	U	1668	539	2207	1.68453	0.143526	0.627601	2393	988	3381	0.207681	0	0	3381	333	3714	0.0846329	0	0.0780484	0.235216	0.279281
18S	136	C	2972	762	3734	0.183017	0	0.154738	1996	573	2569	0.132594	0	0	1848	319	2167	0.605786	0	0.37736	0.177366	0.154885
18S	137	U	2801	391	3192	0.122883	0	0.109466	1177	400	1577	0.209816	0	0.173519	577	280	857	2.6079	0.290555	0.723064	0.33535	0.2754
18S	138	C	668	363	1031	1.64137	0.0464163	0.621636	274	204	478	2.44936	0.454113	0.710521	233	191	424	4.3915	0.391575	0.814879	0.715679	0.0789752
18S	139	C	790	328	1118	0.820117	0.0145517	0.450806	311	168	479	1.85375	0.279998	0.650058	566	170	736	1.19397	0	0.544542	0.548469	0.0813918
18S	140	U	702	284	986	0.760025	0.051649	0.432075	339	224	563	0.988061	0.0242064	0.497441	612	191	803	0.466639	0	0.318439	0.415985	0.0739576
18S	141	A	294	154	448	2.83811	0.442526	0.739884	231	60	291	2.44224	0.253246	0.710198	570	82	652	0.636787	0	0.389411	0.613165	0.158681
18S	142	C	721	501	1222	0.372508	0	0.271569	364	93	457	0.893741	0	0.472489	715	132	847	0.117951	0	0.105618	0.283225	0.150001
18S	143	U	737	860	1597	0.0116674	0	0	464	198	662	0.179889	0	0.152658	807	154	961	0.0618619	0	0	0.050886	0.0719637
18S	144	U	708	1206	1914	0.200574	0	0	445	312	757	0.0392554	0	0.0378206	592	252	844	0.127863	0	0.113487	0.0504358	0.0471817
18S	145	G	1143	643	1786	0.0520052	0	0	705	174	879	0.0141919	0	0.014009	689	233	922	0.126724	0	0.11258	0.0421963	0.0500962
18S	146	G	971	537	1508	0.281953	0	0.220054	791	191	982	0.0615124	0	0.0580035	614	383	997	0.199031	0	0.166132	0.148063	0.0673793
18S	147	A	827	693	1520	0.356739	0	0.263066	635	289	924	0.231063	0	0.187859	598	238	836	0.570875	0.0494784	0.363689	0.271538	0.0720317
18S	148	U	1527	1770	3297	0.375332	0	0	920	605	1525	0.196068	0	0	1140	875	2015	0.316099	0	0	0	0
18S	149	A	1183	865	2048	0.140887	0	0.123542	743	369	1112	0.283159	0	0.220828	631	516	1147	0.465476	0	0.317817	0.220729	0.0793124
18S	150	A	1178	705	1883	0.254812	0	0.203154	923	312	1235	0.195209	0	0.163437	630	412	1042	0.700959	0.00298632	0.412329	0.25964	0.109178
18S	151	C	1417	1318	2735	0.158731	0	0	1147	795	1942	0.234448	0	0	1127	610	1737	0.0408196	0	0.0392404	0.0130801	0.0184981
18S	152	U	2017	1809	3826	0.44096	0	0	1624	977	2601	0.434982	0	0	1981	1191	3172	0.459807	0	0	0	0
18S	153	G	1420	550	1970	0.143373	0	0.125451	729	359	1088	0.478063	0	0.32364	1172	459	1631	0.146303	0	0.127699	0.192263	0.0929021
18S	154	U	1343	1710	3053	0.309885	0	0	1204	1026	2230	0.321769	0	0	1732	1597	3329	0.490918	0	0	0	0
18S	155	G	1688	1003	2691	0.230159	0	0	1613	664	2277	0.301346	0	0	2436	870	3306	0.480661	0	0	0	0
18S	156	G	379	513	892	1.72302	0.200861	0.633021	488	290	778	1.49884	0.146074	0.600123	499	391	890	1.44022	0.026451	0.590472	0.607872	0.0182142
18S	157	U	544	1497	2041	0.306111	0	0.234456	890	754	1644	0.257042	0	0.20458	1003	576	1579	0.632539	0	0.387607	0.275548	0.0801712
18S	158	A	546	423	969	2.5149	0.190541	0.715707	764	674	1438	0.638151	0	0.389721	829	315	1144	1.81024	0.0193211	0.644358	0.583262	0.13992
18S	159	A	34	184	218	18.5058	0.825059	0.948955	51	89	140	18.1165	0.863734	0.948041	35	7	42	86.9773	0.957334	0.988895	0.961964	0.0190469	1	0.948955	0.948041	0.988895	0.961964	0.0190469
18S	160	U	1105	1349	2454	0.752962	0	0.429637	951	948	1899	0.367023	0	0.268587	1125	378	1503	1.54757	0	0.607628	0.435284	0.13847
18S	161	U	1837	1280	3117	0.624086	0	0.384345	1207	2239	3446	0.243436	0	0	2004	1079	3083	0.317719	0	0.241172	0.208506	0.158599
18S	162	C	2438	3412	5850	0.0753186	0	0.0700542	1357	3254	4611	0.390852	0	0	2994	2255	5249	0.140703	0	0	0.0233514	0.0330238
18S	163	U	5199	3553	8752	0.162959	0	0	2132	2738	4870	0.330888	0	0	6258	3886	10144	0.510526	0	0	0	0
18S	164	A	4774	7588	12362	0.341928	0	0	2185	3357	5542	0.354934	0	0	4238	6580	10818	0.444246	0	0	0	0
18S	165	G	2947	10521	13468	0.332194	0	0	2058	1563	3621	0.124446	0	0.110701	2595	4536	7131	0.0107466	0	0	0.0369002	0.0521848
18S	166	A	79	154	233	45.811	0.904532	0.978727	38	58	96	46.0124	0.927133	0.978944	84	107	191	41.3135	0.891728	0.976487	0.978053	0.00111047	1	0.978727	0.978944	0.976487	0.978053	0.00111047
18S	167	G	3336	7959	11295	0.0939025	0	0	1617	1404	3021	0.453688	0	0.312165	2213	3143	5356	0.486265	0	0.327214	0.213126	0.150828
18S	168	C	6088	16262	22350	0.592934	0	0	3196	2788	5984	0.32908	0	0	5282	4714	9996	0.241817	0	0	0	0
18S	169	U	8395	6748	15143	0.333246	0	0	4307	3147	7454	0.479723	0	0	8349	5282	13631	0.46134	0	0	0	0
18S	170	A	8349	5500	13849	0.280055	0	0	4185	2769	6954	0.435854	0	0	13825	2891	16716	0.591582	0	0	0	0
18S	171	A	6177	3969	10146	0.04966	0	0	2727	2109	4836	0.18806	0	0	4811	2553	7364	0.00454854	0	0	0	0
18S	172	U	879	83	962	9.67189	0.690724	0.906384	229	59	288	14.5842	0.776982	0.93604	714	234	948	7.24304	0.585561	0.878798	0.907074	0.0233741	1	0.906384	0.93604	0.878798	0.907074	0.0233741
18S	173	A	5417	2448	7865	0.246827	0	0.197985	2306	1749	4055	0.0611139	0	0.0576074	4636	1830	6466	0.131871	0	0.116523	0.124038	0.0575546
18S	174	C	2014	1288	3302	1.97327	0.25649	0.663738	913	693	1606	1.87666	0.301559	0.652516	2474	688	3162	1.35125	0.131287	0.574771	0.630342	0.0395604		0.663738	0.652516	0.574771	0.630342	0.0395604
18S	175	A	7960	3455	11415	0.315974	0	0	2571	2400	4971	0.175364	0	0	5525	2533	8058	0.20641	0	0	0	0
18S	176	U	3334	5764	9098	0.17878	0	0	1620	3561	5181	0.2464	0	0	3922	4612	8534	0.334666	0	0	0	0
18S	177	G	521	4498	5019	0.47085	0	0.320164	779	1409	2188	0.884925	0.0625458	0.469589	461	2552	3013	0.860245	0.0534831	0.462519	0.417424	0.0688334
18S	178	C	4343	7402	11745	0.47683	0	0	4573	1430	6003	0.391369	0	0	3565	2906	6471	0.23352	0	0	0	0
18S	179	C	4241	7788	12029	0.502585	0	0	3909	1782	5691	0.336269	0	0	3122	3819	6941	0.299044	0	0	0	0
18S	180	G	3441	1594	5035	0.325245	0	0.245459	3232	928	4160	0.0858127	0	0	3052	933	3985	0.224433	0	0.183333	0.142931	0.104201
18S	181	A	2752	618	3370	0.966136	0.0605117	0.491462	2815	563	3378	0.140423	0	0.123164	2646	1632	4278	0.0991249	0	0.0902045	0.234944	0.181884
18S	182	C	3052	1184	4236	0.377337	0	0.274008	2762	867	3629	0.0240129	0	0	2964	708	3672	0.185068	0	0.156203	0.143404	0.112229
18S	183	G	2803	748	3551	0.516341	0	0.340581	2764	760	3524	0.0647817	0	0	3686	825	4511	0.118546	0	0	0.113527	0.160551
18S	184	G	1753	436	2189	1.34499	0	0.57367	1619	1497	3116	0.00938937	0	0.00930499	2876	530	3406	0.171428	0	0.146378	0.243118	0.240341
18S	185	G	1764	527	2291	0.922605	0	0.479981	1167	763	1930	0.484959	0.0293001	0.326695	1676	385	2061	0.866473	0.15848	0.464351	0.423676	0.0688721
18S	186	C	3612	7674	11286	0.762575	0	0	1625	710	2335	0.0501903	0	0.0478111	2177	901	3078	0.122164	0	0.108897	0.0522359	0.0445668
18S	187	G	3574	719	4293	0.277967	0	0	2265	569	2834	0.256696	0	0	3073	739	3812	0.153492	0	0	0	0
18S	188	C	739	2014	2753	0.0484992	0	0.0462718	997	781	1778	0.10381	0	0.0940948	1421	1533	2954	0.0555932	0	0.0526822	0.0643496	0.0211952
18S	189	U	852	1658	2510	0.0202221	0	0	943	1482	2425	0.341422	0	0	1361	3965	5326	0.504038	0	0	0	0
18S	190	G	216	226	442	4.17552	0.181156	0.807135	168	809	977	0.514758	0.0806479	0.340058	364	2313	2677	0.00456809	0	0	0.382398	0.330869
18S	191	A	45	171	216	8.10384	0.25918	0.890607	31	588	619	1.04918	0.172153	0.512402	56	2270	2326	0.0481354	0	0.0459436	0.482984	0.345459
18S	192	C	311	259	570	1.81757	0	0.645486	58	822	880	0.203468	0	0.169228	296	2147	2443	0.0980769	0	0	0.271571	0.273275
18S	193	C	317	132	449	1.10847	0	0.526277	113	597	710	0.249508	0	0.19991	239	1561	1800	0.111012	0	0.09997	0.275386	0.182038
18S	194	C	228	104	332	1.12042	0	0.529145	96	370	466	0.540971	0	0.351547	166	875	1041	0.707475	0.0581798	0.414573	0.431755	0.0735149
18S	195	C	218	160	378	0.466139	0	0.31851	110	243	353	0.75226	0	0.430002	263	878	1141	0.317737	0	0.241284	0.329932	0.077466
18S	196	C	409	165	574	0.273546	0	0	183	145	328	0.68335	0	0.406681	364	589	953	0.265735	0	0.210119	0.2056	0.166058
18S	197	U	119	74	193	1.72457	0.159153	0.634169	112	204	316	0.745461	0	0.427859	181	412	593	0.863767	0.116942	0.463871	0.508633	0.0899768
18S	198	U	146	124	270	2.0016	0	0.667665	125	178	303	1.09806	0.00331509	0.524192	235	299	534	1.18806	0	0.543438	0.578432	0.0635849
18S	199	C	483	374	857	0.237581	0	0.192153	139	136	275	1.94078	0.125794	0.660768	402	296	698	0.862248	0	0.46337	0.438764	0.192101
18S	200	G	441	93	534	2.1509	0	0.683036	190	139	329	2.41333	0.1849	0.707659	404	260	664	1.64914	0	0.622873	0.671189	0.0356133
18S	201	C	151	338	489	4.24805	0.267433	0.809768	56	520	576	1.56809	0.170663	0.611018	99	343	442	4.59391	0.402635	0.821566	0.747451	0.0965924
18S	202	G	180	172	352	8.21684	0.658222	0.891777	54	1495	1549	0.10172	0	0.0923828	91	978	1069	1.94899	0.253501	0.661111	0.548424	0.335938
18S	203	G	520	1044	1564	1.33692	0.123961	0.572243	167	776	943	1.18952	0.108774	0.543543	408	810	1218	2.09138	0.354367	0.676699	0.597495	0.0572184
18S	204	G	753	4446	5199	0.269096	0	0	316	1611	1927	0.158062	0	0.13655	756	3253	4009	0.0139041	0	0	0.0455166	0.0643702
18S	205	G	1069	3904	4973	0.0956462	0	0	466	2857	3323	0.286175	0	0	1136	3620	4756	0.077383	0	0	0	0
18S	206	G	3383	5484	8867	0.478285	0	0	1045	4128	5173	0.530179	0	0	3335	5230	8565	0.46761	0	0	0	0
18S	207	G	2949	9501	12450	0.624467	0	0	1325	3764	5089	0.494497	0	0	2275	8078	10353	0.542128	0	0	0	0
18S	208	G	1784	4471	6255	0.0720659	0	0	1173	2211	3384	0.150963	0	0	2225	7270	9495	0.453672	0	0	0	0
18S	209	A	1106	2079	3185	0.945145	0.00806852	0.485978	854	1309	2163	0.374086	0	0.272335	1465	3970	5435	0.0507134	0	0.0482741	0.268862	0.178709
18S	210	U	727	2672	3399	0.861696	0.0659791	0.462929	606	1443	2049	0.484921	0.00965466	0.326671	885	1596	2481	1.50261	0.254448	0.600513	0.463371	0.111796
18S	211	G	633	5669	6302	0.0847427	0	0	272	2506	2778	0.0238455	0	0.0232983	446	2958	3404	0.715591	0.00600725	0.417182	0.146827	0.191407
18S	212	C	297	5967	6264	0.117301	0	0	149	2844	2993	0.116336	0	0	240	6411	6651	0.230504	0	0	0	0
18S	213	G	156	5864	6020	0.14161	0	0	103	1607	1710	0.521378	0.0108287	0.342833	257	4035	4292	0.145656	0	0.127163	0.156665	0.141507
18S	214	U	138	7447	7585	0.416238	0	0	104	2724	2828	0.161258	0	0	238	6007	6245	0.324387	0	0	0	0
18S	215	G	140	1826	1966	1.44568	0.228426	0.591238	64	1654	1718	0.419197	0.00657155	0.295497	257	3285	3542	0.146778	0	0.128023	0.338253	0.191508
18S	216	C	161	6138	6299	0.345899	0	0	121	3238	3359	0.313257	0	0	329	6586	6915	0.506982	0	0	0	0
18S	217	A	194	2234	2428	0.824194	0.146274	0.451915	79	1032	1111	1.3809	0.288182	0.580209	252	1137	1389	1.88818	0.327198	0.653924	0.562016	0.0834672
18S	218	U	138	2433	2571	0.624806	0.0593715	0.384634	100	1487	1587	0.654121	0.115433	0.3956	167	860	1027	2.83166	0.450592	0.739204	0.506479	0.164622
18S	219	U	307	3709	4016	0.0469837	0	0	154	2658	2812	0.103523	0	0	334	2316	2650	0.376256	0	0.273466	0.0911554	0.128913
18S	220	U	419	3467	3886	0.0561558	0	0	243	3493	3736	0.335498	0	0	462	3614	4076	0.150075	0	0	0	0
18S	221	A	420	2671	3091	0.144707	0	0.12645	264	1920	2184	0.239675	0	0.193408	372	2135	2507	0.425749	0	0.298698	0.206185	0.070898
18S	222	U	432	1718	2150	0.775515	0.160218	0.436898	231	3021	3252	0.177928	0	0	447	2259	2706	0.391623	0	0.281489	0.239462	0.180821
18S	223	C	863	2861	3724	0.0481641	0	0	403	2963	3366	0.231291	0	0	1112	3438	4550	0.229886	0	0	0	0
18S	224	A	1391	2915	4306	0.165439	0	0	622	2185	2807	0.0524652	0	0	1628	1922	3550	0.0876967	0	0.080647	0.0268823	0.0380173
18S	225	G	1673	2596	4269	0.146511	0	0	771	1859	2630	0.00462857	0	0	2183	3484	5667	0.330499	0	0	0	0
18S	226	A	1788	1762	3550	0.0206546	0	0.0202422	820	1317	2137	0.177378	0	0.150715	2123	1749	3872	0.0298477	0	0.0289899	0.0666489	0.0595507
18S	227	U	1804	1720	3524	0.00122301	0	0.00122186	734	2327	3061	0.280372	0	0	1811	2323	4134	0.0611286	0	0	0.000407288	0.000575992
18S	228	C	2665	2419	5084	0.353989	0	0	896	2058	2954	0.299496	0	0	3091	3150	6241	0.411348	0	0	0	0
18S	229	A	1825	1750	3575	0.072188	0	0	694	914	1608	0.227174	0	0.185213	2171	1347	3518	0.0857598	0	0.0790067	0.0880733	0.0758842
18S	230	A	2179	1435	3614	0.162148	0	0	669	864	1533	0.120042	0	0.107239	2491	1242	3733	0.0711123	0	0	0.0357463	0.0505528
18S	231	A	1738	1162	2900	0.0429545	0	0	605	686	1291	0.174553	0	0.14871	2195	846	3041	0.0680802	0	0.0637604	0.0708235	0.0609157
18S	232	A	1112	797	1909	0.337132	0	0.252229	408	569	977	0.373415	0	0.272091	1253	641	1894	0.569968	0	0.363166	0.295829	0.0483003
18S	233	C	1405	810	2215	0.0162806	0	0.0160269	500	612	1112	0.0483578	0	0.0461667	1916	880	2796	0.0714297	0	0	0.0207312	0.0191388
18S	234	C	1411	1159	2570	0.224997	0	0	493	608	1101	0.112865	0	0	2982	1070	4052	0.473136	0	0	0	0
18S	235	A	382	575	957	1.01713	0.180403	0.504507	192	247	439	1.02179	0.238258	0.505958	428	719	1147	0.804297	0.166864	0.445983	0.485483	0.0279369
18S	236	A	225	411	636	1.96618	0.299742	0.663217	103	232	335	1.59226	0.263731	0.614943	191	554	745	1.60354	0.257943	0.616226	0.631462	0.0224604
18S	237	C	258	419	677	1.83273	0.247366	0.64732	99	298	397	1.25151	0.126829	0.556474	154	623	777	1.48616	0.0605844	0.598083	0.600626	0.0371314
18S	238	C	261	480	741	1.68991	0.271193	0.628555	124	322	446	1.04979	0.110816	0.512704	197	640	837	1.27454	0.00763669	0.560645	0.567302	0.0475294
18S	239	C	550	802	1352	0.441373	0	0.306374	331	447	778	0.133718	0	0.11808	393	1103	1496	0.192333	0	0.161398	0.195284	0.0805184
18S	240	G	817	1289	2106	0.115098	0	0	458	369	827	0.0521337	0	0.0496074	443	575	1018	0.718253	0	0.418252	0.155953	0.186576
18S	241	G	590	1926	2516	0.292434	0	0	428	365	793	0.0917996	0	0.0841781	316	984	1300	0.219199	0	0.179903	0.0880269	0.0734954
18S	242	U	631	2692	3323	0.486763	0	0	314	1306	1620	0.516745	0	0	292	2116	2408	0.383206	0	0	0	0
18S	243	C	1405	2954	4359	0.643953	0	0	585	1615	2200	0.680019	0	0	701	4126	4827	0.751227	0	0	0	0
18S	244	A	298	3012	3310	0.529451	0	0	41	1260	1301	0.417477	0	0	97	2474	2571	0.458856	0	0	0	0
18S	245	G	125	471	596	1.84532	0.274973	0.648928	15	359	374	1.10062	0.0887001	0.524617	49	461	510	1.92779	0.136823	0.658886	0.61081	0.0610834
18S	246	C	151	325	476	2.12078	0.279325	0.680024	23	257	280	1.4811	0.117236	0.59781	56	360	416	2.20674	0.0982518	0.688672	0.655502	0.0409467
18S	247	C	180	166	346	2.60711	0.229118	0.723348	52	228	280	1.11949	0	0.529078	63	442	505	1.32532	0	0.570436	0.60762	0.0835552
18S	248	C	152	355	507	0.932743	0	0.483093	33	226	259	0.935299	0	0.484246	49	717	766	0.282051	0	0.220224	0.395854	0.12419
18S	249	C	96	278	374	0.946222	0	0.486851	41	180	221	0.70005	0	0.412876	28	561	589	0.348832	0	0.258943	0.386224	0.0949324
18S	250	U	41	187	228	1.01931	0	0.505876	26	158	184	0.286847	0	0.223847	20	533	553	0.105054	0	0	0.243241	0.206978
18S	251	C	41	149	190	0.433682	0.0568456	0.303604	25	93	118	0.404669	0.0394895	0.289822	28	208	236	0.564041	0.045057	0.361606	0.318344	0.031104
18S	252	U	14	111	125	0.956878	0.192568	0.490973	11	85	96	0.490263	0.0527409	0.331269	3	340	343	0.0937662	0	0	0.274081	0.204478
18S	253	C	49	68	117	0.86855	0.141349	0.466943	15	65	80	0.600549	0.0454646	0.378131	12	119	131	1.22449	0.213626	0.552341	0.465805	0.0711254
18S	254	C	42	145	187	0.0371749	0	0.0360273	47	56	103	0.0713675	0	0.0672167	14	105	119	1.1075	0.108596	0.52759	0.210278	0.224735
18S	255	G	40	129	169	0.0171895	0	0.0169974	20	31	51	1.00235	0.153429	0.505441	14	154	168	0.164037	0	0.141641	0.22136	0.207221
18S	256	G	47	96	143	0.113966	0	0.102948	11	16	27	2.47063	0.439283	0.71927	24	85	109	0.498687	0	0.33478	0.385666	0.254172
18S	257	C	61	90	151	0.0767544	0	0.0717213	40	64	104	0.185503	0	0	16	52	68	1.07746	0.144381	0.522286	0.198002	0.231165
18S	258	C	75	133	208	0.223551	0	0	54	41	95	0.0501157	0	0	39	71	110	0.307908	0	0.237053	0.0790177	0.111748
18S	259	C	95	53	148	0.247204	0	0.199279	59	57	116	0.147673	0	0	43	38	81	0.923984	0.0225249	0.483309	0.227529	0.198319
18S	260	C	91	57	148	0.403281	0	0.288765	44	51	95	0.216898	0	0.179777	49	89	138	0.485372	0	0.328358	0.265634	0.0628245
18S	261	G	92	29	121	1.17277	0.077206	0.541802	50	26	76	0.995671	0	0.502183	58	64	122	1.75266	0	0.638602	0.560862	0.0573002
18S	262	G	58	53	111	2.91637	0	0.746363	26	41	67	2.73448	0	0.73512	28	42	70	6.62676	0.270832	0.87049	0.783991	0.0613362	1
18S	263	C	64	249	313	1.13227	0	0.531811	44	84	128	1.98105	0	0.66628	43	136	179	3.48568	0.23555	0.778032	0.658708	0.100662
18S	264	C	47	212	259	2.70987	0.137887	0.731207	11	166	177	1.81386	0.0971208	0.645906	10	399	409	1.69407	0.165129	0.629384	0.668832	0.0446185
18S	265	G	130	262	392	2.29313	0.2685	0.696876	29	227	256	1.46835	0.172742	0.595811	25	422	447	2.33519	0.364436	0.700636	0.664441	0.0485532
18S	266	G	183	285	468	2.6321	0.42587	0.725103	51	230	281	2.0069	0.324933	0.668219	52	939	991	0.843044	0.180916	0.45767	0.616997	0.11503
18S	267	G	340	656	996	1.06018	0.275178	0.514856	148	477	625	0.685055	0.109575	0.406933	98	2055	2153	0.0492727	0	0	0.307263	0.22169
18S	268	G	575	2372	2947	0.290766	0	0	308	1324	1632	0.322549	0	0	255	2727	2982	0.265318	0	0	0	0
18S	269	G	1088	2758	3846	0.406597	0	0	546	1457	2003	0.345969	0	0	413	3408	3821	0.394003	0	0	0	0
18S	270	G	786	2985	3771	0.336524	0	0	434	992	1426	0.0797944	0	0.0739458	255	3647	3902	0.380115	0	0	0.0246486	0.0348584
18S	271	C	809	3361	4170	0.36794	0	0	730	829	1559	0.136232	0	0.119966	375	4172	4547	0.478437	0	0	0.0399886	0.0565525
18S	272	G	1276	3435	4711	0.414316	0	0	1679	991	2670	0.219859	0	0	638	3248	3886	0.381031	0	0	0	0
18S	273	G	1177	2687	3864	0.240181	0	0	1923	867	2790	0.163454	0	0	628	2204	2832	0.156018	0	0	0	0
18S	274	G	496	426	922	2.52869	0.484862	0.716829	863	245	1108	1.43051	0.161232	0.588782	240	748	988	1.38314	0.312139	0.580631	0.628747	0.0623717
18S	275	C	1308	1055	2363	0.255621	0	0.20365	2666	205	2871	0.0986498	0	0	432	1163	1595	0.260248	0	0.206608	0.136753	0.0967063
18S	276	G	1564	362	1926	0.515753	0.034798	0.340378	1291	221	1512	0.861269	0	0.462897	237	590	827	1.22366	0.180362	0.55059	0.451288	0.0862101
18S	277	C	1951	485	2436	0.160434	0	0.138302	3140	242	3382	0.213716	0	0	448	452	900	0.80566	0	0.44646	0.194921	0.186612
18S	278	C	3376	423	3799	0.243751	0	0	6528	413	6941	0.666164	0	0	702	374	1076	0.412174	0	0.292064	0.0973546	0.13768
18S	279	G	2499	317	2816	0.14728	0	0.128413	3233	93	3326	0.183021	0	0	745	273	1018	0.567866	0	0.362417	0.16361	0.150035
18S	280	G	1855	243	2098	0.724266	0.0146162	0.420159	1902	102	2004	0.406351	0	0.289042	490	106	596	2.13599	0.293929	0.681486	0.463562	0.163128
18S	281	C	1651	439	2090	0.864392	0.0929924	0.463751	1750	143	1893	0.46916	0	0.319454	649	241	890	1.31498	0.188889	0.568306	0.450504	0.102024
18S	282	G	2657	301	2958	0.338932	0	0.2532	1649	131	1780	0.479487	0	0.324213	1275	282	1557	0.390401	0	0.280913	0.286109	0.0292229
18S	283	G	3355	218	3573	0.155493	0	0.134601	1309	58	1367	0.921816	0.0232019	0.479841	1807	126	1933	0.22151	0	0.181418	0.265287	0.152912
18S	284	C	7261	509	7770	0.510453	0	0	2357	271	2628	0.115959	0	0	3722	96	3818	0.382901	0	0	0	0
18S	285	U	7406	390	7796	0.508097	0	0	2653	396	3049	0.358055	0	0	4682	139	4821	0.501048	0	0	0	0
18S	286	U	6608	244	6852	0.430992	0	0	2751	244	2995	0.395312	0	0	5278	125	5403	0.553321	0	0	0	0
18S	287	U	2534	276	2810	0.508447	0	0.337146	1258	202	1460	0.294501	0	0.227622	2439	142	2581	0.0628324	0	0.0591395	0.207969	0.114343
18S	288	G	1852	244	2096	0.976352	0.106085	0.494137	989	132	1121	0.632254	0.0684809	0.387562	1803	163	1966	0.408603	0	0.290182	0.390627	0.0832925
18S	289	G	3195	165	3360	0.125343	0	0.111411	1761	77	1838	0.0985862	0	0	2197	91	2288	0.158832	0	0.137114	0.0828418	0.0595104
18S	290	U	2934	207	3141	0.134797	0	0.118819	1426	86	1512	0.0814276	0	0.0753425	2027	156	2183	0.191112	0	0.16051	0.118224	0.0347721
18S	291	G	3155	311	3466	0.0898952	0	0	1398	82	1480	0.0563583	0	0.0533856	2102	181	2283	0.103921	0	0.0941754	0.049187	0.0385614
18S	292	A	2627	177	2804	0.0153417	0	0.0151151	943	94	1037	0.471334	0.0255229	0.320554	1640	183	1823	0.322947	0	0.244213	0.193294	0.129789
18S	293	C	1688	325	2013	0.32871	0.0434395	0.247483	1026	87	1113	0.318362	0.0243443	0.241648	1222	172	1394	0.638096	0.126542	0.389706	0.292945	0.0684614
18S	294	U	1563	207	1770	0.626846	0.0542987	0.385447	1007	98	1105	0.457113	0.0219352	0.313906	1545	104	1649	0.457865	0.0413992	0.314196	0.33785	0.0336568
18S	295	C	1903	186	2089	0.405146	0	0.288428	1013	125	1138	0.501463	0.0620979	0.334178	1826	93	1919	0.266927	0	0.210775	0.277794	0.0509373
18S	296	U	2103	167	2270	0.30275	0	0.232471	1303	101	1404	0.239502	0	0.193335	2623	83	2706	0.131055	0	0	0.141936	0.101627
18S	297	A	3190	240	3430	0.125208	0	0	2130	76	2206	0.186211	0	0	4022	69	4091	0.444254	0	0	0	0
18S	298	G	2065	213	2278	0.474102	0.02881	0.321717	1833	52	1885	0.0480853	0	0.0459024	2385	99	2484	0.0266801	0	0.0259969	0.131205	0.134957
18S	299	A	2546	235	2781	0.244588	0	0.196578	1949	78	2027	0.0313664	0	0.030427	1852	81	1933	0.418896	0	0.295334	0.174113	0.109308
18S	300	U	5252	1168	6420	0.519009	0	0	3488	194	3682	0.478122	0	0	4539	200	4739	0.494212	0	0	0	0
18S	301	A	2557	699	3256	0.124945	0	0.111098	2015	102	2117	0.0217501	0	0.0212969	1602	194	1796	0.558338	0	0.358419	0.163604	0.142549
18S	302	A	2886	234	3120	0.230453	0	0.18734	1742	58	1800	0.235887	0	0.190951	1187	88	1275	1.19488	0.124697	0.544589	0.307626	0.167564
18S	303	C	4673	417	5090	0.282774	0	0	2795	175	2970	0.307869	0	0	2790	125	2915	0.153677	0	0	0	0
18S	304	C	5158	505	5663	0.359667	0	0	2492	238	2730	0.266402	0	0	3275	150	3425	0.352121	0	0	0	0
18S	305	U	2929	339	3268	0.230318	0	0.187249	1846	277	2123	0.0311153	0	0	3356	358	3714	0.438822	0	0	0.0624163	0.08827
18S	306	C	399	448	847	4.10713	0.590268	0.804381	125	446	571	2.84631	0.493814	0.740347	455	255	710	2.23985	0.271664	0.691644	0.745457	0.0461663
18S	307	G	4420	353	4773	0.215273	0	0	1812	212	2024	0.0408505	0	0	2741	493	3234	0.46508	0	0	0	0
18S	308	G	3668	830	4498	0.137428	0	0	1415	358	1773	0.162332	0	0.139729	1059	215	1274	0.440183	0	0.30581	0.148513	0.125001
18S	309	G	1994	640	2634	0.568105	0.067388	0.362375	894	338	1232	0.851257	0.12477	0.460028	365	168	533	2.35793	0.340846	0.702589	0.508331	0.14303
18S	310	C	3085	1416	4501	0.162224	0	0	899	633	1532	0.483076	0.0210846	0.325869	841	354	1195	0.256615	0	0.204347	0.176739	0.13446
18S	311	C	3365	1917	5282	0.320721	0	0	1048	1696	2744	0.174726	0	0	987	790	1777	0.302412	0	0	0	0
18S	312	G	2170	1702	3872	0.0026164	0	0.00261025	680	1601	2281	0.0731181	0	0.068164	728	362	1090	0.0419595	0	0.0403052	0.0370265	0.0268624
18S	313	A	1372	2300	3672	0.141928	0	0.124317	364	2019	2383	0.136335	0	0.120022	610	313	923	0.30754	0	0.2354	0.159913	0.0534059
18S	314	U	2342	2389	4731	0.165504	0	0	479	3295	3774	0.307229	0	0	770	314	1084	0.106861	0	0.0966248	0.0322083	0.0455494
18S	315	C	685	2746	3431	0.165896	0	0.142326	215	4015	4230	0.381565	0	0	143	460	603	1.25795	0.0963257	0.557529	0.233285	0.236523
18S	316	G	700	1251	1951	1.09722	0.176862	0.523305	175	1994	2169	0.321065	0	0.24312	165	226	391	2.847	0.422152	0.740548	0.502324	0.203615
18S	317	C	611	2992	3603	0.0314897	0	0.0305366	131	3453	3584	0.264683	0	0	133	804	937	0.604975	0	0.377188	0.135908	0.171065
18S	318	A	870	4852	5722	0.431833	0	0	215	2483	2698	0.041571	0	0	153	925	1078	0.406776	0	0.289345	0.0964484	0.136399
18S	319	C	403	6095	6498	0.549196	0	0	133	3895	4028	0.436408	0	0	78	2367	2445	0.42741	0	0	0	0
18S	320	G	138	2251	2389	0.323812	0	0.244683	36	1652	1688	0.418295	0.0403517	0.295051	37	3472	3509	0.627781	0	0	0.179911	0.128868
18S	321	C	221	2582	2803	0.0116857	0	0	84	1827	1911	0.0978324	0	0.0891566	48	2627	2675	0.488129	0	0	0.0297189	0.0420288
18S	322	C	227	1319	1546	0.745091	0.0381471	0.427122	110	1263	1373	0.406542	0	0.289186	48	1742	1790	0.195775	0	0	0.238769	0.177979
18S	323	C	780	658	1438	0.797151	0.0627741	0.443735	228	726	954	0.983607	0.149919	0.49613	70	967	1037	0.437315	0	0.304463	0.414776	0.0808829
18S	324	C	1066	665	1731	0.35834	0	0.263919	509	552	1061	0.610128	0.0118815	0.379153	163	647	810	0.787327	0.0655871	0.440809	0.361294	0.0733109
18S	325	C	820	307	1127	0.968499	0.055211	0.49222	724	358	1082	0.499795	0	0.333447	236	299	535	1.81279	0.211925	0.644909	0.490192	0.127162
18S	326	C	1511	316	1827	0.164782	0	0.141537	1620	344	1964	0.269975	0	0	505	302	807	1.05437	0	0.513543	0.21836	0.216576
18S	327	G	723	475	1198	1.01767	0.134626	0.504588	686	253	939	0.72435	0.137227	0.420331	270	380	650	1.76511	0.0373719	0.638706	0.521208	0.0899227
18S	328	U	1463	734	2197	0.216854	0	0.178275	1160	631	1791	0.0755952	0	0	589	419	1008	1.00994	0.0267525	0.502722	0.226999	0.208107
18S	329	G	1827	451	2278	0.378582	0	0.274705	890	1167	2057	0.11502	0	0	613	567	1180	0.981409	0.133097	0.49552	0.256742	0.202694
18S	330	G	1344	709	2053	0.72728	0.123025	0.421174	467	785	1252	0.719677	0.102758	0.41869	406	777	1183	1.28499	0.263895	0.56257	0.467478	0.067248
18S	331	C	1968	1191	3159	0.335953	0	0.25153	566	1022	1588	0.570946	0.0497546	0.363587	506	2394	2900	0.049458	0	0.0471427	0.220753	0.131008
18S	332	G	3328	2732	6060	0.250124	0	0	928	1320	2248	0.186374	0	0.157155	1218	5092	6310	0.517724	0	0	0.0523848	0.0740834
18S	333	G	3022	1908	4930	0.0277181	0	0.0269758	1291	1191	2482	0.116664	0	0.104514	949	3622	4571	0.244294	0	0	0.0438298	0.0443006
18S	334	C	4312	2925	7237	0.299429	0	0	2215	1403	3618	0.219201	0	0	1423	3838	5261	0.336553	0	0	0	0
18S	335	G	2639	4254	6893	0.238491	0	0	1884	1949	3833	0.232542	0	0	833	3640	4473	0.192708	0	0	0	0
18S	336	A	1751	2506	4257	0.311724	0	0.237687	2038	1922	3960	0.247381	0	0	742	2937	3679	0.000646135	0	0.000645893	0.0794444	0.111895
18S	337	C	3284	8637	11921	0.605878	0	0	2966	3252	6218	0.555246	0	0	1131	5193	6324	0.477072	0	0	0	0
18S	338	G	1540	6073	7613	0.336545	0	0	1363	1712	3075	0.0355982	0	0.0343853	840	2604	3444	0.000693437	0	0	0.0114618	0.0162094
18S	339	A	798	2770	3568	0.4372	0	0.304262	844	854	1698	0.970368	0.170039	0.492628	365	1118	1483	1.20448	0.276471	0.546545	0.447812	0.103864
18S	340	C	951	1215	2166	1.36985	0.198922	0.578145	1054	1142	2196	0.543145	0.0248243	0.352076	798	515	1313	1.37961	0.242451	0.579949	0.50339	0.106997
18S	341	C	1038	1486	2524	0.935023	0.0522948	0.483309	1170	1648	2818	0.165835	0	0.142289	1127	459	1586	0.842463	0.0917732	0.457405	0.361001	0.155014
18S	342	C	1362	812	2174	1.19634	0.117145	0.544811	1292	752	2044	0.637365	0.049947	0.389379	1390	687	2077	0.319768	0	0.242379	0.39219	0.123483
18S	343	A	1146	2323	3469	0.333567	0	0.250186	1008	1274	2282	0.435397	0	0.303421	1071	1377	2448	0.0707137	0	0.0660687	0.206558	0.101691
18S	344	U	1253	2736	3989	0.103651	0	0.0939376	1237	2638	3875	0.225708	0	0	794	1855	2649	0.0632285	0	0	0.0313125	0.0442826
18S	345	U	1288	2266	3554	0.265795	0.00769014	0.210029	1206	2586	3792	0.204708	0	0	622	1532	2154	0.17191	0	0.14675	0.118927	0.0879723
18S	346	C	2144	4534	6678	0.330153	0	0	2060	3364	5424	0.462863	0	0	1064	3017	4081	0.411174	0	0	0	0
18S	347	G	2314	4025	6339	0.22357	0	0	1746	1521	3267	0.00411397	0	0.00409836	1058	2297	3355	0.226417	0	0	0.00136612	0.00193199
18S	348	A	2061	3271	5332	0.0441694	0	0	1544	1557	3101	0.0160219	0	0.0157743	833	1666	2499	0.0568044	0	0.0537715	0.0231819	0.0225684
18S	349	A	1568	2967	4535	0.176974	0	0.150392	902	1558	2460	0.265357	0	0.209777	657	1481	2138	0.208254	0	0.172426	0.177532	0.0245111
18S	350	C	2100	5152	7252	0.301619	0	0	1533	1663	3196	0.0906405	0	0	1130	2216	3346	0.297427	0	0	0	0
18S	351	G	1689	3541	5230	0.00264662	0	0	1117	787	1904	0.501137	0	0.333955	482	1444	1926	0.260462	0	0.206725	0.180227	0.137618
18S	352	U	2480	3995	6475	0.234785	0	0	1426	1547	2973	0.135616	0	0	650	1855	2505	0.0670613	0	0	0	0
18S	353	C	4583	2358	6941	0.342237	0	0	2521	2211	4732	0.547489	0	0	1852	1175	3027	0.26892	0	0	0	0
18S	354	U	593	951	1544	2.12411	0.428367	0.68005	367	214	581	3.21695	0.504585	0.763173	446	347	793	2.00225	0.374798	0.667197	0.703473	0.0425389		0.68005	0.763173	0.667197	0.703473	0.0425389
18S	355	G	1154	3087	4241	0.00144586	0	0	546	589	1135	1.0061	0.135841	0.501741	404	533	937	1.56253	0.29446	0.610015	0.370585	0.265745
18S	356	C	1771	2503	4274	0.0473996	0	0	924	734	1658	0.364577	0	0.26729	967	814	1781	0.393066	0	0.282273	0.183188	0.129678
18S	357	C	1858	1412	3270	0.161864	0	0.13935	1306	522	1828	0.232106	0	0.188465	1669	570	2239	0.102039	0	0.0926284	0.140148	0.0391293
18S	358	C	1698	1610	3308	0.0825996	0	0.0763188	1525	706	2231	0.0328903	0	0.0318568	2542	461	3003	0.169419	0	0	0.0360585	0.0312984
18S	359	U	1969	1043	3012	0.147867	0	0.128856	2014	506	2520	0.0401869	0	0	2870	921	3791	0.343756	0	0	0.042952	0.0607433
18S	360	A	1669	710	2379	0.456092	0.019711	0.313321	1421	22	1443	0.794391	0.12328	0.442879	1968	113	2081	0.302129	0	0.232113	0.329437	0.0867962
18S	361	U	2035	893	2928	0.23715	0	0.191743	2122	48	2170	0.289682	0.0262006	0.224695	3072	82	3154	0.149984	0	0	0.138813	0.0990731
18S	362	C	2681	1486	4167	0.125992	0	0	2962	911	3873	0.259198	0	0	4254	456	4710	0.455131	0	0	0	0
18S	363	A	1592	485	2077	0.93244	0.231231	0.48264	2215	953	3168	0.00191789	0	0.00191482	2457	45	2502	0.123967	0	0.110333	0.198296	0.205876
18S	364	A	3155	7	3162	0.250248	0	0.200209	2762	463	3225	0.00885514	0	0.00878011	2428	64	2492	0.0824754	0	0.0762197	0.0950696	0.0792791
18S	365	C	4546	220	4766	0.185791	0	0	4169	650	4819	0.338179	0	0	2632	98	2730	0.0830343	0	0	0	0
18S	366	U	5174	534	5708	0.30702	0	0	3289	410	3699	0.0602673	0	0	1990	256	2246	0.068516	0	0.0641493	0.0213831	0.0302403
18S	367	U	4029	1104	5133	0.199465	0	0	3703	208	3911	0.0679874	0	0	1441	386	1827	0.307245	0	0.235131	0.078377	0.110842
18S	368	U	5280	865	6145	0.353813	0	0	3506	466	3972	0.0825321	0	0	2098	102	2200	0.0152153	0	0	0	0
18S	369	C	3365	1435	4800	0.157657	0	0	3274	581	3855	0.0612004	0	0	2185	170	2355	0.169742	0	0	0	0
18S	370	G	1470	719	2189	0.940061	0.189126	0.484666	1628	141	1769	1.14533	0.254731	0.534012	766	465	1231	0.600244	0.118132	0.375285	0.464655	0.0663268
18S	371	A	2227	1089	3316	0.21015	0	0.173699	3311	139	3450	0.0234232	0	0.0228936	984	272	1256	0.546654	0.0667341	0.353625	0.183406	0.135195
18S	372	U	3419	1451	4870	0.254337	0	0	4743	88	4831	0.331655	0	0	2030	148	2178	0.173214	0	0	0	0
18S	373	G	2369	783	3152	0.144755	0	0.126485	3928	857	4785	0.341484	0	0	2211	102	2313	0.22421	0	0	0.0421618	0.0596258
18S	374	G	1702	1068	2770	0.291876	0	0.225995	1631	663	2294	0.431779	0.0354456	0.30166	848	123	971	1.07562	0.223222	0.518473	0.348709	0.123952
18S	375	U	1724	1970	3694	0.0750985	0	0	1830	1696	3526	0.146325	0	0	976	1008	1984	0.0394906	0	0	0	0
18S	376	A	734	1227	1961	0.849915	0.17225	0.459561	557	1777	2334	0.312015	0	0.237891	411	679	1090	0.853346	0.165307	0.460663	0.386039	0.104757
18S	377	G	1236	1977	3213	0.116739	0	0.104565	1233	1074	2307	0.327792	0.0323127	0.246951	490	2124	2614	0.28747	0	0	0.117172	0.101211
18S	378	U	827	2009	2836	0.309039	0.00883847	0.236145	800	1730	2530	0.25009	0	0.200121	354	1831	2185	0.100137	0	0	0.145422	0.103875
18S	379	C	1210	2075	3285	0.092632	0	0.0848024	944	2056	3000	0.00371728	0	0.00370474	469	1937	2406	0.221659	0	0	0.0295024	0.0391323
18S	380	G	575	4527	5102	0.321264	0	0	346	1836	2182	0.424925	0.0159729	0.298305	325	2608	2933	0.403984	0	0	0.0994348	0.140622
18S	381	C	1118	4340	5458	0.35142	0	0	725	2028	2753	0.147773	0	0.128788	607	1244	1851	0.00283177	0	0.0028253	0.0438712	0.0600565
18S	382	C	923	3508	4431	0.147967	0	0	871	2419	3290	0.0346366	0	0	719	1117	1836	0.0176495	0	0	0	0
18S	383	G	593	2712	3305	0.184681	0	0.155931	1351	1408	2759	0.192254	0	0.161302	468	452	920	1.00279	0.216391	0.500967	0.272733	0.161401
18S	384	U	536	3241	3777	0.00614376	0	0.00610785	2293	4150	6443	0.554768	0	0	842	1143	1985	0.205114	0	0	0.00203595	0.00287927
18S	385	G	564	1527	2091	0.912163	0.176507	0.477151	656	1946	2602	0.253289	0	0.202161	294	530	824	0.988081	0.177128	0.497306	0.392206	0.134634
18S	386	C	900	2686	3586	0.0611251	0	0.0576191	1232	2718	3950	0.252507	0	0	522	885	1407	0.0463068	0	0.0442875	0.0339689	0.0246285
18S	387	C	993	3435	4428	0.169298	0	0	1453	1820	3273	0.107948	0	0	789	633	1422	0.0302725	0	0	0	0
18S	388	U	1568	4155	5723	0.40594	0	0	1602	1952	3554	0.245538	0	0	882	1058	1940	0.30901	0	0	0	0
18S	389	A	940	1353	2293	0.617136	0.0906374	0.381726	958	949	1907	0.377201	0	0.273994	543	317	860	0.715279	0.0886638	0.417287	0.357669	0.0609223
18S	390	C	1102	1577	2679	0.348458	0	0.258484	708	1073	1781	0.375315	0	0.273005	376	533	909	0.786252	0.0911835	0.440439	0.323976	0.0825651
18S	391	C	1768	1853	3621	0.0801736	0	0	866	964	1830	0.149924	0	0.130439	650	1002	1652	0.017685	0	0	0.0434798	0.0614897
18S	392	A	1363	2086	3449	0.0576296	0	0	605	546	1151	0.775579	0.146866	0.437017	539	576	1115	0.56582	0.0116285	0.361564	0.266194	0.190731
18S	393	U	2176	2582	4758	0.37979	0	0	578	1185	1763	0.0301902	0	0.0293216	780	692	1472	0.204262	0	0.169712	0.0663444	0.0740653
18S	394	G	1840	1268	3108	0.0327365	0	0	425	720	1145	0.597722	0.0805858	0.374313	559	1824	2383	0.237961	0	0	0.124771	0.176453
18S	395	G	592	2461	3053	0.0846249	0	0	301	987	1288	0.358366	0.0638495	0.263972	197	1726	1923	0.0031416	0	0	0.0879907	0.124438
18S	396	U	545	2130	2675	0.0686472	0	0.06426	209	1643	1852	0.0812496	0	0.0751817	201	3299	3500	0.448592	0	0	0.0464806	0.0331678
18S	397	G	238	558	796	2.97652	0.498056	0.74876	106	1837	1943	0.125749	0	0.111753	76	2576	2652	0.135549	0	0	0.286838	0.329799
18S	398	A	164	999	1163	1.85808	0.319489	0.65031	148	1310	1458	0.65934	0	0.397515	52	846	898	1.97207	0.303252	0.663782	0.570536	0.122468
18S	399	C	190	2211	2401	0.338917	0	0.253206	208	1790	1998	0.245967	0	0.19749	117	1565	1682	0.57989	0	0.367183	0.272626	0.0706246
18S	400	C	338	3327	3665	0.175111	0	0	344	2277	2621	0.0215993	0	0	215	2964	3179	0.211265	0	0	0	0
18S	401	A	182	2841	3023	0.0853211	0	0.0786377	224	1887	2111	0.37469	0	0.272657	139	1523	1662	0.635224	0	0.388606	0.246634	0.127875
18S	402	C	256	3749	4005	0.179916	0	0	237	6853	7090	0.638662	0	0	142	3589	3731	0.333962	0	0	0	0
18S	403	G	336	4904	5240	0.355365	0	0	214	3457	3671	0.0987775	0	0	169	5055	5224	0.571445	0	0	0	0
18S	404	G	502	6430	6932	0.513945	0	0	480	2507	2987	0.197546	0	0.165005	344	3596	3940	0.410339	0	0	0.0550016	0.0777841
18S	405	G	230	2007	2237	0.793769	0.0720264	0.442625	160	1228	1388	1.82351	0.238619	0.645996	105	1184	1289	1.0083	0.115978	0.502261	0.530294	0.0853592
18S	406	U	179	1522	1701	1.44651	0.271156	0.591396	129	2312	2441	0.617163	0	0.38173	70	784	854	2.01053	0.34741	0.668092	0.547072	0.121035
18S	407	G	199	4263	4462	0.146568	0	0	139	4262	4401	0.139209	0	0	94	2180	2274	0.00616361	0	0.00612853	0.00204285	0.00288902
18S	408	A	255	2846	3101	0.279243	0	0.218343	117	3986	4103	0.0487411	0	0	61	1459	1520	0.517335	0	0.341098	0.18648	0.141063
18S	409	C	529	4818	5347	0.313581	0	0	191	7232	7423	0.555015	0	0	90	1999	2089	0.0178203	0	0	0	0
18S	410	G	813	2692	3505	0.115006	0	0.10317	282	4239	4521	0.196238	0	0	126	2107	2233	0.173058	0	0	0.0343901	0.0486349
18S	411	G	1319	2101	3420	0.277219	0	0.217099	453	2912	3365	0.167129	0	0.143233	177	1524	1701	0.146873	0	0.128129	0.16282	0.0388727
18S	412	G	2558	2068	4626	0.0712293	0	0.0665064	1982	1546	3528	0.169925	0	0.14528	716	1379	2095	0.0210242	0	0.0206009	0.0774624	0.0514861
18S	413	G	2263	820	3083	0.854568	0.0680853	0.460872	1926	598	2524	0.721875	0.0953169	0.419334	929	1202	2131	0.140233	0	0.123037	0.334414	0.150425
18S	414	A	2705	491	3196	0.916953	0.108255	0.478417	2326	498	2824	0.558655	0.0490427	0.358503	1014	437	1451	0.996541	0.136967	0.499306	0.445409	0.0620407
18S	415	A	3049	646	3695	0.749931	0.0571532	0.428615	2087	461	2548	0.758079	0.115644	0.431294	882	189	1071	2.08705	0.402767	0.676271	0.51206	0.11612
18S	416	U	5448	479	5927	0.0968455	0	0.0883081	3265	667	3932	0.0847586	0	0.0781542	1745	356	2101	0.708706	0.171568	0.414877	0.19378	0.156394
18S	417	C	12589	1720	14309	0.591395	0	0	6143	703	6846	0.398139	0	0	4222	372	4594	0.185975	0	0	0	0
18S	418	A	11933	867	12800	0.507402	0	0	5823	336	6159	0.269138	0	0	4754	233	4987	0.148574	0	0	0	0
18S	419	G	7617	712	8329	0.182354	0	0	4337	340	4677	0.0334046	0	0.0323315	4973	312	5285	0.137121	0	0	0.0107772	0.0152412
18S	420	G	6433	605	7038	0.0112279	0	0	5188	567	5755	0.152064	0	0	7319	339	7658	0.40162	0	0	0	0
18S	421	G	3882	639	4521	0.574837	0.0196648	0.365065	3317	439	3756	0.379895	0.00291064	0.27536	4911	360	5271	0.0420608	0	0	0.213475	0.155329
18S	422	U	3494	1102	4596	0.454681	0	0.312611	2561	1674	4235	0.178444	0	0.151454	4133	1462	5595	0.111768	0	0	0.154688	0.127643
18S	423	U	3776	851	4627	0.36143	0	0.265521	3057	2716	5773	0.188373	0	0	4776	1051	5827	0.160427	0	0	0.0885069	0.125168
18S	424	C	4637	2303	6940	0.225923	0	0	3715	3369	7084	0.408329	0	0	6338	1108	7446	0.395836	0	0	0	0
18S	425	G	4151	1125	5276	0.0460173	0	0	3580	1377	4957	0.175765	0	0	3776	482	4258	0.0681381	0	0.0638055	0.0212685	0.0300782
18S	426	A	5351	625	5976	0.232298	0	0	3836	981	4817	0.225829	0	0	4053	378	4431	0.0617153	0	0	0	0
18S	427	U	3239	1358	4597	0.0212073	0	0	2510	1239	3749	0.0900237	0	0	2712	472	3184	0.205655	0	0.17062	0.0568733	0.0804309
18S	428	U	170	56	226	20.2971	0.888204	0.953242	141	100	241	13.2587	0.826692	0.930137	136	44	180	20.2933	0.888052	0.953284	0.945554	0.0109019	1	0.953242	0.930137	0.953284	0.945554	0.0109019
18S	429	C	3061	768	3829	0.112547	0	0.101185	1913	864	2777	0.000639949	0	0.00063977	2463	366	2829	0.153698	0	0.133263	0.0783628	0.0564972
18S	430	C	3383	2327	5710	0.337738	0	0	1587	591	2178	0.0921116	0	0.0843781	2780	746	3526	0.199014	0	0	0.028126	0.0397762
18S	431	G	1965	3165	5130	0.325193	0	0	1371	723	2094	0.0852294	0	0	1663	945	2608	0.0283591	0	0	0	0
18S	432	G	2105	1249	3354	0.008975	0	0	821	270	1091	0.551516	0	0.355679	1838	654	2492	0.0682801	0	0	0.11856	0.167669
18S	433	A	3321	916	4237	0.322571	0	0	1005	383	1388	0.00740741	0	0	2208	576	2784	0.259054	0	0	0	0
18S	434	G	2170	651	2821	0.0509725	0	0	690	205	895	0.36126	0	0.265604	1857	323	2180	0.119624	0	0	0.0885347	0.125207
18S	435	A	2183	531	2714	0.0725844	0	0	695	284	979	0.199014	0	0.166122	2315	285	2600	0.317634	0	0	0.0553742	0.0783109
18S	436	G	502	219	721	2.29314	0.394199	0.696631	161	93	254	3.31207	0.51258	0.768792	539	131	670	1.59914	0.319543	0.61561	0.693678	0.0625711		0.696631	0.768792	0.61561	0.693678	0.0625711
18S	437	G	988	248	1236	0.51677	0	0.340886	647	317	964	0.058791	0	0	1018	202	1220	0.15329	0	0.13301	0.157965	0.14028
18S	438	G	760	210	970	0.579254	0	0.367029	660	148	808	0.0275512	0	0.0268447	874	271	1145	0.0538201	0	0.0511137	0.148329	0.154961
18S	439	A	1111	666	1777	0.340289	0	0	859	300	1159	0.36137	0	0	1020	231	1251	0.204038	0	0	0	0
18S	440	G	272	189	461	1.29324	0.160299	0.564469	276	468	744	0.0155705	0	0.015352	249	95	344	1.66522	0.248844	0.625476	0.401766	0.274369
18S	441	C	426	121	547	0.575973	0	0.365895	402	323	725	0.0215488	0	0.0211227	236	91	327	1.36745	0.118651	0.578349	0.321789	0.229614
18S	442	C	390	180	570	0.246254	0	0.197874	333	285	618	0.204308	0	0.169876	191	84	275	1.307	0.185665	0.567429	0.311726	0.18117
18S	443	U	367	134	501	0.390106	0	0.281033	367	266	633	0.21877	0	0.179733	294	151	445	0.305057	0	0.234152	0.23164	0.0413938
18S	444	G	316	110	426	0.60026	0	0.375651	408	134	542	0.430776	0.0588949	0.301466	254	212	466	0.169355	0	0.145094	0.27407	0.0960976
18S	445	A	190	134	324	1.05197	0.0435772	0.513432	260	148	408	0.943412	0.23209	0.486053	182	241	423	0.241352	0	0.194797	0.398094	0.144187
18S	446	G	396	385	781	0.267732	0	0	774	263	1037	0.300557	0	0	324	435	759	0.395629	0	0	0	0
18S	447	A	270	161	431	1.3134	0.047558	0.568304	565	208	773	0.0584554	0	0.0552945	293	183	476	0.212625	0	0.175647	0.266415	0.219049
18S	448	A	364	200	564	1.60885	0	0.617108	654	287	941	0.0302784	0	0.0294188	308	84	392	0.835312	0	0.455766	0.367431	0.247921
18S	449	A	564	264	828	1.18386	0	0.542395	579	335	914	0.235859	0	0.191015	289	91	380	1.34255	0.135347	0.573757	0.435723	0.173507
18S	450	C	116	988	1104	1.09881	0	0.523766	137	717	854	0.567225	0	0.3622	641	156	797	0.223921	0	0.183141	0.356369	0.139121
18S	451	G	32	468	500	5.13458	0.567364	0.837262	56	679	735	1.06591	0.167536	0.516292	475	196	671	1.01559	0	0.50424	0.619265	0.154226
18S	452	G	65	745	810	3.45878	0.5386	0.775938	58	929	987	0.776181	0.168594	0.437243	371	174	545	2.09628	0.297467	0.677432	0.630204	0.142247
18S	453	C	120	7035	7155	0.479483	0	0	68	1525	1593	0.276251	0	0.216562	285	1467	1752	0.185213	0	0.156345	0.124302	0.0912681
18S	454	U	32	7765	7797	0.467921	0	0	37	3378	3415	0.386306	0	0	246	2129	2375	0.0117097	0	0	0	0
18S	455	A	19	4154	4173	0.176221	0	0.14985	20	2591	2611	0.0669347	0	0	177	2442	2619	0.0103138	0	0.0102124	0.0533541	0.06836
18S	456	C	21	6608	6629	0.287756	0	0	15	3135	3150	0.211587	0	0	164	1541	1705	0.71029	0	0.415446	0.138482	0.195843
18S	457	C	49	8018	8067	0.418938	0	0	34	1983	2017	0.393178	0	0.282317	202	5499	5701	0.532766	0	0	0.0941057	0.133086
18S	458	A	28	4661	4689	0.0947809	0	0.0865921	24	3453	3477	0.190109	0	0	113	3838	3951	0.221275	0	0	0.028864	0.0408199
18S	459	C	93	9750	9843	0.538007	0	0	86	5103	5189	0.456654	0	0	219	7195	7414	0.611435	0	0	0	0
18S	460	A	16	3418	3434	0.44065	0	0.305931	16	3115	3131	0.00193345	0	0.00193033	48	2822	2870	0.251952	0	0.201304	0.169722	0.126101
18S	461	U	16	2534	2550	0.812897	0.0480532	0.448494	16	3075	3091	0.00559508	0	0	72	2688	2760	0.340585	0	0.254126	0.234206	0.183638
18S	462	C	2	122	124	35.4079	0.909539	0.972747	0	976	976	2.2522	0.340281	0.692734	0	114	114	32.6552	0.888688	0.970538	0.878673	0.131482	1	0.972747	0.692734	0.970538	0.878673	0.131482
18S	463	C	21	3303	3324	0.198386	0	0.165586	17	3155	3172	0.0865007	0	0	37	2358	2395	0.539561	0	0.350559	0.172048	0.143188
18S	464	A	11	3228	3239	0.176176	0	0.149827	8	2983	2991	0.0169006	0	0	30	3270	3300	0.0683497	0	0.063995	0.0712739	0.0613826
18S	465	A	10	4778	4788	0.253894	0	0	44	4309	4353	0.385625	0	0	26	4454	4480	0.24889	0	0	0	0
18S	466	G	54	4963	5017	0.341998	0	0	29	3191	3220	0.15439	0	0	76	6085	6161	0.509456	0	0	0	0
18S	467	G	107	3473	3580	0.0279096	0	0	59	2482	2541	0.0690926	0	0.0646511	126	4943	5069	0.381376	0	0	0.0215504	0.0304768
18S	468	A	2	535	537	6.09095	0.595334	0.8592	1	366	367	6.7551	0.653919	0.871358	8	408	416	7.66533	0.652523	0.884843	0.8718	0.010473	1	0.8592	0.871358	0.884843	0.8718	0.010473
18S	469	A	125	4994	5119	0.323787	0	0	117	3092	3209	0.214095	0	0	236	3417	3653	0.0754759	0	0	0	0
18S	470	G	100	4988	5088	0.337366	0	0	175	2687	2862	0.153433	0	0	338	3720	4058	0.182245	0	0	0	0
18S	471	G	52	3443	3495	0.0339912	0	0	52	2025	2077	0.132697	0	0.117201	219	2435	2654	0.275715	0	0.216189	0.11113	0.0883633
18S	472	C	85	4304	4389	0.322425	0	0	128	4133	4261	0.56467	0	0	572	3148	3720	0.189346	0	0	0	0
18S	473	A	90	2775	2865	0.0053307	0	0	125	1900	2025	0.0264945	0	0	757	1685	2442	0.173084	0	0.147598	0.0491992	0.0695782
18S	474	G	129	1452	1581	0.724575	0	0.420301	69	1182	1251	0.529464	0	0.346357	628	1397	2025	0.30963	0	0.236515	0.334391	0.075506
18S	475	C	97	3348	3445	0.29893	0	0	110	1350	1460	0.296874	0	0.229036	1639	2016	3655	0.33051	0	0	0.0763454	0.107969
18S	476	A	79	1839	1918	0.16504	0	0.141724	161	1014	1175	0.510705	0	0.338248	1356	1774	3130	0.2833	0	0	0.15999	0.138692
18S	477	G	57	1055	1112	0.83511	0.131599	0.455297	343	522	865	1.01148	0.110394	0.503143	1017	1656	2673	0.244332	0	0	0.31948	0.226749
18S	478	G	98	915	1013	0.75549	0	0.4306	410	425	835	0.939115	0	0.4846	328	700	1028	0.896458	0.131441	0.472944	0.462715	0.0232014
18S	479	C	320	1170	1490	0.0234667	0	0	1240	707	1947	0.324293	0	0	153	1409	1562	0.0244331	0	0.0238652	0.00795508	0.0112502
18S	480	G	258	480	738	0.907939	0	0.476212	729	529	1258	0.0853411	0	0.0786883	655	245	900	0.62697	0	0.385624	0.313508	0.170111
18S	481	C	524	1055	1579	0.222293	0	0	1025	1068	2093	0.402053	0	0	950	471	1421	0.139991	0	0	0	0
18S	482	G	325	794	1119	0.00814484	0	0.0080862	486	1122	1608	0.216601	0	0	140	260	400	1.76681	0.221256	0.639148	0.215745	0.29941
18S	483	C	490	1475	1965	0.524703	0	0	879	1406	2285	0.516803	0	0	268	693	961	0.124186	0	0	0	0
18S	484	A	19	16	35	30.0148	0.910459	0.968625	22	16	38	32.1852	0.910803	0.970616	4	60	64	11.4665	0.795963	0.920921	0.953387	0.0229713	1	0.968625	0.970616	0.920921	0.953387	0.0229713
18S	485	A	474	133	607	0.693732	0.00297625	0.409986	634	263	897	0.249171	0	0.199647	129	390	519	0.398675	0	0.28543	0.298354	0.0863554
18S	486	A	1173	112	1285	0.29193	0	0	1126	157	1283	0.257269	0	0	287	225	512	0.326078	0	0.246258	0.0820861	0.116087
18S	487	U	693	102	795	0.209296	0	0.173253	732	165	897	0.0135857	0	0.0134184	156	456	612	0.0470183	0	0.0449769	0.0772161	0.0691197
18S	488	U	977	71	1048	0.105402	0	0	610	167	777	0.0427735	0	0.0410696	222	674	896	0.356324	0	0	0.0136899	0.0193604
18S	489	A	517	21	538	0.903422	0.0435393	0.475094	277	67	344	1.36126	0.0581559	0.577205	86	357	443	0.436862	0	0.304516	0.452272	0.112488
18S	490	C	839	24	863	0.103421	0	0.0938258	462	31	493	0.388844	0	0.280385	227	538	765	0.252161	0	0	0.124737	0.116535
18S	491	C	1035	33	1068	0.0903544	0	0	478	50	528	0.328775	0	0.24778	243	604	847	0.323572	0	0	0.0825933	0.116805
18S	492	C	891	34	925	0.0577514	0	0.0546541	509	33	542	0.230018	0	0.187284	263	475	738	0.230612	0	0	0.0806462	0.0786365
18S	493	A	846	21	867	0.0671531	0	0.0629953	508	43	551	0.0919887	0	0.0843796	166	177	343	0.684528	0.0846742	0.407065	0.184813	0.157398
18S	494	C	1743	57	1800	0.57328	0	0	765	38	803	0.344444	0	0	522	171	693	0.283782	0	0	0	0
18S	495	U	1490	17	1507	0.521699	0	0	1254	45	1299	0.67553	0	0	386	55	441	0.0694067	0	0.0650397	0.0216799	0.03066
18S	496	C	805	24	829	0.129451	0	0	285	18	303	0.650987	0	0.395089	298	43	341	0.288044	0	0.224138	0.206409	0.161781
18S	497	C	414	43	457	0.438258	0	0.305178	535	16	551	0.231139	0	0	303	24	327	0.165346	0	0.142258	0.149145	0.124683
18S	498	C	240	22	262	1.1621	0.137592	0.538434	325	27	352	0.133554	0	0.118114	390	37	427	0.271236	0	0	0.218849	0.231068
18S	499	G	81	22	103	3.79177	0.383823	0.7929	62	13	75	4.16053	0.443728	0.808282	157	28	185	0.639188	0.00158961	0.391225	0.664136	0.193079
18S	500	A	69	9	78	4.61069	0.192353	0.823627	56	3	59	5.0563	0.433015	0.837186	207	15	222	0.380568	0	0.276559	0.645791	0.261145
18S	501	C	92	26	118	2.07507	0	0.676653	85	13	98	2.24299	0.0485351	0.693803	259	21	280	0.0882958	0	0.0813983	0.483952	0.284734
18S	502	C	79	27	106	2.28141	0	0.697239	135	15	150	0.834511	0.0194108	0.456544	41	12	53	5.95226	0.567005	0.858449	0.670744	0.165143
18S	503	C	57	13	70	3.8277	0.256727	0.795182	170	22	192	0.405239	0	0.289444	45	22	67	4.63284	0.423513	0.824623	0.636416	0.24564
18S	504	G	110	37	147	2.33228	0	0.701327	260	18	278	0.127599	0	0.11352	103	28	131	2.9346	0.0313369	0.747283	0.52071	0.288537
18S	505	G	268	62	330	1.28644	0	0.563383	342	49	391	0.0811224	0	0.0752129	379	27	406	0.794649	0	0.443395	0.360664	0.207703
18S	506	G	580	62	642	0.273821	0	0.215223	293	147	440	0.0356513	0	0.0344996	691	38	729	0.0624201	0	0.0588286	0.10285	0.0800777
18S	507	G	796	65	861	0.218317	0	0.179366	287	58	345	0.889114	0	0.471372	799	40	839	0.198638	0	0.165884	0.272208	0.140938
18S	508	A	1087	65	1152	0.351238	0	0.260105	445	104	549	0.964222	0	0.491347	1056	50	1106	0.381512	0	0.276336	0.342596	0.105392
18S	509	G	173	11	184	9.90222	0.577552	0.908726	99	10	109	12.7117	0.61766	0.927685	149	3	152	12.966	0.669828	0.928832	0.921748	0.00921956	1	0.908726	0.927685	0.928832	0.921748	0.00921956
18S	510	G	2784	34	2818	0.251555	0	0	1212	72	1284	0.407938	0	0.289902	2473	23	2496	0.0599163	0	0	0.0966339	0.136661
18S	511	U	4294	43	4337	0.511749	0	0	1982	131	2113	0.0920425	0	0	3705	168	3873	0.375638	0	0	0	0
18S	512	A	79	2	81	34.8337	0.825813	0.972424	41	0	41	61.663	0.927493	0.984416	72	29	101	31.6688	0.849524	0.969681	0.975507	0.00639822	1	0.972424	0.984416	0.969681	0.975507	0.00639822
18S	513	G	3041	75	3116	0.00830214	0	0.00823641	2705	111	2816	0.0676606	0	0.0633939	2501	746	3247	0.156739	0	0.135537	0.0690557	0.0521242
18S	514	U	7725	267	7992	0.618224	0	0	6819	385	7204	0.575946	0	0	5165	3357	8522	0.560566	0	0	0	0
18S	515	G	2934	238	3172	0.291897	0	0.226	3779	832	4611	0.157967	0	0	3495	2371	5866	0.212846	0	0	0.0753332	0.106537
18S	516	A	3671	227	3898	0.231467	0	0.187999	4229	773	5002	0.0882337	0	0	3778	1088	4866	0.125706	0	0.111689	0.0998961	0.0772021
18S	517	C	307	7	314	17.0756	0.829678	0.944843	292	60	352	14.6517	0.804409	0.936279	250	46	296	20.5679	0.857248	0.953784	0.944968	0.00714685	1	0.944843	0.936279	0.953784	0.944968	0.00714685
18S	518	G	3145	872	4017	0.503625	0	0.334996	3792	1827	5619	0.024306	0	0	5325	484	5809	0.118807	0	0.106207	0.147068	0.13978
18S	519	A	8012	373	8385	0.25774	0	0	8489	587	9076	0.394676	0	0	10910	380	11290	0.432018	0	0	0	0
18S	520	A	6388	338	6726	0.0137456	0	0.0135612	5413	454	5867	0.02116	0	0.020725	6842	255	7097	0.000557277	0	0	0.0114287	0.00859425
18S	521	A	7533	276	7809	0.134312	0	0	6013	346	6359	0.100973	0	0	7368	241	7609	0.0966944	0	0	0	0
18S	522	A	12288	208	12496	0.495442	0	0	10089	245	10334	0.511223	0	0	10674	196	10870	0.421236	0	0	0	0
18S	523	A	7317	248	7565	0.101416	0	0	5012	221	5233	0.0145799	0	0.0143731	5675	151	5826	0.131526	0	0.116255	0.0435427	0.0517492
18S	524	U	12653	405	13058	0.530673	0	0	8165	293	8458	0.438779	0	0	12282	302	12584	0.554074	0	0	0	0
18S	525	A	5900	379	6279	0.0321762	0	0.031178	3586	316	3902	0.211891	0	0.17488	5180	76	5256	0.104373	0	0.0945251	0.100194	0.058803
18S	526	A	4749	194	4943	0.207607	0	0.171945	2779	277	3056	0.358518	0	0.263967	3683	78	3761	0.337601	0	0.252443	0.229452	0.0409346
18S	527	C	3642	553	4195	0.292776	0	0.226513	1660	325	1985	0.873945	0.0920846	0.466492	3372	182	3554	0.217003	0	0.17835	0.290452	0.126023
18S	528	A	1405	401	1806	1.76996	0.286808	0.639112	916	308	1224	1.70205	0.208603	0.630101	1425	155	1580	1.46045	0.169142	0.593722	0.620978	0.0196209
18S	529	A	1027	1281	2308	0.751682	0	0.429226	679	509	1188	1.23688	0.0869131	0.553158	1184	97	1281	1.47497	0.0756377	0.596143	0.526175	0.0707639
18S	530	U	1094	2131	3225	0.0369946	0	0.0356855	1050	799	1849	0.212781	0	0.175527	1216	379	1595	0.684517	0	0.406509	0.205907	0.152905
18S	531	A	823	1293	2116	0.251462	0	0.20101	1127	581	1708	0.0492946	0	0.047005	680	144	824	1.50273	0.213931	0.600728	0.282914	0.233357
18S	532	C	1413	1891	3304	0.373592	0	0	1753	904	2657	0.442162	0	0	1058	347	1405	0.222586	0	0.182167	0.0607225	0.0858746
18S	533	A	683	1610	2293	0.205304	0	0	348	745	1093	0.371958	0	0.271296	500	574	1074	0.464734	0	0.317484	0.19626	0.140052
18S	534	G	1048	657	1705	0.0805458	0	0	1535	390	1925	0.324201	0	0	1552	676	2228	0.428717	0	0	0	0
18S	535	G	729	158	887	0.648911	0.111318	0.393808	854	382	1236	0.0629839	0	0.0592971	1730	406	2136	0.438231	0	0	0.151035	0.173365
18S	536	A	718	89	807	0.550853	0.0458224	0.355477	789	279	1068	0.194387	0	0.162878	1459	89	1548	0.240471	0	0	0.172785	0.145292
18S	537	C	381	38	419	1.55156	0.219154	0.608651	436	308	744	0.69739	0.0789128	0.411185	1076	147	1223	0.105837	0	0	0.339945	0.253535
18S	538	U	227	78	305	2.13166	0.204419	0.681392	611	247	858	0.374479	0	0.272683	683	223	906	0.142742	0	0.125032	0.359702	0.23532
18S	539	C	272	104	376	1.17009	0.0139793	0.539849	469	211	680	0.625485	0.0764125	0.385147	610	49	659	0.422424	0.0179744	0.297292	0.407429	0.100269
18S	540	U	376	56	432	0.809443	0	0.447915	619	250	869	0.270485	0	0.213092	442	41	483	0.764876	0.117299	0.433896	0.364968	0.107545
18S	541	U	423	50	473	0.68195	0.0623855	0.405961	699	242	941	0.127495	0	0.113184	319	37	356	1.03405	0.146768	0.509071	0.342739	0.167689
18S	542	U	439	36	475	0.892157	0.182533	0.472027	908	286	1194	0.0923477	0	0	335	38	373	0.704545	0	0.413983	0.295336	0.210175
18S	543	C	490	342	832	0.306042	0	0.234544	1079	717	1796	0.355654	0	0	299	147	446	0.443152	0	0.307549	0.180698	0.131203
18S	544	G	479	650	1129	0.224012	0	0.183147	562	364	926	0.599796	0	0.375173	216	145	361	1.1818	0	0.542349	0.36689	0.146761
18S	545	A	743	734	1477	0.216028	0	0.177749	583	459	1042	0.754235	0	0.430186	261	130	391	1.92905	0	0.659167	0.422367	0.196616
18S	546	G	778	951	1729	0.298092	0	0.229741	812	616	1428	0.463409	0	0.316815	304	118	422	2.42955	0.20419	0.708905	0.418487	0.208411
18S	547	G	1092	373	1465	0.959019	0.11939	0.489711	652	279	931	1.75523	0.318434	0.637303	447	118	565	2.72646	0.246827	0.731996	0.61967	0.0996952
18S	548	C	1682	212	1894	0.779015	0.160087	0.438021	1266	501	1767	0.650421	0.135188	0.394229	830	271	1101	1.3436	0.148898	0.573528	0.468593	0.0763237
18S	549	C	2973	781	3754	0.0195118	0	0.0191433	2661	529	3190	0.029625	0	0.0287814	1208	780	1988	0.536255	0	0.349181	0.132368	0.15336
18S	550	C	3576	1099	4675	0.0314229	0	0	3382	711	4093	0.0668675	0	0	1886	1434	3320	0.0825856	0	0.0763067	0.0254356	0.0359713
18S	551	U	5058	1212	6270	0.174117	0	0	5017	1127	6144	0.293418	0	0	3389	3012	6401	0.358206	0	0	0	0
18S	552	G	2521	3487	6008	0.0605518	0	0.0571035	3157	923	4080	0.334953	0	0.250956	1636	2259	3895	0.461154	0	0.315665	0.207908	0.109858
18S	553	U	4260	3273	7533	0.0394478	0	0	3710	2070	5780	0.0512234	0	0.0487354	2442	7224	9666	0.340915	0	0	0.0162451	0.0229741
18S	554	A	3717	2082	5799	0.468738	0.0314252	0.319181	2848	2686	5534	0.272761	0	0.214337	1861	3434	5295	0.556164	0	0.357438	0.296985	0.060492
18S	555	A	5531	2160	7691	0.218149	0.000153547	0.179101	3273	3482	6755	0.152421	0	0.132278	2655	2727	5382	0.73727	0.0667754	0.424429	0.24527	0.128119
18S	556	U	7766	2401	10167	0.0420284	0	0.040337	4398	4389	8787	0.00768978	0	0	3698	3566	7264	0.487798	0.0450605	0.327896	0.122744	0.145996
18S	557	U	7471	3173	10644	0.0902907	0	0.0828206	4352	5551	9903	0.063338	0	0	5276	5083	10359	0.126673	0	0.112441	0.0650871	0.0475856
18S	558	G	9141	7636	16777	0.286232	0	0	6007	5745	11752	0.177241	0	0	7528	10247	17775	0.333373	0	0	0	0
18S	559	G	7171	6555	13726	0.0526513	0	0	5302	5530	10832	0.0564807	0	0	8657	8984	17641	0.292651	0	0	0	0
18S	560	A	6905	6885	13790	0.0271498	0	0	6384	5721	12105	0.142196	0	0	10276	6865	17141	0.260698	0	0	0	0
18S	561	A	5869	7760	13629	0.00966659	0	0.00957473	5970	5559	11529	0.0777277	0	0	7379	4899	12278	0.0865977	0	0.0797022	0.029759	0.0355309
18S	562	U	11176	11930	23106	0.443403	0	0	8602	9378	17980	0.449821	0	0	13761	8896	22657	0.465458	0	0	0	0
18S	563	G	6121	8157	14278	0.0579911	0	0	5222	3935	9157	0.144343	0	0.126148	7952	5730	13682	0.0740107	0	0	0.0420493	0.0594666
18S	564	A	8065	8855	16920	0.265345	0	0	4733	6053	10786	0.106308	0	0	9159	4892	14051	0.161843	0	0	0	0
18S	565	G	5893	4551	10444	0.144264	0	0.126086	4339	2864	7203	0.277591	0	0.217301	3649	2933	6582	0.705465	0.13176	0.413687	0.252358	0.120001
18S	566	U	6870	2753	9623	0.129657	0	0.114786	5632	2851	8483	0.0366022	0	0	4637	2887	7524	0.285326	0	0.22201	0.112266	0.0906528
18S	567	C	4978	3639	8617	0.145117	0	0.12674	4787	2965	7752	0.0493157	0	0	3210	3190	6400	0.348952	0	0.258714	0.128485	0.105627
18S	568	C	6691	4790	11481	0.278276	0	0	5817	2501	8318	0.233116	0	0	5043	3333	8376	0.11407	0	0	0	0
18S	569	A	3324	2097	5421	0.342686	0.000785667	0.255259	3000	1425	4425	0.254828	0.0164743	0.203114	3238	2584	5822	0.0665445	0	0.0624027	0.173592	0.0814538
18S	570	C	1640	3019	4659	0.307196	0	0.235042	1716	1935	3651	0.312958	0	0.238411	1974	3615	5589	0.0743172	0	0	0.157818	0.111602
18S	571	U	1124	1820	2944	0.702452	0.055004	0.412694	967	1557	2524	0.617135	0.0364272	0.381716	1228	1634	2862	0.589785	0.0657385	0.371066	0.388492	0.0176573
18S	572	U	696	1668	2364	0.792544	0	0.442238	733	1091	1824	0.944396	0.0446829	0.485838	773	914	1687	1.46617	0.203925	0.594655	0.507577	0.0640947
18S	573	U	1602	2420	4022	0.178932	0	0	1470	1905	3375	0.192578	0	0	2237	2965	5202	0.379142	0	0	0	0
18S	574	A	1060	817	1877	0.55478	0	0.356945	1009	1377	2386	0.0294512	0	0	1195	1864	3059	0.00954248	0	0	0.118982	0.168265
18S	575	A	1065	602	1667	0.337297	0	0.252336	623	630	1253	0.531189	0.0421266	0.347094	1025	695	1720	0.534495	0	0.348452	0.31596	0.0449927
18S	576	A	99	104	203	9.33459	0.766348	0.903666	56	128	184	8.62246	0.753899	0.89658	156	94	250	8.89606	0.741426	0.899312	0.899853	0.00291803	1	0.903666	0.89658	0.899312	0.899853	0.00291803
18S	577	U	900	280	1180	0.471277	0	0.320503	619	535	1154	0.28278	0	0.220592	1511	429	1940	0.0207739	0	0.0203614	0.187152	0.124793
18S	578	C	1198	318	1516	0.016099	0	0.0158542	455	578	1033	0.329691	0	0.248126	1183	361	1544	0.208004	0	0.172281	0.14542	0.0967079
18S	579	C	1115	308	1423	0.00246567	0	0.00246133	523	386	909	0.470354	0	0.320131	1478	397	1875	0.0749704	0	0	0.107531	0.150334
18S	580	U	1219	385	1604	0.230571	0	0	626	1025	1651	0.318637	0	0	1505	419	1924	0.233229	0	0	0	0
18S	581	U	1056	295	1351	0.0535667	0	0	451	636	1087	0.0918505	0	0.0841946	987	418	1405	0.0130077	0	0.0128497	0.0323481	0.0370344
18S	582	U	1591	458	2049	0.407187	0	0	745	608	1353	0.0886673	0	0	1457	542	1999	0.323822	0	0	0	0
18S	583	A	799	128	927	0.556897	0.0388273	0.357944	453	830	1283	0.0549152	0	0.052095	745	334	1079	0.487541	0.0216614	0.327954	0.245998	0.137656
18S	584	A	568	73	641	1.2257	0.157123	0.551089	323	586	909	0.504823	0	0.335715	470	258	728	1.12269	0.102224	0.529243	0.472016	0.0967908
18S	585	C	257	346	603	1.45445	0.200611	0.592977	235	1091	1326	0.0328644	0	0.031842	318	680	998	0.523145	0	0.34369	0.322836	0.229557
18S	586	G	423	669	1092	0.486327	0	0.327402	303	743	1046	0.484867	0	0.326749	396	697	1093	0.480256	0	0.324642	0.326264	0.00117796
18S	587	A	1182	1128	2310	0.289682	0	0	658	1445	2103	0.247756	0	0	917	459	1376	0.297273	0	0.22928	0.0764268	0.108084
18S	588	G	782	1194	1976	0.0903726	0	0	622	1644	2266	0.260045	0	0	897	1168	2065	0.0976928	0	0	0	0
18S	589	G	556	1625	2181	0.129962	0	0.115061	425	1426	1851	0.0141469	0	0.013957	408	3063	3471	0.447459	0	0	0.0430061	0.0512684
18S	590	A	14	264	278	11.2697	0.625717	0.918767	10	152	162	14.1123	0.794616	0.934208	10	113	123	19.6091	0.853364	0.95185	0.934942	0.0135163	1	0.918767	0.934208	0.95185	0.934942	0.0135163
18S	591	U	525	1783	2308	0.691165	0	0.408796	522	1138	1660	0.657041	0	0.396659	594	1056	1650	0.651457	0.0578052	0.394619	0.400025	0.00625821
18S	592	C	509	3953	4462	0.053534	0	0	390	2920	3310	0.101644	0	0	417	3098	3515	0.17324	0	0	0	0
18S	593	C	675	2544	3219	0.602692	0	0.376122	499	3113	3612	0.0181936	0	0	172	4400	4572	0.321991	0	0	0.125374	0.177306
18S	594	A	396	1682	2078	2.01154	0.324119	0.668051	463	1720	2183	0.929574	0.135002	0.481865	120	2577	2697	0.387966	0	0.279596	0.476504	0.158631
18S	595	U	543	12572	13115	0.594359	0	0	525	2759	3284	0.296005	0	0.228452	212	4119	4331	0.169139	0	0	0.0761506	0.107693
18S	596	U	590	10057	10647	0.430005	0	0	338	6819	7157	0.405934	0	0	137	3613	3750	0.0327676	0	0.0317361	0.0105787	0.0149605
18S	597	G	905	7394	8299	0.154657	0	0	670	6247	6917	0.26949	0	0	219	4669	4888	0.0812959	0	0	0	0
18S	598	G	918	3834	4752	0.619062	0	0.382408	830	4649	5479	0.0282664	0	0.0274943	432	5120	5552	0.133994	0	0	0.136634	0.17415
18S	599	A	1594	7903	9497	0.229862	0	0	872	7693	8565	0.326575	0	0	320	3866	4186	0.30958	0	0.236439	0.0788132	0.111459
18S	600	G	1491	11322	12813	0.452813	0	0	645	6174	6819	0.0980792	0	0	389	6456	6845	0.207846	0	0	0	0
18S	601	G	60	347	407	19.952	0.877612	0.952383	35	342	377	18.0531	0.860228	0.947647	28	309	337	18.6002	0.866749	0.949123	0.949718	0.00197888	1	0.952383	0.947647	0.949123	0.949718	0.00197888
18S	602	G	321	5720	6041	0.231424	0	0.187958	794	5266	6060	0.110587	0	0.0995899	302	5100	5402	0.194694	0	0.162991	0.15018	0.037196
18S	603	C	618	10345	10963	0.405272	0	0	1441	10015	11456	0.478238	0	0	629	11776	12405	0.522332	0	0	0	0
18S	604	A	563	5634	6197	0.160387	0	0.138238	1268	5232	6500	0.00025808	0	0	515	6114	6629	0.0783543	0	0.0726711	0.0703029	0.0564601
18S	605	A	766	6522	7288	0.0352266	0	0	1293	8983	10276	0.429919	0	0	1058	9586	10644	0.358453	0	0	0	0
18S	606	G	466	5528	5994	0.14956	0	0.130121	544	4532	5076	0.207942	0	0.172174	875	5093	5968	0.278318	0	0.21775	0.173348	0.0357843
18S	607	U	1028	5865	6893	0.103625	0	0	670	5953	6623	0.164033	0	0	1720	5925	7645	0.0446305	0	0	0	0
18S	608	C	1270	4901	6171	0.0243033	0	0.0237304	911	4266	5177	0.0792691	0	0.0734602	1405	6383	7788	0.0416898	0	0	0.0323969	0.0306097
18S	609	U	1437	3145	4582	0.368417	0	0.269272	774	2514	3288	0.653603	0.0556003	0.395333	1416	3445	4861	0.604676	0.0342529	0.376869	0.347158	0.0555873
18S	610	G	2835	8535	11370	0.562338	0	0	1975	3789	5764	0.222251	0	0	3931	8512	12443	0.476742	0	0	0	0
18S	611	G	923	4076	4999	0.0681778	0	0.0638382	885	2085	2970	0.48396	0.00276015	0.326201	1657	4255	5912	0.195165	0	0.163319	0.184453	0.108147
18S	612	U	1727	3132	4859	0.0396731	0	0.0381667	1758	2817	4575	0.167827	0	0	3285	4561	7846	0.148266	0	0	0.0127222	0.017992
18S	613	G	737	841	1578	2.27688	0.39254	0.694966	1012	765	1777	1.20487	0.239818	0.546599	2071	1582	3653	0.97075	0.176766	0.492648	0.578071	0.0855418
18S	614	C	1814	1531	3345	0.390765	0	0.281032	1840	762	2602	0.342011	0	0.254923	3607	1154	4761	0.454907	0.00165647	0.312716	0.28289	0.0236305
18S	615	C	2518	1672	4190	0.0422599	0	0.0405557	2945	1090	4035	0.223246	0	0	6627	734	7361	0.112412	0	0	0.0135186	0.0191181
18S	616	A	2002	1945	3947	0.118611	0	0.106059	2135	622	2757	0.183043	0	0.15477	5631	537	6168	0.141757	0	0.124175	0.128334	0.0201027
18S	617	G	1760	853	2613	0.572779	0.0416904	0.364271	2111	392	2503	0.214213	0	0.176479	3860	1131	4991	0.368378	0	0.269247	0.269999	0.0766677
18S	618	C	3683	2007	5690	0.348148	0	0	4123	999	5122	0.479279	0	0	7467	2497	9964	0.35359	0	0	0	0
18S	619	A	3589	874	4463	0.120552	0	0	2083	778	2861	0.0115809	0	0	6518	1461	7979	0.140769	0	0	0	0
18S	620	G	2714	556	3270	0.249645	0	0.199822	1213	273	1486	0.988456	0.158188	0.497265	4368	1059	5427	0.314722	0	0.239416	0.312168	0.131878
18S	621	C	3270	935	4205	0.100243	0	0	1738	585	2323	0.150999	0	0.131239	5385	551	5936	0.147527	0	0.12858	0.0866061	0.0612494
18S	622	C	5413	732	6145	0.453449	0	0	2948	764	3712	0.384188	0	0	9658	2044	11702	0.507513	0	0	0	0
18S	623	G	1211	1040	2251	0.564856	0	0.361066	857	486	1343	0.774686	0	0.436703	3595	373	3968	0.583382	0	0.368499	0.388756	0.0340392
18S	624	C	2042	1400	3442	0.0964953	0	0	1556	747	2303	0.0875627	0	0	7299	504	7803	0.308181	0	0	0	0
18S	625	G	4873	695	5568	0.570422	0	0	2943	513	3456	0.522312	0	0	9284	485	9769	0.543425	0	0	0	0
18S	626	G	1444	294	1738	0.384825	0	0.278003	1712	395	2107	0.233887	0	0	2218	178	2396	0.974686	0.0929434	0.493695	0.257232	0.202084
18S	627	U	66	43	109	19.3334	0.832111	0.951245	37	36	73	22.6835	0.886754	0.958323	85	37	122	37.5023	0.909224	0.974233	0.961267	0.00961294	1	0.951245	0.958323	0.974233	0.961267	0.00961294
18S	628	A	904	886	1790	0.0770085	0	0	485	426	911	0.670724	0	0.401721	1793	307	2100	0.956941	0	0.489117	0.296946	0.212982
18S	629	A	408	239	647	1.1452	0	0.534227	590	294	884	0.511513	0	0.338664	2361	136	2497	0.365439	0	0.267713	0.380202	0.112698
18S	630	U	210	130	340	2.88811	0	0.743366	609	336	945	0.386422	0	0.278932	1389	158	1547	1.18844	0	0.543215	0.521838	0.190206
18S	631	U	82	70	152	6.76078	0.274577	0.871881	420	253	673	0.976986	0.0120491	0.494551	1829	449	2278	0.304905	0	0.233739	0.53339	0.261964
18S	632	C	205	139	344	1.69787	0	0.630015	686	358	1044	0.206284	0	0.171144	2992	406	3398	0.274022	0	0	0.267053	0.265993
18S	633	C	352	240	592	0.601105	0	0.375827	1294	337	1631	0.189093	0	0	5896	499	6395	0.661573	0	0	0.125276	0.177167
18S	634	A	236	240	476	1.2611	0.114143	0.558255	931	497	1428	0.074341	0	0.069242	2357	203	2560	0.0440757	0	0.0422308	0.223243	0.237146
18S	635	G	161	1205	1366	0.257474	0	0	622	400	1022	0.705919	0.127072	0.414043	978	482	1460	0.85951	0.0415453	0.462394	0.292146	0.207519
18S	636	C	211	2213	2424	0.561943	0	0	900	705	1605	0.2293	0	0.186623	2220	651	2871	0.114388	0	0	0.0622078	0.0879751
18S	637	U	263	1241	1504	0.129133	0	0	1201	1075	2276	0.0425511	0	0	1510	346	1856	0.451182	0	0.311022	0.103674	0.146617
18S	638	C	204	781	985	0.424792	0	0.298355	1171	1124	2295	0.0105159	0	0	1289	311	1600	0.60075	0	0.375439	0.224598	0.161903
18S	639	C	393	1434	1827	0.228708	0	0	1978	1406	3384	0.313376	0	0	2070	505	2575	0.102213	0	0	0	0
18S	640	A	290	944	1234	0.228511	0	0.186129	1591	664	2255	0.131511	0	0.116272	1651	260	1911	0.100831	0	0.0916389	0.131347	0.0400212
18S	641	A	422	825	1247	0.277457	0	0.217331	1958	592	2550	0.0654994	0	0.0614956	1616	116	1732	0.239732	0	0.193464	0.15743	0.0685323
18S	642	U	956	1679	2635	0.459695	0	0	3835	931	4766	0.458136	0	0	3140	361	3501	0.444901	0	0	0	0
18S	643	A	774	1197	1971	0.277226	0	0	3470	632	4102	0.337775	0	0	2905	291	3196	0.391648	0	0	0	0
18S	644	G	36	31	67	23.3763	0.888211	0.959555	199	98	297	9.62539	0.771302	0.906172	127	16	143	14.8906	0.833814	0.937479	0.934402	0.021902	1	0.959555	0.906172	0.937479	0.934402	0.021902
18S	645	C	628	1333	1961	0.257141	0	0	2089	874	2963	0.054341	0	0	1187	591	1778	0.198963	0	0.166024	0.0553413	0.0782644
18S	646	G	481	631	1112	0.475761	0	0.32258	1601	674	2275	0.280536	0	0.219152	848	476	1324	0.860092	0	0.46258	0.334771	0.0997521
18S	647	U	1016	945	1961	0.186069	0	0	2705	1526	4231	0.365435	0	0	1459	1613	3072	0.190212	0	0	0	0
18S	648	A	801	461	1262	0.392285	0	0.281916	1667	946	2613	0.0935688	0	0.0855927	899	678	1577	0.900676	0.0113533	0.474029	0.280513	0.158582
18S	649	U	822	380	1202	0.498365	0	0.332791	1744	1022	2766	0.00756937	0	0	1029	1605	2634	0.277938	0	0.217554	0.183448	0.137985
18S	650	A	934	1029	1963	0.0122086	0	0	2151	682	2833	0.0604093	0	0	760	1357	2117	0.853683	0.0687822	0.460651	0.15355	0.217153
18S	651	U	492	962	1454	0.567591	0.0606597	0.362237	1055	498	1553	0.933984	0.205919	0.483093	431	2082	2513	0.905856	0.168797	0.475401	0.440244	0.0552483
18S	652	U	892	2430	3322	0.315759	0	0	2029	1982	4011	0.284375	0	0	1236	6115	7351	0.282733	0	0	0	0
18S	653	A	539	1308	1847	0.465398	0.0184202	0.317709	1116	1109	2225	0.423595	0.0167341	0.297647	426	4242	4668	0.34756	0	0.257959	0.291105	0.0248276
18S	654	A	690	1658	2348	0.352973	0	0.260969	1170	1463	2633	0.176512	0	0.150079	361	5707	6068	0.122039	0	0.108781	0.173276	0.0642592
18S	655	A	490	2046	2536	0.410796	0	0.291262	702	2467	3169	0.00549246	0	0.00546418	361	9239	9600	0.247722	0	0	0.0989086	0.136032
18S	656	G	1183	3756	4939	0.265625	0	0	1523	972	2495	0.327377	0	0.246709	1053	6705	7758	0.00782747	0	0.00776767	0.0848256	0.114513
18S	657	U	1533	2152	3685	0.105537	0	0.095486	1757	2210	3967	0.178573	0	0	1457	10040	11497	0.330921	0	0	0.0318287	0.0450125
18S	658	U	2281	1717	3998	0.0503598	0	0.0479567	2259	3248	5507	0.422747	0	0	2682	11675	14357	0.490196	0	0	0.0159856	0.022607
18S	659	G	606	3441	4047	0.0338494	0	0.0327489	905	2404	3309	0.0051091	0	0.00508466	450	6366	6816	0.131547	0	0.116269	0.0513676	0.0472616
18S	660	C	602	8822	9424	0.624223	0	0	786	2067	2853	0.174122	0	0.148344	650	7777	8427	0.156551	0	0	0.049448	0.0699301
18S	661	U	1012	4584	5596	0.317182	0	0	1353	2976	4329	0.282546	0	0	1093	9067	10160	0.381125	0	0	0	0
18S	662	G	371	3349	3720	0.00252919	0	0	589	1750	2339	0.325717	0	0.24577	381	3609	3990	0.514494	0.00386348	0.33977	0.19518	0.143249
18S	663	C	968	3481	4449	0.290529	0	0	1518	2343	3861	0.282772	0	0	835	3770	4605	0.111241	0	0.100125	0.033375	0.0471994
18S	664	A	550	1338	1888	0.607952	0	0.378216	713	2050	2763	0.0483036	0	0	367	1436	1803	1.47778	0.187148	0.596546	0.324921	0.246437
18S	665	G	593	606	1199	1.23004	0.104149	0.551783	674	1263	1937	0.227451	0	0.185381	397	1085	1482	1.34543	0.128337	0.573803	0.436989	0.178141
18S	666	U	626	526	1152	0.980438	0	0.495278	616	1638	2254	0.0523429	0	0	284	2161	2445	0.150295	0	0.130704	0.208661	0.209576
18S	667	U	720	372	1092	0.529897	0	0.346569	721	1524	2245	0.135767	0	0	390	1521	1911	0.187762	0	0.15815	0.168239	0.141666
18S	668	A	51	13	64	21.4579	0.856373	0.956127	59	65	124	14.6532	0.853039	0.936594	20	169	189	8.87082	0.740549	0.899171	0.930631	0.0236317	1	0.956127	0.936594	0.899171	0.930631	0.0236317
18S	669	A	451	237	688	0.734075	0	0.423678	537	1150	1687	0.0130003	0	0	147	859	1006	0.557498	0	0.358173	0.260617	0.186214
18S	670	A	740	186	926	0.0814216	0	0.0753664	686	593	1279	0.23684	0	0.191609	192	1372	1564	0.135619	0	0	0.0889919	0.0788152
18S	671	A	676	102	778	0.251876	0	0.201405	677	468	1145	0.371369	0	0.270974	148	1094	1242	0.100447	0	0.0913451	0.187908	0.0739517
18S	672	A	1110	82	1192	0.200801	0	0	1059	464	1523	0.000182269	0	0.000182355	239	1154	1393	0.0105611	0	0.0104582	0.00354685	0.00488762
18S	673	G	902	40	942	0.0637799	0	0.0600157	718	485	1203	0.267866	0	0.211412	208	713	921	0.614799	0.0366627	0.380984	0.21747	0.131105
18S	674	C	1122	171	1293	0.243071	0	0	1124	507	1631	0.0578295	0	0.0546998	359	877	1236	0.199865	0	0.166685	0.0737951	0.0693757
18S	675	U	980	148	1128	0.049749	0	0	824	666	1490	0.324428	0	0.245081	287	988	1275	0.355982	0	0.262679	0.169253	0.119896
18S	676	C	1282	194	1476	0.202971	0	0	1041	978	2019	0.161397	0	0.139027	476	1716	2192	0.0518823	0	0	0.0463425	0.0655381
18S	677	G	577	157	734	0.696463	0	0.410868	457	1906	2363	0.0159193	0	0.0156764	200	1234	1434	0.560062	0	0.35916	0.261901	0.175382
18S	678	U	1189	116	1305	0.0346435	0	0	703	915	1618	0.729669	0	0.422005	395	2136	2531	0.0804107	0	0	0.140668	0.198935
18S	679	A	918	151	1069	0.240021	0	0.193708	465	661	1126	1.71773	0.144027	0.632252	323	2069	2392	0.0275758	0	0.0268467	0.284269	0.255317
18S	680	G	546	409	955	0.424814	0	0.298373	182	5945	6127	0.569312	0	0	198	1374	1572	0.680059	0	0.404936	0.234436	0.171385
18S	681	U	577	635	1212	0.143483	0	0.125569	232	2797	3029	0.0259039	0	0.025258	240	3656	3896	0.362014	0	0	0.0502757	0.0542299
18S	682	U	740	2494	3234	0.636342	0	0	290	7642	7932	0.679143	0	0	328	7700	8028	0.749262	0	0	0	0
18S	683	G	91	117	208	6.33206	0.602975	0.864177	33	367	400	7.333	0.513309	0.880259	57	391	448	5.29624	0.423121	0.841473	0.861969	0.015911	1	0.864177	0.880259	0.841473	0.861969	0.015911
18S	684	G	897	1143	2040	0.320818	0	0	528	4154	4682	0.422457	0	0	433	2754	3187	0.214401	0	0	0	0
18S	685	A	940	554	1494	0.0015236	0	0.0015223	341	2231	2572	0.0953448	0	0.0870764	407	1044	1451	0.82008	0	0.450744	0.179781	0.194757
18S	686	U	536	363	899	0.835049	0.0470695	0.455331	278	1403	1681	0.639279	0	0.390117	355	565	920	1.81917	0.0930328	0.645534	0.496994	0.108355
18S	687	C	675	1148	1823	0.0917824	0	0	466	1685	2151	0.0616068	0	0.058057	402	1823	2225	0.0695518	0	0.0650562	0.0410378	0.0291584
18S	688	U	654	542	1196	0.471067	0	0.320403	453	1060	1513	0.407765	0	0.28979	391	1011	1402	0.619094	0	0.382539	0.330911	0.0385868
18S	689	U	429	967	1396	0.217243	0	0.178577	193	1426	1619	0.100103	0	0.0910452	326	1883	2209	0.178723	0	0	0.0898739	0.0729083
18S	690	G	652	1308	1960	0.117876	0	0	297	1225	1522	0.200153	0	0.166864	594	2555	3149	0.437951	0	0	0.0556214	0.0786606
18S	691	G	931	1162	2093	0.178032	0	0	480	990	1470	0.140577	0	0.123324	877	1957	2834	0.400098	0	0	0.0411081	0.0581357
18S	692	G	567	1925	2492	0.332941	0	0	431	593	1024	0.604715	0.0692124	0.377066	401	1158	1559	0.141987	0	0.124403	0.167156	0.156877
18S	693	A	489	2215	2704	0.39719	0	0	246	606	852	0.958239	0.161205	0.48963	528	944	1472	0.168281	0	0.144125	0.211252	0.205449
18S	694	G	576	705	1281	0.34161	0	0.254775	288	863	1151	0.376051	0	0.273455	405	441	846	0.935983	0.10442	0.483762	0.337331	0.103823
18S	695	C	363	1371	1734	0.0608517	0	0	45	2907	2952	0.536599	0	0	151	947	1098	0.37335	0	0.272033	0.0906778	0.128238
18S	696	G	821	473	1294	0.243423	0	0.19589	144	1914	2058	0.311332	0	0	420	1381	1801	0.280546	0	0	0.0652968	0.0923436
18S	697	G	1187	424	1611	0.0703267	0	0	426	1751	2177	0.388537	0	0	632	956	1588	0.281568	0	0	0	0
18S	698	G	656	318	974	0.484182	0.0389975	0.326454	160	786	946	0.461	0	0.315765	349	626	975	0.0686703	0	0.0643194	0.235513	0.121131
18S	699	C	232	823	1055	0.218287	0	0.179315	29	1566	1595	0.240957	0	0	74	683	757	0.259631	0	0.206333	0.128549	0.0915647
18S	700	G	481	598	1079	0.0445782	0	0.0427136	66	634	700	0.729545	0.0304836	0.422161	122	378	500	0.753005	0.0450984	0.430041	0.298305	0.180759
18S	701	G	900	499	1399	0.269452	0	0	178	837	1015	0.0384952	0	0.0371034	433	245	678	0.160874	0	0.138756	0.0586198	0.0586545
18S	702	G	823	230	1053	0.0771453	0	0	349	291	640	0.423228	0	0.297698	706	150	856	0.198911	0	0	0.0992327	0.140336
18S	703	C	1028	506	1534	0.462121	0	0	239	480	719	0.062963	0	0.0593109	534	210	744	0.228382	0	0	0.0197703	0.0279594
18S	704	G	344	224	568	0.50826	0.0602699	0.337378	230	384	614	0.0577778	0	0.0547059	324	158	482	0.0423971	0	0.0407536	0.144279	0.13666
18S	705	G	228	134	362	1.40239	0.216814	0.584418	146	178	324	1.04749	0.108624	0.512366	165	79	244	0.9722	0.188226	0.493974	0.530253	0.0390294
18S	706	U	166	131	297	1.90306	0.282828	0.656294	106	168	274	1.27499	0.215107	0.561335	136	105	241	0.836226	0.101055	0.456432	0.55802	0.0816271
18S	707	C	243	352	595	0.521122	0	0.342969	163	218	381	0.780948	0.00138096	0.439147	229	83	312	0.3847	0	0.278464	0.353527	0.0660218
18S	708	C	254	418	672	0.344395	0	0.256454	191	473	664	0.0188805	0	0.0185581	188	155	343	0.203424	0	0.169447	0.148153	0.098281
18S	709	G	117	217	334	1.88534	0.189971	0.654097	121	285	406	0.877232	0.102341	0.467913	73	69	142	1.89044	0.308557	0.655618	0.592543	0.0881287
18S	710	C	183	742	925	0.0353132	0	0	181	289	470	0.768106	0.130129	0.434945	114	162	276	0.460489	0.0293117	0.316079	0.250342	0.183549
18S	711	C	290	1181	1471	0.393969	0	0	316	813	1129	0.296057	0	0	248	330	578	0.363097	0	0	0	0
18S	712	G	162	965	1127	0.118755	0	0	141	765	906	0.0172241	0	0	167	207	374	0.0944889	0	0.0865424	0.0288475	0.0407965
18S	713	C	335	2164	2499	0.662542	0	0	386	1460	1846	0.559436	0	0	387	316	703	0.458475	0	0	0	0
18S	714	G	251	761	1012	0.0220467	0	0	385	709	1094	0.166728	0	0	342	147	489	0.164036	0	0	0	0
18S	715	A	203	551	754	0.280191	0	0.219093	283	771	1054	0.160253	0	0	250	113	363	0.150366	0	0.131025	0.116706	0.0900157
18S	716	G	195	328	523	0.818236	0	0.450489	223	1107	1330	0.386602	0	0	244	433	677	0.428597	0	0	0.150163	0.212363
18S	717	G	102	805	907	0.0395619	0	0	85	339	424	1.04	0.156761	0.510393	87	90	177	1.48134	0.329873	0.598346	0.36958	0.263787
18S	718	C	155	780	935	0.161764	0	0	129	765	894	0.202818	0	0	159	208	367	0.0592391	0	0.05607	0.01869	0.0264316
18S	719	G	103	204	307	1.58705	0.143724	0.61423	102	305	407	0.677505	0.0331712	0.404468	78	211	289	0.307893	0	0.236034	0.418244	0.154705
18S	720	A	76	412	488	0.38973	0	0.280849	74	473	547	0.0135239	0	0.0133675	91	272	363	0.0591575	0	0	0.0980721	0.129358
18S	721	G	83	278	361	0.856691	0.109592	0.462095	96	242	338	0.497902	0	0.333056	62	233	295	0.117342	0	0.105338	0.300163	0.147491
18S	722	C	123	308	431	0.539995	0.0109714	0.351175	74	200	274	0.649051	0	0.39446	100	292	392	0.201809	0	0	0.248545	0.176634
18S	723	C	147	962	1109	0.463974	0	0	106	176	282	0.35481	0	0.262574	132	281	413	0.296726	0	0	0.0875246	0.123778
18S	724	A	48	548	596	0.0814443	0	0.0754275	48	134	182	1.10656	0.167081	0.526658	61	134	195	0.646542	0.15328	0.393887	0.331991	0.189342
18S	725	C	75	558	633	0.0167543	0	0	53	181	234	0.471631	0.0403777	0.321411	75	104	179	0.767346	0.177226	0.435549	0.25232	0.184402
18S	726	C	92	859	951	0.371837	0	0	122	379	501	0.387494	0	0	64	244	308	0.0211075	0	0	0	0
18S	727	G	82	483	565	0.233039	0	0.189267	111	235	346	0.0360551	0	0	62	157	219	0.622222	0	0.384639	0.191302	0.157035
18S	728	C	141	491	632	0.105126	0	0.0952616	134	226	360	0.0883657	0	0	77	285	362	0.0216713	0	0	0.0317539	0.0449067
18S	729	C	218	320	538	0.308369	0	0.236025	179	103	282	0.183863	0	0.155773	155	204	359	0.00854938	0	0.00850032	0.133433	0.0942201
18S	730	C	325	308	633	0.0423764	0	0.0407153	273	136	409	0.216883	0	0	234	131	365	0.0666667	0	0.0626605	0.0344586	0.0259608
18S	731	G	186	298	484	0.388637	0	0.280286	181	93	274	0.226303	0	0.18509	147	133	280	0.566943	0	0.362638	0.276005	0.0725472
18S	732	U	197	316	513	0.297514	0	0.22964	137	104	241	0.431864	0	0.302483	135	145	280	0.767378	0.0750443	0.435066	0.322396	0.0850389
18S	733	C	433	1147	1580	0.653236	0	0	311	361	672	0.557999	0	0	349	781	1130	0.576982	0	0	0	0
18S	734	C	221	298	519	0.427949	0	0.300099	118	70	188	0.984421	0.0689216	0.497401	145	219	364	1.08651	0	0.521416	0.439639	0.0991555
18S	735	C	144	226	370	1.30611	0	0.567032	122	55	177	1.35762	0.116145	0.577218	189	119	308	2.38997	0	0.705686	0.616645	0.0630982
18S	736	C	255	228	483	1.00581	0	0.501965	184	115	299	0.65763	0	0.397528	356	341	697	0.921856	0	0.480028	0.45984	0.0449622
18S	737	G	243	253	496	1.26007	0.127504	0.558033	139	93	232	1.60806	0.171399	0.617589	266	387	653	1.52516	0.156334	0.604352	0.593325	0.0255335
18S	738	C	354	193	547	1.28348	0.210984	0.562521	229	172	401	0.656882	0	0.397053	410	475	885	1.09086	0.0836196	0.522009	0.493861	0.0704231
18S	739	C	702	334	1036	0.332262	0.00622088	0.249577	312	243	555	0.344744	0	0.256707	989	427	1416	0.446334	0	0.308748	0.271677	0.0263736
18S	740	C	1384	530	1914	0.241787	0	0	527	228	755	0.0953998	0	0.0871966	2826	495	3321	0.39217	0	0	0.0290655	0.0411049
18S	741	C	1618	605	2223	0.252033	0	0	841	227	1068	0.128594	0	0	3906	579	4485	0.535932	0	0	0	0
18S	742	U	1820	521	2341	0.180933	0	0	1322	356	1678	0.415505	0	0	4271	489	4760	0.535833	0	0	0	0
18S	743	U	1900	584	2484	0.0987212	0	0	1308	373	1681	0.346294	0	0	2956	400	3356	0.263135	0	0	0	0
18S	744	G	1081	504	1585	0.775312	0.0428929	0.436874	634	197	831	0.628165	0.0207619	0.386097	1165	286	1451	0.98592	0.0440633	0.496627	0.439866	0.0451735
18S	745	C	1541	874	2415	0.294472	0	0.227557	857	272	1129	0.337935	0	0.252747	1699	344	2043	0.464351	0	0.31721	0.265838	0.0377529
18S	746	C	2005	872	2877	0.155864	0	0.134887	1015	487	1502	0.0529312	0	0.0503021	1387	371	1758	0.757261	0.084505	0.431072	0.20542	0.163254
18S	747	U	2637	553	3190	0.111264	0	0.100152	1075	569	1644	0.0204525	0	0	1250	687	1937	0.549834	0	0.354888	0.15168	0.149394
18S	748	C	2901	676	3577	0.0187411	0	0.0184014	1050	335	1385	0.200144	0	0.166867	1904	545	2449	0.14444	0	0.126255	0.103841	0.0626488
18S	749	U	4535	534	5069	0.296053	0	0	1217	519	1736	0.0639545	0	0	2330	531	2861	0.0868507	0	0	0	0
18S	750	C	6396	856	7252	0.544323	0	0	2172	364	2536	0.399242	0	0	4497	488	4985	0.547411	0	0	0	0
18S	751	G	4677	749	5426	0.369463	0	0	2663	551	3214	0.545174	0	0	4258	453	4711	0.532091	0	0	0	0
18S	752	G	2379	372	2751	0.282239	0	0.220177	1162	511	1673	0.0354839	0	0	2532	162	2694	0.160396	0	0	0.0733922	0.103792
18S	753	C	2030	1855	3885	0.187611	0	0	307	419	726	1.29357	0.258266	0.564336	1388	396	1784	0.224513	0	0.183433	0.249256	0.235044
18S	754	G	1694	549	2243	0.367375	0	0.268759	669	205	874	0.826692	0.145328	0.452846	989	192	1181	0.742602	0.0811549	0.426352	0.382652	0.0812577
18S	755	C	1776	379	2155	0.306942	0	0.234938	1071	187	1258	0.226847	0	0.185022	913	281	1194	0.568033	0	0.362452	0.260804	0.0747089
18S	756	C	1308	227	1535	0.639757	0.0119215	0.390308	1068	130	1198	0.252609	0	0.2018	509	287	796	1.11047	0.0635759	0.526485	0.372865	0.133125
18S	757	C	835	114	949	1.25118	0.179836	0.556049	1299	108	1407	0.00151515	0	0	380	270	650	1.13332	0.0204093	0.531629	0.362559	0.256562
18S	758	C	1125	102	1227	0.511907	0.00308483	0.338766	1368	89	1457	0.0296906	0	0	596	133	729	0.647747	0	0.393438	0.244068	0.174019
18S	759	C	1682	52	1734	0.0492731	0	0	1347	76	1423	0.00743602	0	0	892	139	1031	0.0230082	0	0.022512	0.00750401	0.0106123
18S	760	U	1575	32	1607	0.0550097	0	0	1369	88	1457	0.0470736	0	0.0449868	1007	116	1123	0.116093	0	0	0.0149956	0.021207
18S	761	C	2208	148	2356	0.411234	0	0	1725	49	1774	0.0803881	0	0	1533	136	1669	0.458709	0	0	0	0
18S	762	G	1120	62	1182	0.310294	0	0.236965	1092	56	1148	0.665148	0.071518	0.399662	559	85	644	0.624048	0	0.384622	0.340416	0.0734081
18S	763	A	840	70	910	0.891536	0.0612316	0.471603	1260	63	1323	0.647734	0.0727326	0.393286	616	72	688	0.656233	0	0.396568	0.420486	0.0361701
18S	764	U	1693	169	1862	0.0888054	0	0.0816025	3070	124	3194	0.24505	0	0	1931	90	2021	0.350511	0	0	0.0272008	0.0384678
18S	765	G	532	75	607	3.31732	0.394764	0.768668	768	127	895	2.37485	0.369641	0.703923	468	74	542	2.38715	0.0979886	0.70515	0.725914	0.0302359
18S	766	C	1411	119	1530	0.986944	0.0759863	0.496878	2332	72	2404	0.346754	0	0.257554	584	61	645	2.51017	0.236962	0.715429	0.489953	0.186991
18S	767	U	1568	102	1670	1.4653	0.109994	0.594514	2873	93	2966	0.278493	0	0.217887	578	55	633	3.79751	0.409534	0.791819	0.53474	0.238089
18S	768	C	2699	125	2824	0.69434	0.0166654	0.409885	4204	91	4295	0.0475455	0	0	1621	67	1688	1.2948	0.13628	0.564378	0.324755	0.23814
18S	769	U	3911	72	3983	0.305397	0	0.233994	5041	90	5131	0.171477	0	0	2417	87	2504	0.772043	0.0325502	0.435778	0.223257	0.178067
18S	770	U	7760	86	7846	0.338043	0	0	7467	144	7611	0.462711	0	0	6166	85	6251	0.272595	0	0	0	0
18S	771	A	7371	70	7441	0.250163	0	0	4722	93	4815	0.076818	0	0	5860	65	5925	0.127551	0	0	0	0
18S	772	G	7884	34	7918	0.250518	0	0	5062	66	5128	0.116733	0	0	6724	52	6776	0.130162	0	0	0	0
18S	773	C	16551	112	16663	0.698824	0	0	8705	125	8830	0.54744	0	0	11358	158	11516	0.495004	0	0	0	0
18S	774	U	8867	251	9118	0.36663	0	0	5081	213	5294	0.208572	0	0	12963	147	13110	0.538131	0	0	0	0
18S	775	G	2343	131	2474	1.51057	0.17394	0.601781	1390	135	1525	1.79664	0.339806	0.642578	4302	299	4601	0.563929	0	0.360635	0.534998	0.124413
18S	776	A	1285	213	1498	3.02295	0.406306	0.751551	760	237	997	2.94726	0.442041	0.746849	2654	206	2860	1.61522	0.265314	0.617706	0.705369	0.0620168
18S	777	G	1931	656	2587	1.24506	0	0.554674	2550	247	2797	0.206667	0	0.171322	5127	875	6002	0.220451	0	0.180655	0.302217	0.178554
18S	778	U	3791	1260	5051	0.0268497	0	0.0261526	2668	962	3630	0.165363	0	0	8301	1715	10016	0.315925	0	0	0.00871755	0.0123285
18S	779	G	1538	1595	3133	0.6679	0	0.40052	2045	271	2316	0.281106	0	0.219498	3704	1084	4788	0.540728	0	0.351004	0.323674	0.0763869
18S	780	U	2029	1229	3258	0.467717	0	0.318736	2111	419	2530	0.025304	0	0.024689	5692	1416	7108	0.0318595	0	0	0.114475	0.144786
18S	781	C	3002	82	3084	0.682626	0.0155754	0.405769	1812	181	1993	0.318021	0	0.241378	4630	1029	5659	0.226337	0	0.18459	0.277246	0.0937901
18S	782	C	4848	259	5107	0.118009	0	0.105571	1614	234	1848	0.545358	0.053562	0.353024	4948	1204	6152	0.181335	0	0.153521	0.204039	0.107152
18S	783	C	10544	313	10857	0.461968	0	0	3511	219	3730	0.244683	0	0	9639	1733	11372	0.397928	0	0	0	0
18S	784	G	3533	76	3609	1.17266	0.128406	0.539803	2002	128	2130	0.518223	0.0614393	0.341441	5935	243	6178	0.228162	0	0.185799	0.355681	0.144872
18S	785	C	6014	65	6079	0.419126	0	0.295375	2626	196	2822	0.202365	0	0.168356	5504	611	6115	0.219477	0	0.180001	0.214577	0.0573304
18S	786	G	7152	169	7321	0.43067	0	0.301056	2721	162	2883	0.406488	0	0.28908	6763	687	7450	0.0215646	0	0.0211122	0.203749	0.129237
18S	787	G	12229	232	12461	0.0904652	0	0	3990	396	4386	0.019459	0	0.0190919	7743	1723	9466	0.212105	0	0	0.00636395	0.00899999
18S	788	G	10057	861	10918	0.162869	0	0.140069	4168	457	4625	0.0853893	0	0.0786873	8993	531	9524	0.213358	0	0	0.0729187	0.0573282
18S	789	G	10213	491	10704	0.301482	0	0.231662	2599	739	3338	0.773129	0.143195	0.436099	3941	742	4683	0.74936	0.169923	0.428414	0.365392	0.0946133
18S	790	C	16393	2152	18545	0.26789	0	0	5082	878	5960	0.0238886	0	0.0233351	5740	2517	8257	0.089049	0	0	0.00777836	0.0110003
18S	791	C	12621	4598	17219	0.186273	0	0	4580	1540	6120	0.0321008	0	0.0311073	3673	3008	6681	0.122302	0	0.108989	0.0466987	0.04584
18S	792	C	21263	8815	30078	0.582103	0	0	8852	3063	11915	0.505457	0	0	4280	5510	9790	0.282443	0	0	0	0
18S	793	G	12118	5141	17259	0.227028	0	0	6894	2244	9138	0.330794	0	0	3364	4336	7700	0.122618	0	0	0	0
18S	794	A	7426	4935	12361	0.0418208	0	0.0401452	5335	2400	7735	0.208315	0	0	3104	3310	6414	0.00165757	0	0	0.0133817	0.0189246
18S	795	A	9883	5999	15882	0.285923	0	0	6683	3798	10481	0.475302	0	0	5753	3687	9440	0.415142	0	0	0	0
18S	796	G	6242	3431	9673	0.117259	0	0.104962	5050	1508	6558	0.140614	0	0	3601	2576	6177	0.106926	0	0	0.0349875	0.0494797
18S	797	C	455	772	1227	7.28265	0.68252	0.879352	341	408	749	6.85664	0.698275	0.872867	316	1832	2148	1.52977	0.299053	0.604819	0.785679	0.127915	1	0.879352	0.872867	0.899492	0.883904	0.0113361
18S	798	G	3785	2757	6542	0.272488	0	0.214164	2318	1759	4077	0.277391	0	0.217196	4473	835	5308	0.126232	0	0	0.143787	0.10168
18S	799	U	209	195	404	17.3953	0.836927	0.945765	144	163	307	16.0212	0.828003	0.941429	188	67	255	17.2693	0.865825	0.945465	0.94422	0.00197699	1	0.945765	0.941429	0.945465	0.94422	0.00197699
18S	800	U	3242	1845	5087	0.224122	0	0.183117	1655	2037	3692	0.278557	0	0.217914	2643	1030	3673	0.0808111	0	0.0747878	0.158607	0.0609475
18S	801	U	2716	1747	4463	0.324925	0	0.245282	1313	1779	3092	0.522772	0	0.343376	2238	1359	3597	0.0430424	0	0.0412772	0.209978	0.125832
18S	802	A	3124	1110	4234	0.279701	0	0.218608	1243	2502	3745	0.167298	0	0.143354	1674	1179	2853	0.216565	0	0.178065	0.180009	0.030753
18S	803	C	2942	1654	4596	0.156244	0	0.135156	1813	3228	5041	0.169979	0	0	1895	1715	3610	0.114305	0	0	0.0450521	0.0637133
18S	804	U	2992	4937	7929	0.339106	0	0	2029	4438	6467	0.347119	0	0	1478	2272	3750	0.151364	0	0	0	0
18S	805	U	3041	5015	8056	0.360995	0	0	2196	5304	7500	0.462423	0	0	1300	1949	3249	0.0549128	0	0	0	0
18S	806	U	3313	4602	7915	0.331267	0	0	2060	5224	7284	0.442828	0	0	1064	3249	4313	0.298833	0	0	0	0
18S	807	G	2328	3335	5663	0.0521304	0	0	1573	3177	4750	0.147995	0	0	792	2656	3448	0.132953	0	0	0	0
18S	808	A	1978	2292	4270	0.254575	0	0.202955	1410	1175	2585	0.532676	0.0608864	0.347634	681	2055	2736	0.0601023	0	0.0567144	0.202434	0.118768
18S	809	A	1533	3765	5298	0.00263152	0	0	1048	1389	2437	0.531684	0.0298215	0.347217	653	1606	2259	0.29028	0.0398253	0.225052	0.190756	0.14381
18S	810	A	1346	3114	4460	0.246763	0	0.197959	984	1370	2354	0.593579	0	0.372581	729	1365	2094	0.463946	0	0.317018	0.295853	0.0728432
18S	811	A	1291	2077	3368	0.68882	0.0864652	0.407942	688	1320	2008	0.840258	0	0.456721	856	1267	2123	0.599404	0	0.374877	0.41318	0.0336174
18S	812	A	1750	1636	3386	0.773477	0.105354	0.436209	815	1120	1935	0.988413	0	0.497215	1040	1467	2507	0.576777	0	0.365887	0.433104	0.0536594
18S	813	A	2254	1379	3633	0.71049	0.135086	0.415439	541	788	1329	1.98335	0.271645	0.664974	797	1595	2392	0.950671	0.096009	0.48746	0.522624	0.104863
18S	814	U	1565	2441	4006	0.780728	0.147159	0.438493	706	532	1238	2.6533	0.452847	0.726436	597	1255	1852	2.68774	0.17992	0.728938	0.631289	0.136331
18S	815	U	2958	5075	8033	0.130419	0	0	2120	1638	3758	0.220194	0	0.180498	1583	2058	3641	1.09873	0	0.523591	0.234696	0.217163
18S	816	A	7111	3072	10183	0.300488	0	0	5259	3615	8874	0.514095	0	0	2692	4301	6993	0.157095	0	0.135783	0.0452612	0.0640089
18S	817	G	4462	3976	8438	0.0982291	0	0	2923	3332	6255	0.199322	0	0	1716	7759	9475	0.0790758	0	0	0	0
18S	818	A	5923	6540	12463	0.370388	0	0	3300	6390	9690	0.478166	0	0	2672	9478	12150	0.232721	0	0	0	0
18S	819	G	2001	6160	8161	0.0671595	0	0.0629402	908	4157	5065	0.152029	0	0.131989	649	11985	12634	0.226047	0	0	0.0649763	0.0539034
18S	820	U	2158	15502	17660	0.562425	0	0	812	9346	10158	0.470475	0	0	849	33862	34711	0.786657	0	0	0	0
18S	821	G	607	1680	2287	3.19298	0.464852	0.761586	289	2425	2714	1.34929	0.226877	0.574429	249	7731	7980	0.305595	0	0.234088	0.523368	0.218356
18S	822	U	488	5556	6044	0.463555	0	0.316768	343	2385	2728	1.29128	0.222873	0.563653	176	3675	3851	1.71382	0.0707395	0.631576	0.503999	0.135265
18S	823	U	958	3926	4884	1.01924	0	0.504815	577	5061	5638	0.017576	0	0.0172754	279	6428	6707	0.443023	0	0.307042	0.276378	0.200215
18S	824	C	1522	12211	13733	0.306516	0	0	812	7097	7909	0.314355	0	0	624	7887	8511	0.0345095	0	0.0333621	0.0111207	0.015727
18S	825	A	1028	7219	8247	0.382831	0	0.27687	318	4852	5170	0.0622811	0	0.0586403	223	3973	4196	1.03463	0	0.508569	0.28136	0.18371
18S	826	A	1072	5466	6538	0.841539	0	0.457014	234	4191	4425	0.245619	0	0.197222	124	4275	4399	0.735308	0	0.423789	0.359342	0.115435
18S	827	A	1355	7051	8406	0.402939	0	0.287235	359	5525	5884	0.139551	0	0	227	5868	6095	0.0676382	0	0	0.0957451	0.135404
18S	828	G	853	4279	5132	1.51655	0.0335894	0.602677	233	3499	3732	0.430878	0.00732731	0.301185	230	4970	5200	0.056361	0	0.0533636	0.319075	0.224613
18S	829	C	1943	25613	27556	0.60093	0	0	260	6520	6780	0.263724	0	0	283	8203	8486	0.393692	0	0	0	0
18S	830	A	1905	16264	18169	0.329848	0	0	198	5808	6006	0.199824	0	0	282	5658	5940	0.132518	0	0	0	0
18S	831	G	488	29513	30001	0.664899	0	0	87	5273	5360	0.169647	0	0	109	5768	5877	0.192913	0	0	0	0
18S	832	G	407	6857	7264	0.648321	0	0.393355	66	4147	4213	0.00924432	0	0.0091618	97	2704	2801	0.73436	0.120479	0.423506	0.275341	0.188619
18S	833	C	742	5617	6359	0.780479	0	0.438392	152	4449	4601	0.150763	0	0	143	3418	3561	0.26122	0	0.207163	0.215185	0.179063
18S	834	C	629	5342	5971	0.778596	0	0.4378	317	2874	3191	0.171805	0	0.146655	263	2715	2978	0.426415	0	0.299012	0.294489	0.118903
18S	835	C	1111	10025	11136	0.177897	0	0	533	3144	3677	0.0703643	0	0	452	5450	5902	0.397156	0	0	0	0
18S	836	G	721	2885	3606	1.29555	0.0294079	0.564442	290	1667	1957	0.662212	0.152421	0.398514	269	2946	3215	0.076921	0	0.0714474	0.344801	0.204817
18S	837	A	716	2776	3492	1.08845	0	0.521247	273	1622	1895	0.602655	0.0992405	0.376159	322	2673	2995	0.0936397	0	0.0856482	0.327685	0.181106
18S	838	G	1366	3039	4405	0.349312	0	0.258925	345	1258	1603	0.861748	0.162092	0.463026	451	1968	2419	0.359082	0	0.264289	0.328747	0.0949748
18S	839	C	1988	3149	5137	0.196254	0	0.164084	553	1530	2083	0.418026	0.0236108	0.294894	539	1588	2127	0.648945	0.0348343	0.393664	0.284214	0.0940293
18S	840	C	2134	4928	7062	0.101999	0	0	629	2390	3019	0.0494371	0	0	625	2256	2881	0.266979	0	0.210779	0.0702595	0.099362
18S	841	G	1078	1125	2203	2.39266	0.402971	0.705341	572	1631	2203	0.402828	0.0642975	0.287247	483	738	1221	2.38332	0.431673	0.704602	0.56573	0.196917
18S	842	C	2838	2988	5826	0.334498	0	0.250687	945	1946	2891	0.117316	0	0.105031	1807	1494	3301	0.280503	0.0164409	0.219109	0.191609	0.0625627
18S	843	C	5094	2335	7429	0.10675	0	0.0964656	1483	2360	3843	0.143973	0	0	2844	1127	3971	0.109724	0	0.0988972	0.0651209	0.0460582
18S	844	U	7396	1469	8865	0.0162531	0	0.0159949	2201	2352	4553	0.26044	0	0	4103	1837	5940	0.249371	0	0	0.00533165	0.00754009
18S	845	G	9956	2231	12187	0.219553	0	0	2883	1493	4376	0.171353	0	0	5662	782	6444	0.26139	0	0	0	0
18S	846	G	11324	837	12161	0.186497	0	0	2632	1212	3844	0.00234648	0	0	5627	1333	6960	0.290381	0	0	0	0
18S	847	A	12106	836	12942	0.204455	0	0	2859	1022	3881	0.0705536	0	0.0659197	5699	661	6360	0.137022	0	0	0.0219732	0.0310748
18S	848	U	15788	1994	17782	0.409763	0	0	3862	1713	5575	0.217001	0	0	7637	906	8543	0.313669	0	0	0	0
18S	849	A	5445	1086	6531	0.847819	0.136101	0.45886	1830	813	2643	0.88372	0.174815	0.46923	2953	314	3267	1.07216	0.176049	0.517489	0.48186	0.0255473
18S	850	C	8089	5046	13135	0.0827565	0	0	1816	1188	3004	0.816458	0.149616	0.44956	3470	468	3938	0.841122	0.13617	0.456916	0.302159	0.21368
18S	851	C	6448	6658	13106	0.0110738	0	0.0109534	3500	1430	4930	0.236405	0	0.191235	4781	948	5729	0.424937	0	0.298251	0.166813	0.118553
18S	852	G	3191	2343	5534	1.80435	0.310961	0.643452	2750	1326	4076	0.750974	0.118334	0.428949	3362	920	4282	1.20702	0.206705	0.546958	0.539786	0.0877171
18S	853	C	8120	3841	11961	0.359139	0	0.264256	5144	3235	8379	0.099585	0	0	9205	1395	10600	0.0505854	0	0	0.0880855	0.124572
18S	854	A	8928	5785	14713	0.13609	0	0.119795	6339	2329	8668	0.0725394	0	0	10753	1337	12090	0.128929	0	0	0.0399316	0.0564719
18S	855	G	8944	1735	10679	0.674851	0.050182	0.402955	4920	1457	6377	0.370792	0	0.270526	6605	1092	7697	0.545028	0	0.352792	0.342091	0.0545909
18S	856	C	19266	2581	21847	0.195949	0	0	8643	2484	11127	0.232653	0	0	11530	1199	12729	0.0498228	0	0	0	0
18S	857	U	28173	1666	29839	0.438429	0	0	14056	2176	16232	0.506468	0	0	20954	1832	22786	0.507246	0	0	0	0
18S	858	A	30646	1958	32604	0.494974	0	0	13452	1605	15057	0.471161	0	0	17788	1575	19363	0.389029	0	0	0	0
18S	859	G	27915	1110	29025	0.412064	0	0	11402	884	12286	0.354931	0	0	19913	1335	21248	0.458354	0	0	0	0
18S	860	G	12078	1038	13116	0.3612	0	0.265369	4281	912	5193	0.518855	0	0.341653	5272	868	6140	1.02466	0.0822785	0.506132	0.371051	0.100465
18S	861	A	14181	1378	15559	0.0251707	0	0.0245542	5450	820	6270	0.0801556	0	0.0742184	12850	524	13374	0.222139	0	0	0.0329242	0.0308722
18S	862	A	8660	2099	10759	0.402729	0	0.287123	2765	512	3277	0.911704	0.0679784	0.476983	7365	350	7715	0.30686	0	0.234831	0.332979	0.10404
18S	863	U	3218	2314	5532	1.47382	0.119258	0.59581	916	872	1788	2.00045	0.175731	0.666841	2684	267	2951	2.17503	0.251368	0.685116	0.649255	0.0385212
18S	864	A	8284	3264	11548	0.0733926	0	0	3130	544	3674	0.0655117	0	0.0614995	8695	226	8921	0.218966	0	0	0.0204998	0.0289911
18S	865	A	13355	2309	15664	0.493525	0	0	3632	347	3979	0.289107	0	0	7493	134	7627	0.258017	0	0	0	0
18S	866	U	2220	2257	4477	0.602928	0.0575473	0.376194	880	341	1221	0.887761	0.114256	0.470476	3616	216	3832	0.199003	0	0.16601	0.33756	0.127264
18S	867	G	248	296	544	10.807	0.75617	0.915446	109	66	175	10.3701	0.739981	0.912506	520	61	581	6.38261	0.610654	0.864748	0.897567	0.0232375	1	0.915446	0.912506	0.864748	0.897567	0.0232375
18S	868	G	1321	2042	3363	0.466042	0	0.317956	474	601	1075	0.362361	0	0.266162	1931	356	2287	0.388573	0	0.279924	0.288014	0.021905
18S	869	A	1725	1274	2999	0.377878	0	0.274313	583	371	954	0.293008	0	0.226793	1970	365	2335	0.0976646	0	0.0890096	0.196705	0.0785844
18S	870	A	1774	1148	2922	0.234059	0	0.189719	605	198	803	0.375815	0	0.273405	1484	200	1684	0.375595	0	0.27316	0.245428	0.0393925
18S	871	U	1541	1418	2959	0.0353566	0	0	705	324	1029	0.159806	0	0	992	371	1363	0.334572	0	0.250834	0.0836112	0.118244
18S	872	A	796	992	1788	0.17607	0	0.149782	448	150	598	0.169635	0	0.145239	494	181	675	1.12954	0.0357282	0.530783	0.275268	0.180686
18S	873	G	529	351	880	1.3671	0.169595	0.577818	383	121	504	0.351265	0	0.260334	470	233	703	0.814552	0	0.449251	0.429135	0.130391
18S	874	G	452	977	1429	0.54519	0	0.35299	291	155	446	0.735993	0.0209784	0.424508	411	1079	1490	0.132767	0	0	0.259166	0.185569
18S	875	A	540	682	1222	0.962488	0.0517045	0.490647	264	103	367	1.28294	0.158977	0.562638	256	122	378	2.99812	0.356167	0.750378	0.601221	0.109488
18S	876	C	888	477	1365	0.966349	0.0688992	0.491626	427	179	606	0.530588	0	0.34703	706	238	944	0.794356	0	0.442958	0.427205	0.0600732
18S	877	C	1403	759	2162	0.446802	0	0.308919	624	145	769	0.412381	0	0.292244	935	883	1818	0.0730927	0	0.0681489	0.223104	0.109781
18S	878	G	941	306	1247	2.23499	0.353897	0.691051	352	106	458	2.00065	0.340094	0.667224	402	72	474	4.48917	0.538098	0.818137	0.725471	0.0662431
18S	879	C	3032	367	3399	0.488735	0	0.328354	864	119	983	0.71591	0.0848653	0.417466	1431	168	1599	1.17603	0.0349928	0.540604	0.428808	0.087021
18S	880	G	4407	398	4805	0.391365	0	0.281323	1654	345	1999	0.00682222	0	0	2877	185	3062	0.428567	0	0.300066	0.193797	0.137248
18S	881	G	5803	289	6092	0.463366	0	0.316679	1526	360	1886	0.32247	0	0.243937	3669	167	3836	0.420349	0	0.296002	0.285539	0.0306048
18S	882	U	5236	1650	6886	0.634766	0.010465	0.388326	1928	562	2490	0.194982	0	0.163222	4143	1596	5739	0.120271	0	0.107376	0.219641	0.121438
18S	883	U	6854	2813	9667	0.373198	0	0.271793	2125	882	3007	0.195512	0	0.163584	4989	1036	6025	0.253055	0	0.201977	0.212451	0.0447929
18S	884	C	9440	3197	12637	0.192587	0	0.161497	2601	1453	4054	0.0564707	0	0.0534647	6884	374	7258	0.234172	0	0.189761	0.134908	0.0587336
18S	885	U	16201	1725	17926	0.0976262	0	0	3976	1124	5100	0.0843124	0	0	13204	1341	14545	0.358561	0	0	0	0
18S	886	A	22262	1527	23789	0.278309	0	0	4467	653	5120	0.0154375	0	0.0152058	12805	457	13262	0.188159	0	0	0.00506858	0.00716806
18S	887	U	21242	10588	31830	0.448167	0	0	4906	1161	6067	0.077765	0	0	13199	851	14050	0.163908	0	0	0	0
18S	888	U	18675	9723	28398	0.331894	0	0	3950	2580	6530	0.0739039	0	0	10851	1533	12384	0.0447907	0	0.0428739	0.0142913	0.0202109
18S	889	U	14586	9280	23866	0.165849	0	0	3507	5127	8634	0.284251	0	0	8796	2748	11544	0.187859	0	0.158161	0.0527203	0.0745577
18S	890	U	11942	7809	19751	0.0386369	0	0.0372014	3811	6707	10518	0.399408	0	0	7955	11457	19412	0.31256	0	0	0.0124005	0.0175369
18S	891	G	4063	8294	12357	0.701179	0.172171	0.412192	1241	2973	4214	0.689545	0.122114	0.408182	2778	8879	11657	0.223268	0	0.18253	0.334301	0.107331
18S	892	U	3921	13840	17761	0.116633	0	0.104456	1112	4930	6042	0.145897	0	0.12734	2992	13283	16275	0.176697	0	0	0.0772651	0.0554277
18S	893	U	3290	14947	18237	0.0234632	0	0.0229265	1314	5828	7142	0.0387419	0	0	2887	12626	15513	0.15578	0	0	0.00764218	0.0108077
18S	894	G	2496	17865	20361	0.157465	0	0	922	6674	7596	0.100766	0	0	2755	13687	16442	0.225657	0	0	0	0
18S	895	G	1241	14890	16131	0.0445877	0	0.042687	325	6319	6644	0.0333367	0	0.0322659	884	12277	13161	0.0203937	0	0	0.0249843	0.0181716
18S	896	U	1027	17273	18300	0.140948	0	0	285	8005	8290	0.222678	0	0	751	12066	12817	0.0331868	0	0	0	0
18S	897	U	461	13536	13997	0.126843	0	0.112572	168	4894	5062	0.280181	0.0199331	0.218894	293	6251	6544	0.851218	0.192634	0.459853	0.263773	0.145285
18S	898	U	325	15119	15444	0.0120643	0	0	111	5530	5641	0.122986	0	0.109535	184	9338	9522	0.164422	0	0.141217	0.083584	0.0605016
18S	899	U	279	9837	10116	0.512426	0.117206	0.338833	121	6694	6815	0.105293	0	0	127	8272	8399	0.248364	0	0.19897	0.179268	0.139028
18S	900	C	86	14437	14523	0.0175556	0	0	62	6984	7046	0.166687	0	0	78	13431	13509	0.309788	0	0	0	0
18S	901	G	253	18124	18377	0.296136	0	0	125	5871	5996	0.0712134	0	0	156	13287	13443	0.362403	0	0	0	0
18S	902	G	219	10851	11070	0.178979	0	0.15182	114	5211	5325	0.00761672	0	0	134	7281	7415	0.159611	0	0.137658	0.0964928	0.0684752
18S	903	A	192	14953	15145	0.22791	0	0	126	4761	4887	0.014248	0	0	153	5890	6043	0.337293	0	0.252252	0.084084	0.118913
18S	904	A	136	10159	10295	0.0956358	0	0.0872957	123	3756	3879	0.169527	0	0.144986	107	4092	4199	0.85913	0.1069	0.462173	0.231485	0.164813
18S	905	C	180	11214	11394	0.117844	0	0	124	5510	5634	0.306876	0	0	194	6963	7157	0.0448496	0	0	0	0
18S	906	U	148	11914	12062	0.247045	0	0	128	4911	5039	0.311889	0	0	165	8707	8872	0.316825	0	0	0	0
18S	907	G	123	6749	6872	0.235529	0	0.190652	101	1489	1590	1.09809	0.268571	0.523532	114	5995	6109	0.10279	0	0	0.238061	0.216344
18S	908	A	156	6787	6943	0.0423931	0	0.0406746	150	2396	2546	0.116041	0	0.104012	101	5187	5288	0.0992458	0	0	0.0482288	0.0427973
18S	909	G	151	6826	6977	0.0984093	0	0	258	1123	1381	0.884957	0.121614	0.469664	304	4420	4724	0.0889336	0	0	0.156555	0.221402
18S	910	G	187	1725	1912	2.06151	0.409986	0.673479	343	579	922	1.54688	0.225195	0.607621	479	1468	1947	1.15983	0.252869	0.537129	0.606076	0.0556755
18S	911	C	206	2216	2422	1.13241	0.172541	0.53115	408	1085	1493	0.378053	0	0.274472	184	2143	2327	0.664085	0.0970417	0.399172	0.401598	0.104803
18S	912	C	245	2617	2862	0.591186	0	0.37162	580	1007	1587	0.123943	0	0.110337	415	2304	2719	0.304608	0	0.233552	0.238503	0.106726
18S	913	A	240	2296	2536	0.690439	0.0309746	0.408533	518	848	1366	0.202788	0	0.168701	263	1533	1796	0.919965	0.108096	0.479296	0.352177	0.132914
18S	914	U	216	4393	4609	0.0631068	0	0.0593728	626	1966	2592	0.378926	0	0	367	2547	2914	0.211237	0	0.174447	0.07794	0.0724178
18S	915	G	155	2221	2376	1.46873	0	0.595035	122	1211	1333	0.33704	0	0.252221	420	1735	2155	0.912745	0.0505477	0.477307	0.441521	0.142222
18S	916	A	122	3622	3744	0.937383	0	0.483907	113	1343	1456	0.383131	0	0.27714	334	2344	2678	0.806939	0.0779689	0.44667	0.402572	0.0899871
18S	917	U	94	4428	4522	1.00012	0.0782602	0.500086	65	1272	1337	0.756544	0.0693478	0.430884	258	2678	2936	1.0808	0.169727	0.519501	0.48349	0.0380335
18S	918	U	50	4617	4667	1.25651	0.200873	0.556892	64	1505	1569	0.627898	0.0692828	0.385862	216	4759	4975	0.413862	0.0283605	0.292759	0.411838	0.109385
18S	919	A	48	7599	7647	0.487821	0	0.327905	50	1945	1995	0.352154	0	0.260536	130	6073	6203	0.256036	0	0.20387	0.264104	0.0506997
18S	920	A	57	21614	21671	0.502857	0	0	72	3410	3482	0.21982	0	0	243	9164	9407	0.143849	0	0	0	0
18S	921	G	105	14674	14779	0.163984	0	0	77	2450	2527	0.226292	0	0.184593	312	11597	11909	0.305692	0	0	0.0615311	0.0870181
18S	922	A	122	26774	26896	0.582027	0	0	90	5116	5206	0.434699	0	0	398	13531	13929	0.397217	0	0	0	0
18S	923	G	329	23207	23536	0.517553	0	0	277	5156	5433	0.459402	0	0	778	17652	18430	0.574259	0	0	0	0
18S	924	G	832	12963	13795	0.148551	0	0	581	3014	3595	0.137295	0	0	1235	12280	13515	0.407287	0	0	0	0
18S	925	G	786	6676	7462	0.555585	0	0.357186	413	2170	2583	0.198396	0	0.165605	696	7164	7860	0.00689338	0	0.00684706	0.176546	0.143234
18S	926	A	395	5993	6388	0.663844	0.0138439	0.39902	336	2125	2461	0.211413	0	0.174577	605	2322	2927	1.6018	0.269299	0.615732	0.396443	0.18011
18S	927	C	280	8001	8281	0.0286203	0	0.0278272	345	4908	5253	0.543766	0	0	519	3718	4237	0.528923	0	0.345998	0.124609	0.156958
18S	928	G	493	2621	3114	1.45131	0.105372	0.592133	247	1729	1976	0.29035	0	0.225105	487	3850	4337	0.26681	0	0.210654	0.342631	0.176524
18S	929	G	528	1382	1910	2.08444	0.156378	0.675906	193	619	812	2.03126	0.271656	0.670376	398	1894	2292	1.19594	0	0.544723	0.630335	0.0605788
18S	930	C	450	1333	1783	1.47066	0.101611	0.595385	406	558	964	1.24905	0.0724573	0.555624	385	632	1017	3.16721	0.228036	0.760211	0.637073	0.0885715
18S	931	C	389	3752	4141	0.161189	0	0	446	433	879	1.49684	0.0675398	0.599767	336	616	952	3.20578	0.347308	0.762422	0.454063	0.327866
18S	932	G	1711	2455	4166	0.221158	0	0	1132	636	1768	0.244821	0	0.196761	1028	832	1860	1.20715	0.136157	0.54706	0.24794	0.226249
18S	933	G	957	768	1725	1.04795	0	0.511851	808	309	1117	1.26536	0.0525236	0.558791	1650	921	2571	0.880296	0.0810124	0.468266	0.512969	0.0369651
18S	934	G	952	466	1418	1.5386	0.2076	0.60625	1336	156	1492	0.799472	0.116693	0.444447	3601	387	3988	0.383973	0	0.277493	0.44273	0.13422
18S	935	G	1925	462	2387	0.674535	0.0107564	0.40292	3854	86	3940	0.250585	0	0	8353	520	8873	0.289853	0	0	0.134307	0.189938
18S	936	G	1367	195	1562	1.91573	0.362095	0.657177	1703	75	1778	1.06223	0.15727	0.515228	4280	251	4531	0.685202	0	0.406652	0.526352	0.102578
18S	937	C	4700	191	4891	0.00891251	0	0	4371	136	4507	0.119464	0	0	9051	86	9137	0.0687654	0	0	0	0
18S	938	A	5145	145	5290	0.0274323	0	0	4081	94	4175	0.0558403	0	0.052899	8543	64	8607	0.10244	0	0.0929306	0.0486099	0.0380598
18S	939	U	7346	104	7450	0.304678	0	0	5773	135	5908	0.234038	0	0	12909	95	13004	0.242743	0	0	0	0
18S	940	U	7492	97	7589	0.288511	0	0	5826	166	5992	0.211706	0	0	12503	151	12654	0.166727	0	0	0	0
18S	941	C	9366	212	9578	0.448613	0	0	8147	164	8311	0.445416	0	0	20022	298	20320	0.514782	0	0	0	0
18S	942	G	5816	184	6000	0.042667	0	0	4776	52	4828	0.0594901	0	0.0561607	6876	104	6980	0.625681	0	0.384907	0.147023	0.169765
18S	943	U	9164	103	9267	0.42883	0	0	7720	112	7832	0.403211	0	0	16978	288	17266	0.420112	0	0	0	0
18S	944	A	4508	60	4568	0.216969	0	0.178319	3512	63	3575	0.374671	0	0.272608	7723	132	7855	0.367088	0	0.268543	0.239823	0.0435221
18S	945	U	4056	56	4112	0.322795	0	0.24407	3729	68	3797	0.227026	0	0.185061	9781	128	9909	0.0422659	0	0.0405559	0.156562	0.0854931
18S	946	U	2285	71	2356	1.2148	0.217428	0.548598	2219	143	2362	0.881925	0.0798955	0.468735	8817	160	8977	0.0927452	0	0.0848823	0.367405	0.202417
18S	947	G	2276	43	2319	1.17677	0.175373	0.540711	3559	92	3651	0.0816022	0	0.0754647	5180	444	5624	0.741067	0.0823158	0.425683	0.347286	0.19786
18S	948	C	4237	164	4401	0.116561	0	0.104414	6190	131	6321	0.493448	0	0	8054	597	8651	0.0355127	0	0.0342986	0.0462375	0.0434547
18S	949	G	3247	133	3380	0.494499	0	0.330945	1567	107	1674	1.07203	0.163084	0.51753	4957	640	5597	0.644591	0.0553537	0.391989	0.413488	0.0776752
18S	950	C	4106	56	4162	0.166651	0	0.142875	2482	134	2616	0.138522	0	0.121709	7503	458	7961	0.0505987	0	0.0481675	0.10425	0.0405871
18S	951	C	6711	166	6877	0.316363	0	0	3083	185	3268	0.146045	0	0	11801	199	12000	0.348384	0	0	0	0
18S	952	G	3023	121	3144	0.742063	0	0.426046	1645	156	1801	0.62615	0.0278259	0.385182	6735	126	6861	0.236081	0	0.191014	0.334081	0.10253
18S	953	C	6625	139	6764	0.216061	0	0	1811	346	2157	0.307687	0	0.235375	9746	145	9891	0.196613	0	0	0.0784582	0.110957
18S	954	U	11468	239	11707	0.571593	0	0	2049	321	2370	0.158958	0	0.137206	12952	141	13093	0.417318	0	0	0.0457352	0.0646794
18S	955	A	4336	96	4432	0.32998	0	0.248151	1455	708	2163	0.206644	0	0.171321	5154	132	5286	0.561242	0.0357083	0.359528	0.259667	0.0772656
18S	956	G	3584	683	4267	0.384945	0	0.277997	2179	286	2465	0.0767099	0	0.0712716	5516	107	5623	0.423915	0	0.297748	0.215672	0.102425
18S	957	A	4312	152	4464	0.344325	0	0.256175	2566	300	2866	0.0692013	0	0	5638	89	5727	0.367227	0	0.268627	0.174934	0.123801
18S	958	G	7463	161	7624	0.265766	0	0	4025	256	4281	0.40875	0	0	10879	105	10984	0.396521	0	0	0	0
18S	959	G	4027	140	4167	0.454567	0.0181141	0.312562	1631	170	1801	0.575133	0.0837961	0.365261	5124	109	5233	0.316393	0	0.240383	0.306069	0.0511876
18S	960	U	6125	306	6431	0.131101	0	0	2731	433	3164	0.179761	0	0	7832	125	7957	0.242254	0	0	0	0
18S	961	G	4985	181	5166	0.085945	0	0.0791572	2577	257	2834	0.0997884	0	0	5511	127	5638	0.0406967	0	0.0391119	0.039423	0.0323165
18S	962	A	4063	220	4283	0.403286	0.0151597	0.287435	2377	146	2523	0.000792393	0	0	4561	132	4693	0.282185	0	0.220118	0.169184	0.122747
18S	963	A	6919	334	7253	0.148053	0	0	3002	89	3091	0.208908	0	0	7409	106	7515	0.256267	0	0	0	0
18S	964	A	6185	345	6530	0.0368754	0	0.0355692	3021	122	3143	0.226951	0	0	2716	101	2817	1.12718	0.179076	0.529983	0.188517	0.241889
18S	965	U	4493	485	4978	0.447493	0.0383261	0.309193	1720	94	1814	0.356345	0	0.262831	2067	186	2253	1.61546	0.305817	0.617763	0.396596	0.15753
18S	966	U	3277	342	3619	1.07493	0.188156	0.518124	484	185	669	2.87955	0.500979	0.742524	3226	195	3421	0.714644	0.104114	0.41686	0.559169	0.136083
18S	967	C	7651	1586	9237	0.21904	0	0	1059	327	1386	0.801418	0.132537	0.44506	5857	2119	7976	0.340057	0	0	0.148353	0.209803
18S	968	U	7389	1555	8944	0.103739	0	0	1199	695	1894	0.366145	0	0.268117	6032	2374	8406	0.364331	0	0	0.0893723	0.126391
18S	969	U	10783	1363	12146	0.295157	0	0	1674	1768	3442	0.199468	0	0	3067	2617	5684	0.0229903	0	0.0224775	0.0074925	0.010596
18S	970	G	11003	417	11420	0.217853	0	0	1830	1939	3769	0.248394	0	0	1098	3867	4965	0.167978	0	0.143844	0.047948	0.0678088
18S	971	G	8421	320	8741	0.117216	0	0.104928	1705	932	2637	0.238935	0	0.192914	4317	3871	8188	0.272397	0	0	0.0992809	0.0788581
18S	972	A	2432	327	2759	2.92527	0.45692	0.745309	1302	1010	2312	0.599568	0	0.374932	3427	2323	5750	0.148513	0	0.129329	0.416524	0.253187
18S	973	C	6674	2492	9166	0.200585	0	0.167088	1583	1072	2655	0.587228	0.0654038	0.370059	2733	1462	4195	0.942162	0.0105709	0.485169	0.340772	0.131497
18S	974	C	12041	3471	15512	0.305953	0	0	3057	1703	4760	0.0690168	0	0	5117	1199	6316	0.418956	0	0.295289	0.0984298	0.139201
18S	975	G	16220	1075	17295	0.351187	0	0	5142	2284	7426	0.333882	0	0	5894	758	6652	0.600701	0	0.375309	0.125103	0.176922
18S	976	G	7809	640	8449	0.469556	0	0.319548	2176	784	2960	1.0434	0.13815	0.510703	3768	784	4552	1.7711	0.311591	0.639183	0.489811	0.131324
18S	977	C	10476	2853	13329	0.111329	0	0	4536	1987	6523	0.0534199	0	0	7596	4569	12165	0.112499	0	0.101131	0.0337102	0.0476734
18S	978	G	7440	1104	8544	0.474327	0	0.32175	3061	3237	6298	0.102537	0	0.093014	6020	2313	8333	0.950816	0.210406	0.487424	0.300729	0.161702
18S	979	C	13224	3777	17001	0.287304	0	0	6206	1467	7673	0.0427924	0	0	12886	14661	27547	0.415962	0	0	0	0
18S	980	A	9759	3746	13505	0.066503	0	0	4705	1427	6132	0.291121	0	0.225508	9733	11890	21623	0.131071	0	0	0.0751692	0.106305
18S	981	A	9869	7514	17383	0.332555	0	0	6790	6749	13539	0.469051	0	0	12993	17344	30337	0.37961	0	0	0	0
18S	982	G	5606	5941	11547	0.0151599	0	0.0149348	3614	5948	9562	0.196692	0	0	9199	13579	22778	0.102706	0	0	0.00497826	0.00704033
18S	983	A	4109	3878	7987	0.544446	0.0887395	0.352547	3227	5235	8462	0.046553	0	0	8958	11851	20809	0.0233755	0	0.0228427	0.12513	0.161078
18S	984	C	1990	7871	9861	0.251322	0	0.200861	831	10154	10985	0.287585	0	0	4136	26284	30420	0.343505	0	0	0.0669537	0.0946869
18S	985	G	2170	9541	11711	0.0539912	0	0.0512296	156	7248	7404	0.114865	0	0.103043	2816	19902	22718	0.0993339	0	0	0.0514242	0.0420674
18S	986	G	3253	8679	11932	0.0127201	0	0.0125614	832	4655	5487	0.523208	0.0795526	0.343532	4242	18908	23150	0.19166	0	0	0.118698	0.159064
18S	987	A	2992	4503	7495	0.648278	0.0859505	0.393338	547	3694	4241	0.946338	0.179798	0.486274	2359	9830	12189	0.504325	0.092901	0.335268	0.40496	0.062193
18S	988	C	4378	5777	10155	0.171532	0	0.146429	626	6321	6947	0.0653441	0	0.0613445	4970	8676	13646	0.212885	0	0.17553	0.127768	0.0484478
18S	989	C	9158	6944	16102	0.310004	0	0	3261	5485	8746	0.218477	0	0	7479	8137	15616	0.05172	0	0	0	0
18S	990	A	12641	6616	19257	0.444867	0	0	6432	2849	9281	0.30079	0	0	8175	4018	12193	0.139637	0	0.122536	0.0408455	0.0577642
18S	991	G	8223	4586	12809	0.147368	0	0	7516	1475	8991	0.319622	0	0	6568	4459	11027	0.104436	0	0.0945684	0.0315228	0.04458
18S	992	A	6849	4815	11664	0.117104	0	0	5981	1821	7802	0.226073	0	0	7362	1838	9200	0.201953	0	0.168036	0.0560119	0.0792128
18S	993	G	1884	5320	7204	0.38188	0	0.276376	2135	1288	3423	0.821495	0.158092	0.451073	3700	2306	6006	0.701604	0.119047	0.412359	0.379936	0.0749142
18S	994	C	594	11076	11670	0.221996	0	0	1196	3108	4304	0.374663	0.018752	0.272595	3096	11183	14279	0.373241	0	0	0.0908649	0.128502
18S	995	G	1376	5174	6550	0.389189	0	0.280186	903	2624	3527	0.589752	0.0557369	0.371037	1535	5126	6661	0.362737	0	0.266212	0.305812	0.0464727
18S	996	A	2039	4945	6984	0.148609	0	0.129398	2462	2247	4709	0.0689809	0	0.0645424	3255	5272	8527	0.0455923	0	0	0.0646467	0.0528265
18S	997	A	1514	2282	3796	0.8965	0.10948	0.472779	2278	3241	5519	0.198267	0	0	2553	3158	5711	0.370942	0	0.270609	0.247796	0.193684
18S	998	A	1712	2238	3950	0.626379	0	0.385197	2982	3266	6248	0.389554	0	0	2346	3670	6016	0.18952	0	0.159347	0.181515	0.158035
18S	999	G	446	2974	3420	0.809546	0.00592033	0.447447	1219	1851	3070	0.21398	0	0.176311	1122	5258	6380	0.0431315	0	0.0413543	0.221704	0.168865
18S	1000	C	691	9019	9710	0.41953	0	0	1224	2778	4002	0.146446	0	0	1533	9994	11527	0.491113	0	0	0	0
18S	1001	A	777	7342	8119	0.28462	0	0	1212	1553	2765	0.211441	0	0.174589	1277	2621	3898	0.610416	0.0352968	0.379103	0.184564	0.154929
18S	1002	U	739	3557	4296	0.444093	0	0.307573	1598	1624	3222	0.0490468	0	0	1636	4638	6274	0.093691	0	0	0.102524	0.144991
18S	1003	U	394	1771	2165	1.95009	0.214604	0.661131	708	973	1681	0.774957	0.127476	0.436752	1045	2581	3626	0.552354	0	0.35588	0.484588	0.129127
18S	1004	U	573	1863	2436	1.76472	0.234561	0.638394	538	720	1258	1.15664	0.18188	0.536514	770	1338	2108	1.69876	0.256699	0.62957	0.601493	0.0460881
18S	1005	G	646	7617	8263	0.225058	0	0	346	1253	1599	0.480167	0	0.324537	1056	2602	3658	0.464933	0	0.317434	0.21399	0.151342
18S	1006	C	1277	10078	11355	0.448516	0	0	752	1687	2439	0.11786	0	0	2567	3843	6410	0.244935	0	0	0	0
18S	1007	C	2115	8705	10820	0.422784	0	0	1136	2082	3218	0.387122	0	0	3767	4924	8691	0.513769	0	0	0	0
18S	1008	A	1440	3163	4603	0.501868	0	0.334211	720	1245	1965	0.0900023	0	0.0826093	2013	1479	3492	0.388036	0	0.279615	0.232145	0.108061
18S	1009	A	2044	2305	4349	0.698825	0	0.411414	1021	1401	2422	0.0840739	0	0	2793	1252	4045	0.265088	0	0.209582	0.206998	0.167969
18S	1010	G	1471	7147	8618	0.129871	0	0	636	705	1341	0.946051	0.0764107	0.486325	1625	3713	5338	0.0270255	0	0.0263191	0.170881	0.223311
18S	1011	A	1591	5603	7194	0.174708	0	0.148742	802	554	1356	1.14659	0.187128	0.534328	1249	2646	3895	0.623315	0	0.384037	0.355702	0.158685
18S	1012	A	2390	2896	5286	0.689547	0.0953114	0.408171	769	621	1390	1.28077	0.268506	0.561729	862	2066	2928	1.40323	0.249667	0.583977	0.517959	0.0781613
18S	1013	U	2696	4691	7387	0.224995	0	0.183691	1241	1497	2738	0.192325	0	0.161352	1689	3314	5003	0.528613	0.0416987	0.345857	0.2303	0.0822187
18S	1014	G	1145	5710	6855	0.38091	0.0507723	0.275869	421	3090	3511	0.0572766	0	0	1025	3846	4871	0.659417	0.127071	0.397428	0.224432	0.166276
18S	1015	U	3030	9253	12283	0.223055	0	0	850	4632	5482	0.406693	0	0	2300	10434	12734	0.377469	0	0	0	0
18S	1016	U	1768	10605	12373	0.152081	0	0	587	5194	5781	0.418552	0	0	1070	10693	11763	0.246749	0	0	0	0
18S	1017	U	1483	14289	15772	0.332708	0	0	452	4808	5260	0.332991	0	0	762	11400	12162	0.240242	0	0	0	0
18S	1018	U	1370	8743	10113	0.13892	0	0.121986	396	3667	4063	0.0969434	0	0	823	10053	10876	0.110145	0	0	0.0406618	0.0575045
18S	1019	C	2011	11301	13312	0.137964	0	0	593	3461	4054	0.0696726	0	0	1418	14735	16153	0.424921	0	0	0	0
18S	1020	A	2585	7921	10506	0.16386	0	0.140802	631	1711	2342	0.746171	0.130545	0.427423	1464	6004	7468	0.41267	0	0.292148	0.286791	0.117074
18S	1021	U	2934	8053	10987	0.122193	0	0.108896	763	1654	2417	0.682603	0.106263	0.405782	1683	7271	8954	0.143416	0	0.12544	0.213373	0.136222
18S	1022	U	2952	13574	16526	0.303323	0	0	1062	2357	3419	0.174925	0	0.148919	2509	9678	12187	0.235901	0	0	0.0496397	0.0702011
18S	1023	A	3046	8477	11523	0.0158722	0	0.0156255	997	1588	2585	0.593345	0.0842669	0.37248	2062	5667	7729	0.21325	0	0.175786	0.187964	0.145939
18S	1024	A	2640	7391	10031	0.115755	0	0.103755	827	1848	2675	0.550494	0.0905021	0.35513	1726	4443	6169	0.46678	0.0254885	0.31827	0.259052	0.110837
18S	1025	U	2413	7521	9934	0.0544383	0	0.0516327	792	4291	5083	0.250629	0	0	1492	5791	7283	0.122353	0	0.109028	0.0535537	0.0445314
18S	1026	C	3017	11980	14997	0.393093	0	0	940	5696	6636	0.427738	0	0	2492	9863	12355	0.447268	0	0	0	0
18S	1027	A	2092	7729	9821	0.0831433	0	0	804	3296	4100	0.0272589	0	0.0265419	1408	4413	5821	0.279919	0	0.21873	0.0817573	0.0974585
18S	1028	A	2871	6944	9815	0.164009	0	0	1193	5472	6665	0.399858	0	0	1653	4684	6337	0.093475	0	0.0854967	0.0284989	0.0403035
18S	1029	G	2035	5023	7058	0.0534668	0	0.05076	819	3728	4547	0.0586558	0	0	1360	6197	7557	0.185194	0	0	0.01692	0.0239285
18S	1030	A	1893	3613	5506	0.232885	0	0.188922	669	3141	3810	0.183218	0	0.154882	1172	5216	6388	0.0809377	0	0	0.114601	0.0822184
18S	1031	A	29	108	137	47.7279	0.94934	0.979624	6	577	583	7.4285	0.741351	0.881534	23	141	164	37.3514	0.926168	0.974079	0.945079	0.04499	1	0.979624	0.881534	0.974079	0.945079	0.04499
18S	1032	C	1075	3088	4163	0.407802	0	0.289722	480	5216	5696	0.243229	0	0	676	4647	5323	0.00711036	0	0.00706148	0.098928	0.134943
18S	1033	G	1343	3529	4872	0.0830837	0	0.0767248	755	2955	3710	0.259613	0	0.206149	592	8317	8909	0.497415	0	0	0.0942913	0.0850718
18S	1034	A	2139	2704	4843	0.0483255	0	0.0461069	1253	2884	4137	0.141383	0	0.123896	1058	3022	4080	0.261004	0	0.207021	0.125675	0.065705
18S	1035	A	2922	1593	4515	0.112892	0	0.101461	1917	2947	4864	0.0378714	0	0	1377	2250	3627	0.415221	0	0.293454	0.131638	0.121688
18S	1036	A	2619	1369	3988	0.29588	0	0.228368	3168	3281	6449	0.298041	0	0	1424	1984	3408	0.491226	0	0.329476	0.185948	0.137812
18S	1037	G	1752	2219	3971	0.39356	0.0190944	0.282465	2012	2078	4090	0.179383	0	0.152131	1557	3175	4732	0.0419513	0	0.0402704	0.158289	0.0989712
18S	1038	U	2060	5405	7465	0.268746	0	0	2688	2126	4814	0.00575286	0	0	1259	1692	2951	0.776299	0.0148455	0.437115	0.145705	0.206058
18S	1039	C	2870	4540	7410	0.268532	0	0	5184	3086	8270	0.508509	0	0	1305	3807	5112	0.0712454	0	0	0	0
18S	1040	G	3445	2588	6033	0.10307	0	0	2609	1783	4392	0.0359815	0	0	1355	8022	9377	0.595611	0	0	0	0
18S	1041	G	4425	2367	6792	0.235824	0	0	2467	2957	5424	0.295764	0	0	1492	4280	5772	0.308438	0	0	0	0
18S	1042	A	5007	1149	6156	0.18332	0	0	1608	1542	3150	0.170637	0	0.145804	1235	4353	5588	0.336323	0	0	0.0486013	0.0687326
18S	1043	G	7395	1599	8994	0.510344	0	0	1898	1132	3030	0.0671322	0	0.0629285	1497	3463	4960	0.312484	0	0	0.0209762	0.0296648
18S	1044	G	2440	722	3162	0.517002	0.103939	0.340876	750	723	1473	1.13281	0.172996	0.531305	350	777	1127	2.04567	0.311658	0.67186	0.51468	0.135634
18S	1045	U	1246	322	1568	1.8682	0.360901	0.651494	468	297	765	2.82176	0.407772	0.738593	186	137	323	9.08155	0.713013	0.901085	0.763724	0.103433	1
18S	1046	U	1315	266	1581	1.52542	0.225051	0.604178	706	407	1113	1.16998	0.131586	0.539389	317	113	430	5.54236	0.490387	0.84745	0.663673	0.132615
18S	1047	C	2245	1315	3560	0.0466473	0	0.0445803	1597	935	2532	0.194868	0	0	654	1297	1951	0.132781	0	0.11727	0.0539501	0.0483316
18S	1048	G	1611	703	2314	0.556189	0	0.357504	1470	294	1764	0.0751778	0	0.0699582	506	1015	1521	0.355037	0	0.26214	0.229867	0.119588
18S	1049	A	1529	803	2332	0.444321	0	0.307724	1494	408	1902	0.0808548	0	0	603	694	1297	0.442356	0	0.306854	0.204859	0.144858
18S	1050	A	3004	892	3896	0.277975	0	0	2421	517	2938	0.487675	0	0	1344	823	2167	0.259527	0	0	0	0
18S	1051	G	2583	669	3252	0.0563856	0	0	1815	493	2308	0.312954	0	0	1255	1733	2988	0.443909	0	0	0	0
18S	1052	A	982	521	1503	1.39654	0.115654	0.582893	467	522	989	0.78569	0.0937115	0.440241	295	371	666	2.13142	0.257341	0.680982	0.568039	0.0988415
18S	1053	C	967	6873	7840	0.55708	0	0	367	848	1215	0.63941	0	0.39022	299	2992	3291	0.352602	0	0	0.130073	0.183952
18S	1054	G	528	2058	2586	0.674393	0	0.402862	369	1004	1373	0.450582	0	0.310778	308	2329	2637	0.114548	0	0	0.23788	0.172356
18S	1055	A	375	1581	1956	1.64964	0.0995677	0.62271	237	533	770	1.93036	0.211742	0.659037	298	827	1125	1.5963	0.123433	0.615047	0.632265	0.0191878
18S	1056	U	409	717	1126	4.19902	0.507006	0.807794	275	644	919	1.58254	0.170811	0.613042	283	543	826	2.89891	0.39077	0.743749	0.721528	0.081045
18S	1057	C	2001	3747	5748	0.115181	0	0.103301	1013	1214	2227	0.131423	0	0.116204	1471	1716	3187	0.0820577	0	0.0758569	0.0984538	0.0168243
18S	1058	A	2202	4380	6582	0.306346	0	0.234533	1131	1011	2142	0.511116	0	0.338342	1346	1270	2616	0.709816	0	0.415235	0.32937	0.0740432
18S	1059	G	10141	1219	11360	0.128968	0	0	5927	503	6430	0.476814	0	0	4667	1686	6353	0.234713	0	0	0	0
18S	1060	A	4416	1398	5814	1.08447	0.034157	0.520305	1875	448	2323	0.912995	0	0.477367	2361	871	3232	0.80266	0	0.445341	0.481004	0.0307117
18S	1061	U	10035	4024	14059	0.0555445	0	0	3631	781	4412	0.0982375	0	0.0894686	5076	2837	7913	0.247321	0	0	0.0298229	0.0421759
18S	1062	A	5743	2163	7906	0.941113	0.0283526	0.484863	1937	620	2557	1.16343	0.112939	0.537869	2543	1263	3806	0.801462	0	0.44496	0.489231	0.0380555
18S	1063	C	14338	3019	17357	0.0893543	0	0	5091	829	5920	0.0395842	0	0	6166	2134	8300	0.183792	0	0	0	0
18S	1064	C	31893	4123	36016	0.591911	0	0	10642	1136	11778	0.545741	0	0	12955	3129	16084	0.62908	0	0	0	0
18S	1065	G	20494	1516	22010	0.251225	0	0	7376	365	7741	0.239675	0	0	8650	821	9471	0.301971	0	0	0	0
18S	1066	U	19258	1677	20935	0.234895	0	0	6961	506	7467	0.246202	0	0	6294	1095	7389	0.140848	0	0	0	0
18S	1067	C	22442	1985	24427	0.391358	0	0	7375	794	8169	0.343917	0	0	6616	1511	8127	0.288424	0	0	0	0
18S	1068	G	6847	2028	8875	0.719095	0	0.418326	3340	689	4029	0.384298	0	0.277662	1850	656	2506	1.27678	0.120912	0.560881	0.418956	0.115624
18S	1069	U	13259	1284	14543	0.0715347	0	0	4861	1200	6061	0.168186	0	0	3234	1034	4268	0.16788	0	0.143776	0.0479254	0.0677767
18S	1070	A	11469	2624	14093	0.165855	0	0	3635	1141	4776	0.0153537	0	0	2002	621	2623	0.69375	0	0.409686	0.136562	0.193128
18S	1071	G	4381	1010	5391	0.870403	0.143482	0.465402	1340	599	1939	1.2106	0.258784	0.547761	778	1169	1947	0.778342	0.0544343	0.437805	0.483656	0.0467082
18S	1072	U	1565	2075	3640	1.36179	0.186508	0.576659	481	1177	1658	1.37026	0.239272	0.578253	253	1182	1435	1.06291	0.102681	0.515423	0.556778	0.0292499
18S	1073	U	610	1643	2253	2.30688	0.27046	0.697693	343	1328	1671	1.19979	0.17854	0.54556	214	875	1089	1.4676	0.162929	0.59497	0.612741	0.0633666
18S	1074	C	1651	1199	2850	1.08258	0.0449191	0.519914	1966	1971	3937	0.215278	0	0	511	1533	2044	0.0814507	0	0.0753502	0.198421	0.229401
18S	1075	C	940	5214	6154	0.176043	0	0	1006	1381	2387	0.345398	0	0.256806	507	1870	2377	0.0900336	0	0	0.0856019	0.121059
18S	1076	G	812	2591	3403	0.391291	0	0.281303	805	1965	2770	0.10099	0	0.091757	636	1568	2204	0.0495339	0	0	0.124353	0.117131
18S	1077	A	1095	1933	3028	0.414387	0	0.293048	807	2034	2841	0.063019	0	0.0593027	848	763	1611	0.381307	0.0118633	0.276172	0.209508	0.106434
18S	1078	C	1671	3127	4798	0.143451	0	0	1368	2777	4145	0.282007	0	0	1502	1029	2531	0.133057	0	0	0	0
18S	1079	C	2767	4193	6960	0.409593	0	0	2185	2511	4696	0.33313	0	0	2285	1245	3530	0.357381	0	0	0	0
18S	1080	A	1489	1279	2768	0.75942	0.114387	0.431719	1035	1410	2445	0.435214	0.0455479	0.303326	1091	445	1536	0.749816	0.138136	0.428671	0.387905	0.0598195
18S	1081	U	2447	1241	3688	0.418081	0	0.294878	1448	1529	2977	0.193717	0	0.162326	1864	440	2304	0.199783	0	0.166576	0.207927	0.0615082
18S	1082	A	3081	1318	4399	0.270922	0	0.213208	1643	1644	3287	0.142795	0	0.124986	1729	492	2221	0.305881	0.0125983	0.234314	0.190836	0.0473535
18S	1083	A	3596	1150	4746	0.218676	0	0.179468	1777	1414	3191	0.188311	0	0.158511	2725	422	3147	0.11486	0	0	0.11266	0.0801207
18S	1084	A	3630	1324	4954	0.246198	0	0.197591	1371	1544	2915	0.334126	0	0.25051	2107	394	2501	0.168208	0	0.144037	0.197379	0.0434676
18S	1085	C	5186	2191	7377	0.16468	0	0	1938	3379	5317	0.31437	0	0	3425	863	4288	0.358004	0	0	0	0
18S	1086	G	4776	1823	6599	0.0425354	0	0	1965	1691	3656	0.0360283	0	0.0347846	3016	913	3929	0.288846	0	0	0.0115949	0.0163976
18S	1087	A	5710	4704	10414	0.416319	0	0	2509	2985	5494	0.356336	0	0	3418	764	4182	0.347026	0	0	0	0
18S	1088	U	3309	8134	11443	0.471631	0	0	1322	4597	5919	0.412706	0	0	1877	1458	3335	0.173035	0	0	0	0
18S	1089	G	454	3208	3662	0.907629	0.146178	0.475857	274	1705	1979	0.991105	0.166332	0.497893	132	505	637	3.84723	0.571653	0.793953	0.589234	0.145037
18S	1090	C	2024	5061	7085	0.0468373	0	0	1646	1430	3076	0.266807	0	0.210668	957	968	1925	0.526272	0.00728342	0.344926	0.185198	0.141963
18S	1091	C	2879	3222	6101	0.119515	0	0.106771	2039	1810	3849	0.0113737	0	0	1769	1034	2803	0.012823	0	0.0126651	0.0398121	0.0476288
18S	1092	G	3377	1210	4587	0.580945	0.0246455	0.367518	1713	1127	2840	0.370816	0	0.270577	2717	604	3321	0.00705398	0	0.00700667	0.215034	0.152328
18S	1093	A	3066	1465	4531	0.671394	0.0665319	0.40175	871	722	1593	1.57608	0.322172	0.611962	879	509	1388	1.70982	0.00196103	0.63114	0.548284	0.103911
18S	1094	C	3786	1799	5585	0.357308	0	0.263282	2741	1009	3750	0.0297639	0	0.0289111	1509	796	2305	0.676053	0	0.403464	0.231886	0.154514
18S	1095	C	4939	2076	7015	0.0986713	0	0.0898213	3848	1033	4881	0.20904	0	0	2705	1389	4094	0.0135504	0	0	0.0299404	0.0423422
18S	1096	G	8613	1369	9982	0.24032	0	0	5250	613	5863	0.344103	0	0	2854	981	3835	0.154976	0	0.134212	0.0447372	0.063268
18S	1097	G	4495	1439	5934	0.360007	0	0.264743	2221	1276	3497	0.186367	0	0.157128	1509	1240	2749	0.845952	0	0.458364	0.293412	0.124639
18S	1098	C	5111	8067	13178	0.439047	0	0	3064	1932	4996	0.218513	0	0	1985	12365	14350	0.727107	0	0	0	0
18S	1099	G	3479	8195	11674	0.352862	0	0	2065	2375	4440	0.122908	0	0	1482	3224	4706	0.0583764	0	0.0551676	0.0183892	0.0260063
18S	1100	A	2342	7328	9670	0.168082	0	0	1882	2338	4220	0.0824607	0	0	1520	2772	4292	0.168194	0	0.144006	0.0480021	0.0678852
18S	1101	U	1202	10481	11683	0.299055	0	0	1151	5073	6224	0.426326	0	0	1327	4756	6083	0.23551	0	0	0	0
18S	1102	G	167	2340	2507	2.65119	0.413977	0.726196	94	1920	2014	0.93421	0.190616	0.483117	172	2897	3069	0.51797	0	0.341299	0.516871	0.158936
18S	1103	C	234	3356	3590	1.64896	0.211661	0.622559	53	2762	2815	0.322688	0	0.244029	142	7519	7661	0.436593	0	0	0.288863	0.256128
18S	1104	G	1576	5309	6885	0.400925	0	0.286215	683	1600	2283	0.671823	0.0731268	0.401956	474	2476	2950	0.634602	0	0.388311	0.358827	0.0516458
18S	1105	G	660	3587	4247	1.49966	0.254808	0.600002	800	1155	1955	1.04794	0.17011	0.511833	211	1064	1275	2.37333	0.178521	0.70372	0.605185	0.0784233
18S	1106	C	1524	10378	11902	0.117363	0	0	861	1431	2292	0.855725	0.143076	0.461235	235	2183	2418	0.647412	0	0.393086	0.284774	0.203278
18S	1107	G	2577	13363	15940	0.334504	0	0	1053	3736	4789	0.135307	0	0	405	1404	1809	1.15544	0	0.536195	0.178732	0.252765
18S	1108	G	460	7190	7650	0.556215	0	0.357445	428	3683	4111	0.0403021	0	0.0387498	209	783	992	2.84234	0	0.739936	0.37871	0.286653
18S	1109	C	881	18764	19645	0.433592	0	0	821	5124	5945	0.275625	0	0	405	10981	11386	0.775742	0	0	0	0
18S	1110	G	302	12506	12808	0.053524	0	0	252	4429	4681	0.0221273	0	0	127	5248	5375	0.459739	0	0	0	0
18S	1111	U	350	19280	19630	0.436424	0	0	331	6960	7291	0.401778	0	0	213	2205	2418	0.270488	0	0.21297	0.0709901	0.100395
18S	1112	U	687	16004	16691	0.332742	0	0	597	7154	7751	0.436494	0	0	321	1339	1660	0.91285	0	0.47737	0.159123	0.225034
18S	1113	A	857	9234	10091	0.0981481	0	0.0893841	629	3648	4277	0.0935692	0	0.0855814	271	1137	1408	1.25772	0	0.557251	0.244072	0.221456
18S	1114	U	1482	7037	8519	0.211907	0	0.174871	759	2837	3596	0.267433	0	0.21105	528	1400	1928	0.69284	0	0.409402	0.265108	0.103095
18S	1115	U	2218	5223	7441	0.297399	0	0.229251	953	2566	3519	0.212809	0	0.175509	784	1025	1809	0.849533	0	0.45946	0.288073	0.123159
18S	1116	C	2633	2057	4690	0.817945	0.0713606	0.449981	1217	1752	2969	0.312563	0	0.238193	1183	815	1998	0.432344	0	0.301949	0.330041	0.0887146
18S	1117	C	2853	989	3842	0.983404	0.0226849	0.495881	1493	1515	3008	0.169949	0	0.145303	1361	530	1891	0.454058	0	0.312383	0.317856	0.143175
18S	1118	C	5543	836	6379	0.0287565	0	0	2367	1507	3874	0.234747	0	0	3480	739	4219	0.380993	0	0	0	0
18S	1119	A	6161	505	6666	0.210466	0	0	2124	770	2894	0.0866897	0	0	3538	473	4011	0.311518	0	0	0	0
18S	1120	U	7793	857	8650	0.479072	0	0	2644	1338	3982	0.437702	0	0	5094	854	5948	0.570014	0	0	0	0
18S	1121	G	2804	354	3158	0.517073	0.0354548	0.340907	925	458	1383	0.693104	0.149389	0.409544	2160	909	3069	0.0208252	0	0	0.25015	0.179089
18S	1122	A	1484	177	1661	1.9469	0.300571	0.660796	379	283	662	2.49402	0.41035	0.714105	1093	682	1775	0.902972	0.00289523	0.474647	0.616516	0.10265
18S	1123	C	1297	683	1980	1.62365	0.196863	0.61897	330	354	684	2.60342	0.276978	0.722779	834	348	1182	2.25421	0.27589	0.692886	0.678212	0.0436315
18S	1124	C	3336	769	4105	0.38106	0	0.275967	1161	373	1534	0.74865	0	0.42829	2848	290	3138	0.288507	0	0.223963	0.309407	0.0867026
18S	1125	C	2360	1122	3482	0.784547	0.0154613	0.439704	1270	562	1832	0.577263	0	0.366117	2085	643	2728	0.575644	0	0.365424	0.390415	0.034854
18S	1126	G	1524	2201	3725	0.854458	0.101025	0.460826	630	718	1348	1.54582	0.204219	0.607376	972	625	1597	2.06661	0.368633	0.674045	0.580749	0.0890593
18S	1127	C	1901	3593	5494	0.350367	0.0402844	0.259496	796	1508	2304	0.62591	0.0985588	0.385062	2130	2807	4937	0.00846497	0	0	0.214853	0.160339
18S	1128	C	2785	5846	8631	0.10164	0	0	1306	2095	3401	0.198462	0	0.165638	3368	3475	6843	0.259221	0	0	0.0552125	0.0780823
18S	1129	G	4197	7177	11374	0.2923	0	0	3896	2794	6690	0.372754	0	0	5445	3807	9252	0.446642	0	0	0	0
18S	1130	G	5819	9552	15371	0.482473	0	0	5094	2943	8037	0.452573	0	0	3919	4125	8044	0.326185	0	0	0	0
18S	1131	G	5000	5446	10446	0.186453	0	0	3423	2337	5760	0.151727	0	0	2942	2115	5057	0.132007	0	0.116633	0.0388777	0.0549814
18S	1132	C	6631	6663	13294	0.402091	0	0	3767	4347	8114	0.424177	0	0	5577	3177	8754	0.411588	0	0	0	0
18S	1133	A	6028	6404	12432	0.385573	0	0	3472	2882	6354	0.234774	0	0	5093	2247	7340	0.306655	0	0	0	0
18S	1134	G	3181	2677	5858	0.338503	0.0238492	0.252929	1373	2355	3728	0.329648	0	0.247971	2816	1586	4402	0.130903	0	0.115774	0.205558	0.063519
18S	1135	C	1994	2748	4742	0.531752	0.0727548	0.347201	1386	3151	4537	0.0101513	0	0.0100515	950	2546	3496	0.282204	0.00315662	0.220142	0.192465	0.139025
18S	1136	U	970	3033	4003	0.658966	0.0525857	0.397275	932	2491	3423	0.233671	0	0.189456	512	1704	2216	0.779141	0.136591	0.438042	0.341591	0.108856
18S	1137	U	559	1958	2517	1.35594	0.205274	0.575638	270	3354	3624	0.0083433	0	0.00827652	300	2181	2481	0.330808	0	0.248652	0.277522	0.232522
18S	1138	C	444	1844	2288	1.30955	0.10019	0.567123	351	2358	2709	0.223842	0	0.182956	273	1662	1935	0.50652	0	0.336334	0.362138	0.157893
18S	1139	C	317	2485	2802	0.600575	0	0.375308	278	2608	2886	0.0482431	0	0	228	1351	1579	0.490387	0	0.329173	0.234827	0.167113
18S	1140	G	249	4306	4555	0.187596	0	0	159	1572	1731	0.419233	0.0404613	0.295514	176	2145	2321	0.228826	0	0	0.0985047	0.139307
18S	1141	G	377	4983	5360	0.368851	0	0	618	1782	2400	0.119052	0	0	210	1485	1695	0.0771226	0	0	0	0
18S	1142	G	625	6040	6665	0.555021	0	0	719	992	1711	0.101019	0	0.0917991	261	1437	1698	0.228108	0	0	0.0305997	0.0432745
18S	1143	A	832	3803	4635	0.375709	0	0	875	736	1611	0.0237938	0	0.0232549	267	728	995	0.212461	0.0122715	0.175376	0.0662104	0.0777736
18S	1144	A	814	814	1628	0.838885	0.073431	0.456345	533	465	998	0.506373	0.0989213	0.336377	212	381	593	0.811354	0.184444	0.448344	0.413689	0.0547648
18S	1145	A	874	387	1261	1.35946	0.111371	0.576369	544	327	871	0.576758	0.0902811	0.366054	240	216	456	1.08655	0.199514	0.521288	0.487903	0.0890467
18S	1146	C	945	833	1778	0.582131	0	0.368072	415	502	917	0.432813	0	0.302302	267	221	488	0.85885	0	0.462542	0.377639	0.0657665
18S	1147	C	1292	534	1826	0.401149	0	0.286412	617	490	1107	0.178369	0	0.151486	359	228	587	0.439588	0	0.305718	0.247872	0.0686096
18S	1148	A	635	212	847	1.88101	0.0722607	0.653167	448	341	789	0.686259	0.0833294	0.407277	302	115	417	1.01337	0.0275489	0.503919	0.521455	0.101147
18S	1149	A	345	338	683	2.23952	0.214003	0.691625	346	388	734	0.889252	0.179758	0.471029	290	145	435	0.868578	0.071292	0.465405	0.542686	0.10534
18S	1150	A	559	823	1382	0.466659	0	0.318335	687	496	1183	0.197016	0	0.164705	484	192	676	0.200656	0	0.167328	0.21679	0.0718115
18S	1151	G	311	4421	4732	0.638324	0	0	472	766	1238	0.26646	0.0363055	0.210532	151	444	595	0.509862	0.0151635	0.338064	0.182865	0.139394
18S	1152	U	466	3110	3576	0.459022	0	0	1278	1307	2585	0.368231	0	0	358	1401	1759	0.474432	0	0	0	0
18S	1153	C	458	1274	1732	0.251741	0	0.201205	1002	1147	2149	0.168202	0	0	320	1385	1705	0.401967	0	0	0.0670684	0.0948491
18S	1154	U	692	1380	2072	0.0360347	0	0.0347976	1158	727	1885	0.00425356	0	0.00423779	401	678	1079	0.0624691	0	0.0588475	0.0326276	0.0223471
18S	1155	U	814	959	1773	0.234473	0	0.190025	1264	646	1910	0.0418629	0	0.040201	358	353	711	0.707397	0	0.414654	0.21496	0.153883
18S	1156	U	751	599	1350	0.648022	0.0041793	0.393389	1413	595	2008	0.0142415	0	0.0140484	450	332	782	0.561828	0	0.360019	0.255819	0.171499
18S	1157	G	1224	584	1808	0.20113	0	0.167528	2050	568	2618	0.223372	0	0	1070	197	1267	0.0567736	0	0	0.0558426	0.0789734
18S	1158	G	1485	1039	2524	0.22327	0	0	2648	912	3560	0.461493	0	0	1452	1196	2648	0.589854	0	0	0	0
18S	1159	G	454	1840	2294	0.0469184	0	0	979	463	1442	0.452221	0.0457562	0.311548	578	761	1339	0.0644527	0	0.0605926	0.124047	0.134871
18S	1160	U	363	2049	2412	0.04304	0	0.0412804	617	862	1479	0.404812	0.0155413	0.2883	401	651	1052	0.626876	0	0.38555	0.238377	0.144913
18S	1161	U	211	1142	1353	1.24753	0.131758	0.55525	276	1665	1941	0.0653851	0	0.0614019	160	365	525	3.01679	0.244115	0.751401	0.456017	0.290299
18S	1162	C	93	1022	1115	2.10068	0.350275	0.677686	115	1254	1369	0.605118	0.0856267	0.377164	87	417	504	3.95912	0.467636	0.79867	0.61784	0.177206
18S	1163	C	61	2109	2170	0.716439	0.10323	0.41751	88	2245	2333	0.108793	0	0	53	1065	1118	1.55727	0.269941	0.609171	0.342227	0.254327
18S	1164	G	82	2505	2587	0.577224	0.0967369	0.366064	90	1332	1422	0.567229	0.0611911	0.362093	76	1609	1685	0.931996	0.251868	0.482549	0.403569	0.0558707
18S	1165	G	159	6846	7005	0.441707	0	0	267	1690	1957	0.0827318	0	0.0764463	152	5239	5391	0.411622	0	0	0.0254821	0.0360371
18S	1166	G	198	6761	6959	0.379136	0	0	487	2032	2519	0.127972	0	0	283	5462	5745	0.36516	0	0	0	0
18S	1167	G	576	6834	7410	0.407885	0	0	1227	1787	3014	0.268933	0	0	773	4908	5681	0.316741	0	0	0	0
18S	1168	G	905	4753	5658	0.177499	0	0	1580	1499	3079	0.278175	0	0	1081	4129	5210	0.209154	0	0	0	0
18S	1169	G	394	4009	4403	0.125328	0	0.111393	705	900	1605	0.537983	0.0662072	0.349939	562	4502	5064	0.153169	0	0	0.153777	0.145972
18S	1170	A	477	4216	4693	0.0459333	0	0.0439251	1014	2007	3021	0.221869	0	0	688	4632	5320	0.2034	0	0	0.0146417	0.0207065
18S	1171	G	173	4163	4336	0.102101	0	0.0926614	320	1392	1712	0.503269	0.0867376	0.334913	275	3762	4037	0.0434924	0	0.0416895	0.156421	0.127917
18S	1172	U	266	5940	6206	0.316533	0	0	379	2805	3184	0.206513	0	0	389	6127	6516	0.45648	0	0	0	0
18S	1173	A	174	2132	2306	0.856336	0.146047	0.461412	206	1667	1873	0.4216	0.0267549	0.296678	242	1518	1760	1.07075	0.235566	0.517225	0.425105	0.0936263
18S	1174	U	97	2125	2222	0.741226	0.0605251	0.425802	89	1966	2055	0.275054	0	0.215802	139	2092	2231	0.41131	0	0.291531	0.311045	0.0868355
18S	1175	G	204	5100	5304	0.40617	0	0	239	2504	2743	0.109726	0	0	169	3020	3189	0.178669	0	0	0	0
18S	1176	G	528	3237	3765	0.204216	0	0	314	2803	3117	0.247277	0	0	316	1601	1917	0.228653	0	0.186179	0.0620597	0.0877657
18S	1177	U	376	1487	1863	0.544564	0	0.35269	213	2456	2669	0.154632	0	0	312	651	963	1.16633	0.101047	0.538648	0.297113	0.223386
18S	1178	U	758	3044	3802	0.388702	0	0	418	3778	4196	0.534302	0	0	719	935	1654	0.0337764	0	0.032692	0.0108973	0.0154111
18S	1179	G	485	1308	1793	0.212635	0	0.17543	260	1630	1890	0.0772196	0	0.0717194	281	904	1185	0.166732	0	0.143009	0.130053	0.0433195
18S	1180	C	643	940	1583	0.274811	0	0.215677	433	1776	2209	0.1463	0	0	529	604	1133	0.145013	0	0.126745	0.11414	0.0884995
18S	1181	A	473	208	681	1.83136	0.284421	0.647148	321	382	703	1.67981	0.311347	0.627172	476	279	755	0.640564	0.0432199	0.390769	0.55503	0.116436
18S	1182	A	475	98	573	1.84369	0.287078	0.648742	233	429	662	1.57117	0.2258	0.611431	404	208	612	0.846765	0.176442	0.458918	0.57303	0.0821148
18S	1183	A	1036	120	1156	0.19758	0	0.165102	498	391	889	0.684806	0	0.406731	682	381	1063	0.0245196	0	0	0.190611	0.167024
18S	1184	G	673	367	1040	0.309435	0	0.236486	430	213	643	1.17445	0.0394966	0.540499	644	154	798	0.371103	0.048594	0.270907	0.349297	0.135928
18S	1185	C	636	950	1586	0.205433	0	0	374	1153	1527	0.260617	0	0	646	183	829	0.321004	0.0768846	0.243222	0.081074	0.114656
18S	1186	U	639	820	1459	0.0853577	0	0	452	1424	1876	0.434742	0	0	737	563	1300	0.166983	0	0	0	0
18S	1187	G	577	394	971	0.541564	0.00620249	0.351543	422	423	845	0.371907	0	0.271321	700	589	1289	0.0760637	0	0	0.207621	0.150419
18S	1188	A	616	414	1030	0.546438	0.0381935	0.353575	530	517	1047	0.108068	0	0.0976126	751	519	1270	0.00307719	0	0	0.150396	0.149093
18S	1189	A	748	470	1218	0.385371	0.0236065	0.278336	494	529	1023	0.158192	0	0.136701	931	234	1165	0.148494	0	0.129391	0.181476	0.0685554
18S	1190	A	1344	316	1660	0.0587932	0	0.0555601	660	401	1061	0.156141	0	0.135164	1188	179	1367	0.00931611	0	0	0.0635747	0.0554707
18S	1191	C	1075	1870	2945	0.361187	0	0	542	652	1194	0.189754	0	0.159602	1196	208	1404	0.0499802	0	0.0476334	0.0690785	0.0668986
18S	1192	U	1031	1289	2320	0.0818373	0	0	549	788	1337	0.193124	0	0.161966	1020	452	1472	0.103907	0	0.0941848	0.0853835	0.0664144
18S	1193	U	1555	1159	2714	0.117164	0	0	834	859	1693	0.225187	0	0.183887	1848	685	2533	0.256389	0	0	0.0612955	0.086685
18S	1194	A	1076	442	1518	0.872445	0.0837202	0.466103	557	419	976	1.6184	0.116997	0.618329	942	461	1403	0.584283	0	0.368966	0.484466	0.102627
18S	1195	A	1378	281	1659	0.88488	0.158286	0.469612	700	263	963	2.0845	0.29085	0.676025	902	217	1119	1.2136	0.10244	0.548469	0.564702	0.0850461
18S	1196	A	2093	191	2284	0.471797	0.0887207	0.320654	1319	354	1673	1.06356	0.176927	0.51555	1034	234	1268	1.13592	0.136961	0.532013	0.456072	0.095991
18S	1197	G	4783	200	4983	0.319817	0	0	4038	297	4335	0.147717	0	0	2350	293	2643	0.0739536	0	0.0688853	0.0229618	0.0324729
18S	1198	G	3213	243	3456	0.10638	0	0.0961765	3805	394	4199	0.00136508	0	0	2817	348	3165	0.0322173	0	0	0.0320588	0.0453381
18S	1199	A	5508	309	5817	0.339573	0	0	9358	458	9816	0.594533	0	0	6875	575	7450	0.617459	0	0	0	0
18S	1200	A	3727	1099	4826	0.122439	0	0	3967	1068	5035	0.0459271	0	0	2846	510	3356	0.0668719	0	0.0626978	0.0208993	0.029556
18S	1201	U	3132	1202	4334	0.0380546	0	0.0366677	2851	1895	4746	0.0510943	0	0.0486203	2703	599	3302	0.139883	0	0.12275	0.0693458	0.0380761
18S	1202	U	3187	1044	4231	0.0912308	0	0.0836217	3669	3057	6726	0.290737	0	0	2427	851	3278	0.188001	0	0.158291	0.0806374	0.0646563
18S	1203	G	4346	896	5242	0.16175	0	0	4294	1559	5853	0.198781	0	0	3226	690	3916	0.0290755	0	0	0	0
18S	1204	A	4410	515	4925	0.13207	0	0	3601	1192	4793	0.0778334	0	0	3437	350	3787	0.0248709	0	0	0	0
18S	1205	C	4598	681	5279	0.206587	0	0	3089	2131	5220	0.238147	0	0	3793	668	4461	0.206118	0	0	0	0
18S	1206	G	5337	458	5795	0.32593	0	0	2983	946	3929	0.13091	0	0	4172	1505	5677	0.472281	0	0	0	0
18S	1207	G	3398	433	3831	0.0291348	0	0.0283171	1800	818	2618	0.185788	0	0.156729	3027	477	3504	0.136152	0	0	0.0616821	0.0681954
18S	1208	A	2686	152	2838	0.356193	0.0237028	0.26271	1160	362	1522	0.822091	0.155648	0.451343	2420	306	2726	0.0462046	0	0.0441795	0.252744	0.166373
18S	1209	A	304	135	439	7.93121	0.755811	0.888259	151	330	481	3.94933	0.546457	0.798287	454	380	834	2.34041	0.396939	0.700887	0.795811	0.0765144	1
18S	1210	G	1353	1741	3094	0.125245	0	0.111337	315	400	715	1.75031	0.237751	0.636728	713	374	1087	1.30314	0.141785	0.566035	0.438033	0.232805
18S	1211	G	3177	1126	4303	0.248632	0	0	1248	409	1657	0.0678729	0	0	2799	482	3281	0.381214	0	0	0	0
18S	1212	G	3058	520	3578	0.101208	0	0	977	171	1148	0.138749	0	0.121936	1016	281	1297	0.527641	0	0.34557	0.155835	0.1431
18S	1213	C	3373	138	3511	0.068701	0	0	998	199	1197	0.0683176	0	0	1186	293	1479	0.171021	0	0.146129	0.0487096	0.0688857
18S	1214	A	2722	54	2776	0.290865	0	0.225389	686	183	869	0.215722	0	0.177611	1044	184	1228	0.348061	0	0.25835	0.22045	0.0331458
18S	1215	C	2350	76	2426	0.749499	0	0.428509	564	435	999	0.0382667	0	0.0368918	632	309	941	0.887025	0.00376417	0.47033	0.31191	0.195215
18S	1216	C	3601	118	3719	0.334125	0	0.250495	731	538	1269	0.148058	0	0	1216	490	1706	0.138033	0	0.121353	0.12395	0.102281
18S	1217	A	3263	37	3300	0.818483	0.103653	0.450166	535	172	707	0.754347	0.12834	0.430334	1515	221	1736	0.276837	0	0.216913	0.365804	0.105593
18S	1218	C	3476	98	3574	0.792687	0.0848407	0.442247	622	158	780	0.541471	0.0333812	0.351561	784	193	977	1.36162	0.191816	0.576812	0.456873	0.0925381
18S	1219	C	6266	108	6374	0.0317804	0	0.0308062	851	189	1040	0.137229	0	0.120772	2203	311	2514	0.106525	0	0	0.050526	0.0512387
18S	1220	A	6805	180	6985	0.00288036	0	0	919	136	1055	0.129987	0	0.115131	1684	214	1898	0.312492	0	0.238186	0.117772	0.097257
18S	1221	G	11993	243	12236	0.450888	0	0	1355	147	1502	0.213285	0	0	3949	207	4156	0.415107	0	0	0	0
18S	1222	G	12828	60	12888	0.473455	0	0	1736	172	1908	0.39216	0	0	4369	384	4753	0.458977	0	0	0	0
18S	1223	A	15812	69	15881	0.605714	0	0	2155	235	2390	0.545053	0	0	4569	318	4887	0.465269	0	0	0	0
18S	1224	G	4437	52	4489	0.647944	0	0.393236	540	93	633	1.08607	0.15545	0.521023	938	166	1104	1.82112	0.2584	0.645738	0.519999	0.103086
18S	1225	U	4747	119	4866	0.432957	0	0.302186	517	301	818	0.595062	0.0431787	0.373351	933	370	1303	1.38541	0.212781	0.580972	0.418836	0.118271
18S	1226	G	4750	59	4809	0.32681	0	0.246351	595	276	871	0.471904	0.00347666	0.320858	1184	1556	2740	0.0360817	0	0.0348374	0.200682	0.12115
18S	1227	G	3844	291	4135	0.432033	0	0.301743	621	582	1203	0.0941491	0	0.0861132	1021	2242	3263	0.161336	0	0	0.129285	0.126912
18S	1228	A	2349	544	2893	0.93022	0	0.482011	418	783	1201	0.27909	0	0.218336	961	2812	3773	0.290723	0	0	0.233449	0.19707
18S	1229	G	2120	398	2518	1.09248	0	0.522198	375	623	998	0.704315	0	0.413497	625	1920	2545	0.087955	0	0.0808735	0.338856	0.187741
18S	1230	C	3465	2088	5553	0.222994	0	0	508	1150	1658	0.0746701	0	0.0695209	1134	2235	3369	0.251556	0	0	0.0231736	0.0327725
18S	1231	C	2723	845	3568	0.274216	0	0.215251	329	922	1251	0.767474	0.0560813	0.434417	1010	747	1757	0.569176	0	0.362854	0.337508	0.0912516
18S	1232	U	1880	482	2362	0.955438	0.0567114	0.488711	261	709	970	1.52614	0.250102	0.604385	787	147	934	2.03981	0.318705	0.671268	0.588121	0.0754105
18S	1233	G	1411	2656	4067	0.0937234	0	0.0857113	487	2076	2563	0.0602227	0	0.0568229	578	1286	1864	0.497242	0	0.332224	0.158253	0.12358
18S	1234	C	2848	5814	8662	0.54657	0	0	632	4664	5296	0.500887	0	0	1860	3089	4949	0.506743	0	0	0	0
18S	1235	G	3059	5401	8460	0.538565	0	0	620	2690	3310	0.0794423	0	0	1847	2211	4058	0.390197	0	0	0	0
18S	1236	G	630	2937	3567	0.22562	0	0.184128	256	3166	3422	0.0707112	0	0	439	1362	1801	0.526668	0	0.345104	0.176411	0.140994
18S	1237	C	373	2746	3119	0.313925	0	0.23898	190	5275	5465	0.453317	0	0	404	1734	2138	0.228658	0	0.186175	0.141718	0.102502
18S	1238	U	205	1970	2175	0.828391	0.0386264	0.453185	107	1644	1751	0.957579	0	0.489308	183	1155	1338	1.02887	0.0717055	0.507301	0.483265	0.0225024
18S	1239	U	635	3035	3670	0.00279367	0	0.00278664	258	5992	6250	0.538083	0	0	418	3369	3787	0.332943	0	0	0.000928881	0.00131364
18S	1240	A	527	2597	3124	0.120391	0	0.107485	254	2248	2502	0.265388	0	0.209795	483	2488	2971	0.124129	0	0	0.10576	0.0856571
18S	1241	A	494	2048	2542	0.340062	0	0.25384	285	1829	2114	0.388999	0	0.280153	416	1866	2282	0.0956685	0	0.0873501	0.207114	0.0853647
18S	1242	U	363	2724	3087	0.0404037	0	0	251	2096	2347	0.131369	0	0.116159	297	2771	3068	0.285681	0	0	0.0387197	0.054758
18S	1243	U	297	1940	2237	0.4247	0	0.298191	181	1778	1959	0.332415	0	0.249579	224	1629	1853	0.289584	0	0.22465	0.257473	0.0305376
18S	1244	U	274	1722	1996	0.730768	0.0431866	0.422344	105	1743	1848	0.282471	0	0.220348	138	1542	1680	0.435058	0	0.30329	0.315327	0.0829026
18S	1245	G	497	2481	2978	0.246365	0	0.19772	227	1838	2065	0.09559	0	0.0872883	234	2772	3006	0.233104	0	0	0.0950029	0.0809031
18S	1246	A	691	1672	2363	0.992621	0.0189003	0.498254	262	1624	1886	0.13507	0	0.119053	245	1839	2084	0.181545	0	0.153713	0.257007	0.171174
18S	1247	C	568	6914	7482	0.359568	0	0	168	2239	2407	0.13906	0	0	165	1862	2027	0.219932	0	0.180355	0.0601184	0.0850202
18S	1248	U	730	538	1268	4.13095	0.480352	0.805228	174	384	558	3.19278	0.513219	0.76182	184	158	342	7.21458	0.7258	0.878577	0.815208	0.0481854	1
18S	1249	C	2383	3247	5630	0.222605	0	0.182101	715	2986	3701	0.458911	0	0	492	3130	3622	0.280664	0	0	0.0607003	0.0858431
18S	1250	A	4086	2348	6434	0.288409	0	0.223876	1043	745	1788	0.281691	0	0.219876	696	1955	2651	0.122784	0	0.109393	0.184382	0.0530501
18S	1251	A	2948	4106	7054	0.377193	0	0.273914	575	636	1211	1.00114	0.142485	0.50049	544	2180	2724	0.168363	0	0.144147	0.306184	0.147255
18S	1252	C	9681	7740	17421	0.455504	0	0	1181	2743	3924	0.455847	0	0	1102	3773	4875	0.382912	0	0	0	0
18S	1253	A	7726	2115	9841	0.1228	0	0.10938	933	1204	2137	0.100639	0	0.0914759	728	1853	2581	0.305168	0	0.233885	0.144913	0.0633354
18S	1254	C	10261	4048	14309	0.252075	0	0	1517	1239	2756	0.194418	0	0	1000	3144	4144	0.230548	0	0	0	0
18S	1255	G	3303	7627	10930	0.0695341	0	0.0650191	562	1609	2171	0.0939227	0	0.0858947	286	4271	4557	0.303001	0	0	0.0503046	0.0365774
18S	1256	G	3778	16689	20467	0.462539	0	0	742	1921	2663	0.123244	0	0	267	4382	4649	0.340449	0	0	0	0
18S	1257	G	4611	13629	18240	0.354993	0	0	977	1494	2471	0.0146485	0	0.0144428	293	3299	3592	0.141188	0	0	0.00481426	0.00680839
18S	1258	A	4766	4686	9452	0.385691	0	0.278359	988	919	1907	0.460471	0.0163572	0.315402	270	2131	2401	0.322352	0	0.243848	0.279203	0.0292179
18S	1259	A	3896	2360	6256	1.0337	0.123659	0.508324	1033	731	1764	0.557274	0.053503	0.357983	188	2211	2399	0.211838	0	0.174867	0.347058	0.136352
18S	1260	A	3008	1642	4650	1.68528	0.21603	0.62765	836	471	1307	1.1605	0.186618	0.537334	190	1036	1226	1.34836	0.231639	0.57437	0.579785	0.0370696
18S	1261	C	6203	3559	9762	0.203575	0	0.169156	2297	411	2708	0.0201755	0	0.0197837	410	971	1381	0.927231	0.0732983	0.481302	0.223414	0.19228
18S	1262	C	7864	5754	13618	0.142148	0	0	3725	566	4291	0.361533	0	0	1262	1759	3021	0.212435	0	0	0	0
18S	1263	U	8926	9984	18910	0.419591	0	0	3610	944	4554	0.391714	0	0	1082	1484	2566	0.066039	0	0	0	0
18S	1264	C	7368	10065	17433	0.375116	0	0	3581	1318	4899	0.443317	0	0	1224	2791	4015	0.435929	0	0	0	0
18S	1265	A	3007	3171	6178	0.939273	0	0.484383	1317	525	1842	0.665407	0	0.399676	636	876	1512	0.69657	0.0051984	0.410736	0.431598	0.0375966
18S	1266	C	1974	1914	3888	2.08423	0.196853	0.675826	866	484	1350	1.24535	0.123269	0.554818	649	470	1119	1.26224	0.0687182	0.558181	0.596275	0.0562679
18S	1267	C	10434	1865	12299	0.112998	0	0	2703	542	3245	0.0925994	0	0	1172	431	1603	0.578955	0	0.366815	0.122272	0.172918
18S	1268	C	13076	4424	17500	0.434235	0	0	2931	830	3761	0.215727	0	0	1566	1860	3426	0.289323	0	0	0	0
18S	1269	G	8582	7956	16538	0.445153	0	0	1791	958	2749	0.0921414	0	0.0843958	1402	2516	3918	0.404579	0	0	0.0281319	0.0397845
18S	1270	G	5971	5308	11279	0.241888	0	0	1499	694	2193	0.361283	0	0.265488	1383	2498	3881	0.421372	0	0	0.088496	0.125152
18S	1271	C	3726	1148	4874	0.660827	0	0.39794	1523	684	2207	0.349482	0	0.259062	1347	806	2153	0.0469205	0	0.0448375	0.233946	0.145243
18S	1272	C	1931	334	2265	2.41733	0.324799	0.707465	717	138	855	2.83606	0.488508	0.739541	366	95	461	4.09654	0.464658	0.80413	0.750379	0.0402004	1	0.707465	0.739541	0.80413	0.750379	0.0402004
18S	1273	C	3961	680	4641	0.504912	0	0.335557	4329	489	4818	0.351583	0	0	1586	320	1906	0.126831	0	0.112608	0.149388	0.139438
18S	1274	G	2511	3583	6094	0.0235147	0	0	4189	464	4653	0.254586	0	0	2627	634	3261	0.405682	0	0	0	0
18S	1275	G	3728	830	4558	0.113032	0	0.101573	3076	377	3453	0.124683	0	0.110889	1271	728	1999	0.025	0	0	0.0708207	0.050222
18S	1276	A	3891	222	4113	0.0322017	0	0.0312044	2734	229	2963	0.452482	0	0.311596	1146	155	1301	0.451246	0	0.311102	0.217967	0.132061
18S	1277	C	3070	310	3380	0.152933	0	0.132681	3758	284	4042	0.169684	0	0.145099	993	255	1248	0.541269	0	0.351366	0.209715	0.100291
18S	1278	A	1984	368	2352	0.719578	0.122319	0.418565	3016	268	3284	0.608618	0.108303	0.37842	576	190	766	1.90595	0.200725	0.656173	0.484386	0.122572
18S	1279	C	2486	911	3397	0.169279	0	0.144809	5093	474	5567	0.00203943	0	0	1150	437	1587	0.489847	0	0.328929	0.157913	0.134604
18S	1280	G	2991	531	3522	0.0816192	0	0.07548	7362	244	7606	0.290826	0	0	1563	354	1917	0.264767	0	0.209427	0.0949689	0.0866015
18S	1281	G	2956	246	3202	0.160686	0	0.138478	6548	164	6712	0.182467	0	0	1963	243	2206	0.0957962	0	0.0874577	0.0753119	0.057182
18S	1282	A	3074	333	3407	0.0304219	0	0.0295321	6631	210	6841	0.220715	0	0	2032	189	2221	0.0911791	0	0.0835947	0.0377089	0.0346137
18S	1283	C	4293	559	4852	0.295114	0	0	8832	344	9176	0.465709	0	0	4176	455	4631	0.523901	0	0	0	0
18S	1284	A	5111	1031	6142	0.439212	0	0	6400	454	6854	0.301956	0	0	5555	376	5931	0.654698	0	0	0	0
18S	1285	G	2667	707	3374	0.164026	0	0.140949	6602	269	6871	0.371792	0	0	2885	246	3131	0.270154	0	0	0.0469829	0.0664439
18S	1286	G	563	1304	1867	1.2172	0.181805	0.549112	2123	246	2369	0.800464	0.188716	0.444692	1122	614	1736	0.326233	0	0.246091	0.413299	0.125684
18S	1287	A	705	2709	3414	0.188697	0	0.158782	1664	322	1986	0.812559	0.099595	0.448418	990	566	1556	0.358324	0	0.263924	0.290375	0.119714
18S	1288	U	51	632	683	5.74355	0.678516	0.851895	105	35	140	22.0477	0.86433	0.956906	56	51	107	18.5113	0.840798	0.949198	0.919333	0.0477897	1	0.851895	0.956906	0.949198	0.919333	0.0477897
18S	1289	U	442	5000	5442	0.204383	0	0	931	784	1715	0.496426	0	0.33187	645	581	1226	0.48456	0	0.326579	0.219483	0.155213
18S	1290	G	212	6402	6614	0.331759	0	0	389	269	658	2.24628	0.14293	0.692279	405	806	1211	0.277347	0	0.217268	0.303182	0.289077
18S	1291	A	334	5260	5594	0.169467	0	0	460	240	700	1.63027	0.0237896	0.620148	446	341	787	0.660646	0	0.398129	0.339426	0.256555
18S	1292	C	494	3601	4095	0.2523	0	0.201509	949	1113	2062	0.314935	0	0	1092	429	1521	0.235918	0	0	0.0671696	0.0949922
18S	1293	A	391	4453	4844	0.109393	0	0.0986249	662	434	1096	0.369229	0	0.269842	500	313	813	0.498703	0	0.333029	0.233832	0.0990249
18S	1294	G	651	5657	6308	0.135656	0	0	1651	212	1863	0.166208	0	0	1093	495	1588	0.272282	0	0	0	0
18S	1295	A	736	5551	6287	0.0867985	0	0	1498	395	1893	0.113129	0	0	1275	255	1530	0.185884	0	0	0	0
18S	1296	U	323	6161	6484	0.125455	0	0	641	828	1469	0.181595	0	0.153775	616	308	924	0.468288	0.0373542	0.31917	0.157648	0.130329
18S	1297	U	389	5141	5530	0.0245385	0	0.023955	739	1820	2559	0.338537	0	0	661	386	1047	0.377873	0	0.274434	0.0994629	0.124109
18S	1298	G	299	6477	6776	0.210801	0	0	800	643	1443	0.326885	0	0.246484	642	1322	1964	0.243862	0	0	0.0821613	0.116194
18S	1299	A	223	5635	5858	0.0890292	0	0	652	577	1229	0.615167	0.020355	0.381061	655	258	913	0.9177	0.155194	0.478815	0.286625	0.206566
18S	1300	U	383	5664	6047	0.147086	0	0	809	2986	3795	0.513707	0	0	1334	322	1656	0.113478	0	0.101969	0.0339895	0.0480684
18S	1301	A	436	4587	5023	0.00407378	0	0	880	727	1607	0.366577	0	0.268367	1113	310	1423	0.398627	0.0451621	0.285156	0.184508	0.130647
18S	1302	G	389	3817	4206	0.15877	0.0142919	0.137044	655	391	1046	1.35308	0.20243	0.575259	1103	706	1809	0.135494	0	0.119384	0.277229	0.210862
18S	1303	C	459	4006	4465	0.0547544	0	0.051923	831	921	1752	0.446035	0	0.308576	2337	360	2697	0.226538	0	0	0.120166	0.134901
18S	1304	U	596	2244	2840	0.690144	0.180647	0.40842	964	1303	2267	0.133255	0	0.117632	2668	281	2949	0.260655	0	0	0.17535	0.171659
18S	1305	C	715	2720	3435	0.383113	0.0555272	0.277052	992	1596	2588	0.0534956	0	0.0507977	2964	334	3298	0.344286	0	0	0.109283	0.120429
18S	1306	U	553	3731	4284	0.112001	0	0.100741	871	2818	3689	0.245245	0	0	2537	398	2935	0.186558	0	0	0.0335803	0.0474898
18S	1307	U	413	3400	3813	0.29958	0.0526568	0.230567	614	2650	3264	0.130104	0	0	1841	458	2299	0.0639662	0	0.0601451	0.0969042	0.0976516
18S	1308	U	219	4491	4710	0.080233	0	0.0742884	440	4510	4950	0.419305	0	0	1442	470	1912	0.281443	0	0.219719	0.0980025	0.0912539
18S	1309	C	192	5881	6073	0.148502	0	0	281	2657	2938	0.0903822	0	0.0829163	995	995	1990	0.185055	0	0.156223	0.0797133	0.0638182
18S	1310	U	156	4884	5040	0.0786572	0	0.0729348	284	2279	2563	0.291905	0	0.226018	836	1478	2314	0.0382913	0	0	0.0996508	0.0941852
18S	1311	C	176	7238	7414	0.262711	0	0	185	3136	3321	0.00354204	0	0.0035306	617	1133	1750	0.282962	0	0.220652	0.0747275	0.103194
18S	1312	G	224	6664	6888	0.186321	0	0	238	2915	3153	0.0856479	0	0.0789141	609	3683	4292	0.571444	0	0	0.0263047	0.0372004
18S	1313	A	429	6095	6524	0.128029	0	0	388	2017	2405	0.606174	0.0163132	0.3775	929	498	1427	0.509547	0	0.337706	0.238402	0.169357
18S	1314	U	259	6399	6658	0.147785	0	0	225	4773	4998	0.247143	0	0	604	505	1109	1.0388	0.103213	0.50974	0.169913	0.240294
18S	1315	U	351	5338	5689	0.0291662	0	0.0283445	278	2101	2379	0.894556	0.083754	0.472277	516	451	967	1.70786	0.148566	0.630946	0.377189	0.255034
18S	1316	C	451	3909	4360	0.342241	0.0481657	0.255021	361	2682	3043	0.595481	0.0324777	0.373307	603	1116	1719	0.586202	0	0.369699	0.332675	0.0549299
18S	1317	C	647	5911	6558	0.161342	0	0	351	4106	4457	0.212876	0	0.175546	652	2115	2767	0.0318561	0	0.0308835	0.0688097	0.0765196
18S	1318	G	286	3415	3701	0.509616	0.106283	0.33764	235	3668	3903	0.505766	0.0185733	0.335943	363	1391	1754	0.841608	0.0503909	0.457138	0.376907	0.0567358
18S	1319	U	386	4702	5088	0.0264623	0	0.025785	195	9575	9770	0.423945	0	0	304	2976	3280	0.0410309	0	0	0.00859501	0.0121552
18S	1320	G	516	4246	4762	0.0245107	0	0.0239292	287	5021	5308	0.176168	0	0.149806	328	3623	3951	0.198991	0	0	0.0579116	0.0657091
18S	1321	G	1010	6515	7525	0.423278	0	0	564	10147	10711	0.473679	0	0	587	7148	7735	0.636891	0	0	0	0
18S	1322	G	513	3836	4349	0.0114049	0	0	305	6676	6981	0.14856	0	0	250	3452	3702	0.133681	0	0	0	0
18S	1323	U	775	3861	4636	0.128189	0	0	337	10877	11214	0.534709	0	0	398	4139	4537	0.347436	0	0	0	0
18S	1324	G	1035	2998	4033	0.0896105	0	0	482	4617	5099	0.0662418	0	0.0621379	534	3217	3751	0.261917	0	0	0.0207126	0.0292921
18S	1325	G	800	3190	3990	0.137649	0	0	388	5595	5983	0.196428	0	0	398	2267	2665	0.000433442	0	0.000433416	0.000144472	0.000204314
18S	1326	U	84	84	168	20.0847	0.867054	0.95284	15	306	321	13.3518	0.79736	0.930524	33	267	300	7.64053	0.697438	0.884607	0.922657	0.0284061	1	0.95284	0.930524	0.884607	0.922657	0.0284061
18S	1327	G	2987	1133	4120	0.307593	0	0	761	2920	3681	0.000398334	0	0	655	710	1365	0.568708	0	0.362702	0.120901	0.170979
18S	1328	G	28	93	121	23.7027	0.886618	0.959837	8	470	478	5.82199	0.554574	0.853676	9	244	253	6.07104	0.613845	0.859056	0.890857	0.048826	1	0.959837	0.853676	0.859056	0.890857	0.048826
18S	1329	U	2646	688	3334	0.25413	0	0	675	1474	2149	0.171804	0	0.146673	733	447	1180	0.226936	0	0.185089	0.110587	0.0797543
18S	1330	G	1134	295	1429	0.81453	0.0467347	0.449066	258	734	992	1.00798	0	0.502238	282	388	670	0.953287	0	0.488415	0.479907	0.0225258
18S	1331	C	2397	500	2897	0.129607	0	0	523	1094	1617	0.0465801	0	0.0445333	770	861	1631	0.225565	0	0	0.0148444	0.0209932
18S	1332	A	2010	305	2315	0.13518	0	0.119128	534	620	1154	0.289187	0	0.224468	710	361	1071	0.19403	0	0.162627	0.168741	0.0432217
18S	1333	U	2504	271	2775	0.0239954	0	0.0234413	666	1148	1814	0.177698	0	0	744	611	1355	0.0339807	0	0	0.00781377	0.0110503
18S	1334	G	2894	404	3298	0.116877	0	0	686	563	1249	0.179058	0	0.151968	753	325	1078	0.274688	0	0.215651	0.12254	0.0904651
18S	1335	G	1924	225	2149	0.580884	0.0965162	0.367551	443	304	747	1.20429	0.264655	0.546671	424	248	672	1.46868	0.0194606	0.595284	0.503169	0.0979284
18S	1336	C	2068	489	2557	0.374824	0.0513625	0.272712	535	703	1238	0.312098	0.0312845	0.238008	373	1159	1532	0.102138	0	0.0927276	0.201149	0.0779637
18S	1337	C	4830	564	5394	0.351807	0	0	1504	717	2221	0.268722	0	0	1002	3840	4842	0.713912	0	0	0	0
18S	1338	G	2668	678	3346	0.186741	0	0.157396	531	918	1449	0.236345	0.00695602	0.191271	244	449	693	1.65459	0	0.623633	0.3241	0.212253
18S	1339	U	3604	359	3963	0.0734696	0	0.0684573	783	1323	2106	0.14832	0	0	281	382	663	1.75042	0	0.636768	0.235075	0.285411
18S	1340	U	4685	293	4978	0.110408	0	0	807	1134	1941	0.0564939	0	0	271	999	1270	0.377577	0	0.274244	0.0914147	0.12928
18S	1341	C	4241	823	5064	0.0934255	0	0	1189	1189	2378	0.245402	0	0	330	3641	3971	0.633882	0	0	0	0
18S	1342	U	3843	423	4266	0.275588	0	0.216087	1530	531	2061	0.0519291	0	0	340	1940	2280	0.230245	0	0	0.0720291	0.101865
18S	1343	U	4881	229	5110	0.0815735	0	0.0754348	1824	449	2273	0.140565	0	0	393	810	1203	0.530583	0	0.346842	0.140759	0.148942
18S	1344	A	5091	203	5294	0.0655167	0	0.0614991	1959	223	2182	0.0712882	0	0	453	366	819	1.16373	0	0.538138	0.199879	0.240499
18S	1345	G	6716	223	6939	0.126411	0	0	1678	109	1787	0.276355	0	0.216614	385	325	710	1.70466	0.172313	0.630595	0.282403	0.261609
18S	1346	U	5722	230	5952	0.151813	0	0.131823	1273	136	1409	0.876178	0.105415	0.467178	226	953	1179	0.735499	0.0243426	0.424004	0.341002	0.148958
18S	1347	U	4024	341	4365	0.846473	0.0827622	0.458484	774	291	1065	2.02633	0.313182	0.669774	174	1408	1582	0.456665	0	0.313636	0.480631	0.146234
18S	1348	G	14014	375	14389	0.491254	0	0	2659	377	3036	0.081601	0	0.0754676	672	2748	3420	0.389178	0	0	0.0251559	0.0355758
18S	1349	G	2634	302	2936	2.18575	0.283483	0.686175	1587	188	1775	1.15475	0.167219	0.536049	538	1152	1690	0.462895	0	0.316552	0.512925	0.151781
18S	1350	U	4537	684	5221	0.818003	0.000992227	0.449993	2678	848	3526	0.10975	0	0.0989216	717	2182	2899	0.143161	0	0	0.182972	0.193083
18S	1351	G	12096	218	12314	0.234111	0	0	4704	530	5234	0.225538	0	0	1527	1349	2876	0.0601862	0	0	0	0
18S	1352	G	13211	168	13379	0.234028	0	0	6909	220	7129	0.404527	0	0	2746	518	3264	0.0928024	0	0	0	0
18S	1353	A	18538	642	19180	0.460492	0	0	9369	332	9701	0.562545	0	0	5076	611	5687	0.488389	0	0	0	0
18S	1354	G	6190	493	6683	0.913352	0.084405	0.477394	3658	189	3847	0.337278	0	0.252261	1416	293	1709	1.15374	0.163797	0.535837	0.421831	0.122255
18S	1355	C	11392	787	12179	0.00924466	0	0	4647	504	5151	0.043461	0	0	2499	1047	3546	0.0296432	0	0	0	0
18S	1356	G	6602	186	6788	0.926892	0.073469	0.481066	2815	214	3029	0.692549	0.0387976	0.409255	1709	237	1946	0.9105	0.064501	0.476705	0.455675	0.0328725
18S	1357	A	13200	444	13644	0.04335	0	0	3887	278	4165	0.181672	0	0.153773	3041	160	3201	0.172	0	0.146797	0.10019	0.0709021
18S	1358	U	18247	402	18649	0.313906	0	0	5616	390	6006	0.251002	0	0	4813	256	5069	0.265242	0	0	0	0
18S	1359	U	14926	677	15603	0.129371	0	0	4568	445	5013	0.126136	0	0	4161	328	4489	0.093123	0	0	0	0
18S	1360	U	19059	517	19576	0.362824	0	0	4521	533	5054	0.235815	0	0	6290	427	6717	0.452208	0	0	0	0
18S	1361	G	7795	354	8149	0.670278	0	0.401327	2325	219	2544	0.540397	0.0327187	0.350906	1506	248	1754	1.41909	0.106568	0.586759	0.446331	0.101409
18S	1362	U	5999	643	6642	1.039	0.0676818	0.509602	2142	326	2468	0.507551	0	0.336763	2239	294	2533	0.626537	0	0.38529	0.410552	0.0727868
18S	1363	C	15789	1660	17449	0.298715	0	0	3676	417	4093	0.167117	0	0	4775	532	5307	0.277288	0	0	0	0
18S	1364	U	14042	1799	15841	0.231435	0	0	2872	356	3228	0.0286019	0	0.027815	4680	507	5187	0.262197	0	0	0.00927165	0.0131121
18S	1365	G	18564	1100	19664	0.417	0	0	4233	493	4726	0.398164	0	0	6920	342	7262	0.53693	0	0	0	0
18S	1366	G	4905	257	5162	1.47874	0.229953	0.596615	1306	170	1476	1.01064	0.192843	0.502815	1628	148	1776	1.13473	0.14044	0.531696	0.543709	0.0392246
18S	1367	U	3592	1156	4748	1.63984	0.268535	0.621239	1179	155	1334	1.097	0.209883	0.523316	1047	151	1198	2.08027	0.292322	0.675536	0.606697	0.0629886
18S	1368	U	8268	1958	10226	0.22559	0	0.184081	2666	448	3114	0.164566	0	0	2690	323	3013	0.238465	0	0.1926	0.125561	0.0888528
18S	1369	A	7668	1192	8860	0.485229	0.0301684	0.326728	2259	179	2438	0.0914992	0	0.0838605	2625	289	2914	0.321292	0	0.243228	0.217939	0.10075
18S	1370	A	10654	2653	13307	0.027084	0	0	2280	162	2442	0.0633147	0	0.0595676	3506	183	3689	0.0199669	0	0.0195812	0.0263829	0.0247894
18S	1371	U	9387	9135	18522	0.275591	0	0	1884	215	2099	0.280101	0	0.218893	2315	186	2501	0.669384	0	0.401073	0.206655	0.163966
18S	1372	U	7710	5282	12992	0.111044	0	0.0999522	1719	233	1952	0.343278	0.0110369	0.25565	2748	148	2896	0.429483	0	0.300519	0.218707	0.085947
18S	1373	C	10135	4681	14816	0.0182898	0	0.0179625	1986	723	2709	0.0231283	0	0	4676	488	5164	0.183831	0	0	0.00598749	0.0084676
18S	1374	C	15526	2786	18312	0.121862	0	0	2759	667	3426	0.203067	0	0	5664	1411	7075	0.389294	0	0	0	0
18S	1375	G	10666	1504	12170	0.428443	0.0100075	0.299954	2213	425	2638	0.0785356	0	0.0728425	4119	236	4355	0.0735435	0	0.06852	0.147106	0.108095
18S	1376	A	16987	1287	18274	0.0621602	0	0	2329	822	3151	0.11122	0	0	4351	213	4564	0.0124279	0	0.012278	0.00409266	0.0057879
18S	1377	U	24634	4528	29162	0.476753	0	0	3309	705	4014	0.355204	0	0	8361	308	8669	0.549084	0	0	0	0
18S	1378	A	14458	2376	16834	0.00308748	0	0	1670	569	2239	0.272455	0	0.214193	3588	376	3964	0.072134	0	0.0672966	0.0938298	0.089434
18S	1379	A	10959	1773	12732	0.345904	0	0.25702	1537	1075	2612	0.105885	0	0.0957801	3360	1227	4587	0.160094	0	0	0.1176	0.106056
18S	1380	C	21052	3515	24567	0.35696	0	0	1989	1765	3754	0.235529	0	0	3592	1108	4700	0.263778	0	0	0	0
18S	1381	G	13244	1560	14804	0.0979414	0	0.0892101	1440	1345	2785	0.0925859	0	0.084768	1785	314	2099	0.534481	0	0.348422	0.174133	0.123254
18S	1382	A	9416	3184	12600	0.256625	0	0.204231	1172	930	2102	0.512025	0.0214369	0.338742	1457	353	1810	0.564053	0	0.360763	0.301245	0.0691862
18S	1383	A	107	199	306	52.2694	0.939802	0.981287	7	201	208	16.0749	0.866551	0.941698	34	10	44	58.719	0.940354	0.983621	0.968869	0.0192362	1	0.981287	0.941698	0.983621	0.968869	0.0192362
18S	1384	C	13937	9664	23601	0.457904	0	0	897	2841	3738	0.123776	0	0	738	664	1402	0.470128	0	0.319942	0.106647	0.150822
18S	1385	G	8331	6207	14538	0.110367	0	0	464	3613	4077	0.197409	0	0	434	507	941	0.963671	0	0.491015	0.163672	0.231467
18S	1386	A	5508	14653	20161	0.398908	0	0	468	4693	5161	0.330591	0	0	371	2420	2791	0.489888	0	0	0	0
18S	1387	G	3020	7582	10602	0.289168	0	0.224322	584	3898	4482	0.195214	0	0	386	1023	1409	0.00451537	0	0	0.074774	0.105746
18S	1388	A	1056	5613	6669	1.13457	0	0.531559	515	2823	3338	0.125014	0	0.111152	143	595	738	0.909202	0	0.476559	0.37309	0.186574
18S	1389	C	2071	5462	7533	0.886138	0	0.469849	553	4731	5284	0.313407	0	0	207	1560	1767	0.280455	0	0	0.156616	0.221489
18S	1390	U	4021	12073	16094	0.145249	0	0	223	3817	4040	0.0399021	0	0	164	1878	2042	0.375575	0	0	0	0
18S	1391	C	57	1958	2015	6.2924	0.537188	0.86293	10	680	690	5.13565	0.631859	0.837216	15	95	110	12.6836	0.79552	0.92753	0.875892	0.0379931	1	0.86293	0.837216	0.92753	0.875892	0.0379931
18S	1392	U	852	15046	15898	0.18386	0	0	183	6833	7016	0.525437	0	0	256	1169	1425	0.0431588	0	0	0	0
18S	1393	G	656	36218	36874	0.728375	0	0	223	3424	3647	0.0120127	0	0.0118733	216	1392	1608	0.154706	0	0	0.00395777	0.00559712
18S	1394	G	481	15249	15730	0.234689	0	0	128	1965	2093	0.833381	0.0399029	0.454678	96	799	895	0.848375	0	0.459262	0.304647	0.215426
18S	1395	C	1126	9228	10354	0.154881	0	0.134121	252	3478	3730	0.0478007	0	0	178	1294	1472	0.219446	0	0.180056	0.104726	0.0763898
18S	1396	A	1382	6833	8215	0.381305	0	0.276071	226	2738	2964	0.164178	0	0.141066	136	876	1012	0.985401	0.0916244	0.49657	0.304569	0.146526
18S	1397	U	1739	5187	6926	0.528759	0	0.345907	433	3663	4096	0.201741	0	0	203	1959	2162	0.010207	0	0	0.115302	0.163062
18S	1398	G	500	7334	7834	0.312697	0	0.238233	142	1367	1509	1.46323	0.207111	0.594189	87	1024	1111	1.45606	0.290819	0.59306	0.47516	0.167534
18S	1399	C	491	7119	7610	0.247712	0	0.198554	208	5416	5624	0.453483	0	0	127	2834	2961	0.0166929	0	0.0164243	0.0716593	0.089978
18S	1400	U	655	5526	6181	0.331836	0	0.249187	241	4273	4514	0.296567	0	0	132	4653	4785	0.315947	0	0	0.0830624	0.117468
18S	1401	A	352	2449	2801	2.12725	0.40212	0.680308	275	1575	1850	0.97483	0.147853	0.493762	103	3295	3398	0.212834	0	0.175527	0.449866	0.2084
18S	1402	A	467	2860	3327	1.96925	0.340633	0.663282	367	1548	1915	1.02948	0.130371	0.507394	136	2913	3049	0.591836	0.0490567	0.371871	0.514182	0.119065
18S	1403	C	1122	9354	10476	0.0312091	0	0	746	2647	3393	0.144084	0	0.125971	318	4400	4718	0.0950696	0	0.0868328	0.0709346	0.0526418
18S	1404	U	1374	8307	9681	0.303227	0	0.232692	1008	3021	4029	0.00455749	0	0.00453793	481	5651	6132	0.0919959	0	0	0.0790768	0.108638
18S	1405	A	2736	7645	10381	0.35358	0	0.261237	1281	2515	3796	0.126059	0	0.111973	669	6515	7184	0.178245	0	0	0.124403	0.107011
18S	1406	G	3765	9997	13762	0.21525	0	0.177135	1397	1745	3142	0.491749	0.00147393	0.329716	1078	5336	6414	0.0561289	0	0.0531537	0.186668	0.113107
18S	1407	U	3896	13261	17157	0.0574089	0	0.0542951	1708	4016	5724	0.215323	0	0	1147	8492	9639	0.288806	0	0	0.0180984	0.0255949
18S	1408	U	6358	20254	26612	0.301801	0	0	2614	5166	7780	0.435979	0	0	1817	7734	9551	0.260107	0	0	0	0
18S	1409	A	4213	13882	18095	0.13548	0	0.119321	1712	2734	4446	0.0847912	0	0.0781799	1177	3898	5075	0.49131	0	0.329492	0.175664	0.110062
18S	1410	C	2235	35871	38106	0.517769	0	0	1047	5402	6449	0.312708	0	0	1330	6369	7699	0.0884242	0	0	0	0
18S	1411	G	537	17860	18397	0.108264	0	0.0976924	377	2708	3085	0.482026	0	0.325319	463	4898	5361	0.287009	0	0.223037	0.21535	0.0930872
18S	1412	C	1610	43689	45299	0.636264	0	0	875	8517	9392	0.6218	0	0	692	13354	14046	0.619337	0	0	0	0
18S	1413	G	880	15638	16518	0.110353	0	0.099391	392	2519	2911	0.361798	0	0.265744	453	8787	9240	0.429422	0	0	0.121712	0.109631
18S	1414	A	440	11400	11840	0.429172	0	0.300312	286	1809	2095	0.700164	0.0317686	0.411937	222	4023	4245	0.16938	0	0.144875	0.285708	0.109515
18S	1415	C	539	7410	7949	0.89002	0.0528747	0.470936	293	2022	2315	0.298201	0	0.22978	485	1355	1840	1.39729	0.155734	0.582994	0.427903	0.147375
18S	1416	C	781	6152	6933	0.923793	0.0243228	0.480229	291	1004	1295	1.15205	0.0777301	0.535519	417	473	890	3.41186	0.386006	0.773535	0.596428	0.127252
18S	1417	C	1185	4814	5999	0.873219	0	0.466201	711	495	1206	1.10377	0	0.524871	638	211	849	2.94107	0.168021	0.746485	0.579185	0.120699
18S	1418	C	1907	4750	6657	0.540785	0	0.351014	1189	385	1574	0.600028	0	0.37516	591	258	849	2.51907	0	0.716074	0.480749	0.166691
18S	1419	C	1229	4333	5562	0.502686	0	0.334565	1064	352	1416	0.657288	0.0321299	0.396774	897	295	1192	0.862755	0	0.463369	0.398236	0.0525942
18S	1420	G	1656	3283	4939	0.687955	0.114517	0.407616	1144	381	1525	0.791015	0.0577233	0.441819	1171	165	1336	0.446638	0	0.308902	0.386112	0.0563533
18S	1421	A	2331	3615	5946	0.379926	0.0378463	0.275357	1847	202	2049	0.489192	0.0139433	0.328603	1883	187	2070	0.107758	0	0	0.20132	0.144005
18S	1422	G	2431	3494	5925	0.458782	0.0957604	0.314533	1384	338	1722	1.05881	0.242709	0.514427	1128	222	1350	0.597788	0.0847637	0.374308	0.401089	0.0837746
18S	1423	C	7163	5465	12628	0.343529	0	0	3608	469	4077	0.108509	0	0	2430	315	2745	0.173922	0	0	0	0
18S	1424	G	8132	4635	12767	0.31073	0	0	4308	611	4919	0.22991	0	0	3045	173	3218	0.246878	0	0	0	0
18S	1425	G	7703	2629	10332	0.0949396	0	0	4632	460	5092	0.22152	0	0	2031	129	2160	0.284817	0	0.221759	0.0739196	0.104538
18S	1426	U	10895	2356	13251	0.293007	0	0	7389	790	8179	0.542241	0	0	3575	193	3768	0.274043	0	0	0	0
18S	1427	C	5952	1164	7116	0.455852	0.0603227	0.313147	5052	610	5662	0.274244	0	0	2318	317	2635	0.135449	0	0.119331	0.14416	0.129042
18S	1428	G	5952	4644	10596	0.0406782	0	0	5064	1315	6379	0.363871	0	0	3824	288	4112	0.285472	0	0	0	0
18S	1429	G	3614	5358	8972	0.19747	0.00658077	0.164921	2412	688	3100	0.463847	0.00879565	0.316938	3536	201	3737	0.145999	0	0	0.16062	0.129425
18S	1430	C	2326	8884	11210	0.0543881	0	0	1170	455	1625	1.88293	0.345383	0.65327	2038	640	2678	0.279806	0	0.218695	0.290655	0.271507
18S	1431	G	3225	5258	8483	0.282675	0.0361916	0.220399	1925	331	2256	1.02401	0.162677	0.506043	3259	166	3425	0.0101122	0	0	0.242147	0.207163
18S	1432	U	3643	7230	10873	0.0419839	0	0	2175	503	2678	0.640363	0.018813	0.390468	1995	513	2508	0.387751	0.0127203	0.27949	0.223319	0.164282
18S	1433	C	4996	5026	10022	0.00549957	0	0.00547004	2992	442	3434	0.172606	0	0.147235	2309	402	2711	0.228966	0	0.186364	0.113023	0.0777109
18S	1434	C	7411	3047	10458	0.071579	0	0	4478	258	4736	0.221788	0	0	3378	307	3685	0.161072	0	0	0	0
18S	1435	C	12609	1499	14108	0.378067	0	0	6266	194	6460	0.490507	0	0	4894	171	5065	0.459286	0	0	0	0
18S	1436	C	13813	729	14542	0.453845	0	0	5723	206	5929	0.467319	0	0	4456	125	4581	0.452762	0	0	0	0
18S	1437	C	9670	753	10423	0.28142	0	0	4860	206	5066	0.388213	0	0	3462	152	3614	0.337732	0	0	0	0
18S	1438	A	4892	173	5065	0.417548	0.0372296	0.294598	2523	151	2674	0.156822	0	0.135607	1331	79	1410	0.660028	0.0546249	0.39777	0.275992	0.107833
18S	1439	A	3586	211	3797	0.645632	0.0522734	0.392394	1799	124	1923	0.480094	0	0.324481	1075	65	1140	0.850492	0.0768736	0.459821	0.392232	0.0552524
18S	1440	C	941	867	1808	2.12214	0.289658	0.679827	638	278	916	1.85661	0.281055	0.650183	347	34	381	4.16841	0.500637	0.806926	0.712312	0.0679879		0.679827	0.650183	0.806926	0.712312	0.0679879
18S	1441	U	2479	1363	3842	0.153908	0	0.13341	1426	616	2042	0.00383967	0	0.00382685	1060	244	1304	0.204538	0	0.169914	0.102384	0.0712658
18S	1442	U	42	42	84	45.0047	0.894248	0.978513	21	44	65	28.1992	0.860813	0.966254	20	8	28	51.618	0.907504	0.981638	0.975469	0.0066395	1	0.978513	0.966254	0.981638	0.975469	0.0066395
18S	1443	C	889	1812	2701	0.0401719	0	0.0386342	754	474	1228	0.333062	0	0.25	856	474	1330	0.11693	0	0.104759	0.131131	0.0882817
18S	1444	U	598	1158	1756	0.434042	0	0.30279	496	291	787	1.20368	0	0.546528	739	219	958	0.803047	0	0.445641	0.431653	0.099996
18S	1445	U	265	1183	1448	0.699279	0	0.411682	388	463	851	1.33336	0.0138673	0.571721	659	284	943	1.33847	0	0.572628	0.518677	0.0756577
18S	1446	A	244	3914	4158	0.477887	0	0	662	629	1291	0.740858	0	0.42576	975	509	1484	0.743876	0	0.426729	0.284163	0.200934
18S	1447	G	106	135	241	11.2617	0.73723	0.918755	235	83	318	8.02891	0.734499	0.889554	277	224	501	5.98028	0.644201	0.856984	0.888431	0.0252304	1	0.918755	0.889554	0.856984	0.888431	0.0252304
18S	1448	A	549	1676	2225	0.250774	0	0.200567	1456	1230	2686	0.0776744	0	0.0721008	2214	653	2867	0.289753	0	0.224718	0.165795	0.0669817
18S	1449	G	1301	1699	3000	0.0129031	0	0	3469	925	4394	0.310459	0	0	5683	1014	6697	0.448298	0	0	0	0
18S	1450	G	1530	2471	4001	0.255889	0	0	4094	1473	5567	0.405342	0	0	4988	601	5589	0.196172	0	0	0	0
18S	1451	G	1185	1953	3138	0.090903	0	0.0833525	4067	1646	5713	0.355211	0	0	5355	2045	7400	0.344925	0	0	0.0277842	0.0392928
18S	1452	A	1031	2469	3500	0.0557523	0	0.0528224	3185	1591	4776	0.137218	0	0	4678	612	5290	0.0811399	0	0.0750634	0.0426286	0.0314808
18S	1453	C	1606	5487	7093	0.527493	0	0	4003	2693	6696	0.403157	0	0	8429	1790	10219	0.475205	0	0	0	0
18S	1454	A	729	1668	2397	0.779084	0.0620929	0.438016	1359	1113	2472	0.929119	0.135677	0.48173	2635	819	3454	0.835511	0.0152463	0.455264	0.458337	0.0179778
18S	1455	A	1077	1797	2874	0.490659	0	0.329233	740	1018	1758	1.79137	0.347892	0.641884	1410	864	2274	1.82768	0.244132	0.646453	0.53919	0.148474
18S	1456	G	1551	1599	3150	0.358387	0	0.263894	4989	538	5527	0.170236	0	0	8392	711	9103	0.408006	0	0	0.0879648	0.124401
18S	1457	U	1731	4746	6477	0.406206	0	0	4192	1268	5460	0.115044	0	0	6102	1295	7397	0.255667	0	0	0	0
18S	1458	G	3171	2221	5392	0.25105	0	0	4541	774	5315	0.0685917	0	0	7990	1369	9359	0.452614	0	0	0	0
18S	1459	G	863	2748	3611	0.156371	0	0.135258	1391	1129	2520	1.12922	0.181394	0.530444	2400	811	3211	0.775536	0.0334235	0.436866	0.367523	0.168621
18S	1460	C	1564	4614	6178	0.425642	0	0	2480	3827	6307	0.231655	0	0	2868	1012	3880	0.327244	0	0.246607	0.0822023	0.116252
18S	1461	G	518	2195	2713	0.430639	0	0.301089	1605	2564	4169	0.269968	0	0.212619	1564	1035	2599	1.08415	0.11319	0.520284	0.344664	0.129328
18S	1462	U	713	1894	2607	0.489409	0.00951645	0.328677	2263	4144	6407	0.183541	0	0	1596	1078	2674	1.18136	0.162107	0.541663	0.290113	0.222808
18S	1463	U	1108	1441	2549	0.573124	0.0178191	0.364413	3638	5559	9197	0.474632	0	0	3836	1831	5667	0.0516016	0	0	0.121471	0.171786
18S	1464	C	1190	3514	4704	0.208851	0	0	3397	2687	6084	0.172601	0	0	5104	1787	6891	0.225282	0	0	0	0
18S	1465	A	1202	1863	3065	0.30316	0	0.232693	3098	1533	4631	0.0971551	0	0.0885692	4678	894	5572	0.00365253	0	0	0.107087	0.0958947
18S	1466	G	905	951	1856	1.63608	0.161648	0.620776	2159	741	2900	0.871998	0.172513	0.465897	2792	466	3258	0.970519	0.161288	0.492596	0.526423	0.0676019
18S	1467	C	1142	1678	2820	0.858951	0.0654452	0.46215	2657	1894	4551	0.102426	0	0.0929284	4353	2815	7168	0.138766	0	0	0.185026	0.199595
18S	1468	C	1675	2979	4654	0.240685	0	0.194027	2933	1704	4637	0.0544224	0	0.051624	5257	5540	10797	0.449634	0	0	0.0818838	0.0820503
18S	1469	A	1039	5737	6776	0.0424852	0	0	1303	2806	4109	0.142168	0	0.124499	2675	2693	5368	0.235941	0	0.190929	0.105142	0.0791388
18S	1470	C	1417	4432	5849	0.261271	0	0.207177	845	2810	3655	0.201866	0	0.167999	2359	4747	7106	0.12619	0	0	0.125059	0.0898646
18S	1471	C	520	5651	6171	0.298468	0	0.22989	859	4151	5010	0.169906	0	0	1476	5951	7427	0.220312	0	0	0.0766301	0.108371
18S	1472	C	664	15220	15884	0.524924	0	0	523	6851	7374	0.466566	0	0	1186	9813	10999	0.550499	0	0	0	0
18S	1473	G	1119	8528	9647	0.0966752	0	0	449	2877	3326	0.304081	0	0.23323	1511	2071	3582	0.493919	0.00566263	0.330681	0.187971	0.138742
18S	1474	A	689	9346	10035	0.114737	0	0	487	2702	3189	0.313386	0	0.238666	1263	2346	3609	0.28667	0	0.222848	0.153838	0.108971
18S	1475	G	1056	12123	13179	0.364762	0	0	468	2315	2783	0.456023	0	0.313275	1830	1625	3455	0.0977977	0	0.0891089	0.134128	0.131796
18S	1476	A	1025	8115	9140	0.0756664	0	0	598	2510	3108	0.25299	0	0.201961	1363	1042	2405	0.41239	0	0.292066	0.164676	0.122116
18S	1477	U	933	8115	9048	0.123263	0	0	706	4078	4784	0.25504	0	0	698	922	1620	0.813969	0	0.448875	0.149625	0.211602
18S	1478	U	1154	7102	8256	0.107945	0	0	703	5129	5832	0.451117	0	0	468	807	1275	0.936947	0	0.483919	0.161306	0.228122
18S	1479	G	647	5094	5741	0.133629	0	0.117896	590	1950	2540	0.310621	0	0.237074	351	521	872	1.37626	0.153632	0.579451	0.311473	0.195635
18S	1480	A	1059	4377	5436	0.0406597	0	0.039078	892	1851	2743	0.152466	0	0.132337	479	416	895	1.22454	0.0985	0.550745	0.24072	0.222502
18S	1481	G	690	2376	3066	0.642695	0.0731375	0.391322	422	1846	2268	0.360766	0	0.265206	457	199	656	2.02554	0.288184	0.669817	0.442115	0.169042
18S	1482	C	904	2386	3290	0.230848	0	0.187599	620	2172	2792	0.0716593	0	0.06689	764	861	1625	0.307688	0	0.235402	0.163297	0.0709084
18S	1483	A	1253	954	2207	0.573646	0.020818	0.364638	614	1538	2152	0.405316	0	0.288511	889	1157	2046	0.193747	0	0.162368	0.271839	0.0834137
18S	1484	A	735	1259	1994	0.401476	0	0.286569	554	1475	2029	0.363273	0	0.266568	700	1188	1888	0.361673	0	0.265713	0.27295	0.00963662
18S	1485	U	936	1514	2450	0.0879596	0	0	1148	2999	4147	0.431461	0	0	1166	3392	4558	0.42365	0	0	0	0
18S	1486	A	550	495	1045	1.06359	0.081669	0.515646	763	1208	1971	0.402868	0	0.287278	841	1642	2483	0.40785	0	0.28978	0.364235	0.107069
18S	1487	A	376	636	1012	0.945256	0.0846099	0.486176	655	1429	2084	0.394031	0	0.282753	683	1756	2439	0.698711	0	0.411418	0.393449	0.0840131
18S	1488	C	811	825	1636	0.122711	0	0.109358	1286	2170	3456	0.116848	0	0	1587	5030	6617	0.334629	0	0	0.0364528	0.051552
18S	1489	A	719	567	1286	0.368903	0	0.269641	1427	1882	3309	0.0655153	0	0	1152	5273	6425	0.270856	0	0	0.0898803	0.12711
18S	1490	G	46	32	78	23.1197	0.876456	0.959043	91	41	132	26.1002	0.887693	0.963367	68	111	179	31.051	0.89053	0.968968	0.963793	0.00406272	1	0.959043	0.963367	0.968968	0.963793	0.00406272
18S	1491	G	1145	870	2015	0.183918	0	0	1334	1678	3012	0.123849	0	0.110233	930	4272	5202	0.0916992	0	0.0840116	0.0647482	0.0470187
18S	1492	U	1802	1738	3540	0.602576	0	0	1978	3555	5533	0.443445	0	0	2204	7419	9623	0.442509	0	0	0	0
18S	1493	C	1744	1133	2877	0.466933	0	0	1925	3155	5080	0.349317	0	0	3243	5769	9012	0.369485	0	0	0	0
18S	1494	U	1361	803	2164	0.279749	0	0	1270	5584	6854	0.555932	0	0	3617	6481	10098	0.453147	0	0	0	0
18S	1495	G	211	616	827	1.37468	0	0.579185	144	1430	1574	1.24073	0.0492379	0.553875	863	1315	2178	1.8012	0.164158	0.643116	0.592058	0.0375527
18S	1496	U	291	1429	1720	0.124682	0	0.110917	259	3067	3326	0.023341	0	0	802	4633	5435	0.006645	0	0	0.0369724	0.0522868
18S	1497	G	177	267	444	3.9214	0.278667	0.79717	169	2213	2382	0.443461	0	0.30731	399	7167	7566	0.317979	0	0	0.36816	0.328275
18S	1498	A	166	456	622	2.48406	0.0277557	0.713307	150	1875	2025	0.694708	0.0380983	0.410047	377	4127	4504	0.192635	0	0.161551	0.428302	0.225623
18S	1499	U	176	1877	2053	0.0316023	0	0	199	4103	4302	0.283415	0	0	394	4799	5193	0.0249091	0	0.0243083	0.00810276	0.011459
18S	1500	G	71	546	617	2.63024	0.135712	0.724859	107	1175	1282	1.68595	0.274353	0.627875	295	2067	2362	1.38384	0.102919	0.580612	0.644449	0.0600434
18S	1501	C	178	6976	7154	0.789572	0	0	141	2236	2377	0.327619	0	0.24685	886	1428	2314	1.41886	0.160684	0.586687	0.277846	0.240515
18S	1502	C	310	2167	2477	0.161371	0	0	297	3128	3425	0.0829214	0	0	1943	760	2703	1.15535	0.123059	0.536129	0.17871	0.252734
18S	1503	C	659	1147	1806	0.212857	0	0.175581	430	2970	3400	0.0453919	0	0	2497	1449	3946	0.538558	0	0.350098	0.175226	0.142927
18S	1504	U	790	635	1425	0.601901	0	0.375906	555	3146	3701	0.134861	0	0	2471	4388	6859	0.173515	0	0	0.125302	0.177204
18S	1505	U	1347	699	2046	0.113413	0	0.101905	866	3927	4793	0.359141	0	0	3992	9340	13332	0.628503	0	0	0.0339684	0.0480385
18S	1506	A	1483	1275	2758	0.239209	0	0	886	4374	5260	0.452918	0	0	2586	6463	9049	0.420765	0	0	0	0
18S	1507	G	377	610	987	1.3442	0.0616342	0.573662	320	2128	2448	0.296017	0	0.228477	643	6556	7199	0.274252	0	0	0.26738	0.235807
18S	1508	A	438	627	1065	0.853106	0.0939056	0.460599	563	1577	2140	0.426063	0	0.298866	554	3448	4002	0.308402	0	0.235754	0.33174	0.0946899
18S	1509	U	595	2348	2943	0.425766	0	0	576	3390	3966	0.341646	0	0	1041	7583	8624	0.508903	0	0	0	0
18S	1510	G	296	1679	1975	0.0798077	0	0	310	845	1155	1.32962	0.245504	0.570958	274	838	1112	3.06855	0.461694	0.754379	0.441779	0.321234
18S	1511	U	231	2416	2647	0.365089	0	0	284	1540	1824	0.284828	0	0.22178	168	1691	1859	0.985585	0.0450119	0.496505	0.239428	0.203081
18S	1512	C	311	696	1007	0.764363	0.0230393	0.433467	701	1572	2273	0.125437	0	0	231	674	905	2.14089	0.230503	0.681858	0.371775	0.281765
18S	1513	C	597	1439	2036	0.244679	0	0	1092	1157	2249	0.235368	0	0	332	560	892	1.48579	0	0.597983	0.199328	0.281892
18S	1514	G	635	524	1159	0.364128	0	0.2671	1080	330	1410	0.17551	0	0.149395	391	247	638	1.74192	0	0.635655	0.350717	0.207133
18S	1515	G	395	750	1145	0.341749	0	0.25487	1006	262	1268	0.213396	0	0.175981	618	292	910	0.621625	0	0.383594	0.271482	0.0855677
18S	1516	G	285	1942	2227	0.444744	0	0	629	477	1106	0.210609	0	0.1741	882	354	1236	0.199165	0	0	0.0580332	0.0820713
18S	1517	G	153	594	747	0.752882	0.0804837	0.429839	374	457	831	0.612246	0.0924993	0.380031	299	547	846	0.208645	0	0.172796	0.327555	0.111304
18S	1518	C	290	709	999	0.129956	0	0.115111	503	400	903	0.394322	0	0.28303	480	781	1261	0.263127	0	0	0.132714	0.116215
18S	1519	U	494	672	1166	0.058469	0	0	761	824	1585	0.268719	0	0	528	811	1339	0.286741	0	0	0	0
18S	1520	G	273	419	692	0.540452	0	0.351169	152	639	791	0.525982	0.0552988	0.34497	261	193	454	1.33294	0.253452	0.571896	0.422678	0.105543
18S	1521	C	476	711	1187	0.12225	0	0	200	767	967	0.337087	0	0.2523	704	547	1251	0.133715	0	0	0.0841001	0.118936
18S	1522	A	234	270	504	1.37441	0.146523	0.579326	113	702	815	0.770438	0.0973961	0.43547	314	253	567	1.31592	0.16209	0.568639	0.527812	0.0654413
18S	1523	C	660	377	1037	0.241244	0	0.194507	292	1128	1420	0.140934	0	0.123601	589	405	994	0.628453	0	0.386159	0.234756	0.110903
18S	1524	G	292	195	487	2.3602	0.330812	0.702827	282	775	1057	0.861762	0.12397	0.46311	508	488	996	1.20931	0	0.547618	0.571185	0.099273
18S	1525	C	715	746	1461	0.216271	0	0.177915	579	1609	2188	0.0506929	0	0	1024	554	1578	0.624643	0	0.38463	0.187515	0.157171
18S	1526	G	398	448	846	1.7428	0.267541	0.635683	369	984	1353	0.86171	0.149373	0.463043	575	351	926	2.65758	0.370884	0.72681	0.608512	0.109383
18S	1527	C	1369	724	2093	0.223416	0	0.182688	1189	1888	3077	0.142878	0	0	1572	1182	2754	0.386767	0	0.278972	0.153887	0.115696
18S	1528	G	1962	612	2574	0.200052	0	0.166757	1411	1484	2895	0.0491099	0	0.0468264	2191	1084	3275	0.348647	0	0.258575	0.157386	0.0866994
18S	1529	C	3498	869	4367	0.1644	0	0	2662	1734	4396	0.249716	0	0	4027	2675	6702	0.27284	0	0	0	0
18S	1530	U	3895	718	4613	0.111718	0	0	3439	1169	4608	0.249377	0	0	6004	3256	9260	0.44663	0	0	0	0
18S	1531	A	3269	188	3457	0.313746	0	0.23887	2556	408	2964	0.254889	0	0.203171	3718	1572	5290	0.115691	0	0.103712	0.181918	0.057188
18S	1532	C	6443	663	7106	0.365236	0	0	5041	265	5306	0.350573	0	0	8901	1385	10286	0.465929	0	0	0	0
18S	1533	A	3925	69	3994	0.29545	0	0.228111	3448	161	3609	0.00435211	0	0.00433445	4937	1027	5964	0.00683245	0	0.00678721	0.0797444	0.104916
18S	1534	C	7488	330	7818	0.376976	0	0	4819	174	4993	0.334023	0	0	5359	1203	6562	0.131033	0	0	0	0
18S	1535	U	9733	220	9953	0.541523	0	0	5542	492	6034	0.502675	0	0	7032	2574	9606	0.484781	0	0	0	0
18S	1536	G	4408	223	4631	0.107784	0	0.0973159	2044	224	2268	0.418437	0.00826184	0.29509	2719	2266	4985	0.0222356	0	0	0.130802	0.122775
18S	1537	A	1572	170	1742	2.11312	0.33113	0.678904	664	145	809	2.96868	0.450439	0.74826	665	1968	2633	0.708572	0.0629722	0.414808	0.613991	0.143661
18S	1538	C	4024	1436	5460	0.0340597	0	0	1365	294	1659	0.919585	0.0365917	0.479204	609	2230	2839	0.465419	0	0.317677	0.265627	0.199066
18S	1539	U	2827	1248	4075	0.369425	0	0.269815	942	678	1620	0.937844	0.0427012	0.484117	44	1581	1625	1.34434	0.12346	0.573592	0.442508	0.127459
18S	1540	G	2957	565	3522	0.63216	0	0.387382	1634	370	2004	0.538736	0	0.35023	167	959	1126	2.14333	0.200811	0.682059	0.473224	0.148446
18S	1541	G	1888	238	2126	1.86436	0.306267	0.650989	1500	140	1640	0.952217	0.0846284	0.487914	94	568	662	4.21357	0.434404	0.808427	0.64911	0.130855
18S	1542	C	5514	438	5952	0.0536723	0	0	3324	197	3521	0.171692	0	0	654	1159	1813	0.65449	0	0.395716	0.131905	0.186542
18S	1543	U	5887	495	6382	0.0677233	0	0	3890	224	4114	0.242095	0	0	2359	1380	3739	0.253509	0	0	0	0
18S	1544	C	9915	546	10461	0.451849	0	0	5747	273	6020	0.489011	0	0	4428	867	5295	0.497608	0	0	0	0
18S	1545	A	9530	267	9797	0.397411	0	0	4371	125	4496	0.255353	0	0	4411	572	4983	0.450845	0	0	0	0
18S	1546	G	4822	73	4895	0.298332	0	0.229817	2490	72	2562	0.380964	0	0.275946	1823	321	2144	0.407723	0	0.289729	0.265164	0.0256197
18S	1547	C	8660	204	8864	0.347553	0	0	4580	152	4732	0.318541	0	0	3177	1653	4830	0.43791	0	0	0	0
18S	1548	G	4901	248	5149	0.174472	0	0.148578	1806	124	1930	0.80626	0.0992344	0.446498	1257	898	2155	0.385163	0	0.278156	0.291078	0.121968
18S	1549	U	6022	731	6753	0.197164	0	0	3688	991	4679	0.36042	0	0	1685	1279	2964	0.0689301	0	0	0	0
18S	1550	G	2530	618	3148	0.674708	0.0473878	0.402957	1295	977	2272	0.315046	0	0.239651	911	670	1581	0.663211	0.0210223	0.398905	0.347171	0.0760464
18S	1551	U	3717	2114	5831	0.279837	0	0	1762	1090	2852	0.105815	0	0	1458	1189	2647	0.177631	0	0	0	0
18S	1552	G	1643	512	2155	0.833333	0.0944881	0.45466	759	593	1352	0.810167	0.0752423	0.447748	389	336	725	1.99091	0.314516	0.66596	0.522789	0.101276
18S	1553	C	3069	419	3488	0.0169517	0	0	1310	722	2032	0.0889873	0	0.0817525	1526	782	2308	0.138978	0	0	0.0272508	0.0385385
18S	1554	C	2129	552	2681	0.141039	0	0.123646	1379	888	2267	0.136469	0	0	1054	685	1739	0.165619	0	0.142157	0.0886011	0.0631046
18S	1555	U	2003	505	2508	0.134547	0	0.118632	1455	890	2345	0.211921	0	0	944	821	1765	0.177419	0	0.150757	0.0897966	0.064836
18S	1556	A	714	282	996	1.74123	0.299943	0.635433	479	525	1004	0.75152	0.174409	0.429311	366	322	688	2.26962	0.371993	0.694462	0.586402	0.113664
18S	1557	C	1056	171	1227	1.07965	0.0966273	0.519353	620	556	1176	0.368187	0	0.269273	917	316	1233	0.785845	0	0.440241	0.409622	0.104365
18S	1558	C	1370	205	1575	0.451911	0	0.311388	597	534	1131	0.299156	0	0.230426	1941	274	2215	0.046084	0	0	0.180605	0.131915
18S	1559	C	2044	258	2302	0.0534134	0	0	750	646	1396	0.0014555	0	0.00145442	3029	289	3318	0.366573	0	0	0.000484808	0.000685622
18S	1560	U	3177	306	3483	0.442595	0	0	1200	611	1811	0.298853	0	0	4228	356	4584	0.579605	0	0	0	0
18S	1561	A	3059	256	3315	0.43596	0	0	1163	283	1446	0.1567	0	0	2569	196	2765	0.245405	0	0	0	0
18S	1562	C	1866	899	2765	0.325412	0	0	777	389	1166	0.0260783	0	0.0254367	2662	247	2909	0.290069	0	0	0.00847891	0.011991
18S	1563	G	632	397	1029	1.0053	0.16414	0.501564	284	413	697	0.873416	0.167933	0.466573	223	244	467	3.96667	0.525177	0.799001	0.589046	0.149147
18S	1564	C	1100	433	1533	0.301166	0	0.231575	413	331	744	0.885518	0.134245	0.469976	933	697	1630	0.328285	0	0.247264	0.316272	0.108874
18S	1565	C	786	630	1416	0.433443	0.00611067	0.302528	694	491	1185	0.314812	0	0.239588	917	882	1799	0.189833	0	0.159621	0.233912	0.0584795
18S	1566	G	1084	268	1352	0.721294	0	0.419222	814	271	1085	0.850266	0	0.459766	900	407	1307	1.05206	0	0.512875	0.463954	0.0383482
18S	1567	G	909	249	1158	1.1862	0.0448757	0.5428	787	281	1068	1.22452	0.130442	0.550696	943	254	1197	1.40178	0	0.583845	0.559114	0.0177822
18S	1568	C	1361	586	1947	0.529837	0	0.346452	1418	304	1722	0.645186	0.042478	0.392304	1473	1324	2797	0.157565	0	0.13616	0.291639	0.111523
18S	1569	A	1217	798	2015	0.768502	0.0328522	0.434672	1576	705	2281	0.504567	0.0297822	0.335455	891	643	1534	1.56761	0.127062	0.610688	0.460272	0.113812
18S	1570	G	1620	475	2095	1.05772	0.188489	0.514145	2606	333	2939	0.373023	0.0290889	0.271748	1317	830	2147	1.11375	0.139114	0.527024	0.437639	0.117421
18S	1571	G	1926	914	2840	0.665881	0.0756342	0.399801	2609	1672	4281	0.0233614	0	0.0228333	1831	1289	3120	0.566371	0	0.361656	0.26143	0.169431
18S	1572	C	3811	4136	7947	0.372176	0	0	4425	3586	8011	0.417557	0	0	2915	9494	12409	0.634478	0	0	0	0
18S	1573	G	2203	3223	5426	0.086473	0	0.0796041	2607	3006	5613	0.0302498	0	0	1557	3798	5355	0.079734	0	0.0738588	0.0511543	0.0362475
18S	1574	C	2360	8121	10481	0.444231	0	0	3372	3952	7324	0.230859	0	0	1849	7333	9182	0.393006	0	0	0	0
18S	1575	G	3369	5605	8974	0.277732	0	0	4291	4093	8384	0.293918	0	0	4526	3338	7864	0.246698	0	0	0	0
18S	1576	G	4933	4062	8995	0.251771	0	0	6256	1054	7310	0.14071	0	0	4948	1688	6636	0.0758693	0	0	0	0
18S	1577	G	2448	1344	3792	1.00128	0.152648	0.500385	2981	803	3784	0.822501	0.172549	0.451369	2203	1080	3283	0.999252	0.0930653	0.499889	0.483881	0.0229904
18S	1578	U	4108	6331	10439	0.319051	0	0	4884	4218	9102	0.308044	0	0	4720	4644	9364	0.393196	0	0	0	0
18S	1579	A	2146	3953	6099	0.275297	0	0.215897	2702	2862	5564	0.200301	0	0.166901	2011	2526	4537	0.245208	0	0.196956	0.193251	0.0201732
18S	1580	A	1778	3926	5704	0.533442	0	0.347912	1144	3780	4924	0.419314	0.0514124	0.295477	1015	2138	3153	0.792239	0.132958	0.442117	0.361835	0.0606698
18S	1581	C	4309	3505	7814	0.124831	0	0.11099	3184	4304	7488	0.114633	0	0	2129	3863	5992	0.162677	0	0	0.0369968	0.0523213
18S	1582	C	1733	3789	5522	0.678452	0.0209542	0.404256	2114	3992	6106	0.0827211	0	0.0764127	979	3033	4012	0.21795	0	0.178985	0.219885	0.136931
18S	1583	C	1717	5466	7183	0.257277	0	0.204653	2132	4927	7059	0.118223	0	0	766	4627	5393	0.196253	0	0	0.0682177	0.0964743
18S	1584	G	1220	8143	9363	0.0309649	0	0	1545	3685	5230	0.206763	0	0.171364	546	2517	3063	0.417026	0	0.294364	0.155243	0.120713
18S	1585	U	1978	9769	11747	0.271706	0	0	2612	5499	8111	0.321803	0	0	938	3383	4321	0.161612	0	0	0	0
18S	1586	U	2965	19323	22288	0.682051	0	0	3591	6712	10303	0.527932	0	0	1352	3980	5332	0.406367	0	0	0	0
18S	1587	G	2039	9862	11901	0.339721	0	0	2776	2670	5446	0.0795667	0	0	1005	4344	5349	0.465215	0	0	0	0
18S	1588	A	1602	5929	7531	0.0031746	0	0.00316498	1985	2212	4197	0.0824493	0	0.076186	823	1436	2259	0.200447	0	0.167039	0.0821299	0.0670331
18S	1589	A	296	1944	2240	2.3216	0.305095	0.699034	236	1532	1768	1.43909	0.286945	0.590147	130	529	659	2.798	0.471852	0.736997	0.675393	0.0622383
18S	1590	C	883	3995	4878	0.285737	0	0.222271	753	1615	2368	0.576638	0.00774728	0.365837	178	387	565	2.75577	0.378017	0.734088	0.440732	0.215555
18S	1591	C	833	1746	2579	1.18765	0.0159223	0.542985	528	1149	1677	1.03784	0.103016	0.509434	134	602	736	1.59175	0.103832	0.614483	0.555634	0.0438086
18S	1592	C	199	1827	2026	1.33027	0	0.570986	454	1092	1546	0.868929	0	0.465095	143	587	730	1.2554	0	0.556958	0.531013	0.0469615
18S	1593	C	831	2468	3299	0.0139158	0	0	1285	1102	2387	0.0469896	0	0	280	988	1268	0.0807372	0	0.0747602	0.0249201	0.0352423
18S	1594	A	736	1105	1841	0.478327	0	0.323678	1240	712	1952	0.0729021	0	0.0679809	245	534	779	0.540413	0	0.351116	0.247592	0.127497
18S	1595	U	1191	1301	2492	0.0917057	0	0	1582	781	2363	0.196254	0	0	330	644	974	0.161208	0	0.138951	0.0463169	0.0655019
18S	1596	U	891	616	1507	0.536597	0.0499151	0.349362	1561	936	2497	0.239943	0	0	583	933	1516	0.255929	0	0	0.116454	0.164691
18S	1597	C	896	1456	2352	0.102333	0	0	1313	671	1984	0.00255807	0	0.00255283	643	1411	2054	0.447743	0	0	0.000850943	0.00120342
18S	1598	G	684	854	1538	0.409501	0.0172258	0.290663	636	284	920	1.30133	0.293406	0.565735	283	835	1118	0.14226	0	0.12464	0.327013	0.181901
18S	1599	U	823	1442	2265	0.0482348	0	0	1233	822	2055	0.0123919	0	0	461	1582	2043	0.360442	0	0	0	0
18S	1600	G	627	620	1247	0.848121	0.184222	0.459109	967	709	1676	0.212761	0	0.175521	254	507	761	0.987372	0.0659754	0.497151	0.377261	0.143494
18S	1601	A	897	902	1799	0.343494	0.0260285	0.255778	984	642	1626	0.263006	0	0.20834	193	501	694	1.27658	0.175696	0.561099	0.341739	0.156315
18S	1602	U	1038	1267	2305	0.140349	0	0.123122	1051	1293	2344	0.136167	0	0	291	872	1163	0.384632	0	0.277959	0.133694	0.113722
18S	1603	G	2366	1129	3495	0.209195	0	0	2605	644	3249	0.381597	0	0	535	958	1493	0.127257	0	0.112958	0.0376527	0.0532489
18S	1604	G	1081	907	1988	0.566164	0.0651085	0.361613	1074	764	1838	0.239097	0	0.193046	490	776	1266	0.455976	0.010318	0.313346	0.289335	0.0708809
18S	1605	G	998	2388	3386	0.085241	0	0	964	1340	2304	0.0498915	0	0.0475403	616	2730	3346	0.455785	0	0	0.0158468	0.0224107
18S	1606	G	882	2428	3310	0.0190912	0	0	860	499	1359	0.888578	0.160835	0.470684	667	1461	2128	0.0439278	0	0.0420983	0.170928	0.212656
18S	1607	A	627	3465	4092	0.197608	0	0	532	1445	1977	0.300084	0	0.230909	373	1155	1528	0.70662	0.044784	0.414205	0.215038	0.169471
18S	1608	U	656	5180	5836	0.459226	0	0	632	2322	2954	0.123143	0	0	465	1524	1989	0.386471	0	0.278846	0.0929485	0.131449
18S	1609	C	594	3841	4435	0.247044	0	0	221	3366	3587	0.257931	0	0	264	2498	2762	0.0693369	0	0.064863	0.021621	0.0305767
18S	1610	G	592	2673	3265	0.0459107	0	0.0439083	632	2658	3290	0.133219	0	0	275	3021	3296	0.0406127	0	0	0.0146361	0.0206986
18S	1611	G	195	1871	2066	0.716933	0.168715	0.417684	248	3704	3952	0.270824	0	0	310	3440	3750	0.133588	0	0	0.139228	0.196898
18S	1612	G	188	2844	3032	0.136912	0	0.12046	345	1487	1832	0.848791	0.100351	0.459241	488	4748	5236	0.401895	0	0	0.193234	0.194418
18S	1613	G	88	2246	2334	0.47222	0.0469629	0.320847	380	1737	2117	0.648599	0.0687235	0.393537	322	4389	4711	0.324601	0	0	0.238128	0.170977
18S	1614	A	124	2735	2859	0.132552	0	0.117075	513	2682	3195	0.0984077	0	0.0896168	377	1861	2238	0.530683	0	0.346798	0.184497	0.115311
18S	1615	U	110	3241	3351	0.123578	0	0	425	3739	4164	0.160312	0	0	456	3878	4334	0.283945	0	0	0	0
18S	1616	U	116	3398	3514	0.221132	0	0	617	4493	5110	0.326866	0	0	438	3874	4312	0.307808	0	0	0	0
18S	1617	G	77	3100	3177	0.175526	0	0	323	2529	2852	0.286248	0	0.222606	237	1684	1921	0.582062	0.0796673	0.368034	0.19688	0.151347
18S	1618	C	239	4408	4647	0.510822	0	0	525	5800	6325	0.502566	0	0	416	2622	3038	0.128529	0	0	0	0
18S	1619	A	229	1923	2152	0.0605254	0	0.0570961	473	2131	2604	0.332608	0	0.249664	244	1234	1478	0.668988	0.0587782	0.400997	0.235919	0.140733
18S	1620	A	313	1614	1927	0.0658368	0	0.0618001	831	2552	3383	0.0486505	0	0	311	1066	1377	0.592259	0	0.372131	0.144644	0.162824
18S	1621	U	225	1114	1339	0.37393	0	0.272309	537	3018	3555	0.173275	0	0	486	1405	1891	0.0368922	0	0.0355977	0.102636	0.120854
18S	1622	U	248	975	1223	0.290378	0	0.225176	737	2851	3588	0.275738	0	0	780	1707	2487	0.346459	0	0	0.0750585	0.106149
18S	1623	A	124	822	946	0.532395	0	0.347666	451	1611	2062	0.166349	0	0.142683	295	1214	1509	0.022156	0	0.0216898	0.17068	0.134544
18S	1624	U	66	204	270	4.40611	0.286087	0.815581	329	1402	1731	0.297209	0	0.229216	156	1184	1340	0.0912835	0	0.083705	0.376167	0.31634
18S	1625	U	54	67	121	10.9742	0.690242	0.917115	218	640	858	1.5135	0.19165	0.602428	71	588	659	1.20485	0.218281	0.54683	0.688791	0.163037
18S	1626	C	100	403	503	2.10467	0.227641	0.678338	160	948	1108	0.850356	0	0.459787	161	1002	1163	0.195876	0	0.163911	0.434012	0.210804
18S	1627	C	91	498	589	1.95911	0.320481	0.662441	164	685	849	1.37897	0.101122	0.579936	286	383	669	1.20091	0.21824	0.546013	0.59613	0.0488911
18S	1628	C	99	908	1007	0.838084	0.0884455	0.456202	276	559	835	1.34576	0.0990284	0.573992	472	367	839	0.705741	0.0798916	0.414033	0.481409	0.0676916
18S	1629	C	118	2684	2802	0.34268	0	0	328	920	1248	0.798087	0	0.444051	978	899	1877	0.262673	0	0	0.148017	0.209328
18S	1630	A	110	3218	3328	0.415891	0	0	297	1935	2232	0.0198985	0	0.0195188	745	410	1155	0.35396	0	0.261593	0.0937039	0.118983
18S	1631	U	379	3766	4145	0.507785	0	0	768	4017	4785	0.546768	0	0	1450	686	2136	0.253788	0	0	0	0
18S	1632	G	238	3315	3553	0.378409	0	0	527	1524	2051	0.287887	0	0.223619	1055	679	1734	0.00689721	0	0.00685389	0.0768243	0.103837
18S	1633	A	259	2913	3172	0.303288	0	0	559	1896	2455	0.0903321	0	0.0828792	1531	374	1905	0.018777	0	0	0.0276264	0.0390696
18S	1634	A	159	1153	1312	0.786282	0.025109	0.440366	322	1421	1743	0.634633	0	0.388378	889	260	1149	0.873623	0.160957	0.466491	0.431745	0.0324669
18S	1635	C	299	1712	2011	0.0641816	0	0.0603389	555	7653	8208	0.740822	0	0	1683	1466	3149	0.324892	0	0	0.020113	0.028444
18S	1636	G	154	1340	1494	0.316737	0	0.240669	382	1445	1827	0.517123	0	0.34098	1141	1092	2233	0.0340495	0	0.0329426	0.204864	0.128279
18S	1637	A	213	2119	2332	0.316731	0	0	453	2158	2611	0.0557427	0	0	1904	936	2840	0.188975	0	0	0	0
18S	1638	G	143	1407	1550	0.104442	0	0	229	1571	1800	0.248837	0	0.199344	888	594	1482	0.745516	0.0964323	0.427269	0.208871	0.174562
18S	1639	G	169	234	403	2.23344	0.375137	0.691261	886	414	1300	0.70404	0	0.413346	2752	136	2888	0.0687704	0	0	0.368202	0.284006
18S	1640	A	242	461	703	0.680366	0	0.405234	988	631	1619	0.313889	0	0.239013	2853	454	3307	0.0611615	0	0	0.214749	0.166323
18S	1641	A	361	471	832	0.418327	0	0.295194	1043	427	1470	0.502644	0	0.334658	3079	466	3545	0.0176788	0	0.0173765	0.215743	0.141188
18S	1642	U	207	392	599	0.976611	0	0.494501	637	365	1002	0.977612	0.133265	0.494589	1928	223	2151	0.878186	0.0814033	0.467687	0.485592	0.0126609
18S	1643	U	147	138	285	3.39375	0.425228	0.773019	344	342	686	2.11883	0.383779	0.679684	1401	201	1602	1.93046	0.35766	0.658897	0.703866	0.0496291
18S	1644	C	198	436	634	0.868591	0.0456806	0.46523	732	562	1294	0.643355	0.0944564	0.391673	3519	357	3876	0.244783	0	0.196688	0.351197	0.113306
18S	1645	C	474	750	1224	0.0535419	0	0	1392	1234	2626	0.213953	0	0	5297	439	5736	0.112041	0	0	0	0
18S	1646	C	869	1708	2577	0.587372	0	0	1910	1413	3323	0.386074	0	0	8371	637	9008	0.451902	0	0	0	0
18S	1647	A	851	1186	2037	0.432396	0	0	2887	1395	4282	0.547594	0	0	8215	508	8723	0.414149	0	0	0	0
18S	1648	G	653	918	1571	0.247611	0	0	1589	989	2578	0.195416	0	0	4551	368	4919	0.104252	0	0.0944274	0.0314758	0.0445135
18S	1649	U	875	818	1693	0.301194	0	0	1948	1050	2998	0.345434	0	0	8992	305	9297	0.480684	0	0	0	0
18S	1650	A	423	343	766	0.647371	0	0.393283	1373	470	1843	0.0859243	0	0.079165	4627	212	4839	0.0600184	0	0.0566312	0.17636	0.153664
18S	1651	A	607	470	1077	0.0789013	0	0.0731941	1176	361	1537	0.234655	0	0.190158	5111	260	5371	0.130566	0	0	0.0877839	0.078314
18S	1652	G	354	215	569	0.954795	0.0752615	0.488876	577	247	824	1.12042	0.207251	0.528697	2738	145	2883	0.524391	0.0209372	0.344079	0.453884	0.0793277
18S	1653	U	677	200	877	0.0386991	0	0.0372981	693	449	1142	0.288558	0	0.224091	3568	206	3774	0.0551906	0	0	0.0871297	0.098036
18S	1654	G	238	197	435	0.934174	0.00244539	0.483557	317	335	652	0.933061	0.125403	0.483068	834	140	974	2.31102	0.356356	0.698195	0.55494	0.101296
18S	1655	C	1025	443	1468	0.571114	0	0	493	576	1069	0.0180166	0	0	1737	513	2250	0.168567	0	0.144306	0.048102	0.0680265
18S	1656	G	428	162	590	0.0791502	0	0.0734601	369	492	861	0.0762697	0	0.0709413	1099	423	1522	0.398658	0	0.285163	0.143188	0.100396
18S	1657	G	395	85	480	0.235343	0	0.190829	527	543	1070	0.245887	0	0	1580	338	1918	0.0899369	0	0	0.0636098	0.0899578
18S	1658	G	197	91	288	0.910458	0.0905168	0.47743	245	309	554	0.437958	0.0644162	0.304951	482	611	1093	0.385527	0	0.278437	0.353606	0.0882233
18S	1659	U	171	158	329	0.568822	0	0.363281	233	555	788	0.0638079	0	0	298	636	934	0.475841	0	0.322654	0.228645	0.162525
18S	1660	C	261	160	421	0.156872	0	0.135878	284	316	600	0.229118	0	0.186661	510	440	950	0.299392	0	0.230596	0.184379	0.038702
18S	1661	A	190	183	373	0.339483	0	0.25395	268	230	498	0.514986	0.0777843	0.340378	336	324	660	0.938477	0.173473	0.484509	0.359612	0.0951029
18S	1662	U	348	95	443	0.0208458	0	0.0204653	413	453	866	0.173408	0	0	765	528	1293	0.0897476	0	0	0.00682177	0.00964744
18S	1663	A	235	41	276	0.695748	0.109273	0.411165	243	240	483	0.531589	0.0330603	0.347552	417	371	788	0.52287	0.0170129	0.343631	0.367449	0.0309531
18S	1664	A	282	73	355	0.401498	0.0147536	0.287053	293	302	595	0.180127	0	0.152851	559	366	925	0.34856	0	0.258676	0.23286	0.0577489
18S	1665	G	387	41	428	0.224553	0	0.183725	229	344	573	0.234979	0	0.190538	988	296	1284	0.0437873	0	0	0.124755	0.0882586
18S	1666	C	596	211	807	0.37258	0	0	336	669	1005	0.332582	0	0	1468	304	1772	0.310835	0	0	0	0
18S	1667	U	466	272	738	0.285265	0	0	263	660	923	0.176022	0	0	1087	459	1546	0.130302	0	0	0	0
18S	1668	U	509	141	650	0.136098	0	0	272	884	1156	0.320522	0	0	934	740	1674	0.132066	0	0	0	0
18S	1669	G	124	211	335	0.820536	0.0891598	0.451449	62	328	390	1.28707	0.138437	0.563389	244	365	609	1.82022	0.292517	0.645793	0.553544	0.0796454
18S	1670	C	298	645	943	0.415596	0	0	111	352	463	0.972725	0.0770094	0.493626	361	2290	2651	0.372511	0	0	0.164542	0.232698
18S	1671	G	170	413	583	0.0496766	0	0.0474029	75	394	469	1.04466	0.128902	0.511453	243	482	725	1.99226	0.315793	0.666111	0.408322	0.262903
18S	1672	U	167	313	480	0.241903	0	0.195111	68	838	906	7.35024e-05	0	0	268	1001	1269	0.705337	0	0.413797	0.202969	0.169023
18S	1673	U	176	266	442	0.362102	0	0.266282	99	1882	1981	0.607249	0	0	341	1985	2326	0.0496681	0	0.0473373	0.10454	0.11599
18S	1674	G	319	399	718	0.230799	0	0	145	1128	1273	0.301596	0	0	615	1948	2563	0.11388	0	0.102273	0.0340911	0.0482121
18S	1675	A	364	224	588	0.0385399	0	0	275	702	977	0.0325153	0	0	1062	2255	3317	0.00856607	0	0.00849586	0.00283195	0.00400498
18S	1676	U	206	239	445	0.314101	0	0.239432	119	619	738	0.343557	0	0.255965	508	2752	3260	0.196923	0	0.164567	0.219988	0.0397657
18S	1677	U	275	521	796	0.348083	0	0	142	921	1063	0.0994361	0	0	707	4345	5052	0.185571	0	0	0	0
18S	1678	A	23	14	37	14.814	0.833936	0.938326	10	45	55	18.4125	0.853574	0.94936	32	568	600	7.48491	0.720256	0.882317	0.923334	0.0293516	1	0.938326	0.94936	0.882317	0.923334	0.0293516
18S	1679	A	426	547	973	0.487737	0	0	132	569	701	0.481671	0	0.325399	556	6795	7351	0.349563	0	0	0.108466	0.153395
18S	1680	G	145	269	414	0.353066	0	0.261403	129	1352	1481	0.310714	0	0	331	6600	6931	0.266191	0	0	0.0871344	0.123227
18S	1681	U	158	494	652	0.133912	0	0	88	1526	1614	0.327534	0	0	248	8639	8887	0.433347	0	0	0	0
18S	1682	C	115	349	464	0.391589	0	0.281833	139	649	788	0.568793	0	0.36286	316	6343	6659	0.198951	0	0	0.214898	0.155515
18S	1683	C	187	315	502	0.38911	0	0.280516	164	518	682	0.979356	0.0533675	0.495151	314	5694	6008	0.110625	0	0	0.258556	0.20274
18S	1684	C	157	306	463	0.593103	0	0.372799	358	537	895	0.660193	0	0.397928	400	4515	4915	0.0752373	0	0.069986	0.280238	0.149024
18S	1685	U	358	257	615	0.262103	0	0.207939	620	847	1467	0.0659098	0	0.0618738	474	5207	5681	0.100505	0	0	0.0899377	0.0871794
18S	1686	G	153	275	428	0.891013	0.119785	0.471764	366	2572	2938	0.48924	0	0	304	3196	3500	0.392675	0.0471497	0.282015	0.25126	0.193821
18S	1687	C	194	1146	1340	0.427716	0	0	570	1483	2053	0.183717	0	0	933	3199	4132	0.0671318	0	0.0629229	0.0209743	0.0296621
18S	1688	C	319	1224	1543	0.454958	0	0	732	525	1257	0.546114	0	0.353399	2235	1792	4027	0.00317776	0	0.00316847	0.118856	0.165852
18S	1689	C	374	773	1147	0.151684	0	0	1240	601	1841	0.12446	0	0.110738	1746	1692	3438	0.100969	0	0.0917337	0.0674905	0.0483495
18S	1690	U	576	364	940	0.199055	0	0.166157	1969	978	2947	0.263437	0	0	1988	1757	3745	0.0410156	0	0	0.0553858	0.0783274
18S	1691	U	346	205	551	1.2438	0.13733	0.554775	797	638	1435	0.701942	0.0547125	0.412605	1061	1321	2382	0.490749	0.067429	0.329289	0.432223	0.0930938
18S	1692	U	422	180	602	1.20129	0.185482	0.546132	1267	416	1683	0.489634	0.0026557	0.328825	1269	622	1891	0.824413	0.182662	0.452009	0.442322	0.0889792
18S	1693	G	637	395	1032	0.300387	0	0.23117	1429	698	2127	0.131553	0	0.116307	1145	2008	3153	0.0164201	0	0.0161598	0.121212	0.0878462
18S	1694	U	1543	489	2032	0.376783	0	0	3103	1097	4200	0.484588	0	0	2718	1736	4454	0.342649	0	0	0	0
18S	1695	A	1518	174	1692	0.191376	0	0	2502	855	3357	0.31345	0	0	1533	1088	2621	0.170608	0	0.14579	0.0485968	0.0687262
18S	1696	C	1790	774	2564	0.490557	0	0	2596	1262	3858	0.445256	0	0	2865	1818	4683	0.436277	0	0	0	0
18S	1697	A	805	295	1100	0.306388	0	0.234694	1030	614	1644	0.315643	0	0.240027	984	1282	2266	0.17297	0	0.147519	0.207413	0.0424077
18S	1698	C	1066	645	1711	0.160949	0	0	1582	713	2295	0.144367	0	0	1336	1884	3220	0.266598	0	0	0	0
18S	1699	A	494	365	859	0.880672	0.0676188	0.468565	433	418	851	1.36019	0.184877	0.576591	264	1428	1692	0.408775	0	0.290285	0.445147	0.118051
18S	1700	C	916	422	1338	0.166957	0	0.143162	879	383	1262	0.416979	0	0.294438	394	1549	1943	0.0853395	0	0.0786666	0.172089	0.0904318
18S	1701	C	1581	458	2039	0.308764	0	0	1670	449	2119	0.337479	0	0	790	2267	3057	0.45509	0	0	0	0
18S	1702	G	1124	268	1392	0.0420834	0	0.0404118	487	236	723	0.868984	0	0.465294	190	342	532	2.27461	0.357831	0.695018	0.400241	0.271172
18S	1703	C	29	66	95	15.5025	0.833739	0.939997	10	42	52	22.195	0.871192	0.957666	10	48	58	24.8365	0.89199	0.961926	0.953196	0.00949424	1	0.939997	0.957666	0.961926	0.953196	0.00949424
18S	1704	C	1629	550	2179	0.303435	0	0	1053	133	1186	0.0976973	0	0	393	458	851	0.622718	0	0.384028	0.128009	0.181032
18S	1705	C	1867	563	2430	0.2868	0	0	1421	177	1598	0.378646	0	0	767	625	1392	0.0630055	0	0	0	0
18S	1706	G	1045	151	1196	0.761608	0	0.432542	812	90	902	0.231808	0	0.188354	856	117	973	0.419176	0	0.29558	0.305492	0.0999353
18S	1707	U	689	128	817	1.87694	0.262121	0.652685	358	133	491	1.42344	0.189116	0.587857	626	207	833	0.751212	0	0.429261	0.556601	0.093852
18S	1708	C	1046	270	1316	0.892272	0.106071	0.471724	655	121	776	0.533505	0.0120359	0.348191	713	220	933	0.653747	0.0355679	0.395569	0.405161	0.0508861
18S	1709	G	2094	85	2179	0.164057	0	0.140991	829	102	931	0.307594	0	0.23543	1062	134	1196	0.392481	0	0.282027	0.219483	0.0586713
18S	1710	C	3716	249	3965	0.357393	0	0	1501	72	1573	0.196802	0	0	2029	294	2323	0.271357	0	0	0	0
18S	1711	U	5222	116	5338	0.553826	0	0	1717	74	1791	0.308991	0	0	2740	375	3115	0.464317	0	0	0	0
18S	1712	A	3784	40	3824	0.360221	0	0	1500	53	1553	0.224153	0	0	1453	396	1849	0.0357057	0	0	0	0
18S	1713	C	3224	63	3287	0.270245	0	0	1635	56	1691	0.322702	0	0	1857	509	2366	0.290081	0	0	0	0
18S	1714	U	3207	68	3275	0.309934	0	0	1979	80	2059	0.486214	0	0	2667	695	3362	0.55655	0	0	0	0
18S	1715	A	1304	39	1343	0.710756	0.0548161	0.415644	605	29	634	0.815608	0.0293446	0.44961	1326	150	1476	0.0893854	0	0.0821022	0.315785	0.16582
18S	1716	C	1998	40	2038	0.0188382	0	0	1534	67	1601	0.403135	0	0	1181	172	1353	0.114911	0	0.103135	0.0343785	0.0486185
18S	1717	C	681	82	763	1.42248	0.211032	0.587518	538	49	587	0.620181	0.0640231	0.383187	475	509	984	0.423948	0	0.29794	0.422882	0.121506
18S	1718	G	299	27	326	3.89038	0.499713	0.796015	129	26	155	4.68782	0.571382	0.825116	205	64	269	3.85399	0.495286	0.79459	0.80524	0.0140661	1
18S	1719	A	382	55	437	2.50931	0.210673	0.715509	190	19	209	3.03481	0.30467	0.753046	270	64	334	2.93071	0.282823	0.74616	0.738238	0.0163159
18S	1720	U	477	161	638	1.56455	0	0.61044	260	78	338	1.45834	0	0.593934	339	83	422	2.2182	0.154353	0.689774	0.631383	0.0418352
18S	1721	U	845	180	1025	0.729034	0	0.42188	438	119	557	0.47264	0	0.321339	610	167	777	0.778563	0.0227281	0.438065	0.393761	0.051635
18S	1722	G	1400	93	1493	0.376848	0	0.273837	649	39	688	0.348025	0	0.258452	1051	155	1206	0.358566	0	0.264091	0.26546	0.00635491
18S	1723	G	1288	60	1348	0.784062	0.111586	0.439664	586	52	638	0.648235	0.0721383	0.393664	911	580	1491	0.268595	0	0.211839	0.348389	0.098365
18S	1724	A	1635	65	1700	0.612359	0.12384	0.379929	702	70	772	0.601466	0.114956	0.375876	929	335	1264	0.763092	0.125992	0.433009	0.396271	0.02603
18S	1725	U	3624	205	3829	0.229814	0	0	1571	86	1657	0.136188	0	0	2091	876	2967	0.206813	0	0	0	0
18S	1726	G	4938	251	5189	0.397553	0	0	1732	111	1843	0.111045	0	0	2499	792	3291	0.217814	0	0	0	0
18S	1727	G	4368	385	4753	0.268268	0	0	1676	129	1805	0.0690722	0	0.064643	2286	1029	3315	0.115926	0	0	0.0215477	0.030473
18S	1728	U	4088	762	4850	0.247541	0	0	1689	369	2058	0.0500729	0	0.0477072	1879	3271	5150	0.418743	0	0	0.0159024	0.0224894
18S	1729	U	3931	685	4616	0.179977	0	0	1547	936	2483	0.00774289	0	0	1711	2125	3836	0.136186	0	0	0	0
18S	1730	U	2960	690	3650	0.0912566	0	0.0836462	1217	1383	2600	0.0601606	0	0.0567673	1918	1578	3496	0.000136625	0	0	0.0468045	0.0348675
18S	1731	A	3760	930	4690	0.194192	0	0	1957	1793	3750	0.254465	0	0	2154	779	2933	0.217613	0	0.178771	0.0595904	0.0842736
18S	1732	G	2488	582	3070	0.229567	0.00377055	0.186755	1139	1228	2367	0.291563	0	0.225818	1344	898	2242	0.592277	0.0550646	0.372073	0.261549	0.0797629
18S	1733	U	2902	903	3805	0.10089	0	0	1263	2457	3720	0.209164	0	0	2346	2553	4899	0.364188	0	0	0	0
18S	1734	G	1977	1075	3052	0.0677257	0	0.0634494	891	2472	3363	0.118298	0	0	1632	2502	4134	0.266237	0	0	0.0211498	0.0299103
18S	1735	A	1356	1825	3181	0.0726762	0	0	352	4817	5169	0.48453	0	0	1215	2055	3270	0.133727	0	0	0	0
18S	1736	G	2498	989	3487	0.240765	0	0	1043	3051	4094	0.360098	0	0	2097	1693	3790	0.339787	0	0	0	0
18S	1737	G	883	551	1434	0.848595	0.207254	0.459222	613	1388	2001	0.3224	0	0.243891	879	671	1550	0.621778	0.100316	0.383545	0.362219	0.0891923
18S	1738	C	1260	876	2136	0.0702646	0	0.0656804	733	1361	2094	0.120663	0	0.107717	1208	648	1856	0.207228	0	0.171733	0.115043	0.0436045
18S	1739	C	1117	1024	2141	0.0182228	0	0	556	1105	1661	0.306177	0	0.234515	966	257	1223	0.714688	0.0880783	0.417002	0.217172	0.170682
18S	1740	C	1090	936	2026	0.0352738	0	0	401	758	1159	0.687634	0.0885792	0.407663	1145	369	1514	0.145479	0	0.127076	0.178246	0.170315
18S	1741	U	744	523	1267	0.567972	0.0504168	0.362416	346	687	1033	0.711885	0.0307736	0.416084	1091	216	1307	0.142932	0	0.125141	0.301214	0.126415
18S	1742	C	540	1095	1635	0.118942	0	0.106357	444	657	1101	0.333212	0	0.250102	637	337	974	0.36212	0	0.26605	0.207503	0.0718171
18S	1743	G	801	543	1344	0.319901	0	0.242504	752	413	1165	0.0695254	0	0.065058	866	496	1362	0.196185	0	0	0.102521	0.102485
18S	1744	G	623	527	1150	0.621826	0.109652	0.383617	673	388	1061	0.130624	0	0.115629	664	348	1012	0.168948	0	0.144652	0.214633	0.120076
18S	1745	A	450	822	1272	0.49815	0.0833012	0.332684	549	333	882	0.310243	0.00915393	0.236988	464	232	696	0.794102	0.0632008	0.442972	0.337548	0.0841632
18S	1746	U	304	1941	2245	0.179544	0	0	361	813	1174	0.0523593	0	0	450	340	790	0.63964	0.016218	0.390411	0.130137	0.184042
18S	1747	C	372	2697	3069	0.408042	0	0	477	1185	1662	0.340837	0	0	402	361	763	0.83758	0.106742	0.456131	0.152044	0.215022
18S	1748	G	172	1337	1509	0.36699	0.00094262	0.268596	103	799	902	0.317362	0	0.24111	243	419	662	1.21352	0.193921	0.548606	0.352771	0.13893
18S	1749	G	280	1581	1861	0.142207	0	0.12456	225	452	677	0.81706	0.175236	0.450026	191	896	1087	0.384743	0	0.278029	0.284205	0.132942
18S	1750	C	292	2250	2542	0.151645	0	0	261	1048	1309	0.100017	0	0	161	2858	3019	0.538584	0	0	0	0
18S	1751	C	109	2436	2545	0.0806974	0	0	53	974	1027	0.190521	0	0.160162	8	2422	2430	0.357864	0	0	0.0533875	0.0755013
18S	1752	C	91	2016	2107	0.239727	0	0.193445	32	1419	1451	0.162626	0	0	17	1872	1889	0.0336155	0	0	0.0644816	0.0911908
18S	1753	C	221	2216	2437	0.122058	0	0.10882	25	1774	1799	0.343827	0	0	47	2591	2638	0.32106	0	0	0.0362735	0.0512984
18S	1754	G	348	1473	1821	0.576662	0.110389	0.365876	8	1010	1018	0.203642	0	0.169326	133	872	1005	0.983322	0	0.496044	0.343749	0.134297
18S	1755	C	237	2755	2992	0.0338048	0	0	103	1179	1282	0.056309	0	0	183	1072	1255	0.590587	0	0.371487	0.123829	0.175121
18S	1756	C	478	2247	2725	0.133765	0	0.118021	205	1091	1296	0.0270967	0	0	571	1560	2131	0.0693142	0	0	0.0393405	0.0556359
18S	1757	G	528	3500	4028	0.221486	0	0	224	771	995	0.329418	0.0140813	0.247978	438	1428	1866	0.14063	0	0.123349	0.123776	0.101237
18S	1758	G	1939	2812	4751	0.301178	0	0	980	473	1453	0.118661	0	0	2800	1077	3877	0.504089	0	0	0	0
18S	1759	G	2467	1680	4147	0.136457	0	0	610	541	1151	0.173515	0	0.147968	834	394	1228	0.902125	0.00787446	0.474475	0.207481	0.198222
18S	1760	G	1508	1181	2689	0.445915	0.0249678	0.308476	425	330	755	0.957554	0.209566	0.489489	524	382	906	1.73197	0.232627	0.63422	0.477395	0.133259
18S	1761	U	1332	1494	2826	0.484636	0.0724689	0.326512	612	657	1269	0.318373	0	0.241633	887	532	1419	1.06396	0.0306474	0.51567	0.361272	0.114543
18S	1762	C	1122	2386	3508	0.186448	0	0.157185	883	938	1821	0.0373033	0	0	1942	990	2932	0.0376785	0	0.0363223	0.0645026	0.0671933
18S	1763	G	1893	2879	4772	0.14211	0	0	936	917	1853	0.0626993	0	0.05903	1503	3373	4876	0.345996	0	0	0.0196767	0.027827
18S	1764	G	1475	4659	6134	0.370227	0	0	387	788	1175	0.912453	0.149513	0.477324	736	1512	2248	0.69462	0	0.410005	0.295776	0.210943
18S	1765	C	2353	2062	4415	0.100465	0	0	847	1171	2018	0.150212	0	0.130651	1871	1485	3356	0.144444	0	0.126246	0.0856326	0.0605781
18S	1766	C	2627	1362	3989	0.00914509	0	0.00906446	1537	1356	2893	0.165903	0	0	2678	900	3578	0.176083	0	0.149755	0.0529399	0.0685587
18S	1767	C	5067	1729	6796	0.46582	0	0	3579	1250	4829	0.5053	0	0	7318	1539	8857	0.552168	0	0	0	0
18S	1768	A	1444	750	2194	0.88734	0.165511	0.470267	1495	902	2397	0.165235	0	0.141855	3115	613	3728	0.311948	0	0.237824	0.283315	0.137879
18S	1769	C	1254	1748	3002	0.359984	0	0.264762	2132	1582	3714	0.247112	0	0	5155	999	6154	0.196074	0	0	0.0882541	0.12481
18S	1770	G	1088	1010	2098	1.00015	0.173115	0.500158	1739	1038	2777	0.0692065	0	0.0647487	3720	1017	4737	0.125775	0	0.111744	0.22555	0.195122
18S	1771	G	674	2568	3242	0.217463	0	0.178665	1458	1047	2505	0.210388	0	0.173876	2908	599	3507	0.608587	0.0516964	0.378403	0.243648	0.0953063
18S	1772	C	829	3960	4789	0.187729	0	0	1608	1072	2680	0.141092	0	0.123687	3624	1739	5363	0.0365068	0	0.0352273	0.0529713	0.0520303
18S	1773	C	1293	1154	2447	0.866934	0.0837259	0.464464	2563	436	2999	0.0178148	0	0.0175087	4844	527	5371	0.048457	0	0.0462257	0.176066	0.204265
18S	1774	C	990	3294	4284	0.0509555	0	0.0484957	1593	1116	2709	0.125068	0	0.111201	4397	1792	6189	0.156712	0	0	0.0532323	0.045521
18S	1775	U	1377	4540	5917	0.18566	0	0	1837	2487	4324	0.304437	0	0	5021	3319	8340	0.40783	0	0	0	0
18S	1776	G	1299	4292	5591	0.0616357	0	0	1230	1487	2717	0.204525	0	0.169849	4689	2896	7585	0.363463	0	0	0.0566165	0.0800678
18S	1777	G	1528	1866	3394	0.834325	0.142107	0.454913	912	937	1849	0.986144	0.205434	0.496647	2805	1110	3915	0.312484	0	0.238133	0.396564	0.113316
18S	1778	C	3518	2246	5764	0.114166	0	0.102484	1954	1285	3239	0.112805	0	0.101398	2982	1721	4703	0.0216601	0	0.0212053	0.075029	0.0380617
18S	1779	G	8987	1025	10012	0.393716	0	0	3442	261	3703	0.036948	0	0	2786	1363	4149	0.0755368	0	0.0702475	0.0234158	0.033115
18S	1780	G	5816	379	6195	0.0985636	0	0.0897336	3746	70	3816	0.0728	0	0	1614	416	2030	1.12709	0.153757	0.529996	0.206576	0.231608
18S	1781	A	7183	888	8071	0.190336	0	0	4425	341	4766	0.298898	0	0	2516	1012	3528	0.0496836	0	0.0473447	0.0157816	0.0223185
18S	1782	G	6159	581	6740	0.00263726	0	0.00263071	4284	256	4540	0.298918	0	0	3248	775	4023	0.217647	0	0	0.000876905	0.00124013
18S	1783	C	11257	870	12127	0.494227	0	0	6938	342	7280	0.631827	0	0	4010	1051	5061	0.490972	0	0	0	0
18S	1784	G	7104	376	7480	0.112985	0	0	2136	174	2310	0.312087	0	0.237934	1454	432	1886	0.411871	0.0431836	0.291829	0.176588	0.12679
18S	1785	C	2631	514	3145	1.25896	0.246364	0.557397	1080	215	1295	1.19069	0.194368	0.543714	833	233	1066	1.30835	0.257844	0.567021	0.556044	0.0095628
18S	1786	U	4936	602	5538	0.227402	0	0.185298	1310	340	1650	0.52377	0	0.34387	1067	519	1586	0.396163	0	0.28388	0.271016	0.0653725
18S	1787	G	1987	299	2286	2.2405	0.402659	0.691499	646	169	815	1.89383	0.233188	0.654715	707	408	1115	1.00099	0.123833	0.50047	0.615561	0.0827556
18S	1788	A	6964	384	7348	0.0285194	0	0	1162	251	1413	0.478917	0	0.323985	1014	639	1653	0.320812	0	0.243001	0.188995	0.137669
18S	1789	G	6253	394	6647	0.139063	0	0.122101	907	215	1122	0.836885	0	0.455821	1321	257	1578	0.419977	0	0.295895	0.291273	0.13628
18S	1790	A	5169	326	5495	0.419182	0.056421	0.295406	682	309	991	0.975325	0.146728	0.494006	1022	405	1427	0.618161	0.0977364	0.38218	0.390531	0.0812928
18S	1791	A	8362	375	8737	0.103857	0	0	1026	330	1356	0.5958	0.0834039	0.373527	1214	514	1728	0.470265	0.090669	0.319977	0.231168	0.164916
18S	1792	G	10870	402	11272	0.277407	0	0	1743	252	1995	0.216778	0	0.178231	1809	734	2543	0.0753145	0	0.0700651	0.0827653	0.0733145
18S	1793	A	10018	310	10328	0.181585	0	0	1728	302	2030	0.325751	0.0276699	0.245802	2098	630	2728	0.0920321	0	0.0843043	0.110035	0.101984
18S	1794	C	10010	1806	11816	0.280972	0	0	2368	647	3015	0.0622937	0	0	3230	1225	4455	0.328997	0	0	0	0
18S	1795	G	8208	1511	9719	0.126822	0	0	3670	570	4240	0.337596	0	0	2963	1512	4475	0.317593	0	0	0	0
18S	1796	G	5835	2865	8700	0.0487377	0	0	3743	385	4128	0.298803	0	0	3614	655	4269	0.279045	0	0	0	0
18S	1797	U	7132	2010	9142	0.143217	0	0	4300	625	4925	0.430798	0	0	3863	495	4358	0.307153	0	0	0	0
18S	1798	C	8004	1408	9412	0.257527	0	0	3597	1244	4841	0.449103	0	0	2788	806	3594	0.187906	0	0	0	0
18S	1799	G	4510	1022	5532	0.174816	0	0.148826	2822	558	3380	0.227674	0	0	2098	1530	3628	0.245403	0	0	0.0496085	0.0701571
18S	1800	A	4146	1295	5441	0.0356017	0	0.0343839	2015	282	2297	0.0748622	0	0.0696764	1719	748	2467	0.066293	0	0.0621951	0.0554185	0.015184
18S	1801	A	2752	1082	3834	0.269665	0	0.212435	890	218	1108	1.06327	0.221412	0.515558	671	520	1191	1.04042	0.221865	0.510114	0.412702	0.141628
18S	1802	C	2103	1577	3680	0.12777	0	0.113322	655	358	1013	0.913171	0.101162	0.477554	727	400	1127	0.919523	0.118056	0.479259	0.356711	0.172104
18S	1803	U	2148	1045	3193	0.10087	0	0.0916533	544	396	940	0.718019	0	0.418193	925	414	1339	0.413789	0	0.292836	0.267561	0.134502
18S	1804	U	69	35	104	29.5785	0.907313	0.967599	34	32	66	20.4763	0.833529	0.9541	45	87	132	12.916	0.80783	0.928642	0.950114	0.0161518	1	0.967599	0.9541	0.928642	0.950114	0.0161518
18S	1805	G	691	716	1407	0.769673	0.0470598	0.435099	233	411	644	0.754643	0	0.430464	364	1794	2158	0.293191	0	0	0.288521	0.204024
18S	1806	A	986	913	1899	0.308327	0	0.23576	434	364	798	0.555889	0	0.357568	508	1016	1524	0.252255	0	0.201546	0.264958	0.0669583
18S	1807	C	446	802	1248	1.00201	0	0.500702	132	842	974	0.493892	0	0.330835	225	897	1122	1.0507	0	0.512584	0.44804	0.0830187
18S	1808	U	721	1844	2565	0.00999827	0	0	230	782	1012	0.691565	0	0.40907	280	1670	1950	0.500911	0	0.333852	0.247641	0.177781
18S	1809	A	292	1229	1521	0.823602	0	0.451798	70	704	774	1.7548	0.214625	0.637295	151	1339	1490	1.49685	0.129182	0.599656	0.562916	0.0800613
18S	1810	U	400	918	1318	1.4988	0.125389	0.599989	254	1411	1665	0.513439	0	0.339388	234	1677	1911	1.45984	0.206081	0.593595	0.510991	0.12137
18S	1811	C	114	1587	1701	1.26595	0.213255	0.558829	56	1115	1171	1.68681	0.373523	0.628011	184	1966	2150	1.56668	0.32516	0.610503	0.599114	0.0293693
18S	1812	U	144	7846	7990	0.562502	0	0	84	5575	5659	0.448435	0	0	245	8548	8793	0.38739	0	0	0	0
18S	1813	A	188	3640	3828	0.186332	0	0.1571	89	5099	5188	0.290334	0	0	285	6387	6672	0.0459031	0	0	0.0523668	0.0740579
18S	1814	G	316	5654	5970	0.205331	0	0	215	3396	3611	0.153245	0	0.132914	496	10660	11156	0.436519	0	0	0.0443046	0.0626561
18S	1815	A	785	2449	3234	0.708216	0	0.414669	615	4733	5348	0.179984	0	0	1061	8566	9627	0.293732	0	0	0.138223	0.195477
18S	1816	G	1455	7599	9054	0.425548	0	0	1123	5058	6181	0.26623	0	0	3147	10379	13526	0.526208	0	0	0	0
18S	1817	G	874	5802	6676	0.134531	0	0	718	5299	6017	0.227863	0	0	1895	5128	7023	0.000308466	0	0.000308415	0.000102805	0.000145388
18S	1818	A	1066	2386	3452	0.873015	0.154569	0.466174	839	4069	4908	0.0191259	0	0	2379	2658	5037	0.385797	0	0.278433	0.248202	0.191511
18S	1819	A	2107	6297	8404	0.296018	0	0	2119	3734	5853	0.234609	0	0	4935	2427	7362	0.166633	0	0	0	0
18S	1820	G	1281	4751	6032	0.0628654	0	0.0591563	1108	1802	2910	0.585832	0.0864628	0.369496	1903	1492	3395	0.799522	0.139325	0.44437	0.291007	0.166769
18S	1821	U	1946	5755	7701	0.185911	0	0	1705	4472	6177	0.324643	0	0	3121	1943	5064	0.04453	0	0.0426397	0.0142132	0.0201005
18S	1822	A	1797	3233	5030	0.436765	0	0.304034	1457	1967	3424	0.292581	0	0.226405	1846	965	2811	0.817291	0.0982228	0.449818	0.326753	0.092612
18S	1823	A	1983	3387	5370	0.410807	0	0.291224	1933	935	2868	0.487956	0.0509667	0.328014	2266	694	2960	0.570036	0.0807821	0.36315	0.327463	0.0293662
18S	1824	A	2056	5103	7159	0.135579	0	0.119407	2155	780	2935	0.47159	0.0125537	0.320537	2334	679	3013	0.63615	0.0243946	0.388888	0.276277	0.11438
18S	1825	A	3026	4452	7478	0.149516	0	0.130084	2279	855	3134	0.416257	0	0.29398	3529	846	4375	0.128936	0	0.114233	0.179432	0.0812554
18S	1826	G	3460	3669	7129	0.233832	0	0.189538	2844	407	3251	0.400489	0.0212042	0.286026	3438	481	3919	0.298194	0	0.229745	0.235103	0.0395728
18S	1827	U	2971	3509	6480	0.505562	0.0289265	0.33583	3466	1226	4692	0.0296233	0	0.028777	3758	1064	4822	0.142988	0	0.125123	0.163244	0.128219
18S	1828	C	2521	12620	15141	0.407336	0	0	4304	1921	6225	0.232437	0	0	3675	1651	5326	0.0661327	0	0.0620414	0.0206805	0.0292466
18S	1829	G	1239	12554	13793	0.329607	0	0	2461	887	3348	0.579941	0.0361363	0.367134	1959	4846	6805	0.158331	0	0	0.122378	0.173069
18S	1830	U	2294	14039	16333	0.455983	0	0	4192	3413	7605	0.355675	0	0	4518	7380	11898	0.559474	0	0	0	0
18S	1831	A	3246	3973	7219	0.332162	0	0.249367	4418	2259	6677	0.250534	0	0	4271	1414	5685	0.0284031	0	0.0276234	0.09233	0.111613
18S	1832	A	2990	2781	5771	0.615604	0	0.381077	3583	2517	6100	0.182143	0	0	4045	1623	5668	0.0208228	0	0	0.127026	0.179642
18S	1833	C	4946	11970	16916	0.559123	0	0	4324	4182	8506	0.468635	0	0	7049	2347	9396	0.497023	0	0	0	0
18S	1834	A	2851	2497	5348	0.51183	0.0129002	0.338592	3076	1885	4961	0.087205	0	0	3097	1500	4597	0.0323426	0	0.0313359	0.123309	0.152764
18S	1835	A	1499	2160	3659	0.995185	0.0983842	0.498862	1451	2048	3499	0.182841	0	0.154615	1630	1392	3022	0.420778	0	0.296229	0.316569	0.141272
18S	1836	G	1204	3635	4839	0.341132	0	0.2544	645	1807	2452	0.555809	0.0406845	0.357341	801	2204	3005	0.198958	0	0.165988	0.259243	0.0781946
18S	1837	G	215	4594	4809	0.14635	0	0.127689	121	1860	1981	0.62502	0	0.384742	131	1270	1401	1.07284	0.136358	0.517748	0.343393	0.161903
18S	1838	U	56	3914	3970	0.292859	0	0.226565	29	2422	2451	0.0608981	0	0.0574245	44	1229	1273	0.9354	0	0.483507	0.255832	0.175174
18S	1839	U	4	3078	3082	0.583663	0	0.368628	3	2251	2254	0.0646662	0	0	3	779	782	1.64828	0.00603448	0.622696	0.330441	0.255645
18S	1840	U	4	2232	2236	0.838514	0.0357605	0.456193	2	1225	1227	0.321372	0	0.243361	2	766	768	0.968429	0.0242683	0.492306	0.397287	0.109836
18S	1841	C	28	5835	5863	0.417273	0	0	24	643	667	0.959647	0.184055	0.490078	37	453	490	1.59928	0.164505	0.61576	0.368613	0.265651
18S	1842	C	10	7865	7875	0.619648	0	0	14	470	484	1.21439	0.206181	0.548919	8	832	840	0.297252	0	0.22935	0.259423	0.225102
18S	1843	G	8	1854	1862	0.770597	0	0.435351	1	473	474	0.899977	0.0525621	0.474203	10	960	970	0.0221307	0	0.0216734	0.310409	0.204782
18S	1844	U	1	1823	1824	0.578161	0	0.366478	0	549	549	0.354747	0	0.262207	1	1868	1869	0.534296	0	0	0.209562	0.154176
18S	1845	A	1	2649	2650	0.0919695	0	0	0	447	447	0.33874	0	0.253452	0	925	925	0.0457403	0	0.0437849	0.0990788	0.110612
18S	1846	G	2	1878	1880	0.148591	0	0.129428	0	239	239	1.15417	0.14328	0.536822	2	929	931	0.108619	0	0.0980721	0.254774	0.199848
18S	1847	G	0	934	934	1.11276	0	0.526953	1	284	285	0.628982	0.0722223	0.38695	0	556	556	1.19406	0.0760897	0.544669	0.486191	0.0705452
18S	1848	U	0	2054	2054	0.316021	0	0	0	576	576	0.25232	0	0	0	783	783	0.896925	0	0.473149	0.157716	0.223045
18S	1849	G	0	390	390	1.7888	0.326623	0.642012	0	642	642	0.363055	0	0	1	1421	1422	0.0691419	0	0.064713	0.235575	0.288606
18S	1850	A	0	224	224	3.35704	0.412348	0.771273	0	277	277	0.61299	0.00955219	0.380883	0	917	917	0.934979	0.0123502	0.483471	0.545209	0.165247
18S	1851	A	0	196	196	3.25877	0.266123	0.766104	0	248	248	0.797278	0.0667213	0.444597	0	988	988	0.82102	0	0.451108	0.553936	0.150049
18S	1852	C	0	274	274	1.39612	0	0.583544	0	623	623	0.361289	0	0	0	2016	2016	0.113452	0	0	0.194515	0.275085
18S	1853	C	3	397	400	0.483015	0	0.326246	1	449	450	0.0639074	0	0	4	3207	3211	0.464041	0	0	0.108749	0.153794
18S	1854	U	0	767	767	0.0647714	0	0	0	619	619	0.179427	0	0	0	5112	5112	0.685399	0	0	0	0
18S	1855	G	0	332	332	2.64351	0.0526862	0.726138	0	178	178	3.74767	0.300511	0.7903	0	1335	1335	0.673237	0	0.402536	0.639658	0.169704
18S	1856	C	0	1023	1023	0.503592	0	0.335143	0	439	439	1.5979	0	0.615613	0	3029	3029	0.161302	0	0	0.316919	0.251653
18S	1857	G	0	246	246	6.45614	0	0.866353	0	451	451	2.24231	0.08041	0.69205	0	438	438	5.79451	0.240182	0.853108	0.803837	0.0792302	1
18S	1858	G	0	108	108	19.9283	0.747449	0.952636	0	292	292	5.14926	0.532603	0.837844	0	1047	1047	2.13946	0.0293561	0.681681	0.824054	0.111046	1
18S	1859	A	0	1240	1240	1.20844	0.0122903	0.547392	0	328	328	5.77933	0.661121	0.852875	0	862	862	3.39882	0.330492	0.77287	0.724379	0.129341
18S	1860	A	0	3930	3930	0.269295	0	0	0	2317	2317	0.00895887	0	0.00888312	0	2208	2208	0.735235	0	0.42382	0.144234	0.19773
18S	1861	G	0	9082	9082	0.704158	0	0	0	5516	5516	0.537607	0	0	0	4707	4707	0.202034	0	0	0	0
18S	1862	G	0	5098	5098	0.321845	0	0	0	5105	5105	0.319963	0	0	0	10911	10911	0.680433	0	0	0	0
18S	1863	A	0	608	608	5.5765	0.246079	0.848155	0	3817	3817	0.0083959	0	0.00832816	0	2268	2268	0.983429	0	0.495933	0.450805	0.34434
18S	1864	U	0	4399	4399	0	0	0	0	3027	3027	0	0	0	0	6488	6488	0	0	0	0	0
18S	1865	C	0	6739	6739	0	0	0	0	4882	4882	0	0	0	0	8063	8063	0	0	0	0	0
18S	1866	A	0	3461	3461	0	0	0	0	2305	2305	0	0	0	0	2273	2273	0	0	0	0	0
18S	1867	U	0	4265	4265	0	0	0	0	7348	7348	0	0	0	0	4078	4078	0	0	0	0	0
18S	1868	U	0	3653	3653	0	0	0	0	12428	12428	0	0	0	0	5771	5771	0	0	0	0	0
18S	1869	A	0	310	310	0	0	0	0	446	446	0	0	0	0	500	500	0	0	0	0	0
28S	1	C	22970	0	22970	0	0	0	5392	0	5392	0	0	0	8747	0	8747	0	0	0	0	0
28S	2	G	5783	0	5783	0	0	0	2456	0	2456	0	0	0	2165	0	2165	0	0	0	0	0
28S	3	C	7215	0	7215	0	0	0	2145	0	2145	0	0	0	2172	0	2172	0	0	0	0	0
28S	4	G	5292	0	5292	0	0	0	1475	0	1475	0	0	0	2289	0	2289	0	0	0	0	0
28S	5	A	3551	0	3551	0	0	0	1250	0	1250	0	0	0	2413	0	2413	0	0	0	0	0
28S	6	C	2581	0	2581	0	0	0	1467	0	1467	0	0	0	4078	0	4078	0	0	0	0	0
28S	7	C	7818	0	7818	0.31082	0	0	1676	0	1676	0.147055	0	0.128269	3079	0	3079	0.427561	0	0.299573	0.142614	0.12272
28S	8	U	4434	0	4434	0.0973118	0	0.0887002	1481	0	1481	0.302309	0	0.232254	2789	0	2789	0.668288	0.120879	0.400669	0.240541	0.127495
28S	9	C	4904	0	4904	0.0315098	0	0	1413	0	1413	0.519566	0.00122361	0.342077	4047	0	4047	0.242452	0.010914	0.195179	0.179085	0.140115
28S	10	A	4631	0	4631	0.00549319	0	0.00546435	1953	0	1953	0.217286	0	0.178576	7506	0	7506	0.325131	0	0	0.0613467	0.0829235
28S	11	G	3548	0	3548	0.317949	0	0.241297	1931	0	1931	0.376495	0	0.27362	7496	0	7496	0.286601	0	0	0.171639	0.122082
28S	12	A	2910	0	2910	0.647731	0.0450376	0.393187	1621	0	1621	0.898438	0.207314	0.473405	5909	0	5909	0.020502	0	0	0.288864	0.206866
28S	13	U	3383	0	3383	0.4112	0	0.291444	2442	0	2442	0.35174	0.0684999	0.260291	6121	0	6121	0.0505644	0	0	0.183912	0.130666
28S	14	C	7813	0	7813	0.474258	0	0	5004	0	5004	0.332044	0	0	9212	0	9212	0.396979	0	0	0	0
28S	15	A	5466	1	5467	0.175449	0	0	5268	0	5268	0.287615	0	0	6986	1	6987	0.161426	0	0	0	0
28S	16	G	5105	1	5106	0.0952636	0	0	5580	0	5580	0.287047	0	0	5537	0	5537	0.0561374	0	0.0531626	0.0177209	0.0250611
28S	17	A	3207	0	3207	0.486915	0	0.327535	3956	4	3960	0.0840585	0	0.0775586	3873	2	3875	0.463069	0.0883778	0.316561	0.240552	0.115341
28S	18	C	4298	0	4298	0.0491742	0	0.0468799	5333	2	5335	0.226264	0	0	5121	0	5121	0.0116231	0	0	0.0156266	0.0220994
28S	19	G	3036	1	3037	0.476351	0	0.322726	3781	4	3785	0.113996	0	0.102355	3764	0	3764	0.269119	0	0.212096	0.212393	0.0899665
28S	20	U	4524	4	4528	0.104625	0	0	4429	0	4429	0.117055	0	0	5127	4	5131	0.197019	0	0	0	0
28S	21	G	6789	2	6791	0.515839	0	0	6651	0	6651	0.514176	0	0	5338	9	5347	0.357791	0	0	0	0
28S	22	G	6261	19	6280	0.538308	0	0	3849	4	3853	0.204425	0	0	3533	16	3549	0.127487	0	0	0	0
28S	23	C	3154	8	3162	0.122914	0	0	2819	6	2825	0.0643076	0	0	3532	8	3540	0.267122	0	0	0	0
28S	24	G	1217	16	1233	1.10005	0.181466	0.524024	1379	1	1380	0.698463	0.0951295	0.411408	1515	9	1524	0.578339	0.130119	0.366575	0.434002	0.0662341
28S	25	A	509	21	530	3.2275	0.405719	0.763794	728	17	745	1.55474	0.233983	0.60889	599	8	607	2.40048	0.40703	0.706265	0.692983	0.0639329
28S	26	C	192	12	204	8.6361	0.621653	0.896677	139	19	158	8.91405	0.659876	0.899704	234	22	256	6.23121	0.548431	0.862175	0.886185	0.017023	1
28S	27	C	392	87	479	3.12752	0.0893306	0.758107	178	28	206	4.91294	0.0752089	0.831559	381	70	451	3.08631	0.0483213	0.755689	0.781785	0.0352092	1
28S	28	C	302	63	365	6.88998	0.557426	0.87356	241	6	247	2.7353	0	0.733076	702	31	733	1.63406	0	0.620679	0.742438	0.10345
28S	29	G	222	196	418	9.95349	0.160216	0.908903	183	32	215	3.68493	0	0.787328	269	142	411	5.10898	0.151405	0.836639	0.84429	0.0499269	1
28S	30	C	115	532	647	9.94602	0.385165	0.908771	101	89	190	5.27784	0.0162627	0.841411	128	419	547	4.88627	0.468192	0.830371	0.860184	0.0346503	1
28S	31	U	98	891	989	9.32574	0.650584	0.903243	60	195	255	5.28433	0.42911	0.841397	185	778	963	3.81765	0.421765	0.7926	0.845747	0.0452742	1
28S	32	G	89	1266	1355	8.27733	0.694006	0.892281	25	260	285	5.76418	0.591087	0.852603	160	2336	2496	1.23355	0.162668	0.552382	0.765755	0.151745	1
28S	33	A	172	7855	8027	0.814534	0.107991	0.448925	74	961	1035	1.20874	0.214157	0.547493	445	6754	7199	0.101394	0	0	0.332139	0.23828
28S	34	A	114	22761	22875	0.33934	0	0	71	2701	2772	0.119614	0	0	252	6786	7038	0.13393	0	0.118126	0.0393754	0.0556852
28S	35	U	188	31173	31361	0.477831	0	0	78	5407	5485	0.544408	0	0	427	10608	11035	0.186129	0	0	0	0
28S	36	U	179	36145	36324	0.522168	0	0	68	4656	4724	0.385578	0	0	290	11248	11538	0.141465	0	0	0	0
28S	37	U	120	38538	38658	0.511963	0	0	72	6267	6339	0.517145	0	0	289	20231	20520	0.516744	0	0	0	0
28S	38	A	84	16588	16672	0.300732	0	0.231213	42	2759	2801	0.294159	0	0.22736	167	9313	9480	0.234175	0	0.189758	0.21611	0.0187
28S	39	A	182	20534	20716	0.0374346	0	0.0360855	89	3734	3823	0.0493114	0	0	372	14059	14431	0.205596	0	0	0.0120285	0.0170109
28S	40	G	96	11919	12015	0.852638	0.120676	0.46025	71	1968	2039	0.952876	0.175213	0.488057	371	14599	14970	0.231979	0	0	0.316102	0.223806
28S	41	C	256	17225	17481	0.143696	0	0.125648	237	2932	3169	0.205485	0	0.170503	1062	13803	14865	0.237288	0	0	0.0987172	0.0721656
28S	42	A	130	13542	13672	0.363719	0	0.266726	88	3146	3234	0.105605	0	0.0955448	359	6499	6858	0.731177	0.141561	0.422394	0.261555	0.133486
28S	43	U	560	28741	29301	0.487124	0	0	274	4946	5220	0.356154	0	0	1277	11044	12321	0.141507	0	0	0	0
28S	44	A	264	8866	9130	0.707733	0.0566567	0.414455	146	2565	2711	0.314495	0	0.239319	447	5726	6173	0.707388	0.132218	0.414349	0.356041	0.082535
28S	45	U	327	16743	17070	0.160054	0	0	156	3135	3291	0.144927	0	0.126616	527	8045	8572	0.151842	0	0.131839	0.0861515	0.0609556
28S	46	U	396	15914	16310	0.175369	0	0	216	4422	4638	0.193353	0	0	722	10317	11039	0.203823	0	0	0	0
28S	47	A	258	4389	4647	2.03111	0.321147	0.670135	163	2760	2923	0.4348	0.00384161	0.303111	264	8100	8364	0.00319187	0	0.00318209	0.325476	0.272741
28S	48	G	166	8899	9065	0.391054	0	0.281143	244	1154	1398	2.199	0.414004	0.687556	182	9375	9557	0.190378	0	0	0.3229	0.282242
28S	49	U	98	12227	12325	0.0782213	0	0	276	5190	5466	0.267587	0	0	127	5125	5252	0.515443	0.0267696	0.34017	0.11339	0.160358
28S	50	C	109	12605	12714	0.215541	0	0	420	4032	4452	0.0383736	0	0	194	10929	11123	0.373937	0	0	0	0
28S	51	A	103	17491	17594	0.47036	0	0	642	6716	7358	0.403449	0	0	155	5745	5900	0.292367	0	0.226255	0.0754185	0.106658
28S	52	G	225	8035	8260	0.153009	0	0.132718	737	4248	4985	0.020825	0	0	105	2729	2834	1.80408	0.361182	0.643458	0.258725	0.27739
28S	53	C	132	5381	5513	0.631725	0	0.387195	713	4849	5562	0.105982	0	0	146	5133	5279	0.411835	0.00494053	0.291741	0.226312	0.164703
28S	54	G	301	5240	5541	0.576449	0	0.365705	926	2488	3414	0.568167	0	0.36238	307	8099	8406	0.17336	0	0	0.242695	0.171617
28S	55	G	156	2913	3069	1.77652	0.23761	0.639912	140	1349	1489	2.85635	0.463629	0.740816	155	4679	4834	0.46893	0	0.319277	0.566668	0.179717
28S	56	A	310	8044	8354	0.127346	0	0	235	6392	6627	0.225774	0	0	264	9156	9420	0.310432	0	0	0	0
28S	57	G	531	12298	12829	0.52564	0	0	355	9238	9593	0.510913	0	0	323	9721	10044	0.404638	0	0	0	0
28S	58	G	376	5685	6061	0.024748	0	0	230	5612	5842	0.178396	0	0	332	9398	9730	0.414428	0	0	0	0
28S	59	A	649	4767	5416	0.0117244	0	0.0115907	346	6015	6361	0.300229	0	0	384	6186	6570	0.122853	0	0	0.00386355	0.00546389
28S	60	G	563	4294	4857	0.0699442	0	0.0653844	385	3865	4250	0.0252359	0	0.0246204	436	3907	4343	0.269327	0	0.212219	0.100741	0.0805644
28S	61	A	598	3471	4069	0.235629	0	0.190734	296	3314	3610	0.168091	0	0.143937	526	2692	3218	0.550803	0.0501412	0.355244	0.229971	0.0906177
28S	62	A	1251	2730	3981	0.269038	0	0.212044	695	3211	3906	0.0611751	0	0.0576624	796	2650	3446	0.331573	0	0.249063	0.172923	0.082891
28S	63	G	1294	1799	3093	0.548528	0	0.354299	872	1373	2245	0.772227	0.0966286	0.435848	844	2228	3072	0.304556	0	0.233514	0.34122	0.0831186
28S	64	A	1118	1671	2789	0.532151	0.0566622	0.347404	794	1353	2147	0.634999	0.078405	0.388489	787	1430	2217	0.580488	0.012449	0.367389	0.367761	0.0167752
28S	65	A	1381	1126	2507	0.701054	0.120233	0.412226	944	908	1852	0.841446	0.134792	0.457083	1026	1005	2031	0.531091	0.0480929	0.346983	0.40543	0.0452042
28S	66	A	2188	1001	3189	0.44714	0	0.309049	1470	825	2295	0.516584	0.00644114	0.340721	1255	764	2019	0.594472	0	0.372949	0.340906	0.0260874
28S	67	C	3226	1735	4961	0.021584	0	0	2211	891	3102	0.173083	0	0.147586	1592	732	2324	0.471259	0	0.320404	0.155997	0.130939
28S	68	U	5754	1772	7526	0.336452	0	0	3817	1175	4992	0.265903	0	0	2832	909	3741	0.0309965	0	0	0	0
28S	69	A	3833	478	4311	0.312912	0	0.238377	2976	402	3378	0.180527	0	0.152959	1791	737	2528	0.591204	0.0245019	0.371638	0.254324	0.0899846
28S	70	A	2986	317	3303	0.823393	0.0259613	0.451647	2336	299	2635	0.59753	0	0.374122	1872	334	2206	0.946514	0.130821	0.486374	0.437381	0.0469236
28S	71	C	4275	695	4970	0.217426	0	0.178624	3889	361	4250	0.037897	0	0	3490	336	3826	0.135531	0	0.119382	0.0993355	0.0742879
28S	72	C	11135	691	11826	0.551073	0	0	7829	236	8065	0.552134	0	0	8262	592	8854	0.56514	0	0	0	0
28S	73	A	9266	329	9595	0.43949	0	0	6575	221	6796	0.470168	0	0	6500	616	7116	0.433669	0	0	0	0
28S	74	G	7888	135	8023	0.360298	0	0	5182	127	5309	0.351969	0	0	6493	906	7399	0.483788	0	0	0	0
28S	75	G	5244	73	5317	0.0971292	0	0	3354	67	3421	0.0733814	0	0	4157	482	4639	0.182711	0	0	0	0
28S	76	A	3806	57	3863	0.147021	0	0.128205	1978	88	2066	0.404349	0	0.288025	3320	100	3420	0.0501835	0	0.0477988	0.154676	0.0998424
28S	77	U	3321	68	3389	0.169341	0	0.144854	1124	64	1188	1.20977	0.167958	0.547674	2529	66	2595	0.293802	0	0.227152	0.30656	0.173772
28S	78	U	1358	119	1477	1.42039	0.222327	0.587007	354	59	413	4.50121	0.493867	0.818581	624	83	707	3.44215	0.501337	0.77513	0.726906	0.100501
28S	79	C	504	69	573	3.83148	0.479402	0.79331	676	71	747	1.2087	0	0.547577	859	95	954	1.55991	0.160935	0.60961	0.650166	0.104338
28S	80	C	400	458	858	1.39161	0.0882723	0.582154	273	68	341	2.73496	0.196465	0.732833	541	326	867	1.25522	0	0.556869	0.623952	0.0776793
28S	81	C	465	451	916	0.658851	0	0.397434	370	57	427	1.25774	0.016831	0.557656	473	446	919	0.618309	0	0.382328	0.445806	0.0793297
28S	82	U	675	180	855	0.397949	0	0.284904	522	108	630	0.232471	0	0.188864	614	556	1170	0.00971629	0	0.00963094	0.161133	0.114078
28S	83	C	683	258	941	0.0411182	0	0.0395346	546	433	979	0.285964	0	0	549	1239	1788	0.485249	0	0	0.0131782	0.0186368
28S	84	A	787	294	1081	0.246981	0	0	713	195	908	0.186945	0	0	744	606	1350	0.383	0	0	0	0
28S	85	G	612	40	652	0.227395	0	0.185498	426	149	575	0.429745	0	0.30094	366	191	557	0.557208	0.0391961	0.358237	0.281558	0.07184
28S	86	U	731	19	750	0.0748631	0	0.0697354	763	251	1014	0.157198	0	0	615	153	768	0.017064	0	0.0167992	0.0288449	0.0297162
28S	87	A	577	32	609	0.306612	0.00287115	0.234957	460	168	628	0.51899	0	0.342026	289	114	403	0.888421	0.143974	0.471075	0.349352	0.0965339
28S	88	A	551	28	579	0.357011	0.0130409	0.263421	396	166	562	0.838741	0.154162	0.456591	270	90	360	0.958141	0.135878	0.490005	0.403339	0.0998727
28S	89	C	824	33	857	0.151852	0	0	778	469	1247	0.217717	0	0	305	165	470	0.306157	0	0.234777	0.078259	0.110675
28S	90	G	834	94	928	0.258605	0	0	1065	395	1460	0.352232	0	0	352	207	559	0.0956548	0	0	0	0
28S	91	G	409	55	464	0.489773	0	0.329232	485	425	910	0.0803147	0	0.0744194	264	121	385	0.203656	0	0.169563	0.191071	0.105133
28S	92	C	736	379	1115	0.474094	0	0	882	1013	1895	0.557009	0	0	357	240	597	0.288833	0	0	0	0
28S	93	G	286	207	493	0.260819	0	0.207197	415	443	858	0.0393998	0	0.0379488	256	218	474	0.132187	0	0	0.0817153	0.0900715
28S	94	A	646	115	761	0.234456	0	0	720	558	1278	0.379055	0	0	319	135	454	0.0410012	0	0	0	0
28S	95	G	150	247	397	0.522836	0.0178395	0.343898	188	292	480	0.724509	0.111079	0.420632	159	60	219	1.2349	0.227225	0.553679	0.439403	0.086665
28S	96	U	198	272	470	0.18712	0	0.157907	250	270	520	0.401536	0	0.28689	181	89	270	0.889504	0.13534	0.471682	0.305493	0.128772
28S	97	G	148	119	267	1.08391	0.149386	0.521067	131	156	287	1.37083	0.159786	0.579055	174	184	358	0.617332	0	0.382356	0.494159	0.0825253
28S	98	A	189	127	316	0.907711	0.0277777	0.4766	167	79	246	1.63338	0.18326	0.621215	200	230	430	0.683295	0	0.406487	0.501434	0.0894037
28S	99	A	261	137	398	0.879922	0	0.468688	169	123	292	1.02867	0.106752	0.50792	230	146	376	1.36844	0.191902	0.578428	0.518345	0.0454037
28S	100	C	553	300	853	0.159498	0	0.137697	316	226	542	0.321915	0	0.243862	711	230	941	0.133864	0	0.118171	0.166576	0.0552273
28S	101	A	459	112	571	1.60134	0	0.615997	223	275	498	0.803318	0	0.445962	704	204	908	0.765835	0	0.433966	0.498642	0.083127
28S	102	G	266	163	429	3.91	0.363133	0.796711	359	88	447	1.82795	0.0624518	0.646898	669	161	830	1.43726	0.0757611	0.589995	0.677868	0.0871866
28S	103	G	262	381	643	2.89227	0.362418	0.743377	535	285	820	0.781283	0	0.438907	1490	208	1698	0.33971	0	0.253681	0.478655	0.201884
28S	104	G	242	1221	1463	1.02192	0.151585	0.505591	376	356	732	1.44476	0.186792	0.591292	1250	1339	2589	0.0297812	0	0	0.365628	0.260895
28S	105	A	236	3345	3581	0.0747131	0	0	369	686	1055	1.00026	0.181864	0.500303	1104	1360	2464	0.150403	0	0.130786	0.210363	0.211857
28S	106	A	300	4530	4830	0.230106	0	0	248	3183	3431	0.359541	0	0	955	2451	3406	0.0989336	0	0	0	0
28S	107	G	291	7046	7337	0.478359	0	0	324	3211	3535	0.285696	0	0	767	7421	8188	0.668545	0	0	0	0
28S	108	A	472	7751	8223	0.516929	0	0	428	5020	5448	0.542617	0	0	422	4011	4433	0.267624	0	0	0	0
28S	109	G	195	3213	3408	0.409928	0	0.290804	123	2195	2318	0.312726	0	0.238305	101	2806	2907	0.218615	0	0.179447	0.236185	0.0454861
28S	110	C	209	4898	5107	0.0742626	0	0	119	3172	3291	0.0713818	0	0	101	2717	2818	0.254878	0	0.203167	0.0677223	0.0957738
28S	111	C	204	5523	5727	0.178187	0	0	160	3412	3572	0.10496	0	0	69	2523	2592	0.345383	0	0.256791	0.0855969	0.121052
28S	112	C	287	4730	5017	0.0697356	0	0	245	3318	3563	0.0298011	0	0	172	3509	3681	0.0899541	0	0	0	0
28S	113	A	504	3156	3660	0.252442	0	0.201604	502	3219	3721	0.100122	0	0	308	2207	2515	0.329889	0	0.248132	0.149912	0.107692
28S	114	G	306	2252	2558	0.685745	0.0921646	0.406885	258	1467	1725	0.987492	0.098266	0.496998	235	2053	2288	0.312776	0	0.238335	0.380739	0.107205
28S	115	C	541	4421	4962	0.263006	0	0	617	2245	2862	0.0644507	0	0.0605682	494	3509	4003	0.344833	0	0	0.0201894	0.0285521
28S	116	G	375	2968	3343	0.11445	0	0.102724	361	2387	2748	0.0806233	0	0.0746332	265	2343	2608	0.0221158	0	0.0216453	0.0663343	0.0336165
28S	117	C	366	3521	3887	0.131662	0	0	262	3803	4065	0.353812	0	0	207	2310	2517	0.00157974	0	0	0	0
28S	118	C	248	3305	3553	0.144598	0	0	137	6157	6294	0.665526	0	0	173	3553	3726	0.41214	0	0	0	0
28S	119	G	192	2732	2924	0.0523039	0	0	77	1812	1889	0.216138	0	0.177802	116	2031	2147	0.0167029	0	0	0.0592673	0.0838166
28S	120	A	195	1816	2011	0.292318	0	0.226284	46	1023	1069	0.917643	0	0.47876	108	1773	1881	0.0354351	0	0.03424	0.246428	0.182033
28S	121	A	108	2553	2661	0.142825	0	0	34	876	910	1.02362	0.016583	0.506112	66	1254	1320	0.362419	0	0.266159	0.257424	0.206712
28S	122	U	62	2757	2819	0.324417	0	0	15	1020	1035	0.502166	0	0.33451	30	1329	1359	0.0956454	0	0.0873546	0.140621	0.141662
28S	123	C	54	1421	1475	0.21285	0.00284429	0.175594	29	567	596	1.26598	0	0.559103	72	745	817	0.622046	0.00648375	0.383784	0.372827	0.156758
28S	124	C	40	501	541	1.94227	0.396121	0.660541	17	443	460	1.33463	0	0.572199	124	585	709	0.591111	0	0.371838	0.534859	0.120784
28S	125	C	45	669	714	0.848733	0.115836	0.459437	31	406	437	0.675063	0.0887029	0.403558	75	598	673	0.327563	0	0.247016	0.370004	0.0899074
28S	126	C	62	697	759	0.473947	0	0.321837	23	470	493	0.318106	0.0175316	0.241707	68	1026	1094	0.361339	0	0	0.187848	0.136798
28S	127	G	43	557	600	0.767369	0	0.434596	20	604	624	0.0306489	0	0.0297837	56	499	555	0.172462	0	0.14732	0.2039	0.170038
28S	128	C	37	787	824	0.1673	0	0.143471	21	611	632	0.0717044	0	0.0670057	25	288	313	0.944869	0.1525	0.486623	0.232367	0.182477
28S	129	C	60	845	905	0.070027	0	0	90	434	524	0.322878	0	0.244425	71	164	235	1.30217	0.221072	0.566669	0.270365	0.232068
[truncated: 5,214 more rows]
