# Supplementary material for: Profiling of ribose methylations in ribosomal RNA from diffuse large B-cell lymphoma patients for evaluation of ribosomes as drug targets
Source: NAR Cancer. 2020 Dec 22;2(4):zcaa035. doi: 10.1093/narcan/zcaa035 (PMC8210301; doi:10.1093/narcan/zcaa035)
Supplement: zcaa035_Supplemental_Files [file zcaa035_supplemental_files.zip › Data_S1_DLBCL_5014505.xls]

## Sheet: DLBCL_5014505
Data_handling_v3			CTAACT_DLBCL_5014505_1						GTAGTG_DLBCL_5014505_2						TACTGT_DLBCL_5014505_3						Average
RNA	Position	Nucl	5'_reads	3'_reads	5'+3'	v5_score	v6_score	Meth%	5'_reads	3'_reads	5'+3'	v5_score	v6_score	Meth%	5'_reads	3'_reads	5'+3'	v5_score	v6_score	Meth%	Av.Meth%	Std.dev.	>=0.75
18S	1	U	626	0	626	0	0	0	942	0	942	0	0	0	311	0	311	0	0	0	0	0
18S	2	A	318	0	318	0	0	0	1130	0	1130	0	0	0	113	0	113	0	0	0	0	0
18S	3	C	600	0	600	0	0	0	1714	0	1714	0	0	0	269	0	269	0	0	0	0	0
18S	4	C	1129	0	1129	0	0	0	2422	0	2422	0	0	0	740	0	740	0	0	0	0	0
18S	5	U	1432	0	1432	0	0	0	2464	0	2464	0	0	0	942	0	942	0	0	0	0	0
18S	6	G	1155	0	1155	0	0	0	1270	0	1270	0	0	0	950	0	950	0	0	0	0	0
18S	7	G	693	0	693	0.0637848	0	0	698	0	698	0.526228	0	0.345113	269	0	269	0.428642	0	0.300814	0.215309	0.153317
18S	8	U	726	0	726	0.193535	0	0	698	0	698	0.39078	0	0.281269	258	0	258	0.388589	0	0.280625	0.187298	0.13244
18S	9	U	573	0	573	0.00811072	0	0	683	0	683	0.314165	0	0.239327	246	0	246	0.439001	0	0.305934	0.181754	0.131365
18S	10	G	186	0	186	1.92822	0.309766	0.659701	252	0	252	2.26601	0.169397	0.694656	123	0	123	1.74588	0.0381419	0.637691	0.664016	0.0234555
18S	11	A	104	0	104	3.6219	0.414238	0.785257	177	0	177	3.06779	0.21625	0.755209	50	0	50	5.19956	0.321356	0.841359	0.793942	0.0357027	1
18S	12	U	85	0	85	4.02351	0.405686	0.802794	118	0	118	4.54435	0.516096	0.82088	49	0	49	5.05378	0.26749	0.837581	0.820419	0.0142053	1
18S	13	C	107	0	107	2.92562	0.305345	0.747025	219	0	219	2.24101	0.31481	0.692425	38	0	38	7.12621	0.642503	0.879717	0.773056	0.0786459	1
18S	14	C	266	0	266	0.578319	0	0.367286	748	0	748	0.0340454	0	0	321	0	321	0.00583161	0	0.00581575	0.124367	0.171786
18S	15	U	555	4	559	0.233948	0	0	1184	8	1192	0.328928	0	0	531	0	531	0.333187	0	0	0	0
18S	16	G	234	3	237	1.21751	0.184773	0.550085	554	11	565	0.809128	0.0136064	0.447685	187	1	188	1.41088	0.188769	0.5865	0.52809	0.0587666
18S	17	C	488	21	509	0.0901307	0	0.0828278	1019	7	1026	0.0887266	0	0.0815687	460	4	464	0.0110872	0	0.010989	0.0584618	0.0335723
18S	18	C	724	42	766	0.16642	0	0	1143	16	1159	0.186657	0	0.157411	744	14	758	0.324169	0	0	0.0524703	0.0742042
18S	19	A	1038	5	1043	0.346243	0	0	1988	6	1994	0.244116	0	0	921	0	921	0.395384	0	0	0	0
18S	20	G	630	47	677	0.221452	0	0.181521	1095	48	1143	0.715414	0.0269573	0.417263	529	4	533	0.263962	0	0.209147	0.26931	0.105224
18S	21	U	696	317	1013	0.208525	0	0	1786	300	2086	0.0671086	0	0	671	91	762	0.154376	0	0	0	0
18S	22	A	840	215	1055	0.148748	0	0	2024	247	2271	0.0143339	0	0.0141375	778	27	805	0.161277	0	0	0.0047125	0.00666448
18S	23	G	359	192	551	0.906059	0.0489125	0.475809	916	713	1629	0.595787	0	0.373494	305	73	378	1.00451	0.118985	0.501787	0.450363	0.0553799
18S	24	C	794	708	1502	0.268367	0	0	1924	1914	3838	0.330095	0	0	722	232	954	0.246364	0	0	0	0
18S	25	A	661	131	792	0.662295	0	0.398725	1913	798	2711	0.0678999	0	0.0636046	642	156	798	0.076999	0	0	0.15411	0.174907
18S	26	U	959	522	1481	0.105068	0	0	2671	2457	5128	0.464132	0	0	805	285	1090	0.3591	0	0	0	0
18S	27	A	9	15	24	61.472	0.951706	0.984623	8	419	427	6.76166	0.589231	0.871424	2	9	11	66.3917	0.957597	0.986381	0.947476	0.0537818	1	0.984623	0.871424	0.986381	0.947476	0.0537818
18S	28	U	661	1493	2154	0.374782	0	0	1124	5306	6430	0.602621	0	0	369	729	1098	0.407512	0	0	0	0
18S	29	G	950	648	1598	0.102724	0	0	946	1448	2394	0.208954	0	0.172898	357	381	738	0.112028	0	0	0.0576328	0.081505
18S	30	C	1289	1678	2967	0.569639	0	0	988	2240	3228	0.186023	0	0	275	630	905	0.328747	0	0	0	0
18S	31	U	725	1778	2503	0.490118	0	0	555	2492	3047	0.227887	0	0	205	472	677	0.147525	0	0	0	0
18S	32	U	174	1503	1677	0.22603	0	0	333	2925	3258	0.362364	0	0	145	672	817	0.378987	0	0	0	0
18S	33	G	426	379	805	0.592087	0	0.372184	270	630	900	1.20462	0.0412299	0.546683	63	175	238	1.16425	0.0944095	0.538988	0.485952	0.0805074
18S	34	U	422	157	579	1.19128	0.202031	0.544075	251	595	846	1.22941	0.118128	0.551743	76	154	230	1.26109	0.216187	0.558805	0.551541	0.00601527
18S	35	C	336	344	680	0.627558	0	0.385931	349	459	808	0.873067	0.0778322	0.466424	90	159	249	0.923022	0.102996	0.480986	0.444447	0.0418021
18S	36	U	319	78	397	1.60759	0.200163	0.617099	278	146	424	2.42371	0.340472	0.708406	127	68	195	1.51241	0.209239	0.603202	0.642902	0.0466645
18S	37	C	495	451	946	0.122093	0	0	572	126	698	0.8969	0.02662	0.473181	211	145	356	0.355898	0	0.263025	0.245402	0.193577
18S	38	A	371	128	499	0.654356	0.0160845	0.396014	602	361	963	0.369491	0	0.270006	200	133	333	0.729607	0	0.422566	0.362862	0.0665477
18S	39	A	503	184	687	0.126276	0	0.112263	771	348	1119	0.172192	0	0.14701	334	178	512	0.193697	0	0.162532	0.140602	0.0210166
18S	40	A	680	209	889	0.123558	0	0	953	470	1423	0.00887172	0	0.00879983	460	144	604	0.127273	0	0.113069	0.0406229	0.0513529
18S	41	G	445	211	656	0.26325	0	0.208643	895	385	1280	0.255599	0	0.203694	408	255	663	0.114357	0	0.102761	0.171699	0.0487887
18S	42	A	563	170	733	0.166016	0	0.142545	1398	303	1701	0.0323671	0	0.0313702	559	361	920	0.126022	0	0	0.0579718	0.0611584
18S	43	U	546	359	905	0.0136375	0	0.0134687	1232	694	1926	0.0272906	0	0.026579	402	510	912	0.0153949	0	0.0151779	0.0184085	0.00581939
18S	44	U	1076	511	1587	0.456157	0	0	2234	997	3231	0.3864	0	0	942	998	1940	0.553953	0	0	0	0
18S	45	A	303	536	839	0.208505	0	0.172702	1189	1072	2261	0.0228264	0	0.0223266	340	705	1045	0.0125876	0	0	0.0650094	0.0766935
18S	46	A	357	621	978	0.041346	0	0.0397434	1498	906	2404	0.00421344	0	0	419	433	852	0.236368	0	0.191361	0.0770348	0.082453
18S	47	G	201	444	645	0.7414	0.0989358	0.426128	920	1230	2150	0.185681	0	0.156664	236	350	586	0.897804	0.0634595	0.4735	0.352098	0.139539
18S	48	C	394	599	993	0.177006	0	0.150516	1099	1758	2857	0.10131	0	0	483	783	1266	0.174296	0	0	0.0501719	0.0709538
18S	49	C	736	857	1593	0.214276	0	0	1398	1997	3395	0.209753	0	0	645	1088	1733	0.405991	0	0	0	0
18S	50	A	500	508	1008	0.355952	0	0.262703	930	1126	2056	0.390634	0.0080363	0.281002	294	525	819	0.337493	0	0.252563	0.265422	0.0117682
18S	51	U	967	494	1461	0.075399	0	0	1893	1996	3889	0.326272	0	0	715	506	1221	0.206756	0	0	0	0
18S	52	G	455	402	857	0.751489	0.071626	0.429343	890	1020	1910	0.491965	0.0204957	0.329859	180	221	401	1.57922	0.188591	0.612876	0.457359	0.117228
18S	53	C	764	1119	1883	0.208422	0	0	1246	1727	2973	0.0884368	0	0	550	599	1149	0.162473	0	0	0	0
18S	54	A	1034	776	1810	0.134787	0	0	1613	866	2479	0.0896147	0	0.0822748	657	214	871	0.134977	0	0.119045	0.0671067	0.0497694
18S	55	U	1893	1112	3005	0.512024	0	0	2651	1933	4584	0.480078	0	0	1402	336	1738	0.484186	0	0	0	0
18S	56	G	520	503	1023	0.617643	0	0.382047	857	988	1845	0.361087	0	0.265399	218	129	347	1.87513	0.257997	0.652842	0.433429	0.162292
18S	57	U	699	793	1492	0.0904517	0	0.0829999	1122	1315	2437	0.0392353	0	0	513	133	646	0.545286	0	0.353224	0.145408	0.150804
18S	58	C	855	695	1550	0.020245	0	0.0198558	1067	1091	2158	0.000874891	0	0.000874531	601	120	721	0.383056	0	0.277241	0.0993239	0.126045
18S	59	U	1327	861	2188	0.298396	0	0	1457	719	2176	0.0479202	0	0	1079	203	1282	0.208357	0	0	0	0
18S	60	A	738	452	1190	0.319993	0	0.242574	737	449	1186	0.691875	0.0612841	0.409143	481	168	649	0.67465	0.00159567	0.403231	0.351649	0.0771656
18S	61	A	1111	343	1454	0.0526384	0	0.0500388	1472	748	2220	0.210246	0	0	1508	159	1667	0.401132	0	0	0.0166796	0.0235885
18S	62	G	505	366	871	0.71538	0.095469	0.417318	476	384	860	0.94447	0.20732	0.486011	593	121	714	0.489075	0	0.328751	0.410693	0.0643719
18S	63	U	1053	734	1787	0.210222	0	0	951	672	1623	0.0608853	0	0	1033	440	1473	0.311322	0	0	0	0
18S	64	A	773	200	973	0.511613	0.0182216	0.338685	664	546	1210	0.244811	0	0.196796	771	322	1093	0.0356287	0	0	0.178494	0.138872
18S	65	C	961	921	1882	0.306367	0	0	940	862	1802	0.221692	0	0	1156	506	1662	0.423558	0	0	0	0
18S	66	G	451	472	923	0.507888	0	0.337063	375	616	991	0.573387	0.0162951	0.364662	401	336	737	0.39336	0	0.282585	0.328103	0.0341013
18S	67	C	1263	910	2173	0.365312	0	0	576	738	1314	0.394212	0	0.282903	323	782	1105	0.0635624	0	0	0.0943011	0.133362
18S	68	A	771	365	1136	0.365856	0	0.268031	467	532	999	1.04782	0.0761628	0.511926	151	380	531	0.985547	0.0985754	0.496831	0.425596	0.111586
18S	69	C	790	716	1506	0.0235715	0	0.0230436	705	755	1460	0.476318	0	0.322789	244	696	940	0.0531586	0	0.0505264	0.13212	0.135289
18S	70	G	443	431	874	0.949181	0.0601124	0.48725	990	710	1700	0.416859	0	0.294336	188	428	616	0.678084	0	0.404473	0.395353	0.0790204
18S	71	G	264	288	552	2.31907	0.364764	0.699091	845	942	1787	0.463162	0	0.31667	208	287	495	1.10638	0.0921604	0.525756	0.513839	0.15635
18S	72	C	1168	678	1846	0.0596463	0	0.0563176	1275	2082	3357	0.120634	0	0	417	651	1068	0.00638187	0	0.0063473	0.0208883	0.025186
18S	73	C	2904	754	3658	0.479888	0	0	3550	2871	6421	0.555516	0	0	1409	701	2110	0.522459	0	0	0	0
18S	74	G	1769	328	2097	0.00418388	0	0.00416842	2181	1621	3802	0.142329	0	0	719	261	980	0.155827	0	0.134938	0.0463688	0.062651
18S	75	G	864	301	1165	1.0196	0	0.505067	970	750	1720	1.12534	0	0.529632	384	133	517	1.3604	0	0.576815	0.537172	0.0297722
18S	76	U	2119	892	3011	0.272742	0	0	2788	1718	4506	0.255228	0	0	1026	589	1615	0.323501	0	0	0	0
18S	77	A	1303	533	1836	0.305601	0	0.234167	1424	1021	2445	0.468638	0	0.319186	584	173	757	0.60258	0	0.376316	0.30989	0.0584033
18S	78	C	4565	1065	5630	0.645074	0	0	6888	1630	8518	0.669095	0	0	2353	604	2957	0.672673	0	0	0	0
18S	79	A	1187	887	2074	0.126452	0	0.112305	1162	1439	2601	0.260236	0	0.206561	353	621	974	0.166803	0	0.143083	0.153983	0.0392439
18S	80	G	586	571	1157	0.955201	0.0271054	0.488759	561	748	1309	1.32304	0.0900277	0.569716	160	315	475	1.28284	0.0891771	0.562467	0.540314	0.0365747
18S	81	U	1091	1592	2683	0.232	0	0	1030	2002	3032	0.125706	0	0	244	650	894	0.113755	0	0.102239	0.0340798	0.0481961
18S	82	G	879	490	1369	0.588208	0	0.37053	773	673	1446	0.85607	0	0.461399	258	390	648	0.529772	0	0.346657	0.392862	0.0494333
18S	83	A	746	801	1547	0.339657	0	0.253663	1020	835	1855	0.316397	0	0.240449	241	691	932	0.0177325	0	0.0174419	0.170518	0.108375
18S	84	A	763	770	1533	0.290475	0	0.225205	699	1227	1926	0.168454	0	0.144232	169	762	931	0.000453028	0	0.000453309	0.123297	0.0929412
18S	85	A	576	952	1528	0.153136	0	0.132875	613	1058	1671	0.132742	0	0.117248	175	396	571	0.520085	0	0.342536	0.197553	0.102717
18S	86	C	866	655	1521	0.115922	0	0.103941	672	1130	1802	0.00695138	0	0	222	542	764	0.0924183	0	0.0847011	0.0628808	0.0451519
18S	87	U	1350	1392	2742	0.453206	0	0	836	1584	2420	0.306145	0	0	334	462	796	0.0575213	0	0.0544571	0.0181524	0.0256713
18S	88	G	803	763	1566	0.0381195	0	0	520	581	1101	0.574541	0.0364462	0.365105	168	342	510	0.796673	0.0636758	0.443899	0.269668	0.193378
18S	89	C	1134	1294	2428	0.458977	0	0	1549	1207	2756	0.443751	0	0	391	1510	1901	0.588205	0	0	0	0
18S	90	G	113	625	738	0.925936	0.0999786	0.48111	103	466	569	2.12975	0.395767	0.680867	55	673	728	0.261286	0	0.207384	0.456454	0.194083
18S	91	A	538	1153	1691	0.260763	0	0	721	1168	1889	0.107002	0	0	196	753	949	0.0633333	0	0	0	0
18S	92	A	283	437	720	0.961335	0	0.49049	539	628	1167	0.751646	0	0.429318	119	432	551	0.757589	0.0318291	0.431483	0.45043	0.0283401
18S	93	U	224	104	328	3.12374	0.226571	0.758061	333	710	1043	0.958387	0	0.489615	56	479	535	0.745688	0	0.427617	0.558431	0.143411
18S	94	G	225	558	783	0.539229	0	0.350615	516	1129	1645	0.230167	0	0.187195	83	1430	1513	0.460392	0	0	0.17927	0.143247
18S	95	G	192	347	539	1.45228	0	0.592664	736	1064	1800	0.229687	0	0.186869	208	738	946	0.0384841	0	0	0.259845	0.247396
18S	96	C	202	895	1097	0.157306	0	0.136032	699	1564	2263	0.0284992	0	0	140	714	854	0.000870695	0	0	0.0453438	0.0641259
18S	97	U	257	1341	1598	0.183893	0	0	813	2388	3201	0.311375	0	0	216	652	868	0.0292546	0	0	0	0
18S	98	C	197	3259	3456	0.687504	0	0	289	6124	6413	0.720871	0	0	60	1158	1218	0.378954	0	0	0	0
18S	99	A	4	38	42	33.5295	0.809996	0.971694	5	207	212	10.5089	0.596379	0.913484	2	6	8	95.2457	0.967332	0.990754	0.958644	0.0328674	1	0.971694	0.913484	0.990754	0.958644	0.0328674
18S	100	U	204	831	1035	0.443908	0	0.307641	489	1499	1988	0.107402	0	0.0970295	113	651	764	0.0163253	0	0.0160838	0.140251	0.122889
18S	101	U	219	2709	2928	0.528163	0	0	403	3094	3497	0.435719	0	0	109	1142	1251	0.451411	0	0	0	0
18S	102	A	145	1476	1621	0.0464721	0	0	271	1338	1609	0.271422	0	0.213583	93	644	737	0.0482385	0	0	0.0711944	0.100684
18S	103	A	128	1224	1352	0.127807	0	0.113397	260	1049	1309	0.463596	0	0.316917	96	571	667	0.00657019	0	0	0.143438	0.131113
18S	104	A	31	630	661	1.47382	0	0.59613	115	595	710	1.62607	0	0.619534	14	272	286	1.43674	0.0619328	0.59046	0.602041	0.0125839
18S	105	U	128	394	522	2.00903	0.113803	0.668091	141	691	832	0.900774	0	0.474198	43	255	298	1.20687	0	0.547701	0.56333	0.0799245
18S	106	C	473	2119	2592	0.420063	0	0	443	1147	1590	0.0403869	0	0.0388426	193	689	882	0.284195	0	0	0.0129475	0.0183106
18S	107	A	826	1690	2516	0.374423	0	0	878	1235	2113	0.235436	0	0	315	745	1060	0.43592	0	0	0	0
18S	108	G	164	641	805	1.09108	0.017021	0.522088	306	539	845	0.967533	0.0881429	0.492045	94	208	302	1.07924	0.0544613	0.519881	0.511338	0.013672
18S	109	U	146	433	579	1.93659	0.178417	0.659856	238	935	1173	0.401041	0	0.286419	86	186	272	1.2173	0.0212198	0.549909	0.498728	0.156692
18S	110	U	636	2005	2641	0.464358	0	0	919	1614	2533	0.424919	0	0	269	713	982	0.505753	0	0	0	0
18S	111	A	311	1285	1596	0.0288805	0	0	636	985	1621	0.0153788	0	0	164	353	517	0.0426641	0	0.0409943	0.0136647	0.0193249
18S	112	U	516	2299	2815	0.501353	0	0	764	2424	3188	0.557611	0	0	318	472	790	0.363267	0	0	0	0
18S	113	G	364	1523	1887	0.283863	0	0	762	1290	2052	0.288001	0	0	292	299	591	0.193112	0	0	0	0
18S	114	G	344	603	947	0.392147	0	0.281899	415	511	926	0.620928	0	0.383324	106	140	246	0.913	0.00610367	0.478273	0.381165	0.080184
18S	115	U	208	833	1041	0.154852	0	0.1342	362	795	1157	0.184773	0	0.15607	91	155	246	0.794692	0	0.443802	0.244691	0.141076
18S	116	U	16	37	53	22.0751	0.863095	0.957432	25	57	82	16.1656	0.821276	0.942405	10	14	24	17.4182	0.82007	0.947764	0.9492	0.00621792	1	0.957432	0.942405	0.947764	0.9492	0.00621792
18S	117	C	390	678	1068	0.099262	0	0	573	659	1232	0.0660178	0	0	290	226	516	0.307522	0	0	0	0
18S	118	C	560	587	1147	0.265834	0	0	660	514	1174	0.079565	0	0	349	214	563	0.413278	0	0	0	0
18S	119	U	415	159	574	0.317681	0	0.24141	662	316	978	0.0292929	0	0.0284875	275	49	324	0.0545641	0	0.0518923	0.107263	0.0953359
18S	120	U	583	382	965	0.373879	0	0	980	564	1544	0.435541	0	0	318	197	515	0.415353	0	0	0	0
18S	121	U	16	24	40	15.3453	0.820985	0.940223	33	34	67	15.1327	0.809111	0.93887	6	12	18	18.824	0.829303	0.952084	0.943726	0.00593589	1	0.940223	0.93887	0.952084	0.943726	0.00593589
18S	122	G	319	271	590	0.0267343	0	0	621	417	1038	0.017196	0	0.0169213	187	188	375	0.0279255	0	0	0.00564044	0.00797679
18S	123	G	109	459	568	0.0975981	0	0.0890623	277	468	745	0.774456	0	0.436777	125	116	241	0.848669	0.00208452	0.460099	0.328646	0.169679
18S	124	U	184	210	394	0.549761	0	0.35532	377	473	850	0.61414	0	0.380752	125	83	208	1.20829	0.0971654	0.54835	0.428141	0.0856325
18S	125	C	335	289	624	0.0849244	0	0	988	720	1708	0.18517	0	0	293	285	578	0.214546	0	0	0	0
18S	126	G	174	152	326	0.925246	0.0940425	0.481351	544	232	776	1.07967	0.0778913	0.519475	199	70	269	0.997202	0.098157	0.500227	0.500351	0.0155644
18S	127	C	393	156	549	0.110242	0	0.0994587	1372	550	1922	0.194754	0	0	529	73	602	0.131951	0	0	0.0331529	0.0468853
18S	128	U	489	212	701	0.105366	0	0	1818	360	2178	0.264693	0	0	652	116	768	0.30458	0	0	0	0
18S	129	C	908	229	1137	0.485481	0	0	3172	640	3812	0.620418	0	0	1041	91	1132	0.55991	0	0	0	0
18S	130	G	282	211	493	0.320378	0	0.243014	940	281	1221	0.400891	0	0.286336	300	94	394	0.460844	0	0.316012	0.281787	0.0299745
18S	131	C	532	257	789	0.205598	0	0	1845	278	2123	0.237147	0	0	711	132	843	0.377172	0	0	0	0
18S	132	U	343	450	793	0.154114	0	0	952	780	1732	0.0284157	0	0	454	296	750	0.25486	0	0	0	0
18S	133	C	193	538	731	0.0530055	0	0	544	747	1291	0.339714	0	0.253719	207	196	403	0.458498	0	0.314898	0.189539	0.136332
18S	134	C	54	315	369	1.03703	0.141245	0.509765	176	358	534	2.4005	0.339494	0.706314	72	112	184	2.23616	0.256187	0.692148	0.636075	0.0895021		0.509765	0.706314	0.692148	0.636075	0.0895021
18S	135	U	56	498	554	0.300521	0	0.231398	257	1081	1338	0.233566	0	0.189457	107	210	317	0.737666	0	0.425285	0.282046	0.102722
18S	136	C	142	211	353	1.06717	0.138426	0.516953	214	194	408	2.94966	0.386382	0.747276	79	83	162	2.24935	0.170796	0.693556	0.652595	0.0983888
18S	137	U	434	215	649	0.124154	0	0.110593	1370	654	2024	0.288675	0	0	378	110	488	0.0208135	0	0.02043	0.0436745	0.0480483
18S	138	C	1339	196	1535	0.571665	0	0	2724	207	2931	0.551709	0	0	1202	123	1325	0.703268	0	0	0	0
18S	139	C	388	244	632	0.246709	0	0.198139	1234	313	1547	0.0712461	0	0	242	119	361	0.358901	0	0.264649	0.154263	0.112409
18S	140	U	436	516	952	0.196001	0	0	1842	720	2562	0.499835	0	0	418	163	581	0.213746	0	0	0	0
18S	141	A	353	108	461	0.851563	0.11094	0.460454	706	206	912	0.602081	0	0.376069	263	62	325	0.490286	0	0.329667	0.38873	0.0541391
18S	142	C	487	217	704	0.27275	0	0.214539	458	225	683	1.14756	0.126251	0.53472	152	156	308	0.611507	0	0.380226	0.376495	0.13074
18S	143	U	490	366	856	0.0690522	0	0.0646626	502	478	980	0.448159	0	0.309686	140	277	417	0.173179	0	0.147917	0.174089	0.101728
18S	144	U	813	277	1090	0.159884	0	0	708	684	1392	0.0567361	0	0	208	371	579	0.214904	0	0	0	0
18S	145	G	756	312	1068	0.137938	0	0	684	313	997	0.272679	0	0.214425	187	276	463	0.0881466	0	0	0.0714748	0.101081
18S	146	G	531	283	814	0.31726	0	0.241073	629	342	971	0.381756	0	0.276489	161	141	302	0.542941	0.0385518	0.352641	0.290068	0.0465487
18S	147	A	653	178	831	0.328352	0	0.247411	651	482	1133	0.141035	0	0.123698	192	105	297	0.567562	0.049632	0.362843	0.244651	0.0976501
18S	148	U	1283	403	1686	0.358789	0	0	993	799	1792	0.259144	0	0	357	316	673	0.292367	0	0	0	0
18S	149	A	559	186	745	0.68305	0.0471724	0.406164	375	496	871	0.785347	0.137481	0.440167	147	250	397	0.352094	0	0.260891	0.369074	0.0777463
18S	150	A	791	161	952	0.30323	0	0.232863	750	752	1502	0.00584017	0	0.00581011	201	134	335	0.621396	0	0.383952	0.207542	0.155411
18S	151	C	1005	291	1296	0.0631029	0	0	553	882	1435	0.0856391	0	0.0789342	275	235	510	0.036334	0	0.0351264	0.0380202	0.0322897
18S	152	U	1669	902	2571	0.592064	0	0	1156	1611	2767	0.473984	0	0	409	429	838	0.407297	0	0	0	0
18S	153	G	520	421	941	0.251934	0	0.201407	648	673	1321	0.196025	0	0.164	95	337	432	0.229151	0	0.186781	0.184063	0.0153916
18S	154	U	659	695	1354	0.210398	0	0	798	1477	2275	0.350229	0	0	139	1026	1165	0.618315	0	0	0	0
18S	155	G	1007	453	1460	0.348506	0	0	1091	1097	2188	0.317634	0	0	322	291	613	0.208469	0	0	0	0
18S	156	G	307	292	599	0.657852	0	0.397209	239	452	691	1.48481	0.223829	0.597903	54	110	164	2.22424	0.274802	0.691149	0.562087	0.122644
18S	157	U	444	495	939	0.0410638	0	0	404	1008	1412	0.212833	0	0.175587	77	362	439	0.138535	0	0.121922	0.0991696	0.0734662
18S	158	A	342	236	578	0.50309	0	0.335089	443	1041	1484	0.207729	0	0.172096	83	293	376	0.365075	0	0.26796	0.258382	0.0668854
18S	159	A	3	9	12	61.5162	0.95816	0.985216	8	60	68	27.0254	0.905852	0.964817	0	10	10	49.0838	0.943223	0.981816	0.977283	0.00892343	1	0.985216	0.964817	0.981816	0.977283	0.00892343
18S	160	U	332	88	420	0.676748	0	0.40418	576	1129	1705	0.0153576	0	0.015134	93	331	424	0.152235	0	0.132392	0.183902	0.16295
18S	161	U	316	248	564	0.123579	0	0.110161	670	1722	2392	0.31581	0	0	157	369	526	0.143812	0	0	0.0367202	0.0519302
18S	162	C	328	387	715	0.143218	0	0	588	1801	2389	0.304338	0	0	136	492	628	0.280304	0	0	0	0
18S	163	U	598	421	1019	0.373224	0	0	1027	2203	3230	0.479332	0	0	204	441	645	0.211232	0	0	0	0
18S	164	A	532	321	853	0.170804	0	0	915	1991	2906	0.413404	0	0	230	596	826	0.377912	0	0	0	0
18S	165	G	246	501	747	0.044281	0	0.0424577	265	1248	1513	0.193564	0	0.162263	116	596	712	0.240611	0	0	0.0682402	0.0687064
18S	166	A	6	35	41	20.2714	0.847499	0.954056	13	78	91	19.8395	0.854561	0.952511	8	34	42	13.4478	0.798365	0.932286	0.946284	0.00991853	1	0.954056	0.952511	0.932286	0.946284	0.00991853
18S	167	G	262	143	405	1.298	0.135544	0.565445	274	809	1083	0.570008	0	0.363274	93	333	426	0.341972	0	0.255274	0.394664	0.128558
18S	168	C	398	876	1274	0.338092	0	0	506	1440	1946	0.261553	0	0	180	416	596	0.111614	0	0	0	0
18S	169	U	625	886	1511	0.407591	0	0	404	2227	2631	0.540003	0	0	304	752	1056	0.565594	0	0	0	0
18S	170	A	725	783	1508	0.354171	0	0	624	708	1332	0.0995082	0	0	326	390	716	0.342011	0	0	0	0
18S	171	A	344	934	1278	0.193059	0	0	404	667	1071	0.0233416	0	0	252	261	513	0.143558	0	0	0	0
18S	172	U	40	100	140	7.63885	0.613759	0.88497	93	26	119	7.95	0.591167	0.889096	20	35	55	7.09187	0.584711	0.878357	0.884141	0.00442301	1	0.88497	0.889096	0.878357	0.884141	0.00442302
18S	173	A	430	1068	1498	0.23555	0	0	396	483	879	0.117639	0	0.105364	205	199	404	0.00625514	0	0.00623155	0.0371984	0.0482672
18S	174	C	39	148	187	6.05437	0.625946	0.858892	25	158	183	4.4869	0.491792	0.818558	30	90	120	2.4023	0.297882	0.7078	0.795083	0.0638773	1	0.858892	0.818558	0.7078	0.795083	0.0638773
18S	175	A	392	1420	1812	0.392223	0	0	341	379	720	0.193959	0	0.162639	210	225	435	0.233792	0	0	0.0542131	0.0766689
18S	176	U	178	1935	2113	0.518091	0	0	138	1221	1359	0.470074	0	0	100	307	407	0.299728	0	0	0	0
18S	177	G	16	1058	1074	0.00230491	0	0.00230175	48	376	424	1.05759	0.0338602	0.514584	11	123	134	1.19144	0.0961223	0.545523	0.354136	0.249105
18S	178	C	248	1182	1430	0.316601	0	0	281	518	799	0.128111	0	0.113688	109	187	296	0.0953236	0	0	0.0378962	0.0535933
18S	179	C	266	1064	1330	0.280424	0	0	321	577	898	0.120183	0	0.107395	75	227	302	0.0731206	0	0	0.0357984	0.0506266
18S	180	G	187	432	619	0.560054	0	0.359368	268	472	740	0.552871	0.00114477	0.356341	87	118	205	0.472869	0	0.322115	0.345941	0.0168932
18S	181	A	133	227	360	1.65072	0.281987	0.623396	273	432	705	0.781209	0.127938	0.438933	63	46	109	1.96404	0.345132	0.664661	0.575663	0.0981399
18S	182	C	217	359	576	0.430695	0	0.301404	484	906	1390	0.109585	0	0	84	198	282	0.0655281	0	0.0617028	0.121036	0.130004
18S	183	G	204	403	607	0.186806	0	0.15762	761	1157	1918	0.375433	0	0	104	315	419	0.330503	0	0	0.0525401	0.074303
18S	184	G	266	384	650	0.0235876	0	0.0230787	967	880	1847	0.339622	0	0	143	226	369	0.216757	0	0	0.00769291	0.0108794
18S	185	G	172	179	351	0.813131	0.025586	0.449172	613	979	1592	0.240029	0	0	103	206	309	0.0821864	0	0	0.149724	0.211742
18S	186	C	330	731	1061	0.522976	0	0	784	1571	2355	0.55507	0	0	177	420	597	0.608045	0	0	0	0
18S	187	G	157	229	386	0.45745	0	0.314428	360	696	1056	0.0421213	0	0.0404555	135	120	255	0.00256076	0	0.00256421	0.119149	0.138947
18S	188	C	166	415	581	0.09769	0	0	124	715	839	0.204921	0	0.170238	121	98	219	0.109697	0	0.0992597	0.0898326	0.0698183
18S	189	U	149	512	661	0.258275	0	0	177	693	870	0.0205511	0	0	84	90	174	0.266222	0	0.211202	0.0704008	0.0995617
18S	190	G	58	363	421	0.163165	0	0.140563	54	185	239	2.10583	0.348237	0.678936	36	81	117	0.634275	0.026986	0.390131	0.40321	0.219984
18S	191	A	5	397	402	0.119052	0	0.106623	7	165	172	2.40013	0.262068	0.707096	6	66	72	1.27991	0.094018	0.564779	0.459499	0.256196
18S	192	C	17	436	453	0.086931	0	0	41	145	186	1.40671	0	0.585797	13	72	85	0.615245	0	0.383661	0.323153	0.242948
18S	193	C	6	302	308	0.20525	0	0.170755	43	87	130	1.32799	0.0278891	0.572322	6	80	86	0.171775	0	0.148046	0.297041	0.194873
18S	194	C	10	240	250	0.394201	0	0.283554	42	121	163	0.411382	0	0.292739	6	94	100	0.175248	0	0	0.192098	0.135885
18S	195	C	14	352	366	0.17472	0	0	42	123	165	0.07751	0	0.0723388	0	84	84	0.168105	0	0	0.0241129	0.0341009
18S	196	C	9	365	374	0.303378	0	0	30	62	92	0.502987	0.0899165	0.33707	0	52	52	0.195178	0.0113067	0.165924	0.167665	0.137614
18S	197	U	0	152	152	0.734858	0.153575	0.425186	3	76	79	0.755278	0.103415	0.433376	0	33	33	0.842484	0.109774	0.464672	0.441078	0.0170152
18S	198	U	0	129	129	0.975983	0.156164	0.495853	8	71	79	0.929306	0.0596543	0.48482	0	41	41	0.751587	0	0.435002	0.471892	0.0264708
18S	199	C	30	219	249	0.0777778	0	0	73	78	151	0.134649	0	0.119362	8	31	39	1.23278	0	0.558379	0.225914	0.240086
18S	200	G	40	75	115	1.37529	0.079729	0.581107	79	68	147	0.850826	0	0.461385	18	13	31	3.07257	0	0.760289	0.600927	0.122829
18S	201	C	35	176	211	0.412841	0	0.293185	40	66	106	2.35379	0.00637271	0.703791	10	18	28	4.77318	0.42007	0.831753	0.609576	0.229741
18S	202	G	8	115	123	1.73208	0.24084	0.635855	21	65	86	3.95479	0.379958	0.800031	2	33	35	4.53889	0.527247	0.823589	0.753158	0.0835015	1
18S	203	G	60	183	243	0.407149	0	0.290189	144	130	274	0.718343	0	0.418931	43	74	117	0.833616	0	0.45674	0.38862	0.0712925
18S	204	G	147	217	364	0.0177778	0	0	225	192	417	0.25614	0	0.2043	86	230	316	0.31346	0	0	0.0680999	0.0963078
18S	205	G	214	84	298	0.344742	0	0.257002	364	212	576	0.0175814	0	0.0173071	139	191	330	0.273515	0	0	0.0914363	0.117286
18S	206	G	725	131	856	0.561753	0	0	1369	403	1772	0.704368	0	0	462	243	705	0.693957	0	0	0	0
18S	207	G	528	223	751	0.452482	0	0	762	336	1098	0.418623	0	0	340	171	511	0.517773	0	0	0	0
18S	208	G	442	156	598	0.260471	0	0	524	183	707	0.0282486	0	0.0275103	250	67	317	0.160517	0	0	0.0091701	0.0129685
18S	209	A	241	53	294	0.636045	0	0.389577	355	58	413	0.916881	0.0223227	0.478923	100	20	120	1.31818	0.131767	0.570662	0.479721	0.0739297
18S	210	U	233	40	273	0.844607	0.0741849	0.458787	381	130	511	0.60306	0	0.376652	80	12	92	1.94636	0.298073	0.663017	0.499485	0.120398
18S	211	G	336	79	415	0.145459	0	0.127255	610	157	767	0.022309	0	0.02185	153	28	181	0.311661	0	0.238607	0.129237	0.0885018
18S	212	C	368	265	633	0.31041	0	0	669	247	916	0.186284	0	0	86	125	211	0.0121593	0	0	0	0
18S	213	G	237	124	361	0.186004	0	0.157198	413	81	494	0.496678	0	0.332302	53	126	179	0.0382716	0	0	0.163167	0.135727
18S	214	U	205	244	449	0.132346	0	0	304	628	932	0.280779	0	0	70	75	145	0.0581431	0	0.0553062	0.0184354	0.0260716
18S	215	G	142	163	305	0.24931	0	0.200082	232	550	782	0.136739	0	0	48	71	119	0.193704	0	0.163412	0.121165	0.0869743
18S	216	C	183	569	752	0.577734	0	0	264	831	1095	0.41467	0	0	35	178	213	0.390031	0	0	0	0
18S	217	A	108	79	187	0.995331	0.165941	0.500163	158	199	357	1.0059	0.201787	0.502169	39	43	82	0.808835	0.14276	0.450156	0.484163	0.0240602
18S	218	U	132	38	170	1.10728	0.17702	0.526916	94	247	341	1.04045	0.196764	0.510643	42	22	64	1.32479	0.255207	0.573649	0.53707	0.0267052
18S	219	U	130	134	264	0.269099	0	0.212671	196	634	830	0.251518	0	0	51	56	107	0.370062	0	0.271944	0.161538	0.11676
18S	220	U	143	191	334	0.00155887	0	0.0015611	235	464	699	0.0952381	0	0	80	95	175	0.174116	0	0	0.000520366	0.000735909
18S	221	A	78	139	217	0.625892	0.00407692	0.386042	132	319	451	0.43675	0.0371831	0.304454	30	61	91	0.785266	0.148538	0.442554	0.377683	0.0566881
18S	222	U	138	84	222	0.678724	0.0598764	0.405393	277	331	608	0.0597884	0	0.0565029	57	80	137	0.286071	0	0.223698	0.228531	0.142475
18S	223	C	242	121	363	0.0241453	0	0	314	292	606	0.0363537	0	0.0351343	94	141	235	0.260405	0	0	0.0117114	0.0165625
18S	224	A	219	116	335	0.146726	0	0.128285	427	148	575	0.136304	0	0.120137	92	95	187	0.0546099	0	0.0520446	0.100156	0.0341819
18S	225	G	410	95	505	0.233685	0	0	431	242	673	0.0170458	0	0	147	76	223	0.0707837	0	0	0	0
18S	226	A	401	130	531	0.252652	0	0	380	175	555	0.201019	0	0.167625	153	65	218	0.0248097	0	0	0.055875	0.0790191
18S	227	U	244	256	500	0.181238	0	0	223	580	803	0.197816	0	0	75	159	234	0.0832624	0	0	0	0
18S	228	C	303	265	568	0.26323	0	0	295	751	1046	0.399862	0	0	110	248	358	0.420582	0	0	0	0
18S	229	A	228	208	436	0.00465294	0	0.00464196	237	365	602	0.102137	0	0.0928118	26	190	216	0.0270865	0	0.0264911	0.0413149	0.0374904
18S	230	A	214	192	406	0.052498	0	0.0499961	225	378	603	0.0613135	0	0.0578616	53	225	278	0.27495	0	0	0.0359526	0.0256243
18S	231	A	181	165	346	0.232501	0.00893704	0.189084	183	415	598	0.0381933	0	0.0368475	38	164	202	0.0237548	0	0	0.0753104	0.0818442
18S	232	A	168	168	336	0.239598	0	0.19375	92	454	546	0.11107	0	0.100132	29	73	102	0.904423	0.146055	0.47734	0.257074	0.160372
18S	233	C	155	254	409	0.0218428	0	0.0214271	114	574	688	0.118078	0	0	43	141	184	0.029009	0	0	0.00714235	0.0101008
18S	234	C	263	257	520	0.221412	0	0	178	456	634	0.0653718	0	0	75	134	209	0.230159	0	0	0	0
18S	235	A	108	250	358	0.13909	0	0.122406	99	302	401	0.435987	0.028787	0.304142	12	133	145	0.00616438	0	0.00616861	0.144239	0.122623
18S	236	A	54	151	205	1.05523	0.186404	0.514652	52	289	341	0.69178	0.0896586	0.409615	10	54	64	1.28342	0.185924	0.565873	0.496713	0.0650411
18S	237	C	26	319	345	0.254046	0	0.203049	154	280	434	0.461149	0	0.316105	19	51	70	1.3011	0	0.568907	0.362687	0.152949
18S	238	C	171	256	427	0.00602284	0	0	241	296	537	0.176745	0	0.150436	56	57	113	0.414425	0	0.294827	0.148421	0.120371
18S	239	C	298	481	779	0.512764	0	0	629	469	1098	0.478293	0	0	133	89	222	0.324763	0	0	0	0
18S	240	G	199	279	478	0.161888	0	0	334	223	557	0.139725	0	0.122789	55	14	69	1.38079	0	0.583473	0.235421	0.251164
18S	241	G	51	192	243	0.656922	0	0.397454	178	124	302	1.18684	0	0.543539	34	19	53	2.11811	0	0.683351	0.541448	0.116726
18S	242	U	99	240	339	0.123987	0	0.110599	133	401	534	0.193811	0	0.162601	24	147	171	0.0852067	0	0	0.0910668	0.0678032
18S	243	C	189	627	816	0.60306	0	0	859	924	1783	0.728014	0	0	195	407	602	0.819256	0	0	0	0
18S	244	A	23	169	192	0.932815	0.0933709	0.483917	96	330	426	0.42204	0	0.297275	19	148	167	0.0912698	0	0	0.260397	0.199272
18S	245	G	17	160	177	0.965231	0.0750507	0.492562	65	307	372	0.500953	0	0.334354	4	46	50	2.00327	0	0.671413	0.499443	0.13769
18S	246	C	41	169	210	0.441864	0	0.307464	78	441	519	0.108098	0	0	14	65	79	0.656528	0	0.399341	0.235602	0.170766
18S	247	C	42	135	177	0.603683	0	0.377759	75	364	439	0.0463384	0	0	20	97	117	0.00753296	0	0	0.12592	0.178077
18S	248	C	9	275	284	0.057076	0	0	20	300	320	0.221149	0	0.181562	10	77	87	0.243308	0	0.197499	0.126354	0.0895823
18S	249	C	15	349	364	0.344049	0	0	12	235	247	0.385125	0	0.278856	4	57	61	0.532975	0	0.351371	0.210075	0.151467
18S	250	U	2	183	185	0.164158	0	0.141664	4	138	142	0.704973	0.149729	0.415183	2	31	33	0.840523	0.0740531	0.464092	0.340313	0.141878
18S	251	C	12	254	266	0.27499	0	0	17	81	98	1.17104	0.205706	0.541913	1	35	36	0.401802	0	0.292267	0.27806	0.221463
18S	252	U	2	181	183	0.0288043	0	0.0281466	16	118	134	0.357778	0	0.264948	5	49	54	0.150707	0	0	0.0976982	0.11882
18S	253	C	15	156	171	0.0120801	0	0.0120049	22	75	97	0.637755	0	0.39185	2	20	22	1.01353	0.157676	0.514468	0.306107	0.213902
18S	254	C	12	257	269	0.456543	0	0	10	140	150	0.11273	0	0	2	25	27	0.427381	0.00384463	0.3071	0.102367	0.144768
18S	255	G	9	62	71	1.0341	0.206369	0.511878	19	80	99	0.312889	0	0.24015	0	29	29	0.222222	0	0.186916	0.312981	0.142311
18S	256	G	2	60	62	0.919048	0.13964	0.482902	6	72	78	0.634599	0.130049	0.391259	2	26	28	0.230651	0	0.192825	0.355662	0.121069
18S	257	C	6	26	32	2.41582	0.355081	0.713575	17	69	86	0.623627	0.0660794	0.386834	3	24	27	0.28373	0.00983833	0.227345	0.442585	0.202379
18S	258	C	28	29	57	0.645594	0	0.396471	14	92	106	0.448598	0.02929	0.311688	12	30	42	0.173385	0	0	0.236053	0.170466
18S	259	C	31	38	69	0.256667	0	0.206593	64	116	180	0.101535	0	0	7	37	44	0.206173	0	0	0.0688642	0.0973887
18S	260	C	23	56	79	0.125417	0	0.112692	38	108	146	0.277702	0	0.218508	10	23	33	0.160784	0	0.142114	0.157772	0.0445955
18S	261	G	29	28	57	0.675479	0	0.407348	73	121	194	0.0595442	0	0.0564712	19	19	38	0.0883191	0	0.0831099	0.18231	0.159497
18S	262	G	8	34	42	2.04935	0.170685	0.677227	21	127	148	0.697465	0.0906409	0.412517	5	34	39	0.235833	0	0.194769	0.428171	0.197273
18S	263	C	25	84	109	0.496364	0	0.333741	33	304	337	0.154076	0	0	8	22	30	1.00753	0.0877423	0.510071	0.281271	0.211515
18S	264	C	8	77	85	1.39767	0.190058	0.58577	13	283	296	0.0791246	0	0.0735524	2	52	54	0.22404	0	0.185793	0.281705	0.219835
18S	265	G	13	106	119	1	0.177626	0.502092	23	274	297	0.190977	0	0.160806	6	43	49	0.560222	0.0300398	0.363728	0.342209	0.140158
18S	266	G	28	216	244	0.167755	0	0.14416	34	298	332	0.19296	0	0.162157	10	46	56	0.750097	0	0.432943	0.24642	0.132096
18S	267	G	141	151	292	0.189382	0	0.159685	95	317	412	0.0820554	0	0.076003	38	41	79	0.544444	0	0.355394	0.197028	0.117078
18S	268	G	360	182	542	0.319849	0	0	315	310	625	0.280919	0	0	88	50	138	0.0677858	0	0	0	0
18S	269	G	371	230	601	0.305186	0	0	569	231	800	0.410986	0	0	156	46	202	0.293979	0	0	0	0
18S	270	G	151	283	434	0.114457	0	0.102914	205	83	288	0.884275	0.0612092	0.470155	74	27	101	0.672876	0	0.404598	0.325889	0.159922
18S	271	C	312	70	382	0.460777	0	0.315998	352	85	437	0.339904	0	0.254111	128	18	146	0.308088	0	0.236757	0.268955	0.0340104
18S	272	G	592	181	773	0.219121	0	0	621	103	724	0.118529	0	0	324	31	355	0.403558	0	0	0	0
18S	273	G	696	138	834	0.207944	0	0	767	112	879	0.196894	0	0	336	25	361	0.303069	0	0	0	0
18S	274	G	408	39	447	0.636657	0.0298072	0.38953	296	39	335	1.41415	0.192642	0.586499	72	5	77	2.96268	0.354942	0.750072	0.575367	0.147401
18S	275	C	593	44	637	0.212191	0	0.175274	627	63	690	0.245007	0	0.197021	221	39	260	0.245296	0	0.197586	0.18996	0.0103873
18S	276	G	590	24	614	0.343631	0	0.256058	342	60	402	1.45462	0.268075	0.593204	146	9	155	1.37607	0.218338	0.580703	0.476655	0.156069
18S	277	C	943	81	1024	0.202699	0	0	966	277	1243	0.197901	0	0	351	46	397	0.0440815	0	0	0	0
18S	278	C	1370	51	1421	0.429708	0	0	1438	154	1592	0.321664	0	0	662	31	693	0.429443	0	0	0	0
18S	279	G	997	16	1013	0.150274	0	0	1384	136	1520	0.199452	0	0	588	16	604	0.268907	0	0	0	0
18S	280	G	410	6	416	1.2021	0.150823	0.546484	650	39	689	1.0586	0.173336	0.514595	293	7	300	0.690956	0.0377611	0.409423	0.490167	0.0585604
18S	281	C	1316	36	1352	0.39127	0	0	1660	96	1756	0.220097	0	0	554	40	594	0.150439	0	0	0	0
18S	282	G	1011	26	1037	0.184404	0	0	1661	56	1717	0.190098	0	0	486	18	504	0.0372937	0	0.0360217	0.0120072	0.0169808
18S	283	G	615	42	657	0.294242	0	0.227614	1254	29	1283	0.148382	0	0.129297	454	8	462	0.151332	0	0.131688	0.162866	0.045794
18S	284	C	787	42	829	0.0768942	0	0	1801	37	1838	0.244106	0	0	751	15	766	0.370564	0	0	0	0
18S	285	U	682	40	722	0.0293991	0	0	2228	72	2300	0.446579	0	0	688	48	736	0.389974	0	0	0	0
18S	286	U	514	55	569	0.149961	0	0.130605	1862	79	1941	0.36586	0	0	629	28	657	0.362226	0	0	0.0435349	0.0615676
18S	287	U	672	122	794	0.247855	0	0	764	76	840	0.535196	0.0987261	0.348888	358	41	399	0.0415	0	0.0399423	0.12961	0.155908
18S	288	G	500	104	604	0.113664	0	0	383	58	441	1.7313	0.326243	0.634399	197	39	236	0.622128	0.114721	0.384526	0.339642	0.26093
18S	289	G	213	73	286	0.764615	0.194391	0.434161	867	51	918	0.124906	0	0.111145	171	25	196	0.738973	0.0949917	0.426192	0.323833	0.150428
18S	290	U	73	210	283	0.664476	0.116292	0.400057	832	168	1000	0.0599734	0	0	136	58	194	0.572422	0.00162449	0.365229	0.255095	0.180939
18S	291	G	259	176	435	0.0268603	0	0	529	252	781	0.106536	0	0.0963902	119	73	192	0.369372	0	0.270763	0.122384	0.112056
18S	292	A	159	93	252	0.671761	0.0931041	0.402781	375	333	708	0.0634227	0	0.0597193	157	32	189	0.219708	0	0.180912	0.214471	0.14205
18S	293	C	224	154	378	0.0760481	0	0.0708472	334	235	569	0.202749	0	0.168817	90	50	140	0.524192	0.0389211	0.345523	0.195062	0.113661
18S	294	U	190	107	297	0.451603	0	0.311827	178	291	469	0.544728	0.0189184	0.353123	91	41	132	0.776107	0.0499716	0.438829	0.367926	0.0528941
18S	295	C	181	69	250	0.801417	0.150404	0.445867	171	313	484	0.526942	0.0373383	0.345563	83	22	105	1.47757	0.260009	0.598658	0.463363	0.104064
18S	296	U	276	149	425	0.109155	0	0.0986214	293	353	646	0.0924266	0	0.0847266	120	98	218	0.225368	0	0.184606	0.122651	0.0441745
18S	297	A	358	178	536	0.0482309	0	0	329	422	751	0.0825502	0	0	157	131	288	0.00876586	0	0	0	0
18S	298	G	140	322	462	0.240629	0	0.194295	141	453	594	0.221363	0	0.181492	77	227	304	0.060255	0	0.057007	0.144265	0.0619217
18S	299	A	153	482	635	0.021768	0	0	149	490	639	0.20309	0	0.169027	36	254	290	0.234212	0	0.190296	0.119774	0.0851371
18S	300	U	184	804	988	0.315616	0	0	298	1217	1515	0.527976	0	0	107	620	727	0.506914	0	0	0	0
18S	301	A	71	509	580	0.410652	0	0.291464	157	542	699	0.248714	0	0.199404	46	428	474	0.119322	0	0	0.163623	0.12165
18S	302	A	68	623	691	0.309072	0	0.236361	92	408	500	1.0094	0.122419	0.502839	10	268	278	0.709399	0.06349	0.415871	0.385024	0.110954
18S	303	C	78	773	851	0.111685	0	0.100571	122	597	719	0.498596	0.00779109	0.333017	48	349	397	0.205304	0	0.17069	0.201426	0.0973529
18S	304	C	133	865	998	0.0159382	0	0	294	596	890	0.375608	0	0.273272	66	546	612	0.218633	0	0	0.0910905	0.128821
18S	305	U	231	782	1013	0.0175871	0	0.0172999	495	801	1296	0.0725863	0	0.0677228	90	394	484	0.104582	0	0.0948571	0.0599599	0.0321349
18S	306	C	212	1424	1636	0.40657	0	0	291	819	1110	0.39968	0	0.285735	83	688	771	0.334053	0	0	0.0952449	0.134697
18S	307	G	308	1166	1474	0.34846	0	0	745	665	1410	0.125474	0	0.111556	115	312	427	0.259476	0	0.206402	0.105986	0.0843551
18S	308	G	224	1216	1440	0.347544	0	0	809	1408	2217	0.267994	0	0	183	412	595	0.128561	0	0	0	0
18S	309	G	173	643	816	0.186346	0	0.157238	591	1249	1840	0.0290663	0	0	146	199	345	0.621997	0.049664	0.384161	0.180466	0.157691
18S	310	C	269	603	872	0.0229477	0	0.0224581	789	2159	2948	0.424434	0	0	223	372	595	0.12019	0	0	0.00748602	0.0105868
18S	311	C	265	606	871	0.0505479	0	0	1066	2228	3294	0.498867	0	0	305	651	956	0.51002	0	0	0	0
18S	312	G	177	344	521	0.491762	0.0431888	0.330076	660	1080	1740	0.00289106	0	0.00288438	149	240	389	0.314217	0	0.239558	0.190839	0.137946
18S	313	A	107	292	399	0.727472	0.0894673	0.42173	335	787	1122	0.534501	0	0.348525	158	203	361	0.325046	0	0.245822	0.338692	0.07215
18S	314	U	170	309	479	0.233519	0	0.189631	507	1160	1667	0.0864042	0	0	159	276	435	0.0159786	0	0.0157629	0.0684647	0.085919
18S	315	C	167	365	532	0.033521	0	0	257	1370	1627	0.166639	0	0	84	438	522	0.243637	0	0	0	0
18S	316	G	169	174	343	0.437242	0	0.304839	236	571	807	0.579194	0.0116788	0.367053	113	166	279	0.404722	0	0.28885	0.320248	0.0337343
18S	317	C	245	400	645	0.355745	0	0	218	716	934	0.105027	0	0.0951366	100	363	463	0.288625	0	0	0.0317122	0.0448478
18S	318	A	85	110	195	1.42965	0.195558	0.589656	146	422	568	0.600937	0.00779405	0.375778	49	221	270	0.187864	0	0.158646	0.374693	0.175961
18S	319	C	92	377	469	0.0130733	0	0	110	575	685	0.179819	0	0.152601	44	269	313	0.00675867	0	0	0.0508669	0.0719366
18S	320	G	73	248	321	0.556315	0	0.358171	66	329	395	0.985466	0.0539664	0.496972	34	87	121	1.69435	0.250254	0.630772	0.495305	0.111295
18S	321	C	64	398	462	0.0407727	0	0.0392569	100	539	639	0.0423437	0	0.0406846	85	71	156	0.939915	0	0.48611	0.188684	0.210313
18S	322	C	89	186	275	0.83591	0	0.456211	120	137	257	1.56163	0.219486	0.610547	46	55	101	1.87996	0.15055	0.655002	0.57392	0.0851885
18S	323	C	125	159	284	0.810994	0	0.448686	116	97	213	2.07009	0.287903	0.675305	99	66	165	0.708969	0	0.416319	0.513437	0.115218
18S	324	C	704	440	1144	0.646026	0	0	1140	176	1316	0.62029	0	0	607	42	649	0.675504	0	0	0	0
18S	325	C	725	104	829	0.461218	0	0	751	62	813	0.325607	0	0	453	15	468	0.528216	0	0	0	0
18S	326	C	552	62	614	0.263324	0	0	544	55	599	0.0805741	0	0	350	16	366	0.41756	0	0	0	0
18S	327	G	193	29	222	1.13244	0.0974932	0.532172	276	19	295	0.928266	0	0.482244	84	6	90	1.52991	0.0263325	0.607368	0.540595	0.0514276
18S	328	U	337	44	381	0.123822	0	0.110437	728	54	782	0.380162	0	0	137	22	159	0.272708	0	0.215331	0.108589	0.0879184
18S	329	G	250	61	311	0.356873	0	0.263634	383	149	532	0.0686888	0	0	108	36	144	0.328506	0	0.248565	0.170733	0.120883
18S	330	G	203	40	243	0.661749	0	0.399209	171	49	220	1.30955	0.211196	0.568129	44	24	68	1.65233	0.137913	0.626396	0.531245	0.0963462
18S	331	C	201	126	327	0.0352304	0	0.0341319	366	28	394	0.0891702	0	0.0820606	38	62	100	0.417712	0	0.29671	0.137634	0.114173
18S	332	G	230	115	345	0.138343	0	0	204	221	425	0.0748044	0	0	59	41	100	0.155336	0	0.135613	0.0452043	0.0639285
18S	333	G	115	104	219	0.280859	0	0.220055	102	206	308	0.271737	0	0.214219	35	24	59	0.74037	0.0836254	0.429523	0.287932	0.100148
18S	334	C	152	136	288	0.0773933	0	0	136	203	339	0.187026	0	0.15795	41	30	71	0.41929	0	0.298342	0.152097	0.121868
18S	335	G	153	209	362	0.300337	0	0	59	207	266	0.578111	0.0497543	0.367202	50	91	141	0.326213	0	0	0.122401	0.173101
18S	336	A	86	70	156	0.863694	0.090719	0.465021	61	195	256	0.809511	0.127024	0.448329	38	54	92	0.2319	0	0.189903	0.367751	0.125942
18S	337	C	77	246	323	0.104561	0	0	46	460	506	0.04508	0	0	17	132	149	0.174074	0	0	0	0
18S	338	G	57	147	204	0.613659	0.00151944	0.381443	22	354	376	0.529355	0.0417759	0.346731	14	40	54	1.85879	0.233656	0.654363	0.460846	0.137569
18S	339	A	32	66	98	2.83805	0.455123	0.741402	27	413	440	0.500277	0.0523917	0.333961	11	63	74	1.40711	0.209249	0.58782	0.554395	0.168008
18S	340	C	73	107	180	1.48521	0.244896	0.59895	47	603	650	0.111862	0	0.100747	11	75	86	1.44968	0.301638	0.594573	0.431424	0.23383
18S	341	C	233	165	398	0.245113	0	0.197257	115	771	886	0.154303	0	0	55	130	185	0.241338	0.0127494	0.195263	0.13084	0.0925215
18S	342	C	408	230	638	0.173257	0	0	176	888	1064	0.269327	0	0	98	258	356	0.319795	0	0	0	0
18S	343	A	400	137	537	0.111999	0	0.100887	157	570	727	0.167415	0	0.143575	73	220	293	0.0556311	0	0	0.0814875	0.0601981
18S	344	U	465	260	725	0.115993	0	0	156	1207	1363	0.4152	0	0	80	324	404	0.237119	0	0	0	0
18S	345	U	434	358	792	0.144416	0	0	125	1356	1481	0.474232	0	0	61	336	397	0.163875	0	0	0	0
18S	346	C	636	653	1289	0.465151	0	0	158	934	1092	0.265548	0	0	124	320	444	0.21166	0	0	0	0
18S	347	G	733	269	1002	0.223319	0	0	174	334	508	0.635538	0.109855	0.389048	85	227	312	0.21814	0	0.179547	0.189532	0.158985
18S	348	A	508	224	732	0.0880703	0	0.0810434	160	378	538	0.400783	0	0.286493	116	303	419	0.136614	0	0	0.122512	0.12058
18S	349	A	423	123	546	0.475361	0	0.322599	157	291	448	0.601485	0	0.376102	83	224	307	0.18474	0	0.156362	0.285021	0.0935614
18S	350	C	463	451	914	0.147905	0	0	302	406	708	0.0165491	0	0	157	553	710	0.547867	0	0	0	0
18S	351	G	271	201	472	0.75424	0.0798342	0.430471	130	244	374	0.955644	0.0202513	0.489327	64	165	229	0.679565	0	0.405658	0.441819	0.0350874
18S	352	U	310	751	1061	0.276962	0	0	129	380	509	0.499041	0	0.333343	74	288	362	0.0951944	0	0.0871393	0.140161	0.141157
18S	353	C	331	751	1082	0.313779	0	0	301	305	606	0.36447	0	0.267438	104	188	292	0.391543	0	0.282065	0.183168	0.129657
18S	354	U	36	137	173	3.70498	0.53086	0.788422	85	83	168	4.61558	0.598551	0.822791	36	26	62	6.02346	0.598524	0.859563	0.823592	0.0290484	1	0.788422	0.822791	0.859563	0.823592	0.0290484
18S	355	G	281	284	565	0.356105	0	0.262937	481	317	798	0.222542	0	0.182219	168	44	212	1.06307	0.0590328	0.51646	0.320539	0.142403
18S	356	C	662	356	1018	0.27033	0	0	902	458	1360	0.229513	0	0	430	51	481	0.0875058	0	0	0	0
18S	357	C	717	118	835	0.11369	0	0	1288	182	1470	0.251318	0	0	632	71	703	0.421165	0	0	0	0
18S	358	C	905	113	1018	0.303478	0	0	1721	369	2090	0.463733	0	0	895	59	954	0.594183	0	0	0	0
18S	359	U	601	297	898	0.24044	0	0	1252	519	1771	0.321351	0	0	400	0	400	0.116653	0	0.1047	0.0349001	0.0493562
18S	360	A	417	4	421	0.656925	0	0.39704	819	5	824	0.627609	0	0.385889	331	2	333	0.343713	0	0.256364	0.346431	0.0638494
18S	361	U	445	128	573	0.232075	0	0.188628	1045	279	1324	0.00188679	0	0	379	91	470	0.0778721	0	0	0.062876	0.08892
18S	362	C	659	352	1011	0.355424	0	0	1476	366	1842	0.311075	0	0	506	105	611	0.338036	0	0	0	0
18S	363	A	367	21	388	0.810026	0.149026	0.448158	699	98	797	0.693776	0.152303	0.409906	247	3	250	0.682072	0.11018	0.406458	0.421507	0.0188974
18S	364	A	294	104	398	0.72484	0.118769	0.420848	1236	115	1351	0.102285	0	0	186	55	241	0.563912	0.00281857	0.361533	0.260794	0.185992
18S	365	C	491	22	513	0.289408	0	0.224789	928	58	986	0.175279	0	0.149267	293	14	307	0.0300505	0	0.0292661	0.134441	0.0805075
18S	366	U	477	91	568	0.211092	0	0.174552	997	156	1153	0.0706528	0	0	257	26	283	0.0736307	0	0.0688067	0.0811195	0.0717904
18S	367	U	594	318	912	0.221638	0	0	1020	55	1075	0.0539447	0	0.0512287	276	11	287	0.0672068	0	0.06318	0.0381363	0.0274042
18S	368	U	720	15	735	0.0501359	0	0.0478041	1257	57	1314	0.169793	0	0	264	5	269	0.1107	0	0.1	0.049268	0.0408379
18S	369	C	651	177	828	0.0339499	0	0	992	73	1065	0.0627684	0	0.0591134	277	84	361	0.210344	0	0	0.0197045	0.0278663
18S	370	G	329	313	642	0.358597	0.0104015	0.264249	534	13	547	1.28145	0.264782	0.562131	121	29	150	1.15865	0.237091	0.538398	0.454926	0.135177
18S	371	A	423	288	711	0.28931	0.0172271	0.224636	622	52	674	0.877909	0.165747	0.467862	119	8	127	1.6987	0.36471	0.631278	0.441259	0.167073
18S	372	U	631	644	1275	0.283412	0	0	741	81	822	0.630795	0.124427	0.387091	166	106	272	0.24766	0	0.199084	0.195392	0.158051
18S	373	G	818	417	1235	0.21308	0	0	2047	105	2152	0.399654	0	0	463	62	525	0.376341	0	0	0	0
18S	374	G	460	517	977	0.0215746	0	0.0211402	1111	103	1214	0.201692	0	0.167955	266	85	351	0.00839647	0	0.00835008	0.0658151	0.0724123
18S	375	U	641	647	1288	0.254237	0	0	1831	245	2076	0.307538	0	0	350	181	531	0.359211	0	0	0	0
18S	376	A	647	206	853	0.173901	0	0.148287	1427	234	1661	0.0486629	0	0	327	139	466	0.231668	0	0	0.049429	0.0699032
18S	377	G	377	544	921	0.0487467	0	0.046529	1068	383	1451	0.159129	0	0.137365	220	198	418	0.108512	0	0	0.061298	0.0570431
18S	378	U	369	889	1258	0.276198	0	0	1351	593	1944	0.113002	0	0	150	172	322	0.281665	0	0.220297	0.0734323	0.103849
18S	379	C	533	710	1243	0.32341	0	0	1376	810	2186	0.220891	0	0	178	206	384	0.0486003	0	0.0464629	0.0154876	0.0219028
18S	380	G	216	382	598	0.450696	0.0615578	0.311033	691	544	1235	0.423795	0.0127995	0.297821	140	95	235	0.794256	0.135206	0.443714	0.350856	0.0658815
18S	381	C	182	458	640	0.284538	0	0.221779	757	1245	2002	0.187119	0	0	98	200	298	0.474359	0.0301688	0.322471	0.181417	0.134706
18S	382	C	275	461	736	0.0599126	0	0.0565984	862	1263	2125	0.273942	0	0	126	381	507	0.126137	0	0	0.0188661	0.0266807
18S	383	G	130	210	340	1.29029	0.20383	0.564096	398	1053	1451	0.0554714	0	0.0525903	57	274	331	0.414558	0	0.293691	0.303459	0.208936
18S	384	U	192	605	797	0.112476	0	0	445	1759	2204	0.376614	0	0	71	670	741	0.420994	0	0	0	0
18S	385	G	115	310	425	0.739854	0.0546674	0.425814	238	592	830	0.739083	0.150638	0.425279	27	220	247	1.05444	0.0992559	0.514258	0.455117	0.0418196
18S	386	C	223	685	908	0.278181	0	0	434	769	1203	0.0675249	0	0.063303	101	474	575	0.173958	0	0	0.021101	0.0298413
18S	387	C	240	472	712	0.0251831	0	0	385	295	680	0.886229	0.165745	0.470208	87	647	734	0.371701	0	0	0.156736	0.221658
18S	388	U	298	760	1058	0.382132	0	0	457	764	1221	0.0830969	0	0	134	710	844	0.481644	0	0	0	0
18S	389	A	140	70	210	2.52801	0.395881	0.717518	296	354	650	0.698532	0.0946291	0.411629	107	173	280	0.684421	0	0.407184	0.51211	0.145257
18S	390	C	244	514	758	0.0639877	0	0	410	685	1095	0.0269059	0	0	95	236	331	0.367671	0	0.269423	0.0898077	0.127007
18S	391	C	407	682	1089	0.394485	0	0	560	737	1297	0.227136	0	0	142	428	570	0.313252	0	0	0	0
18S	392	A	256	279	535	0.322222	0	0.244042	446	423	869	0.25092	0	0.200773	83	221	304	0.313734	0	0.239408	0.228074	0.0193977
18S	393	U	277	487	764	0.138751	0	0	375	496	871	0.296152	0	0.228688	61	199	260	0.410771	0	0.29196	0.173549	0.125407
18S	394	G	209	360	569	0.219805	0	0.180456	353	384	737	0.699669	0.137421	0.411979	49	172	221	0.532282	0	0.348403	0.313613	0.0976674
18S	395	G	188	367	555	0.204357	0	0.169935	269	749	1018	0.240268	0	0.193876	53	150	203	0.473094	0	0.322229	0.22868	0.0668672
18S	396	U	175	727	902	0.271687	0	0	222	1682	1904	0.32112	0	0	16	387	403	0.327915	0	0	0	0
18S	397	G	103	446	549	0.262485	0	0.208211	150	1155	1305	0.099447	0	0.0905149	15	347	362	0.265228	0	0	0.0995753	0.0852429
18S	398	A	70	185	255	1.80946	0.371017	0.644957	151	1158	1309	0.138592	0	0.121804	23	109	132	1.09641	0.20997	0.524876	0.430546	0.22375
18S	399	C	93	575	668	0.00574655	0	0	241	1455	1696	0.131107	0	0	36	154	190	0.373066	0	0.272743	0.0909142	0.128572
18S	400	C	309	813	1122	0.477817	0	0	704	1522	2226	0.36277	0	0	74	285	359	0.345062	0	0	0	0
18S	401	A	132	408	540	0.178538	0	0.151729	204	1018	1222	0.276424	0	0.2167	66	88	154	0.666093	0.034338	0.401348	0.256592	0.105738
18S	402	C	100	705	805	0.278315	0	0	293	2081	2374	0.407757	0	0	40	216	256	0.0729356	0	0	0	0
18S	403	G	80	657	737	0.240139	0	0	308	1349	1657	0.127088	0	0	31	225	256	0.13061	0	0	0	0
18S	404	G	126	713	839	0.373214	0	0	434	1118	1552	0.0917221	0	0	75	288	363	0.459127	0	0	0	0
18S	405	G	70	177	247	1.36183	0.275238	0.577585	94	603	697	1.09268	0.237104	0.522501	27	107	134	0.631276	0.0757729	0.388748	0.496278	0.079291
18S	406	U	68	119	187	2.03853	0.364099	0.67207	85	603	688	1.00795	0.17905	0.502343	23	130	153	0.420707	0	0.297485	0.490633	0.153148
18S	407	G	57	292	349	0.465365	0.00235169	0.318197	124	1213	1337	0.107731	0	0	22	219	241	0.192332	0	0	0.106066	0.149999
18S	408	A	52	254	306	0.640898	0.0326231	0.391354	94	949	1043	0.115922	0	0.103969	7	100	107	0.897531	0.118019	0.475319	0.323547	0.159004
18S	409	C	35	596	631	0.318056	0	0	80	1611	1691	0.433511	0	0	6	170	176	0.0351538	0	0.0341463	0.0113821	0.0160967
18S	410	G	40	430	470	0.0888417	0	0	125	983	1108	0.149063	0	0	8	146	154	0.124373	0	0.111254	0.0370845	0.0524455
18S	411	G	39	484	523	0.197816	0	0	138	1025	1163	0.194845	0	0	18	153	171	0.0705426	0	0	0	0
18S	412	G	98	542	640	0.33862	0	0	221	605	826	0.190058	0	0.159867	51	259	310	0.552233	0	0	0.053289	0.0753621
18S	413	G	95	420	515	0.129931	0	0	204	241	445	1.31428	0.191287	0.56845	18	146	164	0.0894949	0	0	0.189483	0.26797
18S	414	A	147	150	297	0.644407	0.0617654	0.392679	237	225	462	1.2383	0.152631	0.553767	39	55	94	0.577895	0.0159263	0.368704	0.438383	0.0821735
18S	415	A	93	35	128	3.00973	0.509115	0.752061	114	224	338	2.11662	0.314104	0.679783	26	28	54	1.81172	0.331393	0.648539	0.693461	0.0433551
18S	416	U	160	187	347	0.426948	0.0194884	0.299807	283	358	641	0.596521	0.0225652	0.374003	42	50	92	0.61147	0.0394172	0.381997	0.351936	0.0370047
18S	417	C	445	300	745	0.363047	0	0	1597	497	2094	0.566635	0	0	115	42	157	0.0728551	0	0	0	0
18S	418	A	300	228	528	0.00785549	0	0	972	274	1246	0.161668	0	0	58	37	95	0.651736	0.0664754	0.397081	0.13236	0.187186
18S	419	G	267	167	434	0.212031	0	0.175271	879	223	1102	0.0341291	0	0	95	35	130	0.115522	0	0.104272	0.0931809	0.0719825
18S	420	G	484	246	730	0.327466	0	0	1066	462	1528	0.329198	0	0	132	41	173	0.193359	0	0	0	0
18S	421	G	343	114	457	0.152523	0	0.13259	629	254	883	0.231259	0	0.187996	125	53	178	0.203104	0	0	0.106862	0.0788758
18S	422	U	474	133	607	0.175932	0	0	648	511	1159	0.126983	0	0	113	85	198	0.303964	0	0	0	0
18S	423	U	594	156	750	0.389688	0	0	814	556	1370	0.314199	0	0	184	43	227	0.42232	0	0	0	0
18S	424	C	568	205	773	0.471476	0	0	771	505	1276	0.344993	0	0	189	37	226	0.457856	0	0	0	0
18S	425	G	173	65	238	0.797304	0.10636	0.444646	349	101	450	0.918256	0.176122	0.479247	50	18	68	0.963446	0.187971	0.49434	0.472744	0.0208021
18S	426	A	238	72	310	0.235048	0	0.190812	316	195	511	0.582899	0.0179418	0.368703	60	5	65	0.966162	0.144848	0.495211	0.351575	0.124859
18S	427	U	207	97	304	0.136976	0	0.120823	259	174	433	0.899949	0.000617897	0.474245	57	37	94	0.425614	0	0.300769	0.298612	0.144292
18S	428	U	14	13	27	11.9567	0.778429	0.925371	31	10	41	20.6479	0.858521	0.954856	8	5	13	10.0817	0.678107	0.915664	0.931964	0.0166657	1	0.925371	0.954856	0.915664	0.931964	0.0166657
18S	429	C	90	23	113	1.9386	0.235003	0.661677	434	153	587	0.541138	0	0.351517	49	32	81	1.01382	0	0.506499	0.506564	0.126622
18S	430	C	103	154	257	0.105857	0	0.0960607	630	187	817	0.0658517	0	0.0618541	30	60	90	0.838095	0	0.458701	0.205539	0.179557
18S	431	G	73	147	220	0.252137	0	0.202096	632	209	841	0.085128	0	0.0785357	64	51	115	0.554119	0	0.358537	0.213056	0.114573
18S	432	G	141	98	239	0.277685	0	0.218046	836	103	939	0.0414303	0	0.0398228	119	24	143	0.389969	0	0.281968	0.179946	0.102461
18S	433	A	300	140	440	0.292492	0	0	1769	240	2009	0.535793	0	0	369	55	424	0.55519	0	0	0	0
18S	434	G	328	145	473	0.295452	0	0	1287	250	1537	0.339207	0	0	295	62	357	0.433551	0	0	0	0
18S	435	A	346	82	428	0.107822	0	0	1255	521	1776	0.425455	0	0	347	77	424	0.531059	0	0	0	0
18S	436	G	61	53	114	2.897	0.495844	0.745055	287	47	334	2.48972	0.379729	0.714055	59	25	84	1.74863	0.0211468	0.638917	0.699342	0.0445622		0.745055	0.714055	0.638917	0.699342	0.0445622
18S	437	G	323	81	404	0.161289	0	0.139184	792	370	1162	0.0798127	0	0	214	74	288	0.289504	0	0	0.0463947	0.065612
18S	438	G	430	215	645	0.254661	0	0	652	283	935	0.130211	0	0.115319	196	39	235	0.151412	0	0	0.0384396	0.0543618
18S	439	A	436	144	580	0.0847198	0	0	799	421	1220	0.190136	0	0	172	56	228	0.177584	0	0	0	0
18S	440	G	325	177	502	0.127656	0	0.113405	161	386	547	0.804238	0.0992947	0.446201	21	23	44	3.13309	0.459215	0.762148	0.440584	0.264878
18S	441	C	396	224	620	0.0795133	0	0	151	651	802	0.13902	0	0.122186	46	33	79	1.05528	0.0749697	0.51659	0.212925	0.220441
18S	442	C	265	173	438	0.377601	0	0.274554	130	534	664	0.327352	0	0.2469	45	25	70	1.08764	0.132922	0.524528	0.348661	0.124869
18S	443	U	669	370	1039	0.46406	0	0	254	1026	1280	0.355625	0	0	80	70	150	0.0801324	0	0	0	0
18S	444	G	437	169	606	0.0192751	0	0.0189412	310	272	582	0.541967	0.0867556	0.351869	58	32	90	0.537363	0.0139612	0.352052	0.240954	0.156987
18S	445	A	481	264	745	0.218454	0	0	275	580	855	0.0409657	0	0.0393978	81	62	143	0.110185	0	0	0.0131326	0.0185723
18S	446	G	423	222	645	0.118524	0	0	569	404	973	0.107392	0	0	89	96	185	0.364038	0	0	0	0
18S	447	A	358	170	528	0.073451	0	0.0685458	477	451	928	0.0275087	0	0	76	87	163	0.243564	0	0	0.0228486	0.0323128
18S	448	A	279	118	397	0.424065	0.0226451	0.298311	570	271	841	0.111217	0	0.100193	86	58	144	0.105364	0	0	0.132835	0.123953
18S	449	A	252	177	429	0.257623	0	0.205228	427	206	633	0.519278	0.0725865	0.342148	69	37	106	0.258359	0	0.206851	0.251409	0.0641654
18S	450	C	350	300	650	0.286636	0	0	694	383	1077	0.172428	0	0	107	62	169	0.292026	0	0	0	0
18S	451	G	241	146	387	0.237743	0	0.192479	924	427	1351	0.360092	0	0	58	32	90	0.438462	0.0479376	0.307159	0.166546	0.126731
18S	452	G	219	79	298	0.528948	0.0507358	0.346714	393	482	875	0.0300736	0	0.0292279	69	18	87	0.411742	0	0.294022	0.223321	0.13892
18S	453	C	154	343	497	0.1529	0	0	388	563	951	0.0584734	0	0	20	71	91	0.308333	0	0.237643	0.0792144	0.112026
18S	454	U	182	399	581	0.325258	0	0	513	588	1101	0.230682	0	0	16	146	162	0.348534	0	0	0	0
18S	455	A	107	157	264	0.55522	0.0290837	0.357873	245	352	597	0.51152	0.0571008	0.338789	14	95	109	0.00939394	0	0	0.232221	0.164389
18S	456	C	86	199	285	0.327234	0	0.247205	239	510	749	0.155778	0	0.134937	5	51	56	0.912086	0.0353266	0.481428	0.287857	0.144345
18S	457	C	133	396	529	0.385241	0	0	314	322	636	0.340241	0	0.254163	9	160	169	0.419216	0	0	0.084721	0.119814
18S	458	A	50	200	250	0.390615	0	0.281701	180	476	656	0.257957	0	0.205309	5	48	53	1.13416	0.0503414	0.536082	0.341031	0.141404
18S	459	C	157	347	504	0.375996	0	0	297	938	1235	0.365228	0	0	13	135	148	0.24601	0	0	0	0
18S	460	A	71	166	237	0.429085	0	0.301137	109	426	535	0.644299	0.0900956	0.392283	5	57	62	1.31323	0	0.571626	0.421682	0.112366
18S	461	U	45	159	204	0.69561	0.00168607	0.411425	83	975	1058	0.240468	0	0	7	92	99	0.546667	0	0.355748	0.255725	0.182248
18S	462	C	7	16	23	14.1398	0.798766	0.936526	2	515	517	0.634213	0	0.388544	0	14	14	10.4578	0.702475	0.918065	0.747712	0.254082		0.936526	0.388544	0.918065	0.747712	0.254082
18S	463	C	66	266	332	0.0110777	0	0	106	684	790	0.0369996	0	0.035723	5	238	243	0.342668	0	0	0.0119077	0.01684
18S	464	A	24	348	372	0.0713435	0	0	39	889	928	0.113946	0	0	1	142	143	0.257793	0	0.206095	0.0686982	0.0971539
18S	465	A	21	372	393	0.0502256	0	0	20	1300	1320	0.420725	0	0	5	225	230	0.219962	0	0	0	0
18S	466	G	40	490	530	0.264951	0	0	72	1046	1118	0.30143	0	0	5	479	484	0.67945	0	0	0	0
18S	467	G	57	629	686	0.408151	0	0	64	537	601	0.399299	0	0.285695	2	279	281	0.361308	0	0	0.0952318	0.134678
18S	468	A	5	79	84	4.86876	0.527075	0.831273	7	78	85	8.98165	0.728965	0.900866	0	70	70	1.79421	0.13751	0.64537	0.792503	0.107848	1	0.831273	0.900866	0.64537	0.792503	0.107848
18S	469	A	66	156	222	1.35765	0.226472	0.576946	84	752	836	0.0591398	0	0	17	155	172	0.0714836	0	0.0670765	0.214674	0.257624
18S	470	G	130	647	777	0.377264	0	0	197	775	972	0.213658	0	0	33	137	170	0.0065627	0	0	0	0
18S	471	G	53	540	593	0.13281	0	0	73	429	502	0.618577	0	0.382644	11	77	88	0.879151	0.00700571	0.470659	0.284434	0.20431
18S	472	C	64	765	829	0.418554	0	0	182	1112	1294	0.478233	0	0	39	128	167	0.166667	0	0	0	0
18S	473	A	45	561	606	0.188504	0	0	84	694	778	0.0521181	0	0	14	98	112	0.0628319	0	0.0596138	0.0198713	0.0281022
18S	474	G	41	344	385	0.258434	0	0.205785	64	309	373	1.08197	0.0650489	0.520353	36	51	87	0.219192	0	0.181476	0.302538	0.154338
18S	475	C	83	525	608	0.238825	0	0	148	762	910	0.177156	0	0	27	108	135	0.279167	0	0	0	0
18S	476	A	87	421	508	0.106112	0	0	212	486	698	0.0633286	0	0.0596371	19	65	84	0.0839216	0	0.0782736	0.0459702	0.0333844
18S	477	G	45	306	351	0.214141	0	0.176786	154	698	852	0.168686	0	0	13	49	62	0.352557	0	0.263755	0.146847	0.109739
18S	478	G	69	179	248	0.56622	0.0108275	0.36245	125	287	412	0.75682	0	0.431384	15	22	37	1.11725	0.131889	0.534331	0.442722	0.0706267
18S	479	C	114	202	316	0.0382404	0	0.0369442	349	816	1165	0.508805	0	0	47	44	91	0.308575	0	0	0.0123147	0.0174157
18S	480	G	124	92	216	0.420123	0	0.296799	170	276	446	0.436366	0	0.304272	21	31	52	0.171908	0	0.149091	0.250054	0.0714569
18S	481	C	256	152	408	0.361342	0	0	382	416	798	0.269364	0	0	37	39	76	0.31039	0	0	0	0
18S	482	G	98	100	198	0.266387	0	0.21119	135	212	347	0.739751	0	0.425909	13	12	25	0.947436	0.091343	0.496306	0.377802	0.121267
18S	483	C	124	169	293	0.289002	0	0	286	517	803	0.366763	0	0	35	28	63	0.379167	0	0	0	0
18S	484	A	3	12	15	12.8542	0.823427	0.932024	10	7	17	29.9599	0.889479	0.96944	2	6	8	3.64444	0.457631	0.803922	0.901795	0.0708727	1	0.932024	0.96944	0.803922	0.901795	0.0708727
18S	485	A	61	74	135	0.454003	0	0.313831	185	104	289	0.778889	0	0.438702	13	10	23	0.574537	0	0.374811	0.375781	0.050983
18S	486	A	183	56	239	0.256759	0	0	719	67	786	0.453042	0	0	48	1	49	0.369556	0	0	0	0
18S	487	U	101	53	154	0.164875	0	0.142327	290	97	387	0.188889	0	0.159224	21	0	21	0.482828	0	0.33591	0.212487	0.0875456
18S	488	U	128	55	183	0.0891908	0	0	563	93	656	0.394013	0	0	18	3	21	0.350505	0	0.268576	0.0895253	0.126608
18S	489	A	41	46	87	1.07626	0.137	0.521218	167	17	184	1.44631	0.087747	0.59253	2	1	3	7.58889	0.667016	0.91006	0.674603	0.16902
18S	490	C	125	15	140	0.285658	0	0.223421	279	41	320	0.270405	0	0.213373	19	3	22	0.418841	0	0.304531	0.247108	0.0408108
18S	491	C	161	22	183	0.101208	0	0.092362	426	30	456	0.0601507	0	0	27	6	33	0.0849673	0	0.0804954	0.0576191	0.0410299
18S	492	C	214	38	252	0.107949	0	0	656	47	703	0.374669	0	0	52	3	55	0.285317	0	0	0	0
18S	493	A	106	20	126	1.03876	0.183239	0.511481	172	18	190	1.57923	0.186599	0.613533	25	3	28	0.536782	0	0.357307	0.494107	0.105323
18S	494	C	230	21	251	0.0315256	0	0.0306801	244	33	277	0.768385	0	0.435398	27	2	29	0.665926	0.00592444	0.407895	0.291324	0.184645
18S	495	U	220	35	255	0.0742622	0	0.0693808	268	182	450	0.0377926	0	0.0364943	37	35	72	0.330746	0	0	0.0352917	0.0283374
18S	496	C	215	90	305	0.0717865	0	0	173	108	281	0.842317	0.0323498	0.458087	23	28	51	0.0771368	0	0.0729146	0.177	0.200975
18S	497	C	318	89	407	0.313589	0	0	643	117	760	0.36214	0	0	62	21	83	0.330952	0	0	0	0
18S	498	C	452	128	580	0.548308	0	0	875	176	1051	0.560942	0	0	62	32	94	0.410643	0	0	0	0
18S	499	G	325	50	375	0.23292	0	0	448	92	540	0.0261655	0	0	25	6	31	1.02153	0.131514	0.513259	0.171086	0.241953
18S	500	A	199	8	207	0.565278	0	0.362248	310	80	390	0.431373	0	0.301909	40	41	81	0.258537	0	0	0.221386	0.15847
18S	501	C	183	62	245	0.315447	0	0.240546	222	122	344	0.611787	0	0.380255	20	27	47	0.376852	0.0171711	0.277911	0.29957	0.0590565
18S	502	C	92	85	177	0.899438	0.118739	0.474933	404	141	545	0.051567	0	0	23	33	56	0.131384	0	0.117956	0.19763	0.20191
18S	503	C	87	82	169	0.931176	0.0533254	0.483654	325	180	505	0.0157005	0	0	16	55	71	0.162963	0	0	0.161218	0.227997
18S	504	G	101	114	215	0.466512	0	0.319117	348	182	530	0.105754	0	0	21	20	41	0.533069	0	0.353199	0.224105	0.159076
18S	505	G	226	150	376	0.194106	0	0	514	265	779	0.45151	0	0	40	39	79	0.219028	0	0	0	0
18S	506	G	349	233	582	0.539794	0	0	191	313	504	0.157844	0	0	44	21	65	0.043266	0	0	0	0
18S	507	G	292	80	372	0.175186	0	0	21	143	164	1.77865	0.185216	0.641513	35	25	60	0.0282332	0	0.0279028	0.223138	0.296054
18S	508	A	372	40	412	0.222222	0	0	5	267	272	0.738909	0	0.425824	42	24	66	0.0500829	0	0	0.141941	0.200735
18S	509	G	51	33	84	3.33464	0.395065	0.771394	3	9	12	38.065	0.910798	0.976324	9	1	10	5.44343	0.602427	0.856893	0.868204	0.0840438	1	0.771394	0.976324	0.856893	0.868204	0.0840438
18S	510	G	231	12	243	0.479964	0	0.325208	308	312	620	0.269458	0	0	92	11	103	0.40812	0	0	0.108403	0.153305
18S	511	U	414	151	565	0.44256	0	0	314	539	853	0.519672	0	0	121	11	132	0.575606	0	0	0	0
18S	512	A	14	1	15	22.3993	0.852332	0.959827	13	10	23	19.4389	0.746492	0.953016	0	0	0	68.1889	0.970365	1	0.970948	0.0207302	1	0.959827	0.953016	1	0.970948	0.0207302
18S	513	G	394	74	468	0.298815	0	0	263	229	492	0.0833446	0	0	53	7	60	0.0899818	0	0.083814	0.027938	0.0395103
18S	514	U	449	149	598	0.437822	0	0	460	565	1025	0.586062	0	0	71	6	77	0.0913105	0	0	0	0
18S	515	G	247	89	336	0.161655	0	0.139516	347	168	515	0.00183032	0	0.00183052	58	5	63	0.259722	0	0.208764	0.116703	0.0860063
18S	516	A	287	63	350	0.264546	0	0.209675	424	190	614	0.0890515	0	0	77	8	85	0.0638243	0	0.0606582	0.0901109	0.0880964
18S	517	C	28	22	50	9.36776	0.748292	0.905259	25	1	26	24.1494	0.869338	0.961654	6	0	6	14.8635	0.827499	0.945477	0.937463	0.02371	1	0.905259	0.961654	0.945477	0.937463	0.02371
18S	518	G	263	51	314	0.768854	0.101075	0.435444	160	185	345	1.0816	0.0452731	0.520323	26	21	47	1.58102	0.282259	0.617541	0.524436	0.0743977
18S	519	A	513	161	674	0.125547	0	0	262	364	626	0.259064	0	0.20602	117	38	155	0.143376	0	0	0.0686735	0.0971189
18S	520	A	464	229	693	0.0963176	0	0	266	405	671	0.296792	0	0.229129	76	88	164	0.0717172	0	0	0.0763765	0.108013
18S	521	A	454	278	732	0.102577	0	0	366	490	856	0.0773499	0	0.0718743	75	108	183	0.101993	0	0	0.0239581	0.0338819
18S	522	A	640	300	940	0.278463	0	0	555	532	1087	0.0769914	0	0	160	53	213	0.16947	0	0	0	0
18S	523	A	529	368	897	0.207498	0	0	636	811	1447	0.267526	0	0	131	80	211	0.0908281	0	0	0	0
18S	524	U	893	278	1171	0.38413	0	0	1241	588	1829	0.362477	0	0	275	42	317	0.379525	0	0	0	0
18S	525	A	639	165	804	0.0403451	0	0	897	290	1187	0.107903	0	0.097468	191	41	232	0.0801144	0	0	0.0324893	0.0459469
18S	526	A	468	123	591	0.352909	0.0477439	0.261178	1068	214	1282	0.0888889	0	0.0816911	245	9	254	0.166318	0	0	0.11429	0.109089
18S	527	C	530	162	692	0.128684	0	0.114158	919	468	1387	0.0251041	0	0.0245065	133	25	158	0.411181	0.0765617	0.292678	0.143781	0.111466
18S	528	A	568	150	718	0.0757379	0	0.0704967	1259	205	1464	0.0284338	0	0	180	25	205	0.0580906	0	0.0551544	0.0418837	0.0302713
18S	529	A	316	234	550	0.404315	0.071659	0.288282	1126	298	1424	0.0094425	0	0	206	23	229	0.0872464	0	0	0.0960939	0.135897
18S	530	U	375	405	780	0.0696116	0	0	1495	572	2067	0.381163	0	0	195	42	237	0.147432	0	0	0	0
18S	531	A	232	382	614	0.153857	0	0.13353	962	203	1165	0.11762	0	0.105322	137	15	152	0.317938	0.0574414	0.242441	0.160431	0.0591222
18S	532	C	586	389	975	0.336157	0	0	1554	394	1948	0.414731	0	0	171	18	189	0.00216374	0	0	0	0
18S	533	A	331	408	739	0.100916	0	0	765	248	1013	0.155567	0	0.134739	186	27	213	0.149169	0	0	0.0449129	0.0635164
18S	534	G	433	343	776	0.1718	0	0	524	338	862	0.282593	0.00692385	0.220529	185	18	203	0.0914488	0	0	0.0735096	0.103958
18S	535	G	362	302	664	0.0368421	0	0	518	292	810	0.270407	0	0.213057	139	13	152	0.22658	0.0184372	0.185714	0.132924	0.0946519
18S	536	A	402	148	550	0.192962	0	0.161997	481	150	631	0.542106	0.0681927	0.351897	132	20	152	0.222948	0.00906286	0.183284	0.232393	0.0849482
18S	537	C	324	139	463	0.405891	0.072047	0.28915	476	266	742	0.144115	0	0.126111	139	19	158	0.166597	0	0.14358	0.18628	0.0730889
18S	538	U	333	110	443	0.474299	0.10052	0.322204	359	183	542	0.486454	0	0.327664	108	22	130	0.446819	0.0985031	0.310467	0.320112	0.00717491
18S	539	C	459	65	524	0.200487	0.0101154	0.16727	532	223	755	0.0819518	0	0	153	51	204	0.109051	0	0	0.0557567	0.0788518
18S	540	U	471	101	572	0.121059	0	0.108154	628	207	835	0.221611	0	0	179	61	240	0.247764	0	0	0.0360515	0.0509845
18S	541	U	493	168	661	0.0386036	0	0	599	205	804	0.229938	0	0	133	39	172	0.112845	0	0.101932	0.0339773	0.0480512
18S	542	U	604	265	869	0.291226	0	0	560	179	739	0.179655	0	0	187	50	237	0.203035	0	0	0	0
18S	543	C	257	399	656	0.00722138	0	0.00718045	302	170	472	0.354686	0.0367478	0.262231	85	120	205	0.00409924	0	0	0.0898038	0.12196
18S	544	G	223	476	699	0.0205079	0	0	250	74	324	1.11631	0.200481	0.528247	74	65	139	0.629921	0.114666	0.388174	0.305474	0.223444
18S	545	A	199	447	646	0.135377	0	0.119398	313	202	515	0.448751	0	0.310165	79	111	190	0.257475	0.00676765	0.205612	0.211725	0.0780003
18S	546	G	167	759	926	0.237061	0	0	240	300	540	0.468145	0	0.319271	121	110	231	0.052251	0	0.0498606	0.123044	0.140238
18S	547	G	99	518	617	0.227508	0	0.185586	174	249	423	1.02592	0.184653	0.506987	71	157	228	0.110238	0	0.0996841	0.264086	0.175301
18S	548	C	90	435	525	0.449324	0.0490877	0.31043	344	351	695	0.304949	0.00300502	0.233944	117	92	209	0.268519	0.000707791	0.212476	0.252284	0.0420396
18S	549	C	251	535	786	0.0835239	0	0	655	285	940	0.0783327	0	0.0727141	209	139	348	0.249093	0	0	0.024238	0.0342778
18S	550	C	418	475	893	0.187944	0	0	1013	392	1405	0.180781	0	0	265	131	396	0.323482	0	0	0	0
18S	551	U	602	523	1125	0.367979	0	0	1384	536	1920	0.323865	0	0	286	91	377	0.236714	0	0	0	0
18S	552	G	207	287	494	0.637464	0.100153	0.38978	807	397	1204	0.278405	0	0.217917	188	56	244	0.298231	0	0.230446	0.279381	0.0782315
18S	553	U	282	538	820	0.0408851	0	0	445	659	1104	0.510025	0	0.337962	149	141	290	0.112447	0	0.101394	0.146452	0.141603
18S	554	A	226	254	480	0.781959	0.163214	0.439332	623	815	1438	0.231017	0	0.187769	92	130	222	0.541056	0.134834	0.352119	0.326407	0.104297
18S	555	A	292	306	598	0.44795	0.0728749	0.309726	836	1350	2186	0.182355	0	0	156	174	330	0.0313864	0	0.0305206	0.113415	0.13937
18S	556	U	277	657	934	0.0612121	0	0	939	1860	2799	0.339063	0	0	124	201	325	0.112577	0	0.101465	0.0338218	0.0478312
18S	557	U	382	558	940	0.0454127	0	0	788	2089	2877	0.358289	0	0	152	267	419	0.161085	0	0	0	0
18S	558	G	585	574	1159	0.227586	0	0	640	1512	2152	0.112324	0	0	182	239	421	0.149105	0	0	0	0
18S	559	G	493	636	1129	0.177689	0	0	403	1029	1432	0.372474	0	0.271527	131	262	393	0.0624929	0	0	0.090509	0.127999
18S	560	A	617	387	1004	0.0561415	0	0	957	929	1886	0.00136607	0	0	155	233	388	0.0575835	0	0	0	0
18S	561	A	629	106	735	0.368795	0.0192958	0.269698	909	669	1578	0.190676	0	0.160226	213	113	326	0.146823	0	0.128368	0.186098	0.0605285
18S	562	U	788	627	1415	0.303814	0	0	1395	1324	2719	0.375261	0	0	302	336	638	0.470075	0	0	0	0
18S	563	G	463	426	889	0.175418	0	0.149382	766	344	1110	0.616322	0.108113	0.381524	164	93	257	0.454823	0.0526422	0.313467	0.281457	0.0974369
18S	564	A	653	500	1153	0.129309	0	0	1043	586	1629	0.027212	0	0.026507	249	135	384	0.101847	0	0	0.00883565	0.0124955
18S	565	G	529	218	747	0.353714	0	0.26155	793	268	1061	0.601161	0.0972691	0.375674	234	58	292	0.165643	0	0.142522	0.259915	0.0951912
18S	566	U	404	349	753	0.279045	0	0.218393	808	393	1201	0.384295	0	0.277777	114	80	194	0.746097	0.133671	0.428553	0.308241	0.0884601
18S	567	C	522	440	962	0.0253721	0	0	775	714	1489	0.0806637	0	0.0746891	184	90	274	0.299677	0	0.231225	0.101971	0.0963482
18S	568	C	916	785	1701	0.503336	0	0	1646	499	2145	0.287646	0	0	287	121	408	0.140723	0	0	0	0
18S	569	A	656	242	898	0.0242121	0	0	1343	454	1797	0.168595	0	0	273	30	303	0.17924	0	0.152421	0.0508071	0.071852
18S	570	C	563	237	800	0.0277847	0	0.0270665	1481	664	2145	0.348659	0	0	213	67	280	0.277264	0	0.217683	0.0815831	0.0968693
18S	571	U	371	128	499	0.607956	0	0.378563	922	553	1475	0.0299383	0	0	190	79	269	0.338148	0	0.2534	0.210654	0.157476
18S	572	U	282	59	341	1.31118	0.139234	0.568039	718	311	1029	0.413776	0.00985535	0.292875	180	90	270	0.350308	0	0.260139	0.373684	0.138078
18S	573	U	611	486	1097	0.385651	0	0	730	666	1396	0.0108327	0	0	196	730	926	0.687726	0	0	0	0
18S	574	A	475	324	799	0.164833	0	0	747	652	1399	0.0398889	0	0	215	215	430	0.226295	0	0	0	0
18S	575	A	319	258	577	0.0729143	0	0.0680688	688	535	1223	0.0601852	0	0.0568123	257	143	400	0.223386	0	0	0.0416271	0.0297913
18S	576	A	61	61	122	4.37724	0.604979	0.815263	74	185	259	4.41145	0.633934	0.815787	34	36	70	3.78529	0.422997	0.793361	0.808137	0.0104502	1	0.815263	0.815787	0.793361	0.808137	0.0104502
18S	577	U	413	216	629	0.0682187	0	0	781	598	1379	0.111997	0	0	206	74	280	0.0610518	0	0.0577326	0.0192442	0.0272154
18S	578	C	296	269	565	0.0453082	0	0.0434177	505	727	1232	0.00982248	0	0	130	118	248	0.123293	0	0.110154	0.0511907	0.0453049
18S	579	C	270	343	613	0.0343105	0	0	509	800	1309	0.070017	0	0	67	84	151	0.796564	0	0.445012	0.148337	0.20978
18S	580	U	400	197	597	0.0491453	0	0	532	922	1454	0.201191	0	0	62	88	150	0.481236	0	0.326347	0.108782	0.153842
18S	581	U	353	262	615	0.0642316	0	0	653	745	1398	0.18433	0	0	44	137	181	0.106105	0	0.0964056	0.0321352	0.045446
18S	582	U	478	356	834	0.30676	0	0	1219	752	1971	0.476769	0	0	142	244	386	0.574533	0	0	0	0
18S	583	A	283	210	493	0.373347	0.0288114	0.272253	566	383	949	0.204971	0	0.170253	53	134	187	0.0536643	0	0.0511895	0.164565	0.0903384
18S	584	A	200	211	411	0.613943	0.0134574	0.380972	438	306	744	0.417286	0	0.294705	43	38	81	1.35244	0.095167	0.577905	0.417861	0.118522
18S	585	C	134	381	515	0.275409	0	0.216266	270	694	964	0.0167991	0	0	29	152	181	0.017033	0	0	0.0720888	0.101949
18S	586	G	213	379	592	0.139704	0	0.122761	298	273	571	0.69188	0.00327415	0.409365	60	57	117	0.666667	0	0.402044	0.31139	0.133414
18S	587	A	338	570	908	0.251228	0	0	542	405	947	0.00264885	0	0.00264464	69	60	129	0.643675	0	0.393449	0.132031	0.184853
18S	588	G	430	550	980	0.299117	0	0	437	256	693	0.409174	0	0.290662	114	77	191	0.133391	0	0.118235	0.136299	0.119348
18S	589	G	268	887	1155	0.416378	0	0	167	651	818	0.207787	0	0.172214	68	268	336	0.396142	0	0	0.0574046	0.0811823
18S	590	A	15	22	37	20.7357	0.876053	0.955149	4	40	44	25.6346	0.901537	0.963258	1	6	7	31.5056	0.919373	0.972978	0.963795	0.00728834	1	0.955149	0.963258	0.972978	0.963795	0.00728834
18S	591	U	311	235	546	0.464128	0	0.317396	130	416	546	1.26031	0.228762	0.558034	73	178	251	0.0306878	0	0.0298892	0.301773	0.215897
18S	592	C	149	802	951	0.153688	0	0	129	1429	1558	0.234573	0	0	28	329	357	0.234637	0	0	0	0
18S	593	C	224	931	1155	0.314014	0	0	200	2169	2369	0.491538	0	0	59	396	455	0.358869	0	0	0	0
18S	594	A	119	565	684	0.246391	0	0.197915	82	1275	1357	0.0350925	0	0.0339269	10	275	285	0.171717	0	0.14699	0.126278	0.0685314
18S	595	U	156	705	861	0.0839263	0	0	131	1952	2083	0.368554	0	0	53	237	290	0.140779	0	0.123779	0.0412596	0.0583499
18S	596	U	181	641	822	0.0644255	0	0	116	2255	2371	0.464788	0	0	21	338	359	0.124475	0	0	0	0
18S	597	G	184	729	913	0.0961707	0	0	131	1149	1280	0.138442	0	0.12169	28	377	405	0.205473	0	0	0.0405634	0.0573653
18S	598	G	539	720	1259	0.364841	0	0	140	795	935	0.558974	0	0.358799	40	407	447	0.32061	0	0	0.1196	0.169139
18S	599	A	287	302	589	0.486855	0	0.327813	170	1239	1409	0.0571316	0	0	44	425	469	0.404043	0	0	0.109271	0.154533
18S	600	G	444	461	905	0.10298	0	0	280	1370	1650	0.287496	0	0	71	322	393	0.345854	0	0	0	0
18S	601	G	16	35	51	16.7062	0.86207	0.944548	10	58	68	18.1435	0.857468	0.948481	2	9	11	22.512	0.8994	0.960874	0.951301	0.0069569	1	0.944548	0.948481	0.960874	0.951301	0.0069569
18S	602	G	335	319	654	0.274232	0	0.215472	123	542	665	0.774641	0.0090778	0.436875	29	69	98	1.59169	0.232789	0.616555	0.422968	0.164037
18S	603	C	648	729	1377	0.465417	0	0	394	1504	1898	0.49663	0	0	95	181	276	0.202407	0	0	0	0
18S	604	A	320	633	953	0.167004	0	0	211	470	681	0.687325	0	0.4077	39	68	107	1.21842	0.043671	0.55153	0.319743	0.233593
18S	605	A	427	668	1095	0.320326	0	0	406	664	1070	0.0468928	0	0.0448324	67	79	146	0.566364	0	0.363156	0.135996	0.161666
18S	606	G	373	334	707	0.120731	0	0.107861	394	430	824	0.429603	0	0.30076	90	40	130	0.833927	0.0131391	0.456623	0.288415	0.142649
18S	607	U	368	484	852	0.131405	0	0	635	748	1383	0.216723	0	0	134	69	203	0.161329	0	0.139506	0.0465021	0.065764
18S	608	C	242	176	418	0.960143	0.162837	0.49043	668	465	1133	0.0368019	0	0.0355258	204	42	246	0.0854701	0	0.0790349	0.201664	0.20496
18S	609	U	334	109	443	0.923123	0.125654	0.480575	584	235	819	0.543523	0	0.35241	228	24	252	0.25112	0	0.201352	0.344779	0.11412
18S	610	G	720	378	1098	0.306915	0	0	1419	834	2253	0.523612	0	0	440	51	491	0.372019	0	0	0	0
18S	611	G	416	243	659	0.210926	0	0.174404	759	278	1037	0.178163	0	0.151345	264	78	342	0.00262391	0	0	0.108583	0.0773547
18S	612	U	579	202	781	0.0389599	0	0.0375452	878	754	1632	0.269137	0	0	310	177	487	0.289549	0	0	0.0125151	0.017699
18S	613	G	256	139	395	1.24989	0.205488	0.556158	327	226	553	1.40345	0.237521	0.58437	149	94	243	0.568352	0	0.363337	0.501288	0.0982238
18S	614	C	668	244	912	0.0831934	0	0	687	300	987	0.258659	0	0.205669	311	136	447	0.210342	0	0	0.0685564	0.0969534
18S	615	C	1245	273	1518	0.466469	0	0	1324	211	1535	0.246036	0	0	639	113	752	0.589715	0	0	0	0
18S	616	A	821	159	980	0.0409559	0	0	1004	177	1181	0.050188	0	0.0478281	291	39	330	0.0571668	0	0.0542305	0.0340195	0.024197
18S	617	G	479	57	536	0.851459	0.071387	0.460348	662	140	802	0.498353	0	0.332877	132	17	149	1.24689	0.112641	0.556592	0.449939	0.0916271
18S	618	C	1069	344	1413	0.317036	0	0	1684	317	2001	0.461416	0	0	366	33	399	0.279528	0	0	0	0
18S	619	A	581	389	970	0.170328	0	0.145667	1075	99	1174	0.0268747	0	0.0261931	162	19	181	0.61569	0	0.38237	0.184743	0.14801
18S	620	G	333	179	512	1.45694	0.233405	0.593461	580	124	704	0.845563	0.0895335	0.458512	89	3	92	2.08519	0.237882	0.678234	0.576736	0.0904773
18S	621	C	628	316	944	0.269888	0	0.212706	654	123	777	0.604127	0	0.37691	167	15	182	0.340194	0	0.254879	0.281498	0.0696284
18S	622	C	1276	332	1608	0.294372	0	0	1700	110	1810	0.397098	0	0	327	20	347	0.450319	0	0	0	0
18S	623	G	779	156	935	0.334651	0	0.250941	550	114	664	0.822991	0	0.451824	96	15	111	0.839286	0	0.458537	0.387101	0.0963181
18S	624	C	1389	434	1823	0.354386	0	0	1193	145	1338	0.153929	0	0	199	33	232	0.201621	0	0	0	0
18S	625	G	2011	660	2671	0.612171	0	0	2108	133	2241	0.574616	0	0	288	60	348	0.552945	0	0	0	0
18S	626	G	802	385	1187	0.0266554	0	0	1016	234	1250	0.165041	0	0	71	37	108	0.638634	0	0.39193	0.130643	0.184758
18S	627	U	92	36	128	8.79087	0.719258	0.898575	54	1	55	20.3887	0.870378	0.954043	6	4	10	17.1313	0.835657	0.949608	0.934075	0.0251675	1	0.898575	0.954043	0.949608	0.934075	0.0251675
18S	628	A	943	272	1215	0.108068	0	0	718	135	853	0.325722	0	0.245911	108	71	179	0.0169136	0	0.0167236	0.087545	0.11219
18S	629	A	923	231	1154	0.140317	0	0	794	207	1001	0.0687292	0	0.0643694	115	33	148	0.235943	0	0.191944	0.0854377	0.0797642
18S	630	U	681	160	841	0.160874	0	0.138722	614	320	934	0.18568	0	0.156744	85	28	113	0.786062	0.053258	0.442281	0.245916	0.139046
18S	631	U	509	145	654	0.388668	0	0.280194	452	337	789	0.455331	0	0.313143	98	64	162	0.320859	0	0.24405	0.279129	0.0282171
18S	632	C	390	139	529	0.559623	0.00322483	0.359254	640	519	1159	0.0454502	0	0	138	40	178	0.272191	0	0.214898	0.191384	0.147604
18S	633	C	712	320	1032	0.192524	0	0	920	571	1491	0.216831	0	0	223	136	359	0.292407	0	0	0	0
18S	634	A	520	189	709	0.328185	0	0.247355	1045	533	1578	0.211688	0	0	136	126	262	0.125264	0	0.111697	0.119684	0.10114
18S	635	G	166	266	432	1.27462	0.190485	0.560936	519	403	922	0.472288	0.013811	0.321021	73	179	252	0.257268	0	0.20527	0.362409	0.14812
18S	636	C	331	433	764	0.362397	0	0.266255	602	567	1169	0.204435	0	0.169856	65	259	324	0.084547	0	0.0781779	0.171429	0.0767901
18S	637	U	321	484	805	0.413124	0	0.292605	379	1225	1604	0.124375	0	0	49	375	424	0.105804	0	0	0.0975349	0.137935
18S	638	C	404	680	1084	0.045192	0	0.0432762	443	1240	1683	0.182805	0	0	53	338	391	0.00552721	0	0	0.0144254	0.0204006
18S	639	C	692	1676	2368	0.554331	0	0	461	1890	2351	0.451554	0	0	98	650	748	0.502388	0	0	0	0
18S	640	A	566	664	1230	0.0224659	0	0	284	719	1003	0.371614	0	0.271129	69	217	286	0.482617	0	0.326284	0.199137	0.1426
18S	641	A	603	404	1007	0.290079	0	0.225027	447	662	1109	0.175546	0	0.149446	115	200	315	0.33815	0	0.253299	0.209257	0.0438398
18S	642	U	1236	1068	2304	0.482169	0	0	648	1392	2040	0.439621	0	0	163	530	693	0.471502	0	0	0	0
18S	643	A	1003	734	1737	0.274172	0	0	357	929	1286	0.10859	0	0	141	424	565	0.368728	0	0	0	0
18S	644	G	54	33	87	15.4393	0.839848	0.93982	23	104	127	8.22196	0.730859	0.892319	16	10	26	13.2922	0.759882	0.932448	0.921529	0.0208726	1	0.93982	0.892319	0.932448	0.921529	0.0208726
18S	645	C	594	570	1164	0.0942775	0	0.0862227	214	969	1183	0.183183	0	0	104	427	531	0.447389	0	0	0.0287409	0.0406458
18S	646	G	457	454	911	0.388304	0	0.279918	136	470	606	0.612008	0	0.380044	46	244	290	0.0351279	0	0	0.219987	0.160836
18S	647	U	713	1147	1860	0.371676	0	0	216	771	987	0.0317814	0	0	57	222	279	0.0689683	0	0	0	0
18S	648	A	453	749	1202	0.0649118	0	0.0610027	187	421	608	0.711914	0	0.416258	37	58	95	1.75498	0.159763	0.639438	0.372233	0.238188
18S	649	U	458	648	1106	0.14325	0	0.1254	157	415	572	0.86721	0.0875039	0.464876	36	50	86	1.61341	0.0861818	0.620085	0.403454	0.206572
18S	650	A	519	669	1188	0.0426035	0	0.0408956	152	577	729	0.498097	0	0.332791	61	30	91	1.20133	0	0.548437	0.307374	0.207981
18S	651	U	281	340	621	1.23067	0.275023	0.552102	195	618	813	0.502935	0.0951257	0.334909	34	66	100	1.08966	0.0869382	0.523935	0.470316	0.0964351
18S	652	U	602	1181	1783	0.287762	0	0	260	1513	1773	0.299912	0	0	80	195	275	0.315821	0	0	0	0
18S	653	A	411	1054	1465	0.0996059	0	0	345	1276	1621	0.158707	0	0	51	148	199	0.00144444	0	0.0014496	0.0004832	0.000683347
18S	654	A	323	1388	1711	0.267329	0	0	481	1364	1845	0.226935	0	0	60	226	286	0.319125	0	0	0	0
18S	655	A	330	1301	1631	0.243416	0	0	344	1598	1942	0.220535	0	0	34	121	155	0.469017	0	0.320672	0.106891	0.151166
18S	656	G	332	705	1037	0.210137	0	0.173786	543	587	1130	0.451046	0	0.311032	82	87	169	0.396209	0	0.284976	0.256598	0.0595152
18S	657	U	392	945	1337	0.112332	0	0	712	1048	1760	0.0842324	0	0	116	121	237	0.0457516	0	0.0439265	0.0146422	0.0207071
18S	658	U	429	773	1202	0.0207352	0	0	1119	1359	2478	0.381449	0	0	263	177	440	0.451927	0	0	0	0
18S	659	G	370	605	975	0.127015	0	0.112803	557	863	1420	0.110407	0	0.0994927	121	96	217	0.223394	0	0.183289	0.131862	0.0367687
18S	660	C	278	836	1114	0.0927853	0	0	624	1089	1713	0.145391	0	0	184	67	251	0.0535273	0	0.0509998	0.0169999	0.0240416
18S	661	U	411	378	789	0.233249	0	0.189328	726	1051	1777	0.227078	0	0	227	101	328	0.20743	0	0	0.0631093	0.0892501
18S	662	G	333	240	573	0.564654	0.0643997	0.361283	356	398	754	0.788212	0.0833456	0.441109	73	84	157	0.744515	0.0251963	0.428329	0.41024	0.0350089
18S	663	C	532	536	1068	0.242584	0	0	955	492	1447	0.177018	0	0	193	166	359	0.302654	0	0	0	0
18S	664	A	434	365	799	0.0107222	0	0.0106216	749	313	1062	0.0649211	0	0.0610172	187	144	331	0.2584	0	0	0.0238796	0.0266158
18S	665	G	297	194	491	0.701852	0.0996478	0.412898	445	322	767	0.349523	0	0.259247	138	65	203	0.180065	0	0.153226	0.275124	0.106603
18S	666	U	321	470	791	0.0720118	0	0.0672536	489	352	841	0.141396	0	0.124009	112	115	227	0.00131579	0	0	0.0637542	0.0506869
18S	667	U	471	411	882	0.0639361	0	0	728	387	1115	0.253236	0	0	190	153	343	0.418152	0	0	0	0
18S	668	A	107	48	155	5.12386	0.626496	0.837581	110	5	115	6.57548	0.710674	0.868984	22	29	51	3.18761	0.519476	0.764712	0.823759	0.0436765	1	0.837581	0.868984	0.764712	0.823759	0.0436765
18S	669	A	221	674	895	0.0126364	0	0.0124925	511	203	714	0.106977	0	0.0967615	134	60	194	0.0164672	0	0.0162826	0.0418455	0.0388623
18S	670	A	377	690	1067	0.152039	0	0	666	168	834	0.0893147	0	0	131	38	169	0.106209	0	0.0965251	0.032175	0.0455024
18S	671	A	285	964	1249	0.289129	0	0	716	150	866	0.15362	0	0	120	31	151	0.137281	0	0.121412	0.0404706	0.0572341
18S	672	A	357	1448	1805	0.52691	0	0	728	105	833	0.124314	0	0	121	13	134	0.252757	0	0.202961	0.0676536	0.0956766
18S	673	G	318	283	601	0.629439	0	0.386686	371	81	452	0.687196	0.0421	0.407834	110	13	123	0.311022	0	0.238704	0.344408	0.0752409
18S	674	C	415	859	1274	0.330327	0	0	765	63	828	0.158812	0	0	142	20	162	0.117382	0	0	0	0
18S	675	U	277	519	796	0.113091	0	0.101715	520	145	665	0.110961	0	0.100014	100	136	236	0.430239	0	0	0.0672429	0.047553
18S	676	C	400	460	860	0.041928	0	0	538	641	1179	0.39967	0	0	105	91	196	0.321658	0	0	0	0
18S	677	G	97	335	432	0.806723	0	0.447083	244	322	566	0.296747	0	0.229151	25	30	55	1.45794	0.228585	0.597496	0.424577	0.151216
18S	678	U	193	760	953	0.337689	0	0	394	230	624	0.11856	0	0.106145	63	81	144	0.17318	0	0	0.0353817	0.0500374
18S	679	A	119	528	647	0.145285	0	0	425	222	647	0.0266461	0	0.0259936	45	65	110	0.0362362	0	0.0352758	0.0204231	0.0149302
18S	680	G	59	178	237	1.27988	0.173111	0.562417	79	519	598	0.0948247	0	0.086744	13	63	76	0.432756	0	0.304807	0.317989	0.194416
18S	681	U	59	237	296	0.56936	0	0.363578	94	478	572	0.133605	0	0.11804	10	68	78	0.357665	0	0.265921	0.24918	0.100937
18S	682	U	59	530	589	0.328908	0	0	149	1187	1336	0.588955	0	0	33	111	144	0.335172	0	0	0	0
18S	683	G	7	38	45	8.68865	0.684497	0.898803	34	31	65	9.27795	0.732817	0.904037	3	7	10	9.75859	0.716782	0.914781	0.905874	0.00665088	1	0.898803	0.904037	0.914781	0.905874	0.00665088
18S	684	G	54	233	287	0.466782	0	0.318991	125	354	479	0.32412	0	0.245167	16	80	96	0.300916	0	0.233159	0.265772	0.0379491
18S	685	A	80	211	291	0.42089	0	0.296932	101	297	398	0.650905	0	0.394871	25	27	52	1.91069	0.254864	0.660722	0.450842	0.1537
18S	686	U	48	92	140	2.15335	0.373781	0.684416	103	283	386	0.789032	0.079646	0.441677	19	34	53	2.27551	0.398449	0.698654	0.608249	0.117928
18S	687	C	66	416	482	0.0978146	0	0	108	759	867	0.208564	0	0	40	148	188	0.00993533	0	0	0	0
18S	688	U	72	424	496	0.0822491	0	0	143	534	677	0.131301	0	0.116214	31	178	209	0.0342857	0	0	0.0387379	0.0547836
18S	689	U	20	821	841	0.453721	0	0	41	954	995	0.236368	0	0	10	286	296	0.288964	0	0	0	0
18S	690	G	54	538	592	0.0923178	0	0	102	613	715	0.231533	0	0.188217	16	303	319	0.293021	0	0	0.0627392	0.0887266
18S	691	G	78	600	678	0.174669	0	0	172	622	794	0.1716	0	0.146624	15	417	432	0.489736	0	0	0.0488747	0.0691192
18S	692	G	112	441	553	0.0569795	0	0.0540001	185	844	1029	0.0812513	0	0	14	297	311	0.235719	0	0	0.018	0.0254559
18S	693	A	108	323	431	0.435622	0	0.303928	187	1004	1191	0.175867	0	0	34	259	293	0.196221	0	0	0.101309	0.143273
18S	694	G	102	240	342	0.819469	0.0935921	0.451112	156	1065	1221	0.193544	0	0	29	114	143	0.676852	0.106162	0.405323	0.285478	0.202727
18S	695	C	86	992	1078	0.512182	0	0	110	1195	1305	0.250876	0	0	21	228	249	0.129467	0	0	0	0
18S	696	G	157	522	679	0.2175	0	0	278	862	1140	0.158467	0	0	37	124	161	0.318861	0.000392126	0.242907	0.0809691	0.114508
18S	697	G	315	376	691	0.279753	0	0	466	552	1018	0.0660451	0	0	101	54	155	0.289672	0	0.225731	0.0752438	0.106411
18S	698	G	176	184	360	0.371222	0	0.271271	373	316	689	0.375942	0.0606011	0.273513	103	35	138	0.332854	0.00388436	0.251085	0.26529	0.0100858
18S	699	C	194	313	507	0.143504	0	0	286	808	1094	0.244333	0	0	45	53	98	0.765881	0.101337	0.436206	0.145402	0.205629
18S	700	G	155	188	343	0.206848	0	0.171809	316	460	776	0.0022451	0	0	78	56	134	0.169136	0	0.14559	0.1058	0.0755734
18S	701	G	153	159	312	0.222542	0	0.182509	519	199	718	0.0409674	0	0	130	55	185	0.20006	0	0	0.0608363	0.0860355
18S	702	G	176	47	223	0.433383	0	0.303294	364	105	469	0.324941	0	0.245644	191	15	206	0.353731	0	0	0.182979	0.131509
18S	703	C	162	115	277	0.0496003	0	0	505	172	677	0.248197	0	0	188	28	216	0.44086	0	0	0	0
18S	704	G	184	55	239	0.0727315	0	0	375	150	525	0.140304	0	0	152	23	175	0.351515	0	0	0	0
18S	705	G	102	32	134	0.548807	0.0598691	0.356044	143	43	186	1.40808	0.250331	0.586033	40	20	60	0.938616	0.123353	0.488297	0.476792	0.0942442
18S	706	U	76	61	137	0.264251	0	0.210223	60	115	175	1.1803	0.165933	0.542763	43	17	60	0.772678	0.0481095	0.43995	0.397645	0.139015
18S	707	C	106	50	156	0.00969568	0	0	131	74	205	0.665804	0	0.400857	77	22	99	0.0664444	0	0	0.133619	0.188966
18S	708	C	70	49	119	0.193611	0	0.163347	90	104	194	0.589288	0	0.371988	24	12	36	1.38709	0.148521	0.587734	0.374356	0.173263
18S	709	G	23	26	49	1.86733	0.340803	0.655818	39	85	124	1.44471	0.14286	0.592894	5	8	13	4.68571	0.518989	0.834606	0.694439	0.102388
18S	710	C	58	37	95	0.339699	0	0.255551	107	144	251	0.0641093	0	0.0604725	17	25	42	0.514212	0	0.344887	0.220304	0.118757
18S	711	C	76	53	129	0.111197	0	0	278	256	534	0.590613	0	0	50	50	100	0.50319	0	0	0	0
18S	712	G	37	22	59	1.05167	0.172717	0.51679	63	182	245	0.0669828	0	0.0630179	16	25	41	0.315344	0	0.244162	0.274657	0.186502
18S	713	C	73	113	186	0.429174	0	0	147	204	351	0.298548	0	0	31	37	68	0.290016	0	0	0	0
18S	714	G	56	60	116	0.0192783	0	0	151	52	203	0.258715	0	0.206342	20	39	59	0.239444	0	0	0.0687808	0.0972707
18S	715	A	109	48	157	0.305345	0	0	203	85	288	0.173164	0	0	41	22	63	0.322396	0	0	0	0
18S	716	G	99	32	131	0.0236532	0	0	114	76	190	0.350727	0	0.260668	26	7	33	0.396405	0	0.289983	0.183551	0.13034
18S	717	G	28	33	61	1.40466	0.167065	0.588085	39	89	128	1.03514	0.116273	0.510579	12	11	23	1.03287	0.131778	0.518717	0.539127	0.0347779
18S	718	C	49	62	111	0.316567	0	0.242091	68	280	348	0.389239	0	0	20	14	34	0.217143	0	0.182692	0.141594	0.103017
18S	719	G	29	62	91	0.716667	0.0139017	0.420136	51	86	137	0.718519	0.0345189	0.419874	9	8	17	1.4463	0.208618	0.604957	0.481656	0.0871875
18S	720	A	21	119	140	0.12766	0	0.113924	36	102	138	0.689768	0.034196	0.409948	7	26	33	0.255229	0	0.208211	0.244028	0.123477
18S	721	G	22	86	108	0.559429	0	0.360863	51	105	156	0.532555	0	0.348945	5	23	28	0.486973	0	0.335268	0.348358	0.0104573
18S	722	C	64	292	356	0.57977	0	0	101	305	406	0.461643	0	0	15	47	62	0.304056	0	0	0	0
18S	723	C	101	186	287	0.431636	0	0	161	135	296	0.157089	0	0	37	40	77	0.326638	0	0	0	0
18S	724	A	23	110	133	0.445522	0	0.309808	49	65	114	1.67575	0.243551	0.628315	9	11	20	2.39788	0.235448	0.71573	0.551284	0.174439
18S	725	C	44	89	133	0.460116	0	0.316742	72	193	265	0.124896	0	0.111401	18	20	38	0.973504	0.00992247	0.499781	0.309308	0.158642
18S	726	C	64	151	215	0.137037	0	0	128	168	296	0.0883277	0	0.081411	25	48	73	0.123574	0	0.111322	0.0642442	0.04704
18S	727	G	30	105	135	0.439052	0	0.306665	51	234	285	0.219114	0	0.180249	8	29	37	1.56667	0.268608	0.616713	0.367876	0.183367
18S	728	C	36	184	220	0.16727	0	0	68	270	338	0.0509341	0	0.048602	19	104	123	0.227778	0	0	0.0162007	0.0229112
18S	729	C	50	124	174	0.008	0	0	124	330	454	0.242271	0	0	46	142	188	0.503233	0	0	0	0
18S	730	C	73	206	279	0.448889	0	0	138	568	706	0.54424	0	0	36	155	191	0.504803	0	0	0	0
18S	731	G	67	71	138	0.191447	0	0.16166	48	260	308	0.201546	0	0.168192	15	77	92	0.153166	0	0.134072	0.154642	0.0147871
18S	732	U	33	71	104	0.587407	0.0777656	0.372276	30	405	435	0.191998	0	0	9	107	116	0.112346	0	0	0.124092	0.175492
18S	733	C	29	139	168	0.105128	0	0	28	345	373	0.0713012	0	0	12	111	123	0.168996	0	0	0	0
18S	734	C	20	100	120	0.284665	0	0.223022	22	197	219	0.605455	0.094089	0.378194	12	68	80	0.325514	0	0.247885	0.283033	0.0680501
18S	735	C	20	75	95	0.716667	0.0301635	0.420024	40	234	274	0.217859	0	0.179422	17	70	87	0.170202	0	0.146873	0.248773	0.12182
18S	736	C	35	157	192	0.173518	0	0	52	280	332	0.0667334	0	0	10	53	63	0.598785	0.0506614	0.378221	0.126074	0.178295
18S	737	G	10	84	94	0.829708	0.120065	0.456088	23	179	202	0.470662	0.110175	0.32111	9	30	39	1.56333	0.345552	0.61589	0.464363	0.120486
18S	738	C	44	111	155	0.0962251	0	0.0882949	31	282	313	0.135173	0	0	2	67	69	0.418889	0.00908068	0.298226	0.12884	0.12508
18S	739	C	43	80	123	0.541487	0.0267995	0.353123	55	178	233	0.152279	0	0.132647	22	109	131	0.281397	0	0	0.161923	0.145641
18S	740	C	73	93	166	0.19348	0	0.162931	56	204	260	0.0165602	0	0	33	60	93	0.0615839	0	0.0585986	0.0738433	0.0673843
18S	741	C	129	236	365	0.474833	0	0	89	217	306	0.189106	0	0	65	56	121	0.166485	0	0	0	0
18S	742	U	155	99	254	0.13695	0	0	131	150	281	0.13156	0	0	111	47	158	0.353599	0	0	0	0
18S	743	U	169	84	253	0.112905	0	0	156	113	269	0.135267	0	0	104	28	132	0.177109	0	0	0	0
18S	744	G	82	31	113	1.22739	0.254476	0.553222	44	57	101	1.47037	0.364186	0.597574	47	14	61	1.01882	0.216229	0.508725	0.553174	0.0362725
18S	745	C	238	68	306	0.224792	0	0	115	162	277	0.182734	0	0	101	24	125	0.0396825	0	0	0	0
18S	746	C	221	53	274	0.11499	0	0	124	91	215	0.0703189	0	0.0659845	77	7	84	0.437778	0	0.306994	0.124326	0.131945
18S	747	U	249	33	282	0.150373	0	0	127	87	214	0.0956072	0	0.0876362	130	6	136	0.147932	0	0	0.0292121	0.0413121
18S	748	C	239	36	275	0.176288	0	0	123	81	204	0.162168	0	0.140127	138	14	152	0.274074	0	0	0.0467091	0.0660567
18S	749	U	185	30	215	0.0572531	0	0.0543909	113	50	163	0.533062	0.0943319	0.349099	95	15	110	0.0132132	0	0.0131579	0.138883	0.149596
18S	750	C	221	50	271	0.205842	0	0	173	90	263	0.0625	0	0	145	28	173	0.405875	0	0	0	0
18S	751	G	167	56	223	0.0208333	0	0.0204978	196	81	277	0.043765	0	0	104	14	118	0.0770308	0	0	0.0068326	0.00966276
18S	752	G	100	33	133	0.795274	0.184747	0.444831	101	99	200	0.433389	0.11083	0.303406	32	14	46	1.51891	0.308371	0.60814	0.452126	0.124514
18S	753	C	114	50	164	0.513199	0.0515296	0.340512	218	144	362	0.202602	0	0	48	50	98	0.23367	0	0.190974	0.177162	0.139356
18S	754	G	102	52	154	0.669749	0.119004	0.402663	182	128	310	0.03612	0	0.0349694	37	17	54	1.39636	0.236135	0.587156	0.341596	0.229528
18S	755	C	167	42	209	0.238783	0	0.1935	273	96	369	0.031021	0	0	84	25	109	0.23101	0	0.189055	0.127518	0.0901874
18S	756	C	194	22	216	0.231541	0	0.188715	244	53	297	0.34519	0.0107866	0.257252	102	19	121	0.182696	0	0.155552	0.200507	0.0423479
18S	757	C	290	50	340	0.235125	0	0	340	26	366	0.144172	0	0.126306	87	16	103	0.509829	0.0751076	0.339838	0.155381	0.140253
18S	758	C	371	16	387	0.282732	0	0	365	30	395	0.31546	0	0.240271	165	4	169	0.0806536	0	0.0750426	0.105105	0.100367
18S	759	C	450	42	492	0.443746	0	0	419	21	440	0.249131	0	0.199806	269	13	282	0.338751	0	0	0.066602	0.0941895
18S	760	U	292	29	321	0.0701173	0	0	521	27	548	0.0320988	0	0.0311555	181	4	185	0.135185	0	0.119653	0.0502695	0.0506835
18S	761	C	230	29	259	0.173419	0	0.148275	787	32	819	0.306152	0	0	257	7	264	0.1974	0	0	0.0494251	0.0698977
18S	762	G	169	17	186	0.689483	0.0630053	0.409399	536	14	550	0.155193	0	0.134555	186	5	191	0.193461	0	0.162811	0.235588	0.123443
18S	763	A	236	15	251	0.298016	0	0.230297	475	22	497	0.377555	0	0.274476	233	0	233	0.00156695	0	0.0015712	0.168782	0.119603
18S	764	U	474	31	505	0.197036	0	0	1848	42	1890	0.609337	0	0	575	10	585	0.587334	0	0	0	0
18S	765	G	147	35	182	1.65586	0	0.624759	289	20	309	2.21588	0	0.689735	128	11	139	1.19413	0	0.546015	0.62017	0.0587629
18S	766	C	201	59	260	0.951724	0	0.488592	373	23	396	1.60896	0	0.617301	145	20	165	0.84672	0	0.46	0.521964	0.0684163
18S	767	U	132	52	184	2.30366	0.132364	0.698449	488	51	539	1.06704	0	0.516679	109	25	134	1.57498	0.00417693	0.613412	0.609513	0.0742585
18S	768	C	285	48	333	1.0486	0	0.512612	682	48	730	0.582429	0	0.368379	118	62	180	1.06667	0	0.517513	0.466168	0.0691762
18S	769	U	317	297	614	0.177525	0	0.150969	721	102	823	0.435936	0	0.303847	151	108	259	0.497692	0	0.333162	0.262659	0.0798783
18S	770	U	1759	529	2288	0.751114	0	0	3808	284	4092	0.802335	0	0	733	251	984	0.675928	0	0	0	0
18S	771	A	603	139	742	0.0186481	0	0.018331	1086	49	1135	0.060534	0	0	280	60	340	0.114141	0	0.102718	0.0403497	0.0447316
18S	772	G	422	119	541	0.485096	0	0.327049	662	48	710	0.551008	0	0.35558	173	62	235	0.70838	0	0.415681	0.366104	0.036941
18S	773	C	1214	160	1374	0.4888	0	0	1542	55	1597	0.407774	0	0	597	148	745	0.543089	0	0	0	0
18S	774	U	902	135	1037	0.291908	0	0	796	192	988	0.0465116	0	0	466	116	582	0.399485	0	0	0	0
18S	775	G	374	173	547	0.401521	0	0.286863	174	60	234	3.00236	0.14079	0.750946	183	116	299	0.227852	0	0.186075	0.407961	0.245993
18S	776	A	168	95	263	1.90753	0.248077	0.656922	50	90	140	5.24988	0.324919	0.840951	146	74	220	0.658723	0	0.398213	0.632029	0.181602
18S	777	G	170	174	344	0.911787	0.114107	0.477653	154	295	449	0.495383	0	0.331768	67	82	149	1.25963	0.107592	0.559099	0.456174	0.0940422
18S	778	U	278	390	668	0.105979	0	0	292	441	733	0.177884	0	0	120	173	293	0.0514361	0	0.0490786	0.0163595	0.0231359
18S	779	G	164	186	350	0.809592	0.0865769	0.448095	107	203	310	1.16974	0	0.539915	53	81	134	1.48568	0.162152	0.599482	0.529164	0.0622694
18S	780	U	238	319	557	0.0319395	0	0.0310048	197	188	385	0.654231	0	0.39611	84	71	155	1.07272	0.137355	0.519148	0.315421	0.20729
18S	781	C	335	288	623	0.0842058	0	0	306	140	446	0.510017	0	0.338257	222	43	265	0.279323	0	0.21898	0.185746	0.140078
18S	782	C	422	304	726	0.200382	0	0	561	246	807	0.0881326	0	0	411	36	447	0.191394	0	0	0	0
18S	783	C	497	272	769	0.224791	0	0	1057	300	1357	0.438545	0	0	486	40	526	0.280666	0	0	0	0
18S	784	G	392	39	431	0.518467	0.0879392	0.341962	348	177	525	0.839755	0.082827	0.456922	186	16	202	1.23941	0.150828	0.554674	0.451186	0.0869337
18S	785	C	499	165	664	0.0631746	0	0	555	571	1126	0.122518	0	0	310	163	473	0.0690342	0	0	0	0
18S	786	G	438	211	649	0.0094359	0	0	331	420	751	0.601064	0.0269428	0.375727	244	249	493	0.0591543	0	0	0.125242	0.17712
18S	787	G	481	396	877	0.294457	0	0	643	583	1226	0.0334601	0	0.0324023	376	522	898	0.51802	0	0	0.0108008	0.0152746
18S	788	G	379	310	689	0.0757971	0	0	404	1071	1475	0.0810825	0	0	194	536	730	0.373355	0	0	0	0
18S	789	G	239	237	476	0.383042	0.0713031	0.277377	250	896	1146	0.344357	0.00210124	0.256316	126	195	321	0.558592	0.0130839	0.359111	0.297601	0.0443355
18S	790	C	297	348	645	0.0332817	0	0	500	1371	1871	0.18915	0	0	238	298	536	0.146658	0	0	0	0
18S	791	C	214	264	478	0.326746	0.0208934	0.246664	662	1022	1684	0.0680448	0	0	137	168	305	0.530428	0	0.34733	0.197998	0.145913
18S	792	C	285	399	684	0.113755	0	0	1275	1380	2655	0.429719	0	0	209	149	358	0.244723	0	0.197049	0.0656831	0.09289
18S	793	G	284	338	622	0.0743892	0	0	921	653	1574	0.0175591	0	0.0172669	175	156	331	0.242704	0	0.195778	0.0710149	0.0885019
18S	794	A	275	367	642	0.140487	0	0	863	797	1660	0.0481236	0	0	147	286	433	0.175934	0	0	0	0
18S	795	A	382	378	760	0.281764	0	0	1150	1449	2599	0.442368	0	0	181	362	543	0.41683	0	0	0	0
18S	796	G	284	214	498	0.160944	0	0.138872	903	457	1360	0.126272	0	0.112188	150	186	336	0.0467194	0	0	0.0836865	0.0601697
18S	797	C	28	297	325	0.883333	0.133611	0.469792	140	130	270	4.73743	0.571512	0.826237	10	94	104	2.11926	0.332898	0.681492	0.659174	0.146372		0.909613	0.826237	0.681492	0.805781	0.0942466
18S	798	G	522	140	662	0.0675381	0	0	1268	599	1867	0.306638	0	0	243	196	439	0.342904	0	0	0	0
18S	799	U	15	18	33	20.7392	0.889125	0.955293	32	70	102	12.7739	0.798861	0.928053	6	3	9	32.7789	0.919597	0.973277	0.952208	0.018591	1	0.955293	0.928053	0.973277	0.952208	0.018591
18S	800	U	339	285	624	0.20928	0	0.173291	970	566	1536	0.183597	0	0	189	88	277	0.205276	0	0.170824	0.114705	0.081115
18S	801	U	306	662	968	0.195712	0	0	933	817	1750	0.318339	0	0	153	207	360	0.043121	0	0	0	0
18S	802	A	295	338	633	0.389292	0	0.280527	516	430	946	0.249959	0	0.200143	92	42	134	1.98173	0.292843	0.666279	0.382316	0.203456
18S	803	C	531	445	976	0.0645741	0	0	486	395	881	0.330436	0	0.248578	245	90	335	0.29041	0	0.225573	0.15805	0.112152
18S	804	U	600	623	1223	0.219853	0	0	472	659	1131	0.0489007	0	0.0466602	307	154	461	0.0448773	0	0.043039	0.0298997	0.0211939
18S	805	U	548	739	1287	0.242572	0	0	472	1120	1592	0.317961	0	0	265	145	410	0.275804	0	0.216594	0.0721979	0.102103
18S	806	U	617	1047	1664	0.421775	0	0	500	1283	1783	0.394395	0	0	349	500	849	0.388444	0	0	0	0
18S	807	G	460	593	1053	0.0475332	0	0	352	607	959	0.1464	0	0.127821	294	340	634	0.114226	0	0	0.0426069	0.0602552
18S	808	A	360	744	1104	0.153836	0	0	362	209	571	0.844872	0.135156	0.458391	218	596	814	0.331097	0	0	0.152797	0.216088
18S	809	A	369	667	1036	0.136033	0	0	314	629	943	0.0313912	0	0.0304671	191	710	901	0.399409	0	0	0.0101557	0.0143623
18S	810	A	500	412	912	0.06304	0	0	373	718	1091	0.142908	0	0	228	535	763	0.281704	0	0	0	0
18S	811	A	335	320	655	0.260925	0	0.207182	331	616	947	0.0351031	0	0	136	381	517	0.061154	0	0.0577348	0.0883055	0.0873002
18S	812	A	300	189	489	0.637528	0.0695335	0.389809	389	332	721	0.330748	0	0.248802	148	245	393	0.388579	0.0619158	0.280352	0.306321	0.060424
18S	813	A	171	150	321	1.32833	0.257818	0.57127	435	221	656	0.409555	0	0.29087	159	118	277	0.820064	0.145868	0.451461	0.437867	0.114875
18S	814	U	146	158	304	1.46259	0.278445	0.594715	190	364	554	0.791011	0.0828805	0.442101	72	204	276	0.723426	0.0880523	0.420641	0.485819	0.0774977
18S	815	U	313	185	498	0.389	0	0.280462	403	293	696	0.429268	0	0.300643	168	171	339	0.23415	0	0.190179	0.257095	0.0480285
18S	816	A	572	240	812	0.231789	0	0	662	329	991	0.0242272	0	0	278	181	459	0.232198	0	0	0	0
18S	817	G	458	486	944	0.36642	0	0	547	360	907	0.137592	0	0.121067	209	149	358	0.0928815	0	0	0.0403558	0.0570717
18S	818	A	586	501	1087	0.444077	0	0	1256	1022	2278	0.582268	0	0	394	172	566	0.493533	0	0	0	0
18S	819	G	379	224	603	0.0911332	0	0.0836485	460	385	845	0.366036	0	0.268187	161	42	203	0.525545	0	0.345607	0.232481	0.109884
18S	820	U	369	725	1094	0.460649	0	0	715	974	1689	0.355444	0	0	230	180	410	0.337334	0	0	0	0
18S	821	G	124	99	223	2.02946	0.306895	0.670897	129	295	424	2.00661	0.279877	0.667923	34	37	71	3.18796	0.472762	0.763753	0.700858	0.0444905
18S	822	U	104	72	176	2.72837	0.385449	0.732897	162	428	590	1.12668	0.0898743	0.530205	38	31	69	3.21984	0.452685	0.765616	0.676239	0.104122
18S	823	U	247	281	528	0.195799	0	0.163998	274	1368	1642	0.303679	0	0	80	82	162	0.749761	0.00426088	0.430001	0.198	0.177186
18S	824	C	387	624	1011	0.450856	0	0	435	1483	1918	0.430676	0	0	151	255	406	0.370025	0	0	0	0
18S	825	A	200	266	466	0.272091	0	0.214254	276	753	1029	0.0581661	0	0.0550193	94	124	218	0.260832	0	0.207625	0.158966	0.0735512
18S	826	A	185	134	319	0.916424	0	0.478976	173	941	1114	0.0718585	0	0	67	139	206	0.431777	0	0.302588	0.260521	0.197791
18S	827	A	237	198	435	0.397146	0	0.284722	324	978	1302	0.270436	0	0	99	197	296	0.00130939	0	0	0.0949075	0.134219
18S	828	G	181	243	424	0.566301	0	0.362097	186	406	592	0.718063	0.0643958	0.41836	82	284	366	0.158856	0	0	0.260152	0.185384
18S	829	C	324	959	1283	0.500303	0	0	472	630	1102	0.127209	0	0	117	368	485	0.343324	0	0	0	0
18S	830	A	208	370	578	0.290347	0	0.225316	173	496	669	0.37796	0	0.274587	37	240	277	0.241007	0	0.194767	0.231557	0.0328836
18S	831	G	66	538	604	0.2182	0	0.17936	51	484	535	0.582711	0.0317352	0.368607	33	369	402	0.212848	0	0	0.182656	0.150501
18S	832	G	58	538	596	0.265252	0	0.209922	63	374	437	0.882699	0.0911233	0.469417	9	393	402	0.223849	0	0	0.226446	0.191995
18S	833	C	122	914	1036	0.289767	0	0	104	898	1002	0.266423	0	0	22	371	393	0.220276	0	0	0	0
18S	834	C	335	564	899	0.140765	0	0	188	553	741	0.00184187	0	0	53	196	249	0.254933	0	0.203794	0.0679315	0.0960696
18S	835	C	695	575	1270	0.437293	0	0	429	895	1324	0.502482	0	0	147	261	408	0.33643	0	0	0	0
18S	836	G	367	300	667	0.118829	0	0.106351	235	214	449	0.633506	0.0445409	0.388348	69	70	139	0.963651	0.205366	0.492536	0.329078	0.163135
18S	837	A	243	330	573	0.328378	0	0.247527	196	343	539	0.3257	0	0.246025	43	109	152	0.670661	0.0779919	0.403011	0.298854	0.0736526
18S	838	G	330	169	499	0.565	0.0559703	0.361484	342	209	551	0.353523	0	0.261537	78	118	196	0.175409	0	0.14988	0.257634	0.0864314
18S	839	C	396	347	743	0.0363949	0	0.0351624	433	331	764	0.0132898	0	0	44	180	224	0.0808395	0	0	0.0117208	0.0165757
18S	840	C	352	418	770	0.0101888	0	0	476	333	809	0.0725652	0	0	20	268	288	0.371434	0	0	0	0
18S	841	G	163	126	289	1.82728	0.392836	0.647092	258	161	419	0.914788	0.151591	0.478344	10	104	114	0.625411	0.022995	0.38684	0.504092	0.107796
18S	842	C	550	274	824	0.0596364	0	0	511	267	778	0.00168307	0	0	48	112	160	0.0026225	0	0.00263194	0.000877314	0.00124071
18S	843	C	680	238	918	0.159062	0	0	474	173	647	0.276046	0	0.216591	20	110	130	0.193215	0	0.16297	0.12652	0.0921027
18S	844	U	689	312	1001	0.234032	0	0	515	714	1229	0.368202	0	0	17	175	192	0.283938	0	0	0	0
18S	845	G	768	239	1007	0.232341	0	0	712	324	1036	0.203857	0	0	22	82	104	0.329841	0	0.24982	0.0832732	0.117766
18S	846	G	761	160	921	0.188431	0	0	747	179	926	0.103452	0	0	28	129	157	0.240014	0	0	0	0
18S	847	A	669	106	775	0.0495561	0	0	468	249	717	0.212411	0	0.175399	48	23	71	0.714506	0.0534107	0.420145	0.198515	0.172301
18S	848	U	972	300	1272	0.483172	0	0	791	485	1276	0.343627	0	0	55	55	110	0.123824	0	0.111071	0.0370237	0.0523595
18S	849	A	302	79	381	0.825713	0.173856	0.452918	417	235	652	0.364472	0	0.267416	31	24	55	1.33889	0.184917	0.576851	0.432395	0.127157
18S	850	C	194	203	397	0.602066	0.0520918	0.376396	221	329	550	0.61702	0.0873539	0.382007	11	36	47	1.91111	0.313569	0.661221	0.473208	0.132965
18S	851	C	251	333	584	0.0202849	0	0	370	527	897	0.0576466	0	0	32	109	141	0.00625978	0	0.00626468	0.00208823	0.0029532
18S	852	G	76	114	190	2.09814	0.325232	0.678372	266	335	601	0.478738	0.0341361	0.324112	20	50	70	1.32097	0.238377	0.572621	0.525035	0.148489
18S	853	C	190	338	528	0.0552825	0	0.0524805	485	642	1127	0.234939	0	0	55	177	232	0.30267	0	0	0.0174935	0.0247395
18S	854	A	248	120	368	0.580909	0	0.368084	709	404	1113	0.20007	0	0	63	192	255	0.302995	0	0	0.122695	0.173516
18S	855	G	159	105	264	1.32436	0.254641	0.570701	349	185	534	0.852066	0.150241	0.460527	28	116	144	0.441762	0	0.307877	0.446368	0.107763
18S	856	C	191	291	482	0.305176	0	0.234191	442	183	625	0.649166	0.126714	0.394014	37	193	230	0.075469	0	0	0.209402	0.161808
18S	857	U	288	431	719	0.103009	0	0	745	494	1239	0.174686	0	0	77	273	350	0.396233	0	0	0	0
18S	858	A	390	441	831	0.172796	0	0	982	150	1132	0.00525645	0	0	128	74	202	0.186043	0	0.157514	0.0525048	0.0742529
18S	859	G	541	602	1143	0.38515	0	0	1250	128	1378	0.141391	0	0	192	96	288	0.151672	0	0	0	0
18S	860	G	360	424	784	0.0338429	0	0	804	205	1009	0.273806	0	0.215119	146	100	246	0.0290598	0	0.0283507	0.0811564	0.09543
18S	861	A	635	640	1275	0.456888	0	0	1299	303	1602	0.246974	0	0	232	53	285	0.167716	0	0	0	0
18S	862	A	378	162	540	0.480263	0	0.32485	859	308	1167	0.1045	0	0.094686	166	17	183	0.353986	0	0.262493	0.227343	0.0971957
18S	863	U	287	334	621	0.299446	0	0.230727	832	381	1213	0.104238	0	0.0944683	176	9	185	0.333453	0	0.25108	0.192092	0.0695284
18S	864	A	493	572	1065	0.306765	0	0	1710	365	2075	0.400546	0	0	297	16	313	0.281352	0	0	0	0
18S	865	A	369	333	702	0.127217	0	0.113002	1335	298	1633	0.187971	0	0	305	16	321	0.280676	0	0	0.0376672	0.0532695
18S	866	U	298	195	493	0.637067	0.0358768	0.389633	1242	383	1625	0.198483	0	0	272	17	289	0.2159	0	0	0.129878	0.183675
18S	867	G	69	107	176	3.92693	0.571649	0.797949	264	44	308	3.62855	0.554028	0.784498	25	2	27	7.95437	0.737156	0.89188	0.824776	0.0477665	1	0.797949	0.784498	0.89188	0.824776	0.0477665
18S	868	G	373	542	915	0.130046	0	0	430	433	863	0.506263	0	0.336364	146	30	176	0.260013	0	0.207287	0.181217	0.138552
18S	869	A	399	659	1058	0.244581	0	0	1101	496	1597	0.266201	0	0	221	42	263	0.213973	0	0	0	0
18S	870	A	408	198	606	0.411148	0	0.291698	736	550	1286	0.0891824	0	0	204	25	229	0.111932	0	0	0.0972325	0.137508
18S	871	U	448	842	1290	0.419072	0	0	864	1005	1869	0.450452	0	0	314	52	366	0.51977	0	0	0	0
18S	872	A	260	806	1066	0.299146	0	0	332	834	1166	0.132153	0	0	136	42	178	0.0018622	0	0.00186916	0.000623053	0.00088113
18S	873	G	361	783	1144	0.375953	0	0	276	566	842	0.140991	0	0.123698	134	23	157	0.0748945	0	0.0700888	0.0645955	0.0506485
18S	874	G	211	840	1051	0.336608	0	0	240	344	584	0.655821	0.0612155	0.396479	79	25	104	0.707302	0.081493	0.416604	0.271028	0.191822
18S	875	A	188	274	462	0.506335	0.0823775	0.33662	199	339	538	0.732509	0.0788201	0.423256	93	5	98	0.787654	0.0936592	0.443112	0.400996	0.0462367
18S	876	C	182	221	403	0.55066	0.0543373	0.355681	292	593	885	0.0694758	0	0	78	25	103	0.666987	0.0418278	0.402437	0.252706	0.179707
18S	877	C	182	176	358	0.612875	0.0658113	0.380647	422	619	1041	0.265611	0	0	129	41	170	0.00779727	0	0.0077821	0.129476	0.177633
18S	878	G	72	109	181	1.89219	0.339229	0.655486	175	142	317	1.58823	0.297355	0.614381	64	7	71	1.60262	0.345674	0.619076	0.629648	0.0183706
18S	879	C	154	214	368	0.296326	0	0.229068	349	223	572	0.612119	0	0.38011	146	33	179	0.174568	0	0.149329	0.252836	0.095703
18S	880	G	147	176	323	0.455487	0	0.31361	365	235	600	0.80477	0	0.446324	158	51	209	0.187989	0	0.158879	0.306271	0.117464
18S	881	G	210	225	435	0.122146	0	0.109073	725	88	813	0.679866	0	0.405011	179	36	215	0.44321	0	0.308088	0.274057	0.123189
18S	882	U	218	143	361	0.594506	0.0176648	0.373494	531	272	803	1.10297	0.122013	0.524793	225	21	246	0.537247	0.0125522	0.350409	0.416232	0.0773404
18S	883	U	237	94	331	1.01058	0.190992	0.503384	723	188	911	1.20838	0.228981	0.547452	320	21	341	0.288791	0	0.224589	0.425142	0.142949
18S	884	C	327	123	450	0.731855	0.153741	0.423126	1111	414	1525	0.553131	0.112887	0.35629	298	31	329	0.594848	0.119344	0.373691	0.384369	0.0283113
18S	885	U	614	265	879	0.0465657	0	0	2542	794	3336	0.24563	0	0	596	89	685	0.207402	0	0	0	0
18S	886	A	729	203	932	0.0174229	0	0.0171426	2200	790	2990	0.0276199	0	0	582	66	648	0.0610341	0	0	0.0057142	0.00808109
18S	887	U	987	370	1357	0.268557	0	0	3740	1117	4857	0.398422	0	0	716	195	911	0.310819	0	0	0	0
18S	888	U	1029	405	1434	0.264754	0	0	3174	1124	4298	0.272857	0	0	679	268	947	0.299004	0	0	0	0
18S	889	U	798	493	1291	0.138854	0	0	2841	1346	4187	0.237592	0	0	621	236	857	0.210567	0	0	0	0
18S	890	U	1219	576	1795	0.398497	0	0	3783	1582	5365	0.434135	0	0	828	232	1060	0.398377	0	0	0	0
18S	891	G	545	539	1084	0.0652739	0	0.0613274	2180	810	2990	0.0556187	0	0.0527049	344	106	450	0.511579	0.00742965	0.338937	0.15099	0.132946
18S	892	U	719	727	1446	0.25865	0	0	2162	1348	3510	0.200674	0	0	429	281	710	0.161322	0	0	0	0
18S	893	U	534	513	1047	0.00771841	0	0.00766655	522	1473	1995	0.345925	0.0352067	0.257112	365	273	638	0.14667	0	0	0.0882596	0.119438
18S	894	G	451	508	959	0.0080787	0	0.00802225	354	1308	1662	0.400013	0.0103947	0.285844	395	247	642	0.274322	0	0	0.0979554	0.132898
18S	895	G	220	414	634	0.438968	0.0647464	0.305392	443	963	1406	0.429535	0	0.300621	77	102	179	1.50586	0.303269	0.602271	0.402761	0.141088
18S	896	U	376	358	734	0.105835	0	0.095824	707	831	1538	0.0817919	0	0.0756533	86	139	225	0.726549	0.0321705	0.421891	0.197789	0.158678
18S	897	U	326	276	602	0.191358	0	0.160846	359	504	863	0.603987	0.0636111	0.376825	72	149	221	0.513363	0	0.340233	0.292635	0.0943787
18S	898	U	248	426	674	0.0524609	0	0	236	670	906	0.292049	0	0.226229	68	103	171	0.862984	0.0427401	0.464677	0.230302	0.189725
18S	899	U	193	313	506	0.158821	0	0.137288	206	659	865	0.119926	0	0.107194	58	85	143	1.11065	0.10331	0.527949	0.257477	0.191647
18S	900	C	150	221	371	0.533154	0.0926162	0.348361	155	542	697	0.304712	0	0.233804	51	69	120	1.61368	0.198436	0.619356	0.400507	0.161662
18S	901	G	386	181	567	0.0966745	0	0	263	455	718	0.141354	0	0.123999	60	248	308	0.0416037	0	0	0.0413328	0.0584535
18S	902	G	217	179	396	0.317212	0.0205198	0.241282	163	346	509	0.571111	0.0500441	0.363962	34	327	361	0.111387	0	0	0.201748	0.151194
18S	903	A	128	235	363	0.389988	0.0366433	0.281125	192	374	566	0.366588	0.0175963	0.268597	36	343	379	0.0860819	0	0	0.183241	0.129672
18S	904	A	150	183	333	0.482369	0.0431309	0.326063	108	468	576	0.419526	0.0272774	0.295901	33	254	287	0.314776	0	0.240048	0.287337	0.0356335
18S	905	C	125	437	562	0.184981	0	0	103	568	671	0.426124	0	0.299111	38	409	447	0.139683	0	0	0.0997037	0.141002
18S	906	U	181	563	744	0.382506	0	0	118	1143	1261	0.162071	0	0	48	697	745	0.462511	0	0	0	0
18S	907	G	70	401	471	0.0936205	0	0.0857722	69	413	482	1.71778	0.25304	0.632535	25	375	400	0.167969	0	0.144121	0.287476	0.245154
18S	908	A	84	468	552	0.0403858	0	0	89	813	902	0.665461	0.0567787	0.399831	33	436	469	0.0400236	0	0.0385623	0.146131	0.180083
18S	909	G	120	254	374	0.52717	0.032371	0.345798	136	1072	1208	0.345841	0	0.257128	45	400	445	0.100922	0	0.0918573	0.231595	0.105231
18S	910	G	104	205	309	0.962258	0.198912	0.491191	138	1375	1513	0.152972	0	0.132752	54	267	321	0.550207	0	0.355637	0.326527	0.147772
18S	911	C	55	375	430	0.43421	0.0524332	0.303243	52	3149	3201	0.476792	0	0	16	383	399	0.211806	0	0.175146	0.159463	0.124294
18S	912	C	57	813	870	0.336841	0	0	98	2883	2981	0.390268	0	0	14	889	903	0.54088	0	0	0	0
18S	913	A	41	732	773	0.234123	0	0	68	2312	2380	0.201601	0	0	17	475	492	0.130561	0	0	0	0
18S	914	U	84	834	918	0.354177	0	0	172	3288	3460	0.472423	0	0	37	709	746	0.495761	0	0	0	0
18S	915	G	66	565	631	0.0179501	0	0	119	1224	1343	0.505076	0	0.335748	19	213	232	0.751693	0.0752766	0.430178	0.255308	0.184601
18S	916	A	40	642	682	0.103058	0	0	97	1317	1414	0.37572	0	0.273249	14	179	193	0.981844	0.117877	0.496711	0.256653	0.203121
18S	917	U	45	473	518	0.221173	0	0.181402	89	1187	1276	0.458505	0.00715473	0.314535	9	162	171	1.08637	0.0911902	0.522154	0.339364	0.140215
18S	918	U	88	410	498	0.26847	0.0274067	0.211984	218	1684	1902	0.162778	0	0	28	282	310	0.00346552	0	0.00346466	0.0718161	0.0991236
18S	919	A	18	583	601	0.032189	0	0	49	1082	1131	0.311376	0	0.237602	7	237	244	0.0780045	0	0.0726351	0.103412	0.0994121
18S	920	A	42	653	695	0.238107	0	0	107	1732	1839	0.332277	0	0	17	233	250	0.080301	0	0	0	0
18S	921	G	54	365	419	0.236217	0	0.191449	115	841	956	0.158539	0	0.136968	11	275	286	0.36175	0	0	0.109472	0.0805407
18S	922	A	22	423	445	0.0853264	0	0.0787809	112	1153	1265	0.245445	0	0	16	245	261	0.36374	0	0	0.0262603	0.0371377
18S	923	G	56	499	555	0.221922	0	0	109	868	977	0.127494	0	0	19	81	100	0.644774	0.109516	0.394388	0.131463	0.185916
18S	924	G	115	492	607	0.356506	0	0	113	575	688	0.103338	0	0.0937829	45	75	120	0.202479	0	0.16955	0.0877777	0.0693487
18S	925	G	98	232	330	0.171534	0	0.146797	79	232	311	1.08095	0.196829	0.520251	30	41	71	0.802006	0.107186	0.44852	0.371856	0.161813
18S	926	A	66	131	197	0.883221	0.167035	0.470256	67	163	230	1.47807	0.164745	0.597503	26	42	68	0.66409	0	0.402577	0.490112	0.0808074
18S	927	C	79	247	326	0.00513082	0	0.00512021	52	203	255	0.772005	0	0.43663	16	50	66	0.521891	0	0.346319	0.26269	0.185824
18S	928	G	47	199	246	0.309852	0	0.237288	83	136	219	0.885505	0	0.470773	12	22	34	1.79587	0.190426	0.648962	0.452341	0.16857
18S	929	G	49	132	181	0.828266	0.0805568	0.454399	42	41	83	3.68479	0.406596	0.788547	16	25	41	1.36587	0.18278	0.583192	0.608713	0.137604
18S	930	C	49	104	153	1.07951	0.135129	0.520743	91	130	221	0.575926	0	0.3665	19	35	54	0.953333	0.133026	0.49264	0.459961	0.0670756
18S	931	C	63	141	204	0.626179	0.0341551	0.38622	98	85	183	1.17621	0.129623	0.541838	25	79	104	0.184656	0	0.157136	0.361732	0.158006
18S	932	G	226	163	389	0.107949	0	0	400	139	539	0.221626	0	0	39	74	113	0.228752	0	0.187505	0.0625017	0.0883907
18S	933	G	165	229	394	0.0172152	0	0	255	86	341	0.5423	0	0.352286	44	69	113	0.430409	0	0.302756	0.218347	0.155713
18S	934	G	228	101	329	0.295522	0	0.228645	441	165	606	0.0585942	0	0	128	59	187	0.0638889	0	0	0.076215	0.107784
18S	935	G	475	115	590	0.243316	0	0	635	89	724	0.0679234	0	0	230	43	273	0.294972	0	0	0	0
18S	936	G	177	57	234	1.23281	0.217925	0.553189	231	98	329	1.49259	0.279356	0.59954	152	33	185	0.164158	0	0.141664	0.431464	0.205792
18S	937	C	777	37	814	0.367294	0	0	1057	177	1234	0.307179	0	0	381	26	407	0.482326	0	0	0	0
18S	938	A	666	44	710	0.207329	0	0	860	76	936	0.0637851	0	0.0600208	186	5	191	0.260069	0	0.20725	0.0890901	0.0870703
18S	939	U	592	27	619	0.0292473	0	0	1076	113	1189	0.0961718	0	0	284	9	293	0.190476	0	0	0	0
18S	940	U	490	55	545	0.147375	0	0.128651	804	139	943	0.27314	0	0.214719	239	7	246	0.00431849	0	0.00431732	0.115896	0.0863684
18S	941	C	730	72	802	0.2489	0	0	1500	180	1680	0.31437	0	0	321	15	336	0.296637	0	0	0	0
18S	942	G	430	30	460	0.394818	0	0.283501	1058	59	1117	0.121546	0	0.10846	100	5	105	1.42537	0.273629	0.589986	0.327316	0.199008
18S	943	U	810	94	904	0.329466	0	0	1743	189	1932	0.384871	0	0	318	8	326	0.287462	0	0	0	0
18S	944	A	551	29	580	0.115969	0	0.104078	1225	38	1263	0.00840366	0	0	131	7	138	0.905755	0.0844355	0.477075	0.193718	0.204819
18S	945	U	681	29	710	0.0238162	0	0	1622	101	1723	0.287239	0	0	235	14	249	0.1916	0	0.161334	0.0537779	0.0760535
18S	946	U	484	49	533	0.377341	0	0.274336	1159	186	1345	0.0732706	0	0	172	46	218	0.461136	0	0.316591	0.196976	0.140347
18S	947	G	337	42	379	1.09079	0.165834	0.522369	518	81	599	1.2125	0.270826	0.548436	213	18	231	0.478975	0	0.324803	0.465203	0.0998464
18S	948	C	496	91	587	0.419992	0	0.296126	860	116	976	0.308962	0	0.23622	174	30	204	0.87458	0.077093	0.467764	0.33337	0.0981275
18S	949	G	574	37	611	0.465704	0.0249838	0.318089	778	29	807	0.607893	0.0847734	0.378359	270	10	280	0.451957	0	0.312039	0.336163	0.0299397
18S	950	C	941	36	977	0.0685867	0	0	1093	44	1137	0.0716852	0	0.0669451	599	4	603	0.358793	0	0	0.022315	0.0315582
18S	951	C	1802	39	1841	0.500959	0	0	1761	52	1813	0.369987	0	0	928	33	961	0.614414	0	0	0	0
18S	952	G	759	31	790	0.47893	0	0.324112	1036	52	1088	0.106305	0	0.0961704	400	3	403	0.12104	0	0.10821	0.176164	0.104731
18S	953	C	956	73	1029	0.157184	0	0.135948	1224	48	1272	0.100506	0	0	405	24	429	0.0394315	0	0.0380207	0.0579894	0.0572684
18S	954	U	1422	112	1534	0.211162	0	0	1635	176	1811	0.383597	0	0	632	63	695	0.40091	0	0	0	0
18S	955	A	882	130	1012	0.291686	0	0.225991	933	160	1093	0.0933069	0	0.0854152	264	34	298	0.532627	0	0.348286	0.219897	0.107403
18S	956	G	1041	162	1203	0.0873846	0	0.0804236	793	132	925	0.323926	0.0031616	0.244871	205	45	250	0.797432	0.0948804	0.444636	0.256644	0.148922
18S	957	A	1708	200	1908	0.361836	0	0	863	223	1086	0.130073	0	0.115195	293	88	381	0.088598	0	0.0815835	0.0655928	0.0483683
18S	958	G	2187	212	2399	0.546319	0	0	948	175	1123	0.0948794	0	0.0867279	355	150	505	0.281796	0	0	0.0289093	0.0408839
18S	959	G	471	205	676	0.81766	0.0660737	0.450208	279	218	497	1.6465	0.35716	0.622614	65	128	193	0.984078	0.174955	0.497279	0.523367	0.0727619
18S	960	U	844	408	1252	0.137714	0	0	676	714	1390	0.116311	0	0	153	235	388	0.120708	0	0	0	0
18S	961	G	580	282	862	0.204107	0	0.169672	599	585	1184	0.10541	0	0.0954313	114	231	345	0.074149	0	0	0.0883679	0.0694483
18S	962	A	445	376	821	0.222195	0	0.181981	623	754	1377	0.0240123	0	0.0234658	113	199	312	0.00727724	0	0.00724766	0.0708982	0.0788261
18S	963	A	587	202	789	0.230042	0	0.187212	1122	682	1804	0.163355	0	0	261	177	438	0.329107	0	0	0.0624041	0.0882528
18S	964	A	423	304	727	0.224222	0	0.18336	951	964	1915	0.190118	0	0	227	118	345	0.162749	0	0	0.0611201	0.0864368
18S	965	U	174	168	342	1.48212	0.295851	0.597821	519	592	1111	0.497202	0	0.332287	121	90	211	0.366352	0.0222729	0.269053	0.39972	0.142437
18S	966	U	225	157	382	1.18732	0.197427	0.543469	636	554	1190	0.425506	0	0.298671	86	57	143	0.994522	0.20922	0.500369	0.447503	0.106701
18S	967	C	351	487	838	0.0846643	0	0	1224	1093	2317	0.323598	0	0	140	114	254	0.048671	0	0.0465863	0.0155288	0.021961
18S	968	U	363	818	1181	0.34311	0	0	1079	1558	2637	0.403816	0	0	116	90	206	0.363661	0	0.267628	0.0892093	0.126161
18S	969	U	314	958	1272	0.377167	0	0	801	1983	2784	0.444548	0	0	104	155	259	0.114957	0	0.103462	0.0344872	0.0487722
18S	970	G	223	511	734	0.166047	0	0.142568	354	809	1163	0.429019	0	0.3004	88	154	242	0.220302	0	0.181141	0.208036	0.0671824
18S	971	G	243	667	910	0.0175875	0	0.0173022	246	538	784	1.18619	0.147259	0.542899	52	299	351	0.110417	0	0	0.186734	0.251946
18S	972	A	152	262	414	1.55419	0.223263	0.609061	243	601	844	1.03297	0.130648	0.508404	22	94	116	2.11966	0.398721	0.681319	0.599594	0.0709089
18S	973	C	302	412	714	0.616783	0.0348089	0.381818	365	777	1142	0.501069	0	0.334003	58	291	349	0.118254	0	0.10602	0.273947	0.120336
18S	974	C	506	998	1504	0.228535	0	0	525	1522	2047	0.243197	0	0	71	472	543	0.236622	0	0	0	0
18S	975	G	542	517	1059	0.24022	0	0.193839	622	1056	1678	0.0763682	0	0	119	394	513	0.106463	0	0	0.064613	0.0913766
18S	976	G	211	431	642	1.20268	0.205919	0.546393	205	988	1193	0.2996	0	0.230681	28	353	381	0.326498	0	0.246622	0.341232	0.145217
18S	977	C	383	1892	2275	0.426235	0	0	369	2365	2734	0.494946	0	0	48	648	696	0.294692	0	0	0	0
18S	978	G	295	1091	1386	0.0699111	0	0.0653869	162	1359	1521	0.00346766	0	0.00345794	50	349	399	0.321417	0	0.243697	0.104181	0.101841
18S	979	C	554	1770	2324	0.386977	0	0	327	1523	1850	0.213002	0	0	71	769	840	0.432858	0	0	0	0
18S	980	A	401	1473	1874	0.206779	0	0	239	751	990	0.502298	0.0350288	0.334578	55	686	741	0.366906	0	0	0.111526	0.157722
18S	981	A	541	1623	2164	0.359815	0	0	316	1284	1600	0.194691	0	0	50	540	590	0.240064	0	0	0	0
18S	982	G	228	891	1119	0.301607	0	0.231878	248	1040	1288	0.0401172	0	0	52	464	516	0.195809	0	0	0.0772927	0.109308
18S	983	A	213	946	1159	0.228946	0	0.186426	356	671	1027	0.190964	0	0.160475	90	267	357	0.110646	0	0.0998739	0.148925	0.0362662
18S	984	C	206	1270	1476	0.14807	0	0	180	835	1015	0.132721	0	0.117272	77	117	194	0.873219	0.155382	0.467439	0.194904	0.19857
18S	985	G	252	662	914	0.374657	0.0374961	0.272763	245	562	807	0.457426	0.00805671	0.314125	41	45	86	2.99974	0.481247	0.752146	0.446345	0.216892
18S	986	G	228	709	937	0.235679	0	0.190893	344	342	686	0.87105	0.0843205	0.465903	62	117	179	0.694444	0	0.411184	0.355993	0.118862
18S	987	A	273	404	677	0.625565	0.091083	0.385179	329	178	507	1.77126	0.315504	0.639608	54	115	169	0.626209	0	0.386471	0.470419	0.119635
18S	988	C	228	701	929	0.0726404	0	0.0677891	496	471	967	0.592068	0.0577298	0.372128	56	123	179	0.492099	0	0.331036	0.256984	0.134829
18S	989	C	362	798	1160	0.187884	0	0	1000	380	1380	0.162636	0	0.139973	72	156	228	0.119893	0	0.107477	0.0824831	0.0598141
18S	990	A	452	296	748	0.29417	0	0.227539	1606	362	1968	0.129417	0	0	94	143	237	0.121989	0	0.109134	0.112224	0.092918
18S	991	G	600	491	1091	0.185867	0	0	1478	358	1836	0.0300188	0	0.0291593	201	81	282	0.0144484	0	0.0142924	0.0144839	0.011905
18S	992	A	873	357	1230	0.291877	0	0	2439	962	3401	0.449794	0	0	326	187	513	0.439473	0	0	0	0
18S	993	G	444	220	664	0.364327	0.0274549	0.267333	1342	730	2072	0.00827035	0	0.00820644	198	70	268	0.197315	0	0.165311	0.14695	0.106582
18S	994	C	396	532	928	0.060244	0	0	1924	1829	3753	0.483185	0	0	252	177	429	0.278734	0	0	0	0
18S	995	G	339	358	697	0.243664	0	0.196151	522	955	1477	0.458081	0	0.314313	124	123	247	0.335708	0	0.252094	0.254186	0.0482623
18S	996	A	467	409	876	0.0798809	0	0	1499	947	2446	0.197221	0	0	291	88	379	0.18038	0	0	0	0
18S	997	A	439	322	761	0.0337999	0	0.0327364	1340	854	2194	0.164328	0	0	286	160	446	0.349316	0	0	0.0109121	0.0154321
18S	998	A	543	442	985	0.289159	0	0	1414	870	2284	0.281104	0	0	328	83	411	0.335086	0	0	0	0
18S	999	G	156	361	517	0.355363	0.0112343	0.262564	466	393	859	0.80593	0.093845	0.446556	99	38	137	0.991063	0.192057	0.499574	0.402898	0.101564
18S	1000	C	280	573	853	0.239409	0	0	590	637	1227	0.111916	0	0.100726	144	96	240	0.0383587	0	0.0370899	0.0459385	0.0415943
18S	1001	A	240	318	558	0.226595	0	0.185005	369	244	613	1.06374	0.116022	0.515849	108	70	178	0.406083	0	0.289957	0.33027	0.138042
18S	1002	U	322	293	615	0.110408	0	0.0995754	597	460	1057	0.089729	0	0.0824122	155	44	199	0.221167	0	0.181856	0.121281	0.043402
18S	1003	U	169	220	389	0.874274	0.139844	0.467099	196	226	422	1.79496	0.2269	0.642756	75	40	115	1.23726	0.122251	0.555164	0.555006	0.0717119
18S	1004	U	127	141	268	1.79583	0.337067	0.643179	246	115	361	2.1434	0.294607	0.682473	82	19	101	1.50479	0.203433	0.603126	0.642926	0.0323937
18S	1005	G	275	289	564	0.263402	0	0.208779	478	113	591	0.833446	0.114204	0.454998	122	45	167	0.468386	0	0.320279	0.328019	0.100667
18S	1006	C	504	257	761	0.054739	0	0	1044	208	1252	0.14103	0	0	230	33	263	0.0368266	0	0	0	0
18S	1007	C	973	263	1236	0.445989	0	0	1662	209	1871	0.412524	0	0	425	61	486	0.495962	0	0	0	0
18S	1008	A	662	274	936	0.220633	0	0	1093	119	1212	0.0312174	0	0.0302966	223	28	251	0.120194	0	0.107679	0.0459918	0.0453391
18S	1009	A	1001	250	1251	0.424104	0	0	1925	157	2082	0.405446	0	0	503	12	515	0.47963	0	0	0	0
18S	1010	G	489	166	655	0.228354	0	0.186133	977	103	1080	0.333631	0	0.250341	212	30	242	0.287471	0	0.224	0.220158	0.0263532
18S	1011	A	374	133	507	0.648141	0.0892328	0.393726	1044	91	1135	0.339799	0	0.253786	201	6	207	0.574092	0.0326274	0.36583	0.337781	0.0604753
18S	1012	A	546	101	647	0.267558	0	0.211339	1178	99	1277	0.235246	0	0.190565	286	6	292	0.105309	0	0.0955708	0.165825	0.050396
18S	1013	U	699	154	853	0.0691127	0	0	1916	223	2139	0.29742	0	0	340	38	378	0.170918	0	0	0	0
18S	1014	G	273	231	504	0.566117	0.0595595	0.361936	724	485	1209	0.304518	0	0.233581	167	46	213	0.488733	0.0268678	0.329322	0.308279	0.0544719
18S	1015	U	487	602	1089	0.343038	0	0	1532	573	2105	0.272064	0	0	372	67	439	0.328838	0	0	0	0
18S	1016	U	305	451	756	0.0207104	0	0	806	754	1560	0.0799843	0	0.0741046	170	145	315	0.0156821	0	0	0.0247015	0.0349332
18S	1017	U	209	509	718	0.0477206	0	0.0456076	367	1294	1661	0.0349846	0	0.0338217	98	204	302	0.0765677	0	0.0713407	0.0502567	0.0156659
18S	1018	U	168	574	742	0.0171377	0	0.0168713	205	1454	1659	0.053494	0	0.0508067	55	240	295	0.144069	0	0.1263	0.0646593	0.0457353
18S	1019	C	239	614	853	0.128194	0	0	285	1176	1461	0.23901	0	0.193011	109	180	289	0.204751	0	0.170441	0.121151	0.0861605
18S	1020	A	184	248	432	0.879959	0.183256	0.468649	271	757	1028	0.829014	0.139291	0.453498	79	129	208	0.842105	0.168662	0.458333	0.46016	0.00631879
18S	1021	U	262	580	842	0.069685	0	0	307	1948	2255	0.22371	0	0	110	219	329	0.177306	0	0.150992	0.0503307	0.0711784
18S	1022	U	407	548	955	0.206788	0	0	453	3045	3498	0.547296	0	0	157	375	532	0.294371	0	0	0	0
18S	1023	A	289	461	750	0.0431425	0	0.041411	339	1153	1492	0.191955	0	0.161133	139	325	464	0.14497	0	0	0.0675146	0.0683227
18S	1024	A	244	358	602	0.316013	0	0.240432	292	1066	1358	0.280108	0	0.218942	171	209	380	0.0969379	0	0.0885833	0.182652	0.0670929
18S	1025	U	276	459	735	0.00522343	0	0.00520332	302	1515	1817	0.135864	0	0	154	266	420	0.0440222	0	0	0.00173444	0.00245287
18S	1026	C	603	644	1247	0.464886	0	0	581	1518	2099	0.288503	0	0	362	383	745	0.506464	0	0	0	0
18S	1027	A	381	381	762	0.0585991	0	0	344	602	946	0.655473	0.0256724	0.396196	162	176	338	0.205769	0	0.171072	0.189089	0.162247
18S	1028	A	390	339	729	0.0339269	0	0	498	1013	1511	0.0833554	0	0	257	177	434	0.097037	0	0	0	0
18S	1029	G	329	371	700	0.0108258	0	0.010725	299	836	1135	0.136493	0	0.120193	173	214	387	0.0262027	0	0.025598	0.052172	0.0484798
18S	1030	A	250	285	535	0.417537	0	0.294939	311	842	1153	0.145292	0	0.126956	197	169	366	0.103361	0	0.0939099	0.171935	0.0880172
18S	1031	A	8	5	13	58.4476	0.955954	0.984361	4	115	119	10.8708	0.787527	0.916403	0	7	7	54.7069	0.952672	0.984257	0.961674	0.0320113	1	0.984361	0.916403	0.984257	0.961674	0.0320113
18S	1032	C	286	463	749	0.0378667	0	0.036532	266	1329	1595	0.184628	0	0	141	257	398	0.037037	0	0.0358008	0.0241109	0.0170516
18S	1033	G	216	386	602	0.397752	0	0.284904	150	878	1028	0.438365	0	0.304972	113	118	231	1.15139	0.0254567	0.536258	0.375378	0.114054
18S	1034	A	421	458	879	0.0289646	0	0.0281804	286	874	1160	0.417839	0	0.29488	254	210	464	0.178829	0	0.151978	0.158346	0.108973
18S	1035	A	578	643	1221	0.200018	0	0	597	972	1569	0.121515	0	0.10841	364	347	711	0.148642	0	0	0.0361367	0.051105
18S	1036	A	611	853	1464	0.288805	0	0	840	1691	2531	0.279845	0	0	359	286	645	0.0986756	0	0.08994	0.02998	0.0423981
18S	1037	G	298	416	714	0.719332	0.0725498	0.418719	340	726	1066	0.987379	0.13451	0.497059	181	189	370	1.20692	0.150203	0.547548	0.487776	0.0530023
18S	1038	U	538	518	1056	0.216451	0	0.178075	791	1659	2450	0.141897	0	0	371	227	598	0.504971	0.0556848	0.335908	0.171328	0.137217
18S	1039	C	1005	589	1594	0.224946	0	0	1412	1988	3400	0.415499	0	0	1175	521	1696	0.519754	0	0	0	0
18S	1040	G	837	942	1779	0.31774	0	0	1490	1608	3098	0.352816	0	0	856	345	1201	0.251109	0	0	0	0
18S	1041	G	1284	625	1909	0.368534	0	0	1911	979	2890	0.304689	0	0	1219	129	1348	0.321909	0	0	0	0
18S	1042	A	1240	249	1489	0.19443	0	0	1946	671	2617	0.261663	0	0	1201	169	1370	0.352233	0	0	0	0
18S	1043	G	940	596	1536	0.280474	0	0	1386	388	1774	0.0399186	0	0.0384071	710	188	898	0.0095909	0	0.00951027	0.0159725	0.0163319
18S	1044	G	770	265	1035	0.065326	0	0.0613758	1305	91	1396	0.276982	0	0.217026	1052	87	1139	0.252407	0	0	0.0928005	0.0913442
18S	1045	U	343	16	359	2.0404	0.397048	0.67171	477	58	535	2.17987	0.407541	0.685924	317	13	330	1.70154	0.344344	0.630546	0.662727	0.0234833
18S	1046	U	369	12	381	1.56294	0.229584	0.610447	534	122	656	1.23345	0.172711	0.552639	297	18	315	1.475	0.221748	0.596723	0.586603	0.024661
18S	1047	C	725	514	1239	0.372177	0	0	1218	415	1633	0.280423	0	0	742	272	1014	0.38405	0	0	0	0
18S	1048	G	386	302	688	0.0655056	0	0.0615622	705	239	944	0.157402	0	0.13612	340	98	438	0.382359	0	0.277055	0.158246	0.0893551
18S	1049	A	259	270	529	0.244654	0	0.196862	515	310	825	0.154533	0	0.13399	306	142	448	0.154392	0	0.134002	0.154951	0.0296356
18S	1050	A	264	334	598	0.0608792	0	0	767	401	1168	0.300494	0	0	441	148	589	0.246723	0	0	0	0
18S	1051	G	282	232	514	0.104466	0	0.0947517	632	375	1007	0.191457	0	0	260	217	477	0.108577	0	0	0.0315839	0.0446664
18S	1052	A	202	193	395	0.502694	0	0.335091	268	347	615	0.38438	0	0.277981	148	98	246	0.812281	0	0.449213	0.354095	0.0711849
18S	1053	C	203	403	606	0.0146806	0	0	268	466	734	0.182525	0	0.154529	121	231	352	0.24457	0	0.196958	0.117163	0.0846378
18S	1054	G	149	291	440	0.342933	0	0.255793	111	450	561	0.507117	0	0.336879	70	184	254	0.652941	0.0294556	0.395957	0.329543	0.0574565
18S	1055	A	73	157	230	1.90366	0.333884	0.656585	52	187	239	3.03019	0.439962	0.752651	41	111	152	2.00153	0.337627	0.668291	0.692509	0.0427941
18S	1056	U	86	143	229	2.09087	0.378195	0.677419	118	297	415	1.40585	0.216285	0.584931	39	162	201	1.29697	0.206232	0.565864	0.609405	0.0487194
18S	1057	C	411	828	1239	0.463522	0	0	915	516	1431	0.313703	0	0	245	608	853	0.519438	0	0	0	0
18S	1058	A	322	410	732	0.195725	0	0.163875	521	279	800	0.512235	0	0.339007	198	256	454	0.159219	0	0.137611	0.213497	0.0893939
18S	1059	G	724	273	997	0.0402249	0	0	1376	239	1615	0.229414	0	0	426	162	588	0.0378042	0	0	0	0
18S	1060	A	359	302	661	0.690853	0	0.408948	556	344	900	0.63099	0.015574	0.387139	364	123	487	0.335314	0	0.251499	0.349195	0.0696533
18S	1061	U	795	643	1438	0.175515	0	0	1189	1113	2302	0.358745	0	0	498	321	819	0.114444	0	0	0	0
18S	1062	A	472	275	747	0.839706	0.0779029	0.456767	641	548	1189	0.443193	0	0.307271	270	105	375	1.21853	0.133463	0.54991	0.437983	0.0999435
18S	1063	C	962	356	1318	0.0936484	0	0.0856887	1222	923	2145	0.195723	0	0	459	221	680	0.31878	0	0.241993	0.109227	0.100185
18S	1064	C	1567	1083	2650	0.496639	0	0	1560	1181	2741	0.382357	0	0	824	613	1437	0.392374	0	0	0	0
18S	1065	G	1064	512	1576	0.0588389	0	0	1135	542	1677	0.097252	0	0.0886805	597	227	824	0.210357	0	0.173972	0.0875507	0.0710281
18S	1066	U	1089	780	1869	0.225348	0	0	1093	926	2019	0.122052	0	0	632	602	1234	0.186928	0	0	0	0
18S	1067	C	1287	968	2255	0.391199	0	0	1177	1265	2442	0.301651	0	0	900	899	1799	0.463432	0	0	0	0
18S	1068	G	420	680	1100	0.303482	0	0.232986	350	821	1171	0.512476	0.0691197	0.339024	210	320	530	1.09332	0.106258	0.522761	0.364924	0.119709
18S	1069	U	589	1101	1690	0.213963	0	0	534	1347	1881	0.110603	0	0	353	1084	1437	0.297079	0	0	0	0
18S	1070	A	525	649	1174	0.0956028	0	0.0873283	651	912	1563	0.0397059	0	0.038213	375	934	1309	0.242519	0	0	0.0418471	0.0357441
18S	1071	G	204	491	695	0.677155	0.102811	0.404098	187	957	1144	0.341582	0.0181552	0.254777	74	728	802	0.203016	0	0.168931	0.275936	0.0971654
18S	1072	U	107	815	922	0.141616	0	0.124166	171	1124	1295	0.122016	0	0.108822	33	1060	1093	0.200955	0	0	0.0776628	0.055272
18S	1073	U	132	378	510	0.990498	0.145187	0.498103	217	916	1133	0.246061	0	0.197611	51	669	720	0.166574	0	0.142959	0.279558	0.156137
18S	1074	C	361	511	872	0.014573	0	0	543	966	1509	0.162185	0	0	227	515	742	0.0318229	0	0	0	0
18S	1075	C	289	830	1119	0.288601	0	0	497	1210	1707	0.278923	0	0	146	491	637	0.0776733	0	0.07218	0.02406	0.034026
18S	1076	G	281	318	599	0.329648	0	0.248232	426	876	1302	0.0615673	0	0	95	362	457	0.35444	0.0141035	0.26211	0.170114	0.120422
18S	1077	A	300	125	425	0.866875	0.173692	0.46493	370	362	732	0.729832	0.174557	0.422242	108	277	385	0.468307	0.0525116	0.319507	0.402227	0.0610323
18S	1078	C	611	287	898	0.178532	0	0	494	548	1042	0.206605	0	0.171364	199	227	426	0.220375	0	0.180927	0.11743	0.0831275
18S	1079	C	634	353	987	0.255297	0	0	549	788	1337	0.0126972	0	0	179	360	539	0.123724	0	0	0	0
18S	1080	A	340	126	466	0.703973	0.119173	0.413656	310	408	718	0.972307	0.158998	0.493327	70	127	197	1.4697	0.315066	0.596311	0.501098	0.0747709
18S	1081	U	696	78	774	0.0263226	0	0	757	584	1341	0.0202683	0	0.0198801	152	267	419	0.084127	0	0.0777696	0.0325499	0.0329891
18S	1082	A	560	233	793	0.00180521	0	0	539	668	1207	0.178431	0	0.15152	76	331	407	0.132108	0	0.116945	0.0894885	0.0648331
18S	1083	A	518	303	821	0.00842119	0	0	751	714	1465	0.0372973	0	0	106	496	602	0.276359	0	0	0	0
18S	1084	A	388	267	655	0.361602	0	0.265869	755	1014	1769	0.192649	0	0	89	270	359	0.328889	0	0.24801	0.171293	0.121342
18S	1085	C	555	499	1054	0.138304	0	0	1684	1303	2987	0.567767	0	0	128	520	648	0.276117	0	0	0	0
18S	1086	G	183	328	511	0.961372	0.165617	0.490641	545	602	1147	0.264092	0	0.209062	59	304	363	0.359066	0	0.264736	0.32148	0.121755
18S	1087	A	165	621	786	0.280093	0	0.219024	487	897	1384	0.0106939	0	0	46	547	593	0.208156	0	0	0.0730081	0.103249
18S	1088	U	273	1477	1750	0.484491	0	0	373	1320	1693	0.263722	0	0	51	568	619	0.265842	0	0	0	0
18S	1089	G	44	775	819	0.233211	0	0.189296	143	693	836	0.505921	0	0.336221	25	239	264	0.829476	0.0609226	0.454332	0.326617	0.108414
18S	1090	C	261	1038	1299	0.274769	0	0	320	858	1178	0.0348789	0	0	80	476	556	0.228985	0	0	0	0
18S	1091	C	293	1424	1717	0.496326	0	0	417	552	969	0.0921879	0	0.0844863	80	723	803	0.52435	0	0	0.0281621	0.0398272
18S	1092	G	280	761	1041	0.136436	0	0	266	353	619	0.564158	0.090815	0.361051	74	173	247	0.728405	0.0597965	0.422417	0.261156	0.186357
18S	1093	A	119	449	568	0.629701	0.0768321	0.386808	228	201	429	1.24238	0.265621	0.55462	48	160	208	0.996279	0.129947	0.500267	0.480565	0.0699112
18S	1094	C	224	270	494	0.782424	0.115809	0.439464	439	216	655	0.389177	0.0186532	0.280457	85	173	258	0.501115	0	0.33469	0.351537	0.0659986
18S	1095	C	266	361	627	0.249805	0	0.20013	374	337	711	0.314154	0	0.23931	99	230	329	0.136835	0	0.120687	0.186709	0.049349
18S	1096	G	277	334	611	0.213744	0	0.17634	510	552	1062	0.147371	0	0	145	192	337	0.107462	0	0.0972946	0.0912116	0.072119
18S	1097	G	195	217	412	0.734544	0.0556437	0.424072	218	635	853	0.105152	0	0.0952482	53	175	228	0.636875	0	0.390121	0.303147	0.147658
18S	1098	C	254	560	814	0.237532	0	0	474	705	1179	0.215772	0	0	72	503	575	0.460764	0	0	0	0
18S	1099	G	158	584	742	0.17857	0	0	322	665	987	0.0262146	0	0	47	254	301	0.117329	0	0.105321	0.0351068	0.0496486
18S	1100	A	162	350	512	0.296816	0	0.229225	480	504	984	0.0160857	0	0.0158469	79	246	325	0.011486	0	0.0113901	0.0854874	0.101654
18S	1101	U	210	523	733	0.0972601	0	0	864	1173	2037	0.556662	0	0	103	475	578	0.501017	0	0	0	0
18S	1102	G	82	329	411	0.677805	0.0921835	0.404568	251	321	572	0.825208	0.0890769	0.45255	61	217	278	0.0728793	0	0.0681564	0.308425	0.171021
18S	1103	C	159	513	672	0.0127456	0	0.0126037	511	448	959	0.0119444	0	0.0118156	112	193	305	0.10098	0	0	0.00813976	0.00576467
18S	1104	G	254	612	866	0.242458	0	0	684	193	877	0.0572134	0	0.0541755	156	103	259	0.0179915	0	0	0.0180585	0.0255386
18S	1105	G	125	476	601	0.091436	0	0.0839035	402	150	552	0.66086	0	0.398336	85	20	105	1.17977	0.161115	0.543589	0.341943	0.191855
18S	1106	C	276	756	1032	0.428127	0	0	637	376	1013	0.164749	0	0	107	51	158	0.249686	0	0.200809	0.0669364	0.0946624
18S	1107	G	257	556	813	0.272946	0	0	804	369	1173	0.324361	0	0	108	54	162	0.0472393	0	0.0453742	0.0151247	0.0213896
18S	1108	G	113	207	320	0.877882	0.0482054	0.468262	270	171	441	0.829537	0.120197	0.453975	27	45	72	0.959665	0.0410607	0.493156	0.471798	0.0161897
18S	1109	C	288	587	875	0.417326	0	0	619	275	894	0.122806	0	0	100	105	205	0.475189	0	0	0	0
18S	1110	G	83	185	268	0.990252	0.158017	0.498482	127	121	248	2.52628	0.451683	0.717232	25	26	51	1.04145	0.165709	0.515004	0.576906	0.0994544
18S	1111	U	122	119	241	1.02273	0.120068	0.506653	226	481	707	0.200643	0	0.16731	36	22	58	0.529002	0	0.349857	0.341273	0.138669
18S	1112	U	176	370	546	0.193358	0	0	208	807	1015	0.134646	0	0	19	45	64	0.308034	0	0.238297	0.0794322	0.112334
18S	1113	A	63	237	300	0.444444	0	0.308402	181	494	675	0.369527	0	0.270112	12	32	44	0.803457	0.0247328	0.451067	0.343194	0.0778633
18S	1114	U	54	161	215	1.00705	0.105639	0.502916	211	727	938	0.0197373	0	0	14	23	37	1.13421	0.0600729	0.538077	0.346998	0.245784
18S	1115	U	80	261	341	0.273457	0	0.21523	288	964	1252	0.280633	0	0	16	46	62	0.355379	0	0.265306	0.160179	0.115094
18S	1116	C	168	137	305	0.384495	0	0.278372	327	907	1234	0.28978	0	0	23	37	60	0.356284	0	0.265905	0.181426	0.128388
18S	1117	C	224	149	373	0.17656	0	0.150406	363	720	1083	0.187126	0	0	27	46	73	0.201201	0	0.169406	0.106604	0.0757784
18S	1118	C	430	267	697	0.376743	0	0	533	877	1410	0.434018	0	0	39	59	98	0.0127946	0	0	0	0
18S	1119	A	355	186	541	0.146289	0	0	352	329	681	0.210101	0	0.173833	34	58	92	0.23644	0	0.192904	0.122246	0.0867907
18S	1120	U	427	192	619	0.265	0	0	532	600	1132	0.370001	0	0	60	100	160	0.271705	0	0	0	0
18S	1121	G	351	196	547	0.0985199	0	0	185	140	325	1.24945	0.271171	0.556206	27	160	187	0.325532	0	0	0.185402	0.262198
18S	1122	A	201	147	348	0.505985	0.0206494	0.336623	95	117	212	2.10558	0.357483	0.679026	30	52	82	0.817938	0.0825151	0.452928	0.489526	0.14216
18S	1123	C	355	122	477	0.119991	0	0.107336	99	85	184	2.26727	0.345872	0.695084	29	88	117	0.414783	0	0.294945	0.365788	0.24512
18S	1124	C	501	133	634	0.167104	0	0	162	229	391	0.443849	0	0.307951	62	131	193	0.0801833	0	0	0.10265	0.145169
18S	1125	C	267	247	514	0.0192449	0	0.0189175	271	354	625	0.160348	0	0	97	173	270	0.324231	0	0	0.00630585	0.00891782
18S	1126	G	69	143	212	1.71372	0.346953	0.632596	177	229	406	0.553372	0	0.356803	90	27	117	0.877401	0.142745	0.469468	0.486289	0.113219
18S	1127	C	459	316	775	0.325558	0	0	198	246	444	0.53995	0	0.351141	107	77	184	0.288949	0	0.225118	0.192086	0.145243
18S	1128	C	276	220	496	0.142634	0	0.125049	194	237	431	0.826698	0.108066	0.453138	111	95	206	0.210199	0	0.174385	0.250858	0.144445
18S	1129	G	395	373	768	0.27262	0	0	309	309	618	0.435308	0.0526334	0.303627	225	122	347	0.252331	0	0	0.101209	0.143131
18S	1130	G	173	395	568	0.0333919	0	0.032368	442	610	1052	0.0925187	0	0	205	126	331	0.132631	0	0	0.0107893	0.0152584
18S	1131	G	136	192	328	0.882236	0.163168	0.469475	388	680	1068	0.00175657	0	0	149	78	227	0.416862	0.0308313	0.295128	0.254868	0.193765
18S	1132	C	414	417	831	0.305235	0	0	600	1288	1888	0.423322	0	0	243	123	366	0.114986	0	0	0	0
18S	1133	A	546	121	667	0.0566367	0	0	863	636	1499	0.142615	0	0	400	73	473	0.285115	0	0	0	0
18S	1134	G	448	147	595	0.0543811	0	0.0516585	729	578	1307	0.0676011	0	0.0633659	218	37	255	0.451953	0.0289964	0.312112	0.142379	0.120115
18S	1135	C	444	219	663	0.0394578	0	0	842	579	1421	0.0381935	0	0.0368133	330	54	384	0.0345455	0	0	0.0122711	0.017354
18S	1136	U	375	127	502	0.305302	0.0264532	0.23425	835	448	1283	0.197421	0	0.164979	357	81	438	0.152341	0	0	0.133077	0.0982569
18S	1137	U	458	160	618	0.0357925	0	0.0346096	902	554	1456	0.0543354	0	0.0515688	425	33	458	0.194965	0	0	0.0287261	0.02146
18S	1138	C	528	205	733	0.141069	0	0	1306	556	1862	0.200549	0	0	389	26	415	0.101469	0	0	0	0
18S	1139	C	580	207	787	0.246856	0	0	1551	875	2426	0.443575	0	0	404	49	453	0.21674	0	0	0	0
18S	1140	G	403	134	537	0.109459	0	0.0988253	1084	284	1368	0.0312799	0	0.0303527	180	25	205	0.740237	0.0984287	0.426556	0.185245	0.172907
18S	1141	G	592	206	798	0.310708	0	0	1404	239	1643	0.192653	0	0	371	48	419	0.241825	0	0	0	0
18S	1142	G	472	215	687	0.227584	0	0	966	89	1055	0.242603	0	0.195387	336	67	403	0.279098	0	0	0.0651289	0.0921062
18S	1143	A	325	106	431	0.246193	0.0288932	0.197924	1012	128	1140	0.0527705	0	0.0501671	265	21	286	0.0581882	0	0	0.082697	0.0840124
18S	1144	A	281	88	369	0.418709	0.0684289	0.295697	863	128	991	0.120374	0	0.107538	220	28	248	0.0417671	0	0	0.134412	0.122204
18S	1145	A	185	133	318	0.534866	0.0547026	0.34919	541	128	669	0.524527	0	0.344396	188	16	204	0.0255285	0	0.0250119	0.239533	0.151702
18S	1146	C	123	207	330	0.393656	0	0.283076	663	191	854	0.00855101	0	0.00848835	61	46	107	0.7357	0.101417	0.426137	0.239234	0.1733
18S	1147	C	128	392	520	0.196758	0	0	874	209	1083	0.307964	0	0	89	53	142	0.136519	0	0.120864	0.040288	0.0569758
18S	1148	A	89	246	335	0.226389	0	0.185047	567	138	705	0.00728675	0	0.00724422	38	21	59	1.38667	0.26152	0.585091	0.259128	0.241651
18S	1149	A	41	394	435	0.124796	0	0	168	178	346	1.06865	0.24162	0.517314	26	39	65	0.782323	0.122387	0.442698	0.320004	0.228318
18S	1150	A	93	480	573	0.374564	0	0	207	274	481	0.41314	0.00459191	0.292786	45	30	75	0.370468	0	0.272943	0.188576	0.133589
18S	1151	G	31	174	205	0.911435	0.191875	0.478047	119	312	431	0.587963	0.0642574	0.370803	37	43	80	0.171193	0	0.147727	0.332192	0.137588
18S	1152	U	85	367	452	0.16988	0	0	208	354	562	0.216065	0	0.177935	23	54	77	0.484615	0	0.329268	0.169068	0.134569
18S	1153	C	26	241	267	0.511235	0.0580552	0.339127	145	257	402	0.730328	0.103324	0.422681	9	58	67	0.977778	0	0.498086	0.419965	0.0649229
18S	1154	U	59	294	353	0.115223	0	0.103581	223	459	682	0.0236213	0	0.0231092	12	70	82	0.894913	0	0.475293	0.200661	0.196954
18S	1155	U	100	262	362	0.120998	0	0.108204	276	617	893	0.170147	0	0	18	58	76	1.53074	0.221596	0.607978	0.238727	0.26481
18S	1156	U	67	280	347	0.236303	0	0.191582	299	717	1016	0.217448	0	0	29	110	139	0.681508	0.0739389	0.407025	0.199536	0.166262
18S	1157	G	90	200	290	0.562047	0.125767	0.360608	523	476	999	0.1569	0	0	27	91	118	1.55929	0.290091	0.611274	0.32396	0.250893
18S	1158	G	192	416	608	0.249881	0	0	630	172	802	0.164218	0	0.141205	75	493	568	0.480844	0	0	0.0470683	0.0665647
18S	1159	G	79	424	503	0.0090388	0	0.00897548	350	143	493	1.13115	0.24294	0.531275	33	278	311	0.169623	0	0.145422	0.228557	0.221183
18S	1160	U	19	467	486	0.162993	0	0.140398	325	1015	1340	0.190455	0	0	6	405	411	0.0472492	0	0	0.0467993	0.0661841
18S	1161	U	90	421	511	0.261936	0	0.207888	279	1132	1411	0.120656	0	0	11	476	487	0.123247	0	0	0.0692961	0.0979995
18S	1162	C	74	641	715	0.011856	0	0	157	909	1066	0.341727	0	0.25487	15	603	618	0.281045	0	0	0.0849566	0.120147
18S	1163	C	54	606	660	0.169457	0	0.14509	97	772	869	0.764406	0.0933028	0.433519	10	865	875	0.519952	0	0	0.19287	0.180179
18S	1164	G	92	571	663	0.301774	0.0209884	0.232086	146	1218	1364	0.160781	0	0.138599	11	352	363	0.305128	0	0.234285	0.201657	0.0445976
18S	1165	G	184	706	890	0.025876	0	0	406	1249	1655	0.0190419	0	0	33	327	360	0.214404	0	0.176955	0.0589849	0.0834173
18S	1166	G	324	654	978	0.0651118	0	0	561	1731	2292	0.271091	0	0	58	362	420	0.03526	0	0	0	0
18S	1167	G	632	847	1479	0.411772	0	0	1006	2018	3024	0.477712	0	0	117	468	585	0.40438	0	0	0	0
18S	1168	G	852	536	1388	0.37109	0	0	1397	1315	2712	0.422951	0	0	185	251	436	0.27132	0	0	0	0
18S	1169	G	557	259	816	0.121338	0	0.108327	597	686	1283	0.301411	0	0.231742	71	87	158	0.857652	0.0898652	0.463254	0.267774	0.147122
18S	1170	A	1233	162	1395	0.420957	0	0	1066	642	1708	0.0984331	0	0	141	22	163	0.39668	0	0.285262	0.0950873	0.134474
18S	1171	G	395	95	490	0.754967	0.0842408	0.430689	571	365	936	0.601648	0	0.375894	68	22	90	1.21416	0.144617	0.551097	0.45256	0.0731794
18S	1172	U	870	154	1024	0.262526	0	0	1147	742	1889	0.334021	0	0	86	29	115	0.460153	0	0.317012	0.105671	0.149441
18S	1173	A	283	66	349	1.19089	0.207114	0.544274	388	337	725	0.687267	0.075436	0.407658	48	13	61	1.33118	0	0.575012	0.508981	0.0727368
18S	1174	U	316	33	349	0.969302	0.115389	0.492921	297	372	669	0.554312	0.0162854	0.356971	38	10	48	1.34059	0	0.577795	0.475896	0.0909512
18S	1175	G	484	66	550	0.0811051	0	0.0751467	331	431	762	0.137848	0	0.121287	37	35	72	0.248554	0	0.201282	0.132572	0.052109
18S	1176	G	368	37	405	0.410564	0	0.291573	454	134	588	0.376646	0	0.273935	39	8	47	0.875231	0.106033	0.471976	0.345828	0.0894904
18S	1177	U	380	8	388	0.315453	0	0.240275	326	40	366	1.05274	0.15179	0.513528	35	9	44	0.974568	0.197948	0.499178	0.41766	0.125567
18S	1178	U	796	61	857	0.49245	0	0	599	187	786	0.155697	0	0	105	25	130	0.383461	0	0	0	0
18S	1179	G	372	56	428	0.001813	0	0.00181394	411	244	655	0.0795224	0	0	64	19	83	0.0248677	0	0.0245495	0.00878781	0.0111698
18S	1180	C	472	108	580	0.33253	0	0	381	301	682	0.143615	0	0	120	19	139	0.416349	0	0	0	0
18S	1181	A	339	50	389	0.018604	0	0	334	139	473	0.26308	0.0350531	0.208633	76	13	89	0.00506173	0	0.00509253	0.0712419	0.0971725
18S	1182	A	231	74	305	0.18268	0	0.154891	224	272	496	0.16347	0	0.140745	57	29	86	0.0518519	0	0.0498404	0.115159	0.0465467
18S	1183	A	260	44	304	0.0982149	0	0.0896992	384	223	607	0.0873355	0	0	95	13	108	0.161774	0	0	0.0298997	0.0422846
18S	1184	G	149	41	190	0.697324	0.0560637	0.412109	254	266	520	0.0735338	0	0.0686196	53	31	84	0.104183	0	0.0953692	0.192032	0.156
18S	1185	C	68	50	118	1.44547	0.285745	0.593119	100	502	602	0.126608	0	0	59	11	70	0.270423	0	0.215247	0.269455	0.245155
18S	1186	U	71	75	146	0.924717	0.135554	0.482147	122	411	533	0.0305243	0	0.0296741	43	32	75	0.169006	0	0.146218	0.219346	0.191822
18S	1187	G	49	140	189	0.588655	0	0.371768	67	512	579	0.0352107	0	0.0340698	47	49	96	0.111455	0	0	0.135279	0.1678
18S	1188	A	50	299	349	0.126317	0	0	83	404	487	0.313889	0	0.239274	21	66	87	0.015404	0	0.0153421	0.084872	0.109358
18S	1189	A	39	209	248	0.426461	0	0.299809	87	351	438	0.531283	0.017856	0.34747	38	65	103	0.119444	0	0	0.215759	0.153801
18S	1190	A	86	182	268	0.540892	0	0.351874	128	234	362	0.982522	0.168674	0.496282	31	29	60	0.58725	0.103577	0.37384	0.407332	0.0635329
18S	1191	C	40	237	277	0.776898	0.103431	0.438109	99	366	465	0.649165	0.0975236	0.394146	15	38	53	0.887037	0.210321	0.474727	0.435661	0.0329429
18S	1192	U	44	382	426	0.306609	0.00817666	0.235082	88	944	1032	0.266645	0	0	12	78	90	0.121123	0	0.109107	0.11473	0.096054
18S	1193	U	120	834	954	0.404526	0	0	191	1468	1659	0.543909	0	0	22	120	142	0.286946	0	0	0	0
18S	1194	A	70	488	558	0.194693	0	0.163209	118	665	783	0.195323	0	0.163581	9	114	123	0.147939	0	0	0.10893	0.0770253
18S	1195	A	50	635	685	0.0239067	0	0.0233818	124	541	665	0.600534	0	0.375561	16	135	151	0.296345	0	0	0.132981	0.171795
18S	1196	A	91	939	1030	0.297457	0	0	190	742	932	0.259307	0	0.206088	5	82	87	0.373611	0	0.274261	0.160116	0.11659
18S	1197	G	266	852	1118	0.323146	0	0	513	606	1119	0.140357	0	0.123178	46	83	129	0.0435043	0	0	0.0410594	0.0580668
18S	1198	G	231	707	938	0.144811	0	0	565	422	987	0.409852	0.0393837	0.290914	41	63	104	0.286138	0.00650755	0.224138	0.171684	0.124422
18S	1199	A	358	438	796	0.0509689	0	0.048555	930	418	1348	0.0694177	0	0.0649567	99	40	139	0.00452381	0	0	0.0378372	0.0275801
18S	1200	A	307	275	582	0.457938	0.0854839	0.31447	1027	587	1614	0.0889852	0	0	54	27	81	0.906911	0.226588	0.478653	0.264374	0.198594
18S	1201	U	352	415	767	0.0883536	0	0.0812782	1189	972	2161	0.31404	0	0	106	42	148	0.0771066	0	0.0720357	0.0511046	0.0363329
18S	1202	U	406	583	989	0.197531	0	0	1547	801	2348	0.357008	0	0	149	50	199	0.158944	0	0	0	0
18S	1203	G	410	395	805	0.0559553	0	0	1326	480	1806	0.148546	0	0	150	34	184	0.0162763	0	0	0	0
18S	1204	A	374	307	681	0.0559466	0	0.0530561	1203	240	1443	0.0541243	0	0.0513791	141	23	164	0.16431	0	0.14186	0.0820985	0.0422636
18S	1205	C	388	481	869	0.241533	0	0	1244	562	1806	0.210429	0	0	156	53	209	0.0231746	0	0	0	0
18S	1206	G	523	269	792	0.213395	0	0	1427	264	1691	0.211006	0	0	219	51	270	0.222796	0	0	0	0
18S	1207	G	466	294	760	0.219404	0	0	1035	245	1280	0.0160118	0	0	187	61	248	0.0824632	0	0	0	0
18S	1208	A	314	181	495	0.144556	0	0.126522	1019	107	1126	0.017411	0	0	177	108	285	0.190987	0	0	0.042174	0.059643
18S	1209	A	75	104	179	2.00284	0.416743	0.668218	194	138	332	2.1044	0.427775	0.678533	39	151	190	0.253927	0	0.203354	0.516702	0.22161
18S	1210	G	174	158	332	0.45619	0.00346001	0.313924	428	114	542	0.620237	0.0267602	0.383242	50	115	165	0.480656	0.0408573	0.32595	0.341038	0.0302436
18S	1211	G	283	222	505	0.152833	0	0	698	159	857	0.149676	0	0	219	128	347	0.359898	0	0	0	0
18S	1212	G	206	97	303	0.413268	0	0.293102	415	98	513	0.267013	0	0.211066	230	38	268	0.112805	0	0	0.168056	0.123463
18S	1213	C	336	106	442	0.00797592	0	0.00793057	451	239	690	0.183985	0	0	246	42	288	0.0701269	0	0	0.00264352	0.00373851
18S	1214	A	193	45	238	1.16109	0.0553096	0.538312	174	155	329	0.752963	0	0.430281	215	13	228	0.305386	0	0.234728	0.401107	0.125643
18S	1215	C	208	77	285	1.11391	0.0808982	0.527816	272	182	454	0.31663	0	0.240887	102	9	111	2.20337	0.285952	0.689752	0.486151	0.185601
18S	1216	C	345	130	475	0.451727	0	0.311616	196	159	355	0.955462	0.0407897	0.489315	203	31	234	0.689598	0.0141555	0.409174	0.403368	0.0726611
18S	1217	A	250	35	285	1.98858	0.385177	0.666172	80	68	148	4.85406	0.541377	0.83013	121	7	128	2.77347	0.470376	0.736505	0.744269	0.0671604
18S	1218	C	589	60	649	0.38547	0.0216107	0.278533	184	123	307	2.07273	0.339024	0.67527	363	8	371	0.320579	0	0.243252	0.399018	0.19587
18S	1219	C	1349	93	1442	0.35611	0	0	842	139	981	0.0900543	0	0.0826918	868	16	884	0.464281	0	0	0.0275639	0.0389813
18S	1220	A	1276	71	1347	0.223096	0	0	945	101	1046	0.158888	0	0.137217	556	21	577	0.0519992	0	0	0.0457389	0.0646846
18S	1221	G	1591	96	1687	0.349796	0	0	1564	202	1766	0.279513	0	0	910	31	941	0.433451	0	0	0	0
18S	1222	G	1241	156	1397	0.15271	0	0	1382	236	1618	0.13334	0	0	784	20	804	0.295473	0	0	0	0
18S	1223	A	1766	183	1949	0.423989	0	0	2041	682	2723	0.502072	0	0	1051	50	1101	0.527324	0	0	0	0
18S	1224	G	767	75	842	0.481666	0	0.325345	673	678	1351	0.195924	0	0.163928	242	36	278	1.19112	0.191613	0.544503	0.344592	0.155964
18S	1225	U	1095	209	1304	0.100068	0	0	975	1813	2788	0.471898	0	0	386	57	443	0.27002	0	0.212989	0.0709962	0.100404
18S	1226	G	1099	230	1329	0.177477	0	0	1035	627	1662	0.0720919	0	0	462	42	504	0.0156216	0	0	0	0
18S	1227	G	865	221	1086	0.0318205	0	0	748	517	1265	0.201966	0	0.16814	372	47	419	0.115	0	0.10336	0.0905	0.0692426
18S	1228	A	642	166	808	0.276899	0	0.217063	549	559	1108	0.351558	0	0.260287	251	78	329	0.322896	0	0.244643	0.240664	0.017869
18S	1229	G	417	67	484	1.11675	0.216386	0.528091	590	348	938	0.57476	0	0.36523	172	9	181	1.32656	0.167387	0.57153	0.488284	0.088801
18S	1230	C	553	85	638	0.457642	0.0253723	0.314298	805	880	1685	0.2345	0	0	433	17	450	0.242572	0	0	0.104766	0.148161
18S	1231	C	866	59	925	0.0462203	0	0	691	193	884	0.52177	0	0.343125	318	14	332	0.0514181	0	0.0490436	0.130723	0.15152
18S	1232	U	693	7	700	0.220035	0	0.180562	443	75	518	1.44519	0.242117	0.591501	200	2	202	0.703229	0.0366378	0.414078	0.39538	0.168285
18S	1233	G	637	201	838	0.0129652	0	0	460	429	889	0.439251	0	0.305433	200	103	303	0.204569	0	0.170292	0.158575	0.124967
18S	1234	C	922	507	1429	0.479316	0	0	837	1250	2087	0.443013	0	0	354	168	522	0.320756	0	0	0	0
18S	1235	G	623	407	1030	0.229184	0	0	912	748	1660	0.253435	0	0	340	119	459	0.187657	0	0	0	0
18S	1236	G	287	346	633	0.350894	0	0.260053	535	724	1259	0.0390741	0	0.0376334	69	128	197	1.18569	0.0712149	0.543735	0.280474	0.207119
18S	1237	C	269	355	624	0.354898	0	0.262247	201	828	1029	0.261294	0	0.207323	53	181	234	0.855414	0	0.462096	0.310555	0.109476
18S	1238	U	179	130	309	1.78821	0.339386	0.64209	180	424	604	1.23276	0.109496	0.552534	67	71	138	2.34652	0.296005	0.702693	0.632439	0.061681
18S	1239	U	300	800	1100	0.294803	0	0	389	2077	2466	0.533941	0	0	67	1039	1106	0.656961	0	0	0	0
18S	1240	A	225	511	736	0.112046	0	0.10088	304	857	1161	0.106779	0	0.0965527	71	461	532	0.146696	0	0	0.0658108	0.0465688
18S	1241	A	176	773	949	0.188374	0	0	363	957	1320	0.112062	0	0	71	316	387	0.1998	0	0.166886	0.0556286	0.0786708
18S	1242	U	155	809	964	0.247726	0	0	246	1032	1278	0.156572	0	0	46	557	603	0.307414	0	0	0	0
18S	1243	U	91	528	619	0.231541	0	0.188256	126	759	885	0.253123	0	0.202176	33	360	393	0.197349	0	0.165172	0.185201	0.0152604
18S	1244	U	58	605	663	0.192035	0	0.161302	104	721	825	0.34961	0	0.259278	19	378	397	0.221524	0	0.181724	0.200768	0.0422043
18S	1245	G	54	770	824	0.0145185	0	0.0143279	163	751	914	0.231585	0	0.188205	19	462	481	0.0168511	0	0.0166057	0.0730462	0.0814349
18S	1246	A	64	824	888	0.00846144	0	0	163	853	1016	0.128089	0	0.113644	31	333	364	0.451355	0	0.311577	0.14174	0.128743
18S	1247	C	62	867	929	0.0358542	0	0	108	681	789	0.555682	0.0134329	0.357486	32	372	404	0.337339	0	0.252713	0.2034	0.150051
18S	1248	U	96	48	144	6.86989	0.656132	0.873699	139	159	298	3.48376	0.538652	0.777553	29	46	75	7.26535	0.696228	0.880415	0.843889	0.0469866	1
18S	1249	C	257	417	674	0.796872	0.0434137	0.443843	449	1139	1588	0.223691	0	0	103	771	874	0.366641	0	0	0.147948	0.20923
18S	1250	A	317	1018	1335	0.0350133	0	0	431	1004	1435	0.0852909	0	0	120	495	615	0.0287698	0	0.0280095	0.00933649	0.0132038
18S	1251	A	170	1359	1529	0.0945316	0	0	393	1004	1397	0.014481	0	0	126	389	515	0.306977	0	0.235224	0.0784081	0.110886
18S	1252	C	886	1007	1893	0.24746	0	0	1372	1657	3029	0.600095	0	0	605	946	1551	0.639698	0	0	0	0
18S	1253	A	353	427	780	1.05304	0	0.513237	674	999	1673	0.197757	0	0	228	324	552	0.218827	0	0.179806	0.231014	0.212634
18S	1254	C	1267	2062	3329	0.59967	0	0	902	605	1507	0.120668	0	0	553	360	913	0.335558	0	0	0	0
18S	1255	G	481	1846	2327	0.364777	0	0	346	662	1008	0.350931	0	0.25996	156	292	448	0.44343	0	0.30768	0.189214	0.135205
18S	1256	G	462	1571	2033	0.275948	0	0	251	813	1064	0.185592	0	0.156664	168	687	855	0.360475	0	0	0.0522212	0.0738519
18S	1257	G	405	996	1401	0.0200903	0	0.0197085	306	864	1170	0.0065566	0	0.00651942	156	349	505	0.0612429	0	0.0578163	0.0280147	0.0217499
18S	1258	A	376	715	1091	0.227096	0	0.185206	340	590	930	0.229276	0	0.186676	144	147	291	0.782572	0.0488225	0.439858	0.27058	0.119699
18S	1259	A	279	475	754	0.622693	0	0.384054	226	406	632	0.622117	0.140161	0.383895	107	220	327	0.29143	0	0.226198	0.331383	0.0743766
18S	1260	A	252	503	755	0.487845	0	0.328179	171	570	741	0.288739	0.0191682	0.224282	106	60	166	1.40951	0.207662	0.586436	0.379632	0.152259
18S	1261	C	358	440	798	0.124948	0	0.111194	313	571	884	0.020791	0	0.0203901	149	123	272	0.234147	0	0.190289	0.107291	0.0694157
18S	1262	C	461	329	790	0.0444444	0	0	464	365	829	0.131124	0	0.116048	223	170	393	0.242019	0	0	0.0386825	0.0547054
18S	1263	U	272	167	439	0.534293	0.0806269	0.348751	393	662	1055	0.134859	0	0	152	81	233	0.167236	0	0.143802	0.164184	0.143104
18S	1264	C	334	317	651	0.132975	0	0	649	480	1129	0.21531	0	0	160	216	376	0.394017	0	0	0	0
18S	1265	A	142	297	439	0.21149	0.00473284	0.174898	452	220	672	0.41575	0.0291597	0.293969	69	176	245	0.0798103	0	0	0.156289	0.120732
18S	1266	C	136	253	389	0.244929	0	0.197147	613	230	843	0.0917588	0	0.0841381	92	55	147	0.437462	0	0.305767	0.195684	0.0904855
18S	1267	C	185	142	327	0.400847	0	0.28677	656	241	897	0.064687	0	0.0608204	98	55	153	0.329509	0	0.249059	0.198883	0.0988317
18S	1268	C	164	331	495	0.129637	0	0	1157	367	1524	0.398761	0	0	97	102	199	0.0472222	0	0	0	0
18S	1269	G	133	244	377	0.136332	0	0.120255	563	357	920	0.0766679	0	0.0712804	75	89	164	0.111582	0	0.100932	0.0974891	0.0201415
18S	1270	G	110	171	281	0.553546	0.015594	0.357127	469	197	666	0.571847	0.0323894	0.364153	38	57	95	0.94838	0.0988774	0.489369	0.40355	0.0607514
18S	1271	C	333	87	420	0.0820005	0	0.0759528	821	243	1064	0.0169327	0	0	81	37	118	0.611391	0	0.381407	0.152453	0.164838
18S	1272	C	98	7	105	3.83218	0.533597	0.794605	215	108	323	2.67188	0.483425	0.728272	21	7	28	6.13755	0.670618	0.86407	0.795649	0.0554443	1	0.794605	0.728272	0.86407	0.795649	0.0554443
18S	1273	C	379	71	450	0.150185	0	0.130827	1226	261	1487	0.271251	0	0	185	32	217	0.0554536	0	0	0.0436089	0.0616723
18S	1274	G	709	140	849	0.391098	0	0	1077	369	1446	0.24019	0	0	211	52	263	0.18388	0	0	0	0
18S	1275	G	418	125	543	0.0914011	0	0.0838879	574	314	888	0.272278	0	0.214198	103	178	281	0.153822	0	0	0.0993619	0.0881278
18S	1276	A	271	117	388	0.648757	0	0.394097	1045	496	1541	0.307883	0	0	80	123	203	0.308442	0	0.236619	0.210239	0.161967
18S	1277	C	403	778	1181	0.474412	0	0	954	779	1733	0.371806	0	0	84	406	490	0.472211	0	0	0	0
18S	1278	A	288	233	521	0.47748	0	0.323591	858	452	1310	0.101305	0	0	65	135	200	0.600442	0	0.376343	0.233311	0.166376
18S	1279	C	191	689	880	0.0837684	0	0	381	525	906	0.417187	0.0223543	0.294606	19	345	364	0.0953729	0	0	0.0982021	0.138879
18S	1280	G	219	518	737	0.180307	0	0.152938	352	358	710	0.824973	0.14744	0.452395	29	201	230	0.554834	0.0756177	0.357841	0.321058	0.124989
18S	1281	G	252	587	839	0.0521164	0	0.0495909	346	283	629	1.09437	0.229912	0.522927	57	422	479	0.285995	0	0	0.190839	0.235692
18S	1282	A	303	211	514	0.777821	0	0.437992	576	441	1017	0.231947	0	0.188427	112	197	309	0.138244	0	0.121799	0.249406	0.136096
18S	1283	C	416	864	1280	0.33414	0	0	931	643	1574	0.221926	0	0	135	259	394	0.101322	0	0	0	0
18S	1284	A	721	696	1417	0.434579	0	0	1563	425	1988	0.408932	0	0	359	148	507	0.34217	0	0	0	0
18S	1285	G	603	592	1195	0.318878	0	0	1299	381	1680	0.267757	0	0	280	136	416	0.169971	0	0	0	0
18S	1286	G	527	434	961	0.15134	0	0	828	492	1320	0.0133064	0	0.0131415	158	179	337	0.0622288	0	0.0587469	0.0239628	0.0251744
18S	1287	A	546	365	911	0.125621	0	0	1029	409	1438	0.0396803	0	0	207	173	380	0.0718868	0	0	0	0
18S	1288	U	29	25	54	15.4267	0.838868	0.940164	52	76	128	11.386	0.822172	0.919839	13	1	14	25.1578	0.91294	0.964228	0.94141	0.0181431	1	0.940164	0.919839	0.964228	0.94141	0.0181431
18S	1289	U	430	287	717	0.209424	0	0.17336	1105	781	1886	0.220314	0	0	343	90	433	0.190297	0	0	0.0577867	0.0817227
18S	1290	G	342	122	464	0.920072	0.103345	0.479723	968	320	1288	0.213275	0	0.175897	222	120	342	0.0631357	0	0.0595496	0.23839	0.177136
18S	1291	A	415	122	537	0.669558	0.0731273	0.401486	1085	359	1444	0.0944098	0	0.0863201	257	30	287	0.308449	0	0.236364	0.24139	0.128715
18S	1292	C	679	186	865	0.00579933	0	0.00577252	1372	699	2071	0.270624	0	0	463	68	531	0.340769	0	0	0.00192417	0.00272119
18S	1293	A	666	151	817	0.104645	0	0.0948371	1291	449	1740	0.0966175	0	0	240	78	318	0.194949	0	0.163574	0.0861369	0.0670614
18S	1294	G	1268	159	1427	0.371102	0	0	1394	331	1725	0.00125531	0	0.00125446	412	43	455	0.166496	0	0	0.000418154	0.00059136
18S	1295	A	1226	313	1539	0.382439	0	0	1677	525	2202	0.181964	0	0	353	77	430	0.0738592	0	0	0	0
18S	1296	U	769	316	1085	0.0843462	0	0	851	669	1520	0.215129	0	0.177138	200	177	377	0.0358319	0	0.0346809	0.0706063	0.0766483
18S	1297	U	795	486	1281	0.24012	0	0	839	1215	2054	0.127921	0	0	257	253	510	0.285758	0	0	0	0
18S	1298	G	500	253	753	0.356204	0	0.262905	547	488	1035	0.862409	0.104631	0.463301	193	124	317	0.178267	0	0.151701	0.292636	0.128936
18S	1299	A	417	354	771	0.268638	0	0.21197	665	630	1295	0.452049	0	0.311484	194	139	333	0.0493347	0	0.0471497	0.190201	0.109006
18S	1300	U	869	604	1473	0.414202	0	0	1816	2131	3947	0.595773	0	0	358	204	562	0.451391	0	0	0	0
18S	1301	A	357	482	839	0.0302646	0	0.0294095	1623	506	2129	0.163735	0	0	205	65	270	0.166216	0	0.142978	0.0574625	0.0616491
18S	1302	G	248	140	388	1.18252	0.276975	0.542453	679	234	913	1.04724	0.149537	0.511811	139	39	178	0.686034	0.138801	0.408245	0.487503	0.0574231
18S	1303	C	425	259	684	0.150981	0	0.131343	977	342	1319	0.362449	0	0.266176	162	40	202	0.387083	0.0130248	0.280057	0.225859	0.0670726
18S	1304	U	361	307	668	0.129497	0	0.114802	1097	712	1809	0.0506814	0	0	159	30	189	0.394327	0.0041738	0.28388	0.132894	0.116597
18S	1305	C	385	158	543	0.413256	0.0376744	0.292795	1302	257	1559	0.168348	0	0.144169	244	21	265	0.0243108	0	0.0238212	0.153595	0.11001
18S	1306	U	331	396	727	0.027732	0	0.0270198	1236	822	2058	0.136528	0	0	197	27	224	0.252395	0	0.202248	0.0764225	0.089653
18S	1307	U	261	417	678	0.0637048	0	0.0599726	910	605	1515	0.130475	0	0.115483	147	35	182	0.513236	0.00103136	0.340394	0.17195	0.121245
18S	1308	U	223	531	754	0.0424724	0	0	846	861	1707	0.00206219	0	0	147	50	197	0.465769	0.00673334	0.318863	0.106288	0.150313
18S	1309	C	247	689	936	0.219791	0	0	841	544	1385	0.311696	0.0381741	0.237759	110	138	248	0.236502	0	0.19189	0.143216	0.102986
18S	1310	U	251	525	776	0.0258687	0	0	878	932	1810	0.00108596	0	0.00108538	163	130	293	0.147959	0	0.129272	0.0434524	0.0606852
18S	1311	C	325	472	797	0.0232943	0	0	1283	1356	2639	0.330063	0	0	147	538	685	0.501361	0	0	0	0
18S	1312	G	244	546	790	0.0148054	0	0.0146076	721	979	1700	0.107336	0	0.0969829	170	208	378	0.0428613	0	0.041204	0.0509315	0.0343258
18S	1313	A	239	483	722	0.199631	0	0.166603	497	908	1405	0.394326	0.0474935	0.282952	142	109	251	0.758245	0.0105462	0.432227	0.293927	0.108718
18S	1314	U	265	536	801	0.148559	0	0.129485	448	1641	2089	0.0847103	0	0	186	194	380	0.216273	0	0.178201	0.102562	0.0751997
18S	1315	U	328	453	781	0.328687	3.08758e-05	0.247616	652	1384	2036	0.0411935	0	0	167	246	413	0.25059	0	0.200765	0.14946	0.107401
18S	1316	C	445	280	725	0.570003	0.117497	0.363377	579	1255	1834	0.0764578	0	0.0710632	187	428	615	0.137716	0	0	0.144814	0.157247
18S	1317	C	546	533	1079	0.138097	0	0.121439	582	1919	2501	0.231517	0	0	245	626	871	0.375739	0	0	0.0404796	0.0572468
18S	1318	G	442	459	901	0.590909	0.129917	0.371688	396	1076	1472	0.424968	0.0291226	0.298372	147	184	331	0.928179	0.141736	0.482129	0.384063	0.0755272
18S	1319	U	502	1183	1685	0.137235	0	0	495	2181	2676	0.263782	0	0	212	418	630	0.010442	0	0	0	0
18S	1320	G	698	883	1581	0.0484057	0	0	781	992	1773	0.12955	0	0.114749	267	327	594	0.0572736	0	0.0542573	0.0563355	0.0468692
18S	1321	G	1386	1060	2446	0.385483	0	0	979	1081	2060	0.0534099	0	0	450	554	1004	0.4022	0	0	0	0
18S	1322	G	1118	759	1877	0.172542	0	0	568	645	1213	0.58844	0	0.370644	415	190	605	0.0257059	0	0.0251021	0.131915	0.169117
18S	1323	U	1206	966	2172	0.280401	0	0	568	1765	2333	0.212292	0	0	366	465	831	0.306384	0	0	0	0
18S	1324	G	2270	688	2958	0.514806	0	0	2349	1206	3555	0.540957	0	0	777	227	1004	0.495854	0	0	0	0
18S	1325	G	742	584	1326	0.225077	0	0.183838	774	814	1588	0.226607	0	0.184837	204	187	391	0.436791	0	0.304545	0.224407	0.0566679
18S	1326	U	54	76	130	11.9511	0.788643	0.92333	14	15	29	70.4059	0.952546	0.986456	4	14	18	29.0456	0.899465	0.968414	0.9594	0.0265474	1	0.92333	0.986456	0.968414	0.9594	0.0265474
18S	1327	G	1596	246	1842	0.211141	0	0	1606	465	2071	0.0421439	0	0	516	177	693	0.326577	0	0	0	0
18S	1328	G	10	46	56	26.3871	0.888957	0.964104	42	30	72	30.0145	0.899229	0.968185	2	8	10	44.4	0.93199	0.979936	0.970742	0.00671138	1	0.964104	0.968185	0.979936	0.970742	0.00671138
18S	1329	U	1400	366	1766	0.275539	0	0	1971	1119	3090	0.363205	0	0	338	191	529	0.220818	0	0	0	0
18S	1330	G	713	308	1021	0.247652	0	0.19865	964	739	1703	0.279121	0	0.218313	145	109	254	0.61146	0	0.38037	0.265778	0.0814257
18S	1331	C	1532	514	2046	0.490734	0	0	1914	1943	3857	0.501673	0	0	340	215	555	0.365847	0	0	0	0
18S	1332	A	1143	287	1430	0.251751	0	0	2036	1026	3062	0.338869	0	0	294	127	421	0.114139	0	0	0	0
18S	1333	U	1145	383	1528	0.305334	0	0	1310	1505	2815	0.25623	0	0	342	152	494	0.195802	0	0	0	0
18S	1334	G	694	244	938	0.131026	0	0.115956	488	1441	1929	0.0961831	0	0.0877851	244	90	334	0.257645	0	0.205351	0.136364	0.0501183
18S	1335	G	357	176	533	1.17033	0.214368	0.539706	133	1035	1168	0.891417	0.150072	0.471509	195	68	263	0.822264	0.140646	0.452172	0.487796	0.0375454
18S	1336	C	329	230	559	1.04583	0.144599	0.511648	1109	1150	2259	0.128727	0	0	117	137	254	1.06318	0.205319	0.516293	0.342647	0.242295
18S	1337	C	670	177	847	0.468711	0	0.319387	1611	748	2359	0.147476	0	0	402	129	531	0.141813	0	0.124405	0.147931	0.131446
18S	1338	G	549	136	685	0.975332	0.101483	0.494121	708	422	1130	0.820503	0.114625	0.45092	309	122	431	0.639969	0.0467385	0.390784	0.445275	0.0423754
18S	1339	U	664	141	805	0.817191	0.114671	0.450007	658	516	1174	0.713504	0.0848691	0.416607	457	189	646	0.213138	0	0.175915	0.34751	0.122099
18S	1340	U	1049	189	1238	0.238158	0	0.192474	854	565	1419	0.375524	0	0.273144	554	166	720	0.195808	0	0.163936	0.209851	0.0462465
18S	1341	C	1377	345	1722	0.045889	0	0	1167	338	1505	0.30349	0	0.232947	731	147	878	0.0513209	0	0.0488686	0.0939386	0.100298
18S	1342	U	1666	246	1912	0.0355927	0	0	1483	589	2072	0.0421986	0	0	895	197	1092	0.0848836	0	0	0	0
18S	1343	U	2671	745	3416	0.471492	0	0	3067	714	3781	0.538272	0	0	1684	248	1932	0.507047	0	0	0	0
18S	1344	A	2330	544	2874	0.2953	0	0	2119	383	2502	0.25101	0	0	1348	125	1473	0.296465	0	0	0	0
18S	1345	G	2000	291	2291	0.0282432	0	0	1719	460	2179	0.120265	0	0	1100	283	1383	0.233406	0	0	0	0
18S	1346	U	1387	526	1913	0.239168	0	0.193088	1008	576	1584	0.256327	0	0.204131	688	356	1044	0.0495056	0	0.0472134	0.148144	0.0715111
18S	1347	U	1191	897	2088	0.184905	0	0.156114	922	550	1472	0.399909	0	0.285807	424	381	805	0.408781	0.0114964	0.290422	0.244114	0.0622544
18S	1348	G	1425	1416	2841	0.164587	0	0	1228	843	2071	0.0562098	0	0	655	595	1250	0.176286	0	0	0	0
18S	1349	G	536	987	1523	0.666149	0.122073	0.399971	368	558	926	1.28907	0.232352	0.563407	198	334	532	1.01409	0.181273	0.503968	0.489115	0.0675438
18S	1350	U	706	2160	2866	0.209259	0	0	581	1346	1927	0.00191332	0	0	334	544	878	0.0589432	0	0.0557222	0.0185741	0.0262677
18S	1351	G	1177	1537	2714	0.19637	0	0	1189	465	1654	0.206539	0	0.171269	462	372	834	0.0441783	0	0.0423577	0.0712089	0.0728356
18S	1352	G	1174	1302	2476	0.136585	0	0	1472	480	1952	0.068857	0	0.0644521	737	234	971	0.153989	0	0	0.021484	0.030383
18S	1353	A	1794	1616	3410	0.427121	0	0	2168	1003	3171	0.335274	0	0	1115	283	1398	0.456247	0	0	0	0
18S	1354	G	577	716	1293	0.645758	0.106561	0.392562	633	650	1283	0.959129	0.186455	0.489764	197	143	340	1.6654	0.279593	0.625509	0.502612	0.0955335
18S	1355	C	819	1391	2210	0.16428	0	0	1285	1799	3084	0.239319	0	0	435	439	874	0.0754159	0	0	0	0
18S	1356	G	423	761	1184	0.572208	0.0670086	0.364147	873	1085	1958	0.317628	0	0.241154	248	115	363	1.39863	0.20723	0.583763	0.396355	0.141712
18S	1357	A	498	555	1053	0.653605	0.0620043	0.395488	1488	1130	2618	0.0196173	0	0	402	136	538	0.596928	0	0.374233	0.256573	0.181632
18S	1358	U	993	461	1454	0.104139	0	0.0943757	2089	1491	3580	0.283053	0	0	832	132	964	0.132251	0	0	0.0314586	0.0444891
18S	1359	U	875	551	1426	0.0842716	0	0.0777721	1702	1804	3506	0.239847	0	0	699	334	1033	0.173694	0	0	0.025924	0.0366621
18S	1360	U	1104	928	2032	0.349664	0	0	2066	1713	3779	0.334371	0	0	980	515	1495	0.49567	0	0	0	0
18S	1361	G	359	411	770	0.838911	0.0917594	0.456522	705	767	1472	0.851641	0.109672	0.460107	348	216	564	0.522439	0	0.343558	0.420062	0.0541163
18S	1362	U	392	559	951	0.447561	0	0.309407	717	1185	1902	0.397238	0	0.284409	322	307	629	0.434744	0	0.303347	0.299055	0.0106471
18S	1363	C	781	754	1535	0.138043	0	0	1296	1087	2383	0.0724413	0	0.0675744	692	260	952	0.0511251	0	0	0.0225248	0.0318549
18S	1364	U	807	1026	1833	0.288865	0	0	1172	2083	3255	0.273109	0	0	660	460	1120	0.195738	0	0	0	0
18S	1365	G	842	917	1759	0.228548	0	0	1582	1859	3441	0.363581	0	0	741	425	1166	0.218385	0	0	0	0
18S	1366	G	244	395	639	1.41719	0.232998	0.586675	326	709	1035	1.23733	0.169259	0.553278	95	158	253	3.02957	0.426132	0.75257	0.630841	0.0871484
18S	1367	U	240	373	613	1.59672	0.300578	0.615285	218	802	1020	1.12653	0.118003	0.529995	92	219	311	2.3297	0.376034	0.700347	0.615209	0.0695459
18S	1368	U	337	1674	2011	0.18203	0	0	419	3153	3572	0.478776	0	0	163	1746	1909	0.523549	0	0	0	0
18S	1369	A	291	1063	1354	0.340508	0	0.254154	337	1269	1606	0.257471	0	0.204854	117	866	983	0.0468044	0	0.0447552	0.167921	0.0893869
18S	1370	A	350	995	1345	0.400611	0	0.286178	484	1172	1656	0.16385	0	0.140856	198	640	838	0.231228	0	0.187984	0.205006	0.0605359
18S	1371	U	349	2071	2420	0.205021	0	0	354	1257	1611	0.233912	0	0.189665	173	1149	1322	0.191694	0	0	0.0632217	0.0894089
18S	1372	U	288	2180	2468	0.194874	0	0	471	1180	1651	0.189171	0	0.159159	160	931	1091	0.0256614	0	0.0250417	0.0614003	0.0698779
18S	1373	C	542	1741	2283	0.0738762	0	0	688	892	1580	0.312587	0	0.238261	378	1167	1545	0.275952	0	0	0.0794202	0.112317
18S	1374	C	714	3146	3860	0.453066	0	0	811	988	1799	0.250019	0	0.200101	329	780	1109	0.110961	0	0.0999594	0.10002	0.0816908
18S	1375	G	551	958	1509	0.597432	0	0.37415	706	683	1389	0.667298	0.115228	0.4004	335	182	517	1.46461	0.222845	0.594722	0.456424	0.0983767
18S	1376	A	730	889	1619	0.503957	0	0.335225	894	787	1681	0.462261	0.0656136	0.316256	381	169	550	1.38552	0.212674	0.581247	0.410909	0.120695
18S	1377	U	2676	944	3620	0.412685	0	0	3111	1659	4770	0.557647	0	0	1968	737	2705	0.616293	0	0	0	0
18S	1378	A	1174	433	1607	0.458188	0	0.314352	1229	1384	2613	0.0460767	0	0	681	508	1189	0.0353315	0	0.0341535	0.116168	0.140829
18S	1379	A	998	670	1668	0.35485	0	0.262027	1325	1003	2328	0.0917657	0	0.0840856	655	353	1008	0.22524	0	0.183982	0.176698	0.0728265
18S	1380	C	1926	1692	3618	0.455694	0	0	2257	1811	4068	0.419898	0	0	934	588	1522	0.21543	0	0	0	0
18S	1381	G	1330	934	2264	0.144994	0	0	1257	1239	2496	0.00270992	0	0	854	415	1269	0.0312598	0	0	0	0
18S	1382	A	1220	711	1931	0.035536	0	0	1412	1738	3150	0.26533	0	0	863	508	1371	0.117533	0	0	0	0
18S	1383	A	43	19	62	30.5166	0.898636	0.968759	26	200	226	10.2115	0.761453	0.911164	3	20	23	55.6329	0.944798	0.983066	0.954329	0.0310766	1	0.968759	0.911164	0.983066	0.954329	0.0310766
18S	1384	C	1312	1447	2759	0.463824	0	0	856	2503	3359	0.429385	0	0	784	917	1701	0.391996	0	0	0	0
18S	1385	G	772	766	1538	0.0370298	0	0	420	1130	1550	0.255656	0	0.203708	409	504	913	0.15417	0	0.133703	0.11247	0.0845078
18S	1386	A	483	1187	1670	0.204129	0	0	266	1807	2073	0.157323	0	0	418	1569	1987	0.562676	0	0	0	0
18S	1387	G	114	852	966	0.226497	0	0.184825	292	1184	1476	0.0764763	0	0.0710879	237	998	1235	0.316388	0	0	0.0853044	0.0761214
18S	1388	A	17	535	552	0.961784	0	0.490712	154	743	897	0.658797	0	0.39742	80	512	592	0.367585	0	0.269116	0.385749	0.090842
18S	1389	C	218	921	1139	0.208187	0	0	389	969	1358	0.0504701	0	0	100	679	779	0.117621	0	0	0	0
18S	1390	U	311	645	956	0.0788227	0	0	268	929	1197	0.0862641	0	0.0794747	78	315	393	0.746926	0.0197821	0.428188	0.169221	0.18597
18S	1391	C	13	43	56	13.7481	0.827946	0.933305	26	567	593	1.10866	0.218812	0.526185	8	8	16	35.634	0.90798	0.974267	0.811253	0.202265	1	0.933305	0.925192	0.974267	0.944255	0.021479
18S	1392	U	334	253	587	0.213492	0	0.176179	395	938	1333	0.164285	0	0	117	274	391	0.299943	0	0.231189	0.135789	0.098609
18S	1393	G	220	453	673	0.0330696	0	0	386	729	1115	0.0207885	0	0	109	90	199	1.22667	0.0424916	0.552138	0.184046	0.26028
18S	1394	G	80	445	525	0.363857	0	0.267158	245	239	484	1.54639	0.269368	0.60778	57	158	215	1.24213	0	0.555142	0.476693	0.149714
18S	1395	C	145	520	665	0.0947614	0	0.0866779	435	844	1279	0.0925	0	0	106	359	465	0.0286123	0	0.0278746	0.0381841	0.0361292
18S	1396	A	86	226	312	1.49237	0.19718	0.599544	493	518	1011	0.178964	0	0.151925	101	179	280	0.796916	0	0.444371	0.398613	0.185582
18S	1397	U	107	736	843	0.0838994	0	0	548	1151	1699	0.31117	0	0	182	377	559	0.0729563	0	0	0	0
18S	1398	G	233	532	765	0.236379	0	0.191389	254	580	834	0.627758	0.00758113	0.385942	114	165	279	1.20492	0	0.547356	0.374895	0.145533
18S	1399	C	442	399	841	0.23625	0	0.191286	430	853	1283	0.0543268	0	0.0515655	125	565	690	0.11444	0	0	0.0809504	0.0808091
18S	1400	U	476	1349	1825	0.457503	0	0	471	2157	2628	0.530151	0	0	161	1787	1948	0.733824	0	0	0	0
18S	1401	A	277	531	808	0.472586	0	0.321192	299	495	794	0.919986	0.132989	0.479477	71	536	607	0.167818	0	0.143905	0.314858	0.13707
18S	1402	A	230	664	894	0.39861	0	0.285232	304	582	886	0.815295	0.0988336	0.449404	46	250	296	1.6401	0.131431	0.62202	0.452219	0.137508
18S	1403	C	258	1110	1368	0.0783784	0	0	603	1248	1851	0.161483	0	0	100	600	700	0.0667776	0	0.0626813	0.0208938	0.0295483
18S	1404	U	263	2172	2435	0.523458	0	0	621	1185	1806	0.138142	0	0	118	568	686	0.0920912	0	0.0844381	0.028146	0.0398045
18S	1405	A	142	1424	1566	0.213678	0	0	675	983	1658	0.0458643	0	0	84	527	611	0.225654	0	0.184355	0.0614515	0.0869056
18S	1406	G	178	765	943	0.362853	0	0.266452	616	718	1334	0.214782	0	0.176916	169	649	818	0.139194	0	0	0.147789	0.110711
18S	1407	U	190	1158	1348	0.154575	0	0	694	1077	1771	0.177834	0	0	77	731	808	0.248496	0	0	0	0
18S	1408	U	347	963	1310	0.182914	0	0	1548	1230	2778	0.536168	0	0	223	980	1203	0.562745	0	0	0	0
18S	1409	A	172	763	935	0.094765	0	0.0866465	699	790	1489	0.0923937	0	0	72	354	426	0.35605	0	0.263018	0.116555	0.10944
18S	1410	C	149	819	968	0.0684669	0	0	150	1018	1168	0.0619428	0	0.0583767	113	453	566	0.122124	0	0	0.0194589	0.027519
18S	1411	G	26	331	357	1.27607	0.204066	0.561335	14	764	778	0.489502	0	0.328918	9	201	210	1.27857	0.150427	0.562297	0.484184	0.10979
18S	1412	C	66	990	1056	0.370419	0	0	149	1181	1330	0.207137	0	0	21	476	497	0.159282	0	0	0	0
18S	1413	G	29	466	495	0.406989	0	0.289678	75	350	425	1.59254	0.147515	0.614835	28	153	181	1.24988	0.0233972	0.556891	0.487135	0.141613
18S	1414	A	15	149	164	3.07872	0.415417	0.755948	33	222	255	3.05178	0.297281	0.753922	4	172	176	1.04721	0	0.512945	0.674272	0.114078
18S	1415	C	31	200	231	1.6637	0.195742	0.625594	75	266	341	1.74587	0.189728	0.636495	9	78	87	2.59646	0.291349	0.724238	0.662109	0.0441564
18S	1416	C	72	225	297	0.975913	0.0152802	0.494745	186	270	456	0.983686	0.0170626	0.496436	36	76	112	1.71819	0.130149	0.634173	0.541785	0.0653321
18S	1417	C	150	254	404	0.530123	0	0.347018	419	392	811	0.13462	0	0.118776	109	122	231	0.319397	0	0.242871	0.236222	0.0932978
18S	1418	C	730	328	1058	0.442556	0	0	1562	560	2122	0.617062	0	0	461	213	674	0.596181	0	0	0	0
18S	1419	C	658	299	957	0.378508	0	0	773	435	1208	0.240695	0	0	262	145	407	0.271078	0	0	0	0
18S	1420	G	496	78	574	0.174184	0	0.148564	515	228	743	0.371819	0	0.271307	175	53	228	0.448229	0	0.310438	0.243436	0.0689603
18S	1421	A	489	69	558	0.300457	0	0.231358	587	566	1153	0.10181	0	0	143	102	245	0.375474	0	0.273787	0.168382	0.120317
18S	1422	G	332	108	440	0.807886	0.0529939	0.447429	520	197	717	0.618833	0.0144076	0.3826	113	164	277	0.25044	0	0.200859	0.343629	0.104365
18S	1423	C	902	579	1481	0.527433	0	0	1300	281	1581	0.312965	0	0	417	232	649	0.532393	0	0	0	0
18S	1424	G	584	199	783	0.0106718	0	0.0105724	615	316	931	0.262077	0	0.207832	175	167	342	0.0419177	0	0	0.0728014	0.0955784
18S	1425	G	335	161	496	0.590901	0	0.371896	502	323	825	0.355838	0	0.262683	107	112	219	0.386364	0	0.279605	0.304728	0.0479945
18S	1426	U	607	237	844	0.146601	0	0	718	380	1098	0.0140532	0	0	224	125	349	0.242794	0	0	0	0
18S	1427	C	553	292	845	0.15633	0	0	796	522	1318	0.174324	0	0	170	96	266	0.0303371	0	0	0	0
18S	1428	G	656	373	1029	0.327519	0	0	1319	332	1651	0.350161	0	0	193	90	283	0.150704	0	0	0	0
18S	1429	G	403	142	545	0.491351	0	0.329872	767	102	869	0.508301	0	0.33726	102	33	135	0.866013	0.0417212	0.465934	0.377689	0.0624718
18S	1430	C	346	284	630	0.379961	0	0.275659	805	351	1156	0.251858	0	0.201327	136	41	177	0.339139	0	0.254318	0.243768	0.0312495
18S	1431	G	379	98	477	0.971106	0.0431403	0.493194	600	158	758	1.17129	0.145101	0.539772	96	26	122	0.984463	0.0874803	0.498126	0.510364	0.020892
18S	1432	U	298	165	463	1.1359	0.0885767	0.532349	551	423	974	0.75559	0.0181833	0.430642	70	29	99	1.49111	0.187609	0.600985	0.521326	0.0699777
18S	1433	C	474	92	566	0.764021	0	0.433547	780	462	1242	0.402941	0	0.287376	87	48	135	0.76732	0	0.435986	0.385636	0.0694873
18S	1434	C	726	93	819	0.19603	0	0.164068	953	617	1570	0.10744	0	0.0970727	116	78	194	0.203134	0	0.16956	0.143567	0.0329527
18S	1435	C	1818	142	1960	0.561652	0	0	2591	869	3460	0.551196	0	0	364	63	427	0.473806	0	0	0	0
18S	1436	C	2464	146	2610	0.708528	0	0	3190	980	4170	0.655819	0	0	479	73	552	0.62172	0	0	0	0
18S	1437	C	999	232	1231	0.281836	0	0	1450	1147	2597	0.401446	0	0	216	88	304	0.167432	0	0	0	0
18S	1438	A	625	64	689	0.315894	0	0.240325	718	296	1014	0.622189	0	0.383782	146	37	183	0.472585	0	0.322111	0.315406	0.0587578
18S	1439	A	401	57	458	0.939724	0	0.485007	600	201	801	0.944819	0	0.486125	87	41	128	1.24246	0	0.555984	0.509039	0.0331983
18S	1440	C	189	51	240	2.68681	0.269032	0.729584	273	301	574	1.58325	0.128866	0.613303	45	80	125	1.40829	0.102861	0.586701	0.643196	0.0620435		0.729584	0.613303	0.586701	0.643196	0.0620435
18S	1441	U	440	181	621	0.243373	0	0.195989	599	644	1243	0.00141122	0	0.00141036	89	366	455	0.4279	0	0	0.0657999	0.0920596
18S	1442	U	5	9	14	50.983	0.91209	0.982022	7	57	64	17.8444	0.766699	0.947708	1	2	3	78.3778	0.959168	0.990522	0.973417	0.0185076	1	0.982022	0.947708	0.990522	0.973417	0.0185076
18S	1443	C	280	272	552	0.182017	0	0.154225	370	652	1022	0.0578799	0	0	92	411	503	0.462853	0	0	0.0514082	0.0727022
18S	1444	U	208	509	717	0.053126	0	0	305	476	781	0.221142	0	0.181285	57	168	225	0.456785	0	0.314512	0.165266	0.128898
18S	1445	U	196	496	692	0.0919352	0	0.0843062	308	549	857	0.163844	0	0.140919	67	312	379	0.0919883	0	0	0.0750751	0.0578991
18S	1446	A	264	776	1040	0.238115	0	0	345	873	1218	0.165573	0	0	88	315	403	0.0683168	0	0	0	0
18S	1447	G	74	221	295	2.39722	0.421854	0.706344	101	114	215	4.6464	0.619631	0.823571	34	70	104	3.22307	0.514913	0.76493	0.764949	0.0478577	1	0.706344	0.823571	0.76493	0.764949	0.0478577
18S	1448	A	428	819	1247	0.230627	0	0	608	1131	1739	0.395096	0	0	205	273	478	0.158409	0	0	0	0
18S	1449	G	816	450	1266	0.181628	0	0	814	856	1670	0.31034	0	0	476	155	631	0.358281	0	0	0	0
18S	1450	G	838	691	1529	0.300675	0	0	908	647	1555	0.237889	0	0	416	165	581	0.307045	0	0	0	0
18S	1451	G	963	361	1324	0.0961006	0	0	802	611	1413	0.0924485	0	0	458	121	579	0.292701	0	0	0	0
18S	1452	A	680	426	1106	0.172799	0	0.147453	742	534	1276	0.0514313	0	0.048952	443	85	528	0.231506	0	0	0.0654683	0.0613198
18S	1453	C	1280	519	1799	0.32079	0	0	801	674	1475	0.107897	0	0	397	90	487	0.209358	0	0	0	0
18S	1454	A	439	467	906	0.51448	0.0345029	0.339955	248	346	594	1.58753	0.349022	0.613929	128	91	219	0.828333	0.191621	0.454183	0.469356	0.112363
18S	1455	A	237	522	759	0.795643	0.0896596	0.443421	458	822	1280	0.121702	0	0.108573	135	62	197	0.867789	0.127228	0.465867	0.339287	0.163397
18S	1456	G	894	399	1293	0.0159883	0	0	508	640	1148	0.274538	0	0.215549	241	37	278	0.140064	0	0.123244	0.112931	0.0882993
18S	1457	U	1373	968	2341	0.516567	0	0	653	1583	2236	0.381866	0	0	211	192	403	0.328355	0	0	0	0
18S	1458	G	1037	686	1723	0.295108	0	0	604	981	1585	0.0496637	0	0	204	129	333	0.254691	0	0	0	0
18S	1459	G	392	399	791	0.6367	0.0196107	0.389315	310	789	1099	0.427889	0	0.299856	49	88	137	0.73913	0.10015	0.426778	0.371983	0.0532453
18S	1460	C	508	633	1141	0.0179899	0	0.0176872	762	1763	2525	0.459202	0	0	34	119	153	0.366089	0	0.269263	0.0956502	0.122975
18S	1461	G	378	361	739	0.618814	0	0.382583	189	833	1022	0.520213	0	0.342418	21	130	151	0.321784	0	0.244664	0.323222	0.0579181
18S	1462	U	354	321	675	0.809583	0.0560053	0.447752	286	1185	1471	0.00181159	0	0.00180955	43	62	105	1.0695	0.0323335	0.519157	0.322906	0.228913
18S	1463	U	830	420	1250	0.0903455	0	0	411	1517	1928	0.293917	0	0	73	143	216	0.0810548	0	0	0	0
18S	1464	C	1360	476	1836	0.445678	0	0	574	1323	1897	0.347494	0	0	92	133	225	0.158751	0	0	0	0
18S	1465	A	719	273	992	0.123129	0	0.109728	321	703	1024	0.212932	0	0.175693	52	70	122	0.615266	0	0.382834	0.222752	0.116355
18S	1466	G	295	103	398	2.1029	0.404421	0.678268	188	356	544	1.26393	0.229215	0.558744	36	72	108	0.918043	0.0341544	0.480936	0.572649	0.0811586
18S	1467	C	556	534	1090	0.0820145	0	0.0758622	247	842	1089	0.0426198	0	0	51	108	159	0.328333	0	0.248345	0.108069	0.103913
18S	1468	C	677	755	1432	0.168504	0	0	418	733	1151	0.131472	0	0	133	399	532	0.667501	0	0	0	0
18S	1469	A	512	593	1105	0.122172	0	0.108959	190	397	587	0.691308	0.10541	0.409153	50	97	147	0.577553	0	0.367681	0.295264	0.132821
18S	1470	C	652	717	1369	0.13296	0	0	255	356	611	0.487781	0.0410547	0.328219	87	129	216	0.102867	0	0.093664	0.140628	0.138048
18S	1471	C	662	959	1621	0.315242	0	0	188	550	738	0.176064	0	0.149878	76	125	201	0.327283	0	0.247504	0.132461	0.101791
18S	1472	C	593	1025	1618	0.323663	0	0	226	677	903	0.0141962	0	0	57	158	215	0.439146	0	0.306128	0.102043	0.14431
18S	1473	G	637	521	1158	0.019605	0	0	339	521	860	0.0723835	0	0.067571	126	93	219	0.567222	0	0.362981	0.143517	0.157617
18S	1474	A	686	592	1278	0.160525	0	0	371	634	1005	0.0780318	0	0	130	87	217	0.823344	0.0975798	0.452696	0.150899	0.213403
18S	1475	G	284	334	618	0.723658	0.184745	0.420232	247	460	707	0.350643	0	0.259884	112	188	300	0.365781	0.0402106	0.268471	0.316196	0.0736485
18S	1476	A	315	395	710	0.436615	0.0574952	0.304217	241	522	763	0.3121	0	0.238101	159	299	458	0.0391915	0	0	0.180773	0.130644
18S	1477	U	365	513	878	0.118417	0	0.105987	406	1031	1437	0.340164	0	0	163	482	645	0.278414	0	0	0.0353291	0.0499629
18S	1478	U	365	489	854	0.118129	0	0.105759	491	1102	1593	0.416513	0	0	185	599	784	0.397282	0	0	0.0352531	0.0498553
18S	1479	G	308	369	677	0.539479	0	0.350766	414	357	771	0.371445	0	0.271098	160	337	497	0.0586792	0	0.0555321	0.225799	0.124712
18S	1480	A	476	409	885	0.177289	0	0.150735	773	425	1198	0.183774	0	0	325	504	829	0.413534	0	0	0.0502451	0.0710572
18S	1481	G	373	191	564	0.937581	0.116023	0.484335	372	288	660	0.511447	0	0.338722	276	224	500	0.0261255	0	0.02551	0.282856	0.191435
18S	1482	C	364	743	1107	0.00415162	0	0.00413818	437	785	1222	0.248542	0	0	195	369	564	0.134513	0	0	0.00137939	0.00195076
18S	1483	A	702	754	1456	0.207481	0	0	387	361	748	0.262572	0	0.208186	471	167	638	0.305303	0	0	0.0693954	0.09814
18S	1484	A	410	814	1224	0.0433923	0	0	221	419	640	0.34538	0	0.257014	170	111	281	0.511466	0.0169748	0.339186	0.198733	0.144474
18S	1485	U	471	2254	2725	0.624684	0	0	324	1312	1636	0.595099	0	0	276	144	420	0.170757	0	0	0	0
18S	1486	A	171	843	1014	0.235818	0	0.190972	74	318	392	0.98838	0.0764584	0.497715	77	78	155	1.15057	0.164314	0.536606	0.408431	0.154584
18S	1487	A	195	613	808	0.598791	0	0.374817	136	287	423	0.741378	0	0.42632	148	28	176	0.5629	0	0.361471	0.387536	0.0279604
18S	1488	C	335	1046	1381	0.084684	0	0	383	392	775	0.0842068	0	0	222	63	285	0.193939	0	0	0	0
18S	1489	A	341	1166	1507	0.196434	0	0	375	278	653	0.0300883	0	0.0292529	125	57	182	0.11099	0	0.100395	0.0432161	0.0421587
18S	1490	G	8	45	53	23.792	0.8844	0.960382	16	19	35	19.5753	0.839855	0.952684	3	1	4	36.5933	0.93394	0.978606	0.963891	0.0108694	1	0.960382	0.952684	0.978606	0.963891	0.0108694
18S	1491	G	171	993	1164	0.00559847	0	0	177	280	457	0.481101	0	0.325306	78	41	119	0.333519	0	0.251677	0.192328	0.139279
18S	1492	U	361	1121	1482	0.328403	0	0	342	501	843	0.311664	0	0	90	41	131	0.0628788	0	0.0595836	0.0198612	0.028088
18S	1493	C	245	1229	1474	0.344422	0	0	384	529	913	0.340007	0	0	124	24	148	0.0103654	0	0	0	0
18S	1494	U	357	1210	1567	0.419714	0	0	450	763	1213	0.535649	0	0	138	45	183	0.171739	0	0	0	0
18S	1495	G	238	461	699	0.349079	0	0.259028	155	233	388	0.66144	0	0.398729	71	14	85	1.08953	0.0263481	0.524342	0.394033	0.108365
18S	1496	U	273	714	987	0.14558	0	0	274	455	729	0.181187	0	0	90	46	136	0.495053	0	0.332752	0.110917	0.156861
18S	1497	G	126	320	446	1.04705	0.215973	0.512053	200	120	320	1.05988	0.161965	0.515315	46	69	115	1.1432	0.197477	0.535562	0.520977	0.0103991
18S	1498	A	111	243	354	1.50563	0.288366	0.601576	152	246	398	0.642607	0.0631482	0.391809	46	70	116	1.31548	0.247004	0.570229	0.521205	0.0923869
18S	1499	U	108	540	648	0.281921	0	0.220185	148	644	792	0.222685	0	0	24	320	344	0.198196	0	0	0.0733951	0.103796
18S	1500	G	46	411	457	0.78508	0.10207	0.44034	38	301	339	0.884248	0.0650976	0.470018	13	307	320	0.0705088	0	0	0.303453	0.214915
18S	1501	C	152	671	823	0.11246	0	0	133	543	676	0.17699	0	0	34	457	491	0.417051	0	0	0	0
18S	1502	C	315	567	882	0.188826	0	0	171	477	648	0.149461	0	0	61	515	576	0.511804	0	0	0	0
18S	1503	C	267	624	891	0.217402	0	0	67	485	552	0.00403858	0	0	44	470	514	0.451133	0	0	0	0
18S	1504	U	292	730	1022	0.343586	0	0	86	638	724	0.286651	0	0	37	173	210	0.4396	0	0.306371	0.102124	0.144425
18S	1505	U	599	655	1254	0.496166	0	0	261	793	1054	0.565329	0	0	119	282	401	0.348203	0	0	0	0
18S	1506	A	354	315	669	0.0175954	0	0	148	174	322	0.549983	0	0.355542	57	123	180	0.432106	0.00985144	0.302896	0.219479	0.156676
18S	1507	G	117	313	430	0.505904	0.0880369	0.336465	50	200	250	0.957592	0.129443	0.490166	20	80	100	1.3879	0.233318	0.583642	0.470091	0.101903
18S	1508	A	155	116	271	1.23288	0.244238	0.553059	88	86	174	1.6833	0.258407	0.628664	37	51	88	1.32909	0.14471	0.573414	0.585046	0.0319424
18S	1509	U	191	303	494	0.0658586	0	0.0619066	160	355	515	0.177756	0	0	26	85	111	0.593254	0	0.374452	0.145453	0.163887
18S	1510	G	62	177	239	1.19662	0.158169	0.54579	63	104	167	1.90939	0.205066	0.657631	17	63	80	1.2428	0	0.557196	0.586872	0.0502501
18S	1511	U	65	367	432	0.0595843	0	0.0563565	70	249	319	0.453021	0	0.312451	19	65	84	1.20863	0	0.550161	0.306323	0.201641
18S	1512	C	78	308	386	0.106316	0	0.0963244	208	180	388	0.157898	0	0.136669	38	143	181	0.0181319	0	0	0.0776646	0.0573339
18S	1513	C	103	321	424	0.0328105	0	0.0318407	199	247	446	0.0858066	0	0.0791888	80	85	165	0.185676	0	0.157399	0.0894762	0.0517726
18S	1514	G	133	170	303	0.502887	0.00801849	0.335348	283	142	425	0.201774	0	0.168225	76	33	109	0.950808	0.024905	0.489674	0.331082	0.131266
18S	1515	G	207	182	389	0.234245	0	0.190183	438	308	746	0.305994	0	0	163	97	260	0.172882	0	0	0.0633944	0.0896532
18S	1516	G	529	187	716	0.379079	0	0	774	283	1057	0.542481	0	0	357	189	546	0.654195	0	0	0	0
18S	1517	G	168	189	357	0.436685	0	0.304545	277	173	450	0.297068	0	0.229423	99	152	251	0.0847002	0	0	0.177989	0.12954
18S	1518	C	329	264	593	0.180715	0	0	444	147	591	0.0345533	0	0	150	128	278	0.20223	0	0	0	0
18S	1519	U	403	438	841	0.436395	0	0	503	195	698	0.174154	0	0	176	102	278	0.235802	0	0	0	0
18S	1520	G	177	119	296	0.800262	0.0475414	0.445358	161	130	291	1.11963	0.178724	0.529075	64	30	94	1.32901	0.0967435	0.573223	0.515886	0.0530272
18S	1521	C	357	361	718	0.297265	0	0	465	217	682	0.154612	0	0	156	92	248	0.210977	0	0	0	0
18S	1522	A	175	118	293	0.873318	0.110519	0.467036	207	118	325	0.840014	0.111754	0.457288	50	46	96	1.03654	0.0953232	0.511561	0.478628	0.0236244
18S	1523	C	382	222	604	0.156345	0	0	417	300	717	0.272454	0	0	98	100	198	0.209436	0	0	0	0
18S	1524	G	161	138	299	0.888556	0.139734	0.471327	253	176	429	0.306408	0	0.234961	28	34	62	1.58889	0.2946	0.61752	0.441269	0.157619
18S	1525	C	312	348	660	0.228761	0	0	386	455	841	0.405582	0	0	52	87	139	0.0204762	0	0.0202068	0.00673559	0.00952556
18S	1526	G	191	182	373	0.430006	0	0.301266	234	203	437	0.244368	0	0.19674	41	41	82	0.752477	0.0906147	0.432351	0.310119	0.0963913
18S	1527	C	287	464	751	0.342642	0	0	403	215	618	0.132867	0	0	76	102	178	0.226319	0	0	0	0
18S	1528	G	212	169	381	0.357243	0	0.263721	311	134	445	0.281116	0	0.219815	97	36	133	0.0805141	0	0.0750328	0.18619	0.0806176
18S	1529	C	301	379	680	0.274955	0	0	334	101	435	0.449592	0	0.310642	100	37	137	0.196216	0	0.16503	0.158557	0.126902
18S	1530	U	466	271	737	0.367435	0	0	395	150	545	0.149145	0	0.129995	110	38	148	0.241834	0	0.195798	0.108598	0.0813535
18S	1531	A	156	103	259	0.950641	0.142447	0.488311	293	66	359	0.811173	0.0491572	0.44856	94	21	115	0.774234	0.0845308	0.438507	0.458459	0.0215036
18S	1532	C	416	182	598	0.264367	0	0	629	71	700	0.124045	0	0	178	30	208	0.0209995	0	0.0206644	0.00688813	0.00974129
18S	1533	A	194	113	307	0.486977	0.0176556	0.328211	587	19	606	0.0810178	0	0.0750602	145	16	161	0.551852	0.0586418	0.357029	0.253433	0.126676
18S	1534	C	198	144	342	0.225526	0	0.184463	920	60	980	0.367584	0	0	222	11	233	0.129487	0	0.115078	0.0998469	0.0760729
18S	1535	U	288	247	535	0.296082	0	0	1003	364	1367	0.573855	0	0	406	22	428	0.384434	0	0	0	0
18S	1536	G	219	99	318	0.204319	0	0.170098	520	86	606	0.127512	0	0.113257	433	36	469	0.396856	0	0	0.0944518	0.0707039
18S	1537	A	79	139	218	0.794622	0.0695619	0.443909	160	43	203	2.67097	0.409575	0.728565	172	32	204	0.626829	0.0381324	0.386466	0.519647	0.149577
18S	1538	C	267	114	381	0.0958115	0	0.0876437	368	215	583	0.312405	0	0.238351	228	70	298	0.172575	0	0.147597	0.157864	0.0619528
18S	1539	U	159	147	306	0.4751	0	0.322792	142	598	740	0.0759034	0	0.0706372	216	272	488	0.303567	0	0	0.131143	0.138551
18S	1540	G	160	163	323	0.526783	0.0249433	0.345727	207	312	519	0.676923	0.050846	0.404133	109	216	325	0.139162	0	0.122491	0.290784	0.121366
18S	1541	G	65	134	199	1.92561	0.379029	0.659318	189	355	544	0.748583	0.0852612	0.428558	107	209	316	0.228742	0	0.186638	0.424838	0.192988
18S	1542	C	186	347	533	0.114524	0	0.102929	378	481	859	0.138411	0	0.121707	287	128	415	0.0826923	0	0	0.0748785	0.0534992
18S	1543	U	342	414	756	0.137854	0	0	604	449	1053	0.0571895	0	0.0541444	233	146	379	0.0459649	0	0.0440558	0.0327334	0.0235096
18S	1544	C	713	329	1042	0.350325	0	0	1082	462	1544	0.251507	0	0	360	166	526	0.266856	0	0	0	0
18S	1545	A	590	248	838	0.0981724	0	0	1082	335	1417	0.115358	0	0	239	75	314	0.299647	0	0.231125	0.0770417	0.108953
18S	1546	G	417	362	779	0.0180912	0	0.0177921	889	285	1174	0.136066	0	0.119859	251	75	326	0.201563	0	0.168179	0.101943	0.0626885
18S	1547	C	763	521	1284	0.403891	0	0	1468	510	1978	0.333637	0	0	433	94	527	0.289331	0	0	0	0
18S	1548	G	443	310	753	0.122591	0	0.109332	1350	213	1563	0.0850881	0	0	313	113	426	0.0688785	0	0	0.0364442	0.0515398
18S	1549	U	572	573	1145	0.301968	0	0	1626	785	2411	0.4243	0	0	436	149	585	0.331532	0	0	0	0
18S	1550	G	376	252	628	0.302314	0	0.23242	619	265	884	0.749404	0.128145	0.428654	180	51	231	0.834483	0.107799	0.455959	0.372344	0.0995673
18S	1551	U	382	519	901	0.190084	0	0	1022	212	1234	0.187233	0	0.157813	229	25	254	0.633508	0.03291	0.388754	0.182189	0.159641
18S	1552	G	325	166	491	0.486811	0.0293641	0.327868	808	184	992	0.468815	0.00175544	0.319398	184	19	203	1.10485	0.179752	0.526131	0.391132	0.0955213
18S	1553	C	402	315	717	0.0825596	0	0	1278	225	1503	0.0954566	0	0	444	15	459	0.124348	0	0	0	0
18S	1554	C	451	147	598	0.0276943	0	0.0269918	1361	177	1538	0.165425	0	0	541	21	562	0.297198	0	0	0.00899728	0.0127241
18S	1555	U	574	179	753	0.269113	0	0	1573	423	1996	0.427914	0	0	629	71	700	0.470043	0	0	0	0
18S	1556	A	234	81	315	0.715471	0.146757	0.417841	628	327	955	0.198768	0	0.165955	231	38	269	0.508971	0	0.338127	0.307307	0.105116
18S	1557	C	303	75	378	0.305013	0	0.234198	710	370	1080	0.00387501	0	0	306	100	406	0.0443352	0	0	0.0780659	0.110402
18S	1558	C	272	129	401	0.119762	0	0.107191	562	420	982	0.0343845	0	0.0332743	231	152	383	0.0205729	0	0.0202098	0.0535585	0.0382974
18S	1559	C	292	82	374	0.179911	0	0.152824	293	441	734	0.343704	0.00203863	0.256048	117	183	300	0.356257	0	0.263322	0.224064	0.0504621
18S	1560	U	383	226	609	0.370656	0	0	417	530	947	0.0780005	0	0	215	318	533	0.33221	0	0	0	0
18S	1561	A	166	97	263	0.509596	0.0217031	0.33842	151	238	389	1.19607	0.242227	0.545277	62	173	235	0.516102	0	0.341368	0.408355	0.0968262
18S	1562	C	180	189	369	0.0145345	0	0.0143646	246	551	797	0.0550265	0	0	56	284	340	0.0710003	0	0	0.00478819	0.00677153
18S	1563	G	38	150	188	1.18883	0.22266	0.544451	130	441	571	0.357537	0	0.263711	51	199	250	0.270208	0	0.213397	0.34052	0.145657
18S	1564	C	134	227	361	0.103714	0	0.0942039	156	511	667	0.129125	0	0.11451	49	319	368	0.222855	0	0	0.0695714	0.049888
18S	1565	C	104	389	493	0.223864	0	0	272	439	711	0.0452715	0	0.0433691	46	419	465	0.451717	0	0	0.0144564	0.0204444
18S	1566	G	103	184	287	0.492168	0	0.330604	343	225	568	0.393263	0.0231372	0.282617	35	93	128	1.29604	0.178107	0.566379	0.3932	0.124013
18S	1567	G	128	146	274	0.557333	0.0237087	0.358714	251	341	592	0.348848	0.020978	0.25895	40	49	89	2.09457	0.300642	0.679292	0.432319	0.179323
18S	1568	C	371	272	643	0.347654	0	0	642	645	1287	0.391632	0	0	141	149	290	0.0870561	0	0	0	0
18S	1569	A	358	278	636	0.294244	0	0	416	552	968	0.115101	0	0	129	100	229	0.171063	0	0.146619	0.0488731	0.0691169
18S	1570	G	196	210	406	0.281409	0	0.220031	335	481	816	0.131593	0	0.116416	75	108	183	0.496437	0	0.332955	0.223134	0.0884292
18S	1571	G	162	124	286	0.936276	0.160682	0.484416	362	369	731	0.292517	0	0.226555	105	57	162	0.659373	0	0.398837	0.369936	0.107237
18S	1572	C	335	370	705	0.199544	0	0	512	605	1117	0.135709	0	0	165	348	513	0.526546	0	0	0	0
18S	1573	G	198	158	356	0.792842	0.0807016	0.442918	280	486	766	0.357308	0	0.263501	63	130	193	0.537113	0	0.350606	0.352342	0.0732571
18S	1574	C	365	351	716	0.133938	0	0	416	853	1269	0.197673	0	0	128	332	460	0.398192	0	0	0	0
18S	1575	G	399	313	712	0.0940003	0	0	293	878	1171	0.0789818	0	0	96	146	242	0.256699	0	0.204935	0.0683118	0.0966075
18S	1576	G	513	367	880	0.27098	0	0	494	734	1228	0.053648	0	0	132	88	220	0.409553	0	0.291491	0.0971636	0.13741
18S	1577	G	297	232	529	0.377379	0	0.274359	329	272	601	1.34046	0.219953	0.57314	88	65	153	1.17395	0.126447	0.541626	0.463042	0.134038
18S	1578	U	628	683	1311	0.494123	0	0	874	811	1685	0.163352	0	0	222	387	609	0.517049	0	0	0	0
18S	1579	A	396	161	557	0.375129	0	0.273152	556	344	900	0.809076	0.115993	0.447506	144	185	329	0.00983165	0	0.00976523	0.243474	0.179935
18S	1580	A	238	150	388	1.09229	0.215034	0.522697	472	595	1067	0.672503	0.133768	0.402319	116	98	214	0.790594	0.0285572	0.442676	0.455897	0.0500252
18S	1581	C	570	260	830	0.0872577	0	0	1154	809	1963	0.0903994	0	0	217	91	308	0.262855	0	0.208678	0.0695594	0.0983719
18S	1582	C	373	303	676	0.132414	0	0.117084	1285	999	2284	0.201571	0	0	159	116	275	0.562158	0.0236161	0.360696	0.15926	0.150243
18S	1583	C	464	622	1086	0.371808	0	0	1736	1683	3419	0.50166	0	0	154	281	435	0.0212029	0	0	0	0
18S	1584	G	296	327	623	0.148219	0	0.129267	925	1187	2112	0.12218	0	0	126	238	364	0.239543	0	0.193679	0.107649	0.0805333
18S	1585	U	379	601	980	0.37882	0	0	949	1385	2334	0.259096	0	0	104	479	583	0.288394	0	0	0	0
18S	1586	U	285	562	847	0.298179	0	0	793	1888	2681	0.402552	0	0	102	736	838	0.547027	0	0	0	0
18S	1587	G	159	399	558	0.0896641	0	0.0824213	496	1120	1616	0.00281729	0	0	60	494	554	0.273353	0	0	0.0274738	0.0388538
18S	1588	A	112	353	465	0.192847	0	0.161961	378	782	1160	0.270925	0.00455228	0.213316	24	639	663	0.450251	0	0	0.125092	0.0909044
18S	1589	A	40	180	220	1.40689	0.253208	0.585627	113	486	599	1.25274	0.249371	0.556508	17	166	183	1.11618	0.19999	0.528809	0.556981	0.023198
18S	1590	C	33	314	347	0.306641	0	0.235196	161	437	598	0.898238	0.131907	0.473612	16	240	256	0.330783	0	0.249291	0.319367	0.10922
18S	1591	C	36	281	317	0.425891	0	0.299344	99	379	478	1.1444	0.152193	0.534189	14	183	197	0.595623	0.035268	0.374471	0.402668	0.0979261
18S	1592	C	18	356	374	0.0801481	0	0.0743847	83	492	575	0.511979	0	0.339004	0	148	148	0.834825	0.0014556	0.456659	0.290016	0.159861
18S	1593	C	74	482	556	0.34215	0	0	371	488	859	0.170426	0	0	23	145	168	0.307495	0	0.236248	0.0787493	0.111368
18S	1594	A	56	109	165	1.38032	0.15489	0.58136	290	241	531	0.273747	0	0.215232	27	119	146	0.284656	0	0.222761	0.339784	0.170847
18S	1595	U	109	113	222	0.675486	0	0.40424	430	326	756	0.192793	0	0	20	105	125	0.218607	0	0.180567	0.194936	0.165343
18S	1596	U	121	197	318	0.157262	0	0.136261	491	404	895	0.342386	0	0	28	144	172	0.192999	0	0	0.0454203	0.0642339
18S	1597	C	165	662	827	0.626543	0	0	445	404	849	0.28749	0	0	37	152	189	0.327778	0	0	0	0
18S	1598	G	109	184	293	0.294293	0	0.227977	130	138	268	1.65403	0.286595	0.624088	12	46	58	1.37947	0.276907	0.583898	0.478654	0.178014
18S	1599	U	174	358	532	0.299979	0	0	299	346	645	0.130719	0	0.115765	44	123	167	0.223214	0	0	0.0385885	0.0545723
18S	1600	G	58	141	199	0.995722	0	0.500181	161	154	315	1.51779	0.243868	0.603585	15	64	79	0.791528	0.0885951	0.444922	0.516229	0.0657606
18S	1601	A	61	60	121	2.44709	0.277229	0.711592	232	207	439	0.898535	0.135886	0.473845	6	37	43	2.51111	0.439431	0.719849	0.635096	0.114071
18S	1602	U	70	219	289	0.441149	0	0.306844	298	291	589	0.517363	0.060167	0.341343	27	75	102	0.535059	0.076296	0.350778	0.332988	0.0188841
18S	1603	G	155	171	326	0.36055	0	0.2656	768	222	990	0.0642449	0	0	90	53	143	0.175617	0	0.150271	0.138624	0.108743
18S	1604	G	176	390	566	0.242406	0	0	1103	290	1393	0.305053	0	0	151	57	208	0.0976608	0	0	0	0
18S	1605	G	268	568	836	0.478083	0	0	1333	326	1659	0.372122	0	0	144	89	233	0.114815	0	0	0	0
18S	1606	G	175	121	296	0.731051	0.00083836	0.423139	900	118	1018	0.161509	0	0.139169	139	76	215	0.0269033	0	0.0263171	0.196208	0.166947
18S	1607	A	161	209	370	0.42327	0	0.297957	726	321	1047	0.172	0	0.146877	137	100	237	0.0300187	0	0	0.148278	0.121645
18S	1608	U	190	276	466	0.13488	0	0.119074	717	790	1507	0.19902	0	0	144	90	234	0.0214184	0	0.021057	0.0467104	0.051886
18S	1609	C	111	654	765	0.346925	0	0	396	1057	1453	0.14825	0	0	79	258	337	0.316174	0	0	0	0
18S	1610	G	195	576	771	0.355037	0	0	587	928	1515	0.179031	0	0	226	279	505	0.582894	0	0	0	0
18S	1611	G	148	576	724	0.341655	0	0	191	1220	1411	0.151833	0	0	72	171	243	0.0684882	0	0	0	0
18S	1612	G	142	382	524	0.0908783	0	0	83	1182	1265	0.0791645	0	0	39	160	199	0.0873333	0	0.0806899	0.0268966	0.0380376
18S	1613	G	87	288	375	0.258067	0	0.205565	76	685	761	0.526261	0.0643159	0.345101	26	102	128	0.616107	0.0351213	0.383066	0.311244	0.0763171
18S	1614	A	83	96	179	1.61895	0.278584	0.619482	60	781	841	0.294339	0	0.227614	25	75	100	0.89681	0.0576578	0.47528	0.440792	0.161828
18S	1615	U	79	237	316	0.344725	0	0.256956	69	1025	1094	0.100954	0	0	33	87	120	0.416529	0	0.295775	0.184244	0.13124
18S	1616	U	96	283	379	0.0107018	0	0.0106161	88	1387	1475	0.40804	0	0	28	157	185	0.200299	0	0	0.00353869	0.00500447
18S	1617	G	97	196	293	0.208806	0	0.173225	91	498	589	0.491356	0	0.329844	20	61	81	0.614363	0	0.383457	0.295509	0.0891951
18S	1618	C	157	504	661	0.587999	0	0	280	870	1150	0.373328	0	0	44	107	151	0.27617	0	0	0	0
18S	1619	A	91	84	175	0.673927	0	0.403974	114	203	317	1.27386	0.165182	0.560996	50	45	95	0.0775463	0	0.0726681	0.345879	0.203547
18S	1620	A	129	105	234	0.108747	0	0.0984589	168	227	395	0.635774	0	0.38927	42	12	54	0.79899	0	0.448667	0.312132	0.153023
18S	1621	U	129	82	211	0.175314	0	0.149765	235	377	612	0.0867319	0	0	67	13	80	0.112346	0	0.102132	0.0839658	0.0624762
18S	1622	U	270	61	331	0.352309	0	0	435	333	768	0.384511	0	0	183	19	202	0.660646	0	0	0	0
18S	1623	A	93	91	184	0.187147	0	0.158366	101	179	280	0.63452	0	0.389046	42	2	44	0.793827	0	0.448084	0.331832	0.125005
18S	1624	U	61	39	100	1.16777	0	0.541167	114	177	291	0.509893	0	0.338469	27	5	32	1.41919	0.0352259	0.59408	0.491239	0.110163
18S	1625	U	33	9	42	3.99638	0.495078	0.803596	15	99	114	3.13227	0.306805	0.759601	7	2	9	7.29222	0.564362	0.89014	0.817779	0.0542278	1
18S	1626	C	36	36	72	2.13683	0.318705	0.684195	23	155	178	1.78783	0.153764	0.642586	16	3	19	3.41111	0.333532	0.782166	0.702982	0.0585111
18S	1627	C	103	44	147	0.653228	0.0353891	0.396744	86	205	291	0.823896	0	0.452573	51	7	58	0.699435	0	0.415715	0.421678	0.0231786
18S	1628	C	142	39	181	0.438095	0.00222699	0.305804	183	220	403	0.389989	0	0.28107	45	18	63	0.775174	0.0133541	0.440553	0.342476	0.0700821
18S	1629	C	216	158	374	0.295704	0	0	290	314	604	0.0185859	0	0.0182764	86	52	138	0.161071	0	0	0.00609213	0.00861557
18S	1630	A	213	59	272	0.102605	0	0.0933669	170	440	610	0.142699	0	0.125058	45	55	100	0.375248	0	0.274837	0.164421	0.0791408
18S	1631	U	376	113	489	0.379728	0	0	335	1136	1471	0.530155	0	0	119	61	180	0.152916	0	0	0	0
18S	1632	G	244	165	409	0.184011	0	0	144	523	667	0.275383	0	0.216175	78	107	185	0.0667861	0	0	0.0720584	0.101906
18S	1633	A	276	219	495	0.326142	0	0	191	696	887	0.0194695	0	0	111	178	289	0.382337	0	0	0	0
18S	1634	A	183	141	324	0.116239	0	0.104423	244	592	836	0.0961237	0	0.0877899	94	119	213	0.0375909	0	0	0.0640708	0.045811
18S	1635	C	127	344	471	0.268409	0	0	299	1192	1491	0.417113	0	0	103	142	245	0.109982	0	0	0	0
18S	1636	G	114	201	315	0.106153	0	0.0962415	218	734	952	0.0334266	0	0	66	117	183	0.251691	0	0.201958	0.0993997	0.0824791
18S	1637	A	127	220	347	0.0546935	0	0	262	984	1246	0.31676	0	0	145	141	286	0.236121	0	0	0	0
18S	1638	G	54	198	252	0.295828	0	0.228991	113	614	727	0.162073	0	0.139634	52	164	216	0.0522273	0	0.0498534	0.139493	0.0731327
18S	1639	G	138	51	189	0.797836	0.111262	0.445079	456	125	581	0.461989	0.0316989	0.316372	173	33	206	0.115352	0	0.103872	0.288441	0.14069
18S	1640	A	180	169	349	0.00768254	0	0	595	187	782	0.0705548	0	0.0659837	220	75	295	0.235623	0	0	0.0219946	0.031105
18S	1641	A	197	81	278	0.466627	0	0.318943	670	173	843	0.0102949	0	0.010202	232	70	302	0.206161	0	0	0.109715	0.148005
18S	1642	U	124	129	253	0.7028	0.0224046	0.413688	366	145	511	0.688216	0.0839371	0.408131	108	43	151	0.715643	0.081017	0.418734	0.413518	0.00433034
18S	1643	U	87	52	139	2.5927	0.442144	0.723095	231	104	335	1.81839	0.338333	0.645869	68	27	95	2.02685	0.37386	0.671936	0.6803	0.0320774
18S	1644	C	317	123	440	0.196095	0	0.164257	509	172	681	0.364386	0.00709161	0.267357	186	31	217	0.298828	0	0.23089	0.220835	0.0426866
18S	1645	C	477	152	629	0.0731746	0	0	711	204	915	0.0823144	0	0.0761309	214	28	242	0.216278	0	0.178423	0.0848514	0.0731015
18S	1646	C	673	239	912	0.344578	0	0	1016	439	1455	0.316987	0	0	363	48	411	0.307551	0	0	0	0
18S	1647	A	1035	101	1136	0.440321	0	0	1255	183	1438	0.253486	0	0	468	20	488	0.40968	0	0	0	0
18S	1648	G	401	79	480	0.541649	0	0.351819	788	142	930	0.235959	0	0.191078	211	43	254	0.22183	0	0.18214	0.241679	0.077966
18S	1649	U	718	201	919	0.197464	0	0	1559	280	1839	0.404221	0	0	317	229	546	0.480033	0	0	0	0
18S	1650	A	678	161	839	0.0832011	0	0	898	117	1015	0.194816	0	0.163186	150	92	242	0.33283	0	0.25049	0.137892	0.103815
18S	1651	A	858	172	1030	0.26477	0	0	1419	147	1566	0.264015	0	0	232	79	311	0.00516382	0	0	0	0
18S	1652	G	330	97	427	0.865862	0.106397	0.464636	886	103	989	0.18468	0	0.156023	135	68	203	0.514706	0.000154968	0.340909	0.320523	0.126813
18S	1653	U	798	291	1089	0.380408	0	0	1291	282	1573	0.349958	0	0	265	135	400	0.349487	0	0	0	0
18S	1654	G	310	163	473	0.45218	0	0.311833	507	79	586	0.795627	0.0950608	0.443512	75	54	129	1.05162	0.129934	0.51451	0.423285	0.0839697
18S	1655	C	508	445	953	0.375751	0	0	887	281	1168	0.212318	0	0	205	75	280	0.16979	0	0	0	0
18S	1656	G	253	223	476	0.249755	0	0.200179	648	65	713	0.241317	0	0.194623	192	63	255	0.174609	0	0	0.131601	0.0930835
18S	1657	G	456	280	736	0.317684	0	0	901	100	1001	0.221147	0	0	196	51	247	0.200493	0	0	0	0
18S	1658	G	113	152	265	0.830368	0.0850226	0.454595	216	224	440	0.706929	0.0756686	0.414703	81	46	127	0.539149	0.0426443	0.352078	0.407125	0.0421943
18S	1659	U	155	163	318	0.38753	0	0.279928	278	227	505	0.372266	0	0.27167	59	40	99	0.980667	0.140675	0.497632	0.349743	0.104628
18S	1660	C	229	98	327	0.160535	0	0.138693	388	134	522	0.21194	0	0.175153	110	51	161	0.208779	0	0.173606	0.162484	0.0168345
18S	1661	A	160	46	206	0.819699	0.0503055	0.451658	344	112	456	0.422952	0	0.297693	96	21	117	0.979379	0.0313196	0.496918	0.415423	0.0852736
18S	1662	U	295	82	377	0.110141	0	0	557	312	869	0.2941	0	0	170	37	207	0.306464	0	0.235441	0.0784805	0.110988
18S	1663	A	129	47	176	0.996924	0.0769443	0.500646	181	122	303	1.31974	0.218526	0.569725	90	24	114	1.74783	0.222044	0.638095	0.569489	0.0561136
18S	1664	A	153	50	203	0.809477	0.0671999	0.448569	230	191	421	0.746077	0.10713	0.427868	129	33	162	1.39039	0.189161	0.583155	0.486531	0.0688441
18S	1665	G	202	22	224	0.766716	0.0880503	0.435073	281	281	562	0.375094	0.00483653	0.27313	205	71	276	0.549739	0	0.355558	0.354587	0.0661165
18S	1666	C	255	80	335	0.286872	0	0.223439	428	349	777	0.0374179	0	0.036113	367	149	516	0.117322	0	0	0.0865172	0.0979341
18S	1667	U	253	193	446	0.061223	0	0.0578128	378	551	929	0.044325	0	0	380	287	667	0.280289	0	0	0.0192709	0.0272532
18S	1668	U	315	402	717	0.306206	0	0	596	785	1381	0.340537	0	0	525	453	978	0.513222	0	0	0	0
18S	1669	G	104	263	367	0.582065	0.0384445	0.368548	160	831	991	0.0133065	0	0.0131448	164	332	496	0.104941	0	0.0951474	0.158947	0.151944
18S	1670	C	226	727	953	0.408921	0	0	225	1212	1437	0.278326	0	0	187	1037	1224	0.610957	0	0	0	0
18S	1671	G	145	390	535	0.244175	0	0.196549	135	687	822	0.477778	0.0273087	0.323574	176	256	432	0.312676	0	0.238617	0.252914	0.0528339
18S	1672	U	192	630	822	0.221277	0	0	173	757	930	0.289032	0	0.224411	245	214	459	0.153913	0	0.133635	0.119349	0.0921707
18S	1673	U	299	564	863	0.235224	0	0	311	1395	1706	0.319202	0	0	286	74	360	0.380425	0	0.276139	0.0920465	0.130173
18S	1674	G	278	453	731	0.0737857	0	0	255	921	1176	0.022496	0	0.0220193	233	91	324	0.379077	0	0.275492	0.0991704	0.125002
18S	1675	A	289	397	686	0.0401585	0	0	260	902	1162	0.000926722	0	0.00092666	294	43	337	0.123899	0	0.110531	0.0371526	0.0518878
18S	1676	U	176	500	676	0.0514853	0	0	224	1212	1436	0.237462	0	0	321	80	401	0.164649	0	0	0	0
18S	1677	U	265	618	883	0.35235	0	0	295	1754	2049	0.536661	0	0	280	161	441	0.408446	0	0	0	0
18S	1678	A	3	123	126	4.11759	0.609109	0.805835	12	73	85	12.2616	0.786669	0.925406	9	48	57	3.7728	0.606201	0.793345	0.841529	0.0595289	1	0.805835	0.925406	0.793345	0.841529	0.0595289
18S	1679	A	99	659	758	0.28075	0	0	221	1355	1576	0.41908	0	0	60	121	181	0.307082	0	0.235929	0.0786429	0.111218
18S	1680	G	32	513	545	0.0415751	0	0	16	448	464	1.02067	0.0980556	0.505653	18	109	127	0.764583	0.0874193	0.435221	0.313624	0.223622
18S	1681	U	17	386	403	0.249917	0	0.200344	9	690	699	0.198127	0	0.165561	13	114	127	0.69566	0.0451182	0.412158	0.259354	0.108978
18S	1682	C	13	261	274	0.795313	0.0318866	0.443893	9	540	549	0.416081	0	0.294203	10	194	204	0.00401084	0	0	0.246032	0.184392
18S	1683	C	23	397	420	0.118738	0	0.106362	16	505	521	0.339293	0	0.2537	19	190	209	0.0704233	0	0	0.120021	0.104022
18S	1684	C	55	635	690	0.375832	0	0	26	820	846	0.327063	0	0	19	128	147	0.317568	0	0.242268	0.080756	0.114206
18S	1685	U	54	461	515	0.116171	0	0	48	715	763	0.255541	0	0	67	149	216	0.0955965	0	0	0	0
18S	1686	G	42	148	190	1.44404	0.225173	0.592109	35	376	411	0.263916	0	0.20921	24	143	167	0.19623	0	0.164861	0.32206	0.19181
18S	1687	C	84	241	325	0.358862	0	0.264687	36	437	473	0.0228083	0	0.0223457	36	224	260	0.248957	0	0	0.0956777	0.119856
18S	1688	C	184	211	395	0.189955	0	0.159972	85	219	304	0.581348	0.0422189	0.368392	32	269	301	0.331052	0	0	0.176121	0.150828
18S	1689	C	387	292	679	0.335082	0	0	114	246	360	0.261496	0	0.207746	40	178	218	0.0543379	0	0	0.0692488	0.0979326
18S	1690	U	305	404	709	0.336839	0	0	137	450	587	0.27534	0	0	45	175	220	0.0151835	0	0.0150234	0.00500779	0.00708209
18S	1691	U	144	98	242	1.108	0.0687351	0.526645	74	158	232	0.922842	0.143188	0.48101	17	137	154	0.547599	0	0.355319	0.454325	0.0724443
18S	1692	U	251	47	298	0.751245	0	0.429798	83	149	232	0.985217	0.158558	0.497352	42	58	100	1.69197	0.257677	0.630845	0.519332	0.0835355
18S	1693	G	244	138	382	0.376704	0	0.274148	97	177	274	0.701495	0.0647487	0.413165	49	157	206	0.327107	0	0.247382	0.311565	0.0726683
18S	1694	U	494	513	1007	0.541226	0	0	221	376	597	0.251914	0	0	88	238	326	0.152803	0	0	0	0
18S	1695	A	267	132	399	0.341278	0	0.254917	154	241	395	0.270062	0	0.21306	47	81	128	1.59724	0.253495	0.616817	0.361598	0.181274
18S	1696	C	344	430	774	0.409849	0	0	267	394	661	0.250571	0	0	79	480	559	0.476032	0	0	0	0
18S	1697	A	210	140	350	0.312726	0	0.238744	186	375	561	0.12582	0	0	38	225	263	0.240488	0	0.19446	0.144401	0.103695
18S	1698	C	316	393	709	0.440861	0	0	556	398	954	0.49872	0	0	76	545	621	0.538853	0	0	0	0
18S	1699	A	116	130	246	0.727305	0	0.422053	159	190	349	0.814032	0	0.44945	16	265	281	0.15063	0	0.131316	0.334273	0.143947
18S	1700	C	171	206	377	0.0095532	0	0	222	286	508	0.314189	0	0.239432	39	331	370	0.200719	0	0	0.0798108	0.11287
18S	1701	C	214	269	483	0.384366	0	0	390	241	631	0.106575	0	0.0964488	42	668	710	0.678262	0	0	0.0321496	0.0454664
18S	1702	G	53	46	99	2.17922	0.312708	0.687621	465	88	553	0.492298	0	0.330292	29	54	83	2.34206	0.337832	0.703289	0.573734	0.172258
18S	1703	C	2	3	5	48.6796	0.937188	0.983169	28	19	47	18.9062	0.863199	0.95076	1	10	11	19.4426	0.829704	0.954975	0.962968	0.0143878	1	0.983169	0.95076	0.954975	0.962968	0.0143878
18S	1704	C	108	34	142	1.01616	0	0.505762	725	81	806	0.208082	0	0.172419	42	69	111	0.900298	0	0.476003	0.384728	0.150616
18S	1705	C	190	77	267	0.0320481	0	0.0311656	1757	65	1822	0.472756	0	0	53	84	137	0.285749	0	0.223503	0.0848894	0.0988368
18S	1706	G	114	38	152	0.993391	0.037674	0.499982	1007	59	1066	0.0820473	0	0.0758917	36	14	50	2.3939	0.0288724	0.709452	0.428442	0.26355
18S	1707	U	161	45	206	0.550242	0	0.356049	1047	69	1116	0.100358	0	0.0912792	37	41	78	0.940084	0.0586577	0.487741	0.31169	0.164866
18S	1708	C	256	71	327	0.0438686	0	0.0421481	2075	92	2167	0.461916	0	0	84	67	151	0.217982	0	0	0.0140494	0.0198688
18S	1709	G	404	39	443	0.149049	0	0	1126	46	1172	0.0901487	0	0.0827587	94	27	121	0.0470856	0	0.045323	0.0426939	0.0338372
18S	1710	C	485	67	552	0.245811	0	0	1515	44	1559	0.193219	0	0	142	42	184	0.312913	0	0	0	0
18S	1711	U	538	116	654	0.316336	0	0	1670	70	1740	0.318801	0	0	161	49	210	0.408162	0	0	0	0
18S	1712	A	282	30	312	0.619205	0.0316099	0.383169	1237	39	1276	0.130244	0	0	122	15	137	0.0685185	0	0	0.127723	0.180628
18S	1713	C	319	194	513	0.0110246	0	0	1108	31	1139	0.100955	0	0	92	27	119	0.0786111	0	0.0734493	0.0244831	0.0346243
18S	1714	U	386	364	750	0.334709	0	0	976	113	1089	0.146942	0	0	116	45	161	0.234225	0	0	0	0
18S	1715	A	256	311	567	0.0652778	0	0	169	24	193	3.64341	0.559237	0.785513	84	14	98	0.342873	0	0.257263	0.347592	0.326983
18S	1716	C	312	277	589	0.0850471	0	0	751	15	766	0.0173837	0	0	60	26	86	0.645466	0.0174989	0.395029	0.131676	0.186218
18S	1717	C	258	374	632	0.137142	0	0	362	75	437	0.602613	0	0.376555	52	58	110	0.397998	0	0.286538	0.221031	0.160555
18S	1718	G	160	211	371	0.595848	0.0890754	0.374004	192	38	230	1.8101	0.285484	0.645135	45	14	59	2.10722	0.30852	0.681826	0.566988	0.13728
18S	1719	A	174	262	436	0.554106	0	0.357069	205	51	256	1.44812	0.211375	0.592465	54	22	76	2.09928	0.257706	0.680195	0.543243	0.13643
18S	1720	U	263	199	462	0.615959	0.0473854	0.381682	394	117	511	0.186437	0	0.157399	74	66	140	0.935934	0.102007	0.485231	0.341438	0.136829
18S	1721	U	391	130	521	0.533951	0.059349	0.348524	398	392	790	0.266133	0	0	140	105	245	0.210388	0	0.174405	0.174309	0.142284
18S	1722	G	535	184	719	0.178086	0	0.151344	367	218	585	0.164714	0	0.141627	237	80	317	0.0221873	0	0.0217727	0.104915	0.058924
18S	1723	G	659	151	810	0.109481	0	0.0987873	500	83	583	0.292656	0	0.226699	364	62	426	0.196565	0	0	0.108496	0.0928038
18S	1724	A	861	82	943	0.00975753	0	0	588	135	723	0.181952	0	0.154122	504	46	550	0.367332	0	0	0.051374	0.0726539
18S	1725	U	1601	299	1900	0.534987	0	0	793	262	1055	0.0712016	0	0	841	49	890	0.632972	0	0	0	0
18S	1726	G	1189	222	1411	0.322726	0	0	847	207	1054	0.0215798	0	0.0211435	440	42	482	0.227605	0	0	0.00704785	0.00996716
18S	1727	G	1053	123	1176	0.150533	0	0	591	147	738	0.726598	0.107016	0.421156	327	43	370	0.0155735	0	0.0153755	0.145511	0.195012
18S	1728	U	886	182	1068	0.0711257	0	0	571	658	1229	0.0499187	0	0.0475821	249	35	284	0.275439	0	0.216552	0.0880446	0.0929214
18S	1729	U	629	255	884	0.0932831	0	0.0854121	485	1065	1550	0.106935	0	0	187	52	239	0.410278	0	0.291782	0.125731	0.122484
18S	1730	U	385	357	742	0.251533	0	0.201196	321	1560	1881	0.240896	0	0	114	58	172	0.79955	0.0385918	0.445737	0.215645	0.182258
18S	1731	A	647	257	904	0.0705586	0	0	617	1783	2400	0.414073	0	0	244	38	282	0.0881822	0	0	0	0
18S	1732	G	290	206	496	0.561569	0.0751451	0.360083	284	794	1078	0.472258	0	0.320973	94	61	155	0.418946	0	0.296591	0.325882	0.0261516
18S	1733	U	368	567	935	0.308013	0	0	433	2133	2566	0.444834	0	0	161	81	242	0.234385	0	0	0	0
18S	1734	G	277	269	546	0.157099	0	0.135985	349	606	955	0.697466	0.0894202	0.41114	89	60	149	0.218815	0	0.180518	0.242548	0.120591
18S	1735	A	239	178	417	0.416932	0.0795186	0.294748	384	1585	1969	0.243367	0	0	70	50	120	0.456198	0.0647975	0.315068	0.203272	0.143974
18S	1736	G	209	279	488	0.110316	0	0.0995387	569	625	1194	0.301953	0	0.232072	101	28	129	0.320684	0	0.244239	0.19195	0.0655331
18S	1737	G	126	255	381	0.378854	0.0455141	0.275283	372	569	941	0.598608	0.0627869	0.374705	75	30	105	0.728407	0.108568	0.423745	0.357911	0.061762
18S	1738	C	172	244	416	0.166427	0	0.142975	564	884	1448	0.0732076	0	0	92	44	136	0.351338	0.00869122	0.261405	0.134793	0.106875
18S	1739	C	311	172	483	0.04309	0	0	729	617	1346	0.0211416	0	0	113	49	162	0.217655	0	0.179655	0.0598848	0.08469
18S	1740	C	351	163	514	0.163819	0	0	818	504	1322	0.0902662	0	0	183	39	222	0.0325859	0	0	0	0
18S	1741	U	266	148	414	0.14083	0	0.123706	521	1001	1522	0.238148	0	0	145	29	174	0.55873	0	0.359771	0.161159	0.149244
18S	1742	C	128	293	421	0.171459	0	0.14666	493	1142	1635	0.349368	0	0	130	86	216	0.458474	0	0.315348	0.154003	0.128845
18S	1743	G	206	240	446	0.13035	0	0.115547	357	458	815	0.351661	0.056217	0.260406	178	161	339	0.00575163	0	0	0.125318	0.106534
18S	1744	G	183	186	369	0.552793	0.0491589	0.35662	227	478	705	0.541612	0.121229	0.351651	129	186	315	0.188608	0	0.159103	0.289125	0.0919616
18S	1745	A	130	202	332	0.914848	0.183716	0.478516	240	520	760	0.319127	0	0.242164	156	187	343	0.14916	0	0.130128	0.283603	0.145215
18S	1746	U	114	351	465	0.447449	0.0641574	0.309588	210	453	663	0.434337	0	0.303132	77	446	523	0.259606	0	0	0.20424	0.144444
18S	1747	C	135	1012	1147	0.432414	0	0	246	794	1040	0.18162	0	0	53	810	863	0.598457	0	0	0	0
18S	1748	G	30	682	712	0.0156615	0	0.0154413	119	804	923	0.154365	0	0	24	641	665	0.465883	0	0	0.00514711	0.00727912
18S	1749	G	36	535	571	0.314977	0	0.239849	171	574	745	0.042955	0	0	26	355	381	0.0544212	0	0	0.0799497	0.113066
18S	1750	C	52	1226	1278	0.468135	0	0	171	916	1087	0.427768	0	0	31	329	360	0.100031	0	0	0	0
18S	1751	C	9	1090	1099	0.363535	0	0	88	385	473	0.376934	0.00534891	0.274169	8	203	211	0.436583	0	0.304905	0.193025	0.137065
18S	1752	C	14	870	884	0.185662	0	0	134	438	572	0.0770603	0	0.071663	9	138	147	0.866366	0.0626522	0.465886	0.179183	0.20483
18S	1753	C	24	929	953	0.281796	0	0	179	416	595	0.0225951	0	0.0221321	18	70	88	1.72409	0.153444	0.635527	0.21922	0.294512
18S	1754	G	11	289	300	1.27054	0.243728	0.560397	120	119	239	1.51995	0.237399	0.604166	21	25	46	3.10307	0.344056	0.760222	0.641595	0.0857643
18S	1755	C	17	275	292	1.16177	0.172682	0.538267	63	206	269	1.13708	0.127638	0.532995	12	41	53	1.907	0.241416	0.660208	0.577157	0.0587656
18S	1756	C	42	423	465	0.227611	0	0.185734	88	155	243	1.37095	0.190948	0.579229	35	41	76	0.82482	0.026384	0.455241	0.406735	0.164264
18S	1757	G	82	353	435	0.158919	0	0.137399	197	264	461	0.168326	0	0.144342	26	98	124	0.0349333	0	0.0340171	0.105253	0.0504509
18S	1758	G	234	384	618	0.310806	0	0	527	322	849	0.397072	0	0	77	109	186	0.353951	0	0	0	0
18S	1759	G	197	306	503	0.168607	0	0	621	391	1012	0.492487	0	0	48	148	196	0.359673	0	0	0	0
18S	1760	G	94	162	256	0.625422	0.051211	0.385698	238	199	437	0.349366	0	0.25935	57	55	112	0.252409	0	0.202973	0.282674	0.0763986
18S	1761	U	123	174	297	1.07263	0.0334064	0.518361	313	264	577	0.372972	0	0.271996	53	79	132	0.660735	0	0.399666	0.396674	0.1006
18S	1762	C	129	165	294	1.22203	0.0472492	0.550802	467	179	646	0.283771	0	0.221311	68	83	151	0.558699	0	0.359959	0.377357	0.135075
18S	1763	G	121	207	328	1.08642	0	0.521471	325	226	551	0.60779	0	0.378455	37	172	209	0.172222	0	0.147519	0.349148	0.154065
18S	1764	G	110	182	292	1.4832	0	0.598116	281	216	497	0.849197	0	0.459724	50	53	103	1.60556	0.152141	0.618487	0.558776	0.0705322
18S	1765	C	273	440	713	0.0213352	0	0	276	471	747	0.200223	0	0.167007	94	105	199	0.333333	0	0.250941	0.139316	0.104301
18S	1766	C	272	201	473	0.604594	0	0.377286	305	333	638	0.448618	0	0.310022	72	63	135	1.09763	0.0225947	0.525112	0.40414	0.0898401
18S	1767	C	3123	900	4023	0.90922	0	0	2718	1398	4116	0.869355	0	0	1171	311	1482	0.906706	0	0	0	0
18S	1768	A	189	68	257	2.00271	0.0458974	0.66783	211	153	364	1.61482	0	0.618213	71	22	93	2.20827	0.0311409	0.690596	0.65888	0.0302203
18S	1769	C	170	190	360	1.00508	0	0.50196	140	332	472	0.926286	0	0.481395	73	33	106	1.79408	0.0441011	0.644256	0.542537	0.0724144
18S	1770	G	226	106	332	1.04928	0	0.512776	141	250	391	1.26003	0	0.558159	67	44	111	1.61319	0.135006	0.619443	0.563459	0.0437077
18S	1771	G	100	88	188	2.46867	0.231528	0.712792	95	286	381	1.21041	0	0.548245	35	40	75	2.97076	0.410434	0.750646	0.670561	0.0878603
18S	1772	C	188	209	397	0.459631	0	0.315439	125	568	693	0.109926	0	0.0991681	52	119	171	0.704005	0.116982	0.414562	0.276389	0.131686
18S	1773	C	191	128	319	0.783264	0.0705039	0.440002	151	405	556	0.399441	0	0.285796	89	120	209	0.492063	0.0140983	0.330843	0.352214	0.0647424
18S	1774	C	145	90	235	0.715772	0.122665	0.418205	180	508	688	0.146476	0	0	105	212	317	0.181481	0	0	0.139402	0.197144
18S	1775	U	177	279	456	0.0269633	0	0	200	651	851	0.271805	0	0	153	226	379	0.211082	0	0	0	0
18S	1776	G	144	215	359	0.396914	0	0.284702	192	382	574	0.178068	0	0.151376	78	200	278	0.238988	0	0.19345	0.209843	0.0556509
18S	1777	G	228	105	333	0.859415	0.0636911	0.462942	234	90	324	1.47337	0.240155	0.596435	229	98	327	0.235366	0	0.190995	0.41679	0.168707
18S	1778	C	397	139	536	0.250714	0	0.200756	527	108	635	0.295755	0	0.228526	268	50	318	0.387321	0	0.279819	0.236367	0.0327501
18S	1779	G	702	78	780	0.102091	0	0	1001	59	1060	0.230851	0	0	613	12	625	0.312425	0	0	0	0
18S	1780	G	616	70	686	0.147404	0	0.128631	670	36	706	0.323055	0	0.244435	459	10	469	0.00652482	0	0.00649626	0.126521	0.0971495
18S	1781	A	1149	46	1195	0.346219	0	0	997	114	1111	0.1502	0	0	640	19	659	0.313519	0	0	0	0
18S	1782	G	716	86	802	0.137581	0	0.121074	522	196	718	0.528064	0	0.345892	374	53	427	0.172092	0	0.147118	0.204695	0.100406
18S	1783	C	1659	267	1926	0.549582	0	0	1472	483	1955	0.442371	0	0	924	87	1011	0.547442	0	0	0	0
18S	1784	G	625	155	780	0.385773	0	0.278639	776	154	930	0.392994	0	0.28234	326	36	362	0.481175	0	0.325466	0.295481	0.021256
18S	1785	C	523	158	681	0.714386	0.059051	0.417057	613	300	913	0.545186	0.0275924	0.353079	237	46	283	0.978756	0.132397	0.495514	0.421883	0.0582489
18S	1786	U	846	158	1004	0.189906	0	0.159731	1170	315	1485	0.026245	0	0	392	48	440	0.223658	0	0.183118	0.114283	0.0813723
18S	1787	G	401	192	593	1.21844	0.295487	0.549651	647	512	1159	0.378889	0.0143979	0.27495	184	34	218	1.58458	0.269761	0.614174	0.479592	0.147081
18S	1788	A	1351	229	1580	0.183098	0	0	1773	430	2203	0.276412	0	0	661	69	730	0.288676	0	0	0	0
18S	1789	G	1215	351	1566	0.10897	0	0	1653	681	2334	0.254099	0	0	592	141	733	0.269195	0	0	0	0
18S	1790	A	1085	529	1614	0.125779	0	0	769	443	1212	0.568526	0.0556544	0.362649	324	158	482	0.117782	0	0.105567	0.156072	0.152297
18S	1791	A	1199	510	1709	0.129162	0	0	1607	503	2110	0.104111	0	0	494	221	715	0.273914	0	0	0	0
18S	1792	G	1214	357	1571	0.0256997	0	0.0250714	1505	604	2109	0.0528963	0	0	385	162	547	0.0186334	0	0.0183254	0.0144656	0.010593
18S	1793	A	1133	394	1527	0.0836387	0	0.0772299	1536	395	1931	0.0577525	0	0.054626	328	79	407	0.394635	0	0.283465	0.13844	0.102962
18S	1794	C	1346	792	2138	0.246569	0	0	1764	611	2375	0.153124	0	0	479	303	782	0.329842	0	0	0	0
18S	1795	G	1475	469	1944	0.1913	0	0	1866	1099	2965	0.368023	0	0	378	227	605	0.163311	0	0	0	0
18S	1796	G	1197	256	1453	0.076089	0	0.070754	1251	397	1648	0.18839	0	0.158607	181	186	367	0.360779	0	0.265657	0.165006	0.0796975
18S	1797	U	1339	380	1719	0.149871	0	0	1515	419	1934	0.012851	0	0	200	207	407	0.164434	0	0.141511	0.0471704	0.066709
18S	1798	C	1663	476	2139	0.402409	0	0	1789	559	2348	0.272149	0	0	203	441	644	0.383928	0	0	0	0
18S	1799	G	922	309	1231	0.0180285	0	0.0177234	1099	393	1492	0.120883	0	0.10791	160	209	369	0.0834535	0	0.077218	0.0676173	0.0374394
18S	1800	A	678	252	930	0.253861	0	0.202637	1074	324	1398	0.112326	0	0.101048	131	203	334	0.143184	0	0.125578	0.143088	0.0432821
18S	1801	A	430	169	599	0.793167	0.105673	0.442739	771	308	1079	0.340844	0	0.254377	128	82	210	0.714534	0.0817997	0.417906	0.371674	0.083559
18S	1802	C	587	236	823	0.152629	0	0.132558	850	681	1531	0.174797	0	0	143	195	338	0.0136349	0	0.0134907	0.0486829	0.0595638
18S	1803	U	715	221	936	0.0908218	0	0	1102	519	1621	0.27464	0	0	174	158	332	0.0688355	0	0.0645838	0.0215279	0.0304451
18S	1804	U	32	39	71	11.1032	0.777584	0.918431	45	67	112	10.275	0.79803	0.912024	1	14	15	24.7632	0.898304	0.963522	0.931326	0.022916	1	0.918431	0.912024	0.963522	0.931326	0.022916
18S	1805	G	202	194	396	0.93546	0.153584	0.483957	368	399	767	0.451939	0.0176722	0.311545	67	261	328	0.194968	0	0.163574	0.319692	0.130923
18S	1806	A	294	381	675	0.14645	0	0.127907	601	262	863	0.301569	0	0.231903	110	221	331	0.350502	0	0.260115	0.206641	0.0568526
18S	1807	C	180	767	947	0.159177	0	0	281	610	891	0.306901	0	0.235033	48	314	362	0.388644	0.0345164	0.280429	0.171821	0.122901
18S	1808	U	181	830	1011	0.146552	0	0	330	1142	1472	0.220978	0	0	72	613	685	0.25217	0	0	0	0
18S	1809	A	138	483	621	0.6204	0.0264008	0.383249	241	838	1079	0.16108	0	0.138844	74	551	625	0.101331	0	0	0.174031	0.158427
18S	1810	U	110	645	755	0.409979	0	0.291043	228	999	1227	0.0982989	0	0.0895675	46	653	699	0.144016	0	0	0.12687	0.12171
18S	1811	C	81	955	1036	0.115676	0	0.103772	207	907	1114	0.356134	0.0325501	0.262783	22	681	703	0.0794192	0	0	0.122185	0.108068
18S	1812	U	60	1646	1706	0.315492	0	0	198	1648	1846	0.168243	0	0	47	953	1000	0.369797	0	0	0	0
18S	1813	A	100	1311	1411	0.123096	0	0	226	1644	1870	0.0968882	0	0	45	856	901	0.265459	0	0	0	0
18S	1814	G	68	1332	1400	0.0902292	0	0	282	1182	1464	0.242715	0	0.195418	37	463	500	0.391328	0.0274748	0.281667	0.159028	0.117834
18S	1815	A	102	1880	1982	0.350165	0	0	396	1612	2008	0.0769814	0	0	148	475	623	0.0700321	0	0.0655467	0.0218489	0.030899
18S	1816	G	313	1049	1362	0.0368387	0	0.035555	989	1794	2783	0.34559	0	0	346	392	738	0.137393	0	0	0.0118517	0.0167608
18S	1817	G	265	1164	1429	0.00520591	0	0.00518255	691	1156	1847	0.0688672	0	0.0644628	189	428	617	0.0190759	0	0.0187486	0.0294646	0.0253596
18S	1818	A	343	885	1228	0.214004	0	0.176398	700	1078	1778	0.164774	0	0.141533	281	195	476	0.322525	0.0123909	0.244258	0.187396	0.0426523
18S	1819	A	543	191	734	1.15255	0.272998	0.535773	1381	1473	2854	0.294396	0	0	536	192	728	0.198994	0	0	0.178591	0.252566
18S	1820	G	219	1040	1259	0.22216	0	0.181895	531	997	1528	0.450025	0.0518348	0.310497	188	99	287	1.19159	0.295257	0.544573	0.345655	0.150135
18S	1821	U	374	1957	2331	0.383324	0	0	805	1632	2437	0.120905	0	0	430	189	619	0.0263082	0	0	0	0
18S	1822	A	370	1119	1489	0.0276212	0	0.0268963	660	800	1460	0.56548	0.111777	0.361376	379	147	526	0.189901	0	0.159849	0.182707	0.137504
18S	1823	A	432	992	1424	0.0676881	0	0.0634386	743	1022	1765	0.225223	0	0.183907	380	157	537	0.130277	0	0.115451	0.120932	0.0493336
18S	1824	A	569	1172	1741	0.149037	0	0	1035	1670	2705	0.240227	0	0	458	195	653	0.0949201	0	0	0	0
18S	1825	A	881	1327	2208	0.369715	0	0	1578	1398	2976	0.33106	0	0	744	67	811	0.301546	0	0	0	0
18S	1826	G	889	454	1343	0.0824653	0	0.0762352	2126	446	2572	0.24723	0	0	770	61	831	0.358454	0	0	0.0254117	0.0359376
18S	1827	U	726	691	1417	0.0124197	0	0	1120	791	1911	0.0721932	0	0.0673651	505	129	634	0.117428	0	0	0.022455	0.0317562
18S	1828	C	841	708	1549	0.193312	0	0	1356	1061	2417	0.211047	0	0	598	136	734	0.302978	0	0	0	0
18S	1829	G	295	507	802	0.553217	0.078044	0.356461	491	253	744	1.79587	0.365739	0.642638	130	101	231	1.334	0.287731	0.572609	0.523903	0.121802
18S	1830	U	535	769	1304	0.15461	0	0	895	779	1674	0.155755	0	0.134834	246	191	437	0.132927	0	0.117568	0.084134	0.0599078
18S	1831	A	360	345	705	0.488606	0.00487875	0.328543	579	725	1304	0.430813	0	0.301258	198	114	312	0.505041	0	0.33628	0.322027	0.0150217
18S	1832	A	353	270	623	0.473807	0	0.321835	733	700	1433	0.215582	0	0.177451	162	60	222	0.969058	0.0836624	0.493266	0.330851	0.129089
18S	1833	C	956	313	1269	0.408075	0	0	2156	841	2997	0.510907	0	0	487	128	615	0.434939	0	0	0	0
18S	1834	A	435	160	595	0.235682	0	0.19099	988	564	1552	0.00548043	0	0.00545405	198	63	261	0.354877	0	0.262666	0.153036	0.108381
18S	1835	A	501	165	666	0.0408462	0	0	1170	692	1862	0.226767	0	0	310	59	369	0.17955	0	0	0	0
18S	1836	G	525	191	716	0.163025	0	0	1266	399	1665	0.114726	0	0	380	131	511	0.447917	0	0	0	0
18S	1837	G	176	116	292	0.938756	0.116463	0.485059	623	328	951	0.554704	0.0530123	0.357032	152	51	203	0.479575	0	0.325208	0.3891	0.0690864
18S	1838	U	134	122	256	1.1412	0.130044	0.533943	737	322	1059	0.35673	0	0.263116	192	45	237	0.334127	0	0.251237	0.349432	0.130559
18S	1839	U	77	186	263	1.01793	0.0860715	0.505391	613	296	909	0.561685	0.0589743	0.359919	66	66	132	1.5817	0.150478	0.614448	0.493253	0.104265
18S	1840	U	133	219	352	0.378313	0	0.275041	514	446	960	0.348688	0.0124538	0.258738	89	58	147	1.3702	0.151364	0.579747	0.371175	0.147632
18S	1841	C	297	218	515	0.0924203	0	0	653	728	1381	0.117358	0	0	96	46	142	1.6418	0.255048	0.62312	0.207707	0.293742
18S	1842	C	479	273	752	0.394201	0	0	864	844	1708	0.31444	0	0	198	138	336	0.226245	0	0.18495	0.0616499	0.0871861
18S	1843	G	97	126	223	1.34206	0.244854	0.57412	294	672	966	0.291198	0	0.225706	51	272	323	0.422154	0.0076528	0.297487	0.365771	0.150211
18S	1844	U	179	487	666	0.269115	0	0	401	1081	1482	0.210249	0	0	64	778	842	0.477145	0	0	0	0
18S	1845	A	175	352	527	0.0420665	0	0	236	1097	1333	0.136957	0	0	60	451	511	0.0199002	0	0	0	0
18S	1846	G	186	398	584	0.116809	0	0	114	778	892	0.334777	0	0.251022	82	582	664	0.242891	0	0	0.0836739	0.118333
18S	1847	G	104	377	481	0.153942	0	0.133646	178	856	1034	0.129222	0	0.114532	28	464	492	0.0866351	0	0.079877	0.109352	0.0222545
18S	1848	U	107	694	801	0.305791	0	0	140	1476	1616	0.319563	0	0	22	1053	1075	0.562226	0	0	0	0
18S	1849	G	20	594	614	0.0772358	0	0	9	1338	1347	0.219214	0	0	4	792	796	0.405089	0	0	0	0
18S	1850	A	6	330	336	0.844016	0.102996	0.458443	6	543	549	1.06392	0.192409	0.515939	0	372	372	0.347155	0	0.258209	0.410864	0.110466
18S	1851	A	2	163	165	2.93936	0.468899	0.747294	24	476	500	1.17321	0.177524	0.540347	9	201	210	1.22507	0.180437	0.55175	0.613131	0.0949822
18S	1852	C	11	584	595	0.033352	0	0.032328	23	1026	1049	0.0749101	0	0	1	236	237	0.787162	0.00184849	0.441491	0.15794	0.200935
18S	1853	C	6	886	892	0.355481	0	0	3	1185	1188	0.234427	0	0	0	276	276	0.374729	0	0.273302	0.0911006	0.128836
18S	1854	U	0	1195	1195	0.559197	0	0	2	1660	1662	0.511452	0	0	1	300	301	0.12557	0	0.111891	0.0372969	0.0527458
18S	1855	G	0	431	431	0.359799	0	0.265049	0	462	462	0.929302	0.032822	0.482218	0	121	121	1.44927	0.0250287	0.593702	0.446989	0.136465
18S	1856	C	0	594	594	0.0954809	0	0	0	1157	1157	0.367732	0	0	0	473	473	0.5312	0	0	0	0
18S	1857	G	0	769	769	0.349481	0	0	0	690	690	0.133028	0	0.117559	0	350	350	0.382146	0	0	0.0391864	0.055418
18S	1858	G	0	489	489	0.079093	0	0.0734347	0	373	373	1.39376	0.0588619	0.582898	0	146	146	0.557823	0	0.359649	0.338661	0.208517
18S	1859	A	0	236	236	1.27553	0.205229	0.561583	0	211	211	3.40016	0.365699	0.773565	0	251	251	0.157319	0	0	0.445049	0.32638
18S	1860	A	0	215	215	1.26106	0.121272	0.558874	0	655	655	0.32727	0	0.246857	0	76	76	1.8342	0.232497	0.650146	0.485292	0.172668
18S	1861	G	0	417	417	0.00760234	0	0	0	980	980	0.156428	0	0	0	94	94	1.23778	0.072797	0.555742	0.185247	0.261979
18S	1862	G	0	265	265	0.650835	0.00897861	0.395146	0	245	245	3.18135	0.398327	0.761583	0	217	217	0.0302752	0	0	0.385576	0.310989
18S	1863	A	0	346	346	0.155492	0	0.134904	0	1008	1008	0.0763903	0	0	0	102	102	0.975728	0	0.496296	0.2104	0.209527
18S	1864	U	0	552	552	0	0	0	0	2372	2372	0	0	0	0	154	154	0	0	0	0	0
18S	1865	C	0	696	696	0	0	0	0	1381	1381	0	0	0	0	323	323	0	0	0	0	0
18S	1866	A	0	174	174	0	0	0	0	629	629	0	0	0	0	132	132	0	0	0	0	0
18S	1867	U	0	372	372	0	0	0	0	987	987	0	0	0	0	318	318	0	0	0	0	0
18S	1868	U	0	597	597	0	0	0	0	1953	1953	0	0	0	0	399	399	0	0	0	0	0
18S	1869	A	0	16	16	0	0	0	0	60	60	0	0	0	0	19	19	0	0	0	0	0
28S	1	C	537	0	537	0	0	0	1526	0	1526	0	0	0	389	0	389	0	0	0	0	0
28S	2	G	178	0	178	0	0	0	463	0	463	0	0	0	146	0	146	0	0	0	0	0
28S	3	C	192	0	192	0	0	0	594	0	594	0	0	0	146	0	146	0	0	0	0	0
28S	4	G	163	0	163	0	0	0	333	0	333	0	0	0	127	0	127	0	0	0	0	0
28S	5	A	129	0	129	0	0	0	257	0	257	0	0	0	97	0	97	0	0	0	0	0
28S	6	C	158	0	158	0	0	0	252	0	252	0	0	0	124	0	124	0	0	0	0	0
28S	7	C	267	0	267	0.515962	0	0.341193	288	0	288	0.531872	0	0.34799	100	0	100	0.668207	0	0.402945	0.364043	0.027648
28S	8	U	320	0	320	0.665801	0	0.400437	317	0	317	0.272327	0	0.214569	111	0	111	0.671032	0	0.403724	0.339577	0.0884042
28S	9	C	435	0	435	0.524771	0	0.344682	357	0	357	0.18234	0	0.154585	150	0	150	0.427373	0	0.300808	0.266692	0.0812698
28S	10	A	649	0	649	0.179573	0	0.152434	447	0	447	0.0702133	0	0	165	0	165	0.476305	0	0.323955	0.158796	0.132331
28S	11	G	669	0	669	0.321211	0	0.243393	458	0	458	0.0626967	0	0	161	0	161	0.650892	0.0273813	0.395746	0.213047	0.162982
28S	12	A	783	0	783	0.292092	0	0.226285	466	0	466	0.0335713	0	0	275	0	275	0.0266103	0	0.0260124	0.084099	0.1011
28S	13	U	1129	0	1129	0.059882	0	0	346	0	346	0.383413	0	0.277729	309	0	309	0.0587814	0	0	0.0925763	0.130923
28S	14	C	2386	0	2386	0.582316	0	0	863	0	863	0.482305	0	0	663	0	663	0.600669	0	0	0	0
28S	15	A	1780	28	1808	0.384141	0	0	687	21	708	0.311001	0	0	523	16	539	0.465617	0	0	0	0
28S	16	G	1281	26	1307	0.0626402	0	0	352	22	374	0.627496	0	0.386192	404	26	430	0.297267	0	0	0.128731	0.182053
28S	17	A	1019	96	1115	0.208114	0	0.172392	259	85	344	1.08148	0.00453131	0.520297	183	12	195	0.678515	0	0.405468	0.366052	0.144741
28S	18	C	1392	82	1474	0.0903352	0	0	352	106	458	0.831082	0	0.454416	284	30	314	0.00366843	0	0	0.151472	0.214214
28S	19	G	475	113	588	1.46748	0.234693	0.595137	267	86	353	2.30895	0.149909	0.698385	44	9	53	5.14547	0.630763	0.839809	0.711111	0.100291
28S	20	U	444	474	918	0.517483	0	0.341259	320	374	694	1.17744	0.0398262	0.541103	62	133	195	0.555102	0.0102081	0.35813	0.413497	0.0904934
28S	21	G	513	411	924	0.421946	0	0.296964	350	369	719	1.64356	0.252768	0.62205	86	173	259	0.079359	0	0.0737871	0.330934	0.225112
28S	22	G	256	1312	1568	0.233553	0	0	312	1572	1884	0.214866	0	0.176941	71	230	301	0.0513245	0	0	0.0589804	0.0834109
28S	23	C	578	2147	2725	0.620327	0	0	601	1473	2074	0.269526	0	0.212385	82	248	330	0.146761	0	0	0.070795	0.100119
28S	24	G	346	1062	1408	0.185979	0	0	515	1780	2295	0.336077	0	0.251622	62	280	342	0.0990606	0	0	0.0838741	0.118616
28S	25	A	305	755	1060	0.071264	0	0.0665819	404	4802	5206	0.382869	0	0	83	136	219	0.790051	0	0.44248	0.169687	0.194799
28S	26	C	221	591	812	0.409949	0	0.291009	364	4933	5297	0.342754	0	0	22	222	244	0.870839	0.0456855	0.466498	0.252502	0.192384
28S	27	C	378	337	715	0.561266	0.0179316	0.359816	523	4507	5030	0.271282	0	0	75	300	375	0.322991	0	0.244628	0.201482	0.150029
28S	28	C	516	287	803	0.337894	0	0.252792	1214	5248	6462	0.452394	0	0	206	458	664	0.252414	0	0	0.0842639	0.119167
28S	29	G	284	365	649	0.627915	0.0322799	0.386082	377	2229	2606	0.493454	0	0.330496	85	164	249	1.36218	0.136019	0.57764	0.431406	0.105864
28S	30	C	106	677	783	0.25428	0	0.202936	302	4186	4488	0.215906	0	0	53	519	572	0.0294551	0	0.0286609	0.0771991	0.0896762
28S	31	U	91	1093	1184	0.160666	0	0	274	4998	5272	0.393152	0	0	30	1371	1401	0.620265	0	0	0	0
28S	32	G	50	898	948	0.0984428	0	0.0897064	68	2065	2133	0.451885	0.0343295	0.311341	23	875	898	0.332765	0	0	0.133682	0.130853
28S	33	A	64	812	876	0.239541	0	0.193428	140	1577	1717	0.554954	0	0.357028	36	658	694	0.119313	0	0	0.183485	0.145925
28S	34	A	81	886	967	0.128099	0	0.113657	155	1250	1405	0.609033	0	0.378676	17	339	356	0.732088	0	0.423347	0.305227	0.136682
28S	35	U	121	1216	1337	0.197085	0	0	156	1370	1526	0.165299	0	0.141931	35	635	670	0.200778	0	0	0.0473102	0.0669068
28S	36	U	121	1423	1544	0.314491	0	0	142	1418	1560	0.0332906	0	0	36	493	529	0.0256184	0	0	0	0
28S	37	U	58	2028	2086	0.516595	0	0	99	1258	1357	0.116781	0	0	20	666	686	0.359437	0	0	0	0
28S	38	A	39	800	839	0.322249	0	0.243932	66	297	363	1.63312	0.366935	0.62087	10	251	261	0.476166	0.0296658	0.323406	0.396069	0.162236
28S	39	A	70	874	944	0.123574	0	0.110087	63	247	310	1.61065	0.283972	0.617714	6	202	208	0.546093	0.0235237	0.354305	0.360702	0.207287
28S	40	G	37	472	509	1.14257	0.217023	0.533759	78	133	211	2.40949	0.337994	0.70768	16	82	98	1.88103	0.276812	0.655199	0.632213	0.0728393
28S	41	C	105	823	928	0.102906	0	0.0933959	223	272	495	0.203965	0	0.169695	26	195	221	0.0623123	0	0.058907	0.107333	0.0462903
28S	42	A	40	640	680	0.471447	0	0.320717	107	156	263	1.01494	0	0.504656	16	83	99	1.01678	0	0.506672	0.444015	0.0871887
28S	43	U	185	1060	1245	0.291796	0	0	235	356	591	0.288682	0	0	25	113	138	0.143086	0	0.125968	0.0419892	0.0593817
28S	44	A	54	742	796	0.0734003	0	0.0684611	92	149	241	0.759826	0.0129112	0.432778	8	60	68	0.877778	0.0721016	0.471092	0.32411	0.181447
28S	45	U	69	739	808	0.0325917	0	0.0316008	139	403	542	0.263086	0	0	17	92	109	0.0160606	0	0.0159494	0.0158501	0.0129012
28S	46	U	162	864	1026	0.249919	0	0	415	316	731	0.460443	0	0	45	120	165	0.438755	0	0	0	0
28S	47	A	91	927	1018	0.24282	0	0	106	155	261	0.920314	0.0274207	0.480206	7	61	68	0.536232	0	0.352381	0.277529	0.203063
28S	48	G	55	586	641	0.190516	0	0.160238	72	103	175	2.04236	0.291856	0.672564	3	55	58	0.765348	0.00935629	0.437742	0.423515	0.209398
28S	49	U	67	657	724	0.0155096	0	0	58	320	378	0.44122	0	0.306705	9	29	38	1.76239	0.248051	0.643973	0.316892	0.262999
28S	50	C	126	514	640	0.0198301	0	0.0194743	270	384	654	0.151179	0	0	39	69	108	0.0847095	0	0	0.00649144	0.00918029
28S	51	A	129	423	552	0.127567	0	0.113316	104	332	436	0.474193	0.00394269	0.322163	6	82	88	0.197628	0	0.166579	0.200686	0.0886065
28S	52	G	32	294	326	0.850595	0.140412	0.460394	71	503	574	0.115324	0	0.103561	3	35	38	1.91054	0.270676	0.662256	0.408737	0.230993
28S	53	C	65	765	830	0.414855	0	0	130	1071	1201	0.51748	0	0	5	191	196	0.520361	0	0	0	0
28S	54	G	53	287	340	0.423786	0.0273959	0.298262	194	536	730	0.110686	0	0	11	179	190	0.489878	0	0	0.0994206	0.140602
28S	55	G	95	282	377	0.175603	0	0.149709	183	434	617	0.0835311	0	0.0772069	5	104	109	0.0269697	0	0	0.0756387	0.0611286
28S	56	A	145	224	369	0.0961862	0	0.0879631	137	860	997	0.392196	0	0	10	94	104	0.0122751	0	0.0122415	0.0334015	0.0389032
28S	57	G	123	349	472	0.24677	0	0	266	721	987	0.431433	0	0	16	95	111	0.115575	0	0	0	0
28S	58	G	90	267	357	0.0529795	0	0	113	186	299	0.994852	0.153301	0.499544	16	63	79	0.207778	0	0.173832	0.224459	0.207056
28S	59	A	173	53	226	0.465051	0.0327318	0.318387	242	294	536	0.0397683	0	0	35	57	92	0.0151732	0	0	0.106129	0.150089
28S	60	G	117	124	241	0.201653	0	0.168392	140	197	337	0.339711	0	0.254131	24	52	76	0.0613276	0	0.0584997	0.160341	0.080069
28S	61	A	140	116	256	0.0984436	0	0.0899396	180	138	318	0.253779	0	0.202919	31	39	70	0.0503912	0	0.0486258	0.113828	0.0652154
28S	62	A	154	83	237	0.225724	0	0.184789	109	118	227	0.735185	0	0.424766	28	25	53	0.520165	0	0.346396	0.31865	0.0999155
28S	63	G	128	52	180	0.65353	0.070135	0.396558	108	87	195	0.748356	0	0.429287	28	14	42	1	0.0743037	0.505882	0.443909	0.0458134
28S	64	A	188	44	232	0.209919	0	0.174116	88	134	222	0.310115	0	0.237521	24	17	41	1.0881	0.108308	0.527105	0.312914	0.153652
28S	65	A	164	32	196	0.477327	0.0385427	0.324216	104	100	204	0.422493	0	0.298031	33	26	59	0.672963	0	0.406306	0.342851	0.0461253
28S	66	A	240	31	271	0.248039	0	0.19933	90	75	165	0.92075	0	0.480878	44	8	52	1.90105	0	0.659587	0.446598	0.189456
28S	67	C	297	57	354	0.0843818	0	0.0780183	106	119	225	0.558309	0	0.359299	87	12	99	1.067	0	0.518717	0.318678	0.182193
28S	68	U	452	143	595	0.318028	0	0	134	652	786	0.573782	0	0	206	38	244	0.0233107	0	0	0	0
28S	69	A	262	110	372	0.243312	0	0.19612	83	72	155	1.85584	0.109941	0.651302	126	13	139	1.0519	0	0.514439	0.453954	0.190686
28S	70	A	150	19	169	2.06203	0.254643	0.674715	79	89	168	1.9664	0.244769	0.664216	89	6	95	2.4287	0.159244	0.710503	0.683145	0.0198143
28S	71	C	300	25	325	0.608793	0	0.379139	181	95	276	0.979984	0.143453	0.495849	270	14	284	0.181131	0	0.153811	0.342933	0.141964
28S	72	C	1050	64	1114	0.599522	0	0	793	93	886	0.408919	0	0	904	19	923	0.696296	0	0	0	0
28S	73	A	813	118	931	0.504959	0	0	769	67	836	0.329736	0	0	832	7	839	0.651376	0	0	0	0
28S	74	G	623	143	766	0.408185	0	0	828	49	877	0.357188	0	0	533	7	540	0.426268	0	0	0	0
28S	75	G	303	105	408	0.104673	0	0.0949646	482	58	540	0.0643664	0	0.0605791	227	2	229	0.359952	0	0.265529	0.140357	0.0896157
28S	76	A	316	101	417	0.0143806	0	0.0142103	748	115	863	0.377469	0	0	241	3	244	0.135737	0	0.119945	0.0447186	0.0535089
28S	77	U	143	102	245	0.746793	0	0.42852	642	151	793	0.310369	0	0	110	7	117	1.21243	0.0308846	0.550115	0.326212	0.235948
28S	78	U	90	80	170	1.4538	0.17631	0.593884	324	183	507	0.117345	0	0.105206	53	8	61	2.61971	0.221592	0.726974	0.475355	0.267315
28S	79	C	90	44	134	1.69951	0.209744	0.631294	190	142	332	0.604371	0.102393	0.377409	37	1	38	3.07151	0.0806691	0.759172	0.589292	0.158659
28S	80	C	65	65	130	1.61035	0.225787	0.618719	104	111	215	1.39789	0.264178	0.584095	13	3	16	5.33464	0.337743	0.850031	0.684281	0.118052
28S	81	C	146	58	204	0.551978	0.0452312	0.356783	136	104	240	0.979161	0.137187	0.495775	20	6	26	1.86667	0.0945771	0.659686	0.504081	0.123799
28S	82	U	241	133	374	0.197126	0	0	171	138	309	0.466595	0	0.31885	28	4	32	0.987542	0	0.504559	0.27447	0.208362
28S	83	C	239	195	434	0.315785	0	0	246	319	565	0.277267	0	0	22	38	60	0.134426	0	0	0	0
28S	84	A	404	61	465	0.318288	0	0	366	167	533	0.245131	0	0	21	12	33	0.684641	0.071045	0.413623	0.137874	0.194984
28S	85	G	220	61	281	0.268519	0	0.212272	171	174	345	0.193545	0	0.162554	30	26	56	0.0159844	0	0.0160094	0.130278	0.0833108
28S	86	U	339	229	568	0.386878	0	0	422	204	626	0.389828	0	0	38	34	72	0.0943683	0	0	0	0
28S	87	A	171	165	336	0.171942	0	0.147088	229	92	321	0.279296	0	0.218851	13	89	102	0.28835	0	0	0.12198	0.0910926
28S	88	A	113	130	243	0.750319	0.159997	0.429682	209	131	340	0.197817	0	0.165553	14	45	59	0.672593	0	0.406173	0.333803	0.119357
28S	89	C	70	203	273	0.588889	0.13069	0.371483	228	311	539	0.306584	0	0	9	48	57	1.14176	0.0769966	0.537421	0.302968	0.224687
28S	90	G	122	408	530	0.182005	0	0	386	122	508	0.298428	0	0	23	86	109	0.547273	0	0.355792	0.118597	0.167722
28S	91	G	81	307	388	0.180348	0	0.153126	111	63	174	1.17746	0.231998	0.542172	19	54	73	1.92162	0.197623	0.660781	0.452026	0.21683
28S	92	C	68	448	516	0.133957	0	0	146	197	343	0.0135659	0	0.0134228	4	167	171	0.446899	0	0.310113	0.107845	0.14313
28S	93	G	57	400	457	0.0369238	0	0	54	97	151	1.27186	0.237291	0.561457	4	149	153	0.798124	0	0.445474	0.335644	0.242013
28S	94	A	68	520	588	0.266818	0	0	96	252	348	0.0171283	0	0	18	347	365	0.234517	0	0	0	0
28S	95	G	71	433	504	0.119626	0	0	36	232	268	0.37406	0	0.272968	19	329	348	0.116173	0	0	0.0909895	0.128679
28S	96	U	51	767	818	0.513716	0	0	62	305	367	0.0188406	0	0	18	816	834	0.680931	0	0	0	0
28S	97	G	44	347	391	0.0824263	0	0.0763295	35	400	435	0.197681	0	0	16	468	484	0.370034	0	0	0.0254432	0.0359821
28S	98	A	40	130	170	1.51579	0.31454	0.603914	58	195	253	0.492607	0	0.330904	25	458	483	0.396189	0	0	0.311606	0.246924
28S	99	A	84	106	190	1.08604	0.172177	0.521932	74	150	224	0.707951	0	0.415584	42	76	118	1.607	0.11507	0.618411	0.518643	0.0828363
28S	100	C	145	262	407	0.149564	0	0	372	373	745	0.520048	0	0	89	136	225	0.201377	0	0.168241	0.0560804	0.0793097
28S	101	A	138	204	342	0.0357629	0	0	285	312	597	0.356726	0	0	87	131	218	0.0852867	0	0.0789165	0.0263055	0.0372016
28S	102	G	72	191	263	0.232029	0	0.188911	67	370	437	0.0280568	0	0	31	110	141	0.48928	0	0.330096	0.173002	0.13523
28S	103	G	46	315	361	0.22833	0	0	37	210	247	0.819355	0.0281026	0.451355	17	81	98	0.600898	0	0.377734	0.276363	0.197716
28S	104	G	83	233	316	0.113214	0	0	48	135	183	1.55018	0.226548	0.609169	13	33	46	1.80165	0.154442	0.647989	0.419053	0.296739
28S	105	A	45	153	198	0.485706	0.051838	0.328029	45	205	250	0.927888	0.135241	0.482294	14	42	56	0.831189	0.051374	0.458298	0.422874	0.0677771
28S	106	A	31	132	163	0.871477	0.200005	0.467185	34	678	712	0.359654	0	0	10	51	61	0.603943	0	0.380361	0.282515	0.202889
28S	107	G	29	291	320	0.118899	0	0	18	457	475	0.00728291	0	0.00724537	5	110	115	0.275192	0	0	0.00241512	0.0034155
28S	108	A	22	349	371	0.282318	0	0	29	689	718	0.38042	0	0	6	70	76	0.0204906	0	0.020338	0.00677934	0.00958743
28S	109	G	20	194	214	0.314315	0	0.239997	29	400	429	0.117339	0	0.105235	2	27	29	1.74481	0.318793	0.643491	0.329574	0.228689
28S	110	C	45	309	354	0.290516	0	0	44	522	566	0.182422	0	0	33	34	67	0.106699	0	0.0977106	0.0325702	0.0460612
28S	111	C	40	184	224	0.136198	0	0.120342	93	428	521	0.1106	0	0	45	57	102	0.313161	0	0	0.040114	0.0567298
28S	112	C	134	230	364	0.365571	0	0	188	368	556	0.205765	0	0	59	48	107	0.376029	0	0	0	0
28S	113	A	111	167	278	0.185902	0	0	194	274	468	0.136982	0	0	71	21	92	0.300358	0	0	0	0
28S	114	G	47	85	132	0.649875	0.0625893	0.395697	72	257	329	0.156465	0	0.135651	31	11	42	0.483463	0	0.331092	0.28748	0.110551
28S	115	C	67	164	231	0.228544	0	0	192	182	374	0.139674	0	0	95	13	108	0.535678	0	0	0	0
28S	116	G	39	77	116	0.466382	0	0.319914	67	168	235	0.272222	0	0.214689	24	3	27	1.02183	0.205472	0.514486	0.349696	0.12419
28S	117	C	59	94	153	0.0848485	0	0	85	145	230	0.102742	0	0.0935365	8	19	27	0.813492	0.108125	0.457589	0.183709	0.197392
28S	118	C	33	114	147	0.170571	0	0	54	125	179	0.217346	0	0.179359	7	9	16	1.69346	0.262496	0.642769	0.274043	0.270816
28S	119	G	23	29	52	1.09644	0.179484	0.52775	74	57	131	0.400758	0.0249929	0.287656	8	15	23	0.665278	0	0.409752	0.408386	0.0980225
28S	120	A	14	41	55	0.762302	0.0152867	0.436988	27	82	109	0.458889	0.0111414	0.316519	6	22	28	0.373946	0	0.279176	0.344228	0.0673398
28S	121	A	4	19	23	2.9912	0.389234	0.757356	17	60	77	0.824074	0.0772872	0.454974	6	20	26	0.47037	0	0.328165	0.513498	0.180037
28S	122	U	1	34	35	1.34969	0.13892	0.581284	6	85	91	0.33442	0	0.252669	1	32	33	0.0300654	0	0.0300457	0.288	0.226425
28S	123	C	5	55	60	0.310565	0	0.239972	4	65	69	0.647619	0.0456733	0.396501	4	23	27	0.29881	0	0.236569	0.291014	0.0746037
28S	124	C	13	51	64	0.184957	0	0.158141	9	66	75	0.423246	0.000465316	0.300156	9	29	38	0.0863248	0	0	0.152765	0.122597
28S	125	C	17	82	99	0.259667	0	0	6	81	87	0.202273	0	0.169847	3	42	45	0.210386	0	0	0.0566158	0.0800668
28S	126	C	9	151	160	0.572809	0	0	10	164	174	0.461651	0	0	8	102	110	0.748348	0	0	0	0
28S	127	G	35	37	72	0.147793	0	0.130318	6	62	68	0.600644	0.0467542	0.37868	7	18	25	0.460684	0	0.323918	0.277639	0.106543
28S	128	C	12	55	67	0.299346	0	0.23302	14	119	133	0.207794	0	0	7	6	13	1.75714	0.0852387	0.654255	0.295758	0.270758
28S	129	C	9	67	76	0.155123	0	0.135818	15	80	95	0.175231	0	0.150437	8	9	17	1.05741	0	0.528215	0.27149	0.18163
[truncated: 5,214 more rows]
