# Supplementary material for: Profiling of ribose methylations in ribosomal RNA from diffuse large B-cell lymphoma patients for evaluation of ribosomes as drug targets
Source: NAR Cancer. 2020 Dec 22;2(4):zcaa035. doi: 10.1093/narcan/zcaa035 (PMC8210301; doi:10.1093/narcan/zcaa035)
Supplement: zcaa035_Supplemental_Files [file zcaa035_supplemental_files.zip › Data_S1_DLBCL_6008010.xls]

## Sheet: DLBCL_6008010
Data_handling_v3			ACTAGA_DLBCL_6008010_1						AGCTTG_DLBCL_6008010_2						CGCAAT_DLBCL_6008010_3						Average
RNA	Position	Nucl	5'_reads	3'_reads	5'+3'	v5_score	v6_score	Meth%	5'_reads	3'_reads	5'+3'	v5_score	v6_score	Meth%	5'_reads	3'_reads	5'+3'	v5_score	v6_score	Meth%	Av.Meth%	Std.dev.	>=0.75
18S	1	U	1775	0	1775	0	0	0	55	0	55	0	0	0	6362	0	6362	0	0	0	0	0
18S	2	A	318	0	318	0	0	0	8	0	8	0	0	0	1402	0	1402	0	0	0	0	0
18S	3	C	704	0	704	0	0	0	29	0	29	0	0	0	3088	0	3088	0	0	0	0	0
18S	4	C	878	0	878	0	0	0	26	0	26	0	0	0	4583	0	4583	0	0	0	0	0
18S	5	U	1483	0	1483	0	0	0	25	0	25	0	0	0	6567	0	6567	0	0	0	0	0
18S	6	G	1620	0	1620	0	0	0	33	0	33	0	0	0	9268	0	9268	0	0	0	0	0
18S	7	G	355	0	355	1.04129	0	0.510817	21	0	21	0.187374	0	0	2640	0	2640	0.334877	0	0.250939	0.253919	0.208551
18S	8	U	536	0	536	0.109725	0	0.0990419	6	0	6	1.22381	0.186392	0.588101	2406	0	2406	0.2457	0	0.197304	0.294816	0.211228
18S	9	U	474	0	474	0.239579	0	0.193603	8	0	8	0.512346	0	0.365639	3002	0	3002	0.122193	0	0	0.186414	0.149358
18S	10	G	218	0	218	1.57499	0.0187411	0.612735	4	0	4	1.32889	0.15141	0.624217	1192	0	1192	1.04011	0.0323034	0.510041	0.582331	0.0513314
18S	11	A	95	0	95	4.62639	0.336741	0.823791	5	0	5	0.581481	0	0.410995	402	0	402	4.12537	0.349167	0.805282	0.680023	0.190381
18S	12	U	91	0	91	4.67959	0.279343	0.825511	1	0	1	3.41667	0.127485	0.87234	354	0	354	3.45064	0	0.775804	0.824552	0.0394165	1
18S	13	C	90	0	90	4.77888	0.554257	0.828532	5	0	5	0.268519	0	0.243697	272	0	272	2.93008	0.318658	0.746248	0.606159	0.258491
18S	14	C	590	0	590	0.0825343	0	0	3	0	3	0.816667	0	0.521277	345	0	345	1.64242	0.031611	0.62224	0.381172	0.272663
18S	15	U	847	10	857	0.222934	0	0	0	0	0	8.05556	0.778131	1	777	11	788	0.0355725	0	0.0343926	0.344798	0.463511
18S	16	G	356	18	374	1.37484	0.0754706	0.579571	5	0	5	0.874074	0	0.511931	453	36	489	0.763946	0	0.433591	0.508364	0.0596494
18S	17	C	646	51	697	0.385801	0	0.278684	4	1	5	1.13704	0	0.577068	686	14	700	0.241829	0	0.19496	0.350237	0.163995
18S	18	C	1254	23	1277	0.138515	0	0	15	1	16	0.139216	0	0	898	16	914	0.158871	0	0.13722	0.0457401	0.0646863
18S	19	A	1231	24	1255	0.00559094	0	0	22	0	22	0.261353	0	0	1232	26	1258	0.0670197	0	0	0	0
18S	20	G	1000	40	1040	0.516224	0	0.340683	6	0	6	2.86032	0	0.769428	544	28	572	2.25899	0	0.693528	0.601213	0.18681
18S	21	U	2365	211	2576	0.433579	0	0	25	1	26	0.00329218	0	0.00340715	1383	417	1800	0.0429576	0	0.0412102	0.0148725	0.0186755
18S	22	A	1709	676	2385	0.330651	0	0	39	7	46	0.341844	0	0	1558	1161	2719	0.056875	0	0	0	0
18S	23	G	531	352	883	1.20279	0	0.546311	7	5	12	1.96068	0	0.679905	291	414	705	3.75639	0.126257	0.789992	0.672069	0.0996365
18S	24	C	1838	596	2434	0.208633	0	0	26	14	40	0.0677507	0	0	1756	1530	3286	0.174435	0	0.148565	0.0495217	0.0700342
18S	25	A	1039	330	1369	0.566634	0	0.361858	13	20	33	0.204902	0	0.174312	1029	772	1801	1.83248	0.161111	0.64708	0.394416	0.194375
18S	26	U	3750	669	4419	0.583864	0	0	85	43	128	0.764513	0	0	4703	5252	9955	0.493047	0	0	0	0
18S	27	A	19	100	119	18.5789	0.839997	0.949329	1	1	2	13.9741	0.599737	0.954465	48	87	135	48.6699	0.913479	0.980012	0.961269	0.0134185	1	0.949329		0.980012	0.96467	0.0153418
18S	28	U	1203	829	2032	0.004815	0	0	36	41	77	0.558974	0	0	2224	10377	12601	0.548908	0	0	0	0
18S	29	G	1782	1186	2968	0.390472	0	0	15	17	32	0.0936027	0	0.0880304	3054	3169	6223	0.0804484	0	0.0744695	0.0541666	0.0386996
18S	30	C	1831	1128	2959	0.411794	0	0	6	19	25	0.312393	0	0.24522	4428	5786	10214	0.372637	0	0	0.0817399	0.115598
18S	31	U	1049	1174	2223	0.22537	0	0	3	18	21	0.416162	0	0.303611	2922	10995	13917	0.575466	0	0	0.101204	0.143124
18S	32	U	563	1070	1633	0.0250442	0	0.0244469	6	10	16	0.660131	0	0.412245	537	9203	9740	0.377814	0	0	0.145564	0.188836
18S	33	G	483	706	1189	0.231391	0	0.188039	1	12	13	0.480159	0	0.340845	1560	1637	3197	0.864429	0	0.463721	0.330868	0.112768
18S	34	U	325	308	633	1.39295	0.231876	0.582491	4	13	17	0.0864198	0	0.0838323	1391	1108	2499	1.25406	0.134587	0.556455	0.407593	0.22918
18S	35	C	344	187	531	1.67753	0.24244	0.626961	11	0	11	0.338889	0	0.269912	1346	2601	3947	0.128273	0	0.113715	0.336863	0.214813
18S	36	U	380	83	463	1.88094	0.274538	0.65338	1	2	3	2.97778	0.517907	0.798808	1476	415	1891	1.13306	0	0.531321	0.661169	0.10934
18S	37	C	1643	281	1924	0.431954	0	0	18	3	21	0.376263	0	0	2601	982	3583	0.15838	0	0	0	0
18S	38	A	701	178	879	0.597285	0	0.374204	6	4	10	0.465657	0	0.338722	780	206	986	1.55702	0.0418745	0.609161	0.440696	0.120001
18S	39	A	765	168	933	0.551927	0	0.355885	6	0	6	1.46032	0.218824	0.630137	917	220	1137	0.672828	0	0.402421	0.462815	0.11983
18S	40	A	963	393	1356	0.0954639	0	0.0872033	8	5	13	0.212698	0	0.18637	833	245	1078	0.583174	0	0.368573	0.214049	0.116524
18S	41	G	967	276	1243	0.27375	0	0.215052	3	10	13	0.25873	0	0.217914	574	593	1167	0.31523	0	0.239833	0.224266	0.011069
18S	42	A	1427	287	1714	0.0475543	0	0	12	7	19	0.108889	0	0	662	236	898	0.582907	0	0.36851	0.122837	0.173717
18S	43	U	941	578	1519	0.183516	0	0.155146	23	2	25	0.300427	0	0	421	435	856	0.647206	0	0.39319	0.182779	0.161704
18S	44	U	3502	1786	5288	0.736006	0	0	27	12	39	0.575833	0	0	2064	1020	3084	0.663479	0	0	0	0
18S	45	A	682	573	1255	0.613562	0	0.380441	5	14	19	0.0733333	0	0.0716612	240	247	487	1.9732	0.175467	0.66412	0.372074	0.241943
18S	46	A	703	681	1384	0.469234	0	0.31953	5	7	12	0.788034	0	0.460539	531	313	844	0.696844	0	0.410957	0.397009	0.0584056
18S	47	G	402	483	885	1.48684	0.0810684	0.598156	6	10	16	0.419608	0	0.308357	274	381	655	1.54414	0.0704676	0.607304	0.504606	0.138819
18S	48	C	554	844	1398	0.629648	0	0.38654	2	13	15	0.592361	0.00991855	0.387199	356	1566	1922	0.127763	0	0	0.257913	0.182372
18S	49	C	1055	1222	2277	0.0634475	0	0.0596867	0	14	14	0.927407	0.0880426	0.498408	618	1176	1794	0.1336	0	0.117912	0.225336	0.194549
18S	50	A	557	1442	1999	0.274456	0	0.215436	7	17	24	0.144889	0	0.131134	362	867	1229	0.87467	0	0.466775	0.271115	0.142569
18S	51	U	1425	2499	3924	0.414069	0	0	6	44	50	0.500218	0	0	1161	1799	2960	0.219201	0	0	0	0
18S	52	G	610	857	1467	0.825462	0	0.452362	6	16	22	0.311594	0	0.245714	374	874	1248	1.26905	0.189518	0.559484	0.419187	0.130226
18S	53	C	1555	1826	3381	0.188426	0	0	8	27	35	0.141049	0	0	1608	2792	4400	0.269257	0	0	0	0
18S	54	A	1680	1589	3269	0.115311	0	0	8	21	29	0.0755556	0	0.0724947	1021	1738	2759	0.375725	0	0.273182	0.115226	0.115547
18S	55	U	2859	2439	5298	0.47991	0	0	14	55	69	0.608095	0	0	2190	3553	5743	0.340949	0	0	0	0
18S	56	G	563	1249	1812	0.69981	0	0.411833	6	13	19	0.59	0	0.383117	763	1818	2581	0.672717	0	0.402263	0.399071	0.0119385
18S	57	U	1081	1967	3048	0.0390547	0	0	4	11	15	0.913889	0	0.493623	1611	2839	4450	0.0188347	0	0	0.164541	0.232696
18S	58	C	705	703	1408	1.09992	0.0188518	0.523969	10	20	30	0.1681	0	0	1169	2594	3763	0.189704	0	0.15949	0.22782	0.219298
18S	59	U	3679	1832	5511	0.556948	0	0	17	26	43	0.488636	0	0	6437	5439	11876	0.694843	0	0	0	0
18S	60	A	1101	1025	2126	0.236039	0	0.191037	1	17	18	0.18538	0	0.163655	2555	1424	3979	0.0787186	0	0.0729912	0.142561	0.0504474
18S	61	A	1876	943	2819	0.159468	0	0	10	2	12	0.611966	0	0.398664	2732	1949	4681	0.142961	0	0	0.132888	0.187932
18S	62	G	364	631	995	1.2948	0.123876	0.564479	0	1	1	8.02778	0.754942	0.941368	831	1009	1840	1.12511	0	0.529572	0.678473	0.18644
18S	63	U	1600	1034	2634	0.237989	0	0	10	5	15	0.0354167	0	0	2587	1442	4029	0.160926	0	0	0	0
18S	64	A	581	811	1392	0.451639	0	0.311278	1	9	10	0.434343	0	0.323308	995	652	1647	0.989529	0	0.49752	0.377369	0.0851019
18S	65	C	943	798	1741	0.115646	0	0.103712	6	5	11	0.176852	0	0.161727	1765	1094	2859	0.0300583	0	0	0.0884797	0.0668977
18S	66	G	378	649	1027	0.868342	0.100151	0.465008	0	8	8	0.640741	0	0.418886	701	794	1495	0.519875	0	0.342202	0.408699	0.0506504
18S	67	C	1131	724	1855	0.272037	0	0.21395	11	4	15	0.0631944	0	0.0631506	1086	1334	2420	0.121671	0	0	0.0923668	0.0897545
18S	68	A	559	618	1177	1.38242	0	0.580465	7	1	8	1.23086	0.00722961	0.580664	543	552	1095	0.985989	0.0356706	0.496701	0.55261	0.0395338
18S	69	C	794	841	1635	0.869458	0	0.465238	10	3	13	0.542063	0	0.368591	388	862	1250	0.751772	0	0.429345	0.421058	0.0398884
18S	70	G	954	951	1905	1.01865	0	0.504752	15	6	21	0.114141	0	0.106805	620	621	1241	1.04631	0	0.511516	0.374358	0.189208
18S	71	G	1393	594	1987	1.17784	0.0430192	0.540954	3	4	7	2.61111	0.375531	0.749004	404	479	883	2.15425	0.198169	0.683212	0.657724	0.0868272
18S	72	C	3142	812	3954	0.395626	0	0.283527	33	14	47	0.28588	0	0	922	1078	2000	0.809318	0	0.447429	0.243652	0.184825
18S	73	C	9745	1746	11491	0.540411	0	0	50	13	63	0.442882	0	0	3815	1080	4895	0.230887	0	0	0	0
18S	74	G	5218	1629	6847	0.0997096	0	0	20	12	32	0.236364	0	0.19598	2532	723	3255	0.31723	0	0.240887	0.145622	0.10459
18S	75	G	1793	1146	2939	1.35184	0	0.574884	11	5	16	1.60261	0	0.63001	1980	472	2452	0.964914	0	0.491174	0.565356	0.0570788
18S	76	U	10884	2489	13373	0.564888	0	0	49	12	61	0.361111	0	0	8041	1477	9518	0.539882	0	0	0	0
18S	77	A	3503	495	3998	0.720905	0	0.418971	18	10	28	0.487739	0	0.335618	2395	379	2774	0.966755	0	0.491638	0.415409	0.0637447
18S	78	C	19830	1058	20888	0.774028	0	0	138	23	161	0.834294	0	0	16147	845	16992	0.766767	0	0	0	0
18S	79	A	1825	2093	3918	0.574642	0	0.364994	11	7	18	1.08889	0	0.53475	3740	537	4277	0.283357	0	0.220834	0.373526	0.128298
18S	80	G	549	1031	1580	2.44047	0.0695533	0.709473	2	6	8	2.93704	0	0.767667	1562	1089	2651	1.07867	0	0.519018	0.665386	0.106189
18S	81	U	766	1524	2290	1.04841	0	0.511925	7	6	13	1.24603	0	0.572993	1686	2173	3859	0.38198	0	0.276453	0.45379	0.127851
18S	82	G	511	980	1491	1.89412	0	0.654624	5	3	8	2.27778	0	0.719298	1276	2529	3805	0.357739	0	0.263533	0.545818	0.201345
18S	83	A	564	1130	1694	1.01314	0	0.50341	7	3	10	1.31313	0.140226	0.590909	1167	2368	3535	0.355678	0	0.262417	0.452245	0.138901
18S	84	A	429	1956	2385	0.220704	0	0.180863	3	9	12	0.740171	0.0848822	0.445015	899	2319	3218	0.436436	0	0.303898	0.309926	0.107924
18S	85	A	514	1454	1968	0.0718131	0	0	8	14	22	0.428986	0	0	1383	3836	5219	0.324772	0	0	0	0
18S	86	C	625	664	1289	0.361283	0	0.26555	7	6	13	0.0190476	0	0.0201005	1637	3481	5118	0.353567	0	0	0.0952169	0.120723
18S	87	U	807	1281	2088	0.207473	0	0	11	3	14	0.0585185	0	0	2486	3001	5487	0.447188	0	0	0	0
18S	88	G	576	884	1460	0.1987	0	0.165857	10	2	12	0.126496	0	0.120521	1415	652	2067	0.511605	0	0.33856	0.208313	0.09394
18S	89	C	890	1282	2172	0.246597	0	0	15	8	23	0.44213	0	0	1770	2367	4137	0.387807	0	0	0	0
18S	90	G	126	498	624	1.97938	0.368135	0.664716	1	5	6	1.19683	0.220001	0.582689	407	588	995	1.60392	0.295297	0.616201	0.621202	0.0336736
18S	91	A	330	862	1192	0.563528	0.0320364	0.360614	3	5	8	0.880247	0	0.497558	685	588	1273	0.787145	0.0497408	0.440642	0.432938	0.0561717
18S	92	A	324	1329	1653	0.384448	0	0.277812	6	12	18	0.051462	0	0	487	329	816	1.59831	0.0667365	0.615425	0.297746	0.251641
18S	93	U	166	1749	1915	0.223243	0	0.182579	3	4	7	1.43056	0	0.620482	186	318	504	2.62161	0.0385744	0.724275	0.509112	0.23475
18S	94	G	235	2776	3011	0.171182	0	0	4	15	19	0.0166667	0	0	411	901	1312	0.230752	0	0.187605	0.062535	0.0884378
18S	95	G	247	819	1066	2.56037	0	0.719319	9	1	10	1.56566	0	0.632653	181	630	811	2.15014	0	0.68282	0.678264	0.0355278
18S	96	C	288	2430	2718	0.456328	0	0.313421	8	6	14	0.978519	0	0.511817	322	1292	1614	0.632418	0	0.387559	0.404266	0.081852
18S	97	U	709	2592	3301	0.30319	0	0.232706	7	40	47	0.411574	0	0	496	972	1468	1.04793	0	0.511873	0.248193	0.209258
18S	98	C	280	9377	9657	0.604562	0	0	2	54	56	0.497466	0	0	319	3633	3952	0.249532	0	0	0	0
18S	99	A	9	330	339	13.7931	0.400874	0.932587	0	0	0	34.6	0.884362	1	7	157	164	21.14	0.61565	0.955094	0.96256	0.0280232	1	0.932587		0.955094	0.94384	0.0112539
18S	100	U	253	4779	5032	0.0668212	0	0	0	30	30	0.0634409	0	0.0615224	136	3390	3526	0.0252938	0	0.0246766	0.028733	0.0252797
18S	101	U	1438	16879	18317	0.826928	0	0	6	125	131	0.840825	0	0	618	16802	17420	0.873631	0	0	0	0
18S	102	A	375	2346	2721	0.769034	0	0.43481	0	16	16	0.910458	0	0.491705	158	2671	2829	0.365528	0	0.267752	0.398089	0.0950441
18S	103	A	333	2192	2525	0.788757	0	0.44105	1	11	12	1.32821	0	0.589977	171	2594	2765	0.332642	0	0.249679	0.426902	0.139286
18S	104	A	130	1348	1478	2.067	0	0.674097	0	9	9	1.76111	0	0.661795	17	1142	1159	2.38157	0	0.704459	0.680117	0.01793
18S	105	U	160	1034	1194	2.37083	0.0346521	0.703512	4	7	11	0.97037	0	0.51423	108	1091	1199	2.06348	0.0153342	0.673757	0.6305	0.0831078
18S	106	C	689	3322	4011	0.0718677	0	0	5	8	13	0.699206	0	0.429547	367	2954	3321	0.0245167	0	0.023937	0.151161	0.197091
18S	107	A	770	2367	3137	0.133383	0	0.117719	7	12	19	0.0838889	0	0.0811392	687	2295	2982	0.0785339	0	0.0728381	0.0905653	0.0194971
18S	108	G	318	906	1224	1.3498	0.088401	0.574631	0	3	3	3.275	0.479706	0.813665	240	1182	1422	0.788163	0	0.44094	0.609745	0.154177
18S	109	U	241	1861	2102	0.299366	0	0.230478	0	8	8	0.819753	0	0.479769	49	1516	1565	0.59233	0	0.372139	0.360795	0.102088
18S	110	U	1949	4456	6405	0.670222	0	0	2	27	29	0.544815	0	0	288	5706	5994	0.692546	0	0	0	0
18S	111	A	595	1762	2357	0.0782254	0	0.0725787	1	11	12	0.22906	0	0.198813	68	1812	1880	0.202085	0	0.168187	0.146526	0.0537628
18S	112	U	1186	2276	3462	0.3257	0	0	10	22	32	0.590572	0	0	134	2136	2270	0.0839767	0	0	0	0
18S	113	G	1088	1325	2413	0.0925251	0	0	5	18	23	0.419907	0	0	119	1826	1945	0.0534258	0	0	0	0
18S	114	G	657	667	1324	0.606784	0	0.377816	3	5	8	0.565432	0	0.388795	52	1663	1715	0.0603924	0	0	0.255537	0.180747
18S	115	U	682	445	1127	0.750532	0	0.428962	3	2	5	1.24815	0	0.599644	47	1675	1722	0.184504	0	0	0.342869	0.25226
18S	116	U	22	21	43	43.2323	0.907729	0.977895	0	0	0	12.4444	0.835653	1	2	24	26	51.179	0.913364	0.981532	0.986475	0.00967788	1	0.977895		0.981532	0.979713	0.00181867
18S	117	C	1360	420	1780	0.222628	0	0	12	2	14	0.328148	0	0	166	850	1016	0.122233	0	0	0	0
18S	118	C	1525	185	1710	0.257815	0	0	9	2	11	0.17963	0	0	281	215	496	0.595238	0	0.373606	0.124535	0.176119
18S	119	U	975	186	1161	0.0511666	0	0.0487159	4	5	9	0.151111	0	0	107	49	156	3.32435	0.31992	0.769885	0.272867	0.352007
18S	120	U	1551	244	1795	0.419828	0	0	0	1	1	3.25556	0.453112	0.866864	190	141	331	0.590127	0	0.371824	0.412896	0.355085
18S	121	U	50	51	101	10.9996	0.736516	0.917413	0	0	0	8.27778	0.793587	1	4	27	31	14.0312	0.65838	0.935417	0.950943	0.0354584	1	0.917413		0.935417	0.926415	0.00900174
18S	122	G	872	434	1306	0.133282	0	0	5	6	11	0.262963	0	0	108	487	595	0.381637	0	0	0	0
18S	123	G	370	320	690	0.96419	0.0655576	0.491246	4	2	6	0.685714	0	0.444444	73	195	268	0.907187	0	0.476597	0.470762	0.0195471
18S	124	U	558	259	817	0.629652	0	0.386662	2	8	10	0.0747475	0	0.0759754	123	179	302	0.686835	0	0.407972	0.290203	0.151732
18S	125	C	917	971	1888	0.323105	0	0	6	2	8	0.603704	0	0.404467	176	343	519	0.157927	0	0.136615	0.18036	0.167995
18S	126	G	478	209	687	1.18374	0.126918	0.54243	6	2	8	0.816049	0	0.478639	72	157	229	2.42256	0.277964	0.708721	0.576597	0.096988
18S	127	C	931	367	1298	0.136772	0	0.120398	16	3	19	0.166111	0	0	363	208	571	0.564744	0	0.361321	0.160573	0.150219
18S	128	U	1426	692	2118	0.31324	0	0	13	3	16	0.0960784	0	0.0926276	517	336	853	0.160435	0	0.138394	0.077007	0.0575685
18S	129	C	2359	440	2799	0.50296	0	0	23	15	38	0.569801	0	0	1074	810	1884	0.491347	0	0	0	0
18S	130	G	723	332	1055	0.584049	0	0.368927	3	8	11	0.698148	0	0.432339	242	318	560	1.22634	0.0879533	0.551274	0.450847	0.0755845
18S	131	C	1861	431	2292	0.270974	0	0	40	1	41	0.575926	0	0	1685	340	2025	0.430997	0	0	0	0
18S	132	U	1385	431	1816	0.0283679	0	0	24	0	24	0.203111	0	0	1805	229	2034	0.428807	0	0	0	0
18S	133	C	575	923	1498	0.228115	0	0.185845	9	1	10	0.910101	0.0397045	0.500278	1667	161	1828	0.355562	0	0	0.228708	0.206474
18S	134	C	220	321	541	2.84319	0.44024	0.740155	9	4	13	0.464286	0	0.333333	925	114	1039	0.181998	0	0.1541	0.409196	0.245196		0.740155		0.1541	0.447128	0.293027
18S	135	U	210	950	1160	0.699273	0	0.411722	8	4	12	0.538462	0	0.368421	795	163	958	0.199838	0	0.166699	0.315614	0.106772
18S	136	C	1126	1035	2161	0.160623	0	0	6	3	9	0.853333	0	0.486692	1692	69	1761	0.484683	0	0	0.162231	0.229429
18S	137	U	2944	650	3594	0.525863	0	0	24	4	28	0.458238	0	0	716	72	788	0.174018	0	0.148384	0.0494614	0.069949
18S	138	C	1755	670	2425	0.245887	0	0	11	5	16	0.0947712	0	0	186	68	254	2.2034	0.355786	0.688675	0.229558	0.324644
18S	139	C	706	640	1346	0.425868	0	0.298828	5	4	9	0.523333	0	0.367681	247	82	329	1.00178	0.0412129	0.501204	0.389238	0.084014
18S	140	U	2593	1027	3620	0.555933	0	0	17	10	27	0.504762	0	0	427	130	557	0.0704898	0	0	0	0
18S	141	A	240	396	636	2.05236	0.325044	0.672731	11	1	12	0.226496	0	0.197026	156	48	204	1.38938	0.0713149	0.58267	0.484142	0.206324
18S	142	C	364	707	1071	0.907504	0	0.475988	6	1	7	1.51111	0	0.633295	130	63	193	1.47251	0	0.596797	0.568693	0.0672247
18S	143	U	482	1097	1579	0.233235	0	0.189222	3	1	4	3.42889	0.285373	0.810825	194	19	213	0.933956	0	0.484095	0.494714	0.25388
18S	144	U	552	1436	1988	0.0956092	0	0	11	2	13	0.62619	0	0.402757	174	38	212	0.969066	0.0469621	0.493321	0.298693	0.214419
18S	145	G	660	651	1311	0.438618	0	0.30505	9	0	9	1.58444	0.147548	0.637746	334	36	370	0.20024	0	0.167209	0.370002	0.19751
18S	146	G	605	472	1077	0.896434	0	0.472926	25	3	28	0.0318008	0	0	329	122	451	0.144223	0	0.126289	0.199738	0.199935
18S	147	A	635	725	1360	0.432199	0	0.301928	15	8	23	0.237037	0	0.198296	307	37	344	0.659936	0.0186144	0.398262	0.299495	0.0816541
18S	148	U	2702	2303	5005	0.669912	0	0	73	6	79	0.68	0	0	917	256	1173	0.48551	0	0	0	0
18S	149	A	877	742	1619	0.294328	0	0.227507	24	4	28	0.142146	0	0.128329	301	232	533	0.485893	0	0.327417	0.227751	0.0812772
18S	150	A	720	743	1463	0.406489	0	0.28915	31	7	38	0.164672	0	0	329	290	619	0.365645	0	0.268062	0.185737	0.131618
18S	151	C	992	1220	2212	0.119556	0	0	23	13	36	0.0927928	0	0	373	338	711	0.332194	0	0.249622	0.0832073	0.117673
18S	152	U	1704	1445	3149	0.435852	0	0	54	5	59	0.500741	0	0	582	803	1385	0.335097	0	0	0	0
18S	153	G	511	590	1101	0.722041	0	0.419515	4	3	7	3.15139	0.366532	0.782684	165	531	696	0.442484	0	0.307057	0.503085	0.202967
18S	154	U	761	1319	2080	0.194655	0	0	21	8	29	0.0559259	0	0	262	1663	1925	0.543977	0	0	0	0
18S	155	G	1159	601	1760	0.164301	0	0	14	8	22	0.0966184	0	0.0917431	567	1007	1574	0.418751	0	0	0.030581	0.0432481
18S	156	G	301	375	676	1.28638	0.155687	0.562991	7	7	14	0.703704	0	0.429864	143	452	595	0.75906	0	0.431927	0.474927	0.062276
18S	157	U	685	1130	1815	0.176982	0	0	6	28	34	0.356508	0	0	326	1242	1568	0.335925	0	0	0	0
18S	158	A	362	357	719	1.30625	0.0708541	0.566737	0	8	8	1.75926	0.14549	0.664336	226	359	585	1.14149	0.00931629	0.53346	0.588177	0.0555392
18S	159	A	6	68	74	21.8324	0.868006	0.956761	0	2	2	6.90741	0.694382	0.91198	3	6	9	135.511	0.975088	0.993402	0.954048	0.0332957	1	0.956761		0.993402	0.975082	0.0183205
18S	160	U	239	768	1007	0.596384	0	0.373817	3	8	11	0.900926	0	0.49567	192	340	532	1.46183	0	0.594251	0.487913	0.0901589
18S	161	U	539	1200	1739	0.114783	0	0	2	27	29	0.315185	0	0	435	836	1271	0.0419811	0	0	0	0
18S	162	C	362	1391	1753	0.0697834	0	0	1	34	35	0.448457	0	0	408	834	1242	0.0474926	0	0.0453742	0.0151247	0.0213896
18S	163	U	1443	2341	3784	0.570274	0	0	4	33	37	0.427485	0	0	1605	1374	2979	0.582535	0	0	0	0
18S	164	A	1360	1728	3088	0.423665	0	0	7	22	29	0.228889	0	0	1223	1384	2607	0.43292	0	0	0	0
18S	165	G	538	1468	2006	0.0146321	0	0	9	11	20	0.204233	0	0.176578	797	965	1762	0.0712926	0	0	0.0588594	0.0832398
18S	166	A	12	32	44	47.9578	0.918288	0.980019	0	0	0	26.5	0.927658	1	26	40	66	26.8368	0.824876	0.964594	0.981538	0.0144945	1	0.980019		0.964594	0.972306	0.00771277
18S	167	G	344	834	1178	0.757751	0	0.431299	9	7	16	0.597386	0	0.388275	474	380	854	1.09726	0	0.523479	0.447685	0.0563995
18S	168	C	718	1552	2270	0.178047	0	0	9	6	15	0.668056	0	0.41609	1538	484	2022	0.204158	0	0	0.138697	0.196147
18S	169	U	1154	2846	4000	0.594065	0	0	10	43	53	0.574691	0	0	1418	938	2356	0.349804	0	0	0	0
18S	170	A	1030	1320	2350	0.300666	0	0	4	35	39	0.360833	0	0	4041	327	4368	0.737034	0	0	0	0
18S	171	A	635	1175	1810	0.167213	0	0	0	27	27	0.040873	0	0	644	375	1019	0.331133	0	0.248944	0.0829812	0.117353
18S	172	U	126	35	161	9.20473	0.614703	0.902552	0	0	0	29.1111	0.921624	1	298	21	319	3.13785	0.141058	0.758902	0.887151	0.0990286	1	0.902552		0.758902	0.830727	0.0718253
18S	173	A	633	645	1278	0.250256	0	0.200289	7	33	40	0.358266	0	0	493	276	769	0.61596	0	0.381479	0.193923	0.155803
18S	174	C	151	284	435	2.75482	0.286583	0.734124	0	11	11	1.46296	0.0432853	0.614786	222	53	275	3.44271	0.330767	0.775545	0.708152	0.0681507		0.734124		0.775545	0.754834	0.0207105
18S	175	A	748	913	1661	0.165991	0	0	2	39	41	0.389947	0	0	504	315	819	0.257805	0	0.205163	0.0683877	0.0967148
18S	176	U	271	1221	1492	0.151998	0	0	2	46	48	0.541043	0	0	322	598	920	0.0389311	0	0	0	0
18S	177	G	104	351	455	1.95577	0.1767	0.662171	1	20	21	0.0691919	0	0.0675876	24	436	460	0.593999	0.0114711	0.373155	0.367638	0.242769
18S	178	C	329	1893	2222	0.48656	0	0	1	16	17	0.304938	0	0.244071	559	482	1041	0.349232	0	0	0.081357	0.115056
18S	179	C	325	2048	2373	0.506637	0	0	3	11	14	0.594815	0	0.389239	726	224	950	0.249305	0	0	0.129746	0.183489
18S	180	G	309	345	654	1.16399	0.0716018	0.53827	8	7	15	0.389583	0	0.293564	566	153	719	0.0650926	0	0.0611943	0.297676	0.194787
18S	181	A	491	194	685	1.10648	0.119988	0.525638	11	2	13	0.55873	0	0.375667	322	230	552	0.469319	0.0419023	0.319806	0.407037	0.0869089
18S	182	C	519	911	1430	0.0637317	0	0	4	14	18	0.00409357	0	0	386	145	531	0.647034	0.0573462	0.393297	0.131099	0.185402
18S	183	G	841	503	1344	0.0208178	0	0.0204082	6	6	12	0.37094	0	0.286658	359	265	624	0.6048	0	0.377246	0.228104	0.151448
18S	184	G	961	375	1336	0.0238511	0	0.0233125	19	13	32	0.556566	0	0	835	270	1105	0.0483323	0	0	0.00777083	0.0109896
18S	185	G	534	441	975	0.340221	0	0.254049	14	2	16	0.0882353	0	0	530	194	724	0.638207	0.0294389	0.389905	0.214651	0.161597
18S	186	C	765	1605	2370	0.563138	0	0	16	5	21	0.382323	0	0	659	597	1256	0.0424202	0	0	0	0
18S	187	G	355	789	1144	0.0117613	0	0	6	2	8	0.558025	0	0.385666	303	450	753	0.771176	0.02369	0.43573	0.273798	0.194681
18S	188	C	143	1119	1262	0.179247	0	0	0	4	4	1.60667	0.123463	0.66759	241	1608	1849	0.31382	0	0	0.22253	0.314705
18S	189	U	108	1670	1778	0.527656	0	0	1	15	16	0.409804	0	0	148	2847	2995	0.61156	0	0	0	0
18S	190	G	37	295	332	1.5982	0.242858	0.61583	0	6	6	0.415873	0	0.326683	73	1484	1557	0.165155	0	0	0.314171	0.251567
18S	191	A	7	318	325	1.21936	0.0534252	0.55018	1	3	4	0.568889	0	0.415584	8	1697	1705	0.299883	0	0	0.321921	0.234171
18S	192	C	31	353	384	0.549033	0	0.355031	0	0	0	5.95556	0.666062	1	9	1227	1236	0.0678344	0	0	0.451677	0.413929
18S	193	C	23	240	263	0.670118	0	0.402152	0	9	9	0.54	0	0	9	915	924	0.135231	0	0.119236	0.173796	0.16865
18S	194	C	11	76	87	3.13548	0.0690342	0.760279	0	0	0	3.92222	0.461896	1	4	716	720	0.319125	0	0.242176	0.667485	0.316262
18S	195	C	13	71	84	2.24614	0	0.694459	1	1	2	0.481481	0	0.419355	2	583	585	0.34344	0	0.255967	0.456594	0.18094
18S	196	C	5	84	89	0.929506	0.0560017	0.484523	3	0	3	0.138889	0	0	2	314	316	0.894252	0.132806	0.472875	0.319132	0.225711
18S	197	U	0	96	96	0.728064	0	0.423846	0	1	1	0.694444	0	0.581395	1	246	247	0.950717	0.0853205	0.488377	0.497873	0.0646686
18S	198	U	1	57	58	2.3354	0	0.703763	0	0	0	2.47778	0.454112	1	1	165	166	1.38776	0.0736696	0.582658	0.76214	0.175308	1
18S	199	C	61	154	215	0.0575103	0	0.0546218	1	2	3	0.0805556	0	0	59	84	143	1.57315	0	0.613025	0.222549	0.277007
18S	200	G	64	50	114	2.19855	0	0.689232	0	0	0	3.58889	0.461896	1	47	93	140	2.0472	0	0.673397	0.787543	0.150369	1
18S	201	C	44	130	174	1.74984	0.00559256	0.637668	0	5	5	0.225926	0	0	36	75	111	3.46498	0.231488	0.77759	0.471753	0.338435
18S	202	G	27	67	94	5.19673	0.517439	0.840051	0	2	2	0.866667	0	0.565217	22	140	162	2.46823	0.29325	0.71293	0.706066	0.112305
18S	203	G	161	174	335	0.921528	0	0.480325	0	2	2	1.04815	0.0286391	0.611231	51	157	208	2.03817	0.287419	0.671913	0.587823	0.0799477
18S	204	G	237	532	769	0.103276	0	0	0	4	4	0.306667	0	0.277108	151	465	616	0.0859535	0	0.0792686	0.118792	0.11653
18S	205	G	338	756	1094	0.291213	0	0	2	8	10	0.408081	0	0	308	685	993	0.292757	0	0	0	0
18S	206	G	1099	1061	2160	0.625791	0	0	13	3	16	0.64183	0	0	1174	797	1971	0.667455	0	0	0	0
18S	207	G	833	633	1466	0.350481	0	0	4	2	6	0.0920635	0	0.09699	615	816	1431	0.479624	0	0	0.03233	0.0457215
18S	208	G	614	194	808	0.334542	0	0.250912	6	1	7	0.00277778	0	0.00316456	502	518	1020	0.189422	0	0	0.0846921	0.117542
18S	209	A	402	66	468	1.42556	0.0214328	0.588242	6	0	6	0.152381	0	0.150943	464	153	617	0.413035	0	0.292638	0.343941	0.182175
18S	210	U	607	96	703	0.616588	0	0.381749	5	0	5	0.492593	0	0.371508	574	58	632	0.373934	0	0.272476	0.341911	0.0492755
18S	211	G	1134	181	1315	0.210596	0	0	6	0	6	0.239683	0	0.218524	483	49	532	0.558141	0	0.358641	0.192388	0.147576
18S	212	C	1918	360	2278	0.618337	0	0	4	0	4	0.795556	0	0.498607	459	191	650	0.137105	0	0.120737	0.206448	0.212387
18S	213	G	193	507	700	0.350372	0	0.259738	1	6	7	0.075	0	0.0789474	192	205	397	0.648102	0	0.393842	0.244176	0.129025
18S	214	U	186	752	938	0.0593066	0	0	0	15	15	0.427778	0	0	180	817	997	0.452216	0	0	0	0
18S	215	G	152	283	435	1.05624	0	0.51425	0	1	1	4.48333	0.42859	0.899666	124	456	580	0.0546376	0	0	0.471305	0.36854
18S	216	C	264	676	940	0.139591	0	0	5	13	18	0.525731	0	0	167	582	749	0.339659	0	0	0	0
18S	217	A	116	232	348	1.42222	0.0947686	0.587851	1	0	1	4.66111	0.253874	0.903122	150	92	242	1.19214	0.105792	0.544847	0.678607	0.159724
18S	218	U	142	284	426	0.815639	0	0.44981	6	5	11	0.155556	0	0	77	69	146	2.652	0.341681	0.727533	0.392448	0.299771
18S	219	U	148	573	721	0.10574	0	0	1	11	12	0.223077	0	0	130	121	251	1.1496	0.0477872	0.535787	0.178596	0.252572
18S	220	U	539	804	1343	0.576	0	0	4	25	29	0.728519	0	0	453	508	961	0.468734	0	0	0	0
18S	221	A	145	232	377	0.756761	0.065434	0.43142	1	2	3	1.57778	0	0.677804	243	85	328	0.781864	0	0.43954	0.516255	0.114281
18S	222	U	229	229	458	0.462818	0	0.31686	1	0	1	4.46667	0.431897	0.899329	163	76	239	1.65042	0.222793	0.623681	0.61329	0.237906
18S	223	C	415	215	630	0.00133826	0	0	4	4	8	0.00987654	0	0.010989	459	79	538	0.15471	0	0.134198	0.0483955	0.0608369
18S	224	A	368	194	562	0.163154	0	0.140483	2	1	3	1.41944	0	0.654289	499	127	626	0.0438596	0	0.0420811	0.278951	0.268427
18S	225	G	378	155	533	0.26727	0	0.211214	4	1	5	0.475926	0	0.363508	858	144	1002	0.343758	0	0	0.191574	0.14905
18S	226	A	567	118	685	0.0347587	0	0	7	4	11	0.375926	0	0	1168	94	1262	0.487895	0	0	0	0
18S	227	U	321	381	702	0.0767662	0	0	1	4	5	0.244444	0	0.226804	530	214	744	0.0590604	0	0	0.0756014	0.106916
18S	228	C	408	455	863	0.216011	0	0	8	8	16	0.636601	0	0	694	241	935	0.240527	0	0	0	0
18S	229	A	216	299	515	0.426464	0.0738168	0.299373	2	0	2	1.57778	0	0.70297	369	203	572	0.343126	0	0.255801	0.419381	0.201315
18S	230	A	302	360	662	0.079571	0	0.0738092	2	3	5	0.138889	0	0.142857	260	218	478	0.611459	0.0841229	0.379937	0.198868	0.131101
18S	231	A	342	440	782	0.0942954	0	0	2	1	3	0.688889	0	0.478764	338	292	630	0.168304	0	0.144254	0.207673	0.200533
18S	232	A	190	542	732	0.00885251	0	0	0	2	2	1.2963	0	0.660377	143	289	432	0.690326	0.0868213	0.408957	0.356445	0.272143
18S	233	C	286	656	942	0.220655	0	0	6	9	15	0.65	0	0	262	576	838	0.213309	0	0	0	0
18S	234	C	420	636	1056	0.307726	0	0	0	2	2	1.35556	0	0.67033	513	518	1031	0.40436	0	0	0.223443	0.315996
18S	235	A	244	362	606	0.286601	0	0.223044	1	1	2	1.1	0	0.622642	193	530	723	0.158103	0	0	0.281895	0.257576
18S	236	A	158	246	404	1.07221	0.232929	0.51804	0	1	1	2.48889	0	0.832714	106	468	574	0.0627826	0	0.0591706	0.469975	0.317621
18S	237	C	184	411	595	0.497409	0.0292869	0.332552	0	1	1	2.98333	0.31479	0.856459	32	457	489	0.301315	0	0.23191	0.473641	0.273794
18S	238	C	364	346	710	0.267182	0	0.211082	5	4	9	0.263333	0	0	225	353	578	0.0403377	0	0.0388382	0.0833067	0.0917314
18S	239	C	783	504	1287	0.356936	0	0	4	13	17	0.632716	0	0	326	447	773	0.278452	0	0	0	0
18S	240	G	516	347	863	0.00695731	0	0	1	4	5	0.303704	0	0.267101	173	123	296	0.895885	0.0516736	0.473382	0.246828	0.193789
18S	241	G	253	551	804	0.0376398	0	0.0363179	1	0	1	3.36667	0.069525	0.87069	137	137	274	0.868485	0.00622953	0.465713	0.457574	0.340679
18S	242	U	187	956	1143	0.30677	0	0	5	6	11	0.322222	0	0	125	377	502	0.00424122	0	0.00423168	0.00141056	0.00199483
18S	243	C	781	1083	1864	0.627942	0	0	13	6	19	0.642222	0	0	320	712	1032	0.553845	0	0	0	0
18S	244	A	105	616	721	0.0691751	0	0.0647835	1	1	2	2.01481	0.128599	0.751381	48	269	317	0.905276	0	0.475927	0.430697	0.282121
18S	245	G	77	142	219	2.43591	0.380001	0.709895	1	0	1	3.20556	0.166693	0.865067	54	225	279	1.23413	0	0.553282	0.709415	0.127286
18S	246	C	60	293	353	0.811425	0	0.448648	0	9	9	0.337778	0	0	51	114	165	2.9755	0.31616	0.749595	0.399414	0.307995
18S	247	C	118	272	390	0.438221	0	0.305239	1	7	8	0.302469	0	0	71	198	269	1.48473	0.0215585	0.598434	0.301225	0.244326
18S	248	C	48	538	586	0.196176	0	0	1	9	10	0.488889	0	0	58	1094	1152	0.493418	0	0	0	0
18S	249	C	19	440	459	0.112126	0	0	0	0	0	4.77778	0.582563	1	15	868	883	0.317647	0	0	0.333333	0.471405
18S	250	U	8	266	274	0.155879	0	0.135283	0	4	4	0.202222	0	0	5	1599	1604	0.710287	0	0	0.0450943	0.063773
18S	251	C	19	178	197	0.426487	0	0.300039	0	0	0	3.05556	0.530054	1	8	609	617	0.126357	0	0	0.433346	0.418989
18S	252	U	1	188	189	0.430234	0.0013889	0.301925	0	4	4	0.357778	0	0	4	739	743	0.366577	0	0	0.100642	0.142329
18S	253	C	4	122	126	1.04129	0.161758	0.51209	0	0	0	2.02222	0.337436	1	5	177	182	1.61512	0.122817	0.618901	0.710331	0.209417
18S	254	C	2	176	178	0.314898	0	0.240506	0	0	0	1.4	0.337216	1	4	127	131	2.16364	0.243685	0.68555	0.642019	0.311586
18S	255	G	3	261	264	0.254382	0	0	0	0	0	0.777778	0.325306	1	1	64	65	3.83838	0.23068	0.795812	0.598604	0.431407
18S	256	G	0	127	127	0.531076	0.0823346	0.348644	0	0	0	0.711111	0.325306	1	0	75	75	2.10161	0	0.680473	0.676372	0.265931
18S	257	C	2	152	154	0.282724	0	0.221523	0	0	0	0.522222	0.352291	1	1	1	2	45.6296	0.81969	0.9856	0.735708	0.363631
18S	258	C	6	247	253	0.196982	0	0	0	0	0	0.511111	0.352291	1	2	17	19	4.07056	0.181937	0.810778	0.603593	0.433739
18S	259	C	51	137	188	0.217578	0	0.179477	0	2	2	0.566667	0	0	8	13	21	2.09495	0	0.686982	0.28882	0.290922
18S	260	C	26	182	208	0.205316	0	0.171021	0	0	0	1.02222	0.377485	1	6	27	33	1.18137	0	0.548975	0.573332	0.338867
18S	261	G	12	129	141	1.04288	0.209572	0.512261	0	0	0	1.42222	0.189661	1	2	25	27	2.06071	0.173924	0.681228	0.731163	0.202225
18S	262	G	13	147	160	1.07598	0.218375	0.519856	0	0	0	1.93333	0.451024	1	0	33	33	2.45294	0.21416	0.716495	0.74545	0.197084
18S	263	C	14	366	380	0.0447361	0	0	0	1	1	0.555556	0	0.526316	9	45	54	1.87293	0.218919	0.656075	0.39413	0.283682
18S	264	C	1	448	449	0.103951	0	0	0	0	0	2.46667	0.427736	1	1	163	164	0.0546128	0	0.052084	0.350695	0.45962
18S	265	G	9	423	432	0.0399538	0	0.0385043	0	4	4	0.335556	0	0	5	171	176	0.13189	0	0.117106	0.0518701	0.0487336
18S	266	G	60	381	441	0.205028	0	0.170464	2	6	8	0.639506	0	0	17	266	283	0.206612	0	0	0.0568212	0.0803573
18S	267	G	136	420	556	0.0962697	0	0.0879598	0	5	5	0.348148	0	0	71	150	221	0.195746	0	0.164321	0.0840935	0.0671394
18S	268	G	320	511	831	0.247596	0	0	3	3	6	0.433333	0	0	197	301	498	0.498887	0	0	0	0
18S	269	G	465	284	749	0.0657185	0	0	1	0	1	1.24444	0	0.713376	408	192	600	0.583731	0	0	0.237792	0.336289
18S	270	G	388	199	587	0.306368	0	0.234825	0	0	0	3.51111	0.490545	1	69	112	181	0.671856	0	0.403187	0.546004	0.328299
18S	271	C	554	95	649	0.277692	0	0.217601	2	0	2	0.559259	0	0.456193	149	45	194	0.590199	0	0.372349	0.348714	0.0988282
18S	272	G	1096	185	1281	0.292546	0	0	6	0	6	0.0507937	0	0	316	92	408	0.24056	0	0	0	0
18S	273	G	1214	121	1335	0.217789	0	0	1	3	4	0.577778	0	0.419355	292	54	346	0.0240794	0	0	0.139785	0.197686
18S	274	G	395	25	420	1.93138	0.279281	0.659398	3	0	3	1.375	0	0.647059	82	18	100	2.82167	0.393149	0.740252	0.682236	0.0413315
18S	275	C	884	54	938	0.366809	0	0.268578	0	0	0	9.91111	0.600756	1	146	27	173	1.32107	0.17299	0.570578	0.613052	0.300108
18S	276	G	810	77	887	0.557758	0.00570699	0.358311	1	0	1	5.38889	0.480808	0.915094	175	39	214	1.02181	0.19241	0.506559	0.593321	0.23544
18S	277	C	1234	91	1325	0.077518	0	0.0719917	7	2	9	0.336667	0	0.272237	313	89	402	0.180149	0	0.152971	0.165733	0.0822465
18S	278	C	2620	104	2724	0.481468	0	0	44	4	48	0.794558	0	0	665	58	723	0.294138	0	0	0	0
18S	279	G	2314	136	2450	0.374278	0	0	17	0	17	0.195679	0	0	592	88	680	0.169016	0	0	0	0
18S	280	G	1145	139	1284	0.344064	0	0.256136	12	8	20	0.283069	0	0	447	72	519	0.225556	0	0.184333	0.146823	0.107879
18S	281	C	1886	55	1941	0.128665	0	0	7	2	9	0.705556	0	0.439446	744	60	804	0.149234	0	0	0.146482	0.207157
18S	282	G	1293	61	1354	0.284387	0	0.221546	19	0	19	0.192222	0	0	823	34	857	0.134162	0	0	0.0738486	0.104438
18S	283	G	1192	64	1256	0.363697	0	0.266855	7	0	7	1.20417	0.0640066	0.579158	808	13	821	0.0569478	0	0	0.282004	0.236683
18S	284	C	2375	103	2478	0.394379	0	0	9	0	9	0.69	0	0.433962	969	17	986	0.225104	0	0	0.144654	0.204572
18S	285	U	2113	110	2223	0.382869	0	0	13	1	14	0.0851852	0	0	736	23	759	0.0093421	0	0.00926772	0.00308924	0.00436884
18S	286	U	1749	145	1894	0.339953	0	0	20	1	21	0.45303	0	0	722	64	786	0.064563	0	0	0	0
18S	287	U	790	138	928	0.338034	0.0213144	0.252838	16	2	18	0.410526	0	0	1041	82	1123	0.398745	0	0	0.0842794	0.119189
18S	288	G	496	114	610	0.838989	0.135009	0.456629	6	3	9	0.134444	0	0.129968	829	107	936	0.295174	0	0	0.195532	0.192097
18S	289	G	433	105	538	0.889198	0.110531	0.471138	7	3	10	0.119192	0	0	317	114	431	0.556867	0.127567	0.358217	0.276452	0.200843
18S	290	U	419	231	650	0.422495	0	0.297331	8	0	8	0.0666667	0	0.0697674	186	269	455	0.453606	0	0.312527	0.226542	0.11103
18S	291	G	493	135	628	0.28691	0	0.223221	2	0	2	2.24444	0.367934	0.770992	155	145	300	1.31521	0.170688	0.56889	0.521034	0.226172
18S	292	A	435	158	593	0.208118	0	0.172507	2	2	4	0.697778	0	0.465875	168	158	326	1.10442	0.0954667	0.525573	0.387985	0.154303
18S	293	C	196	263	459	0.471449	0.0755954	0.320872	4	0	4	0.455556	0	0.362832	267	195	462	0.434077	0	0.303144	0.328949	0.0250279
18S	294	U	193	230	423	1.08221	0	0.52033	2	0	2	1.8	0.0158539	0.72973	428	172	600	0.100961	0	0.0918417	0.4473	0.265487
18S	295	C	260	259	519	0.904252	0	0.475339	1	0	1	3.64444	0.27689	0.879357	454	78	532	0.264665	0	0.209588	0.521428	0.275367
18S	296	U	685	237	922	0.103912	0	0.0942235	11	2	13	0.430952	0	0	1067	101	1168	0.471609	0	0	0.0314078	0.0444174
18S	297	A	712	279	991	0.109084	0	0.0984443	9	0	9	0.0533333	0	0	1400	78	1478	0.602434	0	0	0.0328148	0.0464071
18S	298	G	159	602	761	0.610717	0	0.379468	2	1	3	1.83611	0	0.709989	271	281	552	0.275025	0	0.216008	0.435155	0.205475
18S	299	A	183	657	840	0.573616	0	0.364797	1	2	3	1.98889	0	0.726166	246	160	406	0.873928	0	0.466974	0.519312	0.1521
18S	300	U	646	3715	4361	0.769418	0	0	3	32	35	0.755864	0	0	457	563	1020	0.300261	0	0	0	0
18S	301	A	105	1628	1733	0.199692	0	0	1	15	16	0.323529	0	0	157	336	493	0.665655	0	0.400122	0.133374	0.188619
18S	302	A	107	567	674	1.36138	0.0253935	0.576881	1	0	1	5.93889	0.520386	0.922347	105	222	327	1.67517	0.248824	0.626906	0.708711	0.152437
18S	303	C	185	917	1102	0.424297	0	0.298089	0	18	18	0.390058	0	0	142	283	425	1.00553	0.0837237	0.501966	0.266685	0.206126
18S	304	C	318	980	1298	0.252476	0	0.201706	3	11	14	0.174074	0	0	256	383	639	0.296771	0	0.22913	0.143612	0.102164
18S	305	U	527	782	1309	0.338041	0	0.252783	1	3	4	1.95778	0.11685	0.709911	369	969	1338	0.376193	0	0	0.320898	0.293795
18S	306	C	372	912	1284	0.421046	0	0.296455	0	6	6	1.25238	0.0780227	0.593679	247	796	1043	0.123318	0	0	0.296712	0.242369
18S	307	G	911	804	1715	0.0209207	0	0	4	6	10	0.311111	0	0.254967	521	1049	1570	0.458604	0	0	0.084989	0.120193
18S	308	G	1203	1143	2346	0.274625	0	0	8	8	16	0.146405	0	0	444	661	1105	0.162698	0	0	0	0
18S	309	G	772	740	1512	0.274363	0	0.215406	7	2	9	0.701111	0.0719123	0.43789	206	393	599	0.648685	0	0.393854	0.34905	0.0961956
18S	310	C	994	1437	2431	0.234265	0	0	11	7	18	0.168421	0	0	501	394	895	0.0372892	0	0.0359874	0.0119958	0.0169646
18S	311	C	799	2134	2933	0.374214	0	0	13	16	29	0.508519	0	0	485	1053	1538	0.463143	0	0	0	0
18S	312	G	594	1160	1754	0.11227	0	0.100989	4	21	25	0.402564	0	0	335	360	695	0.222973	0	0.182535	0.0945079	0.0746602
18S	313	A	378	1246	1624	0.197224	0	0.164819	3	7	10	0.580808	0	0.389831	282	305	587	0.473791	0	0.321849	0.292166	0.0942279
18S	314	U	798	1682	2480	0.294294	0	0	4	16	20	0.269841	0	0	439	375	814	0.0351193	0	0	0	0
18S	315	C	469	1696	2165	0.238863	0	0	1	21	22	0.396135	0	0	161	388	549	0.458889	0	0.314939	0.10498	0.148464
18S	316	G	644	510	1154	0.431996	0.0304212	0.301857	1	2	3	2.69722	0.424245	0.782434	145	98	243	2.42946	0.344473	0.709257	0.597849	0.21142
18S	317	C	905	723	1628	0.0998772	0	0	4	6	10	0.119192	0	0.115914	248	373	621	0.254323	0	0.203017	0.10631	0.0831592
18S	318	A	284	802	1086	0.472861	0	0.32125	3	6	9	0.0944444	0	0.0949721	204	377	581	0.344903	0	0.25678	0.224334	0.0951839
18S	319	C	410	981	1391	0.225144	0	0.183877	2	11	13	0.323016	0	0	73	1611	1684	0.586528	0	0	0.0612923	0.0866805
18S	320	G	263	371	634	1.99897	0.204766	0.666902	0	1	1	4.14444	0.498444	0.892344	39	772	811	0.0115627	0	0.0114444	0.523564	0.373636
18S	321	C	466	282	748	1.4842	0.0246783	0.597777	1	4	5	0.466667	0	0.358974	59	879	938	0.16617	0	0	0.318917	0.24568
18S	322	C	515	218	733	1.60988	0.0712155	0.617164	0	0	0	7.54444	0.75676	1	53	532	585	0.395658	0	0.283839	0.633668	0.292604
18S	323	C	1075	199	1274	0.513961	0	0.339657	2	1	3	1.11667	0.00714603	0.598214	114	435	549	0.501152	0	0.33425	0.42404	0.123179
18S	324	C	5025	128	5153	0.712497	0	0	13	1	14	0.517037	0	0	927	241	1168	0.384079	0	0	0	0
18S	325	C	4277	68	4345	0.63828	0	0	15	0	15	0.575694	0	0	1050	55	1105	0.367631	0	0	0	0
18S	326	C	2910	33	2943	0.439436	0	0	5	1	6	0.125397	0	0.127625	743	35	778	0.144088	0	0	0.0425417	0.0601631
18S	327	G	496	21	517	2.51484	0.0649238	0.715885	4	1	5	0.346296	0	0.293564	251	24	275	1.48297	0.269693	0.598129	0.53586	0.177946
18S	328	U	1429	28	1457	0.0924707	0	0.0846968	5	1	6	0.112698	0	0.116203	453	31	484	0.270997	0	0.213562	0.138154	0.0548511
18S	329	G	692	22	714	1.16082	0	0.537561	6	0	6	0.130159	0	0.131833	417	59	476	0.257209	0	0.204929	0.291441	0.176573
18S	330	G	206	30	236	5.09241	0.464562	0.836441	7	1	8	0.182716	0	0	153	101	254	1.36475	0.199181	0.578081	0.471507	0.349692
18S	331	C	757	120	877	0.218767	0	0.179667	1	0	1	2.63889	0.277501	0.840708	215	329	544	0.048685	0	0	0.340125	0.361485
18S	332	G	524	420	944	0.116414	0	0	7	7	14	0.668889	0	0	351	495	846	0.491119	0	0	0	0
18S	333	G	287	167	454	0.66381	0.0373342	0.399497	2	1	3	0.497222	0	0.398664	201	286	487	0.114936	0	0	0.266054	0.188129
18S	334	C	396	375	771	0.074928	0	0	0	3	3	0.483333	0	0.391892	164	268	432	0.0163972	0	0	0.130631	0.18474
18S	335	G	182	394	576	0.208203	0	0.172572	4	1	5	0.00925926	0	0	175	355	530	0.259657	0	0	0.0575241	0.0813514
18S	336	A	200	457	657	0.0736913	0	0.0687309	0	1	1	2.56111	0.183679	0.836661	94	265	359	0.157531	0	0.13642	0.34727	0.347153
18S	337	C	154	867	1021	0.299598	0	0	0	1	1	2.79444	0.309	0.848229	82	237	319	0.314201	0	0.239651	0.362627	0.357039
18S	338	G	92	633	725	0.0625344	0	0.0589304	1	2	3	0.983333	0	0.567308	15	148	163	1.65393	0.246388	0.624635	0.416958	0.254243
18S	339	A	62	508	570	0.424402	0.034703	0.298318	0	5	5	0.292593	0	0.259868	11	111	122	2.50163	0.424119	0.716081	0.424756	0.206595
18S	340	C	72	443	515	0.775258	0.14924	0.437179	0	8	8	0.0925926	0	0	21	258	279	0.537421	0.0449419	0.350374	0.262518	0.18898
18S	341	C	166	542	708	0.411064	0.0302374	0.291606	3	10	13	0.420635	0	0	78	285	363	0.256258	0	0.204432	0.165346	0.122214
18S	342	C	318	675	993	0.144042	0	0.126017	4	15	19	0.628889	0	0	176	646	822	0.476374	0	0	0.0420057	0.059405
18S	343	A	189	965	1154	0.120625	0	0.107724	1	11	12	0.317949	0	0	85	376	461	0.0677489	0	0.0635791	0.0571011	0.0442162
18S	344	U	185	993	1178	0.325888	0	0.245946	0	5	5	0.609259	0	0.422336	102	516	618	0.153563	0	0	0.222761	0.173196
18S	345	U	205	970	1175	0.489418	0.00971025	0.328785	1	5	6	0.363492	0	0.297789	91	508	599	0.0690185	0	0	0.208858	0.148226
18S	346	C	245	1656	1901	0.00723799	0	0.00718974	0	8	8	0.0851852	0	0.0874525	90	495	585	0.0532992	0	0.0506843	0.0484422	0.0328055
18S	347	G	304	1802	2106	0.0121816	0	0	2	3	5	0.775926	0	0.482163	83	681	764	0.194001	0	0	0.160721	0.227294
18S	348	A	274	2528	2802	0.262996	0	0	1	0	1	4.32222	0.51401	0.896313	79	538	617	0.0030205	0	0.00301627	0.299777	0.421817
18S	349	A	165	2518	2683	0.181446	0	0	6	8	14	0.422963	0	0	63	309	372	0.676199	0.0219114	0.404058	0.134686	0.190475
18S	350	C	401	4077	4478	0.531761	0	0	1	3	4	1.28444	0	0.616205	206	741	947	0.36131	0	0	0.205402	0.290482
18S	351	G	233	1870	2103	0.178174	0	0.15129	3	5	8	0.532099	0	0.374457	76	425	501	0.518327	0	0.341829	0.289192	0.098417
18S	352	U	370	2683	3053	0.200189	0	0	4	14	18	0.263743	0	0	80	938	1018	0.163025	0	0	0	0
18S	353	C	688	1235	1923	0.391361	0	0.281384	10	10	20	0.25873	0	0	200	307	507	1.23283	0	0.552625	0.278003	0.225621
18S	354	U	67	186	253	10.0547	0.763963	0.909865	0	2	2	5.18148	0.413803	0.886004	40	36	76	15.4944	0.773898	0.940113	0.911994	0.0221414	1	0.909865		0.940113	0.924989	0.0151244
18S	355	G	1041	1216	2257	0.133161	0	0.117559	5	1	6	1.7746	0.051097	0.674306	212	212	424	2.26654	0.265905	0.694365	0.49541	0.267307
18S	356	C	2265	598	2863	0.108182	0	0	32	4	36	0.527027	0	0	1162	225	1387	0.0805796	0	0.0746204	0.0248735	0.0351764
18S	357	C	3034	327	3361	0.298248	0	0	41	5	46	0.642317	0	0	2195	257	2452	0.396295	0	0	0	0
18S	358	C	2615	470	3085	0.245017	0	0	12	2	14	0.34	0	0.267016	2749	204	2953	0.489904	0	0	0.0890052	0.125872
18S	359	U	3487	843	4330	0.521784	0	0	22	4	26	0.358025	0	0	3313	497	3810	0.619479	0	0	0	0
18S	360	A	762	205	967	1.47697	0.0856205	0.59653	6	0	6	1.63333	0	0.655832	817	15	832	1.18293	0	0.542198	0.598187	0.0464057
18S	361	U	2002	249	2251	0.00819519	0	0.00813215	12	0	12	0.364957	0	0.283344	1819	4	1823	0.0600207	0	0	0.0971588	0.131695
18S	362	C	2910	467	3377	0.389369	0	0	20	9	29	0.467407	0	0	2431	111	2542	0.36484	0	0	0	0
18S	363	A	937	145	1082	1.05552	0.161089	0.513737	5	0	5	1.85	0.141708	0.689441	847	2	849	1.02962	0.17044	0.507591	0.570256	0.0843135
18S	364	A	683	7	690	2.02106	0.299127	0.669311	4	0	4	1.98889	0.18855	0.713147	661	20	681	1.31856	0.181434	0.569057	0.650505	0.060309
18S	365	C	1281	63	1344	0.408666	0	0.290262	2	1	3	2.875	0.361522	0.793103	1328	8	1336	0.00413862	0	0	0.361122	0.327637
18S	366	U	1553	137	1690	0.011052	0	0.0109376	10	0	10	0.347475	0	0.276527	1165	26	1191	0.0155295	0	0	0.0958216	0.127856
18S	367	U	1826	247	2073	0.171317	0	0	17	0	17	0.12963	0	0	1023	51	1074	0.131659	0	0.116437	0.0388124	0.054889
18S	368	U	2099	216	2315	0.292434	0	0	26	0	26	0.426337	0	0	1318	17	1335	0.14392	0	0	0	0
18S	369	C	1823	568	2391	0.335981	0	0	16	1	17	0.0333333	0	0	1198	33	1231	0.0849567	0	0	0	0
18S	370	G	862	60	922	0.954556	0.152571	0.488646	7	1	8	1.39259	0.165899	0.61039	618	66	684	0.83356	0.151545	0.454975	0.518004	0.0667573
18S	371	A	1216	228	1444	0.238301	0	0.192549	22	0	22	0.063285	0	0	594	41	635	1.03534	0.217333	0.509075	0.233875	0.209873
18S	372	U	1323	214	1537	0.168328	0	0.144156	20	1	21	0.0383838	0	0.0386572	1005	25	1030	0.216424	0	0.17806	0.120291	0.0593603
18S	373	G	1738	184	1922	0.0865083	0	0	27	0	27	0.128968	0	0	1795	41	1836	0.330339	0	0	0	0
18S	374	G	1133	156	1289	0.414169	0.04334	0.293031	14	4	18	0.379532	0	0.286029	1152	119	1271	0.0630765	0	0.0593779	0.212813	0.108533
18S	375	U	2188	387	2575	0.355396	0	0	32	2	34	0.278413	0	0	1725	249	1974	0.325165	0	0	0	0
18S	376	A	1662	234	1896	0.0670767	0	0	49	0	49	0.514667	0	0	1625	220	1845	0.208324	0	0	0	0
18S	377	G	1180	408	1588	0.180239	0	0.152796	12	5	17	0.553086	0	0.369332	595	323	918	0.743429	0.0291958	0.426684	0.316271	0.117942
18S	378	U	1102	588	1690	0.157356	0	0.136031	9	2	11	1.36481	0.165186	0.598214	446	488	934	0.805169	0.108218	0.4463	0.393515	0.192342
18S	379	C	734	1023	1757	0.123796	0	0.110215	18	24	42	0.44677	0	0	549	1426	1975	0.196525	0	0	0.0367382	0.0519556
18S	380	G	513	1332	1845	0.105321	0	0.095332	3	17	20	0.191534	0	0.167438	389	1206	1595	0.0221735	0	0.0217058	0.0948251	0.0594958
18S	381	C	690	1137	1827	0.209069	0	0.172995	2	30	32	0.323569	0	0	247	1774	2021	0.223975	0	0	0.0576652	0.0815509
18S	382	C	829	1852	2681	0.142282	0	0	3	21	24	0.0866667	0	0	225	2666	2891	0.471212	0	0	0	0
18S	383	G	438	1563	2001	0.210384	0	0.173888	3	6	9	1.20222	0.0284348	0.571882	100	730	830	1.04325	0.00498857	0.510886	0.418885	0.17502
18S	384	U	406	2534	2940	0.170467	0	0	3	19	22	0.140097	0	0	109	1828	1937	0.191205	0	0	0	0
18S	385	G	187	1413	1600	0.678659	0.0523007	0.404437	0	8	8	1.39383	0.122419	0.6106	66	957	1023	0.65102	0	0.394547	0.469861	0.0995993
18S	386	C	282	2580	2862	0.108674	0	0	3	9	12	0.464957	0	0.334975	196	1315	1511	0.0188345	0	0.0184983	0.117825	0.153734
18S	387	C	363	3430	3793	0.351204	0	0	2	7	9	0.882222	0	0.495012	131	762	893	0.7631	0	0.433092	0.309368	0.220212
18S	388	U	973	4050	5023	0.549686	0	0	9	34	43	0.694192	0	0	269	2942	3211	0.612817	0	0	0	0
18S	389	A	400	844	1244	1.0404	0.0774716	0.510101	3	7	10	0.488889	0	0.349711	76	457	533	1.67195	0.180723	0.626181	0.495331	0.11335
18S	390	C	724	2094	2818	0.212234	0	0	4	8	12	0.232479	0	0.201183	311	921	1232	0.0942417	0	0.086189	0.0957908	0.0824129
18S	391	C	1261	1085	2346	0.126275	0	0	5	18	23	0.426852	0	0	525	1185	1710	0.276609	0	0	0	0
18S	392	A	500	553	1053	0.932163	0.0918378	0.482682	5	2	7	0.920833	0.0071021	0.512761	193	394	587	1.25236	0.118736	0.556442	0.517295	0.0302823
18S	393	U	590	1204	1794	0.0134324	0	0	8	2	10	0.387879	0	0.299065	286	1002	1288	0.0771658	0	0	0.0996885	0.140981
18S	394	G	436	832	1268	0.289764	0	0.224802	1	5	6	1.53333	0	0.641434	103	1136	1239	0.00960574	0	0	0.288745	0.265739
18S	395	G	242	667	909	0.568071	0.0149846	0.362528	0	11	11	0.361111	0	0.282609	93	767	860	0.324881	0	0.24543	0.296856	0.0488548
18S	396	U	120	1046	1166	0.186775	0	0.157494	2	12	14	0.245926	0	0.208543	32	1377	1409	0.210851	0	0	0.122012	0.0887571
18S	397	G	90	511	601	1.32268	0.253831	0.569871	3	7	10	0.966667	0.0778638	0.515347	11	1233	1244	0.0761357	0	0	0.361739	0.256755
18S	398	A	79	681	760	0.826281	0.184033	0.452765	0	12	12	0.847863	0.142706	0.478764	15	590	605	0.99626	0.170238	0.499476	0.477002	0.0191104
18S	399	C	99	1568	1667	0.214415	0	0	3	22	25	0.058547	0	0	48	882	930	0.261105	0	0.207221	0.0690737	0.097685
18S	400	C	501	1301	1802	0.299562	0	0	29	21	50	0.543791	0	0	267	1667	1934	0.479541	0	0	0	0
18S	401	A	81	1100	1181	0.130071	0	0.115186	4	14	18	0.464912	0	0.329193	40	686	726	0.502323	0	0.334671	0.259683	0.102199
18S	402	C	136	1520	1656	0.226024	0	0	2	45	47	0.491435	0	0	75	1175	1250	0.218696	0	0	0	0
18S	403	G	234	1754	1988	0.355416	0	0	10	28	38	0.343875	0	0	155	1470	1625	0.482916	0	0	0	0
18S	404	G	172	1919	2091	0.391959	0	0	15	29	44	0.467654	0	0	167	1120	1287	0.38838	0	0	0	0
18S	405	G	101	740	841	0.645395	0.095138	0.392526	4	8	12	1.00513	0.126268	0.521277	11	428	439	0.869318	0.132241	0.465612	0.459805	0.0527222
18S	406	U	51	548	599	1.33394	0.226721	0.571949	2	15	17	0.267901	0	0.220978	11	285	296	1.55859	0.248028	0.609962	0.46763	0.175098
18S	407	G	59	864	923	0.381481	0	0.276356	1	6	7	1.525	0.127733	0.635417	18	367	385	0.602792	0	0.376698	0.42949	0.151265
18S	408	A	68	743	811	0.51772	0	0.341394	2	4	6	1.62857	0.0828438	0.655172	17	243	260	1.18544	0.0571562	0.543379	0.513315	0.129851
18S	409	C	62	1910	1972	0.485859	0	0	0	23	23	0.45787	0	0	25	229	254	0.905664	0	0.476229	0.158743	0.224496
18S	410	G	66	944	1010	0.0143093	0	0.0141212	1	9	10	0.089899	0	0.0899899	35	341	376	0.016033	0	0.0158213	0.0399775	0.0353709
18S	411	G	41	856	897	0.122358	0	0.109127	0	9	9	0.0111111	0	0	26	487	513	0.324795	0	0	0.0363757	0.0514431
18S	412	G	156	1917	2073	0.582449	0	0	4	1	5	0.687037	0	0.451888	122	402	524	0.351323	0	0	0.150629	0.213022
18S	413	G	127	292	419	1.46884	0.099747	0.595525	0	4	4	0.88	0	0.52381	85	165	250	0.480168	0	0.325277	0.481537	0.114306
18S	414	A	150	174	324	2.22916	0.232984	0.690981	4	1	5	0.681481	0	0.449878	76	127	203	0.960566	0	0.491171	0.54401	0.105282
18S	415	A	162	236	398	1.6457	0.157854	0.622618	1	0	1	4.86111	0.562012	0.906736	67	84	151	1.89766	0.235182	0.656384	0.728579	0.126728
18S	416	U	289	205	494	1.06016	0.067488	0.515105	3	3	6	0.577778	0	0.402655	129	93	222	1.08515	0.110848	0.52154	0.479767	0.0545896
18S	417	C	1112	724	1836	0.506557	0	0	11	2	13	0.130952	0	0	841	129	970	0.568589	0	0	0	0
18S	418	A	725	283	1008	0.0366149	0	0.0353554	9	6	15	0.10625	0	0	233	66	299	0.746074	0	0.428104	0.154486	0.194014
18S	419	G	540	138	678	0.513795	0	0.339739	4	1	5	1.79074	0.192022	0.682428	238	56	294	0.778531	0	0.438574	0.486914	0.144017
18S	420	G	1308	121	1429	0.327148	0	0	23	1	24	0.368444	0	0	737	64	801	0.404669	0	0	0	0
18S	421	G	1100	155	1255	0.209758	0	0	22	3	25	0.356838	0	0	674	77	751	0.352202	0	0	0	0
18S	422	U	948	274	1222	0.215608	0	0	9	2	11	0.552778	0	0.376181	520	68	588	0.166384	0	0	0.125394	0.177334
18S	423	U	1072	286	1358	0.342335	0	0	21	12	33	0.536928	0	0	656	168	824	0.471569	0	0	0	0
18S	424	C	839	466	1305	0.393466	0	0	5	31	36	0.603904	0	0	428	250	678	0.434937	0	0	0	0
18S	425	G	317	151	468	0.720777	0.100006	0.419387	4	5	9	0.647778	0	0.418521	104	56	160	1.52602	0.258188	0.605609	0.481172	0.0879908
18S	426	A	350	79	429	0.762145	0.0985956	0.433081	6	4	10	0.376768	0	0.293009	133	50	183	1.03333	0.119403	0.509559	0.411883	0.0896679
18S	427	U	345	104	449	0.628173	0	0.386342	8	4	12	0.0632479	0	0.0641248	144	34	178	1.03911	0	0.510989	0.320485	0.188281
18S	428	U	18	3	21	34.7717	0.896028	0.973282	0	0	0	13.2556	0.824182	1	7	0	7	51.4903	0.857516	0.98329	0.985524	0.0110215	1	0.973282		0.98329	0.978286	0.00500438
18S	429	C	241	52	293	1.72271	0.126218	0.633511	0	1	1	6.88889	0.443605	0.932331	71	14	85	4.90129	0.114971	0.832185	0.799342	0.124184	1
18S	430	C	395	292	687	0.112435	0	0.101204	2	7	9	0.382222	0	0.298094	124	37	161	2.32003	0.0267288	0.700099	0.366466	0.249232
18S	431	G	212	203	415	1.00366	0.0913547	0.501515	0	7	7	0.698611	0	0.443954	190	16	206	1.92759	0.209609	0.65951	0.534993	0.0911289
18S	432	G	541	112	653	0.368009	0	0.269312	1	2	3	2.71667	0.136009	0.783654	330	25	355	0.979057	0.0996923	0.495412	0.516126	0.21049
18S	433	A	1421	305	1726	0.503255	0	0	21	2	23	0.427778	0	0	1038	26	1064	0.314585	0	0	0	0
18S	434	G	1356	222	1578	0.423658	0	0	20	0	20	0.310053	0	0	1456	54	1510	0.508037	0	0	0	0
18S	435	A	1513	286	1799	0.487395	0	0	42	6	48	0.761678	0	0	1975	91	2066	0.647315	0	0	0	0
18S	436	G	497	317	814	0.278241	0	0.217884	7	0	7	1.02917	0	0.540481	436	287	723	0.241958	0	0.195037	0.317801	0.157735		0.217884		0.195037	0.206461	0.0114237
18S	437	G	844	162	1006	0.0121152	0	0.0119819	7	7	14	0.00962963	0	0	693	281	974	0.092604	0	0	0.00399398	0.00564833
18S	438	G	778	258	1036	0.0387871	0	0	7	1	8	0.674074	0	0.43128	668	419	1087	0.209457	0	0	0.14376	0.203307
18S	439	A	646	393	1039	0.0742521	0	0	12	4	16	0.0823529	0	0	409	505	914	0.0661324	0	0	0	0
18S	440	G	141	226	367	1.63868	0.327534	0.621662	2	3	5	1.71481	0	0.672965	108	213	321	1.70248	0.302532	0.630695	0.641774	0.0223615
18S	441	C	197	396	593	0.496932	0.022513	0.332341	2	2	4	2.15778	0	0.729527	166	265	431	0.828652	0.071298	0.453724	0.505197	0.166185
18S	442	C	143	527	670	0.252492	0	0.201832	0	4	4	2.01111	0.19754	0.715415	213	163	376	0.912997	0.190203	0.477923	0.465057	0.209867
18S	443	U	253	905	1158	0.310555	0	0	1	10	11	0.275	0	0.230769	419	398	817	0.189948	0	0	0.0769231	0.108786
18S	444	G	234	386	620	0.404473	0.0481081	0.28832	3	8	11	0.343519	0	0.272594	406	155	561	0.18792	0	0.15843	0.239781	0.0578812
18S	445	A	290	460	750	0.139562	0	0.122613	39	5	44	0.711852	0	0	454	220	674	0.0539918	0	0	0.0408711	0.0578004
18S	446	G	506	513	1019	0.19354	0	0	5	13	18	0.178947	0	0	733	128	861	0.296313	0	0	0	0
18S	447	A	566	286	852	0.0539794	0	0.0512719	5	5	10	0.521212	0	0.364407	581	200	781	0.186289	0	0	0.13856	0.161064
18S	448	A	805	243	1048	0.124288	0	0	17	9	26	0.457202	0	0	681	102	783	0.168651	0	0	0	0
18S	449	A	635	361	996	0.0659423	0	0	9	4	13	0.138095	0	0.129464	478	86	564	0.194022	0	0.162735	0.0973999	0.0701988
18S	450	C	598	456	1054	0.155703	0	0	5	9	14	0.0140741	0	0	325	120	445	0.476134	0.0797852	0.323045	0.107682	0.152285
18S	451	G	453	320	773	0.185415	0	0.156584	8	1	9	0.52	0	0.366197	487	188	675	0.0573143	0	0	0.17426	0.150021
18S	452	G	492	224	716	0.253169	0	0.202248	4	0	4	1.69778	0.259369	0.679715	466	98	564	0.12881	0	0.114291	0.332085	0.248421
18S	453	C	224	1026	1250	0.339222	0	0	1	10	11	0.0148148	0	0.0159046	249	413	662	0.0158203	0	0.0155971	0.0105006	0.00742608
18S	454	U	281	942	1223	0.34528	0	0	2	4	6	0.833333	0.0328607	0.492958	268	521	789	0.163122	0	0	0.164319	0.232383
18S	455	A	176	494	670	0.225865	0	0.184474	0	11	11	0.0287037	0	0.0303624	152	309	461	0.554882	0	0.357362	0.190733	0.13357
18S	456	C	120	356	476	0.636292	0.0439131	0.389361	0	6	6	0.853968	0.0563166	0.499072	176	212	388	0.876521	0.0440716	0.46774	0.452058	0.0461418
18S	457	C	215	391	606	0.224565	0	0.183631	5	18	23	0.519907	0	0	400	401	801	0.090302	0	0	0.0612102	0.0865643
18S	458	A	100	343	443	0.698273	0.0344353	0.411713	1	7	8	0.571605	0	0.391378	187	341	528	0.490611	0	0.329552	0.377548	0.0349384
18S	459	C	169	885	1054	0.331954	0	0	3	9	12	0.0871795	0	0.0862944	628	1128	1756	0.609024	0	0	0.0287648	0.0406796
18S	460	A	87	524	611	0.217683	0	0.179009	1	12	13	0.00238095	0	0.00255755	269	363	632	0.380428	0	0.275903	0.15249	0.113157
18S	461	U	47	596	643	0.12588	0	0.11196	0	25	25	0.50641	0	0	281	637	918	0.0693507	0	0	0.0373201	0.0527786
18S	462	C	1	182	183	3.12959	0.408411	0.758844	0	7	7	0.773611	0	0.46925	8	319	327	1.78625	0.137723	0.641796	0.623297	0.118948		0.758844		0.641796	0.70032	0.0585237
18S	463	C	59	925	984	0.299504	0	0	0	17	17	0.217284	0	0	400	662	1062	0.2074	0	0	0	0
18S	464	A	26	786	812	0.099221	0	0	0	19	19	0.359444	0	0	167	657	824	0.0447138	0	0.0428498	0.0142833	0.0201996
18S	465	A	12	1238	1250	0.449649	0	0	0	7	7	0.719444	0	0.45122	124	935	1059	0.198774	0	0	0.150407	0.212707
18S	466	G	15	986	1001	0.256709	0	0	1	6	7	0.686111	0	0.439502	215	1318	1533	0.48082	0	0	0.146501	0.207183
18S	467	G	49	679	728	0.0711172	0	0.0664805	5	4	9	0.266667	0	0.228571	165	688	853	0.0155998	0	0.0153779	0.103477	0.0908824
18S	468	A	4	55	59	13.0498	0.76818	0.929928	0	0	0	11.5	0.773839	1	7	82	89	9.17346	0.669688	0.902691	0.944206	0.0409892	1	0.929928		0.902691	0.916309	0.0136185
18S	469	A	110	612	722	0.0841709	0	0.0777354	0	32	32	0.729293	0	0	127	502	629	0.350317	0	0.259739	0.112491	0.108849
18S	470	G	224	635	859	0.137364	0	0	0	6	6	0.620635	0	0.419979	131	542	673	0.198088	0	0.165542	0.195173	0.172731
18S	471	G	34	517	551	0.372987	0	0.27202	0	5	5	0.72963	0	0.466825	32	923	955	0.218096	0	0	0.246282	0.191447
18S	472	C	267	1365	1632	0.644472	0	0	0	13	13	0.347619	0	0	173	1692	1865	0.689068	0	0	0	0
18S	473	A	64	660	724	0.0882759	0	0	0	6	6	0.430159	0	0.334155	53	491	544	0.197819	0	0.165402	0.166519	0.136421
18S	474	G	45	327	372	0.795383	0	0.443678	0	3	3	1.475	0	0.662921	18	269	287	1.15938	0	0.537768	0.548122	0.0898046
18S	475	C	148	424	572	0.143494	0	0.125679	1	11	12	0.32735	0	0	143	297	440	0.368582	0	0.269763	0.131814	0.110216
18S	476	A	114	388	502	0.244997	0	0.1971	1	8	9	0.248889	0	0	91	335	426	0.306089	0	0.234776	0.143959	0.10295
18S	477	G	92	384	476	0.285348	0	0.222363	2	0	2	1.85926	0.250105	0.73607	46	382	428	0.285703	0	0.222619	0.393684	0.242104
18S	478	G	96	269	365	0.603218	0	0.376897	0	5	5	0.318519	0	0.276527	34	164	198	1.59352	0	0.615617	0.423014	0.142222
18S	479	C	263	496	759	0.398567	0	0	2	11	13	0.531746	0	0	68	414	482	0.167288	0	0	0	0
18S	480	G	144	266	410	0.173912	0	0.148455	1	3	4	0.513333	0	0.390863	135	95	230	0.87696	0	0.468304	0.335874	0.136244
18S	481	C	224	370	594	0.258189	0	0	2	1	3	0.891667	0	0.543147	313	332	645	0.394032	0	0	0.181049	0.256042
18S	482	G	135	232	367	0.21247	0	0.175631	2	3	5	0.161111	0	0.162011	66	178	244	0.877732	0	0.468461	0.268701	0.141361
18S	483	C	415	427	842	0.579228	0	0	7	6	13	0.601587	0	0	337	688	1025	0.648332	0	0	0	0
18S	484	A	18	3	21	18.1576	0.833477	0.950055	0	0	0	6.05556	0.730645	1	10	34	44	9.39136	0.639387	0.905703	0.95192	0.0385191	1	0.950055		0.905703	0.927879	0.0221762
18S	485	A	125	43	168	1.30079	0.0473105	0.566824	6	0	6	0.0587302	0	0	87	283	370	0.155795	0	0.13511	0.233978	0.241735
18S	486	A	518	24	542	0.413362	0	0	7	0	7	0.265278	0	0	343	152	495	0.199754	0	0	0	0
18S	487	U	109	38	147	1.36989	0.0695775	0.579693	2	1	3	0.519444	0	0.40919	76	242	318	0.272692	0	0.214793	0.401226	0.149076
18S	488	U	315	48	363	0.104426	0	0	3	3	6	0.214286	0	0	193	582	775	0.590407	0	0	0	0
18S	489	A	75	3	78	3.75851	0.398669	0.791957	1	0	1	1.91667	0.0220208	0.793103	23	175	198	0.813233	0	0.449745	0.678269	0.161591
18S	490	C	259	16	275	0.25777	0	0.205534	3	1	4	0.0422222	0	0	87	230	317	0.108805	0	0	0.0685113	0.0968896
18S	491	C	368	17	385	0.0227691	0	0	12	0	12	0.713675	0	0	73	183	256	0.0813662	0	0.0755156	0.0251719	0.0355984
18S	492	C	386	53	439	0.0832576	0	0	2	0	2	0.440741	0	0.397993	106	117	223	0.142659	0	0.125338	0.174444	0.166149
18S	493	A	268	22	290	0.457197	0	0.314493	0	0	0	2.97778	0.340027	1	53	98	151	0.518202	0	0.342812	0.552435	0.316687
18S	494	C	480	195	675	0.418179	0	0	1	0	1	0.738889	0	0.596413	98	81	179	0.125247	0	0.111858	0.23609	0.258846
18S	495	U	570	57	627	0.353521	0	0	0	3	3	0.288889	0	0	64	25	89	0.91642	0.181893	0.480982	0.160327	0.226737
18S	496	C	399	84	483	0.11382	0	0	1	0	1	0.416667	0	0.454545	72	18	90	0.75177	0.0639588	0.431858	0.295468	0.209133
18S	497	C	357	182	539	0.24358	0	0	0	0	0	2	0.488684	1	96	12	108	0.29419	0	0.228939	0.409646	0.427778
18S	498	C	321	184	505	0.233751	0	0	0	0	0	1.54444	0.204734	1	136	70	206	0.430542	0	0	0.333333	0.471405
18S	499	G	171	129	300	0.273643	0	0.215413	0	1	1	0.288889	0	0.366197	106	30	136	0.120438	0	0	0.19387	0.150273
18S	500	A	109	72	181	1.08907	0.23662	0.522693	0	0	0	2.2	0.341995	1	75	19	94	0.38655	0	0.280918	0.601204	0.298767
18S	501	C	215	172	387	0.163144	0	0	0	2	2	0.218519	0	0.246862	107	49	156	0.148195	0	0	0.0822873	0.116372
18S	502	C	53	180	233	0.398481	0	0.285812	0	0	0	3.14444	0.564518	1	21	29	50	2.24161	0.309369	0.69572	0.66051	0.292627
18S	503	C	58	123	181	0.686386	0.00863326	0.408346	5	3	8	0.617284	0	0	6	68	74	1.21333	0.0442882	0.551515	0.319954	0.23367
18S	504	G	51	139	190	0.508144	0	0.338107	3	0	3	0.177778	0	0.191617	8	71	79	1.16722	0.0384935	0.541704	0.357143	0.143555
18S	505	G	49	190	239	0.239491	0	0.193869	1	2	3	0.405556	0	0.350962	33	130	163	0.111653	0	0.100993	0.215274	0.103166
18S	506	G	111	204	315	0.110162	0	0	4	3	7	0.330556	0	0	78	221	299	0.436519	0	0	0	0
18S	507	G	96	251	347	0.1803	0	0	4	6	10	0.469697	0	0	70	262	332	0.471438	0	0	0	0
18S	508	A	141	371	512	0.473381	0	0	0	2	2	1.38519	0	0.67509	73	310	383	0.533131	0	0	0.22503	0.318241
18S	509	G	17	58	75	3.28377	0.312642	0.768923	0	0	0	6.77778	0.743127	1	15	24	39	4.55083	0.346966	0.823556	0.86416	0.0986092	1	0.768923		0.823556	0.796239	0.0273167
18S	510	G	161	80	241	0.290266	0	0.225689	0	9	9	0.33	0	0	78	58	136	0.537794	0	0.351386	0.192358	0.145376
18S	511	U	465	266	731	0.662902	0	0	3	10	13	0.555556	0	0	176	223	399	0.568528	0	0	0	0
18S	512	A	5	7	12	24.847	0.853123	0.96418	0	0	0	6.63333	0.648999	1	1	1	2	69.1963	0.950059	0.990458	0.984879	0.015146	1	0.96418		0.990458	0.977319	0.0131386
18S	513	G	158	92	250	0.273528	0	0.215454	9	4	13	0.585714	0	0	57	141	198	0.0802345	0	0	0.0718179	0.101566
18S	514	U	236	179	415	0.244551	0	0	7	0	7	0.231944	0	0	89	206	295	0.419707	0	0	0	0
18S	515	G	177	104	281	0.200709	0	0.167654	3	2	5	0.0351852	0	0.0405117	52	63	115	0.815517	0	0.451336	0.219834	0.171729
18S	516	A	200	56	256	0.512495	0	0.339715	3	1	4	0.326667	0	0.289941	77	36	113	1.45897	0	0.595449	0.408368	0.133838
18S	517	C	32	14	46	9.18582	0.71506	0.903712	1	0	1	2.43889	0.300366	0.829868	16	2	18	18.6263	0.772515	0.9516	0.89506	0.0500721	1	0.903712		0.9516	0.927656	0.023944
18S	518	G	143	313	456	0.332701	0	0.250055	0	2	2	1.30741	0.0311286	0.662289	97	46	143	3.65656	0	0.786422	0.566255	0.229259
18S	519	A	308	279	587	0.245238	0	0.19721	2	1	3	0.938889	0.0668502	0.555921	256	60	316	1.63999	0	0.621954	0.458362	0.18662
18S	520	A	224	345	569	0.51117	0	0.338654	3	3	6	0.169841	0	0.165379	332	42	374	1.71686	0	0.632549	0.378861	0.192829
18S	521	A	309	252	561	0.800949	0	0.445177	3	0	3	1.72778	0.226645	0.697309	555	129	684	0.752182	0	0.429641	0.524042	0.122682
18S	522	A	538	275	813	0.430822	0	0.30136	7	4	11	0.0611111	0	0	1044	145	1189	0.17042	0	0.145711	0.149023	0.123052
18S	523	A	523	659	1182	0.0808209	0	0.0748358	7	3	10	0.225253	0	0.198575	1128	145	1273	0.285217	0	0.222057	0.165156	0.0645815
18S	524	U	3025	372	3397	0.631519	0	0	15	0	15	0.0152778	0	0.016035	5119	265	5384	0.719544	0	0	0.00534499	0.00755896
18S	525	A	1223	213	1436	0.10634	0	0.0961795	14	0	14	0.213333	0	0.186047	1610	99	1709	0.216069	0	0.177764	0.15333	0.0405526
18S	526	A	1254	98	1352	0.26008	0	0.206521	20	0	20	0.0550265	0	0	1654	24	1678	0.30679	0	0.234873	0.147131	0.104679
18S	527	C	1497	305	1802	0.0671165	0	0	37	2	39	0.541944	0	0	2024	51	2075	0.0553415	0	0.0524633	0.0174878	0.0247315
18S	528	A	1881	199	2080	0.210134	0	0	11	0	11	0.821296	0	0.472563	2344	16	2360	0.0833169	0	0	0.157521	0.222768
18S	529	A	1197	278	1475	0.134387	0	0.118538	25	0	25	0.233333	0	0	2313	36	2349	0.0939007	0	0	0.0395125	0.0558792
18S	530	U	2448	519	2967	0.522593	0	0	42	2	44	0.619259	0	0	4397	62	4459	0.594091	0	0	0	0
18S	531	A	1253	167	1420	0.0306748	0	0	14	0	14	0.283704	0	0.23311	1192	30	1222	0.516771	0	0.340889	0.191333	0.142268
18S	532	C	1647	199	1846	0.353125	0	0	19	8	27	0.423413	0	0	1545	60	1605	0.0307735	0	0.0298728	0.0099576	0.0140822
18S	533	A	441	136	577	1.09938	0.227605	0.524102	1	2	3	3.175	0.459482	0.808917	690	69	759	1.10817	0.107005	0.525984	0.619668	0.133822
18S	534	G	313	94	407	1.68475	0.279558	0.628099	1	1	2	3.78148	0.425846	0.850125	768	175	943	0.501895	0	0.33441	0.604211	0.211216
18S	535	G	492	53	545	0.739092	0	0.425435	4	2	6	0.8	0	0.482759	1082	82	1164	0.0481545	0	0.0459798	0.318058	0.193806
18S	536	A	563	24	587	0.51438	0	0.340046	7	0	7	0.438889	0	0.334038	1218	36	1254	0.14873	0	0	0.224695	0.158902
18S	537	C	356	72	428	0.784693	0	0.440255	6	0	6	0.331746	0	0.279039	568	35	603	0.465029	0.0439606	0.317779	0.345691	0.0687117
18S	538	U	302	125	427	0.657892	0	0.397384	7	0	7	0.0777778	0	0.0816327	482	40	522	0.549501	0.00173441	0.355069	0.278029	0.139943
18S	539	C	473	147	620	0.0274647	0	0.0267725	1	2	3	1.01389	0	0.574803	603	21	624	0.124516	0	0.110886	0.237487	0.240978
18S	540	U	628	145	773	0.151163	0	0	13	0	13	0.498413	0	0	669	20	689	0.0584702	0	0	0	0
18S	541	U	735	86	821	0.185401	0	0	3	0	3	1.02222	0	0.576803	587	15	602	0.00151096	0	0.00151119	0.192771	0.271552
18S	542	U	1241	84	1325	0.53221	0	0	16	3	19	0.692778	0	0	926	43	969	0.457663	0	0	0	0
18S	543	C	353	215	568	0.256083	0	0.20416	3	1	4	0.477778	0	0.373913	267	45	312	0.768868	0.0817646	0.435453	0.337842	0.0978093
18S	544	G	233	147	380	1.02773	0.144105	0.507496	3	1	4	0.493333	0	0.381443	152	73	225	1.58579	0.220516	0.614322	0.501087	0.0951804
18S	545	A	271	409	680	0.151509	0	0.131742	1	4	5	0.361111	0	0.302326	207	51	258	1.54191	0.134589	0.607518	0.347195	0.196809
18S	546	G	139	809	948	0.152312	0	0	2	1	3	1.23333	0	0.621849	94	262	356	1.00968	0.0581094	0.503109	0.374986	0.26955
18S	547	G	110	361	471	0.983663	0.14432	0.496412	0	0	0	8.58889	0.7415	1	59	296	355	1.86333	0	0.651395	0.715936	0.210593
18S	548	C	226	397	623	0.585541	0.0616632	0.369674	0	7	7	0.255556	0	0.226044	82	852	934	0.23552	0	0.190789	0.262169	0.077368
18S	549	C	413	353	766	0.380748	0.0470037	0.276015	2	0	2	3.02222	0.490873	0.819277	176	443	619	1.27676	0.0246167	0.561176	0.552156	0.221877
18S	550	C	686	503	1189	0.0314472	0	0	11	2	13	0.0484127	0	0	378	781	1159	0.411686	0	0.291805	0.0972684	0.137558
18S	551	U	804	454	1258	0.0233077	0	0.0227946	10	15	25	0.411966	0	0	496	1378	1874	0.00805926	0	0	0.00759819	0.0107455
18S	552	G	555	878	1433	0.00037192	0	0	8	4	12	0.476923	0	0.340659	343	1112	1455	0.569025	0	0.36282	0.234493	0.166058
18S	553	U	440	1453	1893	0.206881	0	0	4	10	14	0.414815	0	0.307692	249	5137	5386	0.614378	0	0	0.102564	0.145048
18S	554	A	385	1168	1553	0.0762834	0	0.0709191	6	13	19	0.171111	0	0.152626	244	2287	2531	0.0248991	0	0.0243035	0.0826163	0.0530365
18S	555	A	266	1743	2009	0.144107	0	0	15	17	32	0.287205	0	0	194	2580	2774	0.0453093	0	0	0	0
18S	556	U	436	1653	2089	0.134455	0	0	3	29	32	0.230976	0	0	209	2872	3081	0.117391	0	0	0	0
18S	557	U	323	1541	1864	0.00246053	0	0	3	42	45	0.478019	0	0	225	2891	3116	0.13133	0	0	0	0
18S	558	G	475	2085	2560	0.284377	0	0	1	25	26	0.0613169	0	0	440	3930	4370	0.43118	0	0	0	0
18S	559	G	339	1612	1951	0.0168773	0	0	2	20	22	0.110145	0	0.103261	506	1797	2303	0.137645	0	0.121037	0.074766	0.0533633
18S	560	A	364	1453	1817	0.0701442	0	0.0655802	1	29	30	0.218638	0	0	688	1355	2043	0.135763	0	0.119586	0.0617222	0.0488971
18S	561	A	571	1076	1647	0.187008	0.00434955	0.157626	5	12	17	0.375309	0.0339003	0.284378	661	851	1512	0.450606	0.0157375	0.310774	0.250926	0.0668474
18S	562	U	842	1177	2019	0.0483608	0	0	7	17	24	0.0195556	0	0	815	1507	2322	0.145181	0	0	0	0
18S	563	G	641	654	1295	0.534336	0.134468	0.348428	6	5	11	1.35648	0.106579	0.596741	800	497	1297	0.532863	0.014786	0.347801	0.43099	0.117204
18S	564	A	1322	879	2201	0.1313	0	0	10	2	12	1.20513	0.124028	0.566265	919	629	1548	0.211814	0	0.174884	0.24705	0.236742
18S	565	G	1294	561	1855	0.0310465	0	0.0301273	14	3	17	0.662346	0	0.412217	1135	246	1381	0.261754	0	0.207572	0.216639	0.156119
18S	566	U	1676	637	2313	0.203097	0	0	19	2	21	0.427778	0	0.309463	835	200	1035	0.675665	0.0965343	0.403454	0.237639	0.172362
18S	567	C	1028	535	1563	0.279767	0	0.218717	10	7	17	0.954938	0.150304	0.502762	673	127	800	1.3321	0.256943	0.571508	0.430996	0.152705
18S	568	C	1915	439	2354	0.176589	0	0	38	19	57	0.409195	0	0	2139	263	2402	0.267633	0	0	0	0
18S	569	A	1541	202	1743	0.146553	0	0.127885	74	3	77	0.567664	0	0	1512	825	2337	0.232464	0	0	0.0426282	0.0602854
18S	570	C	1645	703	2348	0.207086	0	0	34	6	40	0.0685637	0	0	1840	671	2511	0.305056	0	0	0	0
18S	571	U	1231	332	1563	0.196448	0	0.16428	27	10	37	0.00175439	0	0	1528	186	1714	0.0668027	0	0.0626538	0.0756447	0.0676933
18S	572	U	1163	333	1496	0.207571	0	0.171986	27	3	30	0.234409	0	0.194991	1130	133	1263	0.460443	0	0.315447	0.227475	0.0629108
18S	573	U	2240	815	3055	0.501538	0	0	46	12	58	0.43823	0	0	3182	334	3516	0.56122	0	0	0	0
18S	574	A	1660	341	2001	0.222672	0	0	47	2	49	0.359111	0	0	1791	227	2018	0.181944	0	0	0	0
18S	575	A	1337	301	1638	0.106691	0	0	24	3	27	0.0638889	0	0.0621382	1739	84	1823	0.179228	0	0	0.0207127	0.0292922
18S	576	A	60	85	145	11.09	0.703403	0.917807	1	1	2	8.44074	0.763193	0.9268	129	4	133	11.7035	0.725246	0.921823	0.922143	0.00367828	1	0.917807		0.921823	0.919815	0.00200814
18S	577	U	927	159	1086	0.451395	0	0.311205	6	0	6	2.50794	0.271313	0.745283	1221	83	1304	0.0972329	0	0.0886784	0.381722	0.272656
18S	578	C	719	338	1057	0.456123	0	0.313448	8	15	23	0.168519	0	0	561	272	833	0.670637	0	0.401714	0.238387	0.172374
18S	579	C	761	279	1040	0.43059	0	0.30119	4	5	9	0.927778	0	0.507599	566	255	821	0.605299	0	0.377349	0.395379	0.085225
18S	580	U	627	328	955	0.442527	0	0.306995	9	5	14	1.18424e-16	0	1.11022e-16	569	250	819	0.406165	0	0.289097	0.198697	0.14069
18S	581	U	656	499	1155	0.138649	0	0.121859	9	1	10	0.167677	0	0.155722	458	258	716	0.536634	0	0.349544	0.209042	0.100308
18S	582	U	4569	640	5209	0.845709	0	0	30	1	31	0.725694	0	0	3226	730	3956	0.822907	0	0	0	0
18S	583	A	781	142	923	0.414622	0	0.293322	1	2	3	2.09722	0.104591	0.736585	570	54	624	0.844444	0	0.458229	0.496045	0.182927
18S	584	A	580	68	648	0.870913	0	0.465885	6	2	8	0.211111	0	0.191919	368	73	441	1.44113	0	0.590901	0.416235	0.166624
18S	585	C	114	231	345	2.33664	0	0.700905	4	1	5	0.624074	0	0.428208	230	129	359	1.97488	0	0.664472	0.597862	0.120881
18S	586	G	278	153	431	1.63621	0	0.621214	0	1	1	4.01111	0.175673	0.889163	327	191	518	1.13847	0	0.532856	0.681078	0.151495
18S	587	A	491	262	753	0.531329	0	0.347273	5	1	6	0.560317	0	0.395297	571	121	692	0.764935	0	0.433762	0.392111	0.0353805
18S	588	G	458	301	759	0.533728	0	0.348293	0	2	2	3.03704	0	0.82	484	856	1340	0.101334	0	0	0.389431	0.336025
18S	589	G	248	855	1103	0.119495	0	0	2	17	19	0.413889	0	0	175	1659	1834	0.391117	0	0	0	0
18S	590	A	8	61	69	16.0163	0.832847	0.942024	0	0	0	18.5889	0.807674	1	3	87	90	14.9877	0.794577	0.938097	0.96004	0.0283013	1	0.942024		0.938097	0.94006	0.00196363
18S	591	U	296	313	609	1.17619	0.195058	0.540889	0	4	4	3.58222	0.364468	0.817444	315	702	1017	0.518653	0	0.341743	0.566692	0.195059
18S	592	C	161	1889	2050	0.342288	0	0	0	13	13	0.864286	0.00483936	0.482072	90	2066	2156	0.264982	0	0	0.160691	0.227251
18S	593	C	203	2418	2621	0.430871	0	0	5	39	44	0.409136	0	0	172	2965	3137	0.485752	0	0	0	0
18S	594	A	148	1438	1586	0.121837	0	0.108666	2	15	17	0.876543	0	0.481356	70	1151	1221	0.567558	0	0.362254	0.317425	0.155417
18S	595	U	145	1501	1646	0.0926938	0	0.0848777	1	46	47	0.331481	0	0	77	2289	2366	0.266695	0	0	0.0282926	0.0400117
18S	596	U	122	1561	1683	0.0933294	0	0.0854089	2	84	86	0.672158	0	0	67	1836	1903	0.0883929	0	0	0.0284696	0.0402622
18S	597	G	187	2756	2943	0.360375	0	0	0	41	41	0.14127	0	0	62	2665	2727	0.368748	0	0	0	0
18S	598	G	231	1910	2141	0.0634558	0	0	4	35	39	0.0933333	0	0	353	1618	1971	0.102344	0	0	0	0
18S	599	A	194	2617	2811	0.331954	0	0	2	30	32	0.102694	0	0.0957614	184	1762	1946	0.12176	0	0	0.0319205	0.0451423
18S	600	G	346	2196	2542	0.29397	0	0	3	37	40	0.204607	0	0	253	1145	1398	0.154714	0	0.134067	0.0446891	0.0632
18S	601	G	5	88	93	20.9201	0.872337	0.954843	0	0	0	34.1333	0.951913	1	7	44	51	33.4041	0.925693	0.971477	0.97544	0.018647	1	0.954843		0.971477	0.96316	0.00831676
18S	602	G	198	1007	1205	0.548231	0	0.354291	3	15	18	0.573099	0	0.376923	242	571	813	0.999222	0.103708	0.500113	0.410442	0.0640761
18S	603	C	468	2819	3287	0.526818	0	0	10	35	45	0.533092	0	0	842	1394	2236	0.364059	0	0	0	0
18S	604	A	252	897	1149	0.494271	0	0.33097	2	16	18	0.154386	0	0.140127	406	833	1239	0.187276	0	0.157843	0.209647	0.0860926
18S	605	A	437	1098	1535	0.0420718	0	0.0403984	9	15	24	0.267556	0	0	761	1384	2145	0.391602	0	0	0.0134661	0.019044
18S	606	G	271	862	1133	0.383431	0	0.277336	3	14	17	0.0820988	0	0	238	843	1081	0.265229	0	0.209782	0.162373	0.118081
18S	607	U	570	1472	2042	0.335808	0	0	2	5	7	0.851389	0	0.493162	553	1778	2331	0.507195	0	0	0.164387	0.232479
18S	608	C	555	430	985	0.536376	0	0.349348	5	9	14	0.0874074	0	0	318	845	1163	0.0881825	0	0.0811005	0.143483	0.149287
18S	609	U	650	330	980	0.591041	0	0.371719	2	1	3	2.70278	0.189514	0.782784	463	627	1090	0.139933	0	0.122854	0.425785	0.272114
18S	610	G	1237	780	2017	0.321182	0	0	5	3	8	0.344444	0	0.279279	694	606	1300	0.164993	0	0	0.0930931	0.131654
18S	611	G	656	693	1349	0.0741152	0	0.0690488	3	0	3	2.02222	0.0935119	0.729459	296	384	680	0.559015	0	0.358907	0.385805	0.270281
18S	612	U	1007	608	1615	0.10231	0	0	3	0	3	1.86944	0.0908399	0.71368	407	386	793	0.189868	0	0.15974	0.29114	0.305815
18S	613	G	390	221	611	1.58976	0.283521	0.614251	4	0	4	1.23778	0	0.607415	81	153	234	3.10875	0.42982	0.757401	0.659689	0.069149
18S	614	C	917	252	1169	0.252479	0	0.201721	13	1	14	0.328148	0	0	268	244	512	0.620663	0.0059287	0.38343	0.19505	0.156606
18S	615	C	2146	353	2499	0.47612	0	0	30	2	32	0.767677	0	0	1210	146	1356	0.4789	0	0	0	0
18S	616	A	1349	495	1844	0.234303	0	0	11	0	11	0.115741	0	0	599	102	701	0.212678	0	0.175585	0.0585284	0.0827716
18S	617	G	864	180	1044	0.353737	0	0.261489	5	3	8	0.207407	0	0.189189	310	88	398	1.21601	0.0383842	0.54936	0.333346	0.155571
18S	618	C	1768	308	2076	0.394431	0	0	9	0	9	0.111111	0	0.10989	723	296	1019	0.0957952	0	0	0.03663	0.0518027
18S	619	A	1057	233	1290	0.0536363	0	0.0509433	6	0	6	0.779365	0	0.476237	696	157	853	0.384634	0	0.278023	0.268401	0.173759
18S	620	G	493	152	645	1.20026	0.150668	0.545892	0	0	0	12.2	0.836836	1	385	227	612	1.13647	0	0.532344	0.692745	0.217332
18S	621	C	636	141	777	0.700157	0	0.412131	2	2	4	1.41111	0	0.638191	464	253	717	0.873955	0	0.466716	0.505679	0.0963134
18S	622	C	1500	210	1710	0.354867	0	0	10	5	15	0.406944	0	0	1922	437	2359	0.493814	0	0	0	0
18S	623	G	434	167	601	0.918771	0	0.479248	5	6	11	0.197222	0	0	640	249	889	0.637004	0	0.389395	0.289548	0.208001
18S	624	C	815	317	1132	0.0721683	0	0	8	7	15	0.445139	0	0	1676	565	2241	0.389533	0	0	0	0
18S	625	G	1832	516	2348	0.662069	0	0	21	5	26	0.73251	0	0	4234	187	4421	0.737723	0	0	0	0
18S	626	G	461	373	834	0.0685163	0	0.0641948	3	3	6	0.368254	0	0.300518	515	198	713	1.35092	0	0.574977	0.31323	0.20872
18S	627	U	59	24	83	10.0298	0.719246	0.910319	0	0	0	9.36667	0.774799	1	91	17	108	16.9909	0.732863	0.944898	0.951739	0.0369304	1	0.910319		0.944898	0.927609	0.0172898
18S	628	A	521	284	805	0.0213124	0	0	1	2	3	1.38889	0	0.649351	817	149	966	0.995013	0	0.499009	0.382786	0.277543
18S	629	A	512	163	675	0.049474	0	0.0472083	1	0	1	3.57778	0.297172	0.877384	1422	91	1513	0.193057	0	0.161907	0.362166	0.367311
18S	630	U	388	199	587	0.233125	0	0.189314	0	2	2	1.85926	0.0425624	0.73607	929	152	1081	0.748891	0	0.428435	0.451273	0.223796
18S	631	U	88	194	282	1.64558	0.045055	0.622843	1	5	6	0.265079	0	0.236209	979	850	1829	0.0423376	0	0	0.286351	0.256735
18S	632	C	136	384	520	0.266389	0	0.210673	6	9	15	0.529167	0	0	2219	820	3039	0.517515	0	0	0.0702243	0.0993121
18S	633	C	239	261	500	0.575981	0	0.365938	6	5	11	0.185185	0	0	4024	902	4926	0.739862	0	0	0.121979	0.172505
18S	634	A	178	377	555	0.577418	0	0.36647	2	1	3	1.92778	0.00744262	0.719917	1254	253	1507	0.0909888	0	0.083451	0.389946	0.260366
18S	635	G	105	427	532	0.779883	0.0553758	0.438628	4	4	8	0.364198	0	0.29064	300	139	439	2.76131	0.280489	0.734579	0.487949	0.184562
18S	636	C	223	1046	1269	0.140009	0	0	2	2	4	2.22	0.185477	0.735099	706	209	915	0.667358	0	0.400511	0.378537	0.300505
18S	637	U	166	1055	1221	0.000963812	0	0	8	19	27	0.485714	0	0	419	181	600	1.46138	0.00572028	0.594125	0.198042	0.280073
18S	638	C	201	804	1005	0.29789	0	0.229695	5	7	12	0.265812	0	0.22358	575	321	896	0.434275	0	0.303019	0.252098	0.036093
18S	639	C	627	2073	2700	0.557172	0	0	17	13	30	0.534409	0	0	828	556	1384	0.237056	0	0	0	0
18S	640	A	202	794	996	0.433813	0	0.302771	4	4	8	0.923457	0	0.509537	347	305	652	0.370921	0	0.270866	0.361058	0.105795
18S	641	A	261	862	1123	0.330279	0	0.248444	7	7	14	0.22963	0	0.197452	385	209	594	0.591503	0	0.372056	0.272651	0.0733081
18S	642	U	1225	2587	3812	0.692342	0	0	44	7	51	0.727137	0	0	1283	535	1818	0.548543	0	0	0	0
18S	643	A	250	1107	1357	0.0301505	0	0.029289	3	0	3	4	0.313958	0.842105	568	298	866	0.13555	0	0.119491	0.330295	0.363773
18S	644	G	26	29	55	25.2371	0.844025	0.962541	0	0	0	17.6222	0.787871	1	42	12	54	19.021	0.81999	0.950916	0.971152	0.0209432	1	0.962541		0.950916	0.956729	0.00581256
18S	645	C	215	1069	1284	0.0203459	0	0	9	1	10	0.523232	0	0.365303	229	529	758	0.372069	0	0.271434	0.212246	0.154896
18S	646	G	130	554	684	0.859497	0	0.462583	8	6	14	0.062963	0	0.063197	93	516	609	1.00956	0	0.502789	0.342857	0.198429
18S	647	U	383	1516	1899	0.428994	0	0	7	29	36	0.635435	0	0	340	2008	2348	0.517975	0	0	0	0
18S	648	A	127	367	494	1.41419	0	0.586272	4	5	9	0.623333	0	0.40919	192	394	586	1.51183	0.0278852	0.602292	0.532585	0.087498
18S	649	U	323	627	950	0.0079098	0	0.00785592	4	13	17	0.303086	0	0	403	1502	1905	0.239233	0	0	0.00261864	0.00370332
18S	650	A	242	506	748	0.264872	0	0.209627	2	0	2	3.81852	0.222967	0.851363	322	581	903	0.883714	0	0.46941	0.510133	0.263565
18S	651	U	121	597	718	0.354412	0	0.261941	3	1	4	2.02667	0.118531	0.716981	131	890	1021	0.841629	0.0431952	0.457245	0.478723	0.186389
18S	652	U	567	1708	2275	0.670665	0	0	15	10	25	0.511966	0	0	546	3304	3850	0.552887	0	0	0	0
18S	653	A	149	367	516	0.787664	0.0295532	0.441088	4	8	12	0.0230769	0	0.0243902	164	1447	1611	0.275352	0	0.216008	0.227162	0.170299
18S	654	A	256	436	692	0.197435	0	0.16508	12	1	13	0.165873	0	0	401	1791	2192	0.105568	0	0	0.0550268	0.0778196
18S	655	A	117	416	533	0.594486	0	0.373277	1	1	2	3.37407	0.375945	0.835014	151	2877	3028	0.359924	0	0	0.402764	0.34153
18S	656	G	231	458	689	0.149726	0	0.130392	6	4	10	0.1	0	0.0990991	205	1739	1944	0.0241245	0	0.0235681	0.0843531	0.0448399
18S	657	U	216	376	592	0.366254	0	0.268403	18	3	21	0.469697	0	0	259	1974	2233	0.119527	0	0	0.0894677	0.126526
18S	658	U	467	245	712	0.114306	0	0.10271	7	5	12	0.0940171	0	0.092437	420	2179	2599	0.288124	0	0	0.0650488	0.0461873
18S	659	G	200	428	628	0.17557	0	0.149551	1	0	1	6.50556	0.687321	0.928628	147	950	1097	0.619055	0.0518132	0.382571	0.486917	0.326503
18S	660	C	342	616	958	0.225281	0	0	3	8	11	0.196296	0	0.176373	279	1005	1284	0.270592	0	0.213096	0.129823	0.0930148
18S	661	U	515	376	891	0.00406079	0	0.00404889	4	10	14	0.222222	0	0.192308	391	1485	1876	0.213994	0	0	0.0654522	0.0897156
18S	662	G	260	189	449	1.15314	0.0204006	0.536114	6	8	14	0.32	0	0.255319	138	653	791	0.773373	0.0248194	0.436413	0.409282	0.116228
18S	663	C	674	403	1077	0.150072	0	0	7	10	17	0.142593	0	0.131175	454	1389	1843	0.377211	0	0	0.0437252	0.0618367
18S	664	A	565	251	816	0.18795	0	0.158377	15	18	33	0.417974	0	0	362	448	810	0.392328	0	0.282028	0.146802	0.115428
18S	665	G	388	494	882	0.0958727	0	0.0875757	1	10	11	0.952778	0	0.509658	257	153	410	1.53212	0.156756	0.605655	0.400963	0.225037
18S	666	U	479	581	1060	0.0997172	0	0	4	10	14	0.602222	0	0.392185	297	331	628	0.563575	0	0.360807	0.250997	0.177944
18S	667	U	1756	1324	3080	0.778344	0	0	38	44	82	0.803614	0	0	1222	605	1827	0.571487	0	0	0	0
18S	668	A	293	8	301	2.17976	0.164013	0.686226	7	1	8	1.65432	0	0.650485	289	22	311	1.80897	0.235076	0.644734	0.660482	0.0183547		0.686226		0.644734	0.66548	0.020746
18S	669	A	419	106	525	0.69286	0	0.409744	2	10	12	0.712821	0	0.435737	269	190	459	0.806643	0.00115326	0.447025	0.430835	0.0156096
18S	670	A	505	101	606	0.347062	0	0.257959	23	1	24	0.178222	0	0	340	283	623	0.210862	0	0.174373	0.144111	0.107463
18S	671	A	417	61	478	0.591974	0	0.372337	10	7	17	0.0722222	0	0.0710383	282	533	815	0.135839	0	0	0.147792	0.161404
18S	672	A	555	45	600	0.159604	0	0.137835	6	1	7	1.52639	0	0.635628	316	701	1017	0.318544	0	0	0.257821	0.273012
18S	673	G	400	18	418	0.550172	0	0.355458	12	0	12	0.438462	0	0.322034	456	124	580	0.246605	0	0.198095	0.291862	0.0676929
18S	674	C	524	133	657	0.29772	0	0	5	1	6	1.23175	0.123366	0.589666	625	92	717	0.141303	0	0	0.196555	0.277971
18S	675	U	371	100	471	0.00404896	0	0	10	1	11	0.352778	0	0.277899	510	114	624	0.0178311	0	0	0.0926331	0.131003
18S	676	C	356	276	632	0.310865	0	0	18	11	29	0.52963	0	0	693	166	859	0.330607	0	0	0	0
18S	677	G	74	108	182	1.4623	0.2588	0.595196	5	4	9	0.527778	0	0.36965	185	69	254	1.3444	0.216718	0.574413	0.513086	0.101779
18S	678	U	310	277	587	0.340476	0	0	7	15	22	0.414976	0	0	388	383	771	0.353094	0	0	0	0
18S	679	A	129	206	335	0.170635	0	0.146134	3	7	10	0.380808	0	0.295223	111	355	466	0.0129907	0	0.0128513	0.151403	0.115338
18S	680	G	41	204	245	0.583785	0.016787	0.36955	3	9	12	0.112821	0	0.108911	25	187	212	1.16849	0.120129	0.540019	0.339493	0.177278
18S	681	U	70	132	202	1.03804	0.016886	0.510567	27	0	27	0.554762	0	0	42	221	263	0.594823	0	0.373859	0.294809	0.215803
18S	682	U	95	384	479	0.148125	0	0	2	5	7	0.7875	0	0.473684	47	552	599	0.4015	0	0	0.157895	0.223297
18S	683	G	7	113	120	2.96061	0.402925	0.749076	0	0	0	13.2889	0.880877	1	1	99	100	2.95589	0.379458	0.749087	0.832721	0.118284	1	0.749076		0.749087	0.749082	5.2465e-06
18S	684	G	50	387	437	0.148884	0	0.129848	1	11	12	0.025641	0	0	20	489	509	0.273486	0	0	0.0432827	0.0612109
18S	685	A	85	286	371	0.458662	0	0.315021	4	12	16	0.328758	0	0	37	166	203	1.02081	0.0863988	0.506376	0.273799	0.208772
18S	686	U	53	302	355	0.700999	0.124289	0.412792	0	6	6	0.784127	0	0.477756	21	160	181	1.3174	0.16762	0.569833	0.486794	0.0644294
18S	687	C	77	1017	1094	0.470817	0	0	1	7	8	0.332099	0	0.271992	28	332	360	0.173038	0	0.147862	0.139951	0.111181
18S	688	U	42	817	859	0.231835	0	0	1	11	12	0.174359	0	0	16	407	423	0.0261268	0	0.0255203	0.00850675	0.0120304
18S	689	U	26	841	867	0.187058	0	0	1	19	20	0.493651	0	0	9	638	647	0.330933	0	0	0	0
18S	690	G	37	871	908	0.17493	0	0	0	7	7	0.777778	0	0.470588	29	620	649	0.207111	0	0	0.156863	0.221837
18S	691	G	85	539	624	0.298204	0	0.229989	2	6	8	0.598765	0	0.40249	55	731	786	0.291811	0	0	0.210826	0.164873
18S	692	G	156	706	862	0.0767864	0	0	4	6	10	0.288889	0	0.241147	32	325	357	0.812291	0	0.448904	0.230017	0.183433
18S	693	A	185	566	751	0.0924054	0	0.0846921	4	4	8	0.704938	0	0.442293	130	233	363	0.883852	0.0629376	0.469858	0.332281	0.175433
18S	694	G	220	523	743	0.0724014	0	0.0675981	0	10	10	0.40404	0	0.307692	91	265	356	1.0052	0.111018	0.501997	0.292429	0.177671
18S	695	C	180	823	1003	0.234285	0	0	2	19	21	0.349495	0	0	47	741	788	0.109365	0	0	0	0
18S	696	G	270	557	827	0.0632179	0	0	0	38	38	0.704843	0	0	192	1190	1382	0.535655	0	0	0	0
18S	697	G	423	423	846	0.0766365	0	0	0	12	12	0.0854701	0	0.0847458	499	753	1252	0.474053	0	0	0.0282486	0.0399495
18S	698	G	423	143	566	0.463355	0.110199	0.317021	6	3	9	0.377778	0	0.295652	306	309	615	0.136887	0	0.120577	0.244417	0.0880013
18S	699	C	324	328	652	0.232874	0	0.189122	3	13	16	0.301961	0	0	246	306	552	0.229656	0	0.18704	0.125387	0.0886662
18S	700	G	326	372	698	0.114656	0	0.102994	1	5	6	0.715873	0	0.455096	387	156	543	0.185008	0	0.156367	0.238152	0.154942
18S	701	G	641	299	940	0.221396	0	0	7	1	8	0.171605	0	0.161816	548	194	742	0.219934	0	0	0.0539387	0.0762808
18S	702	G	612	64	676	0.0600525	0	0.0567296	2	0	2	2.14074	0.151611	0.762533	451	56	507	0.0485346	0	0.0463751	0.288546	0.335186
18S	703	C	1018	134	1152	0.470839	0	0	4	1	5	0.348148	0	0.294671	578	52	630	0.348935	0	0	0.0982236	0.138909
18S	704	G	864	71	935	0.387061	0	0	3	3	6	0.0460317	0	0.0509666	268	42	310	0.128403	0	0.114117	0.0550279	0.0466765
18S	705	G	495	49	544	0.0404077	0	0.038907	2	0	2	1.64074	0.0102683	0.711075	134	13	147	1.08266	0.192733	0.521536	0.42384	0.282974
18S	706	U	296	28	324	0.620991	0.0509203	0.383822	0	4	4	0.444444	0	0.357143	85	35	120	1.10588	0.0878615	0.527207	0.422724	0.0746794
18S	707	C	376	67	443	0.0154154	0	0.0152151	3	0	3	0.811111	0	0.519573	127	31	158	0.266946	0	0.211752	0.248847	0.207567
18S	708	C	191	52	243	0.631603	0.0146778	0.388081	0	1	1	2.70556	0.250733	0.844021	52	17	69	1.23286	0	0.555699	0.595933	0.188299
18S	709	G	57	29	86	3.12171	0.403437	0.7595	0	27	27	0.838889	0	0	7	8	15	6.90903	0.416642	0.88052	0.546674	0.389701
18S	710	C	65	70	135	1.07663	0.0549473	0.520294	0	1	1	2.66667	0	0.842105	15	9	24	2.61467	0.256604	0.731443	0.697948	0.133497
18S	711	C	108	133	241	0.109366	0	0	8	4	12	0.577778	0	0	17	21	38	0.876638	0	0.473603	0.157868	0.223259
18S	712	G	72	67	139	0.429683	0	0.302053	0	4	4	0.188889	0	0.191011	8	14	22	2.16473	0.301132	0.693546	0.395537	0.215545
18S	713	C	130	119	249	0.325689	0	0	0	0	0	4.81111	0.428802	1	56	36	92	0.311708	0	0	0.333333	0.471405
18S	714	G	86	61	147	0.0902402	0	0.0832871	0	2	2	0.718519	0	0.518717	38	18	56	0.176803	0	0.152514	0.251506	0.191048
18S	715	A	94	54	148	0.0181208	0	0.0179164	0	2	2	0.581481	0	0.465875	71	19	90	0.23895	0	0	0.161264	0.215517
18S	716	G	161	31	192	0.219401	0	0	3	0	3	0.227778	0	0	64	34	98	0.153423	0	0	0	0
18S	717	G	58	38	96	0.72921	0.0867986	0.42423	0	0	0	2.27778	0.168396	1	30	29	59	0.643519	0	0.395561	0.606597	0.278424
18S	718	C	87	56	143	0.094213	0	0.0866511	0	0	0	1.57778	0.27572	1	50	56	106	0.0334372	0	0	0.362217	0.452366
18S	719	G	32	28	60	1.9275	0.345366	0.66212	0	1	1	0.233333	0	0.318182	41	40	81	0.45	0.0281815	0.312977	0.431093	0.163375
18S	720	A	26	124	150	0.21582	0	0.178482	0	3	3	0.394444	0	0	23	65	88	0.529963	0.0338562	0.348952	0.175811	0.142472
18S	721	G	19	94	113	0.801462	0.129741	0.447072	1	0	1	0.483333	0	0.491525	33	95	128	0.12963	0	0.115547	0.351382	0.167745
18S	722	C	32	193	225	0.0206981	0	0	0	2	2	0.0740741	0	0.1	25	222	247	0.394937	0	0	0.0333333	0.0471405
18S	723	C	61	236	297	0.17733	0	0	1	0	1	0.811111	0.00101719	0.618644	51	91	142	0.331624	0	0.250352	0.289665	0.254086
18S	724	A	21	137	158	0.955765	0.137169	0.490268	0	0	0	3.16667	0.658878	1	18	135	153	0.469625	0	0.320972	0.603747	0.288592
18S	725	C	52	277	329	0.0212121	0	0.0208333	0	4	4	0.215556	0	0	32	146	178	0.434513	0	0.304083	0.108306	0.138697
18S	726	C	63	377	440	0.144722	0	0	1	2	3	0.122222	0	0.140127	42	287	329	0.157037	0	0	0.0467091	0.0660567
18S	727	G	49	254	303	0.437683	0.0507626	0.305134	1	6	7	0.488889	0	0	41	144	185	0.746894	0.125191	0.428875	0.24467	0.180232
18S	728	C	65	417	482	0.0606625	0	0	6	1	7	0.452778	0	0	73	222	295	0.119332	0	0.106933	0.0356442	0.0504085
18S	729	C	94	441	535	0.115361	0	0	2	3	5	0.240741	0	0	98	381	479	0.333218	0	0	0	0
18S	730	C	108	615	723	0.351903	0	0	1	3	4	0.0622222	0	0	116	448	564	0.429027	0	0	0	0
18S	731	G	52	574	626	0.218873	0	0	0	0	0	4.18889	0.70483	1	41	430	471	0.298329	0	0	0.333333	0.471405
18S	732	U	38	622	660	0.2667	0	0	2	4	6	0.38254	0	0	47	474	521	0.399659	0	0	0	0
18S	733	C	35	538	573	0.159195	0	0	1	0	1	1.33889	0.222411	0.728097	35	310	345	0.113391	0	0	0.242699	0.343228
18S	734	C	33	404	437	0.111517	0	0.100535	0	5	5	0.361111	0	0	38	159	197	0.535746	0.0639692	0.350002	0.150179	0.147136
18S	735	C	25	376	401	0.169044	0.00630816	0.144908	0	1	1	1.22778	0	0.710611	25	165	190	0.46178	0.0273763	0.317038	0.390852	0.236772
18S	736	C	37	350	387	0.160281	0	0.138447	0	3	3	0.0416667	0	0.0526316	46	195	241	0.00399449	0	0.00399504	0.0650246	0.0555849
18S	737	G	9	251	260	0.6702	0.190735	0.402192	1	2	3	0.0194444	0	0.0252708	8	108	116	0.964862	0.132144	0.493204	0.306889	0.202571
18S	738	C	12	379	391	0.0146542	0	0	0	3	3	0.025	0	0.0322581	23	87	110	0.835636	0.0443141	0.457475	0.163244	0.208469
18S	739	C	61	326	387	0.0774628	0	0	0	1	1	1.07222	0	0.681979	23	63	86	1.09847	0.160108	0.526345	0.402775	0.291806
18S	740	C	66	281	347	0.0322478	0	0	0	2	2	0.351852	0	0.345455	80	78	158	0.00943396	0	0.00940439	0.118286	0.160678
18S	741	C	235	140	375	0.167287	0	0	6	5	11	0.749074	0	0	124	43	167	0.0712963	0	0	0	0
18S	742	U	242	161	403	0.276128	0	0	3	0	3	0.05	0	0.0625	156	65	221	0.34004	0	0	0.0208333	0.0294628
18S	743	U	268	103	371	0.252628	0	0	1	0	1	1.21111	0	0.707792	239	36	275	0.498752	0	0	0.235931	0.333656
18S	744	G	68	41	109	1.72545	0.427748	0.635207	0	0	0	4.02222	0.442874	1	78	28	106	0.561994	0	0.361958	0.665722	0.261372
18S	745	C	171	62	233	0.149003	0	0.130164	2	0	2	0.603704	0	0.475219	81	43	124	0.3888	0	0.281576	0.295653	0.141219
18S	746	C	137	52	189	0.325088	0	0.246311	1	0	1	1.61111	0.0846213	0.763158	62	22	84	1.1319	0.165592	0.53388	0.51445	0.211449
18S	747	U	116	55	171	0.460465	0	0.316547	3	2	5	0.192593	0	0	53	68	121	0.472769	0	0.322803	0.213117	0.150718
18S	748	C	186	39	225	0.0375123	0	0.0363109	4	3	7	0.422222	0	0	94	33	127	0.403038	0	0.28887	0.108393	0.128474
18S	749	U	136	94	230	0.0114478	0	0	3	1	4	0.0511111	0	0.0600522	136	81	217	0.204179	0	0	0.0200174	0.0283089
18S	750	C	221	78	299	0.256444	0	0	10	2	12	0.64359	0	0	255	55	310	0.43955	0	0	0	0
18S	751	G	167	69	236	0.0802625	0	0.0745905	1	0	1	2.11667	0.27365	0.808917	230	42	272	0.170289	0	0	0.294503	0.365018
18S	752	G	57	23	80	2.71289	0.464213	0.733106	1	3	4	0.26	0	0.245283	86	33	119	1.67722	0	0.628435	0.535608	0.209691
18S	753	C	133	252	385	0.171013	0	0	0	1	1	2.53889	0.467652	0.835466	134	40	174	1.45048	0	0.5933	0.476255	0.350975
18S	754	G	126	71	197	0.975028	0.116074	0.494944	4	4	8	0.261728	0	0	109	12	121	3.36749	0.405437	0.772485	0.422476	0.319502
18S	755	C	239	39	278	0.573118	0.0504276	0.365152	5	0	5	0.157407	0	0.158879	196	38	234	1.67371	0.285403	0.626986	0.383672	0.191552
18S	756	C	339	25	364	0.283653	0	0.221446	5	0	5	0.177778	0	0.175824	332	72	404	0.679451	0.0277694	0.405163	0.267478	0.0991238
18S	757	C	501	24	525	0.0598648	0	0	5	1	6	0.0349206	0	0.0391459	822	72	894	0.235133	0	0	0.0130486	0.0184536
18S	758	C	582	17	599	0.0359074	0	0.0347186	10	0	10	0.254545	0	0	1284	46	1330	0.457726	0	0	0.0115729	0.0163665
18S	759	C	976	9	985	0.359522	0	0	8	0	8	0.0407407	0	0	1677	66	1743	0.591915	0	0	0	0
18S	760	U	728	10	738	0.0533003	0	0	9	1	10	0.157576	0	0	1120	55	1175	0.328288	0	0	0	0
18S	761	C	836	16	852	0.130767	0	0	3	0	3	1.58889	0.184871	0.679335	1133	48	1181	0.340186	0	0	0.226445	0.320242
18S	762	G	428	7	435	0.934939	0	0.483761	4	0	4	1.38889	0.124489	0.634518	393	32	425	1.00201	0.0664647	0.501089	0.539789	0.0673556
18S	763	A	592	10	602	0.480044	0	0.324708	13	1	14	0.187407	0	0	357	25	382	1.17656	0.149923	0.541208	0.288639	0.222415
18S	764	U	2157	52	2209	0.437622	0	0	23	0	23	0.164815	0	0	1008	35	1043	0.131641	0	0	0	0
18S	765	G	387	27	414	2.92107	0.137166	0.745426	2	0	2	7.67407	0.367123	0.920071	259	29	288	2.43483	0.0567938	0.70958	0.791692	0.0919495	1
18S	766	C	527	80	607	1.85101	0	0.649621	13	1	14	0.817037	0	0.46678	352	27	379	1.51792	0	0.603478	0.573293	0.0776365
18S	767	U	801	74	875	1.17618	0	0.540763	9	0	9	2.15222	0	0.705133	340	30	370	1.71066	0	0.631715	0.62587	0.067231
18S	768	C	903	81	984	1.08497	0	0.520631	30	1	31	0.00590278	0	0	619	33	652	0.563144	0	0.360617	0.29375	0.217743
18S	769	U	1222	77	1299	0.649547	0	0.393957	21	0	21	0.592929	0	0.383159	586	104	690	0.590513	0	0.37161	0.382909	0.00912466
18S	770	U	9677	255	9932	0.88021	0	0	154	3	157	0.872714	0	0	3875	349	4224	0.824368	0	0	0	0
18S	771	A	1833	78	1911	0.0466237	0	0.044569	35	2	37	0.147953	0	0	1039	49	1088	0.0109275	0	0	0.0148563	0.02101
18S	772	G	1209	40	1249	0.614702	0	0.380879	10	4	14	1.26519	0	0.575472	684	32	716	0.587122	0	0.370254	0.442202	0.0943358
18S	773	C	2127	87	2214	0.18935	0	0	29	5	34	0.160952	0	0	1118	108	1226	0.114616	0	0	0	0
18S	774	U	1092	163	1255	0.408369	0	0.290123	9	2	11	1.46667	0	0.615385	766	165	931	0.251264	0	0.20098	0.368829	0.178099
18S	775	G	249	78	327	4.18357	0	0.807558	0	4	4	4.30444	0.0840272	0.843274	593	173	766	0.5567	0	0.357915	0.669582	0.220864
18S	776	A	148	165	313	3.92251	0.221601	0.797367	4	9	13	0.603175	0	0.393782	390	235	625	0.97405	0	0.493827	0.561659	0.171602
18S	777	G	191	343	534	0.945379	0.021915	0.486429	4	0	4	1.97556	0.188381	0.711769	124	301	425	1.76528	0.36215	0.638916	0.612371	0.0938902
18S	778	U	529	682	1211	0.272928	0	0	5	13	18	0.411111	0	0	179	929	1108	0.0103697	0	0.0102724	0.00342415	0.00484248
18S	779	G	144	655	799	0.132306	0	0.116975	3	9	12	0.108547	0	0	134	970	1104	0.0908798	0	0.0833779	0.0667844	0.0491753
18S	780	U	200	715	915	0.0771228	0	0	0	9	9	0.04	0	0.0425532	221	1664	1885	0.37832	0	0	0.0141844	0.0200598
18S	781	C	396	62	458	1.04527	0.0756397	0.511611	2	1	3	1.73056	0.265013	0.697648	289	1093	1382	0.0136338	0	0	0.403087	0.294971
18S	782	C	756	262	1018	0.041882	0	0	3	4	7	0.35	0	0.285714	695	921	1616	0.0841545	0	0	0.0952381	0.134687
18S	783	C	1518	279	1797	0.474231	0	0	6	7	13	0.25873	0	0	1606	705	2311	0.360304	0	0	0	0
18S	784	G	297	170	467	1.50708	0.261797	0.601642	4	1	5	1.02778	0.176372	0.552239	484	128	612	1.90393	0.346527	0.656008	0.603296	0.0423797
18S	785	C	591	275	866	0.344278	0	0.256326	4	11	15	0.264583	0	0	911	559	1470	0.154438	0	0.133856	0.130061	0.104679
18S	786	G	353	811	1164	0.101125	0	0.0919099	3	5	8	0.628395	0	0.414158	862	626	1488	0.17292	0	0.147511	0.21786	0.140648
18S	787	G	749	848	1597	0.154839	0	0	4	5	9	0.627778	0	0.410909	1769	912	2681	0.419053	0	0	0.13697	0.193704
18S	788	G	461	1238	1699	0.141379	0	0	4	7	11	0.551852	0.0562423	0.375788	1884	769	2653	0.42918	0	0	0.125263	0.177148
18S	789	G	257	681	938	0.787351	0.114353	0.440775	0	17	17	0.262963	0	0.217791	891	489	1380	0.155773	0	0.134863	0.264476	0.129178
18S	790	C	444	1161	1605	0.0502629	0	0.0478858	10	8	18	0.288889	0	0.23368	1301	631	1932	0.277324	0	0	0.0938554	0.100785
18S	791	C	403	1062	1465	0.189867	0	0.159661	7	20	27	0.101587	0	0	606	376	982	0.444795	0	0.308077	0.155913	0.1258
18S	792	C	716	2261	2977	0.449664	0	0	4	37	41	0.395767	0	0	585	1060	1645	0.227677	0	0	0	0
18S	793	G	575	1610	2185	0.231402	0	0	0	26	26	0.0193416	0	0.01969	360	280	640	0.935136	0.0530804	0.48363	0.167773	0.223489
18S	794	A	494	1360	1854	0.0906559	0	0	9	24	33	0.213725	0	0	443	290	733	0.485392	0	0.327077	0.109026	0.154186
18S	795	A	610	1983	2593	0.378921	0	0	11	63	74	0.696741	0	0	662	395	1057	0.0139466	0	0.0137676	0.00458922	0.00649013
18S	796	G	532	1694	2226	0.271501	0	0	3	13	16	0.719608	0	0.433294	301	298	599	0.867519	0	0.464945	0.299413	0.212111
18S	797	C	20	90	110	15.2307	0.832507	0.93891	2	7	9	2.00111	0.182561	0.689774	10	121	131	8.07054	0.613335	0.890497	0.839727	0.107859	1	0.93891		0.890497	0.914703	0.0242065
18S	798	G	662	937	1599	0.0199722	0	0.0195931	14	14	28	0.0796935	0	0	1245	264	1509	0.252848	0	0	0.00653105	0.0092363
18S	799	U	20	87	107	15.6048	0.830585	0.940301	0	1	1	12.8056	0.761345	0.962422	36	7	43	29.8848	0.884757	0.968334	0.957019	0.0120654	1	0.940301		0.968334	0.954318	0.0140167
18S	800	U	469	996	1465	0.155578	0	0.134712	3	3	6	2.76032	0.194282	0.763054	735	480	1215	0.116923	0	0.10476	0.334175	0.303509
18S	801	U	1169	1377	2546	0.377817	0	0	17	18	35	0.397222	0	0	1672	1930	3602	0.675264	0	0	0	0
18S	802	A	558	701	1259	0.344127	0	0.256174	14	17	31	0.41875	0	0	308	902	1210	0.231361	0	0.188016	0.148063	0.108331
18S	803	C	475	944	1419	0.178881	0	0.151829	7	31	38	0.569516	0	0	588	1286	1874	0.22896	0	0	0.0506096	0.0715727
18S	804	U	545	1852	2397	0.310685	0	0	1	20	21	0.186364	0	0	568	1272	1840	0.196922	0	0	0	0
18S	805	U	518	2356	2874	0.457411	0	0	1	8	9	0.715556	0	0.442916	609	941	1550	0.0644745	0	0	0.147639	0.208793
18S	806	U	656	2036	2692	0.418612	0	0	1	17	18	0.196491	0	0	686	1075	1761	0.187256	0	0	0	0
18S	807	G	558	688	1246	0.294208	0	0.227468	1	9	10	0.340404	0	0.272433	541	600	1141	0.254505	0	0.203014	0.234305	0.0287496
18S	808	A	478	477	955	0.559007	0	0.358807	2	1	3	2.18611	0.333885	0.74456	568	552	1120	0.126425	0	0.112324	0.40523	0.260188
18S	809	A	351	975	1326	0.0561835	0	0.0532328	0	1	1	4.47778	0.534861	0.899554	503	423	926	0.358672	0.0680106	0.264197	0.405661	0.359698
18S	810	A	329	935	1264	0.0707334	0	0.0661095	5	2	7	0.0444444	0	0.0483384	510	359	869	0.397918	0.0731559	0.284885	0.133111	0.107565
18S	811	A	193	548	741	0.780488	0.0520492	0.438688	2	3	5	0.292593	0	0.259868	440	420	860	0.361531	0.0668556	0.265759	0.321439	0.0829429
18S	812	A	218	339	557	1.37843	0.168716	0.579992	3	3	6	0.187302	0	0.179331	549	540	1089	0.0586239	0	0.0554254	0.271583	0.223868
18S	813	A	247	324	571	1.23528	0.216344	0.55306	1	2	3	1.125	0.09301	0.6	234	794	1028	0.106727	0	0.0965197	0.416527	0.227089
18S	814	U	233	745	978	0.349654	0	0.259265	0	4	4	0.804444	0.078029	0.501385	185	1009	1194	0.0551836	0	0.0523392	0.270997	0.18351
18S	815	U	1342	363	1705	0.259861	0	0	4	5	9	0.112222	0	0	789	600	1389	0.108849	0	0	0	0
18S	816	A	1409	161	1570	0.179942	0	0	8	2	10	0.156566	0	0	492	859	1351	0.0787311	0	0	0	0
18S	817	G	1286	207	1493	0.129124	0	0	7	1	8	0.166667	0	0.157895	489	632	1121	0.141285	0	0.123892	0.0939288	0.0678529
18S	818	A	2429	419	2848	0.566398	0	0	13	9	22	0.571014	0	0	698	926	1624	0.194215	0	0	0	0
18S	819	G	810	423	1233	0.180038	0	0.152674	6	4	10	0.0727273	0	0.0740741	348	667	1015	0.346008	0	0.257251	0.161333	0.0750317
18S	820	U	1143	885	2028	0.331526	0	0	2	12	14	0.2	0	0	481	2863	3344	0.681747	0	0	0	0
18S	821	G	237	174	411	2.63188	0.395771	0.725145	1	1	2	3.60741	0.532282	0.844021	120	253	373	2.58232	0.189091	0.72139	0.763519	0.0569443	1
18S	822	U	205	532	737	0.834387	0	0.455195	2	2	4	1.67778	0.197861	0.67713	58	428	486	1.56518	0	0.610653	0.580993	0.0930003
18S	823	U	366	433	799	0.667319	0	0.400535	1	19	20	0.451323	0	0	138	644	782	0.475011	0	0.322318	0.240951	0.173345
18S	824	C	929	1373	2302	0.518502	0	0	5	13	18	0.369591	0	0	270	2126	2396	0.622468	0	0	0	0
18S	825	A	494	816	1310	0.128477	0	0	1	11	12	0.113675	0	0	121	537	658	0.555859	0	0.357617	0.119206	0.168582
18S	826	A	445	526	971	0.168484	0	0.144317	8	6	14	0.291852	0	0	124	505	629	0.533316	0	0.348179	0.164166	0.142835
18S	827	A	439	371	810	0.333224	0	0.25017	1	10	11	0.168519	0	0	132	384	516	0.665334	0	0.399984	0.216718	0.164997
18S	828	G	296	91	387	1.94195	0.225251	0.660669	2	1	3	1.61667	0.167951	0.683099	91	589	680	0.275037	0	0.215958	0.519908	0.215121
18S	829	C	771	1011	1782	0.428909	0	0	4	4	8	0.0666667	0	0.0697674	101	664	765	0.198274	0	0.165647	0.0784714	0.0679045
18S	830	A	431	418	849	0.307516	0	0.235403	0	13	13	0.413492	0	0	113	455	568	0.652548	0	0.395294	0.210232	0.162357
18S	831	G	157	1395	1552	0.387637	0	0	1	1	2	1.85185	0.297053	0.735294	41	842	883	0.0639266	0	0	0.245098	0.346621
18S	832	G	223	389	612	0.745024	0.0200232	0.427342	0	2	2	1.73704	0.234788	0.72265	36	647	683	0.264116	0	0.209175	0.453056	0.210412
18S	833	C	254	546	800	0.353031	0	0.26116	0	2	2	1.74815	0.247484	0.723926	65	1386	1451	0.467088	0	0	0.328362	0.299338
18S	834	C	399	355	754	0.547461	0	0.354083	2	1	3	1.13889	0.159005	0.602941	351	602	953	0.135372	0	0	0.319008	0.247396
18S	835	C	1090	544	1634	0.333286	0	0	7	2	9	0.178889	0	0	849	788	1637	0.571442	0	0	0	0
18S	836	G	473	222	695	0.691331	0.0113865	0.409097	13	0	13	0.442063	0	0	381	265	646	0.18846	0	0.158781	0.189293	0.168401
18S	837	A	606	368	974	0.228695	0	0.186284	4	2	6	0.180952	0	0.174312	246	325	571	0.280031	0	0.219068	0.193221	0.0189187
18S	838	G	843	712	1555	0.259783	0	0	6	3	9	0.175556	0	0	333	174	507	0.37944	0	0.275461	0.0918204	0.129854
18S	839	C	628	926	1554	0.22358	0	0	3	11	14	0.475556	0	0	142	207	349	0.971048	0.0917688	0.493371	0.164457	0.232577
18S	840	C	730	1264	1994	0.412197	0	0	1	13	14	0.485926	0	0	69	344	413	0.522222	0	0.343611	0.114537	0.16198
18S	841	G	249	254	503	1.68843	0.331064	0.628499	0	3	3	1.15	0.234251	0.605263	40	169	209	1.97296	0.275933	0.6647	0.632821	0.0244566
18S	842	C	425	644	1069	0.251298	0	0.20098	1	3	4	0.595556	0.0121126	0.426752	153	333	486	0.159754	0	0.137992	0.255241	0.123972
18S	843	C	614	903	1517	0.129278	0	0	0	2	2	1.47037	0.223492	0.688042	245	240	485	0.158505	0	0.137062	0.275034	0.297352
18S	844	U	731	723	1454	0.0820924	0	0	0	6	6	0.0634921	0	0	298	577	875	0.41635	0	0	0	0
18S	845	G	847	427	1274	0.0507451	0	0.0483305	1	5	6	0.1	0	0	525	204	729	0.288493	0	0	0.0161102	0.0227832
18S	846	G	872	143	1015	0.297944	0	0.229725	3	0	3	0.45	0	0.375	445	366	811	0.389012	0	0	0.201575	0.154382
18S	847	A	772	298	1070	0.186451	0	0.157274	2	1	3	0.297222	0	0.28382	348	156	504	0.00767877	0	0.00763526	0.149576	0.112883
18S	848	U	1561	1004	2565	0.55372	0	0	3	4	7	0.329167	0	0	713	223	936	0.530819	0	0	0	0
18S	849	A	493	630	1123	0.127541	0	0.113203	0	3	3	0.519444	0	0.40919	175	76	251	0.904938	0.183255	0.47604	0.332811	0.157666
18S	850	C	301	721	1022	0.183969	0	0.155511	2	1	3	0.569444	0	0.431579	95	71	166	1.77591	0.303456	0.641141	0.409411	0.198876
18S	851	C	330	908	1238	0.0729979	0	0	6	2	8	0.337037	0	0	122	94	216	1.03543	0.00966056	0.509858	0.169953	0.24035
18S	852	G	199	363	562	1.1461	0.160966	0.534481	0	0	0	6.01111	0.733634	1	115	58	173	1.54872	0.114424	0.60902	0.7145	0.204159
18S	853	C	502	599	1101	0.0551018	0	0.0522691	0	3	3	0.95	0	0.558824	138	99	237	0.965733	0	0.492336	0.36781	0.224766
18S	854	A	657	833	1490	0.246091	0	0	11	4	15	0.530556	0	0	180	115	295	0.820195	0	0.451446	0.150482	0.212814
18S	855	G	293	275	568	1.1356	0.230506	0.532185	6	1	7	0.241667	0	0.216418	106	201	307	1.03957	0.171335	0.510514	0.419706	0.144018
18S	856	C	454	334	788	0.598986	0.100664	0.374901	3	1	4	1.18444	0	0.596865	187	357	544	0.302895	0	0.232806	0.401524	0.149814
18S	857	U	818	448	1266	0.0241428	0	0.0235918	6	3	9	0.132222	0	0.128095	409	507	916	0.140131	0	0	0.0505622	0.0556634
18S	858	A	833	480	1313	0.0998901	0	0.0908811	3	2	5	1.16852	0.0611758	0.583719	502	247	749	0.296652	0	0.229018	0.301206	0.207574
18S	859	G	1295	297	1592	0.0220618	0	0	20	0	20	0.402646	0	0	934	296	1230	0.169149	0	0	0	0
18S	860	G	1014	335	1349	0.243918	0	0.196205	13	4	17	0.246296	0	0	966	530	1496	0.258057	0	0	0.0654017	0.092492
18S	861	A	1497	611	2108	0.24789	0	0	13	14	27	0.575794	0	0	1431	360	1791	0.380773	0	0	0	0
18S	862	A	1127	829	1956	0.140317	0	0	4	1	5	1.42407	0.0389103	0.630845	1006	174	1180	0.0579264	0	0.0547985	0.228548	0.285345
18S	863	U	950	1004	1954	0.108377	0	0	8	4	12	0.0555556	0	0.0567686	1154	124	1278	0.0139692	0	0.0137874	0.0235187	0.0241756
18S	864	A	1926	1174	3100	0.482801	0	0	19	1	20	0.40582	0	0	2001	109	2110	0.436555	0	0	0	0
18S	865	A	1200	896	2096	0.160812	0	0	12	1	13	0.031746	0	0	847	82	929	0.472413	0	0.321077	0.107026	0.151357
18S	866	U	978	665	1643	0.0475399	0	0.0454088	7	1	8	0.417284	0	0.319471	1370	86	1456	0.146542	0	0	0.121626	0.14112
18S	867	G	131	157	288	5.14698	0.595667	0.83779	2	0	2	3.2037	0.419554	0.827751	165	60	225	4.85851	0.574638	0.829935	0.831825	0.0043109	1	0.83779		0.829935	0.833862	0.00392766
18S	868	G	574	867	1441	0.0503853	0	0.0480001	6	5	11	0.15	0	0	985	403	1388	0.191489	0	0	0.016	0.0226274
18S	869	A	855	834	1689	0.194398	0	0	3	5	8	0.123457	0	0.121951	1188	421	1609	0.358137	0	0	0.0406504	0.0574884
18S	870	A	476	807	1283	0.0028297	0	0	6	3	9	0.0655556	0	0.0678941	584	230	814	0.279209	0	0.218477	0.0954569	0.0912973
18S	871	U	1092	1543	2635	0.636975	0	0	15	4	19	0.561667	0	0	986	936	1922	0.589097	0	0	0	0
18S	872	A	154	481	635	0.63094	0	0.38723	2	0	2	2.37778	0.149045	0.781022	262	136	398	1.19905	0.0234323	0.545881	0.571378	0.161773
18S	873	G	178	145	323	1.95185	0.163172	0.661922	7	1	8	0.0160494	0	0.0177353	555	160	715	0.0088144	0	0.0087495	0.229469	0.305812
18S	874	G	94	444	538	0.653618	0	0.395709	3	1	4	0.942222	0	0.540816	266	532	798	0.184175	0	0	0.312175	0.228552
18S	875	A	140	288	428	0.916291	0	0.478741	0	0	0	8.98889	0.61976	1	180	99	279	1.09901	0.0034843	0.524477	0.667739	0.235685
18S	876	C	132	352	484	0.532761	0	0.348051	28	0	28	0.774713	0	0	109	143	252	0.840141	0	0.457546	0.268532	0.195072
18S	877	C	149	783	932	0.293414	0	0	2	4	6	0.206349	0	0.19403	58	358	416	0.109885	0	0	0.0646766	0.0914665
18S	878	G	82	188	270	1.56802	0.225093	0.611474	2	0	2	1.74815	0.00114312	0.723926	32	26	58	4.01036	0.520901	0.80313	0.712843	0.078635
18S	879	C	291	209	500	1.23245	0	0.552555	0	4	4	1.80444	0.338869	0.692833	44	85	129	1.69068	0.182629	0.630149	0.625179	0.0573759
18S	880	G	273	287	560	1.40755	0	0.585072	0	6	6	1.13492	0.169355	0.569721	74	48	122	1.89232	0	0.656101	0.603632	0.0376272
18S	881	G	608	131	739	1.47054	0	0.595556	2	6	8	1.01728	0	0.533679	46	46	92	3.81075	0	0.793907	0.641047	0.111001
18S	882	U	406	461	867	1.74154	0.092344	0.635508	4	1	5	3.05185	0	0.78551	52	70	122	3.93505	0.210552	0.798684	0.739901	0.0740121
18S	883	U	606	383	989	2.02709	0.285576	0.669874	1	0	1	14.4944	0.76983	0.966654	112	49	161	3.93162	0.417661	0.798226	0.811585	0.121528	1
18S	884	C	1156	566	1722	1.08666	0.201076	0.52091	10	1	11	2.01296	0.208249	0.687105	147	62	209	4.4863	0.476708	0.818438	0.675484	0.121743
18S	885	U	7434	832	8266	0.589941	0	0	111	2	113	0.741423	0	0	1156	710	1866	0.334274	0	0	0	0
18S	886	A	2222	414	2636	0.759917	0.0589423	0.431884	8	1	9	3.56111	0.453682	0.798257	576	103	679	1.59985	0.245193	0.615711	0.615284	0.149571
18S	887	U	5628	1491	7119	0.373686	0	0	37	9	46	0.0591017	0	0	1567	440	2007	0.0391047	0	0	0	0
18S	888	U	5577	1436	7013	0.328768	0	0	70	8	78	0.459212	0	0	1923	500	2423	0.0488586	0	0	0	0
18S	889	U	5543	1543	7086	0.324787	0	0	54	40	94	0.569006	0	0	1758	753	2511	0.0180423	0	0.0177295	0.00590982	0.00835775
18S	890	U	6636	698	7334	0.354853	0	0	42	14	56	0.223392	0	0	2418	2659	5077	0.510199	0	0	0	0
18S	891	G	3122	1033	4155	0.179957	0	0.152542	25	9	34	0.254921	0	0.20787	1086	1506	2592	0.118331	0	0.105847	0.15542	0.0417001
18S	892	U	4621	1570	6191	0.345067	0	0	22	9	31	0.130903	0	0.11904	2104	2320	4424	0.400814	0	0	0.03968	0.056116
18S	893	U	1142	1277	2419	0.702025	0.14813	0.412565	10	14	24	0.396	0	0.292035	1400	1371	2771	0.0116723	0	0.0115417	0.238714	0.168002
18S	894	G	1032	1430	2462	0.414982	0	0.293361	7	18	25	0.177778	0	0.156039	2059	2767	4826	0.504986	0	0	0.1498	0.119845
18S	895	G	786	1251	2037	0.474616	0	0.321964	1	6	7	2.37639	0.318453	0.730884	755	1121	1876	0.368679	0	0.269474	0.440774	0.206255
18S	896	U	1642	786	2428	0.00262111	0	0.00261533	3	9	12	0.558974	0	0.377163	1306	864	2170	0.0574543	0	0.0543564	0.144711	0.16572
18S	897	U	1138	634	1772	0.148004	0	0.128986	2	7	9	0.716667	0	0.443299	1023	327	1350	0.500641	0	0.333783	0.302023	0.130268
18S	898	U	739	339	1078	0.696653	0	0.410829	4	5	9	0.516667	0	0.364706	814	185	999	0.8296	0.0145178	0.45368	0.409738	0.0363319
18S	899	U	705	117	822	0.84327	0.169817	0.457788	8	13	21	0.438384	0	0	748	56	804	0.902843	0	0.474781	0.310856	0.219918
18S	900	C	356	169	525	1.76954	0.350777	0.639368	1	17	18	0.396491	0	0	566	48	614	1.18865	0	0.543502	0.39429	0.281539
18S	901	G	1294	344	1638	0.259948	0	0	9	2	11	0.0768519	0	0	1880	163	2043	0.563911	0	0	0	0
18S	902	G	708	247	955	0.29441	0	0.227631	3	0	3	1.88056	0.364832	0.714889	868	88	956	0.0712411	0	0	0.314173	0.298199
18S	903	A	751	521	1272	0.0885485	0	0	6	0	6	0.495238	0	0.366197	647	174	821	0.0725331	0	0	0.122066	0.172627
18S	904	A	630	517	1147	0.00905923	0	0	4	2	6	0.42381	0	0.330855	395	101	496	0.401878	0	0.287083	0.205979	0.146742
18S	905	C	404	745	1149	0.0287923	0	0.0280102	6	5	11	0.121296	0	0	147	139	286	1.25714	0.134794	0.557823	0.195278	0.256613
18S	906	U	302	1162	1464	0.172074	0	0	3	4	7	0.415278	0	0.321851	124	247	371	0.645759	0	0.393019	0.23829	0.170983
18S	907	G	140	589	729	0.966408	0.191907	0.491801	4	5	9	0.24	0	0.210526	65	289	354	0.75277	0	0.430166	0.377498	0.120718
18S	908	A	153	1132	1285	0.217176	0	0.17854	0	5	5	2.15926	0	0.721535	70	308	378	0.65066	0	0.394813	0.431629	0.2232
18S	909	G	142	1543	1685	0.0256821	0	0	0	5	5	2.64259	0.0282352	0.760256	39	370	409	0.590379	0	0.371789	0.377348	0.310398
18S	910	G	173	682	855	1.21221	0.204596	0.548254	3	2	5	3.1963	0.248672	0.793199	73	169	242	2.01587	0.325577	0.669334	0.670262	0.1
18S	911	C	64	1676	1740	0.140488	0	0.123244	0	35	35	0.324074	0	0	21	374	395	1.01282	0.178779	0.503817	0.20902	0.214439
18S	912	C	43	1794	1837	0.256589	0	0.204283	3	21	24	0.160444	0	0.143197	39	925	964	0.0404375	0	0	0.115827	0.0856146
18S	913	A	58	2755	2813	0.143777	0	0	0	34	34	0.153016	0	0	54	1149	1203	0.162726	0	0	0	0
18S	914	U	46	4452	4498	0.42121	0	0	0	107	107	0.785905	0	0	58	2037	2095	0.508535	0	0	0	0
18S	915	G	46	1906	1952	0.59418	0	0.372838	0	22	22	0.433816	0	0.312022	77	903	980	0.341069	0	0.25452	0.313127	0.0483095
18S	916	A	43	2673	2716	0.214595	0	0.176734	1	28	29	0.0622222	0	0.0604752	94	1097	1191	0.190455	0	0.160098	0.132436	0.051335
18S	917	U	35	3036	3071	0.143414	0	0.125462	0	15	15	1.025	0	0.522293	89	942	1031	0.613081	0	0.380297	0.342684	0.164174
18S	918	U	53	5316	5369	0.37897	0	0	1	37	38	0.298575	0	0	254	2541	2795	0.431847	0	0	0	0
18S	919	A	22	2928	2950	0.219334	0	0.17993	1	7	8	2.15679	0.0553304	0.708148	88	976	1064	0.750339	0.0398643	0.428912	0.438997	0.215762
18S	920	A	25	5845	5870	0.468203	0	0	0	30	30	0.258065	0	0	112	1488	1600	0.118773	0	0.106223	0.0354076	0.050074
18S	921	G	36	3118	3154	0.00875858	0	0.00868527	0	9	9	0.992222	0.107086	0.524369	93	2300	2393	0.319693	0	0	0.177685	0.245168
18S	922	A	28	4810	4838	0.425141	0	0	2	18	20	0.197354	0	0	95	1801	1896	0.132343	0	0	0	0
18S	923	G	22	3500	3522	0.256965	0	0	0	10	10	0.450505	0	0.331352	127	3395	3522	0.615126	0	0	0.110451	0.156201
18S	924	G	82	1753	1835	0.332492	0	0.249629	0	18	18	0.263743	0	0	135	1609	1744	0.185361	0	0	0.0832095	0.117676
18S	925	G	95	810	905	1.30178	0.194557	0.565825	0	7	7	0.606944	0	0.40956	100	1431	1531	0.222433	0	0	0.325128	0.238587
18S	926	A	100	654	754	1.38422	0.135731	0.580899	1	9	10	0.124242	0	0.120235	86	277	363	2.18617	0.347756	0.686736	0.462623	0.245931
18S	927	C	52	943	995	0.367202	0	0.268777	0	19	19	0.517222	0	0	52	305	357	1.71217	0.184665	0.631942	0.30024	0.258947
18S	928	G	58	439	497	1.35636	0	0.576107	0	0	0	10.2222	0.846533	1	26	304	330	1.3043	0	0.566771	0.714293	0.202061
18S	929	G	101	116	217	3.27069	0.334115	0.766669	1	1	2	2.44444	0.300246	0.785714	17	117	134	3.88955	0	0.796689	0.783024	0.0124022	1
18S	930	C	151	226	377	0.930541	0.0805865	0.482672	6	3	9	0.0622222	0	0	35	28	63	6.72691	0.193184	0.872346	0.451673	0.356808
18S	931	C	181	328	509	0.372963	0	0.272037	1	2	3	1.5	0.129496	0.666667	29	40	69	6.4481	0	0.867401	0.602035	0.247316
18S	932	G	546	291	837	0.177499	0	0	16	0	16	0.435948	0	0	149	53	202	1.61248	0	0.618388	0.206129	0.291511
18S	933	G	622	203	825	0.106363	0	0	6	0	6	0.72381	0	0.457831	173	74	247	1.53642	0.129764	0.606709	0.354847	0.258171
18S	934	G	461	126	587	0.364475	0	0.267451	4	1	5	1.24074	0.105927	0.598214	241	18	259	1.90568	0.317573	0.656716	0.50746	0.171385
18S	935	G	664	225	889	0.0254557	0	0	9	4	13	0.0357143	0	0.037037	932	60	992	0.150867	0	0	0.0123457	0.0174594
18S	936	G	397	90	487	0.993238	0.155657	0.498817	8	1	9	0.61	0	0.403974	857	54	911	0.0540083	0	0.0512942	0.318028	0.192543
18S	937	C	1411	105	1516	0.373918	0	0	15	0	15	0.0388889	0	0.0398293	2201	59	2260	0.580043	0	0	0.0132764	0.0187757
18S	938	A	1040	31	1071	0.0241397	0	0	22	2	24	0.331111	0	0	1255	19	1274	0.110292	0	0	0	0
18S	939	U	1194	25	1219	0.120301	0	0	27	1	28	0.435249	0	0	1201	80	1281	0.0692408	0	0	0	0
18S	940	U	1107	18	1125	0.0179199	0	0	30	0	30	0.473118	0	0	1304	169	1473	0.186183	0	0	0	0
18S	941	C	1710	31	1741	0.408509	0	0	21	0	21	0.234343	0	0	1887	191	2078	0.465785	0	0	0	0
18S	942	G	576	26	602	0.916418	0.089018	0.478607	7	0	7	1.20972	0.168062	0.58028	529	63	592	1.07068	0.117527	0.517487	0.525458	0.0418885
18S	943	U	1551	49	1600	0.347838	0	0	17	0	17	0.118519	0	0	1402	162	1564	0.311296	0	0	0	0
18S	944	A	807	14	821	0.320762	0	0.243085	11	1	12	0.176923	0	0.160839	504	45	549	1.11572	0.103196	0.527801	0.310575	0.157229
18S	945	U	1291	13	1304	0.201967	0	0	10	0	10	0.369697	0	0.2891	911	47	958	0.342278	0	0.255196	0.181432	0.129036
18S	946	U	905	15	920	0.13752	0	0.12101	7	2	9	0.372222	0	0.292576	638	98	736	0.843751	0	0.457964	0.290517	0.137569
18S	947	G	441	7	448	1.45333	0.262335	0.592929	3	0	3	2.24444	0.295472	0.749536	225	107	332	3.42596	0.31849	0.774586	0.705684	0.0803829
18S	948	C	867	63	930	0.194761	0	0.163159	11	0	11	0.0157407	0	0.0168818	609	134	743	1.22982	0.0487815	0.551867	0.243969	0.225758
18S	949	G	887	39	926	0.258384	0	0.205506	11	0	11	0.0611111	0	0.0625	1051	112	1163	0.605441	0	0.37732	0.215109	0.128704
18S	950	C	930	22	952	0.263938	0	0.208996	6	2	8	0.47037	0	0.346049	2160	168	2328	0.118744	0	0	0.185015	0.142288
18S	951	C	1610	53	1663	0.264777	0	0	26	2	28	0.609962	0	0	4566	88	4654	0.490815	0	0	0	0
18S	952	G	726	31	757	0.9017	0.112645	0.474484	6	1	7	0.943056	0	0.518717	1466	67	1533	1.25514	0	0.556729	0.516643	0.0336082
18S	953	C	1190	129	1319	0.085665	0	0.0789606	1	4	5	1.74074	0.125728	0.676259	1731	68	1799	1.09609	0	0.523059	0.426093	0.253302
18S	954	U	1789	1036	2825	0.51535	0	0	8	14	22	0.327053	0	0	4653	164	4817	0.192491	0	0	0	0
18S	955	A	905	180	1085	0.476253	0	0.322811	10	3	13	0.236508	0	0.202997	2827	182	3009	0.475748	0	0.32245	0.282753	0.0563958
18S	956	G	1156	535	1691	0.0834515	0	0	9	5	14	0.231111	0	0.198473	4394	308	4702	0.0422236	0	0	0.0661578	0.0935612
18S	957	A	1674	279	1953	0.196855	0	0	9	5	14	0.292593	0	0.238671	8112	424	8536	0.49532	0	0	0.0795569	0.11251
18S	958	G	1892	586	2478	0.394236	0	0	27	12	39	0.5875	0	0	9999	809	10808	0.633674	0	0	0	0
18S	959	G	397	473	870	0.95104	0.163699	0.48774	2	11	13	0.400794	0	0.301493	1954	428	2382	1.02371	0	0.505964	0.431732	0.0923933
18S	960	U	767	981	1748	0.105482	0	0	1	13	14	0.297778	0	0.241877	3520	1162	4682	0.0811042	0	0	0.0806258	0.114022
18S	961	G	657	373	1030	0.609818	0.0187224	0.37904	5	14	19	0.0633333	0	0	2275	851	3126	0.308738	0	0.235963	0.205001	0.156284
18S	962	A	699	383	1082	0.650374	0.045483	0.394298	8	20	28	0.383908	0	0	1751	1041	2792	0.369607	0	0.269934	0.22141	0.164587
18S	963	A	1277	621	1898	0.055579	0	0	6	11	17	0.0697531	0	0.0687766	4146	727	4873	0.34734	0	0	0.0229255	0.0324216
18S	964	A	1043	662	1705	0.112453	0	0.101139	2	18	20	0.094709	0	0	1584	936	2520	0.134788	0	0.118819	0.0733194	0.0523447
18S	965	U	810	571	1381	0.411979	0	0.291924	3	2	5	2.18333	0.39793	0.723757	739	448	1187	0.970352	0.159263	0.492687	0.502789	0.17644
18S	966	U	842	393	1235	0.637792	0.0122962	0.389614	2	5	7	1.37917	0.259708	0.61183	344	182	526	3.1575	0.453494	0.759817	0.587087	0.152144
18S	967	C	1623	1635	3258	0.413375	0	0	12	10	22	0.243961	0	0	455	964	1419	0.243545	0	0.195958	0.0653194	0.0923755
18S	968	U	1940	1399	3339	0.373769	0	0	7	13	20	0.143915	0	0	406	1244	1650	0.0653207	0	0	0	0
18S	969	U	1713	1152	2865	0.193991	0	0	9	13	22	0.19372	0	0	232	1482	1714	0.205326	0	0	0	0
18S	970	G	1829	643	2472	0.0410388	0	0	5	18	23	0.234722	0	0	130	1394	1524	0.26765	0	0	0	0
18S	971	G	1221	264	1485	0.72721	0.0350055	0.421196	3	7	10	0.777778	0	0.461078	206	780	986	0.18147	0	0.153729	0.345334	0.13646
18S	972	A	384	316	700	2.84741	0.447848	0.740359	5	11	16	0.126144	0	0.118187	114	390	504	1.50924	0.147188	0.601948	0.486832	0.266725
18S	973	C	1091	1925	3016	0.16979	0	0	8	6	14	0.387407	0	0.293326	129	310	439	2.96432	0.0394085	0.748179	0.347168	0.307806
18S	974	C	2280	1501	3781	0.376403	0	0	12	12	24	0.218222	0	0	415	511	926	1.16784	0	0.53898	0.17966	0.254078
18S	975	G	2639	1031	3670	0.365047	0	0	22	17	39	0.536389	0	0	360	544	904	1.80648	0.105192	0.643936	0.214645	0.303554
18S	976	G	1278	594	1872	0.318331	0	0.241563	4	6	10	0.979798	0.044499	0.518717	423	350	773	2.91489	0.398433	0.744811	0.501697	0.205802
18S	977	C	1271	1780	3051	0.264748	0	0	4	6	10	0.973737	0.0409159	0.517167	955	1966	2921	0.113644	0	0.102078	0.206415	0.223652
18S	978	G	756	958	1714	0.36403	0	0.266992	7	2	9	1.25444	0.16137	0.582259	712	1504	2216	0.855786	0.0935535	0.461257	0.436836	0.12986
18S	979	C	1054	1218	2272	0.00209219	0	0	24	10	34	0.442857	0	0	1313	7582	8895	0.551562	0	0	0	0
18S	980	A	770	1041	1811	0.214625	0	0.176781	12	5	17	0.174691	0	0.156095	932	4370	5302	0.0758921	0	0	0.110959	0.0789127
18S	981	A	843	1742	2585	0.254911	0	0	17	16	33	0.455556	0	0	1178	6985	8163	0.408919	0	0	0	0
18S	982	G	675	1088	1763	0.0676745	0	0.0634186	14	5	19	0.0827778	0	0	628	5025	5653	0.0745922	0	0	0.0211395	0.0298958
18S	983	A	829	448	1277	0.547618	0.0712145	0.354025	8	12	20	0.128042	0	0	572	3985	4557	0.185413	0	0.156441	0.170155	0.144855
18S	984	C	356	837	1193	0.670966	0.114101	0.401745	3	16	19	0.0933333	0	0	584	8671	9255	0.494465	0	0	0.133915	0.189384
18S	985	G	297	1592	1889	0.0750265	0	0.0698247	2	7	9	1.02889	0.137216	0.53341	549	5670	6219	0.223835	0	0	0.201078	0.236717
18S	986	G	869	1089	1958	0.137445	0	0.120891	7	1	8	1.55062	0.0390472	0.635628	504	3930	4434	0.0213679	0	0.0209255	0.259148	0.269321
18S	987	A	617	678	1295	0.878875	0.158382	0.467959	3	11	14	0.645926	0	0.409006	411	2006	2417	0.81617	0.142142	0.449493	0.442153	0.0246209
18S	988	C	1000	866	1866	0.349985	0.030127	0.259354	0	10	10	1.70202	0.19687	0.651838	505	1344	1849	1.22647	0.186987	0.550993	0.487395	0.166422
18S	989	C	1947	1300	3247	0.235181	0	0	13	7	20	0.475132	0	0.332839	888	1433	2321	0.609073	0	0.378625	0.237155	0.168732
18S	990	A	1846	1326	3172	0.144907	0	0	15	0	15	1.36597	0.173326	0.593006	1021	864	1885	0.931118	0.0309175	0.482298	0.358434	0.25745
18S	991	G	2371	1029	3400	0.162753	0	0	39	0	39	0.00583333	0	0.00594732	2349	401	2750	0.151149	0	0.131344	0.0457639	0.0605632
18S	992	A	3525	1551	5076	0.462171	0	0	79	3	82	0.511647	0	0	3794	509	4303	0.349682	0	0	0	0
18S	993	G	1660	936	2596	0.138994	0	0.122073	42	5	47	0.0138889	0	0	2639	288	2927	0.0404599	0	0	0.0406911	0.0575459
18S	994	C	1582	1800	3382	0.140559	0	0	77	13	90	0.522344	0	0	4761	547	5308	0.538934	0	0	0	0
18S	995	G	782	1087	1869	0.630351	0.079358	0.386762	13	8	21	1.32929	0	0.582043	1256	394	1650	0.663786	0	0.399107	0.455971	0.0892892
18S	996	A	2262	1364	3626	0.258423	0	0	55	35	90	0.538095	0	0	2907	530	3437	0.313658	0	0	0	0
18S	997	A	1675	1132	2807	0.0837092	0	0	50	6	56	0.234113	0	0	1926	427	2353	0.0340036	0	0	0	0
18S	998	A	1461	1127	2588	0.0908116	0	0	38	15	53	0.273457	0	0	1503	647	2150	0.0617594	0	0	0	0
18S	999	G	296	537	833	1.70153	0.268688	0.630119	6	12	18	0.890058	0.0413788	0.484405	351	786	1137	0.569684	0	0.363132	0.492552	0.109149
18S	1000	C	591	2375	2966	0.346879	0	0	6	10	16	0.82549	0	0.467259	335	809	1144	0.357516	0	0.26353	0.243596	0.191278
18S	1001	A	401	1916	2317	0.133405	0	0	2	4	6	3.04603	0.182338	0.780399	243	467	710	0.952102	0	0.488083	0.422827	0.321921
18S	1002	U	356	1165	1521	0.322602	0	0.244036	7	10	17	0.396914	0	0.295904	220	640	860	0.495341	0	0.331514	0.290485	0.0359178
18S	1003	U	207	445	652	2.03575	0.218693	0.670931	8	2	10	0.910101	0	0.500278	71	291	362	2.42476	0.26685	0.708579	0.626596	0.0906331
18S	1004	U	388	283	671	1.80908	0.107839	0.644353	3	3	6	1.70635	0	0.665635	117	305	422	1.83722	0.195609	0.648082	0.65269	0.00927913
18S	1005	G	292	690	982	0.823997	0	0.452006	1	1	2	4.77037	0.30118	0.877384	156	383	539	1.17887	0.131887	0.541506	0.623632	0.183112
18S	1006	C	747	2066	2813	0.424647	0	0	4	5	9	0.678889	0	0.429979	775	392	1167	0.0146119	0	0	0.143326	0.202694
18S	1007	C	2234	2144	4378	0.685793	0	0	41	19	60	0.810565	0	0	2124	796	2920	0.652315	0	0	0	0
18S	1008	A	689	329	1018	0.655348	0	0.396132	11	4	15	0.108333	0	0.103586	695	409	1104	0.155103	0	0.134382	0.211367	0.131253
18S	1009	A	1458	208	1666	0.00862494	0	0	7	6	13	0.292857	0	0.239766	1469	443	1912	0.313417	0	0	0.079922	0.113027
18S	1010	G	815	200	1015	0.75689	0	0.431054	8	5	13	0.353968	0	0.27599	1045	325	1370	0.0687252	0	0.0643497	0.257131	0.150299
18S	1011	A	806	179	985	0.894219	0.0162982	0.472331	7	0	7	1.66111	0.076916	0.654984	963	145	1108	0.434796	0	0.303227	0.476847	0.143639
18S	1012	A	982	195	1177	0.573024	0	0.364478	11	1	12	0.677778	0	0.423385	811	137	948	0.814975	0.0898973	0.449289	0.412384	0.0354868
18S	1013	U	1428	348	1776	0.0172325	0	0	18	2	20	0.0291005	0	0.0296496	1188	316	1504	0.200901	0	0.167384	0.065678	0.0729288
18S	1014	G	535	662	1197	0.426915	0.00897989	0.299363	5	18	23	0.162037	0	0	591	483	1074	0.715917	0.107032	0.417448	0.238937	0.175697
18S	1015	U	1634	1237	2871	0.410314	0	0	8	14	22	0.0386473	0	0.038835	1838	1186	3024	0.403016	0	0	0.012945	0.018307
18S	1016	U	524	1580	2104	0.00858802	0	0.0085189	4	23	27	0.15754	0	0.140432	646	1063	1709	0.391611	0	0.281527	0.143492	0.111476
18S	1017	U	327	2119	2446	0.100309	0	0	3	32	35	0.0361111	0	0	352	1690	2042	0.219916	0	0.180344	0.0601147	0.085015
18S	1018	U	176	1025	1201	1.02325	0	0.505953	4	14	18	1.08772	0	0.534483	237	2168	2405	0.0693128	0	0.0648452	0.368427	0.214981
18S	1019	C	397	1543	1940	0.244622	0	0.196625	8	10	18	1.28012	0	0.574692	529	2911	3440	0.258943	0	0	0.257105	0.238483
18S	1020	A	239	1376	1615	0.58114	0	0.367689	7	20	27	0.626984	0	0.394015	278	1217	1495	0.924228	0	0.480478	0.414061	0.0481782
18S	1021	U	285	3258	3543	0.330512	0	0	2	67	69	0.398254	0	0	355	3102	3457	0.226377	0	0	0	0
18S	1022	U	999	5945	6944	0.728099	0	0	14	144	158	0.792802	0	0	989	7254	8243	0.759782	0	0	0	0
18S	1023	A	413	1251	1664	0.423483	0	0.297624	3	26	29	0.532963	0	0.355396	295	1492	1787	0.466984	0	0.318451	0.323823	0.0238897
18S	1024	A	335	991	1326	0.680248	0	0.405031	0	23	23	0.810185	0	0.458115	270	980	1250	0.979154	0	0.494934	0.452693	0.0369021
18S	1025	U	400	1025	1425	0.439512	0	0.305469	9	33	42	0.11447	0	0	313	919	1232	0.794043	0	0.4428	0.249423	0.185065
18S	1026	C	884	1733	2617	0.333754	0	0	17	22	39	0.123611	0	0	987	1400	2387	0.227122	0	0	0	0
18S	1027	A	355	731	1086	0.603966	0	0.376762	3	8	11	1.90648	0	0.675303	343	537	880	1.13665	0	0.53226	0.528108	0.121915
18S	1028	A	498	695	1193	0.257742	0	0.205061	5	26	31	0.15	0	0	377	423	800	1.04806	0	0.512046	0.239036	0.210418
18S	1029	G	337	498	835	0.470561	0	0.320248	2	6	8	1.34074	0.184997	0.601329	309	1313	1622	0.319621	0	0	0.307192	0.245665
18S	1030	A	382	478	860	0.420919	0	0.296472	2	7	9	1.00778	0.0277132	0.528247	391	354	745	0.522758	0	0.343599	0.38944	0.10002
18S	1031	A	8	29	37	33.1374	0.909476	0.971456	0	0	0	18.7444	0.899107	1	5	12	17	64.3457	0.953126	0.985535	0.985663	0.0116536	1	0.971456		0.985535	0.978495	0.00703957
18S	1032	C	252	735	987	0.278824	0	0.218204	3	4	7	1.17917	0	0.574037	299	1289	1588	0.398518	0	0	0.26408	0.236584
18S	1033	G	248	490	738	0.953796	0.0574798	0.488514	2	19	21	0.308586	0	0	146	1236	1382	0.282936	0	0	0.162838	0.230288
18S	1034	A	466	1043	1509	0.0162472	0	0.0159979	3	17	20	0.21746	0	0	275	577	852	0.407646	0	0.289836	0.101945	0.13302
18S	1035	A	1123	1000	2123	0.226962	0	0	7	12	19	0.128333	0	0	390	435	825	0.582647	0	0.368429	0.12281	0.173679
18S	1036	A	1116	941	2057	0.0993845	0	0	1	28	29	0.394444	0	0	256	725	981	0.443517	0	0.307464	0.102488	0.14494
18S	1037	G	233	724	957	1.2821	0.187558	0.562065	2	4	6	2.24127	0.344959	0.723361	106	671	777	1.16715	0.132119	0.538885	0.608103	0.0820468
18S	1038	U	407	2152	2559	0.158355	0	0	10	5	15	0.407639	0	0.303046	231	498	729	1.52104	0.247562	0.603666	0.302237	0.246446
18S	1039	C	2111	2216	4327	0.543867	0	0	4	17	21	0.0010101	0	0.00105708	439	2163	2602	0.364742	0	0	0.000352361	0.000498313
18S	1040	G	1136	1502	2638	0.187542	0	0	13	11	24	0.156889	0	0	617	2737	3354	0.531018	0	0	0	0
18S	1041	G	1680	858	2538	0.180215	0	0	28	9	37	0.502924	0	0	1199	847	2046	0.139353	0	0	0	0
18S	1042	A	2327	406	2733	0.308941	0	0	21	11	32	0.43771	0	0	2289	645	2934	0.445963	0	0	0	0
18S	1043	G	2063	707	2770	0.390914	0	0	24	8	32	0.496296	0	0	2841	929	3770	0.620448	0	0	0	0
18S	1044	G	867	286	1153	0.48421	0.0555004	0.326431	4	1	5	2.12778	0.396016	0.718574	598	285	883	0.852187	0.0179596	0.460379	0.501795	0.162748
18S	1045	U	247	138	385	3.02032	0.461532	0.751748	2	1	3	3.41944	0.531831	0.82012	309	29	338	3.58948	0.484717	0.782613	0.784827	0.0279565	1
18S	1046	U	261	83	344	2.59797	0.354978	0.722648	4	2	6	1.19048	0.0561743	0.581395	245	37	282	3.66408	0.369082	0.786191	0.696745	0.0855902
18S	1047	C	570	539	1109	0.0808809	0	0	4	5	9	0.313333	0	0.258242	322	845	1167	0.163033	0	0	0.0860806	0.121736
18S	1048	G	244	167	411	1.28271	0	0.562523	2	9	11	0.126852	0	0	192	368	560	0.58675	0	0.370197	0.310907	0.233445
18S	1049	A	275	151	426	0.836638	0	0.456108	5	3	8	0.0111111	0	0	132	270	402	0.75936	0	0.432221	0.29611	0.209608
18S	1050	A	322	275	597	0.0640654	0	0.0603029	1	8	9	0.312222	0	0	190	305	495	0.0227375	0	0	0.020101	0.0284271
18S	1051	G	356	194	550	0.453055	0	0.312185	2	10	12	0.502564	0	0	142	390	532	0.118386	0	0	0.104062	0.147165
18S	1052	A	295	108	403	1.27228	0	0.560523	1	0	1	3.01111	0.491523	0.857595	67	143	210	1.36598	0.067061	0.578501	0.66554	0.136002
18S	1053	C	193	1434	1627	0.435497	0	0	2	2	4	0.557778	0	0.410802	81	435	516	0.0609714	0	0	0.136934	0.193654
18S	1054	G	93	370	463	1.44744	0	0.591931	0	2	2	1.71481	0.221812	0.720062	61	408	469	0.0251064	0	0	0.437331	0.313633
18S	1055	A	61	314	375	2.95056	0.160623	0.747375	1	2	3	1.25278	0.0371439	0.62552	16	185	201	1.76606	0.184012	0.63962	0.670838	0.0544246
18S	1056	U	218	228	446	2.81104	0.282134	0.738037	0	0	0	9.56667	0.845572	1	22	157	179	2.40062	0.328449	0.707091	0.815043	0.131393	1
18S	1057	C	3065	824	3889	0.593065	0	0	3	6	9	0.148889	0	0.141949	223	702	925	0.317423	0	0	0.0473164	0.0669155
18S	1058	A	1059	362	1421	0.558892	0	0.358681	10	4	14	0.0918519	0	0	135	210	345	1.51618	0.0847153	0.603266	0.320649	0.247746
18S	1059	G	1922	188	2110	0.138797	0	0.121931	10	2	12	0.247863	0	0.211679	545	309	854	0.139454	0	0.122513	0.152041	0.0421711
18S	1060	A	1069	440	1509	0.793517	0	0.4426	5	7	12	0.455556	0	0.33044	343	178	521	1.3477	0.193769	0.57452	0.449187	0.0997541
18S	1061	U	2937	2440	5377	0.526813	0	0	17	9	26	0.251029	0	0	1103	597	1700	0.176811	0	0	0	0
18S	1062	A	1270	1091	2361	0.280167	0	0.218925	11	10	21	0.019697	0	0.0202177	542	352	894	0.851347	0	0.46013	0.233091	0.179873
18S	1063	C	2202	1239	3441	0.121412	0	0	23	8	31	0.268403	0	0	1341	528	1869	0.0565835	0	0	0	0
18S	1064	C	2983	1742	4725	0.411694	0	0	22	20	42	0.481654	0	0	1812	1001	2813	0.36581	0	0	0	0
18S	1065	G	2346	683	3029	0.04044	0	0	10	11	21	0.0914141	0	0.0873974	1424	568	1992	0.0097731	0	0	0.0291325	0.0411995
18S	1066	U	2551	882	3433	0.209399	0	0	19	11	30	0.292473	0	0	1855	1088	2943	0.36461	0	0	0	0
18S	1067	C	2672	836	3508	0.277407	0	0	21	11	32	0.390572	0	0	2596	1775	4371	0.618598	0	0	0	0
18S	1068	G	536	676	1212	1.05062	0.188384	0.512548	0	11	11	0.766667	0.0116554	0.455446	453	524	977	1.00701	0	0.502002	0.489999	0.0248092
18S	1069	U	1611	681	2292	0.0462519	0	0	11	14	25	0.32265	0	0	1256	1053	2309	0.259562	0	0	0	0
18S	1070	A	1299	631	1930	0.0312043	0	0.0302753	2	2	4	2.54667	0.358501	0.760956	1163	362	1525	0.0651522	0	0.0612047	0.284145	0.337393
18S	1071	G	383	419	802	1.29008	0.238085	0.56364	2	1	3	2.79444	0.31778	0.788401	275	571	846	0.752447	0	0.429659	0.5939	0.148011
18S	1072	U	278	708	986	0.756557	0.0275173	0.430953	0	4	4	1.77111	0.0445346	0.68885	180	277	457	2.06596	0.22639	0.674318	0.598041	0.118298
18S	1073	U	315	458	773	1.23175	0.13509	0.552242	0	2	2	3.37778	0.302814	0.835165	122	230	352	2.6108	0.249733	0.723621	0.703676	0.116361
18S	1074	C	1543	416	1959	0.243741	0	0	24	1	25	0.638462	0	0	654	579	1233	0.214956	0	0	0	0
18S	1075	C	653	797	1450	0.141603	0	0.124114	4	4	8	0.340741	0	0.277108	500	429	929	0.122903	0	0.109556	0.17026	0.075787
18S	1076	G	669	513	1182	0.434639	0	0.303139	2	8	10	0.0282828	0	0.0301724	409	218	627	0.636412	0.0205872	0.389286	0.240866	0.153077
18S	1077	A	845	307	1152	0.517645	0	0.341279	6	2	8	0.454321	0	0.338235	609	105	714	0.471577	0.0134293	0.320762	0.333426	0.00904034
18S	1078	C	1476	1199	2675	0.374232	0	0	9	0	9	0.404444	0	0.310051	1242	184	1426	0.28646	0	0	0.10335	0.146159
18S	1079	C	1211	1947	3158	0.44749	0	0	14	2	16	0.140523	0	0	1032	388	1420	0.207029	0	0	0	0
18S	1080	A	460	529	989	1.07539	0.146819	0.518415	4	6	10	0.485859	0	0.348298	619	208	827	0.533145	0.0491525	0.34802	0.404911	0.0802591
18S	1081	U	1814	1041	2855	0.336158	0	0	12	10	22	0.300483	0	0	1460	364	1824	0.356414	0	0	0	0
18S	1082	A	1065	548	1613	0.448644	0	0.309832	10	0	10	0.69697	0.0402744	0.433962	686	360	1046	0.274138	0	0.215317	0.319704	0.0895341
18S	1083	A	955	799	1754	0.37144	0	0.270952	21	6	27	0.386508	0	0	1207	388	1595	0.191249	0	0	0.0903174	0.127728
18S	1084	A	860	829	1689	0.477574	0	0.323344	5	10	15	0.169444	0	0.153074	670	366	1036	0.36702	0	0.268671	0.248363	0.0709804
18S	1085	C	1442	1308	2750	0.141516	0	0	6	16	22	0.204348	0	0	1142	763	1905	0.310173	0	0	0	0
18S	1086	G	398	1155	1553	0.562956	0	0.360335	2	12	14	0.246667	0	0.20904	328	910	1238	0.094431	0	0.0863469	0.218574	0.112058
18S	1087	A	434	2452	2886	0.205411	0	0	5	32	37	0.559357	0	0	185	993	1178	0.13207	0	0.11675	0.0389168	0.0550366
18S	1088	U	278	6352	6630	0.734057	0	0	4	14	18	0.0438596	0	0	164	1692	1856	0.370969	0	0	0	0
18S	1089	G	144	1622	1766	0.26839	0	0.211693	0	9	9	0.867778	0.0459645	0.490886	63	683	746	0.670861	0.0304078	0.401828	0.368136	0.116443
18S	1090	C	462	1325	1787	0.189038	0	0.159059	3	2	5	1.9463	0.229286	0.7002	285	1518	1803	0.42816	0	0	0.28642	0.299706
18S	1091	C	284	1225	1509	0.333716	0	0.250339	4	12	16	0.0764706	0	0	416	876	1292	0.222961	0	0	0.0834465	0.118011
18S	1092	G	254	583	837	1.29629	0.057891	0.564808	3	4	7	0.9625	0	0.52381	306	412	718	0.587946	0	0.37058	0.486399	0.0835892
18S	1093	A	254	600	854	1.20457	0.0148611	0.546688	0	29	29	0.591111	0	0	191	331	522	1.15343	0	0.536101	0.36093	0.255252
18S	1094	C	628	687	1315	0.316836	0	0.240743	8	6	14	0.207407	0	0	205	324	529	1.07249	0	0.517961	0.252901	0.211632
18S	1095	C	403	948	1351	0.114201	0	0.102564	6	4	10	0.0292929	0	0.0312164	197	487	684	0.556642	0	0.357927	0.163903	0.140254
18S	1096	G	742	908	1650	0.119752	0	0	3	4	7	0.393056	0	0.309967	283	222	505	1.19357	0	0.544612	0.28486	0.223045
18S	1097	G	451	580	1031	0.480265	0.00597703	0.324658	0	8	8	0.28642	0	0.243697	169	154	323	2.60123	0.0968455	0.722937	0.430431	0.209457
18S	1098	C	373	1104	1477	0.023816	0	0.0232773	0	7	7	0.384722	0	0.305402	316	3759	4075	0.805512	0	0	0.10956	0.138807
18S	1099	G	308	2121	2429	0.415254	0	0	1	3	4	1.25778	0.0154757	0.611231	211	508	719	0.694583	0	0.410221	0.340484	0.25436
18S	1100	A	397	1594	1991	0.224593	0	0	1	3	4	1.16889	0.150585	0.593679	182	531	713	0.777093	0	0.437628	0.343769	0.251291
18S	1101	U	590	1669	2259	0.299154	0	0	3	4	7	0.275	0	0.23913	189	1148	1337	0.0940126	0	0	0.0797101	0.112727
18S	1102	G	483	348	831	1.04753	0.115171	0.511907	3	5	8	0.104938	0	0.10559	113	600	713	0.7939	0	0.442901	0.353466	0.177524
18S	1103	C	680	583	1263	0.286445	0	0.222801	3	21	24	0.644889	0	0	174	1526	1700	0.312267	0	0	0.074267	0.105029
18S	1104	G	706	882	1588	0.0289141	0	0	4	5	9	0.0355556	0	0.0380048	349	1269	1618	0.295834	0	0	0.0126683	0.0179156
18S	1105	G	321	413	734	1.1658	0.0731957	0.538616	2	6	8	0.14321	0	0.138756	153	842	995	0.0113119	0	0	0.225791	0.228339
18S	1106	C	426	1808	2234	0.407974	0	0	9	10	19	0.505	0	0	196	1142	1338	0.315161	0	0	0	0
18S	1107	G	555	2261	2816	0.592474	0	0	0	2	2	3.01481	0.23969	0.818913	301	445	746	0.228886	0	0.186458	0.335124	0.350458
18S	1108	G	263	374	637	0.986642	0.00477626	0.49703	0	1	1	4.82778	0.338713	0.906152	84	575	659	0.253872	0	0.202715	0.535299	0.288449
18S	1109	C	660	695	1355	0.172706	0	0	6	12	18	0.51345	0	0	235	608	843	0.112467	0	0	0	0
18S	1110	G	101	328	429	1.68481	0.223611	0.628078	0	1	1	4.02778	0.108124	0.889571	52	166	218	2.2447	0.360193	0.69278	0.736809	0.111201
18S	1111	U	359	549	908	0.107823	0	0.0974255	1	4	5	0.551852	0	0.398396	80	229	309	0.956738	0.071021	0.489753	0.328525	0.167614
18S	1112	U	225	725	950	0.0417923	0	0.0401563	1	23	24	0.720444	0	0	89	758	847	0.409473	0	0	0.0133854	0.0189298
18S	1113	A	88	393	481	0.953227	0.0120082	0.488546	7	3	10	0.285859	0	0	21	223	244	1.06023	0.156155	0.515638	0.334728	0.236947
18S	1114	U	169	388	557	0.538769	0.020916	0.350538	0	0	0	7.84444	0.69535	1	42	274	316	0.5313	0	0.347676	0.566072	0.306836
18S	1115	U	248	459	707	0.198258	0	0.16565	0	3	3	1.075	0	0.589041	32	529	561	0.221194	0	0	0.251564	0.24803
18S	1116	C	534	346	880	0.104805	0	0	1	3	4	0.422222	0	0.345455	90	283	373	0.14902	0	0.129995	0.158483	0.142463
18S	1117	C	478	254	732	0.158527	0	0.136996	5	0	5	0.133333	0	0.137931	174	202	376	0.134719	0	0.119002	0.13131	0.00871104
18S	1118	C	876	472	1348	0.417667	0	0	4	4	8	0.323457	0	0	318	235	553	0.284878	0	0	0	0
18S	1119	A	532	261	793	0.0890568	0	0.0818689	5	3	8	0.446914	0	0	145	178	323	0.208882	0	0.173232	0.0850335	0.0707569
18S	1120	U	768	673	1441	0.444575	0	0	3	1	4	0.0488889	0	0.0575916	309	371	680	0.486034	0	0	0.0191972	0.027149
18S	1121	G	339	199	538	0.680478	0.0635309	0.405379	3	0	3	0.480556	0	0.390519	151	170	321	0.188682	0	0.159148	0.318349	0.112735
18S	1122	A	235	86	321	1.84831	0.336726	0.649623	1	0	1	2.05	0.324284	0.803922	137	123	260	0.43576	0.0174377	0.304317	0.585954	0.208872
18S	1123	C	386	669	1055	0.207723	0	0	1	0	1	2.26111	0.371571	0.818913	184	33	217	0.707085	0.108607	0.415322	0.411412	0.334331
18S	1124	C	354	526	880	0.00928238	0	0	3	0	3	0.616667	0	0.45122	151	51	202	0.90093	0.139643	0.475173	0.308798	0.218572
18S	1125	C	590	499	1089	0.25051	0	0	6	0	6	0.0587302	0	0	249	95	344	0.0523672	0	0.0498987	0.0166329	0.0235225
18S	1126	G	440	257	697	0.29836	0	0.230052	4	4	8	0.164198	0	0.15592	317	58	375	0.0335402	0	0.0325355	0.139502	0.0814671
18S	1127	C	379	343	722	0.286461	0	0.222913	4	8	12	0.0982906	0	0	170	175	345	0.185003	0	0.156502	0.126472	0.0934485
18S	1128	C	155	473	628	0.570376	0.0500736	0.363578	2	0	2	3.8	0	0.850746	63	396	459	0.0458454	0	0	0.404775	0.348535
18S	1129	G	329	737	1066	0.0583047	0	0	6	5	11	0.218519	0	0.192496	107	239	346	0.478834	0.0433628	0.324424	0.172307	0.133213
18S	1130	G	316	765	1081	0.0407579	0	0	4	1	5	1.75	0	0.677419	150	497	647	0.153361	0	0	0.225806	0.319339
18S	1131	G	331	420	751	0.546676	0.0840711	0.353756	7	5	12	0.323932	0	0.259767	108	244	352	0.914668	0.191965	0.478424	0.363982	0.0895588
18S	1132	C	750	864	1614	0.296484	0	0	67	9	76	0.866811	0	0	448	303	751	0.0752807	0	0	0	0
18S	1133	A	1021	648	1669	0.26499	0	0	13	3	16	0.0248366	0	0.0257104	647	116	763	0.00427574	0	0.00426309	0.00999117	0.0112506
18S	1134	G	621	339	960	0.428258	0.0169344	0.300065	3	8	11	0.509259	0	0.357143	671	106	777	0.067852	0	0.0636173	0.240275	0.127071
18S	1135	C	795	382	1177	0.199349	0	0.166332	5	0	5	2.21111	0.00241496	0.726277	854	155	1009	0.112717	0	0	0.297537	0.310677
18S	1136	U	919	331	1250	0.139879	0	0.1228	4	1	5	2.07222	0.0348996	0.713193	954	118	1072	0.0773222	0	0	0.278664	0.311321
18S	1137	U	1563	417	1980	0.317382	0	0	14	1	15	0.0430556	0	0.0439093	1154	248	1402	0.289404	0	0	0.0146364	0.0206991
18S	1138	C	1445	317	1762	0.21938	0	0	6	0	6	1.39524	0	0.61945	749	174	923	0.177165	0	0.15064	0.256697	0.263775
18S	1139	C	1376	498	1874	0.313452	0	0	15	2	17	0.361728	0	0	899	187	1086	0.0272411	0	0	0	0
18S	1140	G	1013	322	1335	0.0673819	0	0	21	5	26	0.635802	0	0	862	67	929	0.116655	0	0.104569	0.0348562	0.0492942
18S	1141	G	1042	341	1383	0.164844	0	0	17	4	21	0.565657	0	0	1492	97	1589	0.427365	0	0	0	0
18S	1142	G	750	247	997	0.0907036	0	0.0832371	2	1	3	1.70278	0.18388	0.694224	1479	155	1634	0.497948	0	0	0.259154	0.309512
18S	1143	A	695	283	978	0.00614005	0	0	3	0	3	1.76111	0.106857	0.701327	851	79	930	0.144003	0	0	0.233776	0.330609
18S	1144	A	651	116	767	0.118822	0	0.106327	2	2	4	0.98	0	0.550562	631	37	668	0.04858	0	0.0463954	0.234428	0.224875
18S	1145	A	453	99	552	0.437392	0	0.304679	1	1	2	2.32593	0	0.777228	346	40	386	0.643038	0.0712342	0.391988	0.491298	0.205301
18S	1146	C	167	171	338	1.25356	0.164428	0.556986	2	4	6	0.71746	0	0.455645	56	48	104	4.58307	0.513165	0.82229	0.61164	0.154591
18S	1147	C	222	94	316	1.23999	0.106984	0.554351	2	0	2	2.99259	0.0507944	0.817814	87	60	147	2.38333	0.172789	0.705843	0.692669	0.107961
18S	1148	A	136	107	243	1.78825	0.229921	0.642296	1	1	2	3.01852	0.135128	0.819095	43	78	121	2.3275	0.0397981	0.701202	0.720865	0.0735049
18S	1149	A	132	224	356	0.840741	0.00600897	0.457437	22	1	23	0.555556	0	0	59	75	134	1.35523	0	0.577228	0.344888	0.248728
18S	1150	A	182	438	620	0.00583289	0	0.00580836	0	4	4	1.69556	0.0298404	0.67943	68	146	214	0.295659	0	0.229014	0.304751	0.280171
18S	1151	G	38	1074	1112	0.489887	0	0	0	10	10	0.235354	0	0.205649	41	226	267	0.0169569	0	0.0167355	0.0741281	0.0932498
18S	1152	U	92	1360	1452	0.618965	0	0	0	65	65	0.887205	0	0	92	510	602	0.559609	0	0	0	0
18S	1153	C	14	486	500	0.421025	0	0.296699	1	2	3	2.48333	0.0400389	0.768041	19	231	250	0.368305	0	0.269955	0.444898	0.228757
18S	1154	U	28	592	620	0.195384	0	0.163669	2	3	5	1.2537	0	0.60071	38	244	282	0.377621	0	0.274816	0.346398	0.185462
18S	1155	U	49	486	535	0.473756	0	0.321869	1	5	6	0.909524	0	0.514825	21	179	200	1.19138	0.180839	0.544903	0.460532	0.0988155
18S	1156	U	115	405	520	0.582683	0.0175182	0.368609	0	1	1	5.70556	0.601705	0.919427	31	315	346	0.438553	0	0.305469	0.531168	0.275748
18S	1157	G	55	308	363	1.39863	0.281773	0.583763	4	5	9	0.28	0	0.237288	54	454	508	0.0886706	0	0.0815958	0.300882	0.209883
18S	1158	G	157	688	845	0.0084581	0	0.00839701	2	2	4	1.78222	0.318091	0.690189	88	669	757	0.206039	0	0	0.232862	0.323397
18S	1159	G	102	1134	1236	0.284703	0	0	0	2	2	3.14074	0.573936	0.824903	41	519	560	0.319588	0	0.242515	0.355806	0.346162
18S	1160	U	57	1103	1160	0.0946693	0	0	10	5	15	0.18125	0	0	14	826	840	0.019527	0	0.0191754	0.00639179	0.00903936
18S	1161	U	89	824	913	0.38072	0	0.275959	5	11	16	0.0267974	0	0	23	536	559	0.869722	0.122891	0.465606	0.247188	0.191168
18S	1162	C	82	825	907	0.58698	0.0372949	0.370129	3	19	22	0.144928	0	0	22	1139	1161	0.0375406	0	0	0.123376	0.174481
18S	1163	C	67	944	1011	0.526823	0.0223091	0.345269	1	14	15	0.454167	0	0.326347	19	1053	1072	0.14751	0	0.128652	0.266756	0.0979592
18S	1164	G	100	1297	1397	0.165244	0	0.141898	3	19	22	0.122705	0	0.113697	33	1088	1121	0.193345	0	0.162141	0.139245	0.0198656
18S	1165	G	380	1854	2234	0.297753	0	0	6	15	21	0.258586	0	0.213156	121	1946	2067	0.391586	0	0	0.0710519	0.100483
18S	1166	G	783	1842	2625	0.414983	0	0	13	14	27	0.0623016	0	0.0606881	266	1875	2141	0.397375	0	0	0.0202294	0.0286086
18S	1167	G	1241	1746	2987	0.51696	0	0	34	18	52	0.484067	0	0	834	1261	2095	0.399857	0	0	0	0
18S	1168	G	1636	883	2519	0.440829	0	0	29	24	53	0.501235	0	0	995	596	1591	0.211662	0	0	0	0
18S	1169	G	823	331	1154	0.249322	0	0.199704	16	10	26	0.055144	0	0.0541633	872	170	1042	0.150932	0	0.131248	0.128372	0.0594516
18S	1170	A	1187	166	1353	0.0629493	0	0	45	0	45	0.460386	0	0	1444	88	1532	0.335732	0	0	0	0
18S	1171	G	248	118	366	2.28326	0.368722	0.696002	9	0	9	1.64556	0.156665	0.646443	315	39	354	1.8739	0.328701	0.65268	0.665042	0.02204
18S	1172	U	669	152	821	0.156218	0	0.135253	31	1	32	0.355219	0	0	810	113	923	0.135402	0	0	0.0450845	0.0637591
18S	1173	A	221	40	261	2.09037	0.214194	0.677251	8	0	8	1.34198	0.194664	0.60155	244	19	263	1.67626	0.19617	0.627232	0.635344	0.0314328
18S	1174	U	113	92	205	2.11192	0.116622	0.679715	8	0	8	0.897531	0	0.502419	172	17	189	2.00836	0.180997	0.668763	0.616966	0.0811203
18S	1175	G	140	96	236	1.12194	0.017347	0.529787	2	1	3	2.68333	0.269299	0.781553	103	24	127	2.69427	0.164901	0.730856	0.680732	0.108723
18S	1176	G	178	70	248	0.799331	0	0.445232	10	0	10	0.117172	0	0.114173	188	18	206	0.912131	0	0.478232	0.345879	0.164394
18S	1177	U	194	30	224	0.810864	0.0342983	0.448879	3	0	3	1.66111	0.0241689	0.68894	230	15	245	0.272945	0	0.215107	0.450975	0.193447
18S	1178	U	369	86	455	0.136428	0	0	6	2	8	0.0617284	0	0.0649351	672	23	695	0.650383	0	0	0.021645	0.0306107
18S	1179	G	311	63	374	0.0376889	0	0.0364136	1	5	6	0.163492	0	0.160187	168	21	189	0.343977	0	0.256946	0.151182	0.0902567
18S	1180	C	697	78	775	0.535524	0	0	4	3	7	0.00694444	0	0	258	56	314	0.263704	0	0	0	0
18S	1181	A	418	52	470	0.148856	0	0	18	0	18	0.662573	0	0	157	26	183	0.370109	0	0.271207	0.0904022	0.127848
18S	1182	A	285	47	332	0.244077	0	0.196666	0	8	8	0.146914	0	0	121	19	140	0.926556	0	0.482716	0.226461	0.198191
18S	1183	A	422	49	471	0.155556	0	0	4	0	4	0.571111	0	0.416532	160	29	189	0.436374	0	0.30492	0.240484	0.176047
18S	1184	G	334	118	452	0.0899681	0	0	0	3	3	0.983333	0.0714137	0.567308	102	34	136	1.08094	0.0585336	0.521277	0.362861	0.257269
18S	1185	C	83	227	310	0.431047	0	0.301889	0	1	1	3.19444	0.479641	0.864662	63	78	141	0.946479	0.196744	0.488017	0.551523	0.234098
18S	1186	U	93	320	413	0.103086	0	0.0936578	2	4	6	0.257143	0	0.230769	57	169	226	0.34185	0.00362648	0.255599	0.193342	0.0712127
18S	1187	G	48	187	235	1.27105	0.154908	0.56072	0	4	4	1.48667	0	0.650146	59	357	416	0.0481481	0	0	0.403622	0.287729
18S	1188	A	55	185	240	1.36243	0.184541	0.577721	0	9	9	0.291111	0	0.244403	52	449	501	0.133178	0	0	0.274041	0.236783
18S	1189	A	57	316	373	0.58473	0	0.369601	0	9	9	0.442222	0	0.32947	58	310	368	0.345077	0	0.257066	0.318712	0.0465678
18S	1190	A	122	477	599	0.00674074	0	0.00670671	1	5	6	1.42381	0	0.624217	72	260	332	0.650751	0	0.394933	0.341952	0.254866
18S	1191	C	28	846	874	0.291721	0	0	1	13	14	0.172593	0	0.156062	88	295	383	0.585735	0	0.369985	0.175349	0.15166
18S	1192	U	17	808	825	0.193301	0	0	3	20	23	0.259722	0	0	133	526	659	0.016734	0	0	0	0
18S	1193	U	109	1562	1671	0.645999	0	0	5	58	63	0.785069	0	0	451	1614	2065	0.729811	0	0	0	0
18S	1194	A	31	577	608	0.212479	0	0.175481	0	18	18	0.028655	0	0.0293589	120	326	446	0.720631	0	0.419363	0.208068	0.160877
18S	1195	A	36	443	479	0.606065	0.0247771	0.37785	0	14	14	0.311852	0	0.250446	152	268	420	0.861045	0	0.463259	0.363852	0.0874424
18S	1196	A	68	498	566	0.375289	0	0.273231	3	19	22	0.22657	0	0	190	377	567	0.384996	0	0.27833	0.183854	0.130021
18S	1197	G	279	490	769	0.0174747	0	0	0	8	8	1.12346	0	0.558282	246	557	803	0.031592	0	0	0.186094	0.263177
18S	1198	G	251	353	604	0.265822	0	0.210274	2	2	4	2.74444	0.28251	0.774295	351	571	922	0.172385	0	0	0.32819	0.326916
18S	1199	A	371	253	624	0.22272	0	0.18239	1	8	9	0.744444	0	0.452703	716	457	1173	0.39241	0	0	0.211698	0.185973
18S	1200	A	362	358	720	0.0149946	0	0.0147933	6	13	19	0.302222	0	0	288	358	646	0.0842864	0	0.0778455	0.0308796	0.0337546
18S	1201	U	382	397	779	0.0307835	0	0	5	9	14	0.022963	0	0.0240124	351	296	647	0.0853395	0	0.0787413	0.0342512	0.0329512
18S	1202	U	657	266	923	0.16734	0	0	2	3	5	1.81481	0.334619	0.685315	475	183	658	0.052605	0	0.0500481	0.245121	0.311934
18S	1203	G	608	140	748	0.0496514	0	0.047363	7	11	18	0.21345	0	0	482	162	644	0.035056	0	0.0339195	0.0270942	0.0199291
18S	1204	A	651	131	782	0.0550873	0	0.0522744	12	2	14	0.08	0	0.0789474	315	119	434	0.496884	0.0295845	0.332456	0.154559	0.126262
18S	1205	C	541	323	864	0.00461143	0	0.00459555	18	3	21	0.20404	0	0	390	115	505	0.211462	0	0.174837	0.0598107	0.0813572
18S	1206	G	835	231	1066	0.192825	0	0	13	6	19	0.112222	0	0	606	247	853	0.399974	0	0	0	0
18S	1207	G	667	226	893	0.0283246	0	0.0275744	14	15	29	0.475185	0	0	533	105	638	0.182716	0	0	0.00919148	0.0129987
18S	1208	A	677	117	794	0.208959	0	0.173022	14	2	16	0.0215686	0	0	401	75	476	0.126671	0	0.112639	0.0952204	0.0717018
18S	1209	A	215	123	338	1.97453	0.374925	0.664472	4	0	4	2.50222	0.302841	0.757739	236	91	327	0.61582	0.0472627	0.38184	0.60135	0.159819
18S	1210	G	593	902	1495	0.405318	0	0	15	0	15	0.0652778	0	0	240	96	336	0.531619	0.00158139	0.34777	0.115923	0.16394
18S	1211	G	794	587	1381	0.348995	0	0	38	0	38	0.721937	0	0	483	122	605	0.217345	0	0	0	0
18S	1212	G	511	188	699	0.433349	0	0.302635	0	3	3	2.30278	0.24864	0.754322	128	60	188	1.69641	0.266252	0.630374	0.562444	0.190554
18S	1213	C	1201	96	1297	0.166076	0	0	1	1	2	2.97407	0.220235	0.816887	496	88	584	0.193922	0	0	0.272296	0.385084
18S	1214	A	1137	31	1168	0.103327	0	0.0937228	5	2	7	0.320833	0	0.268293	675	132	807	0.407439	0	0	0.120672	0.111175
18S	1215	C	477	47	524	2.3407	0.122258	0.701061	2	2	4	1.19778	0	0.599555	81	256	337	0.774655	0	0.437239	0.579285	0.108654
18S	1216	C	726	65	791	1.73143	0.176085	0.634184	1	2	3	2.04722	0.0149217	0.731877	160	330	490	0.558588	0	0.358863	0.574974	0.157933
18S	1217	A	600	30	630	3.3059	0.465929	0.768043	0	0	0	12.6111	0.879858	1	108	189	297	2.31708	0.216397	0.699237	0.822427	0.128667	1
18S	1218	C	1363	38	1401	1.11986	0.167754	0.528449	7	0	7	0.540278	0	0.381747	238	92	330	2.26519	0.22499	0.694382	0.534859	0.127713
18S	1219	C	3716	47	3763	0.166419	0	0	7	3	10	0.193939	0	0.175824	738	246	984	0.158816	0	0.13717	0.104331	0.0754423
18S	1220	A	3823	64	3887	0.0910608	0	0	25	0	25	0.495726	0	0	865	248	1113	0.161999	0	0.139522	0.0465072	0.0657712
18S	1221	G	6717	90	6807	0.485279	0	0	17	4	21	0.322222	0	0	1227	253	1480	0.0704629	0	0	0	0
18S	1222	G	6079	73	6152	0.381474	0	0	23	1	24	0.383111	0	0	3026	248	3274	0.598236	0	0	0	0
18S	1223	A	7585	167	7752	0.526064	0	0	28	0	28	0.47318	0	0	2793	243	3036	0.537939	0	0	0	0
18S	1224	G	2625	112	2737	0.545926	0	0.353222	11	0	11	0.458333	0	0.333333	795	41	836	1.04358	0.0114301	0.510962	0.399172	0.079463
18S	1225	U	3579	239	3818	0.0556079	0	0.0526916	4	1	5	2.00926	0.36337	0.70684	957	186	1143	0.498232	0	0.332741	0.364091	0.267974
18S	1226	G	4038	91	4129	0.087767	0	0	14	4	18	0.176023	0	0	1597	498	2095	0.239339	0	0	0	0
18S	1227	G	2829	148	2977	0.213891	0	0.176251	9	10	19	0.213333	0	0	1031	400	1431	0.142373	0	0.124705	0.100319	0.0739917
18S	1228	A	2294	160	2454	0.372605	0	0.271539	10	2	12	0.325641	0	0.26078	1230	534	1764	0.0996978	0	0	0.17744	0.125546
18S	1229	G	1583	118	1701	0.90927	0.115158	0.476386	7	1	8	0.932099	0	0.511864	721	255	976	0.615114	0.0561669	0.38109	0.456447	0.0552187
18S	1230	C	1843	193	2036	0.405335	6.52627e-05	0.288527	11	0	11	0.425	0	0.31677	1100	281	1381	0.0309535	0	0.0300453	0.211781	0.129023
18S	1231	C	2830	121	2951	0.09697	0	0	12	1	13	0.265079	0	0.222074	1422	33	1455	0.0340659	0	0	0.0740248	0.104687
18S	1232	U	2644	35	2679	0.0472554	0	0	2	0	2	5.61852	0.638722	0.89393	1272	9	1281	0.0731496	0	0.068213	0.320715	0.40628
18S	1233	G	1504	422	1926	0.402572	0	0.28713	4	33	37	0.523977	0	0	976	139	1115	0.26373	0	0.20884	0.165323	0.121192
18S	1234	C	3301	705	4006	0.390933	0	0	15	22	37	0.519591	0	0	1522	616	2138	0.406015	0	0	0	0
18S	1235	G	3344	702	4046	0.401661	0	0	4	11	15	0.313889	0	0.250832	1247	486	1733	0.267993	0	0	0.0836108	0.118244
18S	1236	G	935	624	1559	0.741752	0.00409485	0.426022	4	17	21	0.079798	0	0	680	318	998	0.342776	0	0.255465	0.227162	0.17507
18S	1237	C	491	704	1195	1.27954	0.141208	0.561522	2	14	16	0.192157	0	0.16955	337	345	682	0.930454	0.0534326	0.482353	0.404475	0.169232
18S	1238	U	513	851	1364	0.912422	0	0.477286	6	4	10	0.831313	0	0.477655	278	162	440	1.92945	0.215755	0.65915	0.53803	0.0856445
18S	1239	U	2330	2972	5302	0.611187	0	0	12	37	49	0.696889	0	0	1194	1394	2588	0.60318	0	0	0	0
18S	1240	A	919	1169	2088	0.1367	0	0.120311	0	9	9	0.717778	0	0.443681	486	558	1044	0.128634	0	0.11407	0.226021	0.15393
18S	1241	A	700	1448	2148	0.0244403	0	0.0238681	1	10	11	0.223148	0	0.195776	371	652	1023	0.0578668	0	0.0547519	0.0914653	0.0748286
18S	1242	U	474	1875	2349	0.162359	0	0	1	6	7	0.794444	0	0.475874	218	905	1123	0.138513	0	0	0.158625	0.224329
18S	1243	U	350	1595	1945	0.152495	0	0.132376	1	4	5	1.50556	0	0.643705	131	506	637	0.660449	0	0.398129	0.391404	0.208803
18S	1244	U	132	1148	1280	0.88103	0	0.468571	0	5	5	1.44815	0	0.63474	125	537	662	0.629361	0	0.386621	0.496644	0.103221
18S	1245	G	223	1042	1265	1.01123	0	0.50299	2	6	8	0.646914	0	0.421222	61	1190	1251	0.163401	0	0	0.308071	0.220382
18S	1246	A	176	1587	1763	0.642353	0	0.391253	1	5	6	1.20952	0.10939	0.585253	107	916	1023	0.0769531	0	0.0715193	0.349342	0.211815
18S	1247	C	162	1822	1984	0.586224	0	0.36969	1	11	12	0.319658	0	0.257221	66	648	714	0.708733	0.0187374	0.415111	0.347341	0.0663671
18S	1248	U	147	760	907	3.13849	0.417531	0.758568	6	9	15	0.169444	0	0.153074	69	88	157	9.09944	0.684644	0.90155	0.604397	0.324428
18S	1249	C	740	5928	6668	0.456873	0	0	9	30	39	0.560556	0	0	336	1723	2059	0.239337	0	0	0	0
18S	1250	A	579	2422	3001	0.513332	0	0.339281	3	8	11	0.833333	0	0.47619	228	1083	1311	0.447231	0	0.309188	0.374887	0.0726786
18S	1251	A	501	3194	3695	0.318071	0	0.241365	7	11	18	0.144444	0	0.132298	157	1100	1257	0.677566	0	0.40409	0.259251	0.111677
18S	1252	C	5118	6207	11325	0.622987	0	0	22	23	45	0.585507	0	0	1231	1696	2927	0.295014	0	0	0	0
18S	1253	A	1689	2047	3736	0.415577	0	0.29363	8	25	33	0.414052	0	0	697	1267	1964	0.163506	0	0.14059	0.14474	0.11991
18S	1254	C	2561	4432	6993	0.300273	0	0	17	5	22	0.136232	0	0	2985	2691	5676	0.664884	0	0	0	0
18S	1255	G	1214	6113	7327	0.339562	0	0	3	13	16	0.143137	0	0.132007	551	2089	2640	0.134751	0	0	0.0440024	0.0622288
18S	1256	G	753	5259	6012	0.223889	0	0	4	7	11	0.428704	0	0.318651	656	2326	2982	0.283626	0	0	0.106217	0.150214
18S	1257	G	1072	2949	4021	0.191082	0	0.160461	2	3	5	1.73519	0.192629	0.675559	641	1525	2166	0.0193509	0	0	0.278673	0.288185
18S	1258	A	1218	1726	2944	0.609387	0.0420059	0.378725	3	10	13	0.106349	0	0.102761	718	1009	1727	0.186973	0	0.157598	0.213028	0.119285
18S	1259	A	895	1841	2736	0.49657	0	0.331886	1	2	3	2.46944	0.169007	0.767041	557	599	1156	0.606252	0	0.377636	0.492188	0.195246
18S	1260	A	765	1114	1879	1.08646	0.106896	0.520852	4	1	5	0.961111	0	0.535604	282	355	637	1.67874	0.152368	0.627056	0.561171	0.0469759
18S	1261	C	1208	1558	2766	0.263611	0	0.208677	7	10	17	0.487037	0	0	679	464	1143	0.120484	0	0.107612	0.10543	0.0852059
18S	1262	C	1400	2406	3806	0.167758	0	0	0	5	5	0.833333	0	0.5	622	715	1337	0.191114	0	0	0.166667	0.235702
18S	1263	U	1123	3913	5036	0.430799	0	0	0	4	4	1.22667	0	0.605263	295	863	1158	0.200661	0	0	0.201754	0.285324
18S	1264	C	1198	3261	4459	0.380127	0	0	29	7	36	0.801502	0	0	559	640	1199	0.350019	0	0	0	0
18S	1265	A	405	949	1354	1.18822	0.112788	0.543192	0	0	0	10.2444	0.16291	1	173	135	308	1.47059	0.29873	0.596018	0.71307	0.204033
18S	1266	C	361	512	873	2.23415	0.219938	0.691044	0	0	0	10.0111	0.476268	1	170	76	246	1.72191	0.223023	0.633553	0.774866	0.160915	1
18S	1267	C	1921	678	2599	0.0345727	0	0	1	0	1	4.81667	0.401711	0.905956	114	169	283	1.14859	0.0432117	0.535456	0.480471	0.371893
18S	1268	C	3225	931	4156	0.477607	0	0	23	0	23	0.612037	0	0	152	379	531	0.0336466	0	0	0	0
18S	1269	G	1705	1525	3230	0.370745	0	0	2	6	8	0.350617	0	0.282869	123	548	671	0.365493	0	0	0.0942895	0.133346
18S	1270	G	710	697	1407	0.373295	0	0.271965	0	3	3	2.30833	0.211713	0.754768	103	301	404	0.0250206	0	0	0.342245	0.312115
18S	1271	C	591	542	1133	0.539036	0	0.350443	4	7	11	0.0324074	0	0	198	108	306	0.293956	0	0.227749	0.192731	0.145195
18S	1272	C	217	150	367	3.92666	0.491975	0.797463	0	3	3	2.49167	0.333084	0.768638	24	24	48	8.38503	0.662832	0.895394	0.820498	0.0542513	1	0.797463		0.895394	0.846429	0.0489659
18S	1273	C	721	338	1059	0.719099	0	0.418529	15	6	21	0.425253	0	0	75	155	230	1.14608	0.0705539	0.535114	0.317881	0.22976
18S	1274	G	770	683	1453	0.202942	0	0.168801	14	5	19	0.326111	0	0	246	181	427	0.348598	0	0.258938	0.14258	0.107325
18S	1275	G	671	571	1242	0.319389	0	0.242221	14	9	23	0.488426	0	0	64	330	394	0.639859	0	0.390795	0.211005	0.161061
18S	1276	A	573	663	1236	0.277859	0	0.217578	6	4	10	0.261616	0	0.223469	87	202	289	1.49429	0.267722	0.599914	0.346987	0.178863
18S	1277	C	873	1019	1892	0.159294	0	0	7	7	14	0.0511111	0	0	57	1119	1176	0.370311	0	0	0	0
18S	1278	A	692	1426	2118	0.21066	0	0	11	5	16	0.120261	0	0	51	792	843	0.0513823	0	0.0489263	0.0163088	0.0230641
18S	1279	C	695	2645	3340	0.511693	0	0	0	5	5	1.90185	0.346047	0.695328	34	1035	1069	0.08973	0	0	0.231776	0.327781
18S	1280	G	494	1669	2163	0.179005	0	0	0	8	8	1.18642	0.0532092	0.571684	73	1708	1781	0.440242	0	0	0.190561	0.269494
18S	1281	G	191	869	1060	0.798555	0.104651	0.444231	5	3	8	1.26543	0.0557839	0.587393	69	966	1035	0.110146	0	0.0993038	0.376976	0.204858
18S	1282	A	240	880	1120	0.631539	0	0.387294	6	6	12	0.637607	0	0.408543	70	854	924	0.257141	0	0.20472	0.333519	0.0914867
18S	1283	C	475	1528	2003	0.136699	0	0	16	7	23	0.105556	0	0	224	1425	1649	0.332242	0	0	0	0
18S	1284	A	598	1582	2180	0.2415	0	0	31	1	32	0.341414	0	0	465	793	1258	0.126555	0	0	0	0
18S	1285	G	490	1251	1741	0.0611621	0	0	14	12	26	0.113169	0	0	788	445	1233	0.140843	0	0	0	0
18S	1286	G	334	952	1286	0.30297	0	0.232661	60	4	64	0.671624	0	0	812	671	1483	0.321099	0	0	0.0775538	0.109678
18S	1287	A	576	1340	1916	0.158222	0	0	9	5	14	0.822963	0	0.468579	662	465	1127	0.154511	0	0	0.156193	0.22089
18S	1288	U	30	229	259	6.26714	0.683581	0.862851	0	26	26	0.0547325	0	0	49	34	83	11.6702	0.807645	0.921941	0.594931	0.421371		0.862851		0.921941	0.892396	0.0295451
18S	1289	U	435	1425	1860	0.00782733	0	0.00777069	8	5	13	0.915079	0.030723	0.496341	502	282	784	0.327289	0	0.246822	0.250311	0.199473
18S	1290	G	333	1097	1430	0.395675	0	0.283643	16	2	18	0.297661	0	0.239079	436	108	544	0.922324	0.0386709	0.480255	0.334326	0.104779
18S	1291	A	586	902	1488	0.383456	0	0.277307	26	2	28	0.242529	0	0	508	62	570	0.834365	0.00319228	0.455287	0.244198	0.187339
18S	1292	C	1555	1936	3491	0.463838	0	0	26	5	31	0.367014	0	0	1218	110	1328	0.270128	0	0	0	0
18S	1293	A	901	1299	2200	0.0539048	0	0	10	3	13	0.350794	0	0.274194	593	66	659	0.573418	0	0.364792	0.212995	0.155085
18S	1294	G	1509	773	2282	0.00374264	0	0.00373031	9	1	10	0.973737	0	0.517167	1361	109	1470	0.202727	0	0	0.173633	0.242921
18S	1295	A	2452	1267	3719	0.402067	0	0	21	0	21	0.0727273	0	0	2309	50	2359	0.502613	0	0	0	0
18S	1296	U	830	1343	2173	0.0809517	0	0.0749211	3	3	6	2.13016	0.073636	0.713071	931	101	1032	0.331042	0	0.24889	0.345627	0.269354
18S	1297	U	642	1423	2065	0.121701	0	0.108543	9	7	16	0.230719	0	0.196877	770	108	878	0.716028	0	0.417536	0.240985	0.129944
18S	1298	G	596	635	1231	0.916982	0	0.478549	14	1	15	0.349306	0	0.271452	671	209	880	0.835641	0	0.455513	0.401838	0.0926755
18S	1299	A	496	1086	1582	0.369236	0	0.26979	4	6	10	1.00808	0	0.525817	595	80	675	1.57183	0.0913906	0.611523	0.469043	0.145173
18S	1300	U	2553	2844	5397	0.698005	0	0	47	21	68	0.761997	0	0	4431	233	4664	0.708713	0	0	0	0
18S	1301	A	763	764	1527	0.277734	0	0.217476	14	8	22	0.0463768	0	0	954	77	1031	0.724666	0	0.420414	0.21263	0.171667
18S	1302	G	493	355	848	1.1187	0.0641944	0.528307	4	0	4	3.68222	0.278935	0.821517	925	114	1039	0.645438	0	0.392488	0.580771	0.179036
18S	1303	C	763	384	1147	0.424661	0	0.298261	16	1	17	0.365432	0	0.278982	2212	45	2257	0.306584	0	0	0.192414	0.136285
18S	1304	U	898	392	1290	0.166899	0	0.143123	10	20	30	0.254839	0	0	1921	48	1969	0.195494	0	0	0.0477076	0.0674688
18S	1305	C	807	336	1143	0.283314	0	0.220918	13	2	15	0.529861	0	0.361098	2029	161	2190	0.303499	0	0	0.194005	0.148641
18S	1306	U	845	416	1261	0.113101	0	0.101681	12	11	23	0.0310185	0	0	1249	180	1429	0.111834	0	0.100648	0.0674432	0.0476914
18S	1307	U	945	413	1358	0.128894	0	0	4	9	13	0.629365	0	0.403974	797	373	1170	0.172929	0	0.147541	0.183838	0.166907
18S	1308	U	512	334	846	0.498623	0.10399	0.332983	2	13	15	0.474306	0	0.335957	391	572	963	0.389488	0.00922014	0.28052	0.316487	0.0254611
18S	1309	C	648	365	1013	0.331635	0.042008	0.249228	5	55	60	0.681056	0	0	569	361	930	0.371858	0	0.271274	0.173501	0.123013
18S	1310	U	704	317	1021	0.390857	0.0816449	0.281217	2	12	14	0.634074	0	0.404537	682	286	968	0.188591	0	0.158805	0.28152	0.10032
18S	1311	C	780	467	1247	0.265696	0	0.210054	3	6	9	1.60111	0.0394655	0.64016	283	821	1104	0.0459628	0	0	0.283405	0.266441
18S	1312	G	700	922	1622	0.0104813	0	0.0103789	6	4	10	1.46667	0.082783	0.617347	280	1188	1468	0.377437	0	0	0.209242	0.288605
18S	1313	A	860	796	1656	0.0579293	0	0.0547885	3	33	36	0.348949	0	0	240	621	861	0.0913122	0	0.083761	0.0461832	0.0347324
18S	1314	U	805	1063	1868	0.0267166	0	0	1	31	32	0.251515	0	0	178	537	715	0.350248	0.00239053	0.259664	0.0865547	0.122407
18S	1315	U	1059	1337	2396	0.175149	0	0	0	19	19	0.383333	0	0.2875	285	347	632	0.843058	0	0.457816	0.248439	0.188932
18S	1316	C	966	900	1866	0.166446	0	0.142761	3	11	14	0.788889	0	0.458065	292	371	663	0.972356	0	0.493369	0.364731	0.157617
18S	1317	C	1376	2455	3831	0.450041	0	0	27	23	50	0.488017	0	0	461	493	954	0.626748	0	0.385525	0.128508	0.181738
18S	1318	G	795	962	1757	0.396467	0	0.284023	17	15	32	0.0784512	0	0	400	331	731	1.68528	0.214874	0.627918	0.30398	0.256735
18S	1319	U	697	1419	2116	0.165192	0	0.14183	2	11	13	1.40952	0.158614	0.602851	296	678	974	1.29258	0.233382	0.564063	0.436248	0.208787
18S	1320	G	1452	276	1728	0.415944	0	0.293877	9	3	12	1.49658	0.0416575	0.618509	588	1055	1643	0.435205	0	0.303364	0.40525	0.150847
18S	1321	G	2662	1138	3800	0.41314	0	0	31	13	44	0.333086	0	0	1492	2976	4468	0.463793	0	0	0	0
18S	1322	G	1669	731	2400	0.0618215	0	0	11	14	25	0.221795	0	0.187432	1054	1781	2835	0.0358016	0	0	0.0624774	0.0883564
18S	1323	U	1933	1150	3083	0.309119	0	0	53	16	69	0.599365	0	0	1341	3425	4766	0.42452	0	0	0	0
18S	1324	G	2050	561	2611	0.235915	0	0	5	35	40	0.297561	0	0	2607	3399	6006	0.556381	0	0	0	0
18S	1325	G	745	1405	2150	0.0449765	0	0	9	15	24	0.194222	0	0.168271	1331	2298	3629	0.149376	0	0	0.0560904	0.0793237
18S	1326	U	28	53	81	26.0709	0.893209	0.963494	0	0	0	30.8556	0.922506	1	40	793	833	3.08204	0.392986	0.755246	0.906247	0.107809	1	0.963494		0.975962	0.969728	0.00623395
18S	1327	G	1314	1111	2425	0.201017	0	0	9	37	46	0.449882	0	0	2357	1848	4205	0.294727	0	0	0	0
18S	1328	G	27	153	180	10.6969	0.774089	0.91494	0	1	1	13.4556	0.773514	0.964172	27	531	558	4.59602	0.509595	0.821564	0.900225	0.0591417	1	0.91494		0.821564	0.868252	0.0466876
18S	1329	U	933	1262	2195	0.159249	0	0	27	16	43	0.488384	0	0	2255	1137	3392	0.232629	0	0	0	0
18S	1330	G	731	682	1413	0.353976	0	0.261571	5	3	8	1.57654	0.048397	0.639459	1321	307	1628	0.55162	0	0.355653	0.418894	0.160623
18S	1331	C	1925	1329	3254	0.452459	0	0	12	20	32	0.426599	0	0	3661	743	4404	0.570665	0	0	0	0
18S	1332	A	1147	642	1789	0.119646	0	0.106914	12	1	13	0.429365	0	0.316189	1985	203	2188	0.127364	0	0	0.141034	0.131319
18S	1333	U	1558	834	2392	0.117519	0	0	11	6	17	0.101235	0	0.0968123	1829	580	2409	0.267432	0	0	0.0322708	0.0456377
18S	1334	G	1435	950	2385	0.0491525	0	0	12	6	18	0.0479532	0	0	654	242	896	0.834622	0	0.455205	0.151735	0.214586
18S	1335	G	1069	309	1378	0.973959	0.160396	0.493585	10	2	12	0.428205	0	0.316888	349	296	645	1.4311	0.185421	0.589038	0.466504	0.112743
18S	1336	C	856	1141	1997	0.450895	0.0205433	0.310878	9	6	15	0.0402778	0	0.0411932	269	537	806	0.623337	0	0.384278	0.24545	0.147507
18S	1337	C	2350	980	3330	0.0653391	0	0.061349	8	11	19	0.122222	0	0	457	781	1238	0.0557349	0	0	0.0204497	0.0289202
18S	1338	G	1776	401	2177	0.892536	0.0235899	0.471723	6	3	9	0.813333	0.106642	0.474708	267	196	463	1.20467	0.130224	0.546952	0.497794	0.034781
18S	1339	U	2473	391	2864	0.601338	0	0.375604	4	12	16	0.0359477	0	0.0367893	431	267	698	0.292354	0	0.226469	0.212954	0.13865
18S	1340	U	3920	733	4653	0.0408418	0	0.0392473	16	6	22	0.213527	0	0	531	155	686	0.232411	0	0.188806	0.0760177	0.0813467
18S	1341	C	3434	2097	5531	0.0773881	0	0	1	3	4	3.05111	0.460195	0.792268	468	261	729	0.221385	0	0.181461	0.324576	0.338904
18S	1342	U	4099	1052	5151	0.0801544	0	0.0742198	6	12	18	0.0619883	0	0.0614137	436	132	568	0.851728	0.0762758	0.460401	0.198678	0.18514
18S	1343	U	12910	1029	13939	0.663311	0	0	26	11	37	0.526316	0	0	1107	343	1450	0.265618	0	0	0	0
18S	1344	A	6066	762	6828	0.186209	0	0	10	8	18	0.0690058	0	0.0678941	642	129	771	0.734168	0.000467615	0.423671	0.163855	0.185797
18S	1345	G	5345	1280	6625	0.157449	0	0	8	6	14	0.411852	0	0.306167	331	532	863	0.795525	0.0978278	0.443346	0.249838	0.185326
18S	1346	U	3909	1312	5221	0.0858207	0	0.0790516	6	28	34	0.425714	0	0	211	1087	1298	0.288239	0	0.22388	0.100977	0.0927043
18S	1347	U	2297	1317	3614	0.621057	0	0.383184	3	8	11	1.08241	0	0.541454	164	1407	1571	0.195526	0	0.163635	0.362758	0.154919
18S	1348	G	3124	1552	4676	0.171539	0	0.146449	2	30	32	0.282155	0	0	298	2529	2827	0.336571	0	0	0.0488163	0.0690366
18S	1349	G	1022	1182	2204	1.56132	0.233421	0.609684	3	3	6	2.96032	0.392412	0.775468	173	1909	2082	0.0437777	0	0.0419609	0.475704	0.314082
18S	1350	U	1749	2517	4266	0.122313	0	0.109006	0	17	17	0.467284	0	0.331001	187	3511	3698	0.457688	0	0	0.146669	0.13773
18S	1351	G	4060	599	4659	0.00342156	0	0	5	11	16	0.649673	0	0.408381	241	2763	3004	0.305173	0	0	0.136127	0.192513
18S	1352	G	4373	593	4966	0.0463146	0	0	30	10	40	0.312195	0	0	494	1476	1970	0.100163	0	0.0910862	0.0303621	0.0429384
18S	1353	A	6618	1701	8319	0.445672	0	0	44	16	60	0.515118	0	0	803	2296	3099	0.373333	0	0	0	0
18S	1354	G	2191	1279	3470	0.632956	0	0.387682	7	12	19	0.892778	0	0.484474	133	1270	1403	0.441358	0	0.306361	0.392839	0.0728056
18S	1355	C	3884	1464	5348	0.0446605	0	0.0427588	14	17	31	0.164583	0	0.145221	325	2673	2998	0.463525	0	0	0.0626598	0.0609332
18S	1356	G	2137	508	2645	1.35752	0.235806	0.575919	20	4	24	0.579111	0	0.376263	126	500	626	1.69642	0.326474	0.62951	0.527231	0.108969
18S	1357	A	3615	910	4525	0.421702	0.00143296	0.296664	18	12	30	0.288889	0	0.229892	220	347	567	1.54347	0.240276	0.607256	0.377937	0.164428
18S	1358	U	6825	1221	8046	0.197639	0	0	40	12	52	0.27065	0	0	428	372	800	0.589721	0	0.37125	0.12375	0.175009
18S	1359	U	7297	1458	8755	0.233709	0	0	69	15	84	0.587712	0	0	454	396	850	0.402285	0	0.287119	0.0957062	0.135349
18S	1360	U	10360	854	11214	0.444122	0	0	43	13	56	0.375634	0	0	422	763	1185	0.157429	0	0	0	0
18S	1361	G	4060	776	4836	0.442577	0	0.30684	22	2	24	0.491556	0	0.338641	188	328	516	0.948807	0	0.487349	0.37761	0.078676
18S	1362	U	5137	1024	6161	0.146606	0	0.127879	6	7	13	1.63095	0.15751	0.637209	172	489	661	0.33429	0	0.250822	0.338637	0.217007
18S	1363	C	6561	2554	9115	0.253704	0	0	17	8	25	0.282051	0	0.226804	503	342	845	0.0285001	0	0.0277423	0.0848488	0.101015
18S	1364	U	6319	2711	9030	0.252781	0	0	20	11	31	0.0743056	0	0	441	1153	1594	0.514838	0	0	0	0
18S	1365	G	5778	1951	7729	0.130398	0	0	33	9	42	0.424289	0	0	648	760	1408	0.461162	0	0	0	0
18S	1366	G	1157	954	2111	2.3662	0.403934	0.703028	14	4	18	0.184211	0	0.162791	267	283	550	0.483626	0	0.326375	0.397398	0.226197
18S	1367	U	815	2318	3133	1.11315	0.161045	0.526852	2	2	4	3.32444	0.450526	0.806034	128	242	370	1.20416	0.0938288	0.546982	0.626623	0.127129
18S	1368	U	2911	7478	10389	0.448338	0	0	11	15	26	0.317695	0	0	430	474	904	0.12701	0	0	0	0
18S	1369	A	1434	3397	4831	0.266276	0	0.210317	10	0	10	0.815152	0.0171364	0.472759	306	269	575	0.446528	0	0.30906	0.330712	0.10823
18S	1370	A	1199	4328	5527	0.0314339	0	0.0304813	1	0	1	8.83889	0.748494	0.94646	243	130	373	1.36019	0.174239	0.576959	0.517967	0.376266
18S	1371	U	942	6850	7792	0.184549	0	0	13	2	15	0.314583	0	0.251248	275	147	422	2.10084	0.010193	0.678024	0.309757	0.279877
18S	1372	U	1091	5138	6229	0.0686071	0	0.064212	8	6	14	0.387407	0	0.293326	487	127	614	1.41256	0	0.585897	0.314478	0.213501
18S	1373	C	1372	3544	4916	0.448498	0	0.309673	15	11	26	0.232099	0	0	1168	89	1257	0.390196	0	0.280838	0.196837	0.139682
18S	1374	C	1344	2939	4283	0.776045	0	0.437009	14	9	23	0.012963	0	0.013346	1054	395	1449	0.469747	0	0.319761	0.256705	0.178614
18S	1375	G	1217	1266	2483	2.14755	0.123236	0.68238	16	1	17	0.539506	0	0.363561	792	118	910	1.77895	0.0779718	0.640405	0.562115	0.141441
18S	1376	A	2174	2167	4341	0.854652	0	0.460873	4	3	7	3.15694	0.372171	0.782983	1262	105	1367	1.08344	0.0121147	0.520207	0.588021	0.139971
18S	1377	U	13146	13357	26503	0.796171	0	0	70	16	86	0.70613	0	0	8791	264	9055	0.765337	0	0	0	0
18S	1378	A	3435	3308	6743	0.168787	0	0.14443	7	9	16	1.22941	0	0.566396	2416	220	2636	0.167682	0	0.143649	0.284825	0.199101
18S	1379	A	3518	1798	5316	0.507287	0	0.336598	15	7	22	0.7657	0	0.4446	3357	697	4054	0.270684	0	0	0.2604	0.189336
18S	1380	C	5854	2643	8497	0.0727858	0	0	31	15	46	0.113002	0	0	4137	471	4608	0.384417	0	0	0	0
18S	1381	G	4454	1693	6147	0.332549	0	0.249589	28	25	53	0.213992	0	0	2973	366	3339	0.134132	0	0	0.0831963	0.117657
18S	1382	A	4011	3863	7874	0.00831182	0	0.00824434	39	22	61	0.317384	0	0	2966	341	3307	0.181214	0	0	0.00274811	0.00388642
18S	1383	A	44	321	365	22.6815	0.824575	0.957883	0	0	0	49.3444	0.958028	1	29	11	40	68.9225	0.947923	0.986042	0.981309	0.0175168	1	0.957883		0.986042	0.971963	0.0140795
18S	1384	C	4269	7454	11723	0.464537	0	0	22	56	78	0.516456	0	0	2222	585	2807	0.300839	0	0	0	0
18S	1385	G	2206	5128	7334	0.115433	0	0	0	59	59	0.342593	0	0	716	529	1245	0.507598	0	0.336872	0.112291	0.158803
18S	1386	A	1535	9499	11034	0.456796	0	0	3	70	73	0.497447	0	0	433	705	1138	0.383416	0	0.277328	0.0924426	0.130734
18S	1387	G	693	5936	6629	0.0345685	0	0	8	18	26	0.431276	0	0.309327	1274	520	1794	0.332064	0	0	0.103109	0.145818
18S	1388	A	173	4090	4263	0.507002	0	0.336483	3	16	19	0.784444	0	0.452274	263	220	483	1.31364	0	0.568287	0.452348	0.0946337
18S	1389	C	782	4071	4853	0.227336	0	0.185258	0	23	23	0.27037	0	0.220045	570	357	927	0.0573276	0	0	0.135101	0.0965808
18S	1390	U	1055	5243	6298	0.100788	0	0	3	20	23	0.212037	0	0.181171	495	301	796	0.0614387	0	0.057951	0.0797073	0.0755457
18S	1391	C	23	756	779	6.17895	0.589621	0.860858	0	4	4	4.30889	0.42888	0.84341	17	11	28	25.8383	0.894117	0.963978	0.889415	0.053203	1	0.860858		0.963978	0.912418	0.0515604
18S	1392	U	269	5911	6180	0.265358	0	0	3	35	38	0.522507	0	0	281	124	405	0.65717	0	0.397152	0.132384	0.187219
18S	1393	G	244	8975	9219	0.603134	0	0	3	4	7	1.375	0.122644	0.611111	230	528	758	0.199722	0	0	0.203704	0.288081
18S	1394	G	173	3893	4066	0.00704041	0	0	1	20	21	0.158586	0	0	72	345	417	0.65933	0	0.397921	0.13264	0.187582
18S	1395	C	480	2252	2732	0.416856	0	0.294288	1	3	4	3.02	0.191484	0.790576	221	488	709	0.0736463	0	0.0686847	0.384516	0.301538
18S	1396	A	451	1125	1576	1.31978	0	0.569081	1	10	11	0.572222	0	0.384328	166	123	289	2.26046	0.234383	0.694029	0.549146	0.127218
18S	1397	U	549	1042	1591	1.11699	0	0.527789	6	12	18	0.0298246	0	0	142	513	655	0.643242	0	0.39181	0.306533	0.223748
18S	1398	G	271	1586	1857	0.92163	0	0.479743	1	4	5	2.8537	0.229237	0.773983	159	403	562	1.71875	0.14302	0.632597	0.628774	0.120153
18S	1399	C	451	2990	3441	0.0732326	0	0	4	21	25	0.191453	0	0	211	735	946	0.872275	0.0474173	0.466153	0.155384	0.219747
18S	1400	U	578	4807	5385	0.513776	0	0	6	48	54	0.642828	0	0	350	2209	2559	0.266068	0	0	0	0
18S	1401	A	246	1055	1301	1.37872	0.0637561	0.579792	1	9	10	1.54848	0	0.630086	172	1712	1884	0.212278	0	0.175184	0.461687	0.203627
18S	1402	A	321	962	1283	1.68326	0.118439	0.627502	2	9	11	1.58426	0.0931125	0.633469	182	2363	2545	0.00653312	0	0	0.420324	0.297224
18S	1403	C	378	2707	3085	0.113019	0	0.101573	3	20	23	0.287037	0	0.230483	344	2332	2676	0.00911468	0	0.0090357	0.113697	0.0908112
18S	1404	U	745	6024	6769	0.507333	0	0	21	33	54	0.48101	0	0	781	5603	6384	0.624483	0	0	0	0
18S	1405	A	496	2276	2772	0.40793	0	0.289811	9	13	22	0.438164	0	0.314167	435	2457	2892	0.0118562	0	0	0.201326	0.142706
18S	1406	G	556	1593	2149	0.926584	0	0.481063	6	22	28	0.0862069	0	0.0819672	726	2413	3139	0.0923744	0	0	0.187677	0.210137
18S	1407	U	539	2996	3535	0.0928953	0	0.0850213	45	24	69	0.658254	0	0	189	3296	3485	0.234889	0	0	0.0283404	0.0400794
18S	1408	U	1929	6143	8072	0.583236	0	0	17	26	43	0.420707	0	0	215	3499	3714	0.338182	0	0	0	0
18S	1409	A	472	2574	3046	0.274182	0	0.215238	4	8	12	1.05299	0	0.532872	75	971	1046	1.38567	0.18311	0.581064	0.443058	0.16229
18S	1410	C	240	5668	5908	0.442337	0	0	1	23	24	0.115111	0	0	131	1317	1448	0.487631	0	0.327943	0.109314	0.154594
18S	1411	G	32	2427	2459	0.323374	0	0.244431	0	12	12	0.442735	0	0.324155	49	1383	1432	0.186981	0	0.15762	0.242069	0.0680084
18S	1412	C	106	5333	5439	0.506454	0	0	0	7	7	1.04444	0	0.544139	21	2246	2267	0.404233	0	0	0.18138	0.25651
18S	1413	G	48	1168	1216	1.38048	0.184504	0.580117	0	4	4	1.71111	0	0.681416	19	1237	1256	0.0463979	0	0	0.420511	0.300208
18S	1414	A	18	956	974	1.63862	0.173212	0.621256	0	2	2	2.05556	0.0492579	0.755102	6	620	626	0.577282	0	0.366368	0.580909	0.161244
18S	1415	C	34	982	1016	0.99976	0	0.500186	0	0	0	5.58889	0.684367	1	25	198	223	2.41811	0.36438	0.708365	0.736184	0.204994
18S	1416	C	135	543	678	1.72386	0.0757647	0.633216	0	3	3	0.361111	0	0.325	18	64	82	7.1075	0.62561	0.877962	0.612059	0.226241
18S	1417	C	586	620	1206	0.285243	0	0.22208	1	0	1	1.47222	0	0.746479	29	104	133	3.33408	0.157121	0.770597	0.579719	0.25308
18S	1418	C	1212	773	1985	0.313058	0	0	2	0	2	0.62963	0	0.485714	78	291	369	0.298378	0	0.230288	0.238667	0.198381
18S	1419	C	588	366	954	0.317452	0	0.241151	2	0	2	0.851852	0.0201871	0.560976	150	160	310	0.221651	0	0.181914	0.328013	0.166495
18S	1420	G	848	181	1029	0.246893	0	0.198161	3	1	4	0.448889	0	0.359431	138	70	208	0.87496	0	0.467849	0.341814	0.110802
18S	1421	A	518	381	899	0.498679	0	0.332993	1	1	2	2.06667	0.296642	0.756098	87	71	158	1.87694	0.231263	0.653838	0.580976	0.180252
18S	1422	G	592	446	1038	0.332478	0	0.249699	3	2	5	0.824074	0.123149	0.497207	110	155	265	1.0485	0.129383	0.512778	0.419895	0.120514
18S	1423	C	1809	827	2636	0.526929	0	0	10	3	13	0.0222222	0	0	367	423	790	0.295055	0	0	0	0
18S	1424	G	914	290	1204	0.202112	0	0.168247	9	2	11	0.305556	0	0.25	186	456	642	0.018196	0	0.0178981	0.145382	0.0961247
18S	1425	G	648	476	1124	0.27283	0	0.214499	4	10	14	0.156296	0	0.14344	205	187	392	0.85745	0.0132715	0.462261	0.2734	0.136659
18S	1426	U	1185	443	1628	0.146873	0	0	18	13	31	0.460417	0	0	347	757	1104	0.380925	0	0	0	0
18S	1427	C	1287	230	1517	0.0672815	0	0	9	11	20	0.047619	0	0	604	687	1291	0.463278	0	0	0	0
18S	1428	G	1402	82	1484	0.0183913	0	0	16	6	22	0.0666667	0	0	963	425	1388	0.485081	0	0	0	0
18S	1429	G	1018	214	1232	0.318428	0	0.24167	10	41	51	0.635043	0	0	502	131	633	0.390536	0	0.281172	0.174281	0.124286
18S	1430	C	1478	267	1745	0.0223113	0	0.0218366	7	1	8	1.89012	0.176158	0.680142	719	166	885	0.114786	0	0.103071	0.26835	0.293064
18S	1431	G	1011	305	1316	0.541981	0	0.351657	16	1	17	0.42963	0	0.312668	453	57	510	1.20454	0.00340993	0.546877	0.403734	0.102461
18S	1432	U	656	449	1105	0.963261	0.0802676	0.490869	14	4	18	0.335673	0	0.261623	208	171	379	2.16327	0.234181	0.684441	0.478978	0.17282
18S	1433	C	1002	279	1281	0.733931	0	0.423466	7	10	17	0.362346	0	0.277279	347	94	441	1.74296	0.104574	0.635955	0.445567	0.14726
18S	1434	C	1500	276	1776	0.244344	0	0.196453	23	2	25	0.133333	0	0	693	120	813	0.43751	0	0.304613	0.167022	0.126087
18S	1435	C	3569	165	3734	0.447229	0	0	16	3	19	0.108333	0	0.102362	1922	66	1988	0.473761	0	0	0.0341207	0.048254
18S	1436	C	5763	316	6079	0.712575	0	0	53	1	54	0.726263	0	0	3273	68	3341	0.737629	0	0	0	0
18S	1437	C	3042	331	3373	0.411809	0	0	17	8	25	0.331624	0	0	1867	93	1960	0.496714	0	0	0	0
18S	1438	A	1377	128	1505	0.392342	0	0.28192	6	2	8	0.906173	0	0.504814	808	33	841	0.246727	0	0.198089	0.328274	0.129439
18S	1439	A	944	129	1073	0.924964	0	0.480742	10	1	11	0.219444	0	0.193154	537	30	567	0.799061	0	0.44459	0.372829	0.127904
18S	1440	C	302	218	520	2.94468	0.311645	0.746857	0	0	0	12.7556	0.825885	1	268	26	294	2.33277	0.185802	0.700662	0.81584	0.13158	1	0.746857		0.700662	0.72376	0.0230978
18S	1441	U	889	698	1587	0.0985866	0	0.089791	3	3	6	0.506349	0	0.371362	627	58	685	0.205167	0	0.170446	0.210533	0.118394
18S	1442	U	9	39	48	34.2859	0.857082	0.972222	0	0	0	8.82222	0.34225	1	18	0	18	39.0374	0.857533	0.976307	0.982843	0.0122458	1	0.972222		0.976307	0.974265	0.00204219
18S	1443	C	440	1055	1495	0.107398	0	0	4	2	6	0.0920635	0	0	347	103	450	0.268071	0	0.211771	0.0705903	0.0998298
18S	1444	U	366	1086	1452	0.110086	0	0	0	1	1	2.41111	0	0.828244	311	81	392	0.371501	0	0.271375	0.36654	0.34476
18S	1445	U	378	1561	1939	0.346575	0	0	0	4	4	0.604444	0	0.43038	485	185	670	0.139709	0	0	0.14346	0.202883
18S	1446	A	309	1635	1944	0.326855	0	0	1	1	2	2.23704	0.188922	0.770408	367	177	544	0.19629	0	0.164334	0.311581	0.331304
18S	1447	G	62	34	96	16.1926	0.834661	0.9424	0	0	0	12.0222	0.872544	1	29	75	104	7.2273	0.640726	0.879472	0.940624	0.0492216	1	0.9424		0.879472	0.910936	0.0314644
18S	1448	A	635	866	1501	0.0176875	0	0.0173915	3	8	11	0.122222	0	0.117647	242	192	434	1.09686	0.10668	0.52367	0.21957	0.218892
18S	1449	G	1312	800	2112	0.239533	0	0	6	4	10	0.454545	0	0.333333	917	330	1247	0.2181	0	0	0.111111	0.157135
18S	1450	G	1068	886	1954	0.133333	0	0	16	7	23	0.226852	0	0	824	309	1133	0.0451303	0	0.043218	0.014406	0.0203732
18S	1451	G	885	560	1445	0.351245	0	0.260075	11	20	31	0.317361	0	0	1264	532	1796	0.178872	0	0	0.0866916	0.1226
18S	1452	A	764	667	1431	0.508954	0	0.337445	7	18	25	0.0551282	0	0.0542245	753	332	1085	0.70753	0	0.414582	0.268751	0.154927
18S	1453	C	1686	1205	2891	0.27669	0	0	10	29	39	0.258333	0	0	1879	653	2532	0.254582	0	0	0	0
18S	1454	A	707	595	1302	0.922691	0.134545	0.480087	10	3	13	1.57698	0.246072	0.629395	716	354	1070	1.10268	0.0148604	0.524649	0.54471	0.0625835
18S	1455	A	1295	965	2260	0.106998	0	0.0966945	8	12	20	0.752381	0.012825	0.441341	1263	436	1699	0.353601	0	0.261344	0.26646	0.140748
18S	1456	G	1328	946	2274	0.139355	0	0.122358	46	10	56	0.395517	0	0	2238	545	2783	0.189795	0	0	0.040786	0.0576801
18S	1457	U	2353	2240	4593	0.464807	0	0	38	13	51	0.238034	0	0	4355	1356	5711	0.629914	0	0	0	0
18S	1458	G	2636	1857	4493	0.404547	0	0	59	7	66	0.39801	0	0	2953	1047	4000	0.359421	0	0	0	0
18S	1459	G	615	1444	2059	0.441122	0	0.306199	25	19	44	0.0417284	0	0	979	957	1936	0.460776	0	0.315544	0.207248	0.146596
18S	1460	C	900	2013	2913	0.0614962	0	0	18	18	36	0.141141	0	0.126685	818	824	1642	0.675952	0	0.403471	0.176718	0.168473
18S	1461	G	376	1699	2075	0.339135	0	0.25334	6	7	13	2.15476	0.132744	0.698842	567	354	921	2.05819	0.0527498	0.673248	0.54181	0.204246
18S	1462	U	440	1882	2322	0.142665	0	0.1249	14	10	24	0.663556	0	0.408705	456	821	1277	1.20492	0	0.546663	0.360089	0.175582
18S	1463	U	1578	1707	3285	0.255089	0	0	69	26	95	0.688426	0	0	2869	1251	4120	0.418181	0	0	0	0
18S	1464	C	2585	2072	4657	0.565357	0	0	50	12	62	0.522046	0	0	5448	863	6311	0.696962	0	0	0	0
18S	1465	A	581	865	1446	0.470913	0	0.320301	19	2	21	0.342424	0	0.264019	1419	241	1660	0.366272	0	0.268199	0.284173	0.0256031
18S	1466	G	215	401	616	2.42435	0.405276	0.708309	0	5	5	3.62037	0.319006	0.81289	693	79	772	1.93812	0.0820722	0.659937	0.727045	0.0638328
18S	1467	C	281	830	1111	0.703687	0.0156452	0.413256	1	7	8	1.65432	0	0.650485	705	510	1215	0.743951	0	0.426791	0.496844	0.108781
18S	1468	C	269	1267	1536	0.132235	0	0.116858	4	4	8	1.40741	0	0.612903	1496	1282	2778	0.32327	0	0	0.243254	0.2657
18S	1469	A	189	1645	1834	0.129603	0	0	2	7	9	0.878889	0	0.494066	436	764	1200	0.62039	0	0.383062	0.292376	0.21165
18S	1470	C	305	878	1183	0.289762	0	0.22481	10	5	15	0.213889	0	0	652	1143	1795	0.0945744	0	0	0.0749367	0.105977
18S	1471	C	252	963	1215	0.0975603	0	0.088955	3	4	7	0.268056	0	0.234508	386	1158	1544	0.148443	0	0	0.107821	0.0966624
18S	1472	C	298	1495	1793	0.291379	0	0	7	9	16	0.487582	0	0	463	877	1340	0.0704615	0	0	0	0
18S	1473	G	465	753	1218	0.124747	0	0.110992	1	4	5	0.685185	0.00655095	0.45122	639	306	945	0.32537	0	0.24569	0.2693	0.139897
18S	1474	A	394	771	1165	0.233553	0	0.189465	1	3	4	1.00889	0.0979572	0.55774	843	347	1190	0.0043101	0	0	0.249068	0.231564
18S	1475	G	437	814	1251	0.154224	0	0.13371	0	3	3	1.58333	0.257721	0.678571	360	392	752	0.486985	0.0835466	0.327791	0.380024	0.225484
18S	1476	A	601	665	1266	0.208831	0	0.172867	2	7	9	0.01	0	0.010989	581	363	944	0.200623	0	0.167247	0.117034	0.0750205
18S	1477	U	528	699	1227	0.34135	0.025136	0.254637	2	3	5	0.909259	0.065931	0.521785	400	311	711	0.676717	0.0842076	0.403935	0.393452	0.109314
18S	1478	U	844	648	1492	0.15624	0	0.135206	13	4	17	0.237654	0	0	300	351	651	0.883044	0.169795	0.469327	0.201511	0.197255
18S	1479	G	620	738	1358	0.612256	0	0.379924	5	5	10	1.13131	0	0.554455	432	538	970	0.675569	0	0.403436	0.445939	0.077331
18S	1480	A	1304	1105	2409	0.0860489	0	0	3	4	7	2.55972	0	0.745249	922	486	1408	0.221307	0	0.181311	0.308853	0.317332
18S	1481	G	905	823	1728	0.387411	0	0.279349	6	6	12	1.42308	0	0.606557	679	460	1139	0.650877	0	0.394471	0.426793	0.135523
18S	1482	C	1008	2085	3093	0.225799	0	0	4	12	16	1.1098	0	0.541109	663	1576	2239	0.0439534	0	0	0.18037	0.255081
18S	1483	A	1510	988	2498	0.0159486	0	0.0157044	1	25	26	0.425926	0	0.306667	720	1548	2268	0.110058	0	0.0991858	0.140519	0.122328
18S	1484	A	600	1690	2290	0.110946	0	0.0999057	11	54	65	0.450505	0	0	315	1149	1464	0.873386	0	0.466377	0.188761	0.200497
18S	1485	U	2045	6668	8713	0.800872	0	0	14	143	157	0.828973	0	0	820	7549	8369	0.753587	0	0	0	0
18S	1486	A	377	767	1144	1.1963	0	0.544906	3	39	42	0.0573643	0	0	156	1108	1264	1.34964	0	0.574595	0.373167	0.264147
18S	1487	A	379	727	1106	1.06686	0	0.516399	1	15	16	1.46471	0	0.608802	120	1118	1238	1.3733	0	0.578843	0.568015	0.0384924
18S	1488	C	941	1378	2319	0.157553	0	0	14	24	38	0.0233618	0	0	397	5243	5640	0.573726	0	0	0	0
18S	1489	A	485	702	1187	0.515806	0	0.340474	7	16	23	0.536111	0	0.358736	205	4967	5172	0.56424	0	0	0.23307	0.164974
18S	1490	G	26	21	47	34.2789	0.702473	0.972229	0	0	0	35.5778	0.911246	1	6	106	112	22.1017	0.771682	0.95708	0.976436	0.0177729	1	0.972229		0.95708	0.964654	0.00757444
18S	1491	G	404	411	815	0.701144	0	0.412457	11	14	25	0.0901709	0	0.0857375	261	843	1104	1.09412	0	0.522698	0.340298	0.185542
18S	1492	U	876	685	1561	0.476839	0	0	19	9	28	0.342146	0	0	426	1761	2187	0.235532	0	0	0	0
18S	1493	C	418	312	730	0.254811	0	0.203289	5	7	12	0.435043	0	0.320327	271	766	1037	0.613776	0	0.380563	0.301393	0.0735998
18S	1494	U	523	307	830	0.0574542	0	0.0543945	11	20	31	0.518056	0	0	335	1160	1495	0.0257204	0	0	0.0181315	0.0256418
18S	1495	G	238	178	416	1.09582	0	0.523458	3	3	6	1.28889	0.0536834	0.600592	203	126	329	2.76192	0.0214071	0.73477	0.619607	0.0873093
18S	1496	U	234	295	529	0.654759	0	0.396134	16	2	18	0.305848	0	0	326	600	926	0.0317871	0	0	0.132045	0.186739
18S	1497	G	139	273	412	1.27867	0.145219	0.561744	3	0	3	2.68333	0.461632	0.781553	120	1133	1253	0.306025	0	0	0.447766	0.329089
18S	1498	A	138	367	505	0.85224	0.000646089	0.460605	2	4	6	0.890476	0.0548077	0.509537	134	534	668	0.354293	0	0.261897	0.410679	0.107085
18S	1499	U	36	1804	1840	0.57537	0	0	7	3	10	0.0656566	0	0.0673575	96	631	727	0.416926	0	0.294532	0.12063	0.126005
18S	1500	G	73	985	1058	0.160004	0	0	5	5	10	0.0131313	0	0.0142388	69	231	300	2.81011	0.0382186	0.738184	0.250808	0.344676
18S	1501	C	150	1254	1404	0.404231	0	0	2	5	7	0.283333	0	0.244604	257	309	566	1.0165	0	0.504533	0.249712	0.206006
18S	1502	C	206	1015	1221	0.296236	0	0	3	5	8	0.137037	0	0.133574	477	183	660	0.846932	0	0.458938	0.197504	0.192737
18S	1503	C	154	477	631	0.554342	0	0.357005	3	7	10	0.0494949	0	0	586	335	921	0.378127	0	0.274594	0.210533	0.152624
18S	1504	U	101	413	514	0.978727	0.0643756	0.49511	5	9	14	0.288148	0	0	479	659	1138	0.126095	0	0.112063	0.202391	0.21198
18S	1505	U	455	595	1050	0.0647531	0	0	10	3	13	0.213492	0	0	2501	2354	4855	0.818708	0	0	0	0
18S	1506	A	161	520	681	0.410753	0	0.291461	3	1	4	1.42444	0.234534	0.64036	875	690	1565	0.214893	0	0	0.310607	0.261776
18S	1507	G	58	440	498	0.968782	0.102182	0.492573	5	3	8	0.296296	0	0.25	427	490	917	0.367502	0	0.268954	0.337176	0.110155
18S	1508	A	79	578	657	0.425059	0	0.298593	4	3	7	0.497222	0	0.362348	487	320	807	0.474381	0	0.32202	0.327654	0.026331
18S	1509	U	145	1770	1915	0.581727	0	0	1	23	24	0.591111	0	0	647	544	1191	0.104213	0	0	0	0
18S	1510	G	81	1003	1084	0.0853763	0	0	0	12	12	0.0649573	0	0	210	410	620	0.698211	0	0.411535	0.137178	0.194
18S	1511	U	87	1104	1191	0.156814	0	0	0	8	8	0.371605	0	0.294809	146	330	476	1.00606	0	0.502034	0.265614	0.205992
18S	1512	C	172	452	624	0.715484	0	0.417464	0	10	10	0.0636364	0	0.0654206	155	191	346	1.06279	0.159085	0.515941	0.332942	0.193391
18S	1513	C	196	731	927	0.149701	0	0.130331	0	8	8	0.318519	0	0.263804	196	214	410	0.618275	0.0466403	0.382633	0.258923	0.10306
18S	1514	G	302	286	588	0.863875	0	0.463906	4	4	8	0.280247	0	0.239704	291	121	412	0.547189	0	0.354221	0.35261	0.091537
18S	1515	G	568	508	1076	0.0309192	0	0	7	4	11	0.0342593	0	0	424	207	631	0.0254219	0	0.02483	0.00827667	0.011705
18S	1516	G	1170	1035	2205	0.624539	0	0	11	10	21	0.574747	0	0	696	247	943	0.362947	0	0	0	0
18S	1517	G	438	395	833	0.144085	0	0.126071	0	9	9	0.142222	0	0.136461	172	238	410	0.828575	0.00948586	0.45373	0.238754	0.15207
18S	1518	C	702	263	965	0.0966414	0	0	5	0	5	1.00556	0	0.546828	495	219	714	0.0620047	0	0.0584615	0.201763	0.245162
18S	1519	U	743	385	1128	0.266037	0	0	3	1	4	1.53556	0.143171	0.657469	693	268	961	0.131416	0	0	0.219156	0.309934
18S	1520	G	165	64	229	2.78575	0.381433	0.736698	0	4	4	1.65778	0.209772	0.674503	309	98	407	1.33273	0.163895	0.571919	0.66104	0.0679406
18S	1521	C	661	74	735	0.0526721	0	0.0501012	5	13	18	0.353216	0	0	981	349	1330	0.278204	0	0	0.0167004	0.0236179
18S	1522	A	313	87	400	0.85575	0	0.461755	1	4	5	1.32593	0.0834381	0.614065	570	93	663	0.690746	0.0192691	0.408909	0.49491	0.0869738
18S	1523	C	577	219	796	0.278712	0	0	15	12	27	0.599603	0	0	1679	218	1897	0.425038	0	0	0	0
18S	1524	G	207	207	414	0.393922	0	0.283089	3	8	11	0.107407	0	0.104882	596	125	721	1.03798	0.0308671	0.509665	0.299212	0.165644
18S	1525	C	389	380	769	0.379307	0	0	9	9	18	0.323392	0	0	1388	382	1770	0.188287	0	0	0	0
18S	1526	G	207	190	397	0.209548	0	0.173605	2	12	14	0.104444	0	0	523	216	739	1.42704	0.12394	0.588303	0.25397	0.246805
18S	1527	C	293	266	559	0.197877	0	0	2	11	13	0.0452381	0	0	1168	825	1993	0.107088	0	0	0	0
18S	1528	G	264	76	340	0.298599	0	0.23046	1	6	7	0.605556	0	0.409006	1031	444	1475	0.298637	0	0.230082	0.289849	0.0842565
18S	1529	C	175	57	232	0.949547	0.121164	0.488135	11	0	11	0.00740741	0	0	1269	1002	2271	0.153374	0	0	0.162712	0.230109
18S	1530	U	252	114	366	0.191493	0	0.161085	8	1	9	0.0822222	0	0.0837104	2390	1676	4066	0.583668	0	0	0.0815984	0.0657796
18S	1531	A	113	31	144	2.27387	0.375867	0.696017	0	12	12	0.262393	0	0	547	598	1145	0.75222	0	0.429509	0.375176	0.286733
18S	1532	C	556	77	633	0.296793	0	0	9	0	9	0.113333	0	0	3367	798	4165	0.630997	0	0	0	0
18S	1533	A	217	36	253	1.24265	0.142484	0.555074	7	0	7	0.0319444	0	0.0352221	929	358	1287	0.36608	0	0.268131	0.286142	0.21261
18S	1534	C	352	60	412	0.464703	0	0.317793	2	0	2	1.75926	0.384141	0.725191	906	413	1319	0.17713	0	0.150573	0.397852	0.241321
18S	1535	U	501	114	615	0.025	0	0.0244289	5	0	5	0.240741	0	0.224138	823	581	1404	0.038015	0	0	0.0828556	0.100398
18S	1536	G	776	67	843	0.190771	0	0	9	0	9	0.353333	0	0	644	173	817	0.473485	0	0.321604	0.107201	0.151606
18S	1537	A	495	57	552	0.48702	0	0.327913	1	0	1	2.67778	0.469387	0.842657	190	207	397	1.53451	0	0.606047	0.592206	0.210371
18S	1538	C	702	369	1071	0.0671434	0	0	4	1	5	0.242593	0	0.225473	168	232	400	1.53175	0	0.605613	0.277029	0.249914
18S	1539	U	937	558	1495	0.256083	0	0	1	4	5	0.407407	0	0.328358	82	224	306	1.89269	0.0978563	0.655039	0.327799	0.267419
18S	1540	G	412	528	940	0.377494	0	0.274256	0	8	8	0.0123457	0	0.0136986	60	254	314	1.82466	0.0761795	0.646701	0.311552	0.259764
18S	1541	G	280	288	568	1.61822	0.208289	0.618476	2	0	2	2.69259	0.452026	0.801544	79	66	145	5.74117	0.562577	0.852524	0.757515	0.100494	1
18S	1542	C	569	484	1053	0.476892	0	0.32311	4	1	5	0.974074	0.172621	0.538934	139	409	548	0.800992	0.0464817	0.445201	0.435748	0.088363
18S	1543	U	894	784	1678	0.0172126	0	0	5	6	11	0.0175926	0	0.0188305	332	877	1209	0.121267	0	0	0.00627684	0.00887679
18S	1544	C	2278	1507	3785	0.607137	0	0	9	13	22	0.480676	0	0	1325	1237	2562	0.597975	0	0	0	0
18S	1545	A	1660	783	2443	0.305969	0	0	21	1	22	0.434783	0	0	1017	760	1777	0.274041	0	0	0	0
18S	1546	G	1089	147	1236	0.466981	0	0.318503	10	7	17	0.223457	0	0	464	489	953	0.557431	0	0.358158	0.225554	0.16031
18S	1547	C	1507	521	2028	0.137692	0	0	12	3	15	0.0409722	0	0	571	1365	1936	0.210589	0	0	0	0
18S	1548	G	939	596	1535	0.203168	0	0.168953	7	6	13	0.190476	0	0.170213	308	743	1051	0.704035	0.0535683	0.413388	0.250851	0.114932
18S	1549	U	1388	1107	2495	0.26879	0	0	12	2	14	0.22	0	0.190751	304	1833	2137	0.13258	0	0	0.0635838	0.0899211
18S	1550	G	882	33	915	1.12402	0.139085	0.529466	4	3	7	1.4125	0.253684	0.617486	168	1115	1283	0.538274	0	0.350098	0.499017	0.111264
18S	1551	U	1483	168	1651	0.0401063	0	0.0385822	14	3	17	0.00740741	0	0	492	2057	2549	0.293996	0	0	0.0128607	0.0181878
18S	1552	G	1047	46	1093	0.561538	0	0.359816	4	5	9	0.856667	0.0460086	0.487666	345	988	1333	0.456597	0	0.31363	0.387037	0.0736112
18S	1553	C	1627	94	1721	0.0613111	0	0	19	10	29	0.466667	0	0	772	1865	2637	0.317155	0	0	0	0
18S	1554	C	1611	207	1818	0.138177	0	0	21	1	22	0.292754	0	0	1134	1407	2541	0.308287	0	0	0	0
18S	1555	U	3121	233	3354	0.607461	0	0	31	6	37	0.64386	0	0	1252	2201	3453	0.545586	0	0	0	0
18S	1556	A	794	171	965	0.546641	0	0.353674	5	5	10	0.393939	0	0.302326	351	474	825	1.06142	0.102763	0.5152	0.3904	0.0907027
18S	1557	C	1251	71	1322	0.0492483	0	0.0469706	11	0	11	0.175	0	0.160305	788	572	1360	0.0905462	0	0.0830843	0.0967867	0.0472723
18S	1558	C	820	134	954	0.405038	0	0.28849	4	6	10	0.156566	0	0.146919	670	554	1224	0.0573333	0	0.0542664	0.163225	0.0963142
18S	1559	C	703	177	880	0.484765	0	0.326742	2	4	6	0.684127	0	0.443872	432	488	920	0.311292	0	0.23759	0.336068	0.0844721
18S	1560	U	993	394	1387	0.170661	0	0	2	1	3	1.51389	0.0764229	0.668712	616	468	1084	0.0907834	0	0	0.222904	0.315234
18S	1561	A	300	268	568	0.992951	0.00727254	0.498671	1	0	1	3.36111	0.283262	0.870504	148	234	382	1.30067	0.0193468	0.565986	0.645054	0.161769
18S	1562	C	545	777	1322	0.272016	0	0	1	2	3	0.625	0	0.454545	220	133	353	1.00078	0.119647	0.500903	0.318483	0.225995
18S	1563	G	175	453	628	0.687564	0.0305464	0.407814	0	5	5	0.0518519	0	0.0585774	24	106	130	4.34546	0.547132	0.814088	0.426826	0.308729
18S	1564	C	271	643	914	0.102064	0	0.0927039	0	8	8	0.360494	0	0	98	361	459	0.296787	0	0.229248	0.107317	0.0941588
18S	1565	C	243	967	1210	0.203046	0	0	0	2	2	1.19259	0.169995	0.641434	96	735	831	0.392588	0	0	0.213811	0.302375
18S	1566	G	258	406	664	0.586065	0	0.36986	2	4	6	0.0666667	0	0	104	329	433	0.247517	0	0.198775	0.189545	0.151136
18S	1567	G	171	248	419	1.54553	0.207699	0.607723	1	3	4	0.413333	0	0.340659	32	324	356	0.430501	0	0.301535	0.416639	0.136057
18S	1568	C	611	1510	2121	0.564363	0	0	3	1	4	0.608889	0.0298894	0.432177	207	717	924	0.4997	0	0	0.144059	0.20373
18S	1569	A	537	767	1304	0.232533	0	0	7	5	12	0.411111	0	0	184	444	628	0.193128	0	0	0	0
18S	1570	G	393	424	817	0.342611	0	0.255415	2	4	6	0.24127	0	0.219653	145	164	309	0.842437	0.0925708	0.458043	0.311037	0.104969
18S	1571	G	364	295	659	0.71399	0.0517754	0.416935	4	6	10	0.214141	0	0	141	230	371	0.506422	0	0.336776	0.251237	0.18064
18S	1572	C	778	523	1301	0.0799795	0	0	1	9	10	0.00808081	0	0	263	474	737	0.272313	0	0	0	0
18S	1573	G	415	429	844	0.626114	0	0.385318	1	3	4	1.58444	0.120766	0.664492	73	141	214	1.91178	0.316248	0.657618	0.569143	0.130014
18S	1574	C	574	756	1330	0.0823358	0	0.0761251	6	9	15	0.2125	0	0	276	369	645	0.077107	0	0	0.025375	0.0358857
18S	1575	G	463	390	853	0.877635	0.119539	0.467707	6	2	8	0.614815	0	0.408867	141	412	553	0.142198	0	0.124692	0.333755	0.149769
18S	1576	G	1061	402	1463	0.135329	0	0.11927	3	4	7	0.891667	0	0.504717	332	402	734	0.0687377	0	0	0.207996	0.21539
18S	1577	G	583	594	1177	0.606518	0.0934851	0.377735	6	6	12	0.241026	0	0.207048	268	179	447	0.922495	0.0627675	0.4804	0.355061	0.112741
18S	1578	U	1428	2197	3625	0.505019	0	0	26	14	40	0.643902	0	0	610	544	1154	0.21975	0	0	0	0
18S	1579	A	1318	978	2296	0.084221	0	0	6	15	21	0.149495	0	0	427	373	800	0.306325	0	0.234718	0.0782394	0.110647
18S	1580	A	1016	930	1946	0.185887	0	0.156817	1	10	11	0.80463	0	0.467456	352	185	537	1.23228	0.247614	0.552488	0.392254	0.170059
18S	1581	C	1908	1075	2983	0.224914	0	0	11	4	15	0.342361	0	0.267499	595	521	1116	0.0836367	0	0.0772453	0.114915	0.112407
18S	1582	C	1315	849	2164	0.149438	0	0.130062	3	7	10	1.03535	0	0.532468	1065	500	1565	0.231368	0	0	0.220843	0.226659
18S	1583	C	1459	1327	2786	0.142519	0	0	9	15	24	0.159556	0	0	1166	1221	2387	0.537149	0	0	0	0
18S	1584	G	851	1669	2520	0.0505046	0	0	13	18	31	0.380208	0	0	791	1008	1799	0.361642	0	0	0	0
18S	1585	U	874	1980	2854	0.246414	0	0	12	25	37	0.54269	0	0	630	1050	1680	0.361147	0	0	0	0
18S	1586	U	733	2136	2869	0.301471	0	0	12	18	30	0.467742	0	0	512	956	1468	0.316459	0	0	0	0
18S	1587	G	465	2254	2719	0.312455	0	0	3	8	11	0.435185	0	0.321918	309	622	931	0.037196	0	0.0358992	0.119272	0.14404
18S	1588	A	360	1369	1729	0.0119396	0	0.0118055	1	5	6	1.28095	0.116272	0.599109	169	242	411	1.14196	0.244667	0.533743	0.381553	0.262809
18S	1589	A	158	639	797	1.08016	0.266335	0.51958	0	7	7	0.811111	0	0.481054	88	72	160	3.71546	0.505	0.788971	0.596535	0.136978
18S	1590	C	191	933	1124	0.261254	0	0.207285	1	5	6	0.833333	0	0.492958	39	124	163	2.6168	0.310032	0.724734	0.474992	0.21163
18S	1591	C	55	466	521	1.51758	0.278068	0.603252	8	4	12	0.211111	0	0	15	203	218	1.14977	0	0.535973	0.379742	0.269919
18S	1592	C	41	746	787	0.373505	0	0.272187	1	0	1	3.61667	0.406489	0.878543	10	214	224	0.637481	0	0.390366	0.513698	0.262456
18S	1593	C	86	806	892	0.0102775	0	0.0101842	1	2	3	0.905556	0.0633077	0.54698	40	223	263	0.0942761	0	0.0864531	0.214539	0.237124
18S	1594	A	111	556	667	0.151198	0	0.13151	3	0	3	0.805556	0	0.517857	41	94	135	0.942565	0.101269	0.48706	0.378809	0.175318
18S	1595	U	215	404	619	0.0982437	0	0.0895869	6	1	7	0.183333	0	0	75	221	296	0.215301	0	0	0.0298623	0.0422317
18S	1596	U	487	455	942	0.349063	0	0	7	3	10	0.453535	0	0	190	245	435	0.49605	0	0	0	0
18S	1597	C	224	617	841	0.278385	0	0	6	4	10	0.482828	0	0	127	239	366	0.344414	0	0	0	0
18S	1598	G	76	192	268	1.66142	0.269144	0.625134	1	1	2	1.12963	0	0.628866	72	105	177	0.598689	0	0.375808	0.543269	0.118423
18S	1599	U	108	439	547	0.349331	0	0.259243	5	2	7	0.129167	0	0	77	132	209	0.660952	0	0.39908	0.219441	0.165337
18S	1600	G	129	91	220	2.72479	0.400476	0.732418	2	1	3	0.947222	0	0.558101	53	116	169	1.3881	0.00850385	0.582693	0.624404	0.0770343
18S	1601	A	142	166	308	1.92208	0.339019	0.658507	1	0	1	3.73889	0.418435	0.882045	30	77	107	3.38539	0.427525	0.773604	0.771385	0.0912723	1
18S	1602	U	148	449	597	0.717912	0.100005	0.418305	2	2	4	1.10444	0.00654472	0.57993	42	151	193	1.73562	0.285418	0.63565	0.544628	0.0921752
18S	1603	G	569	550	1119	0.0193155	0	0	1	1	2	3.02593	0.472877	0.819458	114	343	457	0.342576	0	0.255579	0.358346	0.342344
18S	1604	G	693	855	1548	0.2406	0	0	9	1	10	0.129293	0	0.124514	249	426	675	0.0490631	0	0.0468345	0.0571161	0.0513497
18S	1605	G	1223	579	1802	0.295896	0	0	11	13	24	0.453333	0	0	846	577	1423	0.495334	0	0	0	0
18S	1606	G	917	421	1338	0.0724089	0	0.0675669	8	0	8	0.824691	0	0.481268	540	383	923	0.0653319	0	0	0.182945	0.212742
18S	1607	A	640	1001	1641	0.102571	0	0	14	13	27	0.46746	0	0	418	373	791	0.178521	0	0.151642	0.0505472	0.0714845
18S	1608	U	792	1718	2510	0.438356	0	0	11	13	24	0.368	0	0	442	471	913	0.0429735	0	0.0412461	0.0137487	0.0194436
18S	1609	C	582	1352	1934	0.237663	0	0	6	14	20	0.212169	0	0	524	1215	1739	0.501928	0	0	0	0
18S	1610	G	586	1059	1645	0.120906	0	0	12	3	15	0.09375	0	0.0909091	445	1067	1512	0.426092	0	0	0.030303	0.042855
18S	1611	G	151	1047	1198	0.157919	0	0.13648	1	36	37	0.630117	0	0	188	707	895	0.0241939	0	0	0.0454933	0.0643372
18S	1612	G	101	1487	1588	0.194986	0	0	0	4	4	2.25556	0.309286	0.738182	265	704	969	0.190137	0	0	0.246061	0.347982
18S	1613	G	104	699	803	0.566155	0.033669	0.361781	1	1	2	4.08519	0.498345	0.859704	169	357	526	0.430192	0	0.301193	0.507559	0.250229
18S	1614	A	81	673	754	0.498308	0	0.332875	0	5	5	1.14815	0	0.579439	172	143	315	1.21157	0.1355	0.548617	0.486977	0.109691
18S	1615	U	83	821	904	0.0424678	0	0.040781	8	3	11	0.087963	0	0	160	136	296	1.0847	0.0164504	0.521156	0.187312	0.23665
18S	1616	U	72	681	753	0.138506	0	0.121798	2	14	16	0.402614	0	0	219	159	378	0.385517	0	0.278779	0.133525	0.114113
18S	1617	G	42	441	483	0.613659	0	0.380778	2	3	5	0.75	0	0.473684	82	128	210	1.17088	0	0.540537	0.465	0.0655099
18S	1618	C	289	1402	1691	0.675847	0	0	4	5	9	0.188889	0	0	485	319	804	0.579931	0	0	0	0
18S	1619	A	88	189	277	1.13341	0	0.532165	1	0	1	3.41667	0.304246	0.87234	178	55	233	0.484141	0	0.327151	0.577219	0.224841
18S	1620	A	104	89	193	1.70034	0.0155692	0.630881	1	1	2	1.87778	0.0225841	0.737991	162	41	203	0.56024	0	0.360205	0.576359	0.158976
18S	1621	U	112	72	184	1.46763	0	0.596058	7	3	10	0.323232	0	0	161	42	203	0.459477	0	0.315884	0.303981	0.243485
18S	1622	U	658	76	734	0.561935	0	0	11	12	23	0.756481	0	0	620	103	723	0.681967	0	0	0	0
18S	1623	A	100	45	145	1.39711	0	0.584501	0	2	2	1.51481	0	0.694397	73	63	136	1.31452	0	0.569741	0.616213	0.055612
18S	1624	U	70	12	82	3.11606	0	0.759272	0	2	2	1.43704	0	0.683099	56	66	122	1.7794	0	0.642089	0.69482	0.0485525
18S	1625	U	22	13	35	7.71728	0.308144	0.888115	0	1	1	2.48889	0.0915931	0.832714	14	45	59	5.67148	0.216135	0.852237	0.857689	0.0229438	1
18S	1626	C	15	55	70	4.11878	0.245209	0.806861	0	2	2	1.27037	0	0.655832	15	81	96	4.0646	0.299171	0.804188	0.755627	0.0705743	1
18S	1627	C	52	80	132	2.19282	0.254841	0.688418	0	2	2	1.32963	0	0.666048	72	30	102	4.85232	0.527499	0.830505	0.728324	0.0728281
18S	1628	C	64	105	169	1.81895	0.302889	0.646608	1	12	13	0.61746	0	0	291	93	384	0.743521	0.0829969	0.427084	0.357897	0.268472
18S	1629	C	225	322	547	0.10586	0	0	4	2	6	0.128571	0	0	619	326	945	0.281701	0	0	0	0
18S	1630	A	101	531	632	0.132175	0	0	4	1	5	0.212963	0	0.20354	449	295	744	0.0883371	0	0.0812672	0.0949357	0.083655
18S	1631	U	216	877	1093	0.469602	0	0	0	3	3	1.13056	0	0.601182	1221	354	1575	0.465912	0	0	0.200394	0.2834
18S	1632	G	98	895	993	0.342701	0	0	0	2	2	2.17778	0.280733	0.765625	959	513	1472	0.365927	0	0	0.255208	0.360919
18S	1633	A	210	758	968	0.296743	0	0	2	5	7	0.195833	0	0.182879	1140	307	1447	0.328238	0	0	0.0609598	0.0862102
18S	1634	A	92	515	607	0.208406	0	0.172699	1	3	4	1.16667	0.123137	0.59322	827	163	990	0.0616437	0	0.0581196	0.27468	0.230048
18S	1635	C	72	846	918	0.224362	0	0	1	19	20	0.584127	0	0	406	445	851	0.252282	0	0.201647	0.0672156	0.0950573
18S	1636	G	49	516	565	0.29949	0	0.230781	13	5	18	0.528655	0	0	505	478	983	0.0283085	0	0.0275564	0.0861124	0.102913
18S	1637	A	108	833	941	0.306452	0	0	1	14	15	0.425	0	0	810	699	1509	0.406269	0	0	0	0
18S	1638	G	65	596	661	0.028231	0	0	0	10	10	0.131313	0	0	366	446	812	0.113243	0	0.101836	0.0339454	0.048006
18S	1639	G	148	154	302	1.17961	0.243235	0.542023	1	4	5	0.72963	0	0.466825	412	52	464	0.944421	0.164865	0.486246	0.498365	0.0318733
18S	1640	A	203	175	378	0.722897	0.0854159	0.420226	5	6	11	0.0935185	0	0	416	301	717	0.298251	0	0.22998	0.216735	0.171812
18S	1641	A	341	333	674	0.0414815	0	0	0	0	0	13.5444	0.818629	1	416	297	713	0.535247	0	0.348958	0.449653	0.414411
18S	1642	U	259	258	517	0.272716	0	0.214604	1	1	2	3.92593	0.334701	0.854839	230	390	620	0.895098	0	0.472724	0.514056	0.263004
18S	1643	U	220	94	314	1.4067	0.237554	0.585266	1	4	5	1.87407	0.133934	0.692202	132	190	322	3.69315	0.371133	0.787443	0.688304	0.0825847
18S	1644	C	499	227	726	0.0149626	0	0	3	2	5	2.23889	0.311211	0.728752	609	307	916	0.811281	0.0205602	0.448174	0.392309	0.300123
18S	1645	C	587	274	861	0.137999	0	0	4	11	15	0.317361	0	0.252905	1047	211	1258	0.521984	0	0.343142	0.198682	0.145239
18S	1646	C	735	371	1106	0.320436	0	0	33	3	36	0.439339	0	0	2530	190	2720	0.282674	0	0	0	0
18S	1647	A	784	280	1064	0.238602	0	0	47	2	49	0.542222	0	0	3550	141	3691	0.440854	0	0	0	0
18S	1648	G	414	166	580	0.486307	0	0.327571	16	2	18	0.516374	0	0.352777	1079	154	1233	1.01739	0	0.504512	0.394953	0.0781502
18S	1649	U	1395	267	1662	0.539126	0	0	49	3	52	0.5	0	0	5004	365	5369	0.599325	0	0	0	0
18S	1650	A	417	44	461	1.00286	0.134437	0.501256	25	1	26	0.123457	0	0.113636	3046	73	3119	0.192033	0	0	0.204964	0.214585
18S	1651	A	783	95	878	0.0140943	0	0	22	6	28	0.0302682	0	0.0303963	3346	85	3431	0.243703	0	0	0.0101321	0.014329
18S	1652	G	486	65	551	0.552295	0	0.356208	11	0	11	1.5787	0.159539	0.632653	1192	127	1319	1.10295	0.123559	0.524668	0.50451	0.113755
18S	1653	U	1020	121	1141	0.352179	0	0	54	0	54	0.571515	0	0	2364	192	2556	0.0236779	0	0	0	0
18S	1654	G	362	58	420	0.86284	0	0.463777	22	1	23	0.00972222	0	0	1079	378	1457	0.649017	0	0.393742	0.285839	0.204131
18S	1655	C	828	229	1057	0.35251	0	0	19	3	22	0.0589372	0	0	887	1329	2216	0.011923	0	0	0	0
18S	1656	G	697	133	830	0.191309	0	0	17	2	19	0.07	0	0	677	1559	2236	0.163975	0	0	0	0
18S	1657	G	678	80	758	0.139438	0	0	7	2	9	0.72	0	0.444444	2370	1413	3783	0.61514	0	0	0.148148	0.209513
18S	1658	G	103	62	165	3.06888	0.39455	0.75535	10	1	11	0.19537	0	0.175687	111	945	1056	0.425145	0	0.298515	0.409851	0.249398
18S	1659	U	293	169	462	0.327502	0	0.247107	4	3	7	0.638889	0	0.422018	126	1257	1383	0.0534281	0	0	0.223042	0.173127
18S	1660	C	510	84	594	0.0516527	0	0	3	1	4	1	0.0536967	0.555556	182	411	593	1.01298	0.0594815	0.503646	0.353067	0.250554
18S	1661	A	274	171	445	0.323343	0	0.244753	0	2	2	1.86667	0.136756	0.736842	90	163	253	3.32935	0.377323	0.769719	0.583771	0.240098
18S	1662	U	920	259	1179	0.582797	0	0	12	1	13	0.546825	0	0	338	267	605	0.523212	0	0.343865	0.114622	0.1621
18S	1663	A	158	60	218	1.70406	0.21106	0.631252	1	0	1	2.44444	0.354683	0.830189	108	73	181	3.59902	0.152311	0.783499	0.748313	0.0849412
18S	1664	A	273	40	313	0.944692	0.0138708	0.486577	1	0	1	2.36667	0.319619	0.825581	158	74	232	1.99919	0.254181	0.667532	0.659897	0.138503
18S	1665	G	282	60	342	0.924328	0.104257	0.481067	0	2	2	1.15926	0.0700765	0.634888	342	174	516	0.298968	0	0.230502	0.448819	0.166658
18S	1666	C	345	300	645	0.0408669	0	0.0393208	2	3	5	0.116667	0	0.122807	502	208	710	0.006376	0	0.00634447	0.0561574	0.0490135
18S	1667	U	283	421	704	0.0165169	0	0.0162713	2	1	3	1.23889	0	0.622905	486	248	734	0.223537	0	0.182901	0.274026	0.255902
18S	1668	U	406	474	880	0.185471	0	0	6	5	11	0.037037	0	0	570	507	1077	0.0415997	0	0	0	0
18S	1669	G	225	389	614	0.232575	0	0.188939	2	5	7	0.836111	0	0.488636	245	354	599	1.17709	0.128789	0.541086	0.406221	0.155126
18S	1670	C	253	959	1212	0.383494	0	0	2	6	8	0.958025	0	0.518717	320	1128	1448	0.00555939	0	0	0.172906	0.244525
18S	1671	G	186	695	881	0.0633409	0	0.0596314	1	6	7	2.08611	0.208939	0.704503	388	435	823	1.47131	0.107976	0.595648	0.453261	0.281863
18S	1672	U	321	661	982	0.0497683	0	0	2	12	14	0.755556	0	0.447368	513	1486	1999	0.0253667	0	0.0247512	0.157373	0.205306
18S	1673	U	424	670	1094	0.141106	0	0	3	32	35	0.255556	0	0	589	2528	3117	0.302127	0	0	0	0
18S	1674	G	290	107	397	1.53389	0.0314428	0.605951	0	55	55	0.509722	0	0	552	1648	2200	0.129734	0	0.114882	0.240278	0.262789
18S	1675	A	455	451	906	0.0259586	0	0.025329	3	37	40	0.25393	0	0	646	2476	3122	0.19218	0	0	0.008443	0.0119402
18S	1676	U	252	703	955	0.0316248	0	0	5	25	30	0.0336918	0	0.0336435	318	2387	2705	0.0161575	0	0	0.0112145	0.0158597
18S	1677	U	718	2124	2842	0.766116	0	0	10	87	97	0.761791	0	0	1142	6656	7798	0.738707	0	0	0	0
18S	1678	A	14	34	48	18.0991	0.790242	0.948655	0	1	1	15.3111	0.766584	0.968377	19	233	252	10.097	0.633223	0.91021	0.942414	0.0241531	1	0.948655		0.91021	0.929433	0.0192227
18S	1679	A	142	671	813	0.0325143	0	0	0	18	18	0.472515	0	0.332784	140	2781	2921	0.216374	0	0	0.110928	0.156876
18S	1680	G	29	306	335	1.31971	0	0.569642	0	27	27	0.157937	0	0	11	2309	2320	0.104151	0	0	0.189881	0.268532
18S	1681	U	22	431	453	0.645521	0	0.392816	0	17	17	0.125309	0	0.117138	19	1953	1972	0.0499127	0	0	0.169985	0.164662
18S	1682	C	5	636	641	0.0849083	0	0.0783756	0	5	5	1.96111	0	0.701789	10	1130	1140	0.484361	0	0.326502	0.368889	0.256266
18S	1683	C	23	662	685	0.048024	0	0	0	2	2	4.04074	0.164005	0.858379	21	904	925	0.600576	0	0.375478	0.411286	0.351345
18S	1684	C	34	417	451	0.220944	0	0.18129	0	3	3	1.34722	0	0.642384	48	311	359	2.0616	0.223319	0.673985	0.49922	0.22518
18S	1685	U	134	434	568	0.0383519	0	0	0	5	5	0.475926	0	0.363508	67	395	462	1.26604	0.138261	0.559235	0.307581	0.231706
18S	1686	G	223	239	462	0.143844	0	0.125993	0	12	12	0.486325	0	0	45	325	370	1.39197	0.13167	0.582592	0.236195	0.250282
18S	1687	C	112	490	602	0.147006	0	0	3	4	7	0.291667	0	0	280	247	527	0.432639	0	0.302387	0.100796	0.142547
18S	1688	C	194	623	817	0.30614	0	0	0	0	0	5.02222	0.605467	1	685	188	873	0.10806	0	0	0.333333	0.471405
18S	1689	C	209	370	579	0.00923372	0	0.00916489	3	0	3	0.405556	0	0.350962	711	291	1002	0.238861	0	0	0.120042	0.163328
18S	1690	U	211	194	405	0.558238	0	0.358816	0	4	4	0.24	0	0.230769	597	304	901	0.109966	0	0	0.196529	0.148474
18S	1691	U	65	145	210	2.15276	0.169072	0.683846	1	3	4	0.302222	0	0.274194	341	284	625	0.374973	0	0.27303	0.410357	0.193387
18S	1692	U	160	115	275	1.58225	0.0912675	0.613601	0	0	0	6.24444	0.726983	1	264	119	383	1.44178	0	0.591094	0.734898	0.18768
18S	1693	G	149	294	443	0.618493	0	0.382674	1	2	3	0.638889	0	0.46	162	329	491	0.937647	0	0.484418	0.442364	0.0433685
18S	1694	U	912	1108	2020	0.725142	0	0	5	7	12	0.582906	0	0	1158	1893	3051	0.784637	0	0	0	0
18S	1695	A	175	193	368	1.05372	0	0.513756	1	4	5	0.0796296	0	0.0872211	169	377	546	0.651655	0	0.394984	0.331987	0.17974
18S	1696	C	638	467	1105	0.394886	0	0	1	14	15	0.672917	0	0	316	615	931	0.164092	0	0	0	0
18S	1697	A	168	243	411	0.767341	0	0.434775	2	5	7	0.280556	0	0	77	339	416	0.81199	0	0.448715	0.294497	0.208318
18S	1698	C	792	464	1256	0.478423	0	0	4	3	7	0.330556	0	0	271	739	1010	0.38935	0	0	0	0
18S	1699	A	229	166	395	1.09442	0	0.523171	0	0	0	4.91111	0.691675	1	72	391	463	0.333716	0	0.25062	0.591264	0.309699
18S	1700	C	320	250	570	0.424071	0	0.298154	0	0	0	4.84444	0.616898	1	41	361	402	0.353984	0	0.261919	0.520024	0.339716
18S	1701	C	558	232	790	0.0768647	0	0	2	0	2	0.644444	0	0.491525	67	263	330	0.0944948	0	0.0865754	0.1927	0.214237
18S	1702	G	382	63	445	0.95132	0	0.488087	2	0	2	0.511111	0	0.433962	42	57	99	2.43244	0.318643	0.710733	0.544261	0.11977
18S	1703	C	18	31	49	18.0984	0.834756	0.948633	0	0	0	3.38889	0.38362	1	1	6	7	36.7583	0.903677	0.976749	0.975127	0.0210018	1	0.948633		0.976749	0.962691	0.0140581
18S	1704	C	859	128	987	0.0211089	0	0	3	0	3	0.311111	0	0.293194	94	51	145	1.00175	0	0.502155	0.265116	0.205963
18S	1705	C	1884	98	1982	0.51124	0	0	3	0	3	0.427778	0	0.363208	87	119	206	0.50306	0	0.33577	0.232992	0.165131
18S	1706	G	615	67	682	0.786384	0	0.440571	9	0	9	0.426667	0	0	69	16	85	3.1801	0.201437	0.762894	0.401155	0.312695
18S	1707	U	771	74	845	0.52083	0	0.342731	3	0	3	0.769444	0	0.506399	113	58	171	1.30155	0.0403848	0.566942	0.472024	0.0947063
18S	1708	C	1885	153	2038	0.399139	0	0	0	0	0	7.23333	0.633808	1	193	70	263	0.767845	0.0269217	0.435272	0.478424	0.409387
18S	1709	G	1161	53	1214	0.125066	0	0.111245	7	1	8	0.134568	0	0	250	106	356	0.45014	0	0.311012	0.140752	0.128673
18S	1710	C	1752	94	1846	0.277603	0	0	26	0	26	0.764198	0	0	457	303	760	0.300292	0	0	0	0
18S	1711	U	2305	103	2408	0.492191	0	0	4	3	7	0.1125	0	0.113924	451	954	1405	0.634329	0	0	0.0379747	0.0537043
18S	1712	A	1148	61	1209	0.0160422	0	0.0158018	5	0	5	0.481481	0	0.366197	208	489	697	0.131917	0	0	0.127333	0.169026
18S	1713	C	1153	48	1201	0.0446386	0	0	5	0	5	0.383333	0	0.315068	208	482	690	0.12137	0	0	0.105023	0.148525
18S	1714	U	1236	87	1323	0.202568	0	0	9	1	10	0.320202	0	0	254	862	1116	0.517746	0	0	0	0
18S	1715	A	592	69	661	0.52286	0.00242303	0.343682	3	0	3	0.997222	0	0.570747	118	274	392	0.490811	0	0.329787	0.414739	0.11046
18S	1716	C	569	102	671	0.362781	0	0.266497	7	1	8	0.214815	0	0	159	236	395	0.380107	0	0.275923	0.180807	0.127908
18S	1717	C	189	264	453	0.830176	0.0217935	0.454151	6	3	9	0.415556	0	0	123	540	663	0.288722	0	0	0.151384	0.214089
18S	1718	G	122	35	157	3.86723	0.535652	0.795579	1	0	1	2.26667	0.367685	0.819277	53	65	118	2.95154	0.390917	0.748526	0.787794	0.0294039	1
18S	1719	A	132	92	224	2.66059	0.2973	0.727704	1	0	1	2.77778	0.203582	0.847458	82	65	147	2.66697	0	0.728638	0.767933	0.0562337	1
18S	1720	U	223	510	733	0.197184	0	0.164894	1	2	3	1.23056	0	0.621318	83	61	144	3.4908	0.0209146	0.778518	0.521577	0.26025
18S	1721	U	341	643	984	0.0347659	0	0	1	0	1	3.93889	0.444403	0.887359	111	42	153	4.02006	0.360611	0.801836	0.563065	0.399675
18S	1722	G	514	145	659	0.754916	0.0243994	0.430544	9	0	9	0.07	0	0.0721649	265	77	342	1.66236	0.193154	0.625078	0.375929	0.229005
18S	1723	G	619	72	691	0.966586	0.157831	0.491866	9	0	9	0.18	0	0.166667	513	126	639	0.581753	0	0.368154	0.342229	0.134022
18S	1724	A	922	135	1057	0.446482	0.0800709	0.308869	5	0	5	1.28333	0.141779	0.606299	609	42	651	0.755539	0.04243	0.430751	0.44864	0.122082
18S	1725	U	1778	585	2363	0.29726	0	0	19	6	25	0.502564	0	0	2211	114	2325	0.533357	0	0	0	0
18S	1726	G	1875	838	2713	0.324196	0	0	28	2	30	0.582796	0	0	2209	142	2351	0.507719	0	0	0	0
18S	1727	G	1456	602	2058	0.0163618	0	0.0161061	11	1	12	0.21453	0	0.18858	2284	126	2410	0.505314	0	0	0.0682287	0.0853549
18S	1728	U	1193	1224	2417	0.115201	0	0	18	4	22	0.356522	0	0	1534	376	1910	0.350654	0	0	0	0
18S	1729	U	826	1945	2771	0.207624	0	0	6	6	12	0.209402	0	0.184906	870	219	1089	0.17528	0	0.149256	0.111387	0.080096
18S	1730	U	949	1374	2323	0.000678906	0	0.000678737	16	2	18	0.21462	0	0	1065	167	1232	0.0479139	0	0	0.000226246	0.00031996
18S	1731	A	1135	2192	3327	0.345399	0	0	9	4	13	0.0650794	0	0.0654952	765	122	887	0.236924	0	0.191718	0.0857376	0.0795665
18S	1732	G	513	1768	2281	0.0471906	0	0	1	0	1	6.48333	0.727438	0.928401	204	179	383	1.51227	0.255915	0.602578	0.510326	0.384591
18S	1733	U	570	2034	2604	0.248599	0	0	1	14	15	0.261111	0	0	260	351	611	0.251271	0	0.201075	0.067025	0.0947877
18S	1734	G	675	704	1379	0.420757	0.0391684	0.296301	6	1	7	0.544444	0	0.383562	179	263	442	0.435365	0	0.303791	0.327884	0.0394883
18S	1735	A	613	1174	1787	0.0269078	0	0	3	8	11	0.106481	0	0	156	231	387	0.362457	0	0.266536	0.0888454	0.125646
18S	1736	G	640	1325	1965	0.215632	0	0	5	11	16	0.418301	0	0	148	236	384	0.244762	0	0.197045	0.0656816	0.0928878
18S	1737	G	327	552	879	0.734179	0.148565	0.423636	1	4	5	0.783333	0.0446969	0.484536	73	104	177	1.61548	0.307441	0.618991	0.509054	0.0816159
18S	1738	C	407	522	929	0.411744	0.019498	0.291879	1	9	10	0.0909091	0	0	105	204	309	0.390968	0.0301471	0.281729	0.191203	0.135264
18S	1739	C	352	294	646	0.880405	0.136539	0.468585	2	5	7	0.330556	0	0.274194	166	226	392	0.111366	0	0.100436	0.281071	0.150375
18S	1740	C	585	464	1049	0.036836	0	0.03556	5	4	9	0.0277778	0	0.0299401	417	87	504	0.125721	0	0	0.0218334	0.0156081
18S	1741	U	538	289	827	0.356146	0	0.26285	2	1	3	1.95	0.393318	0.722222	279	78	357	0.389944	0.0345174	0.281112	0.422061	0.212377
18S	1742	C	564	519	1083	0.0358139	0	0	4	7	11	0.0453704	0	0	389	168	557	0.0936479	0	0	0	0
18S	1743	G	565	667	1232	0.215139	0	0	4	8	12	0.112821	0	0	388	302	690	0.264448	0	0	0	0
18S	1744	G	371	255	626	0.715045	0.085482	0.417313	7	5	12	0.0435897	0	0	219	255	474	0.342433	0	0.255484	0.224266	0.171792
18S	1745	A	405	336	741	0.441569	0	0.306598	3	5	8	0.481481	0.0349604	0.351351	331	202	533	0.477278	0	0.32349	0.327146	0.0184525
18S	1746	U	350	1243	1593	0.384386	0	0	3	10	13	0.052381	0	0	271	467	738	0.26387	0	0.209003	0.0696677	0.0985251
18S	1747	C	295	1442	1737	0.467952	0	0	2	19	21	0.427778	0	0	176	713	889	0.172747	0	0.147442	0.0491474	0.0695049
18S	1748	G	100	708	808	0.207307	0	0.171886	0	17	17	0.262963	0	0	64	558	622	0.81878	0	0.450579	0.207488	0.185663
18S	1749	G	109	525	634	0.447752	0	0.309611	5	7	12	0.0128205	0	0.0136986	60	332	392	2.06333	0.139967	0.674118	0.332476	0.270099
18S	1750	C	143	1265	1408	0.466619	0	0	6	9	15	0.227083	0	0	53	1810	1863	0.428177	0	0	0	0
18S	1751	C	54	734	788	0.0175046	0	0	1	10	11	0.0138889	0	0.0149254	22	2726	2748	0.639986	0	0	0.00497512	0.00703589
18S	1752	C	55	593	648	0.206454	0	0.171344	0	10	10	0.0727273	0	0.0740741	15	2613	2628	0.619906	0	0	0.0818059	0.0701641
18S	1753	C	87	276	363	1.18617	0.00554043	0.543262	0	9	9	0.122222	0	0.119565	27	1626	1653	0.367419	0	0	0.220942	0.233083
18S	1754	G	62	130	192	3.03293	0.351529	0.753009	1	6	7	0.272222	0	0.237288	66	107	173	5.44132	0.500581	0.845507	0.611935	0.267593
18S	1755	C	52	156	208	2.8504	0.350267	0.741208	1	1	2	2.24815	0.458332	0.771283	50	173	223	3.5753	0.342034	0.782198	0.764896	0.017333	1
18S	1756	C	72	349	421	1.00632	0.0833178	0.502168	4	6	10	0.251515	0	0	93	221	314	2.01933	0.180458	0.669505	0.390558	0.28449
18S	1757	G	92	456	548	0.584396	0.0732788	0.369269	1	6	7	0.0291667	0	0.0322581	193	316	509	0.59183	0	0.372251	0.257926	0.159576
18S	1758	G	564	927	1491	0.440646	0	0	4	4	8	0.148148	0	0	656	136	792	0.203699	0	0	0	0
18S	1759	G	848	908	1756	0.486245	0	0	3	6	9	0.258889	0	0	378	157	535	0.0338516	0	0.0328024	0.0109341	0.0154632
18S	1760	G	452	602	1054	0.00650869	0	0.00647269	0	4	4	0.633333	0.0213192	0.44186	312	134	446	0.19043	0	0.160269	0.202867	0.180281
18S	1761	U	464	565	1029	0.251607	0	0.201183	1	2	3	1.61389	0	0.682726	208	125	333	1.51158	0	0.602562	0.495491	0.210664
18S	1762	C	550	769	1319	0.00664983	0	0	2	3	5	0.796296	0	0.488636	438	98	536	0.656197	0	0.396653	0.295096	0.212017
18S	1763	G	405	784	1189	0.139132	0	0.122229	4	7	11	0.126852	0	0	264	439	703	0.348453	0	0.258682	0.12697	0.10566
18S	1764	G	420	716	1136	0.204183	0	0.169685	2	2	4	1.30444	0	0.619852	406	149	555	0.840008	0	0.456971	0.415503	0.186104
18S	1765	C	904	701	1605	0.214148	0	0	4	5	9	0.106667	0	0.10596	594	188	782	0.314701	0	0.239604	0.115188	0.0980352
18S	1766	C	763	378	1141	0.0966239	0	0.0881807	12	1	13	0.223016	0	0	789	110	899	0.175025	0	0.149095	0.0790919	0.0612061
18S	1767	C	3131	709	3840	0.767349	0	0	40	5	45	0.845652	0	0	4919	329	5248	0.893004	0	0	0	0
18S	1768	A	301	156	457	1.65497	0.145737	0.623861	3	0	3	1.95278	0	0.722508	337	83	420	1.5872	0	0.614045	0.653472	0.0489802
18S	1769	C	153	346	499	1.25404	0.00490426	0.556847	1	7	8	0.2	0	0.183673	519	150	669	0.476683	0	0.323133	0.354551	0.153959
18S	1770	G	160	348	508	1.08005	0	0.519733	2	0	2	2.5037	0	0.78972	236	229	465	0.989223	0	0.497828	0.602427	0.132738
18S	1771	G	85	397	482	1.04806	0	0.51225	0	2	2	2.28519	0	0.774153	135	196	331	1.56767	0	0.611259	0.632554	0.107977
18S	1772	C	151	490	641	0.3937	0	0.282802	1	6	7	0.0347222	0	0.0381679	136	227	363	1.07131	0	0.5179	0.279623	0.195863
18S	1773	C	311	422	733	0.207463	0	0.172011	0	2	2	1.72963	0.144402	0.721793	140	210	350	0.897278	0.0508409	0.47364	0.455815	0.224801
18S	1774	C	252	519	771	0.0197179	0	0	4	4	8	0.385185	0	0	92	341	433	0.132386	0	0	0	0
18S	1775	U	367	590	957	0.11843	0	0	3	6	9	0.366667	0	0	132	354	486	0.237851	0	0	0	0
18S	1776	G	251	646	897	0.0386414	0	0.0372437	1	2	3	0.855556	0	0.532872	91	269	360	0.104709	0	0.0950226	0.221713	0.221284
18S	1777	G	292	249	541	1.05004	0.19054	0.512666	2	0	2	2.16296	0.140332	0.764398	90	61	151	2.36791	0.228236	0.704456	0.660507	0.107365
18S	1778	C	468	264	732	0.631302	0.123403	0.387317	0	0	0	9.85556	0.825834	1	202	55	257	1.15177	0.03013	0.536231	0.641183	0.260904
18S	1779	G	1414	136	1550	0.246429	0	0	9	0	9	0.131111	0	0.127155	293	85	378	0.658311	0	0.39761	0.174922	0.1658
18S	1780	G	1107	60	1167	0.121081	0	0.108086	7	2	9	0.225556	0	0.200395	269	59	328	1.25545	0.196176	0.557381	0.288621	0.193743
18S	1781	A	1847	157	2004	0.374298	0	0	17	2	19	0.382222	0	0	448	122	570	0.397042	0	0.284559	0.0948529	0.134142
18S	1782	G	1220	174	1394	0.0123059	0	0.0121649	11	1	12	0.176923	0	0.160839	642	324	966	0.0388027	0	0	0.057668	0.0731219
18S	1783	C	2105	250	2355	0.418214	0	0	26	7	33	0.583987	0	0	1280	696	1976	0.517468	0	0	0	0
18S	1784	G	1251	242	1493	0.0307824	0	0.0298825	7	5	12	0.47094	0	0.33783	339	537	876	0.477372	0	0.323372	0.230361	0.141883
18S	1785	C	540	349	889	0.911061	0.177402	0.477011	15	6	21	0.118182	0	0	320	1018	1338	0.0442702	0	0.0424238	0.173145	0.215563
18S	1786	U	1031	620	1651	0.0213949	0	0.0209592	1	3	4	3.54667	0.486024	0.815951	793	693	1486	0.0202795	0	0.0198895	0.2856	0.375015
18S	1787	G	455	381	836	1.2559	0.293326	0.557013	13	5	18	0.238596	0	0.201183	516	401	917	0.847192	0.0976993	0.458908	0.405702	0.15006
18S	1788	A	1507	600	2107	0.0850991	0	0	25	10	35	0.330556	0	0	1441	1185	2626	0.38221	0	0	0	0
18S	1789	G	1315	561	1876	0.173232	0	0.14772	5	9	14	0.922963	0.100776	0.497207	1099	610	1709	0.071566	0	0.0668228	0.23725	0.186761
18S	1790	A	1292	470	1762	0.352612	0	0.260799	36	5	41	0.385714	0	0	2051	935	2986	0.444511	0	0	0.0869331	0.122942
18S	1791	A	2014	453	2467	0.0389699	0	0.0375229	17	0	17	0.798765	0	0.458215	901	1026	1927	0.0676233	0	0	0.165246	0.207726
18S	1792	G	2456	248	2704	0.056299	0	0.053317	24	3	27	0.168651	0	0.148862	1056	668	1724	0.0726248	0	0.0677442	0.0899743	0.0420541
18S	1793	A	2383	213	2596	0.174235	0	0.148431	37	7	44	0.249136	0	0	989	366	1355	0.380383	0	0.275711	0.14138	0.112669
18S	1794	C	2687	1862	4549	0.340266	0	0	37	14	51	0.344017	0	0	1382	684	2066	0.144208	0	0	0	0
18S	1795	G	3095	1390	4485	0.319683	0	0	30	7	37	0.0906433	0	0	1538	671	2209	0.273002	0	0	0	0
18S	1796	G	2447	1000	3447	0.0812709	0	0	9	6	15	1.28542	0.0684837	0.578257	720	286	1006	0.634525	0.0423172	0.388437	0.322231	0.240669
18S	1797	U	3219	831	4050	0.245067	0	0	57	9	66	0.579104	0	0	969	223	1192	0.229161	0	0.186564	0.062188	0.0879471
18S	1798	C	4123	337	4460	0.374116	0	0	25	2	27	0.0952381	0	0.0898876	1863	396	2259	0.468466	0	0	0.0299625	0.0423734
18S	1799	G	2123	383	2506	0.108957	0	0.0982873	40	3	43	0.415404	0	0	1013	409	1422	0.170907	0	0	0.0327624	0.0463331
18S	1800	A	1934	343	2277	0.119013	0	0.106397	25	2	27	0.171429	0	0	960	104	1064	0.0379551	0	0.0366003	0.0476657	0.0441355
18S	1801	A	1339	475	1814	0.24232	0	0.195141	8	0	8	1.36049	0.115489	0.60483	481	62	543	0.851348	0.0748126	0.46031	0.420094	0.169655
18S	1802	C	1283	397	1680	0.183892	0	0.155406	6	2	8	1.03704	0	0.538462	660	66	726	0.1779	0	0.151208	0.281692	0.181572
18S	1803	U	1340	469	1809	0.0368508	0	0	5	0	5	1.86296	0.0336884	0.690934	705	74	779	0.00383191	0	0	0.230311	0.325709
18S	1804	U	19	16	35	46.338	0.941073	0.97945	0	0	0	13.5667	0.834707	1	35	19	54	13.584	0.800543	0.932595	0.970682	0.028208	1	0.97945		0.932595	0.956022	0.0234277
18S	1805	G	318	566	884	0.579397	0.0293525	0.36711	1	2	3	2.35278	0.105753	0.758281	269	327	596	0.0926856	0	0.0849539	0.403448	0.276083
18S	1806	A	472	461	933	0.498394	0	0.332857	1	0	1	5.31667	0.668472	0.91404	350	157	507	0.348797	0	0.258977	0.501958	0.292943
18S	1807	C	185	862	1047	0.341455	0	0.254722	0	12	12	0.0965812	0	0	184	156	340	1.33513	0.12352	0.572476	0.275733	0.234184
18S	1808	U	174	1685	1859	0.282754	0	0	2	14	16	0.256209	0	0	348	446	794	0.097638	0	0.0890549	0.029685	0.0419809
18S	1809	A	189	1143	1332	0.0806702	0	0.0747001	1	15	16	0.123529	0	0	220	302	522	0.953176	0.11941	0.488492	0.187731	0.214846
18S	1810	U	199	935	1134	0.366177	0	0.268203	3	19	22	0.243961	0	0	137	708	845	0.328789	0	0.247655	0.171953	0.121878
18S	1811	C	92	1307	1399	0.212746	0	0.175528	2	15	17	0.214815	0	0.185304	65	887	952	0.319424	0.0117646	0.242286	0.201039	0.0294377
18S	1812	U	66	2738	2804	0.401192	0	0	0	18	18	0.299415	0	0.24015	141	1637	1778	0.290094	0	0	0.08005	0.113208
18S	1813	A	66	2092	2158	0.074376	0	0	0	20	20	0.34127	0.00972213	0.263804	139	2152	2291	0.435893	0	0	0.0879346	0.124358
18S	1814	G	80	1369	1449	0.530958	0.0194919	0.34697	1	16	17	0.670988	0.102117	0.415361	103	1977	2080	0.34375	0	0	0.254111	0.18184
18S	1815	A	196	1499	1695	0.413155	0	0.292486	4	30	34	0.117143	0	0	143	1585	1728	0.147516	0	0	0.0974952	0.137879
18S	1816	G	573	1872	2445	0.00932134	0	0	2	45	47	0.370139	0	0	217	1748	1965	0.265785	0	0	0	0
18S	1817	G	373	1943	2316	0.104172	0	0.0943809	1	52	53	0.461728	0	0	168	1082	1250	0.192584	0	0.161593	0.0853246	0.0662801
18S	1818	A	546	2069	2615	0.0186969	0	0.0183606	3	32	35	0.162037	0	0	298	788	1086	0.358571	0.00899354	0.264111	0.0941573	0.120409
18S	1819	A	901	3728	4629	0.467336	0	0	2	45	47	0.432639	0	0	321	821	1142	0.26064	0	0.206895	0.0689652	0.0975315
18S	1820	G	389	2192	2581	0.0747827	0	0.0696044	1	14	15	0.822917	0	0.467456	203	568	771	0.965861	0.125904	0.491641	0.3429	0.193501
18S	1821	U	762	3620	4382	0.405007	0	0	1	43	44	0.47679	0	0	464	1610	2074	0.327111	0	0	0	0
18S	1822	A	505	1288	1793	0.645974	0.108464	0.39259	3	7	10	1.35455	0.166594	0.598394	339	433	772	1.05955	0.147975	0.514781	0.501921	0.0845096
18S	1823	A	780	1230	2010	0.422305	0.0124219	0.29702	0	4	4	3.61556	0.392022	0.818822	497	387	884	0.759335	0.0203676	0.431881	0.515908	0.221156
18S	1824	A	1063	1883	2946	0.0510123	0	0	0	4	4	3.26667	0.268683	0.803279	715	476	1191	0.42514	0	0.29849	0.367256	0.331522
18S	1825	A	1321	1205	2526	0.0860924	0	0.0792969	4	4	8	1.12593	0	0.558824	1494	475	1969	0.147101	0	0	0.212707	0.246873
18S	1826	G	2159	835	2994	0.169045	0	0	11	3	14	0.106667	0	0.102564	3008	166	3174	0.499073	0	0	0.034188	0.0483492
18S	1827	U	1476	851	2327	0.133076	0	0.117491	4	5	9	1.00333	0	0.527145	1791	546	2337	0.204211	0	0	0.214879	0.225956
18S	1828	C	1318	1766	3084	0.213794	0	0	16	24	40	0.577778	0	0	1514	466	1980	0.0300634	0	0	0	0
18S	1829	G	336	1405	1741	0.507641	0.0184634	0.336841	5	3	8	1.68765	0	0.655007	390	303	693	2.23601	0.296165	0.691285	0.561044	0.159226
18S	1830	U	814	2895	3709	0.336205	0	0	13	23	36	0.292492	0	0	955	2599	3554	0.386351	0	0	0	0
18S	1831	A	652	493	1145	1.343	0.222098	0.57341	2	4	6	4.21905	0.446589	0.831144	669	420	1089	1.37196	0.166621	0.578631	0.661062	0.120285
18S	1832	A	838	463	1301	1.00592	0.0992141	0.501668	5	4	9	3.09667	0.43744	0.774812	932	212	1144	1.35508	0.195778	0.575599	0.61736	0.115354
18S	1833	C	2849	1617	4466	0.524237	0	0	44	17	61	0.382079	0	0	3174	471	3645	0.351061	0	0	0	0
18S	1834	A	1733	322	2055	0.116769	0	0.104606	38	3	41	0.0277778	0	0.027668	1922	107	2029	0.246103	0	0.197576	0.10995	0.0694676
18S	1835	A	2533	215	2748	0.248777	0	0	45	2	47	0.116898	0	0	3500	155	3655	0.371061	0	0	0	0
18S	1836	G	3158	275	3433	0.437223	0	0	72	6	78	0.497609	0	0	4946	321	5267	0.603689	0	0	0	0
18S	1837	G	1323	232	1555	0.248565	0	0.199183	99	0	99	0.648778	0	0	2119	295	2414	0.0915896	0	0	0.0663943	0.0938957
18S	1838	U	1278	159	1437	0.328048	0	0.247145	50	0	50	0.243137	0	0	2716	309	3025	0.325975	0	0	0.0823816	0.116505
18S	1839	U	556	167	723	1.7895	0.263584	0.641831	23	4	27	0.384524	0	0.285084	768	111	879	1.48221	0.244738	0.597407	0.508107	0.158741
18S	1840	U	668	129	797	1.39011	0.20698	0.581915	16	0	16	1.01046	0.0722133	0.517749	531	162	693	1.82337	0.237385	0.646144	0.581936	0.0524167
18S	1841	C	1044	152	1196	0.528794	0	0.346079	8	0	8	2.36173	0.25591	0.726548	576	82	658	1.71148	0.148388	0.631551	0.568059	0.161684
18S	1842	C	1902	217	2119	0.202945	0	0	11	1	12	0.947009	0	0.506399	759	107	866	0.766116	0	0.434069	0.313489	0.223628
18S	1843	G	555	670	1225	0.372956	0	0.271806	4	2	6	1.8619	0	0.684764	223	622	845	0.500184	0	0.333678	0.430083	0.181849
18S	1844	U	758	1145	1903	0.171038	0	0	0	4	4	1.80444	0	0.692833	470	1425	1895	0.454337	0	0	0.230944	0.326604
18S	1845	A	1344	1910	3254	0.578423	0	0	22	0	22	0.604831	0	0	629	1239	1868	0.522192	0	0	0	0
18S	1846	G	1002	1897	2899	0.52908	0	0	9	0	9	0.0955556	0	0	580	696	1276	0.25928	0	0	0	0
18S	1847	G	187	973	1160	0.275098	0	0.215892	1	3	4	0.711111	0	0.470588	188	363	551	0.88275	0.0455403	0.469313	0.385265	0.119765
18S	1848	U	153	1418	1571	0.164779	0	0	0	11	11	0.368519	0	0	122	516	638	0.701808	0	0.412769	0.13759	0.194581
18S	1849	G	32	480	512	1.4264	0.197781	0.58834	0	1	1	3.01667	0.29183	0.85782	30	766	796	0.295176	0	0.228125	0.558095	0.25796
18S	1850	A	18	380	398	1.81381	0.230344	0.645185	0	0	0	6.64444	0.624954	1	8	482	490	1.1592	0.0375616	0.537372	0.727519	0.197637
18S	1851	A	53	280	333	1.91793	0.152111	0.657967	0	6	6	0.0142857	0	0	7	454	461	1.13896	0	0.533023	0.396996	0.285315
18S	1852	C	20	528	548	0.362842	0	0.266595	1	4	5	0.012963	0	0	4	1047	1051	0.171166	0	0	0.0888651	0.125674
18S	1853	C	15	636	651	0.0802829	0	0	0	3	3	0.519444	0	0.40919	20	1443	1463	0.445128	0	0	0.136397	0.192894
18S	1854	U	0	796	796	0.256476	0	0	0	12	12	0.568376	0	0	0	2197	2197	0.632681	0	0	0	0
18S	1855	G	0	316	316	1.17757	0.0278542	0.541557	0	4	4	0.602222	0	0.429477	0	343	343	2.18408	0.147301	0.686564	0.552533	0.105242
18S	1856	C	0	429	429	0.765013	0	0.434004	0	1	1	4.05556	0.319416	0.890244	0	878	878	0.309253	0	0.236411	0.52022	0.273799
18S	1857	G	0	438	438	0.843002	0	0.457973	0	7	7	0.386111	0	0.306167	0	381	381	2.33325	0.229651	0.700542	0.488228	0.162418
18S	1858	G	0	391	391	1.40079	0.212384	0.584092	0	2	2	3.45556	0.485094	0.838275	0	653	653	1.07627	0.0750992	0.518748	0.647038	0.137831
18S	1859	A	0	752	752	0.505268	0	0.335963	0	7	7	1.65417	0	0.654036	0	724	724	1.2451	0.0469797	0.554927	0.514975	0.13289
18S	1860	A	0	1530	1530	0.237158	0	0	0	14	14	0.548148	0	0.37	0	2021	2021	0.235367	0	0	0.123333	0.17442
18S	1861	G	0	2150	2150	0.404799	0	0	0	35	35	0.332099	0	0	0	2034	2034	0.206366	0	0	0	0
18S	1862	G	0	1467	1467	0.208379	0	0.172542	0	25	25	0.362393	0	0.273725	0	2835	2835	0.35594	0	0	0.148756	0.113006
18S	1863	A	0	589	589	2.34791	0	0.701661	0	19	19	0.966667	0	0.504348	0	1150	1150	0.791322	0	0.441967	0.549325	0.110687
18S	1864	U	0	1866	1866	0	0	0	0	22	22	0	0	0	0	1961	1961	0	0	0	0	0
18S	1865	C	0	3738	3738	0	0	0	0	139	139	0	0	0	0	5102	5102	0	0	0	0	0
18S	1866	A	0	1339	1339	0	0	0	0	10	10	0	0	0	0	862	862	0	0	0	0	0
18S	1867	U	0	2724	2724	0	0	0	0	30	30	0	0	0	0	1678	1678	0	0	0	0	0
18S	1868	U	0	6492	6492	0	0	0	0	151	151	0	0	0	0	4533	4533	0	0	0	0	0
18S	1869	A	0	118	118	0	0	0	0	2	2	0	0	0	0	78	78	0	0	0	0	0
28S	1	C	2178	0	2178	0	0	0	11	0	11	0	0	0	1630	0	1630	0	0	0	0	0
28S	2	G	664	0	664	0	0	0	1	0	1	0	0	0	785	0	785	0	0	0	0	0
28S	3	C	603	0	603	0	0	0	3	0	3	0	0	0	435	0	435	0	0	0	0	0
28S	4	G	406	0	406	0	0	0	1	0	1	0	0	0	169	0	169	0	0	0	0	0
28S	5	A	305	0	305	0	0	0	0	0	0	0	0	0	109	0	109	0	0	0	0	0
28S	6	C	183	0	183	0	0	0	0	0	0	0	0	0	163	0	163	0	0	0	0	0
28S	7	C	507	0	507	0.0442039	0	0.0424125	1	0	1	1.7	0.284265	0.772727	271	0	271	1.5844	0	0.613936	0.476358	0.313619
28S	8	U	341	0	341	0.785673	0	0.440709	6	0	6	0.068254	0	0.0737564	275	0	275	2.50688	0	0.715586	0.410017	0.262923
28S	9	C	348	0	348	1.19917	0	0.545995	2	0	2	2.66667	0	0.8	503	0	503	1.61978	0	0.618756	0.654917	0.106803
28S	10	A	572	0	572	0.572523	0	0.364484	13	0	13	0.138095	0	0	1106	0	1106	0.452655	0	0.311799	0.225428	0.160846
28S	11	G	359	0	359	1.97157	0.203115	0.664099	3	0	3	3.04444	0.3283	0.802343	1002	0	1002	0.938906	0.00598143	0.484494	0.650312	0.130127
28S	12	A	357	0	357	2.55975	0.39819	0.719646	8	0	8	1.06173	0.0441764	0.544304	1394	0	1394	0.616559	0	0.381571	0.548507	0.13805
28S	13	U	992	0	992	0.344523	0	0.256434	11	0	11	0.667593	0	0.421391	2361	0	2361	0.00638348	0	0.00634566	0.228057	0.170626
28S	14	C	3197	0	3197	0.62512	0	0	52	0	52	0.683229	0	0	5466	0	5466	0.588692	0	0	0	0
28S	15	A	2772	34	2806	0.489134	0	0	39	1	40	0.499187	0	0	5509	40	5549	0.516454	0	0	0	0
28S	16	G	2237	24	2261	0.259446	0	0	22	1	23	0.00416667	0	0	3801	62	3863	0.143452	0	0	0	0
28S	17	A	1371	60	1431	0.452747	0	0.311799	30	0	30	0.217921	0	0	2488	70	2558	0.586601	0	0.369813	0.227204	0.162394
28S	18	C	2027	210	2237	0.00146957	0	0	25	1	26	0.0851852	0	0	2716	268	2984	0.418496	0	0.295098	0.0983659	0.13911
28S	19	G	267	318	585	3.42909	0.450858	0.774518	3	0	3	5.7	0.567081	0.883721	444	396	840	4.44747	0.433159	0.816607	0.824949	0.0449704	1
28S	20	U	396	600	996	1.63709	0.200973	0.62103	4	3	7	2.26667	0.249157	0.721485	831	1035	1866	1.44069	0	0.590409	0.644308	0.055986
28S	21	G	564	2251	2815	0.129597	0	0	17	22	39	0.488889	0	0	771	6352	7123	0.44995	0	0	0	0
28S	22	G	547	2534	3081	0.189549	0	0	4	21	25	0.173077	0	0	562	7029	7591	0.501222	0	0	0	0
28S	23	C	506	5299	5805	0.606641	0	0	10	26	36	0.47027	0	0	684	10393	11077	0.709376	0	0	0	0
28S	24	G	749	3267	4016	0.338415	0	0	5	3	8	1.46914	0.130885	0.623037	643	2372	3015	0.310389	0	0.236928	0.286655	0.256773
28S	25	A	472	1869	2341	0.297637	0	0.229444	4	4	8	1.45802	0.147087	0.621252	525	654	1179	2.36479	0.164511	0.702982	0.517893	0.206675
28S	26	C	396	800	1196	1.79774	0.260675	0.64276	3	15	18	0.12807	0	0.119086	712	1346	2058	0.830543	0	0.453835	0.405227	0.216534
28S	27	C	662	1543	2205	0.511398	0	0.338463	4	15	19	0.0766667	0	0.0746753	862	1805	2667	0.336257	0	0.251711	0.221616	0.109773
28S	28	C	1182	1387	2569	0.300847	0	0.23134	16	15	31	0.402778	0	0	1427	1108	2535	0.236576	0	0.191376	0.140905	0.100962
28S	29	G	566	2439	3005	0.111629	0	0.100449	3	12	15	0.363889	0	0.279616	310	1099	1409	1.0395	0	0.50986	0.296642	0.167574
28S	30	C	271	3989	4260	0.264614	0	0	7	16	23	0.133796	0	0	96	1636	1732	0.348522	0	0.258558	0.086186	0.121885
28S	31	U	121	5642	5763	0.4798	0	0	3	22	25	0.117949	0	0	103	3158	3261	0.289165	0	0	0	0
28S	32	G	77	3577	3654	0.133722	0	0	0	11	11	1.05741	0.0967814	0.535647	105	2682	2787	0.141543	0	0	0.178549	0.252507
28S	33	A	98	2412	2510	0.287044	0	0.223095	2	11	13	0.807937	0.0353751	0.465265	206	2859	3065	0.24372	0	0	0.229453	0.189997
28S	34	A	126	3029	3155	0.0564533	0	0	1	20	21	0.090404	0	0.0865152	135	1532	1667	0.443885	0	0.307552	0.131356	0.129499
28S	35	U	162	3006	3168	0.0972161	0	0	4	37	41	0.5	0	0	247	1904	2151	0.112867	0	0.101462	0.0338207	0.0478297
28S	36	U	212	3173	3385	0.237652	0	0	2	26	28	0.247126	0	0	154	1577	1731	0.389101	0	0.280226	0.0934087	0.1321
28S	37	U	187	3493	3680	0.371043	0	0	0	46	46	0.586288	0	0	184	5250	5434	0.620994	0	0	0	0
28S	38	A	30	581	611	2.70372	0.445243	0.730324	2	1	3	4.60278	0.380307	0.859886	67	778	845	1.88318	0.145612	0.653428	0.747879	0.0851953
28S	39	A	81	767	848	1.33214	0.0911144	0.571498	3	25	28	0.371264	0	0	139	1087	1226	0.852513	0	0.460395	0.343965	0.247413
28S	40	G	23	413	436	3.25629	0.310852	0.765465	1	2	3	4.10556	0.417124	0.845538	73	1479	1552	0.400594	0	0.286149	0.632384	0.246998
28S	41	C	150	2387	2537	0.447969	0	0	2	11	13	0.238095	0	0.204082	457	3096	3553	0.46521	0	0	0.0680272	0.096205
28S	42	A	25	627	652	1.15928	0	0.537264	1	3	4	2.14222	0	0.728097	96	652	748	1.86524	0.0159039	0.651293	0.638885	0.0783996
28S	43	U	276	2417	2693	0.643657	0	0	0	28	28	0.61341	0	0	809	3102	3911	0.572344	0	0	0	0
28S	44	A	42	451	493	1.01165	0	0.503402	0	0	0	10.8111	0.627489	1	163	829	992	0.730189	0	0.422274	0.641892	0.255377
28S	45	U	89	696	785	0.156913	0	0.13578	1	5	6	0.530159	0	0.382151	210	1007	1217	0.327322	0	0.246756	0.254896	0.100745
28S	46	U	321	573	894	0.0958038	0	0	3	17	20	0.634392	0	0	814	1422	2236	0.382859	0	0	0	0
28S	47	A	63	268	331	1.53979	0.00418032	0.606987	1	2	3	1.33056	0	0.639519	172	1013	1185	0.1638	0	0.140848	0.462451	0.227796
28S	48	G	71	241	312	1.34448	0	0.574249	1	3	4	0.655556	0	0.450382	77	1131	1208	0.0358147	0	0	0.341543	0.246745
28S	49	U	45	381	426	0.63133	0	0.38756	0	7	7	0.0652778	0	0	55	641	696	0.645034	0	0.392452	0.260004	0.183861
28S	50	C	45	310	355	0.770662	0.0367677	0.435931	0	3	3	1.08333	0	0.590909	46	638	684	0.373479	0	0.272211	0.433017	0.130124
28S	51	A	45	600	645	0.00462676	0	0	2	1	3	1.33333	0	0.64	35	431	466	0.97616	0.132834	0.494504	0.378168	0.273923
28S	52	G	39	174	213	2.26521	0.346719	0.694736	0	7	7	0.140278	0	0.138167	12	305	317	1.73899	0.243841	0.635632	0.489512	0.249607
28S	53	C	33	930	963	0.364673	0	0	0	4	4	0.8	0	0.5	21	834	855	0.187461	0	0	0.166667	0.235702
28S	54	G	64	1049	1113	0.454448	0	0	0	3	3	1.34722	0	0.642384	24	930	954	0.343514	0	0	0.214128	0.302823
28S	55	G	120	471	591	0.122504	0	0.109299	0	3	3	1.45	0	0.659091	34	599	633	0.0517	0	0	0.25613	0.288409
28S	56	A	75	1142	1217	0.535039	0	0	6	32	38	0.852137	0	0	34	872	906	0.413769	0	0	0	0
28S	57	G	100	931	1031	0.467657	0	0	0	15	15	0.49375	0	0	45	763	808	0.374523	0	0	0	0
28S	58	G	71	334	405	0.372797	0	0.272048	1	4	5	0.424074	0	0.337261	65	291	356	0.455742	0.016599	0.313669	0.307659	0.0269599
28S	59	A	94	289	383	0.327054	0	0.246936	0	3	3	0.938889	0	0.555921	76	194	270	0.824559	0.163167	0.452838	0.418565	0.12845
28S	60	G	63	148	211	1.0892	0.155961	0.522528	0	0	0	6.23333	0.509205	1	63	165	228	0.942164	0.145297	0.486204	0.669577	0.234114
28S	61	A	71	90	161	1.24753	0.111596	0.556596	1	3	4	0.211111	0	0.208791	61	132	193	1.0642	0.154911	0.516842	0.42741	0.155436
28S	62	A	84	46	130	1.62358	0	0.620647	0	3	3	0.391667	0	0.343066	121	154	275	0.525966	0	0.345498	0.436404	0.130284
28S	63	G	93	32	125	1.20265	0	0.547975	0	0	0	2.83333	0.19201	1	157	249	406	0.0617254	0	0	0.515992	0.408874
28S	64	A	114	40	154	0.468746	0	0.320555	0	0	0	2.12222	0.345281	1	102	165	267	0.406716	0	0.289894	0.536816	0.32776
28S	65	A	86	50	136	0.71395	0	0.418334	0	0	0	2.05556	0.392837	1	101	147	248	0.566444	0	0.362541	0.593625	0.288252
28S	66	A	67	82	149	1.03015	0	0.509097	0	0	0	2.38889	0.58977	1	167	163	330	0.388755	0	0.280541	0.596546	0.300157
28S	67	C	107	74	181	1.1685	0	0.54022	2	0	2	0.240741	0	0.265306	216	160	376	0.367934	0	0.269493	0.35834	0.12862
28S	68	U	425	237	662	0.320932	0	0	2	2	4	0.206667	0	0	758	600	1358	0.637773	0	0	0	0
28S	69	A	143	55	198	2.06946	0.164573	0.675315	3	2	5	0.188889	0	0	151	165	316	1.06705	0	0.517008	0.397441	0.288369
28S	70	A	147	37	184	2.90883	0.416178	0.745199	2	1	3	0.508333	0	0.403974	96	85	181	2.89383	0.215978	0.744234	0.631136	0.160628
28S	71	C	303	122	425	0.927621	0.204129	0.481813	3	0	3	0.791667	0.0835828	0.513514	229	86	315	1.32598	0	0.570851	0.522059	0.0368487
28S	72	C	1266	224	1490	0.477688	0	0	7	0	7	0.0694444	0	0	1185	267	1452	0.571232	0	0	0	0
28S	73	A	1349	98	1447	0.420549	0	0	5	2	7	0.0138889	0	0.015625	633	249	882	0.222927	0	0	0.00520833	0.0073657
28S	74	G	1465	48	1513	0.436805	0	0	8	0	8	0.0901235	0	0	1130	281	1411	0.579533	0	0	0	0
28S	75	G	1188	42	1230	0.304793	0	0	16	0	16	0.568627	0	0	501	101	602	0.00657822	0	0	0	0
28S	76	A	1121	33	1154	0.276008	0	0	10	0	10	0.294949	0	0	653	28	681	0.196676	0	0	0	0
28S	77	U	1218	81	1299	0.403197	0	0	13	0	13	0.49127	0	0	504	25	529	0.00119497	0	0	0	0
28S	78	U	412	37	449	0.799481	0.226919	0.444834	4	1	5	0.259259	0	0.237288	186	11	197	1.62649	0.24797	0.620456	0.434193	0.156609
28S	79	C	315	34	349	0.969778	0.179025	0.493044	5	0	5	0.12963	0	0.134615	137	15	152	1.7833	0.210446	0.642222	0.423294	0.213018
28S	80	C	179	75	254	1.29922	0.180652	0.566035	0	0	0	5.93333	0.761012	1	44	18	62	5.18907	0.484216	0.840581	0.802205	0.179232	1
28S	81	C	99	101	200	1.41128	0.126231	0.586492	1	2	3	0.461111	0	0.380734	107	34	141	1.16901	0.0803366	0.540717	0.502648	0.0882082
28S	82	U	111	84	195	1.04977	0	0.513419	1	0	1	1.60556	0.108154	0.762533	147	38	185	0.512246	0	0.339941	0.538631	0.173441
28S	83	C	170	149	319	0.0139583	0	0.0138087	0	3	3	0.111111	0	0.129032	226	103	329	0.221886	0	0	0.0476137	0.057847
28S	84	A	303	136	439	0.411414	0	0	0	2	2	0.640741	0	0.490085	256	59	315	0.157068	0	0	0.163362	0.231028
28S	85	G	139	32	171	0.62345	0.0568548	0.385408	1	1	2	0.740741	0	0.526316	131	150	281	0.120292	0	0.107716	0.339813	0.173907
28S	86	U	231	34	265	0.0290309	0	0.0283153	7	1	8	0.434568	0	0	301	188	489	0.263333	0	0	0.00943845	0.013348
28S	87	A	145	49	194	0.449573	0	0.311243	1	0	1	2.26667	0.164673	0.819277	142	65	207	1.0766	0.046798	0.519647	0.550056	0.208516
28S	88	A	92	59	151	0.997661	0.169883	0.501065	2	2	4	0.322222	0	0.287129	139	70	209	1.2537	0.16289	0.557464	0.448552	0.116443
28S	89	C	121	156	277	0.118385	0	0.106195	2	0	2	1.44444	0.0254062	0.684211	218	226	444	0.0533333	0	0.0507412	0.280382	0.286446
28S	90	G	256	182	438	0.246216	0	0	16	3	19	0.717222	0	0	297	198	495	0.022379	0	0	0	0
28S	91	G	180	96	276	0.331047	0	0.249388	6	0	6	0.0571429	0	0.0625	157	669	826	0.432205	0	0	0.103963	0.10595
28S	92	C	117	335	452	0.119377	0	0	7	3	10	0.387879	0	0	172	977	1149	0.614599	0	0	0	0
28S	93	G	68	151	219	1.08455	0.172844	0.521416	5	1	6	0.052381	0	0	231	170	401	0.285987	0	0.222818	0.248078	0.213615
28S	94	A	99	338	437	0.161923	0	0.139632	4	1	5	0.0740741	0	0.0816327	276	270	546	0.0845419	0	0	0.0737549	0.0572761
28S	95	G	46	445	491	0.160569	0	0.138596	1	3	4	0.195556	0	0.196429	88	126	214	1.47814	0.267103	0.597593	0.310873	0.204112
28S	96	U	174	696	870	0.35044	0	0	1	3	4	0.0977778	0	0.108911	184	211	395	0.235382	0	0.190924	0.0999449	0.0782017
28S	97	G	86	427	513	0.231518	0	0.188291	4	1	5	0.322222	0	0	59	427	486	0.0690851	0	0	0.0627637	0.0887613
28S	98	A	113	713	826	0.260056	0	0	0	0	0	3.01111	0.655595	1	142	271	413	0.0301127	0	0.0293012	0.3431	0.464652
28S	99	A	177	336	513	0.296087	0	0.22879	0	1	1	0.638889	0.0139924	0.560976	92	254	346	0.161127	0	0.139113	0.309626	0.181462
28S	100	C	489	723	1212	0.466548	0	0	0	1	1	0.816667	0.166089	0.620253	212	247	459	0.073599	0	0	0.206751	0.29239
28S	101	A	445	477	922	0.237751	0	0	0	0	0	3.31111	0.385774	1	172	193	365	0.249575	0	0.200166	0.400055	0.432024
28S	102	G	135	373	508	0.521698	0	0.343283	0	1	1	1.52778	0	0.753425	153	138	291	0.683409	0.0950748	0.406795	0.501167	0.180247
28S	103	G	61	452	513	0.459317	0	0.315168	0	1	1	1.83333	0.182408	0.785714	135	149	284	0.77115	0.103465	0.436259	0.512381	0.199498
28S	104	G	55	228	283	1.72124	0.24243	0.633341	0	0	0	5.23333	0.684986	1	66	322	388	0.269637	0	0.212804	0.615382	0.321622
28S	105	A	86	535	621	0.156663	0	0.135633	0	3	3	0.738889	0.011186	0.496269	134	508	642	0.27503	0	0	0.210634	0.209427
28S	106	A	51	1280	1331	0.514364	0	0	0	15	15	0.554861	0	0	135	927	1062	0.604631	0	0	0	0
28S	107	G	23	842	865	0.237516	0	0	0	14	14	0.437778	0	0	60	697	757	0.420595	0	0	0	0
28S	108	A	59	946	1005	0.409885	0	0	0	15	15	0.434028	0	0	100	375	475	0.0641457	0	0	0	0
28S	109	G	46	370	416	0.551985	0	0.356214	0	7	7	0.288889	0	0.24821	50	318	368	0.166004	0	0.142702	0.249042	0.0871681
28S	110	C	85	326	411	0.490102	0	0.329442	0	3	3	1.73056	0.0443075	0.697648	64	148	212	0.956547	0.117509	0.490071	0.505721	0.150726
28S	111	C	155	314	469	0.272884	0	0.214742	2	7	9	0.0333333	0	0.0357143	78	118	196	0.997631	0.101403	0.500679	0.250378	0.191486
28S	112	C	270	411	681	0.221	0	0	4	15	19	0.552222	0	0	205	111	316	0.170978	0	0.146407	0.0488024	0.0690171
28S	113	A	366	129	495	0.0545027	0	0	1	12	13	0.386508	0	0	188	82	270	0.208405	0	0.172991	0.0576637	0.0815488
28S	114	G	129	30	159	1.82972	0.225827	0.64804	2	5	7	0.0208333	0	0.0232558	69	106	175	0.783649	0	0.440756	0.370684	0.259835
28S	115	C	283	290	573	0.398664	0	0	1	3	4	0.504444	0	0.386712	95	101	196	0.531585	0	0.348236	0.244983	0.17394
28S	116	G	199	51	250	0.426073	0	0.299611	1	2	3	0.725	0	0.491525	71	92	163	0.835501	0	0.456707	0.415948	0.0834817
28S	117	C	295	238	533	0.443987	0	0	1	2	3	0.575	0	0.433962	75	300	375	0.254521	0	0	0.144654	0.204572
28S	118	C	149	94	243	0.206193	0	0.171528	0	3	3	0.35	0	0.318182	116	703	819	0.722154	0	0	0.163237	0.130029
28S	119	G	57	62	119	1.19194	0.159975	0.545859	0	2	2	0.422222	0	0.387755	71	168	239	0.157685	0	0.136699	0.356771	0.16847
28S	120	A	72	82	154	0.504659	0	0.336842	0	2	2	0.151852	0	0.18552	54	224	278	0.0832338	0	0	0.174121	0.137751
28S	121	A	25	106	131	0.702525	0	0.414482	2	3	5	0.538889	0	0	22	173	195	0.25051	0	0.201147	0.20521	0.169236
28S	122	U	23	184	207	0.103472	0	0	1	0	1	0.505556	0.0163095	0.502762	11	131	142	0.593395	0	0.374051	0.292271	0.213242
28S	123	C	10	173	183	0.0176932	0	0	0	0	0	1.86667	0.431645	1	10	149	159	0.270694	0	0.214082	0.404694	0.429922
28S	124	C	15	100	115	0.413793	0.0168051	0.294479	0	0	0	1.63333	0.257559	1	14	147	161	0.0622085	0	0.0589076	0.451129	0.399848
28S	125	C	8	106	114	0.381063	0.0140892	0.277668	0	1	1	0.183333	0	0.268293	4	101	105	0.24696	0	0.19956	0.248507	0.034822
28S	126	C	14	216	230	0.376912	0	0	0	1	1	0.144444	0	0.224138	5	139	144	0.233793	0	0	0.0747126	0.10566
28S	127	G	7	127	134	0.153745	0	0.134118	0	3	3	0.505556	0	0	4	29	33	2.21863	0.427021	0.695666	0.276595	0.301344
28S	128	C	16	125	141	0.0908451	0	0.0838207	0	2	2	0.377778	0	0	0	34	34	1.92571	0.335906	0.664694	0.249505	0.295571
28S	129	C	31	157	188	0.254968	0	0	0	0	0	1.02222	0.128442	1	18	23	41	1.36508	0.228103	0.583051	0.527684	0.410121
[truncated: 5,214 more rows]
