# Supplementary material for: Profiling of ribose methylations in ribosomal RNA from diffuse large B-cell lymphoma patients for evaluation of ribosomes as drug targets
Source: NAR Cancer. 2020 Dec 22;2(4):zcaa035. doi: 10.1093/narcan/zcaa035 (PMC8210301; doi:10.1093/narcan/zcaa035)
Supplement: zcaa035_Supplemental_Files [file zcaa035_supplemental_files.zip › Data_S1_DLBCL_7019632.xls]

## Sheet: DLBCL_7019632
Data_handling_v3			ACTAGA_DLBCL_7019632_1						AGCTTG_DLBCL_7019632_2						CGCAAT_DLBCL_7019632_3						Average
RNA	Position	Nucl	5'_reads	3'_reads	5'+3'	v5_score	v6_score	Meth%	5'_reads	3'_reads	5'+3'	v5_score	v6_score	Meth%	5'_reads	3'_reads	5'+3'	v5_score	v6_score	Meth%	Av.Meth%	Std.dev.	>=0.75
18S	1	U	1383	0	1383	0	0	0	1767	0	1767	0	0	0	6812	0	6812	0	0	0	0	0
18S	2	A	208	0	208	0	0	0	186	0	186	0	0	0	974	0	974	0	0	0	0	0
18S	3	C	556	0	556	0	0	0	536	0	536	0	0	0	2475	0	2475	0	0	0	0	0
18S	4	C	608	0	608	0	0	0	357	0	357	0	0	0	2217	0	2217	0	0	0	0	0
18S	5	U	828	0	828	0	0	0	478	0	478	0	0	0	1900	0	1900	0	0	0	0	0
18S	6	G	630	0	630	0	0	0	342	0	342	0	0	0	1058	0	1058	0	0	0	0	0
18S	7	G	239	0	239	0.794028	0	0.443625	207	0	207	0.6086	0	0.379476	893	0	893	0.551964	0	0.355912	0.393004	0.0370647
18S	8	U	270	0	270	0.274047	0	0.215724	194	0	194	0.171966	0	0.147378	938	0	938	0.00428352	0	0.00426977	0.122457	0.0881061
18S	9	U	350	0	350	0.0585312	0	0	246	0	246	0.167566	0	0	869	0	869	0.0180715	0	0	0	0
18S	10	G	106	0	106	1.98733	0.184613	0.667341	84	0	84	1.19281	0.187163	0.546898	294	0	294	1.4896	0.18583	0.599146	0.604462	0.0493139
18S	11	A	61	0	61	3.90412	0.348221	0.798717	36	0	36	3.63634	0.462436	0.788911	100	0	100	5.11848	0.543413	0.837917	0.808515	0.0211721	1
18S	12	U	60	0	60	3.90856	0.372213	0.798943	49	0	49	2.08378	0.262131	0.680133	148	0	148	2.44556	0.318533	0.711157	0.730078	0.050315
18S	13	C	101	0	101	2.15294	0.272811	0.684966	74	0	74	1.06193	0.039622	0.518369	199	0	199	1.36344	0.118054	0.578112	0.593815	0.0689135
18S	14	C	340	0	340	0.00143369	0	0	114	0	114	0.352271	0	0.262189	305	0	305	0.422767	0	0.297828	0.186672	0.132797
18S	15	U	540	0	540	0.166276	0	0	190	0	190	0.0589878	0	0.0559788	735	3	738	0.405097	0	0	0.0186596	0.0263887
18S	16	G	164	4	168	2.4407	0.152736	0.710583	86	3	89	1.79185	0.0131883	0.644379	262	9	271	0.948856	0	0.487799	0.614254	0.0934127
18S	17	C	436	23	459	0.356546	0	0.263256	182	2	184	0.467628	0	0.319806	524	8	532	0.0247238	0	0.0241715	0.202411	0.128131
18S	18	C	682	58	740	0.00737742	0	0	270	6	276	0.225271	0	0.184397	487	28	515	0.34354	0	0.256067	0.146821	0.107863
18S	19	A	856	11	867	0.0503712	0	0	378	5	383	0.00543981	0	0.00542443	571	3	574	0.372638	0	0.27182	0.0924148	0.126878
18S	20	G	645	27	672	0.56452	0	0.361169	195	5	200	1.72012	0.0666847	0.633528	346	31	377	2.13169	0	0.681259	0.558652	0.140994
18S	21	U	1963	251	2214	0.585648	0	0	977	82	1059	0.542746	0	0	1304	445	1749	0.366076	0	0	0	0
18S	22	A	960	137	1097	0.0125885	0	0.0124432	546	31	577	0.0758747	0	0.0706373	743	280	1023	0.573134	0	0.364552	0.149211	0.154112
18S	23	G	335	221	556	1.25498	0	0.55698	126	106	232	2.00944	0	0.668666	274	282	556	2.42398	0	0.708313	0.644653	0.0640725
18S	24	C	979	812	1791	0.341586	0	0	487	568	1055	0.391025	0	0	892	1298	2190	0.075161	0	0	0	0
18S	25	A	700	267	967	0.359676	0	0.264732	369	240	609	0.171749	0	0.14678	639	585	1224	1.11023	0	0.526322	0.312611	0.158603
18S	26	U	2475	476	2951	0.631448	0	0	1059	1005	2064	0.73124	0	0	2249	3781	6030	0.595059	0	0	0	0
18S	27	A	8	66	74	17.552	0.826962	0.946778	5	27	32	22.4771	0.792557	0.958643	7	24	31	102.72	0.9462	0.990657	0.965359	0.0185325	1	0.946778	0.958643	0.990657	0.965359	0.0185325
18S	28	U	527	585	1112	0.0322951	0	0.031312	220	903	1123	0.476414	0	0	522	6239	6761	0.616364	0	0	0.0104373	0.0147606
18S	29	G	740	553	1293	0.180414	0	0	120	151	271	1.35249	0	0.575819	855	1317	2172	0.475651	0	0.322433	0.299417	0.23564
18S	30	C	821	576	1397	0.294882	0	0	144	319	463	0.248683	0	0.199501	901	2648	3549	0.144945	0	0	0.0665002	0.0940455
18S	31	U	408	853	1261	0.2796	0	0	68	306	374	0.39043	0	0.281337	346	5441	5787	0.518723	0	0	0.0937791	0.132624
18S	32	U	200	766	966	0.107112	0	0	37	552	589	0.243936	0	0	61	5073	5134	0.47287	0	0	0	0
18S	33	G	156	343	499	0.494244	0	0.331209	47	187	234	0.571111	0	0.364495	248	582	830	2.33377	0.0742869	0.700292	0.465332	0.166697
18S	34	U	126	189	315	1.39466	0.234324	0.583174	43	367	410	0.172236	0	0	320	551	871	2.01816	0.131318	0.668926	0.417367	0.297192
18S	35	C	140	108	248	1.80107	0.247276	0.643917	39	143	182	0.684457	0.0840803	0.407659	334	1307	1641	0.27367	0	0.21497	0.422182	0.175418
18S	36	U	102	37	139	3.73032	0.469791	0.78979	22	124	146	1.06833	0.189753	0.518222	425	199	624	2.22073	0	0.689854	0.665956	0.112148
18S	37	C	787	199	986	0.457503	0	0	256	85	341	0.199708	0	0	2080	1513	3593	0.608508	0	0	0	0
18S	38	A	392	90	482	0.560248	0	0.359554	127	84	211	0.796279	0	0.444461	484	212	696	1.23628	0	0.553184	0.452399	0.0792485
18S	39	A	393	124	517	0.522158	0	0.343474	96	69	165	1.42001	0	0.588243	565	176	741	0.732989	0	0.423291	0.451669	0.101922
18S	40	A	451	159	610	0.390398	0	0.281113	144	73	217	0.941947	0	0.486201	602	239	841	0.487596	0	0.328036	0.365117	0.0877367
18S	41	G	288	160	448	1.07033	0	0.517542	145	117	262	0.657372	0	0.397547	422	346	768	0.592501	0	0.372361	0.42915	0.0633425
18S	42	A	564	156	720	0.374326	0	0.272646	170	128	298	0.567187	0	0.362688	415	218	633	0.896723	0	0.473168	0.369501	0.0820046
18S	43	U	434	477	911	0.197636	0	0.165173	235	199	434	0.151009	0	0.13146	351	346	697	0.749411	0	0.42873	0.241788	0.132903
18S	44	U	2244	1728	3972	0.801798	0	0	1513	566	2079	0.841309	0	0	2570	1237	3807	0.811441	0	0	0	0
18S	45	A	403	366	769	0.621587	0	0.383628	296	182	478	0.124194	0	0.110679	236	240	476	1.40443	0	0.58461	0.359639	0.194224
18S	46	A	354	500	854	0.466758	0	0.318478	116	159	275	1.01844	0	0.505475	393	246	639	0.729236	0	0.422091	0.415348	0.0764898
18S	47	G	219	242	461	1.98858	0.07271	0.665875	68	154	222	1.56039	0	0.610504	214	217	431	1.74604	0	0.636376	0.637585	0.0226214
18S	48	C	444	605	1049	0.315926	0	0.240253	116	245	361	0.531676	0	0.347748	407	655	1062	0.0865684	0	0.0797404	0.22258	0.110125
18S	49	C	740	793	1533	0.0621396	0	0	203	349	552	0.00665059	0	0.00661854	703	428	1131	0.130968	0	0.115892	0.0408369	0.0531408
18S	50	A	432	812	1244	0.201776	0	0.16801	160	253	413	0.344954	0	0.256942	413	333	746	0.813104	0	0.448791	0.291248	0.117167
18S	51	U	899	1091	1990	0.344573	0	0	196	475	671	0.335565	0	0	1006	682	1688	0.314131	0	0	0	0
18S	52	G	394	468	862	0.699678	0	0.411934	97	211	308	0.576339	0	0.366371	367	314	681	1.0087	0.0543661	0.502532	0.426946	0.0565921
18S	53	C	916	1216	2132	0.298713	0	0	182	428	610	0.197672	0	0	990	1082	2072	0.214402	0	0	0	0
18S	54	A	820	715	1535	0.0455946	0	0.0436336	235	210	445	0.143847	0	0.126004	940	514	1454	0.259145	0	0.205923	0.125187	0.0662567
18S	55	U	1297	1257	2554	0.416147	0	0	250	678	928	0.517869	0	0	1734	1173	2907	0.392297	0	0	0	0
18S	56	G	288	687	975	0.643181	0	0.391668	39	210	249	0.982844	0	0.496676	380	404	784	1.62854	0	0.61986	0.502735	0.0932574
18S	57	U	457	886	1343	0.207821	0	0.172169	58	421	479	0.0169676	0	0	550	782	1332	0.650521	0	0.39431	0.188826	0.161407
18S	58	C	320	427	747	1.16569	0	0.538585	63	242	305	0.490741	0	0.329916	724	637	1361	0.634288	0	0.388287	0.418929	0.0879012
18S	59	U	2395	1346	3741	0.665716	0	0	455	443	898	0.586652	0	0	4641	2879	7520	0.791916	0	0	0	0
18S	60	A	387	327	714	1.07162	0	0.517636	61	79	140	1.97352	0.114474	0.665285	632	507	1139	0.93425	0	0.483223	0.555381	0.0789735
18S	61	A	751	327	1078	0.33771	0	0.252629	167	136	303	0.33125	0	0.249443	1006	631	1637	0.312495	0	0.238203	0.246758	0.00618761
18S	62	G	142	277	419	2.34061	0	0.701153	54	65	119	2.23667	0.0432308	0.692824	442	505	947	1.19092	0	0.543832	0.645936	0.0722788
18S	63	U	2334	473	2807	0.604954	0	0	579	104	683	0.51142	0	0	2552	991	3543	0.506716	0	0	0	0
18S	64	A	307	290	597	1.20277	0	0.546441	79	41	120	2.25473	0.101595	0.694518	530	302	832	1.37284	0	0.578857	0.606605	0.0635569
18S	65	C	453	339	792	0.606824	0	0.377951	166	75	241	0.573646	0	0.365493	617	576	1193	0.525358	0	0.344606	0.362683	0.0137573
18S	66	G	211	305	516	1.32274	0	0.569948	42	98	140	1.70749	0.126537	0.63231	363	405	768	0.993469	0	0.498687	0.566982	0.0545916
18S	67	C	1970	458	2428	0.521339	0	0	676	144	820	0.562309	0	0	2053	728	2781	0.492144	0	0	0	0
18S	68	A	362	224	586	1.61024	0	0.617296	210	70	280	0.679715	0	0.40552	552	267	819	1.05577	0	0.51387	0.512229	0.0864651
18S	69	C	605	399	1004	0.592714	0	0.372374	423	83	506	0.055446	0	0	620	757	1377	0.21457	0	0.176769	0.183048	0.152086
18S	70	G	513	428	941	1.68885	0	0.628342	276	106	382	0.966522	0	0.492141	611	543	1154	1.15182	0	0.535493	0.551992	0.0568146
18S	71	G	749	270	1019	1.79126	0	0.641965	156	160	316	1.70315	0	0.630798	542	323	865	2.23113	0	0.690757	0.654507	0.0260353
18S	72	C	1434	362	1796	1.84124	0	0.648167	346	179	525	1.83325	0	0.647483	1123	578	1701	1.58126	0	0.612732	0.636127	0.0165452
18S	73	C	3131	789	3920	0.430854	0	0.30117	799	189	988	0.660712	0	0.398091	2782	668	3450	0.373402	0	0.271939	0.323733	0.0539162
18S	74	G	2464	872	3336	0.86386	0	0.463553	588	380	968	0.839456	0	0.456617	1943	429	2372	1.22293	0	0.550248	0.49014	0.0425975
18S	75	G	1187	526	1713	3.12554	0.0771528	0.757715	258	202	460	3.36693	0.159381	0.771389	1378	383	1761	2.38795	0	0.704954	0.744686	0.028644
18S	76	U	16071	2017	18088	0.689198	0	0	3905	1136	5041	0.683948	0	0	14720	2236	16956	0.729303	0	0	0	0
18S	77	A	1499	204	1703	3.58167	0.355431	0.781839	460	196	656	2.30369	0.233154	0.697629	1682	342	2024	2.24113	0.0404287	0.691571	0.72368	0.0411992
18S	78	C	37389	955	38344	0.908592	0	0	10213	650	10863	0.911773	0	0	26672	973	27645	0.871359	0	0	0	0
18S	79	A	1406	1001	2407	1.99575	0	0.666287	317	351	668	1.98362	0	0.66517	1307	440	1747	2.58591	0	0.721246	0.684234	0.0261752
18S	80	G	332	514	846	6.76717	0.327452	0.871385	89	75	164	10.0496	0.436709	0.909998	697	722	1419	3.06672	0	0.754232	0.845205	0.0662308	1
18S	81	U	1009	1116	2125	1.67067	0	0.625672	267	215	482	2.24198	0.0613801	0.691989	1676	2174	3850	0.309042	0	0.23613	0.51793	0.201094
18S	82	G	360	428	788	5.52288	0.431732	0.846858	111	73	184	6.57556	0.490606	0.868616	597	913	1510	2.17762	0	0.685442	0.800306	0.081705	1
18S	83	A	444	513	957	2.92067	0.561556	0.74514	105	72	177	4.67222	0.684258	0.824519	676	925	1601	1.28786	0.160528	0.563064	0.710908	0.109449
18S	84	A	279	930	1209	1.65699	0.471819	0.623828	63	112	175	3.87165	0.700842	0.795659	397	809	1206	1.76514	0.282291	0.638546	0.686011	0.0777653
18S	85	A	263	983	1246	0.128762	0	0	66	131	197	0.287149	0	0.223968	361	1751	2112	0.185492	0	0	0.074656	0.10558
18S	86	C	355	385	740	0.387869	0	0.279743	119	104	223	0.00267857	0	0.00268336	357	1651	2008	0.186472	0	0	0.0941421	0.131244
18S	87	U	526	614	1140	0.163453	0	0	199	120	319	0.333368	0	0	554	1814	2368	0.371408	0	0	0	0
18S	88	G	245	450	695	0.337085	0	0.252376	87	78	165	0.344578	0	0.257426	372	493	865	0.669977	0	0.401467	0.303756	0.0691228
18S	89	C	416	1059	1475	0.452627	0	0	124	201	325	0.371438	0	0	580	1731	2311	0.495415	0	0	0	0
18S	90	G	24	287	311	2.06859	0.360815	0.674822	15	123	138	0.679217	0.0930023	0.406225	103	535	638	1.0037	0.145765	0.501316	0.527454	0.111201
18S	91	A	184	473	657	0.498548	0	0.333025	40	122	162	0.714451	0	0.41822	254	494	748	0.665969	0	0.40007	0.383771	0.0366401
18S	92	A	138	542	680	1.80777	0.304173	0.644182	64	126	190	1.89849	0.294111	0.656178	212	298	510	2.74927	0.40551	0.733664	0.678008	0.0396586
18S	93	U	90	727	817	1.54321	0.24264	0.607088	27	173	200	2.02753	0.288098	0.6708	143	423	566	2.41403	0.332583	0.707457	0.661781	0.0414687
18S	94	G	89	916	1005	1.47502	0	0.596202	50	290	340	1.00779	0	0.502674	158	646	804	1.53052	0.0672794	0.605121	0.567999	0.0463352
18S	95	G	128	376	504	8.28207	0.420426	0.892456	33	154	187	6.05715	0.402954	0.858947	103	472	575	5.52014	0.378554	0.846855	0.866086	0.0192888	1
18S	96	C	115	1478	1593	2.2584	0	0.693234	69	247	316	3.70494	0.156666	0.787986	190	1184	1374	1.98802	0	0.665493	0.715571	0.0524426
18S	97	U	272	2284	2556	1.24989	0	0.555631	177	874	1051	0.508344	0	0.337234	244	1763	2007	1.26942	0	0.559482	0.484116	0.103873
18S	98	C	95	17443	17538	0.742822	0	0	48	4955	5003	0.747327	0	0	178	14056	14234	0.752931	0	0	0	0
18S	99	A	6	253	259	25.2768	0.86439	0.962084	1	73	74	24.577	0.874502	0.961404	4	61	65	81.2402	0.957156	0.988023	0.970504	0.0123909	1	0.962084	0.961404	0.988023	0.970504	0.0123909
18S	100	U	174	4987	5161	0.272635	0	0.214262	46	793	839	1.26583	0.157688	0.558955	194	1837	2031	1.69579	0.190633	0.629166	0.467461	0.181319
18S	101	U	1804	32812	34616	0.909197	0	0	624	9539	10163	0.920173	0	0	1513	26840	28353	0.912596	0	0	0	0
18S	102	A	241	1196	1437	3.59607	0	0.782541	76	252	328	4.59348	0.136802	0.821667	191	1386	1577	2.37045	0	0.703436	0.769215	0.0491786	1
18S	103	A	192	1039	1231	3.88028	0.00376876	0.795226	62	196	258	5.43273	0.238174	0.845052	118	1247	1365	2.54924	0	0.718397	0.786225	0.0520969	1
18S	104	A	39	599	638	8.3815	0.436203	0.893556	11	166	177	8.09738	0.549177	0.890628	35	535	570	7.2937	0.367305	0.879612	0.887932	0.00600335	1
18S	105	U	83	501	584	7.2354	0.664011	0.878755	36	132	168	6.57936	0.702777	0.868741	114	739	853	3.36965	0.463305	0.771355	0.839617	0.0484413	1
18S	106	C	955	1877	2832	0.576472	0	0.365754	261	360	621	0.931243	0.191649	0.482601	766	1887	2653	0.273964	0	0.215112	0.354489	0.109492
18S	107	A	358	1034	1392	2.01417	0.366534	0.668393	148	201	349	2.23965	0.458722	0.691935	456	1247	1703	0.872157	0.108901	0.466003	0.608777	0.101413
18S	108	G	265	352	617	3.129	0	0.758108	87	92	179	2.54741	0	0.71923	207	455	662	1.74163	0	0.635603	0.704314	0.0511125
18S	109	U	195	1060	1255	1.04843	0	0.512019	45	123	168	2.96581	0	0.748962	64	470	534	2.42746	0	0.708625	0.656535	0.103507
18S	110	U	8845	2672	11517	0.879399	0	0	2197	835	3032	0.885889	0	0	2479	3883	6362	0.826635	0	0	0	0
18S	111	A	572	689	1261	1.03837	0	0.50961	162	194	356	0.841892	0	0.457776	183	840	1023	0.662554	0	0.39875	0.455379	0.0452901
18S	112	U	2749	1086	3835	0.42849	0	0	795	287	1082	0.489894	0	0	919	1158	2077	0.283542	0	0	0	0
18S	113	G	945	527	1472	0.503689	0	0.33512	170	168	338	0.707506	0	0.415067	264	842	1106	0.258185	0	0.205352	0.318513	0.0864176
18S	114	G	566	330	896	1.34753	0	0.574293	97	125	222	1.44624	0	0.592295	134	616	750	0.700488	0	0.412256	0.526281	0.0809621
18S	115	U	392	240	632	2.07048	0	0.674665	86	99	185	1.67754	0	0.627783	144	630	774	0.476215	0	0.322874	0.541774	0.155964
18S	116	U	24	17	41	42.3167	0.847132	0.977451	4	10	14	30.5785	0.786799	0.970382	2	11	13	78.9635	0.747571	0.988377	0.978737	0.0074027	1	0.977451	0.970382	0.988377	0.978737	0.0074027
18S	117	C	1175	212	1387	0.276177	0	0	303	57	360	0.281841	0	0	499	518	1017	0.381445	0	0	0	0
18S	118	C	1459	68	1527	0.406457	0	0	325	49	374	0.362163	0	0	617	149	766	0.23865	0	0	0	0
18S	119	U	756	69	825	0.0249529	0	0	173	21	194	0.0824501	0	0.0765325	333	43	376	0.376304	0	0.273944	0.116826	0.11541
18S	120	U	988	101	1089	0.365545	0	0	209	46	255	0.244922	0	0	350	100	450	0.00332594	0	0	0	0
18S	121	U	34	31	65	11.0734	0.71616	0.918326	6	0	6	31.8175	0.90072	0.973767	6	6	12	38.0402	0.89542	0.976309	0.956134	0.0267546	1	0.918326	0.973767	0.976309	0.956134	0.0267546
18S	122	G	385	268	653	0.173394	0	0.147965	98	58	156	0.492994	0	0.33162	156	153	309	0.650394	0	0.394856	0.29148	0.104713
18S	123	G	190	143	333	1.58842	0.188504	0.614375	38	66	104	1.6454	0.230951	0.624232	97	220	317	0.992173	0	0.498823	0.579143	0.0569375
18S	124	U	395	169	564	0.4247	0	0.298469	127	121	248	0.0787595	0	0.0732821	115	234	349	0.859111	0	0.46282	0.27819	0.159673
18S	125	C	460	488	948	0.191617	0	0	181	105	286	0.025513	0	0	302	268	570	0.260323	0	0.20684	0.0689467	0.0975053
18S	126	G	220	115	335	1.63991	0.242823	0.621901	100	111	211	0.501468	0	0.335037	132	226	358	1.41631	0.232872	0.586822	0.514587	0.127766
18S	127	C	472	587	1059	0.194549	0	0	187	217	404	0.195967	0	0	498	629	1127	0.210067	0	0	0	0
18S	128	U	754	850	1604	0.466251	0	0	336	222	558	0.407573	0	0	718	704	1422	0.340095	0	0	0	0
18S	129	C	936	290	1226	0.16999	0	0	406	181	587	0.368632	0	0	1221	761	1982	0.520026	0	0	0	0
18S	130	G	359	215	574	1.13834	0.104505	0.53278	169	102	271	0.567034	0	0.362703	403	278	681	0.675073	0	0.403364	0.432949	0.0725169
18S	131	C	889	359	1248	0.0508318	0	0.0484098	271	115	386	0.152799	0	0.132844	1193	435	1628	0.344008	0	0	0.060418	0.0548941
18S	132	U	686	469	1155	0.23786	0	0.192289	190	262	452	0.00453765	0	0	1008	524	1532	0.304682	0	0	0.0640963	0.0906458
18S	133	C	412	878	1290	0.18209	0	0.154142	163	319	482	0.0575569	0	0	896	379	1275	0.16408	0	0	0.0513805	0.072663
18S	134	C	133	542	675	1.86726	0.236049	0.651571	52	127	179	2.16778	0.226528	0.685524	184	243	427	1.82173	0.229825	0.646142	0.661079	0.0174264		0.651571	0.685524	0.646142	0.661079	0.0174264
18S	135	U	233	2235	2468	0.281783	0	0	219	613	832	0.414032	0	0	336	758	1094	0.0402638	0	0	0	0
18S	136	C	295	2069	2364	0.210843	0	0	88	249	337	0.605095	0	0.37768	527	193	720	0.381461	0	0.276406	0.218029	0.159617
18S	137	U	1083	1766	2849	0.336971	0	0	163	626	789	0.377736	0	0	696	301	997	0.0735805	0	0	0	0
18S	138	C	625	1300	1925	0.0566459	0	0.0536355	199	188	387	0.382875	0	0.277386	181	360	541	0.641841	0	0.391367	0.240796	0.140285
18S	139	C	371	1032	1403	0.473496	0	0.321497	126	158	284	0.86078	0	0.463465	255	214	469	0.7513	0	0.429518	0.404827	0.0605305
18S	140	U	1516	4692	6208	0.770194	0	0	394	1399	1793	0.817422	0	0	634	2021	2655	0.810283	0	0	0	0
18S	141	A	113	256	369	4.4267	0.428015	0.816132	57	47	104	3.74328	0.258089	0.790763	227	50	277	1.64297	0.0527178	0.622484	0.743127	0.0859334
18S	142	C	195	936	1131	0.647713	0	0.393309	56	203	259	0.811026	0	0.44878	124	243	367	0.973913	0	0.494072	0.445387	0.0412063
18S	143	U	178	945	1123	0.508412	0	0.33725	51	108	159	1.86451	0	0.652324	109	169	278	1.47965	0	0.597581	0.529052	0.137453
18S	144	U	315	1247	1562	0.0654439	0	0	102	226	328	0.219284	0	0.180296	162	130	292	1.17433	0	0.540937	0.240411	0.22489
18S	145	G	282	286	568	1.55655	0	0.609267	88	41	129	2.18256	0	0.68745	253	62	315	0.963994	0	0.491626	0.596114	0.0804839
18S	146	G	252	199	451	2.10445	0	0.678365	101	58	159	1.62708	0	0.620827	227	124	351	0.792771	0	0.442906	0.580699	0.100226
18S	147	A	328	362	690	0.556553	0	0.357887	121	68	189	0.807836	0	0.448157	214	56	270	0.988889	0	0.498131	0.434725	0.0580367
18S	148	U	1771	1724	3495	0.774412	0	0	725	453	1178	0.786863	0	0	991	908	1899	0.783474	0	0	0	0
18S	149	A	297	193	490	1.2379	0	0.553657	120	66	186	0.97956	0	0.496178	127	155	282	1.24598	0	0.555633	0.535156	0.0275737
18S	150	A	272	298	570	0.784861	0	0.440164	210	85	295	0.194332	0	0.163173	101	177	278	1.31497	0	0.568911	0.390749	0.169287
18S	151	C	363	373	736	0.292583	0	0.226593	176	158	334	0.0570813	0	0.0541519	223	261	484	0.393792	0	0.282951	0.187899	0.0973318
18S	152	U	621	504	1125	0.222844	0	0	361	194	555	0.41271	0	0	354	506	860	0.25251	0	0	0	0
18S	153	G	227	229	456	0.969001	0	0.492676	84	72	156	1.25591	0	0.558296	168	213	381	0.791012	0	0.442303	0.497758	0.0474902
18S	154	U	412	694	1106	0.299147	0	0	137	187	324	0.0206154	0	0	225	877	1102	0.451818	0	0	0	0
18S	155	G	558	226	784	0.182392	0	0	143	132	275	0.013285	0	0	417	432	849	0.331608	0	0	0	0
18S	156	G	153	208	361	0.917465	0.0407899	0.479168	61	84	145	0.973059	0.0227736	0.494891	115	230	345	0.906198	0	0.476117	0.483392	0.00822564
18S	157	U	273	796	1069	0.354071	0	0	109	385	494	0.462941	0	0	160	1002	1162	0.396073	0	0	0	0
18S	158	A	152	182	334	1.3864	0.0340314	0.581687	81	116	197	0.5	0	0.334459	126	206	332	1.56156	0	0.610329	0.508825	0.123848
18S	159	A	1	23	24	32.1862	0.884157	0.971037	2	6	8	32.5556	0.891194	0.973422	2	6	8	100.115	0.953627	0.991199	0.978553	0.00899526	1	0.971037	0.973422	0.991199	0.978553	0.00899526
18S	160	U	150	377	527	0.462395	0	0.3166	32	133	165	0.692838	0	0.410738	176	326	502	0.720919	0	0.4194	0.382246	0.046553
18S	161	U	156	495	651	0.149523	0	0.130248	48	308	356	0.295705	0	0	251	472	723	0.156568	0	0.135535	0.0885942	0.0626828
18S	162	C	225	638	863	0.119959	0	0	42	256	298	0.139056	0	0	322	673	995	0.161245	0	0	0	0
18S	163	U	706	1588	2294	0.675522	0	0	162	555	717	0.645404	0	0	1224	1682	2906	0.735776	0	0	0	0
18S	164	A	487	623	1110	0.19916	0	0	113	170	283	0.0519171	0	0.0495205	480	736	1216	0.18825	0	0	0.0165068	0.0233442
18S	165	G	198	517	715	0.335599	0	0.251535	89	93	182	0.735823	0	0.425243	175	563	738	0.427409	0	0.299714	0.325498	0.0732219
18S	166	A	8	23	31	31.3625	0.77454	0.970037	4	8	12	25.0479	0.719939	0.964457	2	10	12	86.3	0.895705	0.989417	0.974637	0.0106964	1	0.970037	0.964457	0.989417	0.974637	0.0106964
18S	167	G	108	350	458	1.13326	0	0.531777	27	72	99	2.38211	0	0.706415	131	270	401	1.67877	0	0.627277	0.621823	0.0714
18S	168	C	243	702	945	0.0496124	0	0	87	123	210	0.494418	0	0.331896	320	453	773	0.288056	0	0.223861	0.185252	0.138219
18S	169	U	902	1908	2810	0.769813	0	0	477	542	1019	0.781209	0	0	1539	1334	2873	0.755544	0	0	0	0
18S	170	A	317	483	800	0.0439451	0	0	113	208	321	0.106625	0	0	1000	291	1291	0.432052	0	0	0	0
18S	171	A	183	422	605	0.158379	0	0.13692	119	193	312	0.117998	0	0	328	210	538	0.352175	0	0.260808	0.132576	0.106519
18S	172	U	33	16	49	14.0684	0.4781	0.934877	13	4	17	17.5938	0.543586	0.949054	72	18	90	7.65299	0	0.885558	0.923163	0.0272136	1	0.934877	0.949054	0.885558	0.923163	0.0272136
18S	173	A	246	204	450	0.617467	0	0.382274	110	213	323	0.0138203	0	0	281	157	438	0.710959	0	0.416087	0.26612	0.188681
18S	174	C	99	144	243	1.97026	0	0.664246	30	36	66	4.30149	0.273479	0.813665	121	35	156	3.8472	0	0.79474	0.75755	0.0664268	1	0.664246	0.813665	0.79474	0.75755	0.0664268
18S	175	A	298	251	549	0.149576	0	0.13032	108	200	308	0.0515642	0	0.0491871	242	206	448	0.537936	0	0.350285	0.176597	0.127204
18S	176	U	207	477	684	0.239092	0	0	83	351	434	0.340077	0	0	275	323	598	0.0169171	0	0	0	0
18S	177	G	33	135	168	2.47107	0.241052	0.71312	14	117	131	1.51641	0.055078	0.604429	7	227	234	1.69735	0.141215	0.63026	0.64927	0.0463643
18S	178	C	488	631	1119	0.557262	0	0	558	169	727	0.625809	0	0	1270	322	1592	0.674011	0	0	0	0
18S	179	C	145	828	973	0.436231	0	0	250	160	410	0.201919	0	0	422	202	624	0.0962489	0	0.0879267	0.0293089	0.0414491
18S	180	G	135	167	302	1.21305	0.0402746	0.548955	116	85	201	0.769142	0	0.435974	335	94	429	0.750388	0	0.429268	0.471399	0.0549083
18S	181	A	125	61	186	2.75924	0.35906	0.735034	117	50	167	1.19253	0.146169	0.545386	257	182	439	0.798182	0.0234961	0.444444	0.574955	0.120461
18S	182	C	414	547	961	0.347182	0	0	336	134	470	0.307856	0	0	1014	168	1182	0.373542	0	0	0	0
18S	183	G	304	312	616	0.110517	0	0.0996638	235	102	337	0.034714	0	0	659	195	854	0.0367122	0	0	0.0332213	0.046982
18S	184	G	497	164	661	0.033669	0	0.03262	164	177	341	0.0741391	0	0	704	128	832	0.0218087	0	0.0213684	0.0179961	0.0135289
18S	185	G	336	253	589	0.0936347	0	0.0857508	227	106	333	0.174185	0	0	663	104	767	0.0494647	0	0.0471918	0.0443142	0.0350667
18S	186	C	522	722	1244	0.573851	0	0	293	144	437	0.451319	0	0	679	375	1054	0.266625	0	0	0	0
18S	187	G	181	298	479	0.246065	0	0.197804	145	69	214	0.155711	0	0.135276	341	290	631	0.291948	0	0.226252	0.186444	0.0379996
18S	188	C	83	598	681	0.20057	0	0	81	119	200	0.154671	0	0.134532	260	640	900	0.145937	0	0	0.0448441	0.0634191
18S	189	U	78	764	842	0.465625	0	0	42	153	195	0.0120181	0	0.0119356	268	986	1254	0.469889	0	0	0.00397853	0.00562649
18S	190	G	19	164	183	1.51371	0.232927	0.603486	20	65	85	1.12661	0.204638	0.532682	79	539	618	0.0993179	0	0.090478	0.408882	0.226994
18S	191	A	3	191	194	1.02786	0.0295974	0.508155	0	67	67	1.33693	0.17019	0.575711	7	456	463	0.365086	0	0.267868	0.450578	0.132106
18S	192	C	22	266	288	0.127951	0	0.113786	1	129	130	0.0184902	0	0	8	583	591	0.046753	0	0	0.0379285	0.053639
18S	193	C	15	138	153	0.682684	0	0.407283	4	92	96	0.0911798	0	0.0843578	14	389	403	0.269004	0	0.212395	0.234679	0.132772
18S	194	C	12	108	120	0.835537	0	0.457259	6	107	113	0.220175	0	0	11	392	403	0.130281	0	0.115517	0.190925	0.194141
18S	195	C	3	105	108	0.651376	0	0.396648	6	81	87	0.0954545	0	0	11	335	346	0.14137	0	0.124174	0.173607	0.165661
18S	196	C	2	71	73	0.859159	0.147373	0.465506	4	41	45	0.650966	0.0845321	0.399555	1	250	251	0.30485	0	0.234341	0.366467	0.0972296
18S	197	U	0	94	94	0.388304	0	0.281834	0	55	55	0.275198	0	0.218873	4	193	197	0.50477	0.0334356	0.336576	0.279094	0.0480911
18S	198	U	0	103	103	0.343162	0	0.257331	2	58	60	0.176503	0	0.152143	0	351	351	0.246212	0	0	0.136491	0.105636
18S	199	C	30	117	147	0.0663664	0	0	28	12	40	0.817886	0.0770191	0.456029	85	127	212	0.246583	0	0.198555	0.218195	0.18669
18S	200	G	36	43	79	1.26986	0.0534747	0.562542	7	14	21	3.46667	0.171983	0.784099	36	80	116	1.74568	0.0586304	0.637777	0.661473	0.0919889
18S	201	C	27	105	132	0.623308	0	0.385761	15	36	51	1.11261	0	0.531489	33	103	136	1.5631	0.0826993	0.611589	0.509613	0.0934826
18S	202	G	11	74	85	2.06886	0.34146	0.67671	3	95	98	0.182716	0	0.155819	6	141	147	1.61584	0.16952	0.619313	0.483948	0.233202
18S	203	G	75	111	186	0.519667	0.0047077	0.343169	9	59	68	0.945894	0	0.489745	70	133	203	1.03252	0.0527631	0.509227	0.44738	0.0741166
18S	204	G	104	271	375	0.211584	0	0	52	70	122	0.138934	0	0.122863	224	196	420	0.00324624	0	0	0.0409544	0.0579182
18S	205	G	153	134	287	0.208449	0	0.17299	74	73	147	0.0201952	0	0.0199274	304	128	432	0.0314088	0	0.0305206	0.0744794	0.0697917
18S	206	G	538	147	685	0.477583	0	0	323	137	460	0.720897	0	0	1107	149	1256	0.690277	0	0	0	0
18S	207	G	361	264	625	0.372204	0	0	165	95	260	0.390209	0	0	535	226	761	0.394721	0	0	0	0
18S	208	G	430	116	546	0.22661	0	0	98	46	144	0.329502	0	0.249131	442	185	627	0.179919	0	0	0.0830436	0.117441
18S	209	A	188	59	247	0.887321	0.0117605	0.471155	88	25	113	0.778265	0	0.439824	289	72	361	0.532474	0	0.348088	0.419689	0.0522203
18S	210	U	257	67	324	0.615453	0	0.381706	66	31	97	1.6602	0	0.626492	188	38	226	2.3488	0.054863	0.70231	0.570169	0.136811
18S	211	G	412	84	496	0.00849542	0	0.00844069	103	44	147	0.770195	0	0.436758	314	63	377	1.01202	0	0.50365	0.316283	0.219383
18S	212	C	652	201	853	0.469893	0	0	129	55	184	0.425225	0	0.299492	357	206	563	0.328881	0	0.247818	0.182437	0.130716
18S	213	G	125	177	302	0.616832	0	0.382287	29	101	130	1.01569	0	0.505808	131	126	257	1.95508	0.108905	0.662469	0.516854	0.11465
18S	214	U	97	297	394	0.182166	0	0.154426	71	398	469	0.487967	0	0	132	839	971	0.260654	0	0	0.0514753	0.072797
18S	215	G	93	162	255	0.790582	0	0.442488	26	195	221	0.239139	0	0.193692	85	381	466	0.688342	0	0.408221	0.348133	0.110099
18S	216	C	77	1332	1409	0.782459	0	0	36	1040	1076	0.839513	0	0	93	3710	3803	0.895616	0	0	0	0
18S	217	A	64	62	126	2.45477	0.0835351	0.712168	20	34	54	4.13232	0	0.808019	84	120	204	2.89415	0	0.744136	0.754775	0.0398474	1
18S	218	U	32	84	116	2.45831	0	0.712603	19	57	76	2.36984	0	0.705971	55	56	111	5.73284	0.178664	0.852605	0.757059	0.0676151	1
18S	219	U	88	152	240	0.412633	0	0.292962	21	111	132	0.739599	0	0.427	77	159	236	1.89175	0	0.655144	0.458369	0.149515
18S	220	U	154	306	460	0.356809	0	0	35	307	342	0.454227	0	0	178	690	868	0.338192	0	0	0	0
18S	221	A	36	52	88	2.54894	0	0.720507	14	52	66	1.73118	0	0.63734	77	109	186	2.08396	0.1987	0.676915	0.678254	0.0339657
18S	222	U	55	38	93	2.33522	0.123226	0.702411	13	41	54	2.08061	0.031861	0.679398	74	74	148	2.72632	0.382892	0.732959	0.704923	0.0219381
18S	223	C	328	67	395	0.458866	0	0	81	38	119	0.129722	0	0	343	124	467	0.294492	0	0	0	0
18S	224	A	194	55	249	0.0388889	0	0	26	28	54	0.994141	0	0.503118	140	86	226	0.612139	0	0.380747	0.294622	0.214235
18S	225	G	150	36	186	0.357516	0	0.264402	29	24	53	0.988889	0	0.50188	236	101	337	0.0796187	0	0.0739497	0.280077	0.175053
18S	226	A	168	41	209	0.216561	0	0.17871	35	30	65	0.55404	0	0.360026	263	112	375	0.0359043	0	0	0.179579	0.146981
18S	227	U	72	129	201	0.253685	0	0.203154	15	69	84	0.0694118	0	0.0656285	140	149	289	0.233487	0	0.189821	0.152868	0.0619271
18S	228	C	239	206	445	0.436921	0	0	63	151	214	0.606512	0	0	438	271	709	0.522879	0	0	0	0
18S	229	A	64	111	175	0.670391	0.0662472	0.402708	25	51	76	0.331169	0	0.251232	117	207	324	0.211726	0	0.175176	0.276372	0.0945751
18S	230	A	52	206	258	0.0626341	0	0.0591572	14	40	54	0.88101	0	0.472942	111	158	269	0.447449	0	0.309922	0.280674	0.170188
18S	231	A	64	168	232	0.207487	0	0.172447	16	61	77	0.324929	0	0.247639	88	214	302	0.304327	0	0.233913	0.217999	0.0326945
18S	232	A	40	270	310	0.0981779	0	0	13	82	95	0.107523	0	0.0980061	32	237	269	0.485473	0	0.327631	0.141879	0.137305
18S	233	C	88	234	322	0.0916065	0	0	21	115	136	0.212084	0	0	85	423	508	0.25215	0	0	0	0
18S	234	C	243	262	505	0.443171	0	0	89	105	194	0.481254	0	0	258	403	661	0.456009	0	0	0	0
18S	235	A	108	139	247	0.241532	0	0.195178	17	47	64	0.651111	0	0.398056	31	275	306	0.204235	0	0.170057	0.25443	0.102075
18S	236	A	37	121	158	1.06716	0.224877	0.517819	6	67	73	0.463814	0	0.319805	43	238	281	0.295508	0	0.228728	0.355451	0.120682
18S	237	C	39	203	242	0.576223	0	0.366529	16	68	84	0.57085	0	0.366144	17	356	373	0.0620915	0	0.0586091	0.263761	0.145064
18S	238	C	106	183	289	0.353563	0	0.261876	23	108	131	0.00488216	0	0	103	241	344	0.154525	0	0.13418	0.132019	0.106922
18S	239	C	207	233	440	0.145377	0	0	90	78	168	0.252465	0	0	135	336	471	0.207721	0	0	0	0
18S	240	G	169	197	366	0.0520436	0	0.0495975	59	18	77	0.714103	0	0.419744	113	132	245	0.526965	0	0.346027	0.27179	0.15997
18S	241	G	111	249	360	0.0426593	0	0.0410229	22	24	46	1.83712	0.0370066	0.652422	41	122	163	1.17893	0	0.542577	0.412007	0.266131
18S	242	U	82	275	357	0.0679081	0	0.0637566	44	78	122	0.0288166	0	0.0282326	78	200	278	0.232776	0	0.189373	0.0937874	0.0691277
18S	243	C	821	544	1365	0.8068	0	0	391	143	534	0.858255	0	0	629	507	1136	0.787384	0	0	0	0
18S	244	A	42	186	228	0.627656	0	0.386657	9	46	55	1.19524	0	0.548934	35	175	210	0.599631	0	0.37597	0.437187	0.0791374
18S	245	G	40	50	90	2.90635	0.161735	0.746105	10	12	22	3.92995	0	0.804251	18	86	104	2.14063	0.0489027	0.683666	0.744674	0.049239
18S	246	C	8	140	148	1.07144	0	0.518925	6	34	40	1.35583	0	0.581541	29	72	101	2.1073	0.0148595	0.680324	0.593597	0.0664397
18S	247	C	32	124	156	0.738783	0	0.426447	32	43	75	0.0938596	0	0.0868506	22	135	157	0.901688	0	0.475735	0.329677	0.172879
18S	248	C	3	246	249	0.0841778	0	0	4	51	55	0.374206	0	0.275892	8	288	296	0.071792	0	0	0.0919641	0.130057
18S	249	C	14	194	208	0.0408825	0	0	2	34	36	0.78979	0	0.448041	7	296	303	0.161038	0	0	0.149347	0.211208
18S	250	U	6	113	119	0.110463	0	0.100227	2	35	37	0.0789474	0	0	6	347	353	0.468456	0	0	0.0334089	0.0472474
18S	251	C	9	95	104	0.140529	0	0.124251	7	27	34	0.110476	0	0	9	200	209	0.0945503	0	0	0.0414172	0.0585727
18S	252	U	3	78	81	0.432927	0.0253739	0.304721	8	13	21	0.39798	0	0.294249	2	375	377	0.584744	0	0	0.199657	0.141243
18S	253	C	12	56	68	0.585346	0.0489942	0.372629	4	20	24	0.147111	0	0.132878	12	119	131	0.27197	0	0.215099	0.240202	0.0994745
18S	254	C	2	73	75	0.305117	0	0.236166	2	17	19	0.267778	0	0.219891	3	83	86	0.729757	0.112388	0.424706	0.293588	0.0929527
18S	255	G	6	64	70	0.210329	0	0.175824	3	6	9	1.40444	0.226341	0.60945	3	28	31	3.03611	0.425868	0.758106	0.51446	0.247023
18S	256	G	2	70	72	0.0525114	0	0.0505495	0	2	2	6.93333	0.710954	0.912281	0	39	39	1.54861	0.0644802	0.613649	0.525493	0.35728
18S	257	C	4	48	52	0.544654	0.0293189	0.356966	0	10	10	1.04343	0.1301	0.534402	2	15	17	3.51296	0.180711	0.788118	0.559829	0.176933
18S	258	C	15	97	112	0.318191	0	0	3	22	25	0.15812	0	0	8	16	24	1.72578	0	0.642562	0.214187	0.302906
18S	259	C	17	50	67	0.273366	0	0.217188	14	29	43	0.488131	0	0	10	20	30	0.630108	0	0.394347	0.203845	0.161268
18S	260	C	10	54	64	0.460342	0	0.318585	8	16	24	0.128444	0	0.118007	7	26	33	0.540196	0	0.35756	0.264717	0.104953
18S	261	G	4	39	43	1.48384	0.288835	0.602914	5	16	21	0.512626	0	0.349398	13	35	48	0.144898	0	0.128857	0.360389	0.193689
18S	262	G	1	69	70	0.789358	0.0979232	0.44464	2	18	20	0.979365	0.0248392	0.506984	7	23	30	1.30215	0.215091	0.573662	0.508429	0.0526827
18S	263	C	13	165	178	0.245748	0	0	2	22	24	1.01422	0.147075	0.513733	5	65	70	0.247261	0	0.200508	0.23808	0.211406
18S	264	C	3	123	126	0.24322	0	0.196884	1	41	42	0.257106	0	0.208377	1	77	78	0.281716	0	0.221988	0.209083	0.010261
18S	265	G	10	124	134	0.280494	0	0.220326	3	52	55	0.0474206	0	0.046059	5	76	81	0.435095	0	0.30578	0.190722	0.108077
18S	266	G	24	154	178	0.101924	0	0.092968	14	55	69	0.0607937	0	0	25	123	148	0.129306	0	0	0.0309893	0.0438255
18S	267	G	58	171	229	0.0310628	0	0	36	44	80	0.0747599	0	0	44	86	130	0.196692	0	0.165418	0.0551395	0.077979
18S	268	G	165	183	348	0.341897	0	0	59	64	123	0.392384	0	0	104	93	197	0.183165	0	0	0	0
18S	269	G	212	84	296	0.125028	0	0	66	53	119	0.322222	0	0	207	125	332	0.516917	0	0	0	0
18S	270	G	133	61	194	0.46302	0	0.317596	30	20	50	0.817647	0.0393112	0.454744	43	74	117	0.632298	0	0.389388	0.387243	0.0560111
18S	271	C	169	64	233	0.407217	0	0.290259	64	8	72	0.359056	0	0.266885	138	45	183	0.157428	0	0.136657	0.231267	0.0675768
18S	272	G	348	82	430	0.138128	0	0	117	19	136	0.217356	0	0	172	69	241	0.0343893	0	0	0	0
18S	273	G	369	68	437	0.0126839	0	0	110	34	144	0.157395	0	0	246	85	331	0.256493	0	0	0	0
18S	274	G	206	17	223	1.21106	0.155974	0.548837	44	8	52	1.71824	0.24301	0.636533	68	44	112	1.52901	0.198673	0.606711	0.59736	0.0364073
18S	275	C	343	32	375	0.391371	0	0.281823	78	5	83	0.867196	0.0898405	0.467418	146	43	189	0.550468	0	0.356243	0.368495	0.0762623
18S	276	G	279	16	295	0.948649	0.14722	0.487669	59	8	67	1.55654	0.312884	0.612368	91	36	127	1.50078	0.276543	0.602006	0.567348	0.0564997
18S	277	C	797	84	881	0.367763	0	0	143	53	196	0.0959391	0	0	343	211	554	0.461201	0	0	0	0
18S	278	C	1040	54	1094	0.456032	0	0	280	27	307	0.391955	0	0	423	69	492	0.305792	0	0	0	0
18S	279	G	916	60	976	0.325714	0	0	283	19	302	0.314961	0	0	393	69	462	0.195248	0	0	0	0
18S	280	G	430	78	508	0.468413	0	0.31942	162	37	199	0.173333	0	0.148359	196	46	242	0.736443	0.05379	0.425117	0.297632	0.114031
18S	281	C	698	23	721	0.0265312	0	0.0258804	259	46	305	0.238344	0	0	298	77	375	0.158245	0	0.136939	0.0542732	0.0594008
18S	282	G	545	24	569	0.314035	0	0.239305	219	3	222	0.0971101	0	0.0888777	407	32	439	0.00974748	0	0	0.109394	0.098767
18S	283	G	549	38	587	0.254157	0	0.202927	202	13	215	0.141049	0	0.124117	382	19	401	0.112548	0	0.101389	0.142811	0.0435091
18S	284	C	773	250	1023	0.370041	0	0	211	96	307	0.248918	0	0	614	39	653	0.382943	0	0	0	0
18S	285	U	1004	87	1091	0.474267	0	0	295	55	350	0.403799	0	0	541	27	568	0.313122	0	0	0	0
18S	286	U	796	76	872	0.391129	0	0	255	32	287	0.310802	0	0	549	38	587	0.379497	0	0	0	0
18S	287	U	346	86	432	0.233898	0	0.189916	114	36	150	0.308609	0.00649849	0.23703	358	99	457	0.207593	0	0	0.142315	0.102454
18S	288	G	132	30	162	2.10436	0.379799	0.679215	62	16	78	1.3481	0.261098	0.577236	122	41	163	1.3107	0.287589	0.568732	0.608394	0.0501979
18S	289	G	201	42	243	0.833834	0.0771518	0.455713	93	20	113	0.449025	0	0.311768	163	35	198	0.751033	0.0988126	0.430143	0.399208	0.0627043
18S	290	U	205	99	304	0.333188	0	0.250534	122	57	179	0.171667	0	0	153	126	279	0.230437	0	0.187825	0.14612	0.106447
18S	291	G	188	34	222	0.623269	0	0.385023	64	19	83	0.714021	0.00515658	0.41949	107	33	140	1.50804	0.183806	0.602987	0.469167	0.0956659
18S	292	A	143	38	181	0.703358	0	0.414261	64	47	111	0.0819444	0	0.0763683	150	57	207	0.62313	0	0.385047	0.291892	0.152864
18S	293	C	93	160	253	0.061986	0	0.0585852	39	37	76	0.451804	0	0.314011	149	88	237	0.36732	0	0.269471	0.214022	0.111404
18S	294	U	50	210	260	0.457684	0	0.314808	31	76	107	0.173354	0	0.148917	200	193	393	0.0209532	0	0	0.154575	0.128582
18S	295	C	93	141	234	0.823972	0	0.452802	34	43	77	0.724359	0	0.423221	201	41	242	0.784865	0	0.44075	0.438924	0.0121453
18S	296	U	256	204	460	0.063196	0	0	115	86	201	0.39802	0	0	629	105	734	0.458957	0	0	0	0
18S	297	A	210	128	338	0.450508	0	0.311219	74	30	104	0.310794	0	0.238839	498	73	571	0.229545	0	0	0.183353	0.132975
18S	298	G	52	115	167	2.30754	0	0.698918	26	18	44	2.45012	0.122475	0.714759	192	123	315	0.552496	0	0.356603	0.590093	0.165229
18S	299	A	60	212	272	1.27973	0	0.562255	21	41	62	1.9261	0.052932	0.661839	120	104	224	1.4919	0	0.59977	0.607955	0.0410647
18S	300	U	694	1673	2367	0.820998	0	0	253	243	496	0.701051	0	0	1122	513	1635	0.743534	0	0	0	0
18S	301	A	63	434	497	0.339714	0	0.253953	10	79	89	1.31296	0	0.570394	82	159	241	1.46084	0	0.594632	0.472993	0.155201
18S	302	A	30	239	269	1.71432	0.0434682	0.632447	21	60	81	1.78699	0	0.644008	80	107	187	2.27991	0.129221	0.696242	0.657566	0.0277528
18S	303	C	218	435	653	0.074176	0	0.0691523	86	124	210	0.0519747	0	0.0496304	304	147	451	0.255924	0	0.204133	0.107639	0.0686959
18S	304	C	147	350	497	0.521062	0	0.343017	68	139	207	0.182532	0	0.154987	171	170	341	0.704646	0	0.414078	0.304028	0.109308
18S	305	U	801	243	1044	0.281116	0	0	378	189	567	0.586659	0	0	877	274	1151	0.545081	0	0	0	0
18S	306	C	157	413	570	0.456412	0	0.313758	55	121	176	0.676397	0	0.404847	151	345	496	0.227498	0	0.185639	0.301415	0.0899158
18S	307	G	282	305	587	0.279252	0	0.218584	116	99	215	0.316152	0	0.241057	293	371	664	0.212264	0	0	0.153214	0.108726
18S	308	G	456	555	1011	0.264438	0	0	189	145	334	0.131078	0	0	256	333	589	0.0827119	0	0	0	0
18S	309	G	349	319	668	0.232918	0	0.189145	121	79	200	0.599116	0.0109986	0.375824	128	202	330	0.720007	0	0.419343	0.328104	0.099852
18S	310	C	410	544	954	0.169703	0	0	239	147	386	0.222337	0	0	234	267	501	0.0492475	0	0.0470253	0.0156751	0.0221679
18S	311	C	386	816	1202	0.347215	0	0	211	277	488	0.397932	0	0	304	602	906	0.481514	0	0	0	0
18S	312	G	284	459	743	0.0715054	0	0.0668174	123	164	287	0.0193287	0	0.019027	242	193	435	0.0620285	0	0.0585321	0.0481255	0.0208519
18S	313	A	139	509	648	0.236535	0	0.191527	56	186	242	0.215546	0	0.177927	137	204	341	0.392982	0	0.282709	0.217388	0.0465218
18S	314	U	459	509	968	0.244444	0	0	113	264	377	0.299118	0	0	237	189	426	0.0472808	0	0.0452474	0.0150825	0.0213298
18S	315	C	153	645	798	0.125393	0	0	48	230	278	0.0939865	0	0	69	205	274	0.661697	0	0.399079	0.133026	0.188128
18S	316	G	252	269	521	0.321073	0	0.243392	63	116	179	0.36284	0	0.267328	99	99	198	1.37543	0.21053	0.580252	0.363657	0.153467
18S	317	C	567	329	896	0.328007	0	0	164	155	319	0.373194	0	0	275	171	446	0.0256774	0	0	0	0
18S	318	A	86	246	332	1.62266	0.269446	0.619416	26	107	133	0.684494	0	0.408158	71	187	258	0.969498	0	0.493223	0.506933	0.0867889
18S	319	C	179	478	657	0.53465	0	0.348731	34	152	186	0.247296	0	0.19912	24	802	826	0.389104	0	0	0.182617	0.142846
18S	320	G	93	142	235	4.01624	0.122031	0.801325	13	44	57	3.31552	0.244	0.77136	24	436	460	0.272403	0	0.214451	0.595712	0.269869
18S	321	C	245	141	386	2.15992	0	0.684096	13	50	63	2.78264	0.0809133	0.738686	36	490	526	0.118469	0	0.106101	0.509627	0.286205
18S	322	C	225	125	350	2.91776	0.052995	0.745294	32	40	72	2.42298	0.0538708	0.710701	48	432	480	0.305775	0	0.234545	0.563513	0.233044
18S	323	C	484	137	621	1.33628	0	0.572363	58	35	93	1.76087	0	0.640263	62	232	294	1.26896	0	0.560107	0.590911	0.035254
18S	324	C	5090	140	5230	0.815784	0	0	705	42	747	0.754575	0	0	1338	352	1690	0.704508	0	0	0	0
18S	325	C	3189	62	3251	0.627932	0	0	574	27	601	0.666353	0	0	1010	120	1130	0.505747	0	0	0	0
18S	326	C	1638	34	1672	0.200485	0	0	217	16	233	0.0109212	0	0.0108491	528	42	570	0.0279821	0	0.0272669	0.0127053	0.0112088
18S	327	G	369	20	389	2.61527	0	0.723909	106	5	111	1.16409	0	0.54014	161	16	177	2.35119	0.18352	0.702776	0.655608	0.0821031
18S	328	U	1735	27	1762	0.345087	0	0	223	31	254	0.153203	0	0	490	53	543	0.0376838	0	0	0	0
18S	329	G	490	18	508	1.32722	0	0.570785	118	39	157	0.352391	0	0.261794	208	42	250	1.08783	0	0.522029	0.451536	0.135636
18S	330	G	152	26	178	5.07076	0.338926	0.836045	60	31	91	1.22476	0.00941103	0.553216	82	78	160	2.15921	0.177795	0.684812	0.691358	0.115557
18S	331	C	252	104	356	1.07697	0	0.519229	53	24	77	1.10014	0	0.527059	98	285	383	0.05625	0	0.0533861	0.366558	0.221469
18S	332	G	229	293	522	0.0243255	0	0.0237922	60	101	161	0.231619	0	0	125	472	597	0.452007	0	0	0.00793074	0.0112158
18S	333	G	147	127	274	0.713172	0	0.417173	30	55	85	0.442636	0.000396258	0.309317	78	205	283	0.187285	0	0.158211	0.294901	0.106211
18S	334	C	210	183	393	0.126283	0	0.112377	43	65	108	0.137207	0	0.121634	99	343	442	0.292551	0	0	0.0780036	0.0552862
18S	335	G	97	172	269	0.441523	0.022322	0.307078	18	72	90	0.366056	0	0.270139	58	245	303	0.0332968	0	0.0323267	0.203181	0.12175
18S	336	A	88	209	297	0.351193	0	0.26056	17	67	84	0.569673	0.0701499	0.365665	82	175	257	0.287683	0	0.224086	0.283437	0.0600205
18S	337	C	99	439	538	0.236858	0	0	17	132	149	0.103852	0	0	62	377	439	0.289419	0	0	0	0
18S	338	G	41	386	427	0.198754	0	0.166124	7	120	127	0.286892	0	0.224296	16	135	151	1.41623	0.160225	0.587732	0.326051	0.186554
18S	339	A	25	242	267	1.4738	0.0765073	0.596663	7	93	100	1.00583	0.0778919	0.503941	7	90	97	3.27234	0.384632	0.76777	0.622791	0.109281
18S	340	C	48	392	440	0.686193	0	0.407496	5	188	193	0.108419	0	0.0982713	25	179	204	1.1619	0.0834231	0.538659	0.348142	0.184621
18S	341	C	116	390	506	0.616042	0	0.38167	24	184	208	0.0868155	0	0.0802339	102	281	383	0.152691	0	0.132765	0.198223	0.131478
18S	342	C	186	529	715	0.251769	0	0.201355	29	229	258	0.0983698	0	0	144	458	602	0.261065	0	0	0.0671184	0.0949198
18S	343	A	184	524	708	0.420969	0	0.296549	36	130	166	0.518363	0	0.342748	114	172	286	0.757801	0	0.431964	0.357087	0.0562049
18S	344	U	250	1539	1789	0.425829	0	0	45	454	499	0.543667	0	0	126	726	852	0.453341	0	0	0	0
18S	345	U	377	2046	2423	0.569596	0	0	77	550	627	0.658086	0	0	174	1120	1294	0.668117	0	0	0	0
18S	346	C	180	1048	1228	0.113742	0	0.102201	53	202	255	0.0961372	0	0.0880191	160	413	573	0.0234224	0	0	0.0634066	0.0452075
18S	347	G	180	695	875	0.668975	0	0.401104	35	70	105	1.84969	0.0907468	0.65124	109	209	318	0.859875	0	0.46311	0.505151	0.106357
18S	348	A	120	941	1061	0.369753	0	0.270127	28	77	105	1.77767	0.0278643	0.642167	86	273	359	0.568364	0	0.363036	0.42511	0.1581
18S	349	A	188	1057	1245	0.161584	0	0.139203	33	65	98	1.95612	0.0482837	0.663987	80	181	261	1.08299	0	0.520876	0.441355	0.221499
18S	350	C	211	1959	2170	0.376186	0	0	119	178	297	0.0467189	0	0	168	442	610	0.167958	0	0	0	0
18S	351	G	128	1058	1186	0.195666	0	0.163761	65	89	154	0.928387	0	0.483048	84	184	268	0.986576	0	0.497552	0.381454	0.154046
18S	352	U	285	2975	3260	0.663089	0	0	191	464	655	0.639312	0	0	143	968	1111	0.633453	0	0	0	0
18S	353	C	326	530	856	0.669519	0	0.401306	240	129	369	0.169009	0	0	241	204	445	0.373293	0	0.272268	0.224525	0.167274
18S	354	U	129	246	375	2.82553	0.264301	0.739112	86	31	117	1.91582	0.0148969	0.658958	78	53	131	4.15135	0	0.807063	0.735045	0.0605318		0.739112	0.658958	0.807063	0.735045	0.0605318
18S	355	G	371	415	786	0.736256	0	0.424359	167	57	224	0.532296	0	0.348395	132	86	218	2.33465	0	0.701079	0.491277	0.151559
18S	356	C	694	372	1066	0.537603	0	0.34985	271	153	424	0.00643137	0	0	355	201	556	1.12908	0	0.530762	0.293537	0.220311
18S	357	C	889	199	1088	0.489195	0	0.328699	283	77	360	0.228532	0	0.186441	573	132	705	0.841344	0	0.45727	0.324137	0.110613
18S	358	C	919	363	1282	0.26186	0	0.207647	221	160	381	0.194037	0	0.162862	617	94	711	1.01497	0	0.504065	0.291525	0.151397
18S	359	U	2051	735	2786	0.500096	0	0	491	318	809	0.50989	0	0	2293	535	2828	0.541247	0	0	0	0
18S	360	A	339	94	433	2.97166	0.0292676	0.74865	81	1	82	4.85475	0.266019	0.830908	410	13	423	2.97338	0.0103444	0.748769	0.776109	0.0387488	1
18S	361	U	900	100	1000	0.749406	0	0.428622	230	5	235	1.07768	0	0.519755	930	3	933	0.86631	0	0.46445	0.470942	0.0374869
18S	362	C	6730	262	6992	0.830143	0	0	1752	86	1838	0.804429	0	0	8401	130	8531	0.886443	0	0	0	0
18S	363	A	616	52	668	1.85846	0	0.650502	155	31	186	1.94896	0	0.662098	705	6	711	1.58571	0	0.613592	0.642064	0.020682
18S	364	A	409	8	417	3.43846	0	0.775115	142	9	151	2.55051	0	0.719684	476	35	511	2.42387	0	0.708337	0.734379	0.0291749
18S	365	C	1111	26	1137	0.491301	0	0.329639	239	8	247	1.10802	0	0.526628	1064	7	1071	0.472927	0	0.321283	0.392517	0.0948926
18S	366	U	922	53	975	0.625706	0	0.385125	278	8	286	0.750407	0	0.429559	689	23	712	0.994826	0	0.499054	0.437913	0.0468848
18S	367	U	1189	178	1367	0.116512	0	0.104422	387	13	400	0.275866	0	0.216642	836	63	899	0.477877	0	0.323597	0.214887	0.0894863
18S	368	U	2792	256	3048	0.58683	0	0	1204	31	1235	0.662406	0	0	1659	82	1741	0.356908	0	0	0	0
18S	369	C	1049	339	1388	0.0967203	0	0	436	46	482	0.0772027	0	0.0718076	711	37	748	0.236908	0	0.19174	0.0878491	0.079095
18S	370	G	438	37	475	1.85077	0	0.649696	203	14	217	1.6289	0	0.620696	288	84	372	1.60033	0	0.616068	0.62882	0.0148822
18S	371	A	666	134	800	0.648675	0	0.393751	357	18	375	0.53156	0	0.347675	451	38	489	0.973197	0	0.493719	0.411715	0.0609604
18S	372	U	803	158	961	0.332802	0	0.249896	443	33	476	0.224412	0	0.183596	605	57	662	0.416172	0	0.294185	0.242559	0.0454448
18S	373	G	757	101	858	0.484388	0	0.326578	395	56	451	0.335644	0	0.251714	653	33	686	0.389714	0	0.280721	0.286338	0.0308197
18S	374	G	517	169	686	0.825619	0	0.452601	313	35	348	0.764311	0	0.433911	493	63	556	0.739777	0	0.425653	0.437388	0.0112731
18S	375	U	3280	457	3737	0.789189	0	0	1936	131	2067	0.817338	0	0	2934	350	3284	0.810793	0	0	0	0
18S	376	A	554	110	664	0.688939	0	0.408276	288	39	327	0.736043	0	0.424723	553	40	593	0.607501	0	0.378313	0.403771	0.0192131
18S	377	G	445	169	614	0.830352	0	0.45406	269	44	313	0.778804	0	0.43861	349	219	568	0.656942	0	0.3969	0.429857	0.0241427
18S	378	U	661	245	906	0.251893	0	0.201387	311	108	419	0.298545	0	0.23033	385	286	671	0.498975	0	0.333208	0.254975	0.0565671
18S	379	C	361	375	736	0.541655	0	0.351656	281	156	437	0.177118	0	0.15076	337	423	760	0.305096	0	0.234008	0.245475	0.0824153
18S	380	G	197	453	650	0.957211	0	0.489453	61	194	255	1.09271	0	0.523127	147	377	524	1.17983	0	0.541722	0.518101	0.0216327
18S	381	C	357	584	941	0.419639	0	0.295817	96	343	439	0.135051	0	0.119221	183	727	910	0.249628	0	0.199937	0.204992	0.0721836
18S	382	C	364	897	1261	0.158443	0	0.136866	131	322	453	0.0692854	0	0.0649297	197	1035	1232	0.0122195	0	0	0.0672653	0.0558998
18S	383	G	153	777	930	0.712114	0	0.416188	133	203	336	0.521596	0	0.343465	107	314	421	2.25943	0.0628032	0.693702	0.484452	0.150911
18S	384	U	253	1785	2038	0.206626	0	0	111	589	700	0.307481	0	0	116	2127	2243	0.443697	0	0	0	0
18S	385	G	68	714	782	1.56266	0.0685967	0.610085	36	204	240	1.49631	0.0087725	0.600407	53	604	657	1.4035	0	0.584309	0.598267	0.0106315
18S	386	C	236	3064	3300	0.453216	0	0	147	564	711	0.217385	0	0	176	2802	2978	0.550397	0	0	0	0
18S	387	C	204	1870	2074	6.96118e-05	0	6.96405e-05	89	198	287	1.21968	0	0.550345	135	754	889	0.827366	0	0.453043	0.334486	0.239781
18S	388	U	1322	4188	5510	0.694024	0	0	679	1060	1739	0.731367	0	0	664	3881	4545	0.740668	0	0	0	0
18S	389	A	162	245	407	4.45874	0.2595	0.817175	87	135	222	1.83383	0	0.648147	58	173	231	5.93453	0.287842	0.856326	0.773882	0.0903341	1
18S	390	C	364	1377	1741	0.181401	0	0.153622	118	192	310	1.03601	0	0.509649	145	738	883	0.77412	0	0.436619	0.36663	0.153542
18S	391	C	2602	1089	3691	0.545013	0	0	1018	302	1320	0.625932	0	0	1040	1320	2360	0.462968	0	0	0	0
18S	392	A	327	295	622	2.08343	0.126895	0.676038	157	84	241	1.52126	0	0.604363	130	198	328	3.36059	0.135343	0.771211	0.683871	0.06834
18S	393	U	998	860	1858	0.139029	0	0	319	232	551	0.00654187	0	0.00651107	345	590	935	0.311467	0	0.237689	0.0814	0.110545
18S	394	G	337	474	811	1.16129	0	0.537619	133	76	209	2.48058	0	0.713668	113	614	727	0.896581	0	0.473078	0.574789	0.101676
18S	395	G	240	632	872	0.696704	0	0.410899	99	210	309	1.19423	0	0.54506	143	590	733	0.634499	0	0.388516	0.448158	0.0691267
18S	396	U	326	1397	1723	0.179105	0	0	126	618	744	0.0514094	0	0	165	2077	2242	0.510135	0	0	0	0
18S	397	G	72	296	368	3.16962	0.10479	0.760664	60	386	446	0.767586	0	0.434807	22	635	657	0.990054	0	0.497881	0.564451	0.141113
18S	398	A	69	396	465	2.05188	0.0589003	0.672807	43	329	372	1.1633	0	0.538411	42	398	440	1.92318	0	0.658418	0.623212	0.0602504
18S	399	C	158	1683	1841	0.299149	0	0	128	581	709	0.143005	0	0.125267	124	1162	1286	0.0524044	0	0	0.0417558	0.0590516
18S	400	C	2613	1487	4100	0.76477	0	0	2167	842	3009	0.813924	0	0	2003	1825	3828	0.766838	0	0	0	0
18S	401	A	133	536	669	0.966617	0	0.491886	174	325	499	0.7156	0	0.4176	118	438	556	1.18526	0	0.542834	0.484107	0.0514215
18S	402	C	163	1014	1177	0.00787587	0	0.00782091	210	878	1088	0.297245	0	0	215	910	1125	0.0505526	0	0	0.00260697	0.00368681
18S	403	G	181	991	1172	0.0647154	0	0	193	413	606	0.308018	0	0.235781	234	841	1075	0.14209	0	0	0.0785937	0.111148
18S	404	G	189	986	1175	0.107691	0	0	252	451	703	0.0560448	0	0.053142	182	797	979	0.116655	0	0	0.017714	0.0250514
18S	405	G	61	419	480	1.20125	0	0.546228	49	220	269	1.77893	0	0.641004	36	278	314	1.78162	0.0530474	0.641229	0.609487	0.044731
18S	406	U	62	354	416	1.34727	0	0.57456	107	301	408	0.649362	0	0.394289	96	191	287	1.69896	0	0.630298	0.533049	0.100722
18S	407	G	71	401	472	0.620085	0	0.383248	51	398	449	0.117753	0	0.105558	54	284	338	0.644379	0.0248107	0.392572	0.293793	0.133157
18S	408	A	57	441	498	0.48615	0	0.327562	53	338	391	0.23356	0	0.189731	28	269	297	0.773341	0.0254982	0.436919	0.318071	0.101137
18S	409	C	70	900	970	0.330999	0	0	54	805	859	0.567752	0	0	35	390	425	0.0583203	0	0.055229	0.0184097	0.0260352
18S	410	G	67	531	598	0.170228	0	0.145674	46	345	391	0.0703231	0	0.0658597	33	513	546	0.256226	0	0	0.0705111	0.0595619
18S	411	G	43	403	446	1.5611	0.142457	0.610075	35	275	310	1.05423	0.147831	0.514005	47	448	495	0.171304	0	0.146503	0.423528	0.199774
18S	412	G	145	1190	1335	0.12347	0	0	176	149	325	1.12038	0.10173	0.529152	99	445	544	0.145056	0	0.126884	0.218679	0.225566
18S	413	G	196	356	552	1.48736	0.0455306	0.598403	107	73	180	3.15991	0.327315	0.760621	119	202	321	1.16805	0.0324483	0.539528	0.63285	0.0934896
18S	414	A	190	190	380	3.03532	0.132901	0.752678	155	80	235	2.46125	0.0253127	0.711959	105	137	242	2.23932	0.00982389	0.692173	0.718936	0.0251889
18S	415	A	155	391	546	2.03774	0	0.671212	118	92	210	3.20669	0	0.763143	75	78	153	4.68773	0.0504862	0.825125	0.75316	0.06323	1
18S	416	U	407	902	1309	0.306472	0	0.234717	270	453	723	0.235236	0	0.190652	227	390	617	0.482776	0	0.325945	0.250438	0.0563409
18S	417	C	5852	2751	8603	0.866336	0	0	3889	740	4629	0.858891	0	0	3363	605	3968	0.791355	0	0	0	0
18S	418	A	800	243	1043	1.04845	0	0.512065	489	57	546	1.2101	0	0.547984	444	62	506	1.66976	0	0.625896	0.561982	0.047514
18S	419	G	627	124	751	1.8372	0.0119597	0.647844	378	62	440	1.80869	0	0.644483	401	96	497	1.80573	0	0.644048	0.645458	0.00169631
18S	420	G	1207	155	1362	0.504369	0	0.335433	752	103	855	0.417251	0	0.294651	894	202	1096	0.258462	0	0.205528	0.278538	0.0542436
18S	421	G	900	332	1232	0.671046	0	0.401768	466	123	589	1.12107	0	0.528963	709	137	846	0.71199	0	0.416171	0.448967	0.0568705
18S	422	U	890	567	1457	0.347569	0	0.258054	482	400	882	0.357871	0	0.263773	751	377	1128	0.264836	0	0.20953	0.243786	0.0243345
18S	423	U	3498	1065	4563	0.662625	0	0	1670	1785	3455	0.750434	0	0	3791	1405	5196	0.822526	0	0	0	0
18S	424	C	1513	558	2071	0.327831	0	0	746	489	1235	0.296395	0	0	1128	524	1652	0.337797	0	0	0	0
18S	425	G	617	185	802	0.82052	0	0.451015	294	146	440	1.0586	0	0.514801	235	154	389	1.94897	0	0.661474	0.54243	0.0881128
18S	426	A	538	91	629	1.2536	0	0.556657	303	197	500	0.677955	0	0.404518	368	105	473	1.22886	0	0.551862	0.504346	0.0706161
18S	427	U	705	140	845	0.585343	0	0.369497	193	206	399	0.996167	0	0.499666	258	116	374	1.65914	0	0.624565	0.497909	0.104138
18S	428	U	93	13	106	11.9901	0.713734	0.923683	28	57	85	8.30801	0.492811	0.893682	40	0	40	23.174	0.733693	0.959601	0.925656	0.0269476	1	0.923683	0.893682	0.959601	0.925656	0.0269476
18S	429	C	1395	184	1579	0.261027	0	0	382	310	692	0.0313292	0	0	391	57	448	0.958278	0	0.489904	0.163301	0.230943
18S	430	C	871	478	1349	0.278198	0	0	281	276	557	0.101115	0	0	291	160	451	0.364086	0	0.267342	0.0891139	0.126026
18S	431	G	437	284	721	0.357602	0	0.263676	277	164	441	0.0720714	0	0.0673685	326	48	374	0.577422	0	0.366674	0.232573	0.124155
18S	432	G	729	135	864	0.121272	0	0.108267	282	37	319	0.519861	0	0.34275	478	148	626	0.0301613	0	0	0.150339	0.143055
18S	433	A	1177	304	1481	0.37915	0	0	716	79	795	0.450223	0	0	1179	106	1285	0.554527	0	0	0	0
18S	434	G	1133	204	1337	0.32375	0	0	620	119	739	0.396562	0	0	1108	92	1200	0.504209	0	0	0	0
18S	435	A	777	255	1032	0.0670539	0	0	278	128	406	0.240786	0	0.194444	622	138	760	0.0946562	0	0	0.0648148	0.091662
18S	436	G	204	226	430	1.291	0.257103	0.564081	77	45	122	3.23189	0.521464	0.765169	134	76	210	2.56245	0.373857	0.720253	0.683168	0.0861802		0.564081	0.765169	0.720253	0.683168	0.0861802
18S	437	G	400	282	682	0.601253	0	0.375833	143	308	451	0.296436	0	0.229045	327	249	576	0.443616	0	0.307665	0.304181	0.0599763
18S	438	G	446	366	812	0.35069	0	0.259874	126	239	365	0.679447	0	0.405225	325	417	742	0.130522	0	0.11559	0.26023	0.118243
18S	439	A	360	668	1028	0.0612245	0	0.0577452	132	461	593	0.0476057	0	0.0455155	318	479	797	0.0616124	0	0.0581052	0.0537886	0.00585182
18S	440	G	92	317	409	1.82455	0	0.64652	35	444	479	0.340162	0	0.254217	89	292	381	1.28069	0	0.562181	0.487639	0.168608
18S	441	C	177	906	1083	0.00293153	0	0	54	576	630	0.0090685	0	0.00900114	219	720	939	0.158877	0	0	0.00300038	0.00424318
18S	442	C	73	1076	1149	0.0582029	0	0	53	417	470	0.453763	0	0.312586	225	352	577	0.44704	0	0.309304	0.207297	0.146587
18S	443	U	427	3529	3956	0.801269	0	0	170	2256	2426	0.801135	0	0	724	2084	2808	0.791278	0	0	0	0
18S	444	G	154	411	565	1.07978	0	0.519621	80	262	342	1.12909	0	0.531043	286	262	548	0.495831	0	0.331879	0.460848	0.0913137
18S	445	A	172	574	746	0.474565	0	0.322126	77	468	545	0.266382	0	0.210653	239	382	621	0.21538	0	0.177447	0.236742	0.0618789
18S	446	G	327	464	791	0.295062	0	0.228058	150	329	479	0.388333	0	0.280132	316	169	485	0.460517	0	0.315756	0.274649	0.0360116
18S	447	A	353	297	650	0.626609	0	0.385588	167	291	458	0.417526	0	0.294999	251	224	475	0.482423	0	0.325891	0.335493	0.0376009
18S	448	A	311	224	535	1.29482	0	0.564695	244	258	502	0.316788	0	0.24094	289	124	413	0.953972	0	0.488826	0.431487	0.138251
18S	449	A	372	477	849	0.379778	0	0.275481	216	219	435	0.484123	0	0.326706	225	124	349	1.33003	0	0.571522	0.391236	0.129185
18S	450	C	354	762	1116	0.0902218	0	0	267	497	764	0.345723	0	0	284	219	503	0.399824	0	0.28603	0.0953432	0.134836
18S	451	G	258	291	549	1.14071	0	0.533318	140	324	464	0.158542	0	0.137101	238	131	369	1.26387	0	0.558947	0.409788	0.193103
18S	452	G	186	260	446	1.73428	0	0.634792	93	262	355	0.504557	0	0.33598	240	83	323	1.74314	0.00391467	0.63617	0.535647	0.141187
18S	453	C	156	1370	1526	0.122128	0	0	29	503	532	0.0882843	0	0.0812626	214	779	993	0.118902	0	0.106363	0.0625417	0.0453953
18S	454	U	308	4169	4477	0.768401	0	0	75	1196	1271	0.619051	0	0	411	2764	3175	0.705447	0	0	0	0
18S	455	A	113	353	466	2.23226	0	0.691077	23	211	234	1.50534	0	0.601875	146	336	482	1.72443	0	0.633432	0.642128	0.0369319
18S	456	C	162	674	836	0.689566	0	0.408421	28	312	340	0.62913	0	0.386872	185	391	576	1.29667	0	0.565013	0.453435	0.0793864
18S	457	C	320	1176	1496	0.116745	0	0	54	313	367	0.444414	0	0.308258	485	1532	2017	0.389038	0	0	0.102753	0.145314
18S	458	A	98	277	375	2.77713	0	0.735767	18	232	250	1.11239	0	0.527599	168	278	446	2.18551	0	0.686561	0.649975	0.0888344
18S	459	C	1064	3226	4290	0.786696	0	0	243	1422	1665	0.786875	0	0	1636	3293	4929	0.820859	0	0	0	0
18S	460	A	80	217	297	3.20183	0	0.762617	15	135	150	2.27035	0.0051074	0.695631	214	146	360	2.69735	0	0.730083	0.729444	0.027351
18S	461	U	132	322	454	1.09289	0	0.522742	44	215	259	0.550342	0	0.355864	412	304	716	0.512986	0	0.339368	0.405991	0.0828292
18S	462	C	1	113	114	6.97778	0.0596884	0.875606	1	187	188	1.02457	0	0.507395	12	71	83	11.7983	0.154337	0.922723	0.768575	0.185681	1	0.875606	0.507395	0.922723	0.768575	0.185681
18S	463	C	337	831	1168	0.386446	0	0	79	376	455	0.297442	0	0	920	566	1486	0.441822	0	0	0	0
18S	464	A	38	318	356	0.979147	0	0.495433	10	199	209	0.503915	0	0.336133	108	152	260	2.1516	0	0.683531	0.505033	0.141987
18S	465	A	29	441	470	0.359094	0	0.264629	3	326	329	0.177407	0	0	93	330	423	0.745466	0	0.427665	0.230765	0.176228
18S	466	G	69	552	621	0.275098	0	0	15	189	204	0.0546341	0	0.0520446	180	549	729	0.300746	0	0	0.0173482	0.0245341
18S	467	G	55	285	340	0.408928	0	0.290846	19	131	150	0.420162	0	0.297241	122	360	482	0.101564	0	0.0923737	0.22682	0.0951039
18S	468	A	1	26	27	16.8754	0.661941	0.945947	0	9	9	20.5933	0.79345	0.958127	7	23	30	16.8573	0.416501	0.945709	0.949928	0.00579837	1	0.945947	0.958127	0.945709	0.949928	0.00579837
18S	469	A	62	298	360	0.332441	0	0.250017	15	96	111	0.82371	0	0.453889	78	202	280	0.934559	0	0.483977	0.395961	0.103926
18S	470	G	97	325	422	0.0263987	0	0.0257791	39	96	135	0.367974	0	0.270446	90	259	349	0.381968	0	0.276967	0.191064	0.116904
18S	471	G	16	302	318	0.404458	0	0.288626	10	103	113	0.619591	0	0.384643	24	404	428	0.138824	0	0.122151	0.26514	0.108441
18S	472	C	129	1241	1370	0.769641	0	0	25	544	569	0.787856	0	0	83	1592	1675	0.800895	0	0	0	0
18S	473	A	42	238	280	0.506327	0	0.336929	8	103	111	0.505655	0	0.337841	62	234	296	0.551665	0	0.356304	0.343691	0.00892632
18S	474	G	27	158	185	1.25167	0	0.557216	5	68	73	1.26291	0	0.561444	30	160	190	1.31693	0	0.569681	0.562781	0.00517588
18S	475	C	116	389	505	0.233267	0	0	36	215	251	0.388316	0	0	68	424	492	0.157967	0	0	0	0
18S	476	A	61	219	280	0.38794	0	0.280226	27	105	132	0.232999	0	0.190129	72	242	314	0.311993	0	0.238378	0.236244	0.036813
18S	477	G	44	193	237	0.986648	0	0.497692	11	62	73	1.86291	0	0.653791	59	242	301	0.789772	0	0.442087	0.53119	0.0896149
18S	478	G	41	210	251	0.831305	0	0.454927	15	73	88	1.34894	0	0.577036	52	133	185	1.92443	0	0.659265	0.563743	0.0839486
18S	479	C	123	254	377	0.0407995	0	0.0393001	50	77	127	0.457986	0	0.315815	57	220	277	0.728457	0	0.422328	0.259148	0.161423
18S	480	G	103	136	239	0.77662	0	0.438161	40	66	106	0.868432	0	0.467128	105	74	179	1.8758	0.17273	0.653533	0.519608	0.0954354
18S	481	C	134	251	385	0.09692	0	0.0885656	132	96	228	0.144736	0	0	266	229	495	0.0488127	0	0.0466306	0.0450654	0.0361737
18S	482	G	54	110	164	2.02808	0	0.671101	34	92	126	0.854418	0	0.462712	71	120	191	2.37494	0	0.704786	0.612866	0.107062
18S	483	C	357	1718	2075	0.8649	0	0	363	604	967	0.85435	0	0	445	2519	2964	0.883999	0	0	0	0
18S	484	A	12	6	18	27.4345	0.591767	0.966621	8	1	9	24.8567	0.480075	0.965058	5	25	30	21.1616	0.662245	0.956269	0.962649	0.00455634	1	0.966621	0.965058	0.956269	0.962649	0.00455634
18S	485	A	68	50	118	3.52073	0.129435	0.780247	60	24	84	1.92876	0	0.661214	79	185	264	1.46583	0	0.595368	0.678943	0.0765106
18S	486	A	276	61	337	0.756147	0	0.431298	137	12	149	0.760741	0	0.433699	187	89	276	1.43185	0	0.589666	0.484888	0.0740956
18S	487	U	112	99	211	1.98826	0	0.666409	80	31	111	1.39673	0	0.584943	83	354	437	0.478209	0	0.324006	0.525119	0.146046
18S	488	U	899	261	1160	0.523064	0	0	543	59	602	0.663074	0	0	526	1115	1641	0.706848	0	0	0	0
18S	489	A	77	9	86	7.22018	0.403439	0.879578	43	3	46	4.58818	0	0.824189	38	107	145	3.31355	0	0.769394	0.824387	0.0449827	1
18S	490	C	692	8	700	0.183024	0	0	207	3	210	0.0844128	0	0	233	88	321	0.385231	0	0.278724	0.0929079	0.131392
18S	491	C	545	14	559	0.14	0	0.123	138	14	152	0.315686	0	0.241138	181	125	306	0.481506	0	0.325727	0.229955	0.0831401
18S	492	C	1831	18	1849	0.72212	0	0	584	9	593	0.759652	0	0	744	122	866	0.553057	0	0	0	0
18S	493	A	354	33	387	0.72921	0	0.422331	64	6	70	1.62363	0	0.622189	122	41	163	1.79533	0.0161731	0.643664	0.562728	0.0996622
18S	494	C	619	54	673	0.091543	0	0	86	2	88	0.858177	0	0.464648	265	33	298	0.381011	0	0.276562	0.24707	0.190835
18S	495	U	631	9	640	0.123574	0	0	113	13	126	0.0303587	0	0	249	25	274	0.296323	0	0.22923	0.0764102	0.10806
18S	496	C	232	54	286	1.0487	0	0.512758	25	5	30	3.01756	0.0168954	0.757172	140	17	157	1.3372	0.0445248	0.573691	0.614541	0.103878
18S	497	C	391	143	534	0.0541225	0	0	46	10	56	0.812865	0	0.452769	346	13	359	0.0752469	0	0	0.150923	0.213437
18S	498	C	354	101	455	0.0136452	0	0.0134907	45	17	62	0.391358	0	0.284524	438	48	486	0.380949	0	0	0.0993381	0.131062
18S	499	G	214	48	262	0.432573	0	0.302759	24	14	38	0.490883	0	0.335018	374	28	402	0.333361	0	0	0.212592	0.150901
18S	500	A	139	24	163	1.19153	0.0999239	0.545215	22	7	29	0.917037	0.020045	0.486827	172	36	208	0.361191	0	0.266285	0.432776	0.120115
18S	501	C	469	92	561	0.509707	0	0	78	11	89	0.463333	0	0	559	56	615	0.640133	0	0	0	0
18S	502	C	174	114	288	0.0499808	0	0	23	24	47	0.0824074	0	0.0776276	71	47	118	1.18796	0.123884	0.545046	0.207558	0.240735
18S	503	C	126	71	197	0.31532	0	0.240653	15	18	33	0.537255	0	0.356307	44	42	86	1.77114	0.19806	0.641799	0.41292	0.168589
18S	504	G	38	47	85	1.86899	0.270757	0.654097	10	6	16	2.41699	0.279741	0.719735	34	26	60	2.55574	0.232437	0.722094	0.698642	0.0315129
18S	505	G	44	126	170	0.476608	0	0.324056	7	38	45	1.06981	0.00893737	0.522349	31	109	140	0.519937	0	0.343682	0.396696	0.0892112
18S	506	G	42	92	134	0.82107	0	0.452714	9	58	67	0.472712	0	0.324218	51	120	171	0.106977	0	0.0971489	0.29136	0.147006
18S	507	G	76	144	220	0.0909502	0	0.0837151	16	47	63	0.828993	0	0.457157	58	144	202	0.0840723	0	0	0.180291	0.198735
18S	508	A	90	165	255	0.075434	0	0	14	92	106	0.247144	0	0.199664	63	104	167	0.127646	0	0.113797	0.104487	0.0817781
18S	509	G	12	60	72	2.64399	0.15765	0.728313	1	2	3	39.2083	0.633728	0.98123	4	8	12	16.4077	0.699072	0.946738	0.885427	0.111985	1	0.903104	0.98123	0.946738	0.943691	0.0319676
18S	510	G	147	92	239	0.095463	0	0.0874767	17	106	123	0.332975	0	0.251319	58	41	99	1.43178	0	0.591209	0.310002	0.209793
18S	511	U	435	404	839	0.765026	0	0	40	723	763	0.870622	0	0	124	631	755	0.768372	0	0	0	0
18S	512	A	1	3	4	60.66	0.90633	0.986983	0	2	2	64.2333	0.931565	0.989728	1	3	4	53.0889	0.855944	0.985155	0.987289	0.00187941	1	0.986983	0.989728	0.985155	0.987289	0.00187941
18S	513	G	127	101	228	0.321252	0	0.243948	29	143	172	0.0272319	0	0.02666	76	110	186	0.394296	0	0.283881	0.18483	0.113025
18S	514	U	188	262	450	0.339788	0	0	67	232	299	0.460704	0	0	165	347	512	0.544574	0	0	0	0
18S	515	G	130	129	259	0.275769	0	0.216813	33	74	107	0.650206	0	0.396238	80	212	292	0.0453546	0	0	0.20435	0.162003
18S	516	A	166	126	292	0.272089	0	0.214467	46	98	144	0.188046	0	0.159206	112	250	362	0.145179	0	0	0.124558	0.0909191
18S	517	C	16	13	29	17.1396	0.54268	0.946612	3	9	12	13.8248	0.560468	0.937409	6	8	14	26.1044	0.849077	0.96548	0.949834	0.0116842	1	0.946612	0.937409	0.96548	0.949834	0.0116842
18S	518	G	95	334	429	0.702713	0	0.413266	16	176	192	0.0841681	0	0.0780066	131	80	211	2.02584	0	0.670558	0.387277	0.242605
18S	519	A	199	313	512	0.645917	0	0.392901	34	110	144	0.664751	0	0.400971	198	131	329	1.2436	0	0.555038	0.449637	0.0746027
18S	520	A	122	433	555	0.694365	0	0.410244	45	65	110	1.39079	0	0.583929	222	110	332	1.51665	0	0.603366	0.532513	0.0868208
18S	521	A	156	241	397	1.81639	0	0.645511	33	77	110	1.96236	0	0.664452	319	199	518	0.869985	0	0.465716	0.591893	0.0895551
18S	522	A	311	533	844	0.423734	0	0.297869	71	57	128	1.88122	0	0.654687	456	277	733	0.447639	0	0.309511	0.420689	0.16553
18S	523	A	267	2341	2608	0.580405	0	0	93	266	359	0.0523765	0	0.0499015	465	596	1061	0.0528667	0	0.0502571	0.0333862	0.0236081
18S	524	U	2125	2161	4286	0.765754	0	0	882	513	1395	0.782736	0	0	3066	1988	5054	0.846273	0	0	0	0
18S	525	A	542	161	703	1.0107	0	0.503016	198	13	211	1.13354	0	0.532473	692	62	754	0.71323	0	0.416629	0.48404	0.0491598
18S	526	A	526	71	597	1.37863	0	0.579998	239	7	246	0.967656	0	0.492795	537	67	604	1.21201	0	0.548332	0.540375	0.0360424
18S	527	C	1616	234	1850	0.340429	0	0	1061	32	1093	0.638219	0	0	1789	80	1869	0.37552	0	0	0	0
18S	528	A	878	108	986	0.264381	0	0.209267	359	15	374	0.254933	0	0.203578	723	37	760	0.636706	0	0.389329	0.267391	0.0862545
18S	529	A	453	117	570	1.08286	0	0.520328	175	10	185	1.55114	0	0.609302	430	61	491	1.44431	0	0.591378	0.573669	0.0384214
18S	530	U	1211	151	1362	0.336178	0	0	420	19	439	0.0586869	0	0	1256	134	1390	0.27761	0	0	0	0
18S	531	A	503	74	577	0.282526	0	0.220586	198	11	209	0.709788	0	0.416292	444	34	478	0.745303	0	0.427545	0.354808	0.09502
18S	532	C	999	94	1093	0.440128	0	0	744	37	781	0.651051	0	0	1322	55	1377	0.505418	0	0	0	0
18S	533	A	203	80	283	1.26189	0.196911	0.558762	198	25	223	0.373611	0	0.272879	466	52	518	0.404474	0	0.288386	0.373342	0.131265
18S	534	G	120	67	187	1.87275	0.29061	0.653111	109	10	119	1.08444	0.0406469	0.522344	418	72	490	0.275492	0	0.216334	0.46393	0.183035
18S	535	G	212	53	265	0.77122	0	0.436343	114	13	127	0.722222	0	0.421266	376	64	440	0.320862	0	0.243336	0.366982	0.0876471
18S	536	A	247	27	274	0.672081	0	0.402819	135	18	153	0.348557	0	0.259717	401	46	447	0.241443	0	0.194836	0.285791	0.0868871
18S	537	C	185	109	294	0.357928	0	0.264244	51	33	84	1.24353	0	0.557196	364	68	432	0.102669	0	0.0933047	0.304915	0.191554
18S	538	U	168	61	229	0.71942	0	0.419469	101	29	130	0.309669	0	0.237835	300	29	329	0.380774	0	0.276375	0.311226	0.0781398
18S	539	C	233	101	334	0.0641128	0	0.0604195	83	11	94	0.455439	0	0.315202	290	19	309	0.23767	0	0.192532	0.189384	0.104038
18S	540	U	371	84	455	0.166788	0	0	119	10	129	0.0254701	0	0	450	23	473	0.277239	0	0	0	0
18S	541	U	308	53	361	0.130939	0	0.116063	101	4	105	0.221384	0	0.182667	305	20	325	0.0411725	0	0.0396612	0.112797	0.0584277
18S	542	U	689	61	750	0.500192	0	0	227	26	253	0.555424	0	0	476	32	508	0.366579	0	0	0	0
18S	543	C	209	182	391	0.115986	0	0.10417	97	48	145	0.117808	0	0	186	29	215	0.647685	0.043629	0.394196	0.166122	0.166785
18S	544	G	116	201	317	0.477883	0	0.324046	76	16	92	0.564994	0	0.363518	94	74	168	1.29882	0.156377	0.566452	0.418005	0.106197
18S	545	A	138	269	407	0.210349	0	0.174144	72	34	106	0.542783	0	0.353965	115	54	169	1.71222	0.171192	0.632671	0.386927	0.188638
18S	546	G	109	643	752	0.357961	0	0	49	18	67	1.69657	0.218536	0.632608	82	175	257	0.945866	0.0559056	0.48706	0.373223	0.270515
18S	547	G	56	229	285	1.12249	0.112269	0.529729	45	61	106	0.981828	0.062201	0.497763	71	194	265	1.36579	0.12768	0.578227	0.535239	0.0330797
18S	548	C	119	198	317	0.997275	0.101404	0.500105	63	77	140	0.647833	0.0184803	0.394842	63	620	683	0.0323587	0	0	0.298316	0.215274
18S	549	C	221	372	593	0.0746727	0	0.0695931	147	82	229	0.108164	0	0.0979912	160	369	529	0.443606	0	0.307692	0.158426	0.106182
18S	550	C	338	348	686	0.0297267	0	0.0289094	201	91	292	0.0312097	0	0.0303656	340	593	933	0.0914228	0	0	0.0197583	0.0139839
18S	551	U	455	315	770	0.011529	0	0.0114123	311	177	488	0.297751	0	0	535	935	1470	0.376547	0	0	0.00380409	0.00537979
18S	552	G	206	556	762	0.109771	0	0.0990305	140	99	239	0.734954	0.00850225	0.424636	190	594	784	0.429866	0	0.300902	0.274856	0.134198
18S	553	U	238	1327	1565	0.495587	0	0	184	402	586	0.2894	0	0	267	1910	2177	0.520462	0	0	0	0
18S	554	A	236	343	579	0.639579	0.0258909	0.390498	91	213	304	0.578652	0	0.367311	234	598	832	0.518421	0	0.341691	0.3665	0.0199335
18S	555	A	176	742	918	0.0332124	0	0.0321787	101	457	558	0.14997	0	0	177	857	1034	0.219528	0	0.180153	0.0707773	0.0784482
18S	556	U	225	1092	1317	0.278671	0	0	127	662	789	0.392236	0	0	170	1405	1575	0.19627	0	0	0	0
18S	557	U	211	1021	1232	0.228143	0	0	79	782	861	0.459887	0	0	315	1260	1575	0.207184	0	0	0	0
18S	558	G	211	788	999	0.0300444	0	0	56	413	469	0.0392671	0	0.037861	357	1231	1588	0.245997	0	0	0.0126203	0.0178478
18S	559	G	125	731	856	0.130066	0	0.115215	68	361	429	0.0935917	0	0.0857643	278	816	1094	0.10899	0	0.0983599	0.0997798	0.012065
18S	560	A	231	542	773	0.209388	0	0.173321	44	313	357	0.248665	0	0.199591	360	689	1049	0.0519788	0	0.0494553	0.140789	0.0654673
18S	561	A	256	553	809	0.141043	0	0.123742	57	263	320	0.366597	0	0.268869	366	476	842	0.280862	0	0.219479	0.20403	0.0602462
18S	562	U	439	912	1351	0.366683	0	0	148	527	675	0.425296	0	0	565	1136	1701	0.447291	0	0	0	0
18S	563	G	272	223	495	0.843302	0.19003	0.457996	76	83	159	1.63938	0.232735	0.622597	368	260	628	0.581028	0.086449	0.36787	0.482821	0.105463
18S	564	A	511	293	804	0.065521	0	0.0615638	135	88	223	0.747917	0.0381049	0.428986	443	346	789	0.164332	0	0.141292	0.210614	0.157806
18S	565	G	455	270	725	0.156795	0	0.135704	68	36	104	2.81989	0.423875	0.740058	311	214	525	0.667512	0.0642378	0.400761	0.425508	0.247346
18S	566	U	625	363	988	0.192585	0	0	194	130	324	0.164923	0	0.141949	348	187	535	0.545833	0	0.353526	0.165159	0.145257
18S	567	C	412	218	630	0.428825	0	0.300458	237	167	404	0.0285597	0	0.0278335	379	130	509	0.739129	0	0.425479	0.251257	0.166024
18S	568	C	779	306	1085	0.213863	0	0	524	179	703	0.427352	0	0	763	265	1028	0.193392	0	0	0	0
18S	569	A	654	83	737	0.166606	0	0.142979	429	72	501	0.173683	0	0	597	352	949	0.168772	0	0	0.0476597	0.0674009
18S	570	C	670	287	957	0.1471	0	0	390	88	478	0.130805	0	0	623	476	1099	0.317828	0	0	0	0
18S	571	U	385	111	496	0.701654	0	0.412825	243	66	309	0.4	0	0.286374	401	129	530	0.499561	0	0.333557	0.344252	0.0521742
18S	572	U	413	291	704	0.141387	0	0.124027	233	99	332	0.307808	0	0.235903	315	104	419	0.923968	0	0.480836	0.280255	0.149004
18S	573	U	1200	753	1953	0.680212	0	0	729	303	1032	0.674035	0	0	1439	701	2140	0.720883	0	0	0	0
18S	574	A	612	149	761	0.0384806	0	0	299	144	443	0.146446	0	0	453	210	663	0.131258	0	0.116183	0.0387278	0.0547693
18S	575	A	395	144	539	0.294239	0	0.227671	113	92	205	0.742287	0	0.427232	332	112	444	0.633134	0	0.388214	0.347706	0.0863593
18S	576	A	63	38	101	12.1431	0.832304	0.924604	11	17	28	18.2732	0.859629	0.949814	48	11	59	23.1041	0.902905	0.959176	0.944532	0.0145999	1	0.924604	0.949814	0.959176	0.944532	0.0145999
18S	577	U	329	90	419	2.31315	0.399288	0.698674	141	61	202	1.73519	0.216209	0.63554	349	92	441	2.4316	0.392284	0.709058	0.681091	0.0324871
18S	578	C	339	188	527	1.8109	0.303551	0.644677	134	143	277	1.06247	0.0554978	0.516044	450	140	590	1.78154	0.256879	0.640877	0.600533	0.0597622
18S	579	C	421	140	561	1.79784	0.279906	0.642991	89	105	194	2.11436	0.22518	0.680026	406	166	572	2.13886	0.27487	0.681792	0.66827	0.0178894
18S	580	U	351	202	553	1.89384	0.337084	0.654847	130	140	270	1.16712	0.141764	0.539476	487	216	703	1.62942	0.231862	0.620023	0.604782	0.0483172
18S	581	U	325	245	570	1.99626	0.327652	0.666641	111	91	202	2.04915	0.300847	0.673127	493	212	705	1.84766	0.228534	0.649157	0.662975	0.0101234
18S	582	U	11580	280	11860	0.961746	0	0	3865	172	4037	0.953687	0	0	13058	440	13498	0.953906	0	0	0	0
18S	583	A	509	77	586	1.93231	0.284276	0.659355	157	71	228	1.67322	0.18251	0.626943	696	62	758	1.74671	0.271952	0.636234	0.640844	0.0136278
18S	584	A	327	38	365	3.34957	0.454292	0.770577	162	45	207	1.67158	0.18887	0.626818	566	48	614	2.15266	0.303963	0.68316	0.693518	0.0591445
18S	585	C	196	132	328	3.3846	0.498977	0.772465	76	94	170	1.92638	0.290338	0.659599	532	129	661	1.69486	0.265257	0.629277	0.687113	0.0616089
18S	586	G	166	53	219	5.07369	0.648195	0.835981	38	48	86	4.38812	0.559552	0.816148	397	143	540	2.07601	0.359158	0.675309	0.775813	0.0715263	1
18S	587	A	396	95	491	1.64293	0.34718	0.622111	71	42	113	3.09532	0.50173	0.757441	619	123	742	1.13897	0.189365	0.532821	0.637458	0.0923408
18S	588	G	334	191	525	1.2861	0.314888	0.563042	80	53	133	2.27172	0.426537	0.695938	442	410	852	0.69324	0.108572	0.4097	0.556227	0.116956
18S	589	G	168	341	509	0.238715	0	0.193017	37	113	150	0.680868	0	0.406672	221	604	825	0.0699354	0	0	0.199896	0.166094
18S	590	A	12	37	49	13.9438	0.716268	0.934333	3	6	9	30.4444	0.881102	0.971287	5	12	17	48.9099	0.936264	0.981056	0.962225	0.020122	1	0.934333	0.971287	0.981056	0.962225	0.020122
18S	591	U	163	68	231	2.53764	0.23297	0.718201	38	58	96	2.51363	0.289725	0.717499	394	154	548	0.598806	0	0.37496	0.603554	0.16164
18S	592	C	175	680	855	0.0159268	0	0	71	274	345	0.0228645	0	0.0224167	145	686	831	0.0982639	0	0.08957	0.0373289	0.0380568
18S	593	C	1793	966	2759	0.742126	0	0	701	411	1112	0.723929	0	0	1152	1240	2392	0.677439	0	0	0	0
18S	594	A	167	501	668	0.515463	0	0.340471	65	268	333	0.290419	0	0.225581	115	493	608	0.632439	0	0.38781	0.317954	0.0681165
18S	595	U	316	724	1040	0.0790052	0	0	149	381	530	0.226135	0	0	222	836	1058	0.149376	0	0	0	0
18S	596	U	336	683	1019	0.0518627	0	0	168	528	696	0.406121	0	0	309	770	1079	0.188879	0	0	0	0
18S	597	G	146	1053	1199	0.128481	0	0.113938	84	299	383	0.70706	0	0.41483	152	683	835	0.47714	0	0.323278	0.284015	0.125937
18S	598	G	271	716	987	0.479791	0	0.324451	169	222	391	0.799235	0	0.444839	755	521	1276	0.0236231	0	0	0.25643	0.187866
18S	599	A	195	859	1054	0.450205	0	0.310646	131	283	414	0.822436	0	0.451881	246	488	734	0.922661	0	0.480227	0.414251	0.0741687
18S	600	G	217	904	1121	0.341315	0	0.254632	123	323	446	0.681655	0	0.405888	240	553	793	0.781136	0	0.438871	0.366464	0.080215
18S	601	G	8	74	82	22.2838	0.758544	0.957547	2	40	42	20.2395	0.695542	0.953963	8	43	51	35.275	0.858781	0.972949	0.961486	0.00823627	1	0.957547	0.953963	0.972949	0.961486	0.00823627
18S	602	G	114	527	641	2.11577	0	0.679391	70	510	580	0.561274	0	0.359894	219	343	562	2.59254	0.118037	0.722002	0.587096	0.161595
18S	603	C	1654	6056	7710	0.830549	0	0	1363	2477	3840	0.854051	0	0	3127	3266	6393	0.760525	0	0	0	0
18S	604	A	198	697	895	1.4513	0	0.592323	215	332	547	0.736253	0	0.424493	420	712	1132	1.04282	0	0.5107	0.509172	0.0685248
18S	605	A	399	1060	1459	0.473531	0	0.321508	322	507	829	0.0741633	0	0.0691204	697	1452	2149	0.0517985	0	0.0492693	0.146632	0.123921
18S	606	G	340	928	1268	0.740093	0	0.425511	192	200	392	1.33263	0	0.571923	357	1086	1443	0.706448	0	0.414156	0.47053	0.0718454
18S	607	U	2368	2584	4952	0.649164	0	0	1066	613	1679	0.571634	0	0	1988	4294	6282	0.69739	0	0	0	0
18S	608	C	788	409	1197	0.82583	0	0.452511	335	168	503	0.633289	0	0.38821	496	1501	1997	0.199271	0	0.16623	0.33565	0.122641
18S	609	U	1326	279	1605	0.426062	0	0.298899	392	132	524	0.539852	0	0.351021	975	1058	2033	0.201125	0	0.167516	0.272479	0.0772099
18S	610	G	1375	890	2265	0.16625	0	0	279	143	422	0.470581	0	0.320512	919	1396	2315	0.108041	0	0	0.106837	0.151091
18S	611	G	640	529	1169	0.72943	0	0.421983	154	83	237	1.59388	0	0.615475	458	788	1246	0.681859	0	0.405613	0.481024	0.0953058
18S	612	U	1014	533	1547	0.57538	0	0.365383	266	145	411	0.6524	0	0.395401	613	1370	1983	0.0892809	0	0.0820011	0.280928	0.141195
18S	613	G	458	163	621	3.25136	0	0.76507	108	113	221	2.24384	0	0.692686	236	247	483	3.75562	0.155249	0.790066	0.749274	0.0412947
18S	614	C	1192	427	1619	0.496982	0	0.332126	269	159	428	0.505724	0	0.336388	567	545	1112	0.760058	0	0.432057	0.366857	0.0461362
18S	615	C	4287	835	5122	0.591446	0	0	1237	233	1470	0.633084	0	0	2894	637	3531	0.534673	0	0	0	0
18S	616	A	1262	489	1751	0.440208	0	0.305777	441	77	518	0.276386	0	0.216865	902	193	1095	0.775	0	0.436844	0.319829	0.090354
18S	617	G	814	268	1082	1.34916	0	0.574542	212	56	268	1.56547	0	0.611093	465	236	701	1.75114	0	0.636844	0.607493	0.0255616
18S	618	C	8227	1681	9908	0.850415	0	0	1719	723	2442	0.81953	0	0	3853	2349	6202	0.786922	0	0	0	0
18S	619	A	1238	221	1459	0.609939	0	0.37902	286	82	368	0.813038	0	0.449111	858	362	1220	0.538657	0	0.350269	0.3928	0.0415119
18S	620	G	597	97	694	2.26441	0	0.693972	138	26	164	2.96848	0.0106904	0.749159	510	225	735	1.55512	0	0.608952	0.684028	0.0576693
18S	621	C	504	184	688	1.93374	0	0.659464	215	71	286	1.03422	0	0.509284	564	215	779	1.25226	0	0.556319	0.575023	0.0627208
18S	622	C	1103	182	1285	0.226672	0	0.184903	323	144	467	0.00971035	0	0.00963736	1334	761	2095	0.329002	0	0	0.0648469	0.0849838
18S	623	G	333	179	512	1.88932	0.013342	0.65434	131	97	228	1.02373	0	0.506956	625	113	738	1.0226	0	0.505925	0.55574	0.0697216
18S	624	C	454	457	911	0.410928	0	0.291473	220	186	406	0.0259077	0	0.0253141	1292	511	1803	0.271224	0	0	0.105596	0.131841
18S	625	G	1057	442	1499	0.559326	0	0	457	183	640	0.581279	0	0	1980	219	2199	0.526778	0	0	0	0
18S	626	G	197	340	537	0.264973	0	0.209778	84	93	177	0.74975	0	0.42987	339	213	552	1.25208	0	0.556413	0.398687	0.143221
18S	627	U	37	32	69	8.95889	0.727175	0.900879	5	19	24	12.4973	0.809133	0.928663	15	29	44	30.9086	0.881627	0.969336	0.93296	0.0281117	1	0.900879	0.928663	0.969336	0.93296	0.0281117
18S	628	A	275	325	600	0.0222222	0	0	84	202	286	0.0450252	0	0.0432294	476	304	780	0.745824	0	0.427518	0.156916	0.192157
18S	629	A	324	209	533	0.0181232	0	0	92	183	275	0.0221014	0	0.0217005	681	141	822	0.574754	0	0.365262	0.128987	0.167306
18S	630	U	190	331	521	0.0958067	0	0.0875834	50	213	263	0.0883418	0	0.0814545	527	391	918	0.437698	0	0.304674	0.157904	0.103812
18S	631	U	57	239	296	1.36207	0	0.577465	20	303	323	0.0359396	0	0	495	2064	2559	0.558741	0	0	0.192488	0.27222
18S	632	C	83	218	301	1.50302	0	0.601278	67	226	293	0.200113	0	0.167219	814	995	1809	0.345697	0	0	0.256166	0.2534
18S	633	C	123	462	585	0.933106	0	0.483124	94	349	443	0.0948198	0	0.0867862	931	2362	3293	0.640069	0	0	0.18997	0.210297
18S	634	A	87	194	281	3.71056	0	0.788304	64	135	199	1.83194	0	0.64803	188	357	545	1.80002	0	0.643281	0.693205	0.0672734
18S	635	G	45	275	320	3.71215	0.152907	0.788304	28	87	115	4.34722	0.213688	0.8143	55	152	207	6.32014	0.336264	0.863958	0.822187	0.0313852	1
18S	636	C	133	1580	1713	0.154317	0	0.133755	75	255	330	1.24901	0	0.556107	358	419	777	1.06631	0	0.516367	0.402076	0.190424
18S	637	U	78	2722	2800	0.261347	0	0	82	899	981	0.258033	0	0	331	858	1189	0.303856	0	0.233195	0.0777315	0.109929
18S	638	C	133	1667	1800	0.300821	0	0.231353	75	1025	1100	0.321919	0	0	197	907	1104	0.311202	0	0.237505	0.156286	0.110539
18S	639	C	267	6643	6910	0.728939	0	0	240	2325	2565	0.767394	0	0	334	3470	3804	0.718528	0	0	0	0
18S	640	A	113	610	723	2.60853	0	0.723156	104	147	251	2.35137	0	0.702446	213	474	687	0.846092	0	0.458676	0.628093	0.120094
18S	641	A	113	1539	1652	0.545023	0	0.352898	195	167	362	1.37392	0	0.579428	195	165	360	2.965	0	0.748316	0.560214	0.161999
18S	642	U	577	8748	9325	0.830476	0	0	773	1419	2192	0.713862	0	0	609	3279	3888	0.738713	0	0	0	0
18S	643	A	94	504	598	2.95715	0	0.747608	182	79	261	2.08969	0	0.67718	286	162	448	2.1174	0	0.679705	0.701498	0.0326214
18S	644	G	8	15	23	87.0329	0.776241	0.989109	24	10	34	20.3238	0.58689	0.954383	12	17	29	44.5826	0.626511	0.978778	0.97409	0.0145592	1	0.989109	0.954383	0.978778	0.97409	0.0145592
18S	645	C	132	614	746	1.37742	0	0.579703	194	128	322	0.92979	0	0.482583	165	362	527	1.35385	0	0.575627	0.545971	0.0448529
18S	646	G	42	390	432	2.26359	0.198675	0.69408	56	128	184	2.07297	0	0.675771	71	286	357	2.4653	0	0.711999	0.69395	0.0147902
18S	647	U	105	1462	1567	0.253444	0	0	162	988	1150	0.602462	0	0	383	2777	3160	0.701909	0	0	0	0
18S	648	A	68	201	269	3.30165	0.430869	0.768192	72	142	214	1.59416	0	0.615623	99	298	397	2.24193	0	0.692078	0.691964	0.0622864
18S	649	U	165	472	637	0.0263323	0	0	133	282	415	0.0497062	0	0.0474612	240	1096	1336	0.215831	0	0	0.0158204	0.0223734
18S	650	A	122	244	366	0.743536	0	0.42712	140	87	227	1.03231	0	0.509048	208	376	584	1.02705	0	0.507099	0.481089	0.0381698
18S	651	U	76	294	370	0.756813	0	0.43145	81	69	150	2.27778	0	0.696322	96	431	527	1.39442	0	0.582824	0.570199	0.108502
18S	652	U	602	972	1574	0.690836	0	0	1143	348	1491	0.770912	0	0	1255	2050	3305	0.704934	0	0	0	0
18S	653	A	152	301	453	0.304136	0	0.233603	222	99	321	0.443858	0	0.308074	159	585	744	0.694631	0	0.410226	0.317301	0.0724004
18S	654	A	173	263	436	0.194915	0	0.163433	274	97	371	0.0612007	0	0.0578177	222	627	849	0.30119	0	0.231682	0.150978	0.0715241
18S	655	A	74	296	370	0.431986	0	0.302238	158	135	293	0.338927	0	0.253778	132	983	1115	0.0315611	0	0	0.185339	0.132539
18S	656	G	134	225	359	0.403056	0	0.28784	168	53	221	0.701101	0	0.41324	251	752	1003	0.0199203	0	0.0195503	0.24021	0.164214
18S	657	U	176	161	337	0.514398	0	0.340337	230	136	366	0.0231305	0	0	238	841	1079	0.0676132	0	0	0.113446	0.160436
18S	658	U	313	137	450	0.104681	0	0.0949518	274	97	371	0.0452509	0	0	325	769	1094	0.118326	0	0	0.0316506	0.0447607
18S	659	G	166	168	334	0.355091	0.0616594	0.262621	108	59	167	0.860516	0.191989	0.463999	131	443	574	0.462435	0.0292365	0.316585	0.347735	0.0851118
18S	660	C	245	303	548	0.203906	0	0	126	77	203	0.535022	0.0880293	0.34966	179	631	810	0.047486	0	0	0.116553	0.164831
18S	661	U	353	222	575	0.115451	0	0	198	95	293	0.23424	0	0.19031	247	615	862	0.113815	0	0	0.0634365	0.0897128
18S	662	G	234	101	335	0.615509	0	0.381703	112	103	215	0.753138	0	0.430732	124	284	408	0.830698	0.0577558	0.454367	0.422267	0.0302626
18S	663	C	441	195	636	0.20007	0	0	230	218	448	0.18827	0	0	268	720	988	0.366768	0	0	0	0
18S	664	A	409	94	503	0.0477293	0	0.0456414	189	185	374	0.011437	0	0.0113376	222	262	484	0.286873	0	0.22328	0.0934197	0.092887
18S	665	G	205	212	417	0.263955	0	0.209229	149	175	324	0.186632	0	0.157688	131	140	271	1.18248	0.0290755	0.542719	0.303212	0.170659
18S	666	U	231	243	474	0.0946199	0	0.0866074	110	287	397	0.0257398	0	0	169	241	410	0.357772	0	0.263973	0.11686	0.109869
18S	667	U	1037	654	1691	0.793788	0	0	487	891	1378	0.804311	0	0	767	508	1275	0.676663	0	0	0	0
18S	668	A	146	5	151	2.22924	0.131577	0.691739	100	3	103	2.85075	0.214161	0.742163	135	10	145	2.41766	0.297194	0.708822	0.714242	0.0209393		0.691739	0.742163	0.708822	0.714242	0.0209393
18S	669	A	114	50	164	1.75549	0.0302043	0.638492	122	74	196	0.879075	0	0.46909	158	167	325	0.386673	0	0.279468	0.46235	0.146649
18S	670	A	224	49	273	0.459976	0	0.315847	215	40	255	0.311892	0	0.238452	160	137	297	0.368084	0	0.269712	0.27467	0.03179
18S	671	A	189	29	218	0.681177	0	0.406282	146	39	185	0.727957	0	0.422597	114	243	357	0.0392613	0	0.0378799	0.28892	0.177637
18S	672	A	297	20	317	0.205031	0	0.170591	180	54	234	0.569267	0	0.363746	149	293	442	0.0321796	0	0.0312447	0.188527	0.136334
18S	673	G	160	12	172	1.18478	0	0.543726	141	38	179	1.04253	0	0.511803	140	71	211	1.31792	0	0.569739	0.541756	0.0236931
18S	674	C	223	71	294	0.0279473	0	0	175	61	236	0.322082	0	0.244397	240	103	343	0.25436	0	0.203252	0.149216	0.106841
18S	675	U	134	65	199	0.535611	0	0.349933	114	108	222	0.479472	0	0.325068	167	112	279	0.643175	0	0.392275	0.355759	0.0277443
18S	676	C	143	135	278	0.121585	0	0.108752	116	136	252	0.370795	0	0.271278	204	120	324	0.478667	0	0.32439	0.234807	0.0917335
18S	677	G	44	103	147	1.21434	0	0.550077	33	196	229	0.525894	0	0.345631	67	61	128	2.93979	0.242799	0.747651	0.547786	0.164132
18S	678	U	816	402	1218	0.83275	0	0	470	1047	1517	0.858937	0	0	919	1289	2208	0.878608	0	0	0	0
18S	679	A	79	83	162	0.950988	0	0.488977	92	107	199	0.787111	0	0.441673	104	282	386	0.167298	0	0.143639	0.358096	0.152869
18S	680	G	23	94	117	1.79859	0	0.644629	11	214	225	0.555949	0	0.358324	22	87	109	3.19646	0	0.763358	0.58877	0.170006
18S	681	U	43	129	172	0.927039	0	0.482517	22	77	99	2.54289	0	0.719776	52	175	227	0.852144	0	0.461177	0.55449	0.117199
18S	682	U	56	262	318	0.0760711	0	0.0708999	38	286	324	0.0294017	0	0	36	466	502	0.258405	0	0	0.0236333	0.0334225
18S	683	G	5	115	120	2.22167	0.172288	0.691376	4	18	22	13.7556	0.702859	0.934984	0	43	43	8.36288	0.590833	0.895369	0.840576	0.106733	1	0.691376	0.934984	0.895369	0.840576	0.106733
18S	684	G	37	168	205	0.978857	0.0406628	0.495874	24	325	349	0.175365	0	0	23	239	262	0.45057	0	0.311432	0.269102	0.204641
18S	685	A	71	220	291	0.278995	0	0.218722	11	186	197	0.201347	0	0.168308	33	98	131	1.3218	0.204024	0.571164	0.319398	0.179211
18S	686	U	276	232	508	0.245034	0	0	135	285	420	0.499551	0	0	165	93	258	0.158687	0	0.137412	0.0458041	0.0647767
18S	687	C	57	516	573	0.280817	0	0	37	216	253	0.105162	0	0	55	242	297	0.0664057	0	0.0624671	0.0208224	0.0294473
18S	688	U	100	614	714	0.418446	0	0	34	175	209	0.123862	0	0.11068	75	300	375	0.149054	0	0	0.0368934	0.0521752
18S	689	U	35	590	625	0.296308	0	0	6	241	247	0.0471774	0	0	20	434	454	0.307595	0	0	0	0
18S	690	G	49	444	493	0.0524516	0	0	13	164	177	0.483521	0.00326082	0.327167	27	374	401	0.08267	0	0	0.109056	0.154228
18S	691	G	55	315	370	0.310392	0.0156691	0.237358	29	183	212	0.229473	0	0.187359	75	417	492	0.19725	0	0	0.141572	0.102167
18S	692	G	70	352	422	0.118886	0	0.106479	28	112	140	0.931994	0.134895	0.484177	105	245	350	0.27974	0	0.219079	0.269912	0.158329
18S	693	A	75	382	457	0.00177099	0	0	46	145	191	0.376331	0.00135589	0.274469	165	159	324	0.490598	0.0557959	0.329809	0.201426	0.144211
18S	694	G	84	239	323	0.415364	0.0804562	0.294109	44	193	237	0.108123	0	0.0979447	113	144	257	0.970457	0.201014	0.493474	0.295176	0.161476
18S	695	C	85	426	511	0.1824	0	0	30	432	462	0.47677	0	0	114	291	405	0.253503	0	0.202634	0.0675446	0.0955225
18S	696	G	126	268	394	0.0412658	0	0.039727	65	354	419	0.423677	0	0	291	512	803	0.422761	0	0	0.0132423	0.0187275
18S	697	G	228	177	405	0.0170772	0	0	100	255	355	0.314263	0	0	444	361	805	0.42906	0	0	0	0
18S	698	G	223	105	328	0.212969	0	0.176017	66	105	171	0.462984	0	0.317728	293	354	647	0.295576	0	0	0.164582	0.129964
18S	699	C	125	326	451	0.189135	0	0	27	239	266	0.151519	0	0	209	452	661	0.357788	0	0	0	0
18S	700	G	124	313	437	0.21451	0	0	28	170	198	0.0741485	0	0.0693545	172	172	344	0.234461	0	0.190377	0.086577	0.0786692
18S	701	G	203	238	441	0.261262	0	0	66	118	184	0.0392192	0	0.0379364	215	218	433	0.125832	0	0	0.0126455	0.0178834
18S	702	G	193	67	260	0.206343	0	0.171593	61	53	114	0.444928	0	0.309788	155	75	230	0.533189	0.0352451	0.348749	0.27671	0.0760117
18S	703	C	214	114	328	0.16231	0	0	90	58	148	0.11387	0	0	161	76	237	0.185808	0	0.15725	0.0524167	0.0741284
18S	704	G	196	58	254	0.00248366	0	0	46	41	87	0.298106	0	0.231675	112	44	156	0.436093	0	0.305019	0.178898	0.129996
18S	705	G	85	71	156	0.546921	0.0825745	0.355017	23	42	65	0.612458	0.0395021	0.383432	33	20	53	2.45021	0.301742	0.713994	0.484148	0.16294
18S	706	U	78	51	129	0.643162	0.0525857	0.393258	15	19	34	1.66	0.275215	0.630836	41	24	65	1.07407	0.00842489	0.521668	0.515254	0.0970966
18S	707	C	96	112	208	0.112972	0	0	34	33	67	0.183007	0	0.156643	51	63	114	0.0740097	0	0	0.0522145	0.0738424
18S	708	C	76	51	127	0.336979	0	0.253527	32	22	54	0.346667	0	0.260949	33	39	72	0.129985	0	0.116444	0.210307	0.06644
18S	709	G	25	36	61	1.66183	0.243868	0.628124	13	33	46	0.574704	0	0.369959	5	3	8	7.30741	0.624384	0.89155	0.629878	0.212942
18S	710	C	24	98	122	0.176332	0	0.150943	9	37	46	0.498345	0.0208451	0.337388	11	11	22	1.68744	0.151634	0.638224	0.375518	0.20075
18S	711	C	54	125	179	0.298333	0	0	39	80	119	0.499352	0	0	30	31	61	0.20233	0	0	0	0
18S	712	G	18	57	75	0.766082	0	0.437031	6	38	44	0.513086	0	0.344154	7	13	20	1.70317	0.130091	0.641363	0.474182	0.124146
18S	713	C	64	198	262	0.597465	0	0	22	72	94	0.353333	0	0	36	44	80	0.379424	0	0	0	0
18S	714	G	54	54	108	0.0349643	0	0.0340853	26	37	63	0.0256944	0	0	22	5	27	1.11032	0.0052539	0.535195	0.18976	0.244655
18S	715	A	46	38	84	0.290196	0	0.226994	59	45	104	0.461481	0	0	27	19	46	0.32435	0	0.248911	0.158635	0.112528
18S	716	G	54	63	117	0.0275895	0	0.027072	13	47	60	0.0817851	0	0.0767653	31	46	77	0.49245	0	0.33282	0.145552	0.133963
18S	717	G	14	30	44	1.99704	0.0459782	0.671315	5	22	27	1.63611	0.167993	0.629177	3	21	24	5.11289	0.106626	0.84192	0.714138	0.0919791
18S	718	C	23	74	97	0.279365	0	0.220118	4	35	39	0.7175	0	0.423929	30	78	108	0.459633	0	0.316888	0.320312	0.0832408
18S	719	G	12	30	42	2.18372	0.0378166	0.690949	6	16	22	2.14589	0.221816	0.691685	11	56	67	1.69673	0	0.632631	0.671755	0.0276666
18S	720	A	7	54	61	1.15842	0	0.54074	5	28	33	1.12745	0.032172	0.537383	8	131	139	0.385556	0	0.27971	0.452611	0.122267
18S	721	G	11	79	90	0.502686	0	0.336989	10	55	65	0.0563973	0	0.0541633	9	113	122	0.734869	0	0.425582	0.272245	0.158392
18S	722	C	88	330	418	0.745346	0	0	37	127	164	0.649428	0	0	56	939	995	0.873059	0	0	0	0
18S	723	C	81	140	221	0.399499	0	0	74	67	141	0.574335	0	0	109	223	332	0.380814	0	0	0	0
18S	724	A	19	58	77	1.03689	0	0.512281	8	31	39	0.831389	0	0.460249	7	54	61	2.84427	0.0353898	0.74299	0.57184	0.122871
18S	725	C	19	103	122	0.280488	0	0.220447	14	43	57	0.201341	0	0.170037	34	62	96	1.3299	0	0.573333	0.321273	0.179418
18S	726	C	26	123	149	0.0961481	0	0.0882513	39	42	81	0.161789	0	0	52	98	150	0.460338	0	0.316663	0.134972	0.133432
18S	727	G	25	73	98	0.76633	0.0191812	0.43635	19	15	34	1.12127	0.132061	0.535801	43	37	80	1.76667	0.0648766	0.641416	0.537856	0.0837307
18S	728	C	26	112	138	0.228457	0	0.187066	17	37	54	0.250505	0	0.203279	28	138	166	0.226613	0	0.185654	0.192	0.00799639
18S	729	C	42	110	152	0.0150327	0	0.014906	10	35	45	0.35942	0	0.268689	37	131	168	0.0847469	0	0	0.0945317	0.123298
18S	730	C	28	198	226	0.369995	0	0	6	58	64	0.133162	0	0	35	180	215	0.361317	0	0	0	0
18S	731	G	30	146	176	0.165976	0	0	15	25	40	0.42439	0	0.303136	26	105	131	0.110943	0	0.100549	0.134562	0.12607
18S	732	U	26	210	236	0.408626	0	0	9	85	94	0.454386	0	0	39	215	254	0.496688	0	0	0	0
18S	733	C	12	135	147	0.0148649	0	0	22	50	72	0.281126	0	0	57	141	198	0.373088	0	0	0	0
18S	734	C	17	89	106	0.417342	0.0203084	0.296408	14	26	40	0.449322	0	0.315329	12	69	81	0.70122	0.0475531	0.415162	0.3423	0.0520974
18S	735	C	32	91	123	0.178315	0	0.152374	14	28	42	0.461499	0	0.320877	12	52	64	1.20752	0.0880945	0.550842	0.341364	0.163318
18S	736	C	23	84	107	0.380041	0	0.277244	14	49	63	0.121354	0	0.10975	22	68	90	0.658486	0	0.399689	0.262228	0.118842
18S	737	G	9	39	48	2.2059	0.421061	0.692483	2	18	20	3.14921	0.416241	0.767802	14	30	44	2.91185	0.302017	0.748619	0.736301	0.0319587
18S	738	C	31	123	154	0.0912545	0	0	14	41	55	0.570238	0	0.367331	20	53	73	1.43498	0.0232656	0.592609	0.31998	0.244237
18S	739	C	35	88	123	0.412814	0	0.29387	21	31	52	1.70985	0	0.6354	39	16	55	3.58234	0	0.784829	0.571367	0.205484
18S	740	C	98	98	196	0.0830795	0	0	92	16	108	0.46055	0	0.31732	202	31	233	0.131861	0	0.116941	0.144754	0.13103
18S	741	C	100	34	134	0.682963	0	0.407604	100	23	123	0.778136	0	0.439607	262	36	298	0.0530658	0	0.0505523	0.299254	0.176344
18S	742	U	187	33	220	0.0582202	0	0.0552534	209	29	238	0.00172013	0	0	354	35	389	0.13396	0	0	0.0184178	0.0260467
18S	743	U	205	40	245	0.00627823	0	0.00626437	180	17	197	0.367284	0	0.269619	471	40	511	0.304601	0	0	0.0919611	0.125649
18S	744	G	38	18	56	4.00195	0.345675	0.802894	38	5	43	6.14899	0.171937	0.862863	82	22	104	3.05333	0	0.755064	0.80694	0.0441019	1
18S	745	C	621	107	728	0.708063	0	0	958	38	996	0.779048	0	0	1306	76	1382	0.792424	0	0	0	0
18S	746	C	192	30	222	0.210463	0	0.174517	174	15	189	0.679006	0	0.405681	188	48	236	0.74482	0	0.42791	0.336036	0.114571
18S	747	U	587	50	637	0.665691	0	0	806	81	887	0.742205	0	0	583	69	652	0.481504	0	0	0	0
18S	748	C	144	19	163	0.547493	0	0.355193	164	31	195	0.477381	0	0.324246	146	34	180	0.977225	0	0.495626	0.391688	0.0745728
18S	749	U	139	34	173	0.330651	0	0.249566	140	29	169	0.54634	0	0.354661	246	47	293	0.0348073	0	0.0337474	0.212658	0.133586
18S	750	C	110	17	127	0.694271	0	0.411674	118	11	129	0.841026	0	0.458741	117	26	143	0.9375	0	0.485612	0.452009	0.030558
18S	751	G	91	25	116	0.768281	0	0.436589	71	23	94	1.3517	0	0.577359	116	16	132	1.001	0	0.502137	0.505362	0.0575143
18S	752	G	43	23	66	1.62023	0.086329	0.621897	46	16	62	1.64303	0	0.625403	53	13	66	2.06716	0.153638	0.677262	0.64152	0.0253133
18S	753	C	82	72	154	0.029534	0	0.0288677	51	21	72	1.04795	0	0.515152	62	28	90	1.18681	0	0.545455	0.363158	0.236702
18S	754	G	47	35	82	0.762784	0.150863	0.435694	48	10	58	0.894539	0.119336	0.476429	71	10	81	1.24688	0.208626	0.557967	0.49003	0.0508361
18S	755	C	91	17	108	0.399796	0.0360245	0.287495	74	11	85	0.220284	0	0.182255	96	28	124	0.551733	0.0613988	0.357402	0.275717	0.0719866
18S	756	C	131	14	145	0.0584475	0	0.0555797	73	8	81	0.25122	0	0.202756	135	34	169	0.147451	0	0.129165	0.129167	0.0600844
18S	757	C	121	7	128	0.315418	0.038456	0.241207	92	10	102	0.0339806	0	0	243	50	293	0.34161	0	0	0.0804022	0.113706
18S	758	C	195	10	205	0.024164	0	0.0237062	132	10	142	0.230692	0	0	273	35	308	0.275261	0	0	0.00790207	0.0111752
18S	759	C	217	3	220	0.0320261	0	0.031169	94	10	104	0.138942	0	0.123021	239	13	252	0.0460694	0	0	0.0513966	0.05222
18S	760	U	206	16	222	0.112157	0	0.101255	200	7	207	0.467575	0	0	270	32	302	0.185185	0	0	0.0337517	0.0477321
18S	761	C	248	23	271	0.0106618	0	0	99	5	104	0.229524	0	0.188134	301	20	321	0.20666	0	0	0.0627114	0.0886873
18S	762	G	179	3	182	0.69241	0	0.410452	67	3	70	1.01158	0.0207256	0.506424	168	42	210	0.324013	0	0.245599	0.387492	0.107712
18S	763	A	237	14	251	0.387919	0	0.280298	58	6	64	1.62564	0.113524	0.62279	152	32	184	0.732132	0.00906702	0.424	0.442363	0.140423
18S	764	U	846	49	895	1.09371	0.516354	0.522658	314	11	325	2.29192	0.66716	0.696875	494	67	561	2.33578	0.673464	0.700594	0.640043	0.0830172
18S	765	G	138	25	163	13.6595	0.877276	0.932173	78	6	84	14.7986	0.893899	0.937401	79	24	103	21.7147	0.92367	0.956381	0.941985	0.0104008	1
18S	766	C	211	87	298	8.38528	0.773808	0.893769	76	7	83	17.9042	0.887859	0.947699	176	33	209	12.2431	0.839247	0.924822	0.922096	0.022101	1
18S	767	U	224	139	363	9.80629	0.547368	0.907692	104	56	160	12.266	0.675633	0.925052	137	112	249	14.7501	0.666487	0.936746	0.923164	0.0119363	1
18S	768	C	329	122	451	9.10061	0.35521	0.901194	188	60	248	8.99273	0.448794	0.900289	263	73	336	12.8526	0.366963	0.92801	0.909831	0.01286	1
18S	769	U	449	330	779	5.48715	0.151444	0.846016	290	232	522	4.26505	0.155612	0.810363	375	485	860	5.03963	0	0.834587	0.830322	0.0148647	1
18S	770	U	27434	1263	28697	0.924629	0	0	14543	2232	16775	0.937252	0	0	26438	2513	28951	0.919255	0	0	0	0
18S	771	A	2334	26	2360	1.22128	0.210395	0.549913	1005	62	1067	1.7014	0.286393	0.630041	2256	46	2302	1.39676	0.19822	0.582876	0.58761	0.0328827
18S	772	G	1537	24	1561	2.33264	0.382288	0.700072	873	40	913	2.078	0.345571	0.675353	1752	25	1777	2.09798	0.299477	0.677331	0.684252	0.0112155
18S	773	C	14171	55	14226	0.755648	0	0	6384	63	6447	0.686843	0	0	14488	141	14629	0.740246	0	0	0	0
18S	774	U	2579	77	2656	0.655108	0	0.3959	1547	56	1603	0.46765	0	0.318774	4115	84	4199	0.103378	0	0.0937128	0.269462	0.1282
18S	775	G	194	39	233	16.701	0.619197	0.943734	117	61	178	11.4631	0.586949	0.920176	634	86	720	5.27645	0.0954083	0.84086	0.90159	0.0440063	1
18S	776	A	76	92	168	20.3526	0.731702	0.953432	38	53	91	20.0994	0.783687	0.953096	345	64	409	8.77509	0.385307	0.897923	0.934817	0.0260882	1
18S	777	G	174	155	329	4.55091	0.407887	0.820297	182	84	266	2.38706	0.0648976	0.705539	423	121	544	3.05058	0.122255	0.753463	0.759766	0.0470615	1
18S	778	U	207	254	461	2.27073	0.361907	0.694718	125	199	324	1.31771	0.0829531	0.569295	603	263	866	1.14484	0.00380336	0.534052	0.599355	0.0689494
18S	779	G	88	175	263	3.89773	0.619724	0.79644	56	64	120	4.43949	0.589086	0.817401	182	179	361	3.59549	0.47926	0.782866	0.798902	0.014206	1
18S	780	U	102	182	284	0.782651	0	0.439904	52	157	209	0.364339	0	0.267979	329	337	666	0.231584	0	0.188267	0.298717	0.105004
18S	781	C	207	21	228	0.837652	0.0364348	0.456913	96	27	123	0.800717	0.079696	0.446666	278	275	553	0.206619	0	0.171494	0.358358	0.132199
18S	782	C	519	115	634	0.341015	0	0	219	66	285	0.250194	0	0	526	170	696	0.00687072	0	0	0	0
18S	783	C	756	114	870	0.51777	0	0	239	53	292	0.231589	0	0	690	224	914	0.238446	0	0	0	0
18S	784	G	126	38	164	2.29313	0.318188	0.697622	67	37	104	1.45958	0.279763	0.595733	333	58	391	0.991298	0.189569	0.498454	0.597269	0.0813172
18S	785	C	218	108	326	0.747197	0.0226194	0.428404	137	171	308	0.198274	0	0	509	186	695	0.0711207	0	0.0664876	0.164964	0.188248
18S	786	G	163	301	464	0.425137	0	0.298764	98	107	205	0.433118	0	0.303248	528	251	779	0.00287749	0	0.00287291	0.201628	0.140553
18S	787	G	396	377	773	0.0628625	0	0	139	111	250	0.309119	0	0.236848	712	392	1104	0.299447	0	0	0.0789495	0.111651
18S	788	G	245	539	784	0.0522151	0	0.0496842	144	169	313	0.167693	0	0.144003	810	416	1226	0.359984	0	0	0.0645624	0.059723
18S	789	G	215	264	479	1.02655	0.180704	0.507072	122	148	270	0.632267	0.0501489	0.388233	372	315	687	0.292119	0	0.226332	0.373879	0.11506
18S	790	C	385	561	946	0.0813094	0	0.0752688	293	136	429	0.0809561	0	0.0750545	374	362	736	0.198311	0	0.16568	0.105334	0.0426709
18S	791	C	331	724	1055	0.035101	0	0.0339418	193	262	455	0.078192	0	0.0726692	313	261	574	0.61256	0.0992879	0.380278	0.162296	0.154945
18S	792	C	632	1180	1812	0.340363	0	0	330	298	628	0.133068	0	0	347	622	969	0.0241924	0	0	0	0
18S	793	G	453	1006	1459	0.116309	0	0	223	480	703	0.213052	0	0	288	693	981	0.0641322	0	0	0	0
18S	794	A	336	1067	1403	0.264063	0	0.209018	193	483	676	0.104481	0	0.0947237	230	674	904	0.192511	0	0.161583	0.155108	0.0468845
18S	795	A	365	1485	1850	0.874236	0.022814	0.466584	170	1045	1215	0.367599	0.05528	0.268953	512	916	1428	1.32181	0.455682	0.569473	0.435003	0.124703
18S	796	G	280	1433	1713	1.28726	0.121673	0.56294	204	311	515	2.81697	0.457168	0.738387	402	373	775	4.03309	0.659571	0.80152	0.700949	0.100934
18S	797	C	28	515	543	7.18433	0.608216	0.878013	35	126	161	12.7581	0.784785	0.927732	31	716	747	4.92926	0.663782	0.831532	0.879092	0.0392806	1	0.878013	0.927732	0.831532	0.879092	0.0392806
18S	798	G	538	2449	2987	0.530299	0	0.346609	317	942	1259	0.843889	0.0344514	0.457865	725	1047	1772	1.73912	0.35886	0.63505	0.479841	0.118776
18S	799	U	12	551	563	8.24768	0.583827	0.892036	3	87	90	28.3895	0.867869	0.966336	13	35	48	112.664	0.97329	0.99138	0.949917	0.0421861	1	0.892036	0.966336	0.99138	0.949917	0.0421861
18S	800	U	517	8350	8867	0.482024	0	0	233	3221	3454	0.27964	0	0	595	3123	3718	0.53077	0	0.346795	0.115598	0.163481
18S	801	U	2786	27608	30394	0.929543	0	0	1677	15590	17267	0.945355	0	0	3480	38467	41947	0.964586	0	0	0	0
18S	802	A	459	531	990	4.28163	0.30829	0.81082	151	369	520	4.22555	0.443301	0.80893	291	857	1148	4.21337	0.551874	0.808321	0.809357	0.00106395	1
18S	803	C	356	580	936	4.07945	0.346746	0.803297	115	490	605	3.08733	0.357664	0.755647	497	957	1454	2.77163	0.447976	0.734997	0.764647	0.0286006	1
18S	804	U	382	1023	1405	2.0357	0.122957	0.670743	83	629	712	2.13908	0.241302	0.68174	538	1019	1557	2.20573	0.400039	0.688197	0.680227	0.00720521
18S	805	U	401	1015	1416	1.60876	0.152688	0.616843	90	663	753	1.58027	0.225602	0.612758	420	939	1359	2.28681	0.449979	0.695909	0.641837	0.0382712
18S	806	U	681	856	1537	1.09462	0.0900344	0.522748	146	738	884	0.911965	0.119145	0.47726	722	1452	2174	0.788945	0.229289	0.441125	0.480378	0.0333955
18S	807	G	280	318	598	3.14669	0.615765	0.759149	144	297	441	2.03404	0.523427	0.670906	413	632	1045	2.19331	0.552485	0.687051	0.705702	0.0383633
18S	808	A	273	191	464	0.687001	0.0797242	0.407752	75	83	158	1.44479	0.315314	0.592492	372	435	807	0.233196	0	0.189289	0.396511	0.164799
18S	809	A	209	439	648	0.31986	0	0.242627	46	75	121	2.23816	0.295144	0.692937	318	283	601	0.694168	0	0.410142	0.448568	0.185835
18S	810	A	161	305	466	0.853057	0	0.460884	56	68	124	1.93333	0.0228685	0.660893	340	265	605	0.56366	0	0.360855	0.494211	0.124736
18S	811	A	145	183	328	1.58943	0	0.614536	51	64	115	1.92088	0	0.659584	282	270	552	0.604862	0	0.377319	0.55048	0.123817
18S	812	A	118	153	271	2.20931	0	0.689196	75	35	110	1.93874	0	0.661747	213	284	497	0.730611	0	0.42266	0.591201	0.119702
18S	813	A	173	131	304	1.84313	0	0.649024	64	31	95	2.18889	0	0.688661	161	266	427	0.873209	0	0.466739	0.601474	0.0966369
18S	814	U	153	237	390	1.43876	0	0.590575	42	99	141	1.28623	0.0241699	0.564337	103	182	285	2.0634	0.299673	0.674335	0.609749	0.0469088
18S	815	U	3326	157	3483	0.819569	0	0	1011	111	1122	0.797012	0	0	2003	200	2203	0.703463	0	0	0	0
18S	816	A	740	119	859	0.106434	0	0.0962968	311	62	373	0.132442	0	0	438	318	756	0.079818	0	0.0740085	0.0567685	0.0411597
18S	817	G	663	95	758	0.278261	0	0.217912	223	73	296	0.189824	0	0.159992	349	384	733	0.129292	0	0.114627	0.164177	0.0422693
18S	818	A	1002	262	1264	0.0938428	0	0	289	167	456	0.0285436	0	0.0278107	419	534	953	0.112253	0	0.101019	0.0429432	0.0426063
18S	819	G	386	263	649	0.969692	0	0.492691	94	113	207	1.58424	0	0.614182	250	438	688	0.656007	0	0.396485	0.50112	0.0890738
18S	820	U	836	522	1358	0.0980541	0	0	240	261	501	0.0646082	0	0.0608011	682	964	1646	0.35449	0	0	0.020267	0.0286619
18S	821	G	94	133	227	5.03655	0.0809856	0.834949	47	79	126	3.76185	0.0939627	0.791306	85	133	218	4.77306	0.395512	0.827436	0.817897	0.0190511	1
18S	822	U	130	583	713	0.659244	0	0.397651	39	121	160	2.5599	0	0.72035	91	191	282	3.22846	0.148454	0.764146	0.627383	0.163425
18S	823	U	245	468	713	0.924759	0	0.480804	88	429	517	0.124796	0	0.111141	169	632	801	0.526282	0	0.345095	0.312347	0.152681
18S	824	C	2013	2826	4839	0.808191	0	0	778	1823	2601	0.864011	0	0	1530	3748	5278	0.862636	0	0	0	0
18S	825	A	601	441	1042	0.301268	0	0.231689	156	295	451	0.283186	0	0.221071	202	439	641	0.911007	0	0.477105	0.309955	0.118272
18S	826	A	206	378	584	1.34944	0	0.574785	113	221	334	0.693964	0	0.410392	116	368	484	1.44584	0	0.591642	0.525606	0.081759
18S	827	A	292	371	663	0.954317	0	0.488689	78	257	335	0.557771	0	0.358743	155	464	619	0.773459	0	0.436527	0.427986	0.053393
18S	828	G	240	175	415	2.18771	0	0.686813	41	99	140	2.70244	0	0.731309	114	390	504	1.20887	0	0.54777	0.655298	0.0781731
18S	829	C	2696	918	3614	0.734882	0	0	628	175	803	0.475608	0	0	892	738	1630	0.36527	0	0	0	0
18S	830	A	227	335	562	1.20369	0	0.546656	42	181	223	0.948512	0	0.487906	187	501	688	0.581261	0	0.367931	0.467498	0.0743776
18S	831	G	104	850	954	0.0267597	0	0	25	137	162	0.809884	0	0.449	33	619	652	0.283988	0	0.221441	0.22348	0.183309
18S	832	G	113	258	371	1.577	0	0.612591	31	165	196	0.343937	0	0.256888	46	423	469	0.81974	0	0.450998	0.440159	0.145417
18S	833	C	139	319	458	1.11072	0	0.526773	46	130	176	0.455242	0	0.314048	105	906	1011	0.214701	0	0	0.280274	0.216376
18S	834	C	239	390	629	0.526614	0	0.345315	81	131	212	0.150913	0	0.131662	365	517	882	0.099849	0	0	0.158992	0.142293
18S	835	C	969	497	1466	0.424237	0	0	228	104	332	0.309676	0	0	1221	693	1914	0.667833	0	0	0	0
18S	836	G	243	180	423	0.949135	0.0234441	0.487542	87	94	181	0.214225	0	0.177231	164	249	413	0.722866	0	0.420161	0.361645	0.13327
18S	837	A	237	378	615	0.347385	0	0.258132	52	74	126	0.820997	0.152316	0.452808	145	380	525	0.238213	0	0.19268	0.301207	0.110478
18S	838	G	317	534	851	0.0456182	0	0	62	74	136	0.784915	0.169084	0.441555	117	297	414	0.53992	0	0.351165	0.26424	0.190455
18S	839	C	529	857	1386	0.438629	0	0	109	191	300	0.240052	0	0	154	313	467	0.29302	0	0.226992	0.0756639	0.107005
18S	840	C	382	731	1113	0.266018	0	0	56	217	273	0.144972	0	0	90	315	405	0.407417	0	0.289986	0.0966619	0.136701
18S	841	G	123	172	295	2.05357	0.368248	0.673259	55	159	214	0.104393	0	0.0949248	53	103	156	2.59363	0.252115	0.723011	0.497065	0.285081
18S	842	C	320	623	943	0.0102754	0	0.0101816	30	295	325	0.236469	0	0	103	261	364	0.539269	0	0.350966	0.120382	0.1631
18S	843	C	325	543	868	0.149393	0	0.130106	26	238	264	0.0268344	0	0	175	246	421	0.359189	0	0.264729	0.131611	0.10808
18S	844	U	315	556	871	0.178389	0	0.151532	29	336	365	0.317213	0	0	194	591	785	0.310941	0	0	0.0505105	0.0714327
18S	845	G	377	343	720	0.473987	0	0.321871	38	119	157	0.760267	0	0.433463	281	206	487	0.21143	0	0.174825	0.310053	0.105919
18S	846	G	471	201	672	0.546194	0	0.353591	46	108	154	0.734194	0	0.424944	243	424	667	0.146274	0	0	0.259512	0.1858
18S	847	A	349	329	678	0.640304	0	0.390708	52	61	113	1.6194	0.0572631	0.62031	190	266	456	0.411962	0	0.292219	0.434412	0.137462
18S	848	U	1394	2381	3775	0.786917	0	0	175	578	753	0.694916	0	0	800	1369	2169	0.787209	0	0	0	0
18S	849	A	200	394	594	0.900747	0	0.47431	32	90	122	1.37967	0	0.581762	124	95	219	2.04747	0	0.672863	0.576312	0.0811503
18S	850	C	191	577	768	0.404262	0	0.288149	27	147	174	0.613524	0	0.38159	87	152	239	1.72884	0	0.634513	0.434751	0.146314
18S	851	C	258	548	806	0.479127	0	0.324197	58	182	240	0.441079	0	0.306959	125	198	323	1.61852	0	0.618834	0.416664	0.143129
18S	852	G	157	228	385	2.23636	0	0.691564	21	113	134	1.8735	0	0.653677	85	111	196	3.70305	0	0.788223	0.711155	0.0566478
18S	853	C	454	1462	1916	0.438214	0	0	234	474	708	0.496881	0	0	516	630	1146	0.230466	0	0	0	0
18S	854	A	422	423	845	0.407723	0	0.289876	135	102	237	0.848366	0	0.460027	261	138	399	1.59375	0	0.615051	0.454985	0.1328
18S	855	G	117	156	273	3.14793	0.109695	0.759584	56	47	103	3.40972	0	0.774918	163	160	323	2.25511	0	0.693448	0.74265	0.0353498
18S	856	C	208	587	795	0.420156	0	0.296114	87	119	206	1.30955	0	0.568205	227	390	617	0.814383	0	0.449249	0.437856	0.111372
18S	857	U	1853	1587	3440	0.647528	0	0	990	658	1648	0.681369	0	0	2567	2132	4699	0.774629	0	0	0	0
18S	858	A	476	246	722	1.36382	0	0.577294	312	47	359	1.05315	0	0.513638	659	293	952	0.729089	0	0.421917	0.504283	0.0637765
18S	859	G	591	151	742	1.43562	0	0.589753	446	64	510	0.499587	0	0.333585	821	240	1061	0.613423	0	0.380422	0.434587	0.111373
18S	860	G	485	174	659	1.81823	0	0.645515	306	82	388	1.04876	0	0.512542	616	232	848	1.08996	0	0.521816	0.559958	0.0606162
18S	861	A	968	306	1274	0.444174	0	0.30773	401	74	475	0.698063	0	0.411603	919	196	1115	0.587216	0	0.370175	0.363169	0.0426943
18S	862	A	558	547	1105	0.785212	0	0.440065	220	81	301	1.85541	0	0.650542	598	134	732	1.53727	0	0.606202	0.565603	0.0905955
18S	863	U	6058	1428	7486	0.828501	0	0	3431	357	3788	0.874232	0	0	6625	197	6822	0.831812	0	0	0	0
18S	864	A	2401	490	2891	0.426867	0	0	662	32	694	0.0626059	0	0.0589972	1769	75	1844	0.210906	0	0	0.0196657	0.0278116
18S	865	A	784	223	1007	0.854927	0	0.461142	361	15	376	0.98603	0	0.497147	703	57	760	1.01866	0	0.50495	0.487746	0.0190801
18S	866	U	955	164	1119	0.574683	0	0.365158	351	49	400	0.701219	0	0.412791	904	56	960	0.447566	0	0.309408	0.362452	0.0422495
18S	867	G	93	118	211	7.30257	0.208511	0.880055	56	12	68	8.61256	0.461246	0.897322	160	25	185	6.3825	0.0694423	0.865175	0.880851	0.0131363	1	0.880055	0.897322	0.865175	0.880851	0.0131363
18S	868	G	737	323	1060	0.437784	0	0.304685	213	72	285	1.0075	0	0.502743	500	171	671	0.798545	0	0.444363	0.417264	0.0830964
18S	869	A	856	383	1239	0.10267	0	0.0931787	471	76	547	0.111983	0	0	652	175	827	0.304844	0	0.233841	0.109007	0.0961192
18S	870	A	484	462	946	0.0293089	0	0.0285036	205	42	247	0.228719	0	0.186757	393	161	554	0.30977	0	0.236833	0.150698	0.0887899
18S	871	U	1229	884	2113	0.672364	0	0	599	91	690	0.699582	0	0	1108	598	1706	0.707811	0	0	0	0
18S	872	A	195	430	625	0.256319	0	0.204283	82	40	122	0.957091	0	0.491078	176	157	333	0.785762	0	0.440754	0.378705	0.125034
18S	873	G	161	175	336	1.1816	0.00619864	0.542359	85	47	132	0.553049	0	0.357838	260	151	411	0.248058	0	0.199143	0.366447	0.14025
18S	874	G	119	299	418	0.663723	0	0.399512	52	17	69	1.91063	0.112882	0.65967	134	449	583	0.20997	0	0	0.353061	0.271305
18S	875	A	103	168	271	1.38591	0.0748636	0.581769	23	40	63	1.96076	0	0.665763	83	50	133	2.42819	0.184078	0.709846	0.652459	0.053127
18S	876	C	80	259	339	0.794542	0	0.443482	24	39	63	1.60747	0	0.620202	57	107	164	1.45825	0	0.594673	0.552786	0.077989
18S	877	C	107	569	676	0.150698	0	0	34	43	77	1.23889	0	0.556537	69	328	397	0.0884701	0	0	0.185512	0.262354
18S	878	G	79	148	227	1.99245	0.0884585	0.666803	29	36	65	1.66431	0.239839	0.628241	44	30	74	3.88252	0.381071	0.797365	0.69747	0.0723699
18S	879	C	144	202	346	4.22386	0.623686	0.809017	48	57	105	4.84266	0.717607	0.830186	67	87	154	7.92581	0.829074	0.888608	0.842603	0.0336583	1
18S	880	G	274	240	514	3.28371	0.403963	0.766905	88	107	195	2.90856	0.466484	0.745124	140	72	212	6.97783	0.736152	0.875168	0.795732	0.0568688	1
18S	881	G	384	147	531	4.35579	0.0364822	0.813572	158	105	263	2.76507	0.0967484	0.73514	228	73	301	6.20548	0.50762	0.861613	0.803441	0.0521267	1
18S	882	U	468	637	1105	2.14499	0	0.68223	114	137	251	4.05595	0	0.802843	279	132	411	5.62257	4.62186e-05	0.849313	0.778129	0.0704144	1
18S	883	U	681	514	1195	2.54094	0	0.717759	203	251	454	2.41819	0	0.707903	449	203	652	4.08429	0	0.803558	0.743073	0.042958
18S	884	C	1161	1645	2806	1.10228	0	0.524415	316	208	524	3.16963	0.16068	0.760518	774	326	1100	3.38111	0	0.771907	0.685613	0.114079
18S	885	U	15308	5080	20388	0.772694	0	0	5178	2750	7928	0.796317	0	0	12150	6457	18607	0.813491	0	0	0	0
18S	886	A	2607	328	2935	1.51998	0	0.603253	991	146	1137	1.34357	0	0.573515	2045	222	2267	1.65677	0.0100271	0.623707	0.600158	0.0206073
18S	887	U	5866	849	6715	0.0937612	0	0.0857353	1972	351	2323	0.155952	0	0.134963	4346	574	4920	0.236526	0	0.191314	0.137337	0.0431351
18S	888	U	5397	958	6355	0.201526	0	0.167747	2093	616	2709	0.00577286	0	0.00574183	4375	613	4988	0.270284	0	0.212808	0.128766	0.0889147
18S	889	U	5522	1235	6757	0.13966	0	0.122561	1895	852	2747	0.00312955	0	0.00312092	4080	1065	5145	0.260476	0	0.206681	0.110788	0.083519
18S	890	U	25110	693	25803	0.788393	0	0	7641	791	8432	0.755386	0	0	20058	1344	21402	0.781676	0	0	0	0
18S	891	G	2935	683	3618	1.08764	0	0.521058	1048	276	1324	1.05234	0	0.512939	2368	967	3335	0.939132	0	0.48438	0.506126	0.0157297
18S	892	U	5397	1178	6575	0.129393	0	0	1709	580	2289	0.111281	0	0	4045	1996	6041	0.193185	0	0	0	0
18S	893	U	1441	1063	2504	1.24214	0	0.554096	703	598	1301	0.482599	0	0.325678	1537	1082	2619	0.845903	0	0.458355	0.446043	0.0936568
18S	894	G	745	942	1687	1.9058	0	0.655994	273	308	581	1.96029	0	0.66258	467	1414	1881	1.28584	0	0.562655	0.627077	0.0456319
18S	895	G	841	1007	1848	1.24957	0	0.555604	153	419	572	1.49475	0	0.599577	815	1045	1860	0.997301	0	0.499459	0.551547	0.0409736
18S	896	U	2125	1408	3533	0.0848488	0	0	359	688	1047	0.0404156	0	0.0388813	2073	1677	3750	0.227128	0	0	0.0129604	0.0183288
18S	897	U	1026	518	1544	0.240115	0	0.193724	186	150	336	0.941411	0.0637527	0.485653	882	370	1252	0.492587	0	0.330199	0.336525	0.119263
18S	898	U	477	374	851	0.976852	0	0.494439	125	120	245	1.23013	0.0353311	0.552602	441	355	796	1.0137	0.0082144	0.503717	0.516919	0.0255144
18S	899	U	634	162	796	0.617998	0.0168344	0.382249	104	121	225	0.802016	0.00634263	0.446161	535	245	780	0.524996	0	0.34455	0.390987	0.0419403
18S	900	C	229	151	380	2.1296	0.302853	0.681042	95	69	164	1.09946	0.0580301	0.525203	163	158	321	2.25645	0.243332	0.693579	0.633275	0.0765891
18S	901	G	664	224	888	0.148769	0	0.12963	179	46	225	0.339921	0	0.254528	524	221	745	0.133378	0	0.117821	0.167326	0.0618491
18S	902	G	398	219	617	0.567763	0	0.362523	102	37	139	1.07492	0	0.519843	281	198	479	0.565625	0	0.361759	0.414708	0.0743424
18S	903	A	269	369	638	0.313024	0	0.238684	124	50	174	0.448952	0.0230983	0.311073	243	167	410	0.377589	0	0.274579	0.274778	0.0295532
18S	904	A	299	328	627	0.296709	0	0.229098	143	70	213	0.212876	0	0.176193	153	178	331	0.552945	0.0495958	0.356754	0.254015	0.0757903
18S	905	C	181	772	953	0.0132075	0	0	152	137	289	0.13295	0	0.117707	85	289	374	0.454104	0	0.312865	0.143524	0.129025
18S	906	U	222	849	1071	0.320139	0	0.242675	147	285	432	0.172312	0	0.147275	107	470	577	0.80025	0.147591	0.444949	0.2783	0.124108
18S	907	G	113	443	556	2.20547	0	0.688418	50	104	154	3.07556	0	0.755831	36	291	327	2.85918	0.320596	0.741463	0.728571	0.0289917
18S	908	A	97	918	1015	1.67306	0	0.626128	40	289	329	1.98269	0	0.665409	45	567	612	2.27673	0	0.695163	0.662233	0.0282729
18S	909	G	106	1179	1285	1.38083	0	0.580167	30	378	408	1.75876	0	0.638084	32	579	611	2.82829	0	0.739102	0.652451	0.0656752
18S	910	G	53	755	808	3.48984	0.142055	0.777489	26	373	399	2.27303	0	0.695003	20	287	307	7.94989	0.137137	0.888589	0.787027	0.0793183	1
18S	911	C	32	3475	3507	0.124081	0	0.110413	9	1471	1480	0.0713107	0	0	27	1450	1477	1.06805	0	0.516622	0.209011	0.222135
18S	912	C	106	8650	8756	0.463062	0	0	34	3329	3363	0.514804	0	0	60	9831	9891	0.653618	0	0	0	0
18S	913	A	35	3650	3685	0.55687	0	0.357748	17	837	854	1.40994	0	0.585336	24	1740	1764	1.70358	0	0.630252	0.524445	0.119291
18S	914	U	81	15645	15726	0.698885	0	0	35	5835	5870	0.732039	0	0	46	12264	12310	0.686254	0	0	0	0
18S	915	G	23	1633	1656	2.9338	0	0.745907	17	732	749	1.91794	0	0.657593	64	1684	1748	2.00156	0	0.666967	0.690156	0.0396078
18S	916	A	51	4081	4132	0.524144	0	0.343949	13	1219	1232	0.711796	0	0.416015	57	2197	2254	1.3361	0	0.572044	0.444003	0.0951993
18S	917	U	33	5775	5808	0.0553872	0	0.052489	17	1458	1475	0.382099	0	0.276598	54	2924	2978	0.769699	0	0.435015	0.254701	0.156931
18S	918	U	1307	18546	19853	0.789366	0	0	766	6220	6986	0.820475	0	0	1765	18370	20135	0.844475	0	0	0	0
18S	919	A	65	1523	1588	2.48073	0	0.712833	20	395	415	3.13536	0	0.758624	77	1245	1322	2.45335	0	0.710581	0.727346	0.0221361
18S	920	A	52	2999	3051	0.558807	0	0.358559	23	416	439	2.46598	0	0.711949	95	1849	1944	1.08392	0	0.520263	0.530257	0.144444
18S	921	G	48	1637	1685	1.2445	0	0.554614	38	315	353	2.21849	0.00139612	0.689901	112	1429	1541	1.06058	0	0.514861	0.586459	0.0749233
18S	922	A	31	2363	2394	0.382807	0	0.276917	17	416	433	1.31569	0	0.56873	78	1438	1516	0.868593	0	0.465002	0.436883	0.12078
18S	923	G	43	2035	2078	0.354086	0	0.261587	22	329	351	1.45634	0.116393	0.593578	78	1896	1974	0.208793	0	0.172801	0.342655	0.181093
18S	924	G	79	1071	1150	1.02845	0	0.50723	38	338	376	0.885382	0.183807	0.470265	167	1033	1200	0.697659	0	0.411155	0.462883	0.039568
18S	925	G	116	521	637	0.917537	0.152095	0.478889	24	230	254	0.324139	0	0.24552	86	623	709	0.272426	0	0.214337	0.312915	0.11805
18S	926	A	102	434	536	1.03323	0.132009	0.508638	33	263	296	0.0649083	0	0.0611454	75	150	225	2.62753	0.443271	0.725215	0.431666	0.276515
18S	927	C	45	679	724	0.186743	0	0.157541	43	542	585	0.553887	0	0	32	270	302	1.15237	0.0986159	0.536217	0.231253	0.225029
18S	928	G	95	337	432	0.763716	0	0.433583	42	186	228	0.225716	0	0.184809	64	309	373	0.385799	0	0.278933	0.299108	0.102559
18S	929	G	140	121	261	1.46234	0.157	0.594804	87	40	127	1.15755	0.188414	0.538462	17	124	141	2.25775	0	0.694541	0.609269	0.0645347
18S	930	C	369	132	501	0.0161133	0	0.015889	110	73	183	0.378382	0	0.275598	36	63	99	2.75633	0.17608	0.735742	0.34241	0.297652
18S	931	C	265	226	491	0.117886	0	0.105647	102	38	140	0.935461	0	0.485105	76	70	146	1.88692	0	0.655154	0.415302	0.229701
18S	932	G	389	219	608	0.0814632	0	0	177	75	252	0.0555556	0	0.0528294	204	68	272	0.595116	0	0.373945	0.142258	0.165241
18S	933	G	223	168	391	0.587783	0	0.370787	160	37	197	0.448822	0	0.310868	169	93	262	0.910393	0	0.477498	0.386384	0.0689148
18S	934	G	191	78	269	1.45379	0.143372	0.593362	116	32	148	1.00231	0.149347	0.502261	198	16	214	1.74951	0.135164	0.637377	0.577667	0.0562664
18S	935	G	372	119	491	0.415357	0	0.293886	289	49	338	0.093707	0	0	670	63	733	0.15274	0	0	0.0979621	0.138539
18S	936	G	186	187	373	1.00728	0.0600953	0.502482	93	97	190	0.839732	0.114118	0.457745	473	88	561	0.270047	0	0.212926	0.391051	0.127271
18S	937	C	1463	477	1940	0.645011	0	0	576	134	710	0.460994	0	0	1919	194	2113	0.646405	0	0	0	0
18S	938	A	799	39	838	0.00647596	0	0.00644192	316	24	340	0.347996	0	0.258721	598	14	612	0.611727	0	0.379932	0.215032	0.155575
18S	939	U	776	160	936	0.0905016	0	0	397	53	450	0.0543976	0	0.0516999	623	153	776	0.323323	0	0.244565	0.0987548	0.105241
18S	940	U	534	211	745	0.190214	0	0.159995	307	167	474	0.0315322	0	0.0306308	523	527	1050	0.0032773	0	0	0.0635421	0.0693398
18S	941	C	902	67	969	0.1148	0	0	472	43	515	0.0424203	0	0	883	243	1126	0.0530316	0	0	0	0
18S	942	G	274	96	370	1.47553	0	0.596696	286	26	312	0.651331	0	0.395193	457	57	514	1.24412	0	0.554871	0.515587	0.0868269
18S	943	U	1794	409	2203	0.689292	0	0	1172	421	1593	0.771874	0	0	2353	967	3320	0.74783	0	0	0	0
18S	944	A	440	26	466	0.673804	0	0.403074	322	10	332	0.429429	0	0.301053	480	44	524	1.09797	0	0.523824	0.409317	0.0910531
18S	945	U	659	27	686	0.0515931	0	0.0491298	420	9	429	0.0516279	0	0.0492021	742	52	794	0.410762	0	0.291423	0.129918	0.114201
18S	946	U	467	28	495	0.382392	0	0.27702	200	14	214	1.07891	0	0.520144	700	49	749	0.527526	0	0.345648	0.380937	0.102343
18S	947	G	249	13	262	1.64508	0.0824325	0.622835	127	7	134	2.21366	0.0962447	0.69042	441	58	499	1.46984	0.0651019	0.595598	0.636284	0.0398618
18S	948	C	454	59	513	1.28904	0.190955	0.563615	213	21	234	1.54005	0	0.607324	848	99	947	2.03099	0.420685	0.670308	0.613749	0.0437936
18S	949	G	404	31	435	1.99819	0.251882	0.666976	212	11	223	1.82093	0	0.64653	820	57	877	2.82213	0.422171	0.738586	0.684031	0.0394691
18S	950	C	485	18	503	1.68585	0.217679	0.628142	356	26	382	0.555614	0	0.357767	1237	78	1315	1.77738	0.257943	0.640124	0.542011	0.130372
18S	951	C	766	49	815	0.803908	0	0.445951	444	93	537	0.185048	0	0.156397	1908	86	1994	1.08089	0.0172037	0.519562	0.37397	0.156755
18S	952	G	305	32	337	4.04435	0.286967	0.802229	234	35	269	1.71374	0	0.632369	1258	42	1300	2.69909	0.145899	0.729815	0.721471	0.0695957
18S	953	C	719	158	877	1.03574	0	0.509062	312	73	385	1.00302	0	0.501403	2022	104	2126	1.44472	0	0.591069	0.533845	0.0405843
18S	954	U	9030	1348	10378	0.9161	0	0	3522	345	3867	0.882739	0	0	30902	270	31172	0.923684	0	0	0	0
18S	955	A	718	88	806	1.46333	0.125264	0.594345	288	84	372	1.33485	0	0.572365	2516	138	2654	1.14452	0.0800301	0.53379	0.566833	0.0250291
18S	956	G	870	147	1017	0.877832	0	0.467716	374	70	444	0.915755	0	0.478574	2330	105	2435	1.26016	0.0564785	0.557654	0.501315	0.040084
18S	957	A	922	93	1015	0.870221	0	0.465549	464	109	573	0.433972	0	0.303005	3444	208	3652	0.403699	0	0.287652	0.352069	0.080487
18S	958	G	1352	195	1547	0.151141	0	0.131371	627	88	715	0.0888889	0	0.0817375	3506	270	3776	0.259206	0	0.205892	0.139667	0.0510243
18S	959	G	332	279	611	2.03046	0.159925	0.670379	170	112	282	1.84523	0	0.649341	1564	199	1763	1.61449	0	0.617651	0.64579	0.0216722
18S	960	U	1477	810	2287	0.279191	0	0	741	456	1197	0.443118	0	0	5521	724	6245	0.413029	0	0	0	0
18S	961	G	580	195	775	0.794344	0.0419308	0.443011	268	205	473	0.183193	0	0.155106	1220	304	1524	0.597027	0	0.37399	0.324036	0.12273
18S	962	A	589	230	819	0.838415	0.0983863	0.456356	215	261	476	0.179222	0	0.152254	889	356	1245	0.812752	0.00368484	0.448551	0.352387	0.141551
18S	963	A	1480	247	1727	0.0662423	0	0	395	173	568	0.0169693	0	0.0167151	1626	257	1883	0.0820712	0	0.0758837	0.0308662	0.0325553
18S	964	A	901	290	1191	0.487714	0	0.328013	334	173	507	0.141798	0	0.124403	481	476	957	0.995465	0	0.499125	0.31718	0.153171
18S	965	U	870	362	1232	0.464729	0	0.317456	185	162	347	0.669923	0	0.401862	316	402	718	1.39062	0.00236209	0.582037	0.433785	0.110348
18S	966	U	2065	270	2335	0.2629	0	0	258	192	450	0.263562	0	0.208953	1330	209	1539	0.0219192	0	0	0.0696512	0.0985016
18S	967	C	1320	950	2270	0.18541	0	0	246	267	513	0.0683312	0	0.0640774	605	559	1164	0.100925	0	0.0917446	0.0519406	0.0384252
18S	968	U	1444	1066	2510	0.21708	0	0	168	405	573	0.0154278	0	0	410	826	1236	0.00224558	0	0.00224235	0.000747451	0.00105706
18S	969	U	2934	1147	4081	0.533045	0	0	362	727	1089	0.514016	0	0	560	1459	2019	0.443927	0	0	0	0
18S	970	G	1129	413	1542	0.422654	0	0.297224	90	420	510	0.151294	0	0.131636	53	1037	1090	0.0663	0	0.0622311	0.163697	0.0985777
18S	971	G	712	201	913	1.54487	0.18907	0.607314	93	294	387	0.565349	0	0.361761	170	780	950	0.376422	0	0.273688	0.414254	0.141169
18S	972	A	246	153	399	4.99694	0.578464	0.833596	90	225	315	0.98488	0.128989	0.496984	221	436	657	1.1678	0.114613	0.53908	0.62322	0.149748
18S	973	C	1924	1798	3722	0.360695	0	0	212	637	849	0.179843	0	0	302	1242	1544	0.631852	0.0562204	0.387353	0.129118	0.1826
18S	974	C	1881	791	2672	0.0554101	0	0	294	427	721	0.0229763	0	0.0224907	372	542	914	2.24289	0.239413	0.691866	0.238119	0.320979
18S	975	G	2117	669	2786	0.0959734	0	0	398	393	791	0.0229938	0	0	448	487	935	2.67955	0.0432068	0.728439	0.242813	0.343389
18S	976	G	1073	588	1661	0.530813	0	0.346889	109	221	330	1.4904	0	0.599185	441	428	869	3.44355	0	0.775155	0.573743	0.175762
18S	977	C	1091	1435	2526	0.0320362	0	0	216	381	597	0.371906	0	0.271418	822	2828	3650	0.0995557	0	0.0905643	0.120661	0.112831
18S	978	G	658	730	1388	0.880298	0	0.468349	101	429	530	0.633877	0	0.388407	612	1461	2073	1.32106	0	0.569281	0.475345	0.074007
18S	979	C	4082	4620	8702	0.797938	0	0	1236	1561	2797	0.775641	0	0	5020	17603	22623	0.875648	0	0	0	0
18S	980	A	604	648	1252	0.909896	0	0.476611	307	262	569	0.481988	0	0.325616	819	2274	3093	0.676363	0	0.403548	0.401925	0.0616538
18S	981	A	601	1066	1667	0.274367	0	0.215398	446	566	1012	0.264813	0	0	1065	3586	4651	0.0620689	0	0.0584533	0.0912838	0.0909486
18S	982	G	397	621	1018	1.09432	0	0.522763	197	335	532	0.510736	0	0.338491	558	2735	3293	0.588791	0	0.370661	0.410639	0.0803643
18S	983	A	392	406	798	1.88919	0	0.654166	171	327	498	0.68969	0	0.40866	619	2561	3180	0.754473	0	0.430105	0.497644	0.111024
18S	984	C	213	967	1180	0.867758	0	0.464809	59	563	622	0.279312	0	0.218604	277	5524	5801	0.131983	0	0	0.227804	0.189869
18S	985	G	197	963	1160	0.900794	0	0.474119	16	527	543	0.450388	0	0.310923	212	3114	3326	0.536703	0	0.349325	0.378122	0.0696667
18S	986	G	326	960	1286	0.486342	0	0.327378	31	220	251	1.87601	0.235092	0.653198	229	2613	2842	0.408649	0	0.290172	0.423583	0.163071
18S	987	A	271	741	1012	1.00693	0	0.501974	8	319	327	1.21081	0.0661743	0.548433	269	1676	1945	1.04576	0	0.511312	0.520573	0.0200653
18S	988	C	477	3182	3659	0.50173	0	0	11	1425	1436	0.586136	0	0	348	6183	6531	0.500851	0	0	0	0
18S	989	C	1235	4572	5807	0.723081	0	0	117	1293	1410	0.575998	0	0	828	9199	10027	0.740033	0	0	0	0
18S	990	A	836	827	1663	0.262253	0	0.207865	211	98	309	1.33964	0.0803247	0.573375	742	557	1299	1.52921	0.0890688	0.604804	0.462015	0.180169
18S	991	G	836	532	1368	0.51745	0	0.341164	493	70	563	0.215741	0	0.177715	929	408	1337	1.08667	0	0.520955	0.346611	0.14018
18S	992	A	1353	792	2145	0.103391	0	0	753	141	894	0.283551	0	0	1303	187	1490	0.635658	0	0.388785	0.129595	0.183275
18S	993	G	519	583	1102	0.751043	0	0.429134	339	108	447	0.512723	0	0.339441	556	229	785	1.81197	0	0.64467	0.471082	0.12809
18S	994	C	483	1381	1864	0.126768	0	0.112559	283	364	647	0.0445816	0	0.0427421	767	786	1553	0.380745	0	0.275882	0.143728	0.0976973
18S	995	G	250	647	897	1.28442	0	0.562527	205	215	420	0.48778	0	0.328382	338	310	648	1.83999	0	0.648238	0.513049	0.135186
18S	996	A	809	742	1551	0.122623	0	0.109292	430	194	624	0.137458	0	0	645	264	909	0.451624	0	0.311352	0.140215	0.128976
18S	997	A	616	633	1249	0.400907	0	0.28634	407	197	604	0.128834	0	0	574	232	806	0.630194	0	0.38687	0.224403	0.163899
18S	998	A	630	678	1308	0.314744	0	0.239535	415	188	603	0.182248	0	0	568	295	863	0.493107	0	0.330512	0.190016	0.1394
18S	999	G	148	511	659	1.63852	0.151205	0.621356	107	136	243	0.993625	0	0.499428	194	396	590	1.18985	0.00482885	0.543767	0.55485	0.0503902
18S	1000	C	249	7143	7392	0.862643	0	0	110	1026	1136	0.672999	0	0	266	5427	5693	0.874218	0	0	0	0
18S	1001	A	140	670	810	1.42326	0	0.587632	39	116	155	2.31603	0.0363734	0.699787	146	345	491	1.92735	0	0.658851	0.648757	0.04634
18S	1002	U	226	670	896	1.12687	0	0.530103	101	170	271	0.791789	0	0.442807	229	525	754	0.840942	0	0.457129	0.47668	0.0382257
18S	1003	U	99	381	480	2.95144	0	0.747321	39	126	165	1.92349	0	0.659302	126	354	480	1.94243	0	0.660612	0.689078	0.0411873
18S	1004	U	182	226	408	3.54303	0	0.780303	50	127	177	1.62615	0	0.620543	144	323	467	1.98492	0	0.665459	0.688768	0.067272
18S	1005	G	126	424	550	2.27229	0	0.694789	63	144	207	1.18478	0	0.543483	147	235	382	2.62918	0	0.724978	0.654417	0.0794041
18S	1006	C	344	1902	2246	0.288246	0	0	141	413	554	0.242022	0	0	398	630	1028	0.27849	0	0.217993	0.0726644	0.102763
18S	1007	C	1430	4583	6013	0.862092	0	0	542	986	1528	0.822171	0	0	1780	2543	4323	0.835721	0	0	0	0
18S	1008	A	353	174	527	1.68956	0	0.628635	146	83	229	0.831063	0	0.454949	506	198	704	0.60818	0	0.378513	0.487366	0.104653
18S	1009	A	823	102	925	0.437749	0	0.304697	261	123	384	0.0456566	0	0.0437718	933	193	1126	0.0375431	0	0	0.116156	0.134511
18S	1010	G	377	123	500	1.68765	0	0.628394	175	33	208	1.00027	0	0.501265	471	144	615	0.840765	0	0.457151	0.528937	0.0725963
18S	1011	A	498	108	606	1.14183	0	0.533519	207	35	242	0.671651	0	0.40278	489	121	610	0.824859	0	0.452418	0.462906	0.0538866
18S	1012	A	559	108	667	0.846673	0	0.458858	148	44	192	1.09534	0	0.524046	522	122	644	0.700551	0	0.412331	0.465078	0.0458188
18S	1013	U	899	152	1051	0.016561	0	0.0163065	247	103	350	0.0193099	0	0.0189972	836	328	1164	0.135584	0	0	0.0117679	0.00839335
18S	1014	G	301	336	637	0.302961	0	0.232797	113	130	243	0.240164	0	0.194297	397	268	665	0.294428	0	0.227722	0.218272	0.017079
18S	1015	U	672	670	1342	0.386366	0	0	294	232	526	0.463799	0	0	704	607	1311	0.383884	0	0	0	0
18S	1016	U	306	685	991	0.0580533	0	0.0549204	111	209	320	0.167774	0	0.144054	344	502	846	0.146097	0	0.127605	0.10886	0.0387277
18S	1017	U	168	731	899	0.231321	0	0.188034	52	234	286	0.384088	0	0.278203	188	515	703	0.434312	0	0.303102	0.256446	0.0494313
18S	1018	U	139	394	533	1.23223	0	0.552481	53	257	310	0.31204	0	0.238412	158	587	745	0.369258	0	0.269942	0.353612	0.14121
18S	1019	C	238	655	893	0.333408	0	0.250252	74	138	212	1.0771	0	0.519734	211	862	1073	0.0706187	0	0	0.256662	0.212229
18S	1020	A	172	440	612	2.12521	0.0974934	0.680377	86	155	241	1.66313	0	0.625473	156	364	520	1.55298	0	0.608758	0.638202	0.0305926
18S	1021	U	235	1537	1772	0.111061	0	0.10001	98	338	436	0.564734	0	0.361442	158	925	1083	0.235896	0	0.191013	0.217489	0.108359
18S	1022	U	1705	2327	4032	0.54245	0	0	432	1151	1583	0.627609	0	0	1071	1963	3034	0.624704	0	0	0	0
18S	1023	A	309	354	663	2.5304	0.139116	0.717052	93	204	297	1.58654	0	0.61418	148	471	619	1.35561	0	0.575876	0.635703	0.0596105
18S	1024	A	256	470	726	2.34756	0.0671686	0.701563	62	195	257	2.10926	0	0.679227	131	434	565	1.63382	0	0.62074	0.667177	0.0340783
18S	1025	U	456	355	811	2.07143	0.0830755	0.674689	118	279	397	1.00229	0	0.501201	187	467	654	1.24105	0	0.554158	0.576683	0.0725951
18S	1026	C	12054	741	12795	0.908603	0	0	3390	398	3788	0.889927	0	0	4965	731	5696	0.844314	0	0	0	0
18S	1027	A	813	245	1058	1.30265	0	0.565951	289	118	407	0.913453	0	0.477997	583	203	786	0.814951	0	0.449336	0.497761	0.0496168
18S	1028	A	955	239	1194	0.872245	0	0.46609	205	169	374	0.940652	0	0.485376	473	241	714	0.896954	0	0.473188	0.474885	0.00796432
18S	1029	G	623	235	858	1.37518	0.0759608	0.579263	131	126	257	1.54397	0.00563796	0.60784	321	623	944	0.249347	0	0.199751	0.462285	0.186005
18S	1030	A	611	250	861	1.28907	0.0907863	0.563427	163	120	283	1.24026	0.00929482	0.554494	362	310	672	0.775714	0	0.437212	0.518378	0.0575085
18S	1031	A	13	17	30	62.4025	0.949222	0.984729	12	15	27	21.6952	0.84743	0.957445	9	6	15	76.7306	0.947565	0.987929	0.976701	0.0136788	1	0.984729	0.957445	0.987929	0.976701	0.0136788
18S	1032	C	1409	372	1781	0.0587667	0	0.0555343	252	198	450	0.312121	0	0.238278	588	650	1238	0.0574029	0	0	0.0979374	0.101793
18S	1033	G	362	274	636	1.48585	0.0509615	0.598101	133	207	340	0.386152	0	0.279169	255	665	920	0.155471	0	0.134679	0.337316	0.193608
18S	1034	A	893	502	1395	0.17067	0	0.145878	185	225	410	0.221384	0	0.181619	516	482	998	0.188066	0	0.158429	0.161975	0.014805
18S	1035	A	1507	576	2083	0.19277	0	0	500	291	791	0.364773	0	0	888	339	1227	0.0446073	0	0.0427358	0.0142453	0.0201458
18S	1036	A	1053	540	1593	0.169999	0	0.145376	332	296	628	0.112012	0	0	623	515	1138	0.230631	0	0.187543	0.110973	0.0803357
18S	1037	G	369	402	771	1.70265	0.0773701	0.630295	136	116	252	1.47194	0.130421	0.596413	333	448	781	0.988164	0.154761	0.497343	0.574684	0.05641
18S	1038	U	3917	1036	4953	0.65798	0	0	831	163	994	0.435879	0	0	2074	411	2485	0.415706	0	0	0	0
18S	1039	C	2547	1141	3688	0.52218	0	0	723	356	1079	0.506626	0	0	1290	1204	2494	0.427584	0	0	0	0
18S	1040	G	980	837	1817	0.0442244	0	0.0423738	366	238	604	0.0669972	0	0	794	1448	2242	0.369882	0	0	0.0141246	0.0199752
18S	1041	G	1173	530	1703	0.0573292	0	0.0542508	474	242	716	0.268263	0	0	1058	770	1828	0.225217	0	0	0.0180836	0.0255741
18S	1042	A	1225	296	1521	0.0762958	0	0.0709307	281	221	502	0.0253148	0	0	1090	619	1709	0.222502	0	0	0.0236436	0.0334371
18S	1043	G	1055	597	1652	0.12319	0	0	253	106	359	0.271512	0	0.214002	695	746	1441	0.140391	0	0	0.0713342	0.100882
18S	1044	G	549	209	758	0.870151	0.00165343	0.465612	193	36	229	0.935169	0.139353	0.484337	517	228	745	0.615118	0.111212	0.381166	0.443705	0.0448775
18S	1045	U	191	95	286	2.99303	0.390589	0.750218	81	29	110	2.58228	0.399808	0.722666	212	25	237	3.50495	0.513571	0.778748	0.750544	0.0228967	1
18S	1046	U	262	50	312	1.92144	0.272653	0.658423	121	70	191	0.713426	0.0451497	0.417643	263	20	283	2.10728	0.255858	0.678944	0.585004	0.118638
18S	1047	C	333	805	1138	0.215091	0	0	212	176	388	0.253413	0	0	382	597	979	0.309195	0	0	0	0
18S	1048	G	172	338	510	0.817265	0	0.450207	94	106	200	0.425041	0	0.299311	228	276	504	0.263168	0	0.208667	0.319395	0.0996258
18S	1049	A	126	317	443	1.15298	0	0.536088	93	169	262	0.0101394	0	0.0100756	154	245	399	0.387222	0	0.279639	0.275267	0.214766
18S	1050	A	194	449	643	0.478589	0	0.32402	123	190	313	0.0824841	0	0	184	252	436	0.146301	0	0.127884	0.150634	0.133255
18S	1051	G	185	369	554	1.82811	0	0.646819	91	192	283	0.597809	0	0.374969	169	334	503	0.463272	0	0.31703	0.446273	0.143767
18S	1052	A	124	280	404	3.39753	0	0.773034	30	168	198	1.5335	0	0.606492	70	130	200	3.13958	0.295837	0.759342	0.712956	0.0754885
18S	1053	C	122	3653	3775	0.581697	0	0	29	407	436	0.181109	0	0.153635	89	630	719	0.197932	0	0.16542	0.106352	0.0753558
18S	1054	G	111	701	812	1.5368	0	0.606097	19	229	248	1.28514	0	0.56338	59	547	606	0.508439	0	0.337431	0.502303	0.117879
18S	1055	A	44	1426	1470	0.880573	0	0.468416	51	161	212	2.53036	0	0.717697	23	226	249	4.31609	0	0.812503	0.666206	0.145115
18S	1056	U	95	1088	1183	1.58402	0	0.613206	24	789	813	0.0811903	0	0	29	609	638	1.21817	0	0.549566	0.387591	0.275297
18S	1057	C	2788	7914	10702	0.795933	0	0	560	2440	3000	0.817916	0	0	686	4449	5135	0.799541	0	0	0	0
18S	1058	A	446	366	812	3.30875	0	0.768133	91	85	176	4.13409	0	0.80611	199	185	384	3.44921	0	0.775694	0.783312	0.0164134	1
18S	1059	G	915	174	1089	2.25244	0	0.692734	210	72	282	2.20919	0	0.689153	561	470	1031	0.67121	0	0.401864	0.594584	0.136281
18S	1060	A	563	801	1364	1.53164	0	0.605174	127	191	318	1.85935	0	0.650984	327	303	630	1.93842	0	0.660037	0.638732	0.0240149
18S	1061	U	2619	10011	12630	0.827784	0	0	600	2202	2802	0.77647	0	0	1542	4577	6119	0.789815	0	0	0	0
18S	1062	A	607	457	1064	2.15296	0	0.683041	195	176	371	1.35164	0	0.575423	353	248	601	2.1672	0	0.684623	0.647696	0.0511085
18S	1063	C	1211	725	1936	0.626651	0	0.385362	343	203	546	0.485923	0	0.327421	780	371	1151	0.66305	0	0.398903	0.370562	0.0310025
18S	1064	C	1573	853	2426	0.0139175	0	0.013732	469	205	674	0.0653663	0	0	1342	536	1878	0.159914	0	0	0.00457735	0.00647335
18S	1065	G	1122	299	1421	0.720277	0	0.418869	272	128	400	0.583015	0	0.368875	907	192	1099	0.500515	0	0.333764	0.373836	0.0349206
18S	1066	U	1192	623	1815	0.230421	0	0.187354	307	203	510	0.14401	0	0.126097	905	575	1480	0.0343837	0	0.0332624	0.115571	0.0633463
18S	1067	C	1113	502	1615	0.273542	0	0.214893	255	217	472	0.153066	0	0.13299	958	651	1609	0.104645	0	0	0.115961	0.0885522
18S	1068	G	367	446	813	0.792902	0	0.442548	106	110	216	0.947209	0	0.487599	243	256	499	1.5158	0	0.602991	0.511046	0.0675665
18S	1069	U	2017	884	2901	0.605391	0	0	449	459	908	0.651326	0	0	2114	1136	3250	0.722304	0	0	0	0
18S	1070	A	586	354	940	0.314712	0	0.239571	177	93	270	0.303321	0	0.23339	405	278	683	0.61168	0	0.379874	0.284278	0.0676433
18S	1071	G	248	292	540	1.06163	0.129556	0.51541	40	47	87	2.71162	0.372502	0.732819	127	398	525	0.853232	0	0.460875	0.569701	0.117471
18S	1072	U	181	406	587	0.765533	0	0.434017	41	109	150	0.98933	0	0.498979	68	352	420	1.14563	0	0.534529	0.489175	0.0416153
18S	1073	U	177	351	528	0.947112	0	0.486892	58	111	169	0.676144	0	0.404813	113	242	355	1.36801	0	0.57839	0.490032	0.0708974
18S	1074	C	642	242	884	0.0440176	0	0.0422074	121	141	262	0.0348542	0	0	275	514	789	0.117004	0	0	0.0140691	0.0198968
18S	1075	C	339	391	730	0.742712	0	0.426516	60	127	187	1.05491	0	0.514692	225	375	600	0.717138	0	0.418041	0.453083	0.0437013
18S	1076	G	333	301	634	1.00446	0	0.501507	61	145	206	0.881374	0	0.46968	187	198	385	1.57052	0.14293	0.611591	0.527592	0.0608003
18S	1077	A	276	198	474	1.93261	0	0.65948	80	56	136	2.1781	0	0.686924	231	112	343	2.16583	0.0894145	0.684756	0.677053	0.0124577
18S	1078	C	551	541	1092	0.325506	0	0.245741	205	132	337	0.379191	0	0.275528	498	114	612	0.89255	0	0.472019	0.331096	0.100387
18S	1079	C	654	1496	2150	0.302991	0	0	247	188	435	0.240443	0	0.194196	597	435	1032	0.238088	0	0.192453	0.128883	0.0911368
18S	1080	A	243	315	558	2.19257	0	0.687157	63	101	164	2.75966	0	0.735204	236	104	340	3.32623	0	0.769373	0.730578	0.0337235
18S	1081	U	5868	1054	6922	0.838464	0	0	2170	342	2512	0.848318	0	0	6187	458	6645	0.879807	0	0	0	0
18S	1082	A	786	360	1146	0.644067	0	0.39196	384	89	473	0.371074	0	0.271062	644	220	864	0.740951	0	0.425884	0.362969	0.0664473
18S	1083	A	590	473	1063	0.764797	0	0.433594	236	108	344	0.909984	0	0.47716	727	254	981	0.481466	0	0.325217	0.41199	0.0638837
18S	1084	A	517	568	1085	0.723573	0	0.420034	286	166	452	0.42286	0	0.297652	550	330	880	0.655833	0	0.396346	0.371344	0.052998
18S	1085	C	1139	968	2107	0.191024	0	0	818	275	1093	0.498273	0	0	1479	472	1951	0.331113	0	0	0	0
18S	1086	G	256	523	779	1.21184	0	0.548205	162	147	309	0.970108	0	0.493221	368	418	786	0.713398	0	0.416674	0.486033	0.0539375
18S	1087	A	255	1143	1398	0.139544	0	0.122533	94	285	379	0.498421	0	0.333216	201	524	725	0.770049	0	0.435383	0.297044	0.130256
18S	1088	U	137	2550	2687	0.591121	0	0	100	586	686	0.413392	0	0	151	1093	1244	0.300375	0	0	0	0
18S	1089	G	86	866	952	0.319121	0	0.242112	34	210	244	0.752336	0.00192557	0.430335	30	346	376	1.5076	0.219347	0.60185	0.424766	0.146915
18S	1090	C	408	792	1200	0.0229346	0	0	92	243	335	0.201587	0	0.168184	312	783	1095	0.254309	0	0	0.0560614	0.0792827
18S	1091	C	166	938	1104	0.00382102	0	0	85	207	292	0.310315	0	0.237443	226	899	1125	0.323801	0	0	0.0791477	0.111932
18S	1092	G	116	423	539	1.02963	0.0726893	0.507763	52	330	382	0.140702	0	0	176	325	501	0.740593	0	0.425971	0.311244	0.222602
18S	1093	A	112	494	606	0.775581	0.0215278	0.43721	33	114	147	1.36066	0.259211	0.578044	113	360	473	0.844257	0	0.4583	0.491185	0.0620195
18S	1094	C	356	587	943	0.0717043	0	0.066973	176	209	385	0.189378	0	0	226	383	609	0.414863	0	0.293558	0.120177	0.125611
18S	1095	C	223	706	929	0.0305496	0	0.0296749	133	137	270	0.153875	0	0.133782	249	521	770	0.101023	0	0.0918621	0.0851065	0.0427693
18S	1096	G	313	527	840	0.134985	0	0.119056	225	129	354	0.159468	0	0	308	227	535	0.678711	0	0.404755	0.174603	0.169844
18S	1097	G	163	235	398	1.52325	0.262948	0.604286	117	127	244	0.306531	0	0.235349	188	185	373	1.5123	0	0.6026	0.480745	0.173522
18S	1098	C	234	1317	1551	0.426826	0	0	153	244	397	0.238023	0	0	413	2606	3019	0.783756	0	0	0	0
18S	1099	G	107	1014	1121	0.149327	0	0	85	176	261	0.206404	0	0.171633	139	450	589	0.617608	0	0.382204	0.184612	0.156304
18S	1100	A	208	1003	1211	0.183618	0	0	151	130	281	0.149291	0	0.1303	188	420	608	0.576081	0	0.365896	0.165399	0.151424
18S	1101	U	317	1239	1556	0.3693	0	0	178	247	425	0.28409	0	0	308	692	1000	0.0838717	0	0	0	0
18S	1102	G	172	243	415	1.60895	0.212055	0.617272	30	111	141	1.3579	0.26842	0.577619	85	380	465	1.0645	0	0.516157	0.57035	0.041599
18S	1103	C	225	685	910	0.127369	0	0.113089	21	479	500	0.428277	0	0	100	947	1047	0.124332	0	0	0.0376964	0.0533108
18S	1104	G	259	770	1029	0.0234951	0	0	53	228	281	0.0644996	0	0.060794	318	777	1095	0.188149	0	0	0.0202647	0.0286586
18S	1105	G	139	427	566	0.826808	0.048537	0.453034	49	246	295	0.0181682	0	0.0179034	101	673	774	0.0318136	0	0.0308713	0.16727	0.202135
18S	1106	C	220	1233	1453	0.276693	0	0	48	285	333	0.140619	0	0.123607	83	711	794	0.258854	0	0.205832	0.109813	0.0845949
18S	1107	G	268	1324	1592	0.369701	0	0	83	241	324	0.193094	0	0.162262	119	726	845	0.192934	0	0.161891	0.108051	0.0764037
18S	1108	G	108	313	421	1.57483	0	0.612188	35	165	200	1.00199	0	0.501744	57	567	624	0.641102	0	0.391035	0.501656	0.0902855
18S	1109	C	263	673	936	0.0979841	0	0.0893268	52	184	236	0.737412	0	0.425465	184	1008	1192	0.179482	0	0	0.171597	0.183178
18S	1110	G	44	387	431	1.45653	0	0.593481	11	66	77	4.4859	0.356002	0.81963	27	230	257	3.13798	0.349052	0.759047	0.724053	0.0955833
18S	1111	U	127	1114	1241	0.247781	0	0	23	511	534	0.273084	0	0	29	725	754	0.309684	0	0.236696	0.0788987	0.11158
18S	1112	U	408	2873	3281	0.771714	0	0	152	1669	1821	0.851744	0	0	284	4074	4358	0.863906	0	0	0	0
18S	1113	A	57	208	265	2.80113	0	0.73765	54	86	140	2.17833	0	0.686902	18	283	301	2.33355	0	0.700716	0.708423	0.0214224
18S	1114	U	69	274	343	1.74706	0	0.636648	33	156	189	1.25906	0	0.55864	39	278	317	1.9776	0	0.664862	0.62005	0.0449248
18S	1115	U	136	267	403	1.23633	0	0.553452	41	135	176	1.31946	0	0.570254	70	402	472	0.826333	0	0.452979	0.525562	0.05178
18S	1116	C	161	228	389	1.15977	0	0.537626	52	135	187	1.04557	0	0.512471	71	289	360	1.17347	0	0.540595	0.530231	0.0126166
18S	1117	C	265	156	421	0.941232	0	0.485456	101	167	268	0.33986	0	0.254359	149	206	355	1.09632	0	0.523675	0.421163	0.118976
18S	1118	C	1516	402	1918	0.696879	0	0	530	243	773	0.661169	0	0	873	370	1243	0.54013	0	0	0	0
18S	1119	A	255	109	364	0.651507	0	0.395148	71	60	131	0.797559	0	0.445568	177	131	308	0.441604	0	0.307017	0.382578	0.0572571
18S	1120	U	863	258	1121	0.551822	0	0	279	69	348	0.434798	0	0	450	239	689	0.455427	0	0	0	0
18S	1121	G	129	53	182	2.22004	0.0884254	0.690616	48	10	58	2.65669	0.159695	0.729912	92	129	221	0.845195	0	0.459173	0.626567	0.119448
18S	1122	A	82	36	118	3.75369	0.310705	0.791035	16	11	27	6.31587	0.492932	0.867546	65	111	176	1.20314	0.0162086	0.547506	0.735363	0.136458
18S	1123	C	220	225	445	0.141505	0	0.124207	89	20	109	0.70202	0	0.414678	235	35	270	0.336695	0	0.252584	0.263823	0.11885
18S	1124	C	259	191	450	0.0868194	0	0.0800472	122	23	145	0.218417	0	0.180276	195	28	223	0.619246	0	0.383486	0.214603	0.126234
18S	1125	C	252	202	454	0.118315	0	0	107	35	142	0.0277389	0	0.0271752	161	93	254	0.227407	0	0.185868	0.0710145	0.0819682
18S	1126	G	201	144	345	0.430732	0	0.301667	33	43	76	1.50851	0	0.604487	85	44	129	2.31359	0	0.699837	0.53533	0.169749
18S	1127	C	233	124	357	0.381223	0	0.276563	80	69	149	0.271259	0	0.214503	171	157	328	0.315637	0	0.240467	0.243845	0.0254481
18S	1128	C	77	206	283	0.919171	0	0.479822	79	56	135	0.583252	0	0.370107	65	313	378	0.252038	0	0.201727	0.350552	0.114371
18S	1129	G	134	314	448	0.299431	0	0.230828	94	126	220	0.0465058	0	0.0446321	158	192	350	0.534631	0	0.349026	0.208162	0.125297
18S	1130	G	148	305	453	0.383431	0	0.277602	172	123	295	0.178003	0	0	218	291	509	0.117603	0	0.105413	0.127672	0.114418
18S	1131	G	160	233	393	0.764354	0.020155	0.433844	36	134	170	0.617349	0	0.383089	194	210	404	0.568368	0	0.362966	0.3933	0.0298232
18S	1132	C	1222	690	1912	0.697108	0	0	377	397	774	0.712043	0	0	1430	670	2100	0.769782	0	0	0	0
18S	1133	A	536	231	767	0.00886863	0	0	130	97	227	0.317982	0	0.24207	466	139	605	0.138962	0	0.122185	0.121418	0.0988262
18S	1134	G	349	163	512	0.589235	0	0.371222	145	91	236	0.26601	0	0.21082	381	107	488	0.431766	0	0.301993	0.294678	0.0656879
18S	1135	C	502	240	742	0.10655	0	0.0964075	172	96	268	0.141925	0	0.124692	489	205	694	0.0256914	0	0	0.0736997	0.0533775
18S	1136	U	564	207	771	0.0663932	0	0.0623353	178	92	270	0.118163	0	0.106026	394	162	556	0.228187	0	0.186064	0.118142	0.0512332
18S	1137	U	761	213	974	0.177413	0	0	175	108	283	0.0206182	0	0.0202716	413	173	586	0.117831	0	0.105571	0.0419476	0.0457435
18S	1138	C	850	183	1033	0.243767	0	0	233	74	307	0.0993146	0	0	522	150	672	0.0859997	0	0	0	0
18S	1139	C	678	229	907	0.224865	0	0	234	61	295	0.189827	0	0	503	148	651	0.232277	0	0	0	0
18S	1140	G	462	171	633	0.113197	0	0.10183	131	62	193	0.277778	0	0.218272	311	78	389	0.285385	0	0.222467	0.180856	0.055906
18S	1141	G	559	239	798	0.128424	0	0	298	97	395	0.361195	0	0	484	115	599	0.188407	0	0	0	0
18S	1142	G	314	150	464	0.478088	0.02476	0.323922	132	63	195	0.364342	0	0.268049	343	98	441	0.0487682	0	0.046601	0.212857	0.119753
18S	1143	A	383	192	575	0.0848573	0	0.0783451	110	32	142	0.840171	0	0.458314	282	92	374	0.157719	0	0.136547	0.224402	0.167099
18S	1144	A	312	103	415	0.423077	0	0.2978	73	32	105	1.45776	0	0.59541	205	30	235	0.763136	0	0.433871	0.442361	0.121647
18S	1145	A	240	190	430	0.286414	0	0.223048	66	58	124	1.01209	0	0.505012	135	39	174	1.22851	0	0.552686	0.426915	0.145464
18S	1146	C	108	416	524	0.0637884	0	0.060071	53	196	249	0.00942222	0	0.00937141	101	228	329	0.15165	0	0.132028	0.0671568	0.0503244
18S	1147	C	593	484	1077	0.556092	0	0	500	353	853	0.783542	0	0	592	379	971	0.689186	0	0	0	0
18S	1148	A	99	71	170	2.28876	0.218568	0.697174	66	37	103	1.5188	0	0.605297	73	38	111	2.46359	0.0889794	0.713121	0.671864	0.047518
18S	1149	A	88	127	215	1.58174	0.0815951	0.613765	41	54	95	1.76042	0	0.640152	44	64	108	2.46086	0.0332426	0.712944	0.65562	0.0419412
18S	1150	A	133	213	346	0.547262	0	0.354357	70	84	154	0.713047	0	0.417818	61	134	195	0.890816	0	0.472403	0.414859	0.0482372
18S	1151	G	55	541	596	0.150456	0	0	57	79	136	0.981103	0	0.497062	28	200	228	0.626589	0	0.386254	0.294439	0.213057
18S	1152	U	266	998	1264	0.661335	0	0	182	316	498	0.533489	0	0	139	728	867	0.626728	0	0	0	0
18S	1153	C	50	268	318	0.67729	0	0.404556	52	129	181	0.435897	0	0.304738	27	306	333	0.14684	0	0.128374	0.279223	0.114185
18S	1154	U	107	320	427	0.179128	0	0.152217	115	118	233	0.0619183	0	0	54	334	388	0.108855	0	0	0.050739	0.0717558
18S	1155	U	107	376	483	0.0918962	0	0.0843216	180	108	288	0.204537	0	0	44	213	257	0.461843	0	0.316772	0.133698	0.133952
18S	1156	U	137	232	369	0.521411	0	0.343325	152	137	289	0.162682	0	0	88	290	378	0.0205805	0	0.0202177	0.121181	0.157297
18S	1157	G	99	192	291	0.992428	0.124354	0.498957	89	73	162	0.580573	0	0.368749	38	191	229	0.81343	0.0600421	0.449637	0.439114	0.0536755
18S	1158	G	135	302	437	0.318265	0	0.241846	130	83	213	0.186708	0	0.157955	168	437	605	0.355171	0	0	0.133267	0.100265
18S	1159	G	134	497	631	0.108263	0	0	56	104	160	0.583989	0.0657848	0.370134	66	209	275	0.559541	0.0512479	0.359621	0.243252	0.172058
18S	1160	U	37	787	824	0.257832	0	0	28	151	179	0.498086	0.0549146	0.333719	21	358	379	0.255585	0	0.203986	0.179235	0.13736
18S	1161	U	142	606	748	0.0421302	0	0	78	334	412	0.352515	0	0	61	310	371	0.462425	0	0.316787	0.105596	0.149335
18S	1162	C	75	536	611	0.324655	0	0.245389	32	313	345	0.137123	0	0	55	499	554	0.075015	0	0.0698976	0.105096	0.103225
18S	1163	C	65	432	497	0.751852	0.0721714	0.429668	24	148	172	0.92113	0.120101	0.48092	27	393	420	0.555793	0.0249646	0.357787	0.422792	0.0505034
18S	1164	G	63	656	719	0.258704	0	0.205759	27	189	216	0.658577	0.0995394	0.39818	33	518	551	0.270169	0	0.213007	0.272315	0.0890488
18S	1165	G	233	868	1101	0.198306	0	0	117	260	377	0.0476778	0	0	96	687	783	0.109708	0	0	0	0
18S	1166	G	362	885	1247	0.252715	0	0	176	239	415	0.048531	0	0.0463911	179	1038	1217	0.368692	0	0	0.0154637	0.021869
18S	1167	G	731	1044	1775	0.522842	0	0	351	225	576	0.243559	0	0	424	796	1220	0.3544	0	0	0	0
18S	1168	G	810	520	1330	0.35887	0	0	386	178	564	0.227788	0	0	660	445	1105	0.278863	0	0	0	0
18S	1169	G	377	227	604	0.4609	0	0.315848	251	96	347	0.316347	0	0.240848	355	202	557	0.493668	0	0.330904	0.295867	0.0393867
18S	1170	A	657	126	783	0.0231576	0	0.0226617	443	109	552	0.216275	0	0	634	148	782	0.00854264	0	0	0.0075539	0.0106828
18S	1171	G	171	134	305	1.55472	0.180169	0.609347	233	66	299	0.516296	0	0.341248	336	100	436	0.765878	0	0.434272	0.461623	0.111146
18S	1172	U	917	611	1528	0.642918	0	0	927	478	1405	0.784353	0	0	1438	617	2055	0.740851	0	0	0	0
18S	1173	A	132	40	172	2.45678	0.320008	0.711904	161	16	177	1.29782	0.0491612	0.566188	250	32	282	1.24994	0.0229893	0.556418	0.611503	0.0711057
18S	1174	U	74	47	121	3.36175	0.10069	0.772185	106	28	134	1.91885	0	0.659072	152	39	191	1.93565	0.0201831	0.660532	0.697263	0.0529815
18S	1175	G	102	92	194	1.31493	0	0.569282	94	47	141	1.48905	0	0.599937	122	71	193	1.47497	0	0.597199	0.588806	0.0138505
18S	1176	G	99	56	155	1.73198	0	0.635456	117	19	136	1.39002	0	0.583376	161	24	185	1.30968	0	0.568362	0.595731	0.0287506
18S	1177	U	138	35	173	1.29374	0	0.565448	130	24	154	0.902581	0	0.476012	144	27	171	1.18437	0	0.543648	0.52837	0.0380768
18S	1178	U	211	77	288	0.327566	0	0.247387	135	66	201	0.338339	0	0.253744	445	48	493	0.387944	0	0	0.167043	0.118146
18S	1179	G	210	35	245	0.344309	0	0.2569	66	112	178	0.159032	0	0.137875	87	28	115	1.03142	0	0.509897	0.301557	0.155125
18S	1180	C	636	550	1186	0.800618	0	0	187	505	692	0.785346	0	0	301	177	478	0.613315	0	0	0	0
18S	1181	A	254	38	292	0.159499	0	0.137965	100	31	131	0.556987	0	0.359483	119	21	140	0.512057	0	0.340245	0.279231	0.100198
18S	1182	A	185	32	217	0.545362	0	0.353953	51	60	111	0.75873	0	0.433609	89	12	101	1.05033	0.0295703	0.514734	0.434099	0.0656395
18S	1183	A	297	53	350	0.109782	0	0	128	43	171	0.0333333	0	0.0324406	135	15	150	0.281604	0	0.220869	0.0844366	0.0973772
18S	1184	G	160	73	233	0.362108	0	0.266681	51	42	93	0.901182	0	0.476679	110	34	144	0.289119	0	0.225483	0.322947	0.109998
18S	1185	C	67	129	196	0.615285	0	0.382115	14	122	136	0.188808	0	0.159802	38	62	100	0.714961	0	0.419317	0.320412	0.114579
18S	1186	U	83	207	290	0.0819397	0	0.0759754	27	146	173	0.104789	0	0	54	166	220	0.216139	0	0	0.0253251	0.0358151
18S	1187	G	59	83	142	2.05268	0.204451	0.673963	19	40	59	3.66444	0.605282	0.788429	27	80	107	3.57891	0.665985	0.783191	0.748528	0.0527687
18S	1188	A	47	113	160	2.00704	0	0.668828	23	70	93	2.34645	0.375729	0.703412	54	132	186	2.07368	0.45153	0.675833	0.682691	0.0149285
18S	1189	A	68	146	214	1.44227	0	0.591672	18	52	70	3.98623	0.455302	0.801712	49	81	130	4.10102	0.566222	0.805166	0.73285	0.0998377
18S	1190	A	56	241	297	0.876808	0	0.468017	41	131	172	1.21747	0	0.55047	63	94	157	3.7943	0.464055	0.792465	0.603651	0.13769
18S	1191	C	36	406	442	0.349611	0	0.25948	20	125	145	2.00175	0	0.668386	77	118	195	3.4072	0.303841	0.773995	0.567287	0.221882
18S	1192	U	40	537	577	0.101134	0	0.09199	19	237	256	0.85802	0	0.462762	64	339	403	1.3904	0	0.582263	0.379005	0.208732
18S	1193	U	1396	1604	3000	0.864971	0	0	1378	1301	2679	0.904809	0	0	3809	2139	5948	0.920362	0	0	0	0
18S	1194	A	231	305	536	0.32634	0	0.246391	135	161	296	0.883015	0.0196758	0.469777	310	209	519	1.22034	0.11901	0.550095	0.422088	0.128491
18S	1195	A	114	220	334	1.26766	0	0.559754	66	126	192	2.10012	0.266297	0.678565	163	208	371	2.22882	0.311278	0.690865	0.643061	0.0591209
18S	1196	A	94	264	358	1.25602	0	0.55743	79	226	305	1.16619	0.0128081	0.539174	153	322	475	1.64442	0.245304	0.62234	0.572981	0.0356886
18S	1197	G	185	272	457	0.789423	0	0.441699	252	131	383	0.813252	0	0.44915	406	333	739	0.696396	0.0110963	0.410842	0.433897	0.0165835
18S	1198	G	213	231	444	0.895081	0	0.472879	251	156	407	0.846569	0	0.459064	605	295	900	0.39704	0	0.284427	0.405457	0.0857666
18S	1199	A	650	149	799	0.0813472	0	0.0753147	615	192	807	0.00262651	0	0	1763	246	2009	0.412244	0	0	0.0251049	0.0355037
18S	1200	A	451	149	600	0.395138	0	0.283563	326	170	496	0.65958	0.037733	0.39792	566	253	819	0.354322	0	0.261859	0.314448	0.0596855
18S	1201	U	762	222	984	0.115093	0	0	595	178	773	0.141846	0	0.124366	881	225	1106	0.0303523	0	0.029484	0.0512833	0.0530605
18S	1202	U	1333	147	1480	0.395686	0	0	1374	220	1594	0.462731	0	0	1533	172	1705	0.340667	0	0	0	0
18S	1203	G	675	110	785	0.278923	0	0.218309	707	121	828	0.164616	0	0.141494	706	97	803	0.527004	0	0.345404	0.235069	0.0840851
18S	1204	A	741	134	875	0.1974	0	0.165014	970	97	1067	0.116615	0	0	708	125	833	0.439835	0	0.30573	0.156915	0.124945
18S	1205	C	1384	287	1671	0.400771	0	0	1653	167	1820	0.53575	0	0	1636	150	1786	0.406162	0	0	0	0
18S	1206	G	1251	139	1390	0.264214	0	0	1357	141	1498	0.453895	0	0	1383	264	1647	0.411367	0	0	0	0
18S	1207	G	1022	117	1139	0.0580117	0	0	869	100	969	0.15669	0	0	998	180	1178	0.155141	0	0	0	0
18S	1208	A	1026	80	1106	0.063515	0	0	567	27	594	0.290364	0	0.225318	920	104	1024	0.0792195	0	0	0.0751061	0.106216
18S	1209	A	258	115	373	1.89828	0.351351	0.655572	56	54	110	5.44795	0.606639	0.846094	233	111	344	1.85546	0.269279	0.650454	0.717373	0.0910432
18S	1210	G	516	633	1149	0.0976135	0	0	213	69	282	1.32815	0.049619	0.571342	339	88	427	1.52285	0.0725917	0.604182	0.391841	0.277398
18S	1211	G	681	407	1088	0.0750434	0	0	272	85	357	0.585661	0	0.37	577	80	657	0.576798	0	0.366156	0.245385	0.173521
18S	1212	G	461	138	599	0.699241	0.0125386	0.411906	140	30	170	1.89916	0	0.656396	373	45	418	1.47913	0	0.597208	0.55517	0.104145
18S	1213	C	1086	215	1301	0.14517	0	0	284	57	341	0.465952	0	0.318485	887	135	1022	0.137233	0	0.120776	0.14642	0.131279
18S	1214	A	496	91	587	1.11143	0	0.526812	159	69	228	1.21863	0	0.550355	449	189	638	1.00381	0	0.501342	0.52617	0.0200147
18S	1215	C	595	497	1092	0.16996	0	0.145384	194	456	650	0.254924	0	0	280	1426	1706	0.26489	0	0	0.0484613	0.0685346
18S	1216	C	1040	768	1808	0.27553	0	0	429	560	989	0.506689	0	0	700	2378	3078	0.604937	0	0	0	0
18S	1217	A	207	56	263	5.03552	0.483321	0.834838	67	31	98	5.3174	0.249028	0.843055	135	221	356	3.5348	0.0732755	0.779965	0.819286	0.0280059	1
18S	1218	C	638	297	935	0.685138	0	0.406835	233	148	381	0.576585	0	0.366326	498	396	894	0.771769	0	0.435867	0.403009	0.0285186
18S	1219	C	4194	316	4510	0.713072	0	0	1642	292	1934	0.754522	0	0	3493	997	4490	0.721349	0	0	0	0
18S	1220	A	1051	115	1166	0.450576	0	0.310802	288	68	356	0.837691	0	0.456535	832	154	986	0.647416	0	0.393231	0.386856	0.0596655
18S	1221	G	1815	137	1952	0.177829	0	0	467	57	524	0.18345	0	0.155263	1114	198	1312	0.170695	0	0.145901	0.100388	0.0710878
18S	1222	G	1467	90	1557	0.0273	0	0.0265911	432	33	465	0.270696	0	0.21339	1177	244	1421	0.00319581	0	0	0.0799938	0.0949482
18S	1223	A	1909	150	2059	0.303468	0	0	503	81	584	0.111396	0	0	1054	242	1296	0.0382078	0	0	0	0
18S	1224	G	816	155	971	0.565581	0	0.361497	133	76	209	1.66471	0	0.625843	446	161	607	1.12836	0	0.530565	0.505968	0.109311
18S	1225	U	1208	917	2125	0.390844	0	0	215	804	1019	0.575479	0	0	543	1285	1828	0.415467	0	0	0	0
18S	1226	G	857	133	990	0.166913	0	0.143162	136	217	353	0.119554	0	0.107058	440	358	798	0.158086	0	0.136654	0.128958	0.0157122
18S	1227	G	631	141	772	0.414259	0.044999	0.293184	102	121	223	0.736905	0	0.425356	343	262	605	0.459278	0.0107071	0.315086	0.344542	0.0578397
18S	1228	A	358	204	562	0.853819	0.0859901	0.461015	75	206	281	0.36647	0	0.268885	403	301	704	0.238046	0	0.192496	0.307465	0.112966
18S	1229	G	360	151	511	0.968902	0.0826187	0.492591	57	110	167	1.30357	0	0.567358	249	218	467	0.875166	0	0.467246	0.509065	0.0424978
18S	1230	C	438	245	683	0.330718	0	0.248799	110	277	387	0.0932131	0	0	563	194	757	0.0747288	0	0.0696182	0.106139	0.104803
18S	1231	C	607	101	708	0.297257	0	0.229392	73	140	213	0.943718	0	0.486692	435	87	522	0.654642	0	0.396097	0.370727	0.106563
18S	1232	U	627	11	638	0.558755	0	0.358823	77	38	115	2.67356	0.401127	0.729497	339	16	355	1.40206	0.228407	0.584374	0.557564	0.15251
18S	1233	G	450	255	705	1.10286	0	0.524812	93	200	293	1.70272	0.133859	0.630796	321	273	594	1.25989	0	0.557915	0.571174	0.0442722
18S	1234	C	865	667	1532	0.00292092	0	0	108	756	864	0.0469364	0	0	602	1352	1954	0.330338	0	0	0	0
18S	1235	G	773	571	1344	0.257563	0	0.204932	90	280	370	1.60314	0.0997748	0.616488	494	729	1223	0.219263	0	0.179953	0.333791	0.200157
18S	1236	G	276	464	740	1.55746	0	0.609309	52	385	437	1.37884	0.0684105	0.580184	275	447	722	1.28394	0.00361142	0.562501	0.583998	0.0192985
18S	1237	C	165	1028	1193	0.635288	0	0.388686	22	986	1008	0.0273979	0	0.026693	112	849	961	0.754793	0	0.430387	0.281922	0.181275
18S	1238	U	125	2834	2959	0.377605	0	0	17	677	694	0.637458	0	0.38964	112	773	885	1.02275	0	0.505906	0.298515	0.216353
18S	1239	U	1421	7591	9012	0.873329	0	0	306	6615	6921	0.938282	0	0	1113	8436	9549	0.915145	0	0	0	0
18S	1240	A	311	476	787	1.54275	0	0.607028	63	185	248	3.56328	0.219079	0.781547	173	407	580	2.04936	0	0.672442	0.687006	0.0719874
18S	1241	A	219	610	829	1.19427	0	0.544567	46	165	211	3.77186	0.3742	0.79122	142	397	539	1.92447	0.105428	0.658474	0.664754	0.100794
18S	1242	U	180	686	866	0.885441	0	0.469908	40	190	230	2.92063	0.350743	0.745763	92	567	659	1.10987	0.00343011	0.526414	0.580695	0.118978
18S	1243	U	68	650	718	1.33945	0	0.57289	29	115	144	5.31762	0.569019	0.842633	44	341	385	2.70412	0.184531	0.730541	0.715355	0.110644
18S	1244	U	108	697	805	0.921423	0	0.479862	66	209	275	1.88305	0.39333	0.653967	102	768	870	0.453285	0	0.31215	0.481993	0.139554
18S	1245	G	57	378	435	2.23869	0.0299559	0.691723	25	122	147	3.90113	0.64335	0.797064	42	453	495	1.43855	0.139424	0.590409	0.693065	0.084372
18S	1246	A	52	542	594	2.28773	0.429791	0.696195	23	160	183	2.35356	0.236126	0.702949	56	463	519	1.249	0.0923176	0.555832	0.651659	0.0678155
18S	1247	C	38	660	698	2.15393	0.332132	0.683246	29	208	237	1.89197	0.0711782	0.655167	28	462	490	1.63216	0.0832494	0.620564	0.652992	0.025636
18S	1248	U	66	282	348	6.54043	0.49224	0.867711	28	137	165	3.83079	0.0792608	0.793985	48	42	90	16.485	0.46908	0.943401	0.868366	0.0610007	1
18S	1249	C	1410	2267	3677	0.311561	0	0	851	1216	2067	0.685896	0	0	1027	1828	2855	0.497456	0	0	0	0
18S	1250	A	258	448	706	3.51133	0.108543	0.77858	141	64	205	3.48646	0.267559	0.777949	230	302	532	2.49087	0	0.713922	0.756817	0.0303324	1
18S	1251	A	229	769	998	2.42949	0	0.708618	100	51	151	5.38143	0.394812	0.844166	141	426	567	2.48433	0	0.713361	0.755382	0.0628097	1
18S	1252	C	16651	1989	18640	0.917054	0	0	4301	399	4700	0.901683	0	0	7715	861	8576	0.868211	0	0	0	0
18S	1253	A	956	367	1323	1.66083	0.107294	0.624355	270	112	382	1.44131	0	0.591016	525	275	800	1.5293	0	0.604932	0.606768	0.0136724
18S	1254	C	2685	745	3430	0.0966968	0	0	676	131	807	0.00929593	0	0.00922162	2560	476	3036	0.445282	0	0	0.00307387	0.00434711
18S	1255	G	602	761	1363	1.35039	0	0.574718	134	106	240	2.40318	0	0.707019	449	784	1233	0.484837	0	0.326704	0.536147	0.15764
18S	1256	G	564	1471	2035	0.38025	0	0.275592	138	171	309	1.11297	0.0835585	0.527539	317	729	1046	0.556129	0	0.357599	0.38691	0.104924
18S	1257	G	660	779	1439	0.878326	0	0.467784	156	107	263	1.31738	0.148717	0.569409	397	627	1024	0.487024	0	0.327731	0.454975	0.0990796
18S	1258	A	674	494	1168	1.26596	0.0130286	0.558898	186	90	276	1.11885	0.0742479	0.528948	353	352	705	1.12653	0	0.530104	0.539317	0.0138539
18S	1259	A	567	373	940	0.777435	0	0.437653	165	79	244	0.363175	0	0.267218	197	389	586	0.753568	0	0.430152	0.378341	0.0786354
18S	1260	A	473	297	770	1.15001	0.0298834	0.535208	70	57	127	1.65807	0.0869202	0.625626	199	225	424	1.35161	0	0.575335	0.578723	0.0369908
18S	1261	C	1178	755	1933	0.231173	0	0	306	66	372	0.197736	0	0	630	420	1050	0.258442	0	0	0	0
18S	1262	C	969	698	1667	0.0269584	0	0	170	55	225	0.50826	0	0.337976	415	356	771	0.00677893	0	0	0.112659	0.159323
18S	1263	U	1006	466	1472	0.127827	0	0.113407	224	118	342	0.0227405	0	0	488	244	732	0.00190996	0	0	0.0378024	0.0534607
18S	1264	C	2292	1160	3452	0.58664	0	0	632	123	755	0.615917	0	0	1047	696	1743	0.675586	0	0	0	0
18S	1265	A	361	308	669	1.57041	0.0465395	0.611313	86	33	119	2.05944	0.203871	0.674982	157	169	326	1.09908	0.110079	0.524365	0.603553	0.0617332
18S	1266	C	516	247	763	1.18122	0	0.541867	215	62	277	0.238569	0	0.193178	332	90	422	0.459338	0	0.315269	0.350104	0.144467
18S	1267	C	2217	250	2467	0.41465	0	0	444	38	482	0.26294	0	0	332	115	447	0.281225	0	0.21988	0.0732934	0.103653
18S	1268	C	2452	335	2787	0.532652	0	0	440	104	544	0.311702	0	0	245	226	471	0.0941149	0	0.0861861	0.0287287	0.0406285
18S	1269	G	1197	359	1556	0.141554	0	0	160	102	262	0.632488	0	0.388343	163	248	411	0.162972	0	0.140427	0.176257	0.160552
18S	1270	G	623	212	835	0.588091	0	0.370592	122	72	194	1.39208	0.132828	0.583204	122	231	353	0.258035	0	0.205571	0.386456	0.154575
18S	1271	C	425	159	584	1.92904	0.240958	0.658976	202	94	296	1.24022	0	0.554448	226	108	334	0.934328	0.232592	0.483771	0.565732	0.0719706
18S	1272	C	253	85	338	4.4978	0.395901	0.818548	96	62	158	3.81705	0	0.79344	54	21	75	8.91213	0.718792	0.900309	0.837432	0.0456266	1	0.818548	0.79344	0.900309	0.837432	0.0456266
18S	1273	C	610	194	804	1.50794	0	0.601564	652	167	819	0.0671951	0	0	183	107	290	1.88614	0	0.654295	0.41862	0.296791
18S	1274	G	428	376	804	1.61182	0	0.617418	711	127	838	0.0308436	0	0	369	199	568	0.595021	0	0.37346	0.330293	0.253901
18S	1275	G	559	343	902	1.37028	0	0.57838	385	186	571	0.538889	0	0.350579	108	282	390	1.60762	0	0.617113	0.515357	0.117584
18S	1276	A	533	677	1210	0.845197	0	0.458257	352	421	773	0.180118	0	0.152794	88	270	358	2.09981	0	0.678009	0.429687	0.215368
18S	1277	C	1676	9056	10732	0.860554	0	0	1210	3034	4244	0.852797	0	0	191	5241	5432	0.852919	0	0	0	0
18S	1278	A	576	1097	1673	0.577081	0	0.366056	271	285	556	0.89214	0	0.471946	72	645	717	0.994708	0	0.499022	0.445674	0.0573738
18S	1279	C	525	2544	3069	0.190051	0	0	106	434	540	0.91183	0	0.477402	47	1273	1320	0.0761881	0	0.0708442	0.182749	0.210349
18S	1280	G	292	1383	1675	0.542833	0	0.351978	109	233	342	1.92378	0	0.658633	75	832	907	0.663448	0	0.399103	0.469905	0.134831
18S	1281	G	86	730	816	2.20073	0	0.687835	96	177	273	2.4972	0	0.714803	78	599	677	1.27835	0	0.56145	0.654696	0.0668479
18S	1282	A	133	814	947	1.6111	0	0.617269	172	361	533	0.632501	0	0.387888	109	430	539	1.84484	0	0.648908	0.551355	0.116308
18S	1283	C	459	5189	5648	0.67516	0	0	622	1408	2030	0.680338	0	0	511	3842	4353	0.752335	0	0	0	0
18S	1284	A	311	1116	1427	0.198825	0	0.165947	352	179	531	0.109879	0	0.0991687	573	504	1077	0.0738611	0	0.0688403	0.111319	0.0405638
18S	1285	G	358	797	1155	0.39555	0	0.283612	379	101	480	0.164634	0	0.141614	576	412	988	0.113785	0	0.102253	0.175827	0.0778916
18S	1286	G	236	632	868	0.910165	0	0.476772	377	107	484	0.198786	0	0.166108	517	511	1028	0.0426952	0	0.0409851	0.227955	0.183205
18S	1287	A	297	823	1120	0.403747	0	0.287804	296	126	422	0.348332	0	0.258797	386	386	772	0.341785	0	0.25497	0.26719	0.0146594
18S	1288	U	16	262	278	5.00084	0	0.833855	8	28	36	15.2105	0.592354	0.939879	16	48	64	15.7839	0.589784	0.941282	0.905005	0.0503142	1	0.833855	0.939879	0.941282	0.905005	0.0503142
18S	1289	U	251	1459	1710	0.106254	0	0	278	284	562	0.0850207	0	0	331	438	769	0.311039	0	0.237481	0.0791605	0.11195
18S	1290	G	185	499	684	1.16444	0	0.538351	159	81	240	0.93112	0	0.483204	257	158	415	1.06931	0.0611495	0.517348	0.512968	0.0227256
18S	1291	A	353	499	852	0.879406	0	0.468209	218	86	304	0.618106	0	0.382769	305	174	479	0.866806	0.0370743	0.464844	0.438607	0.0395077
18S	1292	C	1026	3483	4509	0.730724	0	0	723	636	1359	0.727655	0	0	1172	724	1896	0.60779	0	0	0	0
18S	1293	A	495	522	1017	0.633333	0	0.387988	213	75	288	0.706344	0	0.414793	419	135	554	0.617337	0	0.382126	0.394969	0.0142205
18S	1294	G	778	420	1198	0.828255	0	0.453237	247	45	292	2.21141	0.351891	0.689343	818	185	1003	0.644444	0.0188548	0.392129	0.51157	0.128156
18S	1295	A	939	653	1592	0.429741	0	0.300705	265	89	354	1.93415	0.287973	0.659819	1095	162	1257	0.452676	0	0.311786	0.424103	0.166738
18S	1296	U	392	1502	1894	0.203811	0	0.169379	205	157	362	2.05678	0.281091	0.673465	568	149	717	1.8465	0.26334	0.649009	0.497285	0.232079
18S	1297	U	596	2320	2916	0.235764	0	0	260	771	1031	0.087317	0	0.0803766	876	602	1478	0.441853	0	0.306592	0.128989	0.1298
18S	1298	G	303	378	681	2.70135	0.233831	0.730118	131	126	257	4.04806	0.484985	0.80252	464	229	693	2.4621	0.326775	0.711454	0.748031	0.0392761
18S	1299	A	273	953	1226	0.889948	0	0.471088	159	246	405	2.24844	0.282891	0.692685	475	104	579	3.38105	0.359809	0.772048	0.645274	0.127358
18S	1300	U	7181	3774	10955	0.892666	0	0	5614	2895	8509	0.949936	0	0	14489	522	15011	0.935546	0	0	0	0
18S	1301	A	397	428	825	1.69918	0	0.6298	287	123	410	2.23955	0.285105	0.691835	806	69	875	1.90827	0.23615	0.656411	0.659348	0.0254109
18S	1302	G	360	351	711	1.86965	0	0.651844	134	42	176	6.24683	0.632875	0.862681	614	111	725	2.31714	0.352504	0.698826	0.737784	0.0903746
18S	1303	C	417	330	747	1.44967	0.0140306	0.592105	275	96	371	2.16138	0.376236	0.684264	947	48	995	1.2547	0.202232	0.556729	0.611033	0.0537586
18S	1304	U	628	214	842	0.912732	0.0625051	0.477484	385	173	558	0.872908	0.230336	0.466517	1152	69	1221	0.715212	0.113846	0.417181	0.453727	0.0262272
18S	1305	C	585	225	810	0.86146	0.0711135	0.463094	325	87	412	1.40573	0.353836	0.584915	1271	123	1394	0.404014	0.0196665	0.287904	0.445304	0.121905
18S	1306	U	536	234	770	0.797752	0.126353	0.44407	291	208	499	0.794156	0.252681	0.443129	890	194	1084	0.721557	0.104142	0.419355	0.435518	0.0114354
18S	1307	U	581	207	788	0.0568511	0	0.0538575	246	224	470	0.0342062	0	0	802	231	1033	0.0524608	0	0.0498917	0.0345831	0.0245075
18S	1308	U	542	211	753	0.152653	0	0.132588	272	387	659	0.306532	0	0	699	299	998	0.0892226	0	0.0819893	0.0715259	0.0546323
18S	1309	C	445	254	699	0.445079	0	0.308301	228	207	435	0.222222	0	0.18216	679	233	912	0.231447	0	0.188115	0.226192	0.0581109
18S	1310	U	1078	185	1263	0.153165	0	0	362	176	538	0.0457431	0	0.04382	1545	183	1728	0.402101	0	0	0.0146067	0.0206569
18S	1311	C	513	292	805	0.535829	0.00598165	0.349168	159	299	458	0.301791	0	0.232216	544	508	1052	0.036826	0	0.0355506	0.205645	0.129405
18S	1312	G	418	458	876	0.47717	0	0.323279	181	154	335	0.857242	0.143281	0.462308	320	627	947	0.105708	0	0.0956933	0.29376	0.151118
18S	1313	A	574	385	959	0.511412	0.0169838	0.3386	167	225	392	0.703958	0.111751	0.413749	402	388	790	0.374238	0	0.272575	0.341641	0.0576742
18S	1314	U	694	551	1245	0.20181	0	0.168034	172	638	810	0.206713	0	0	393	408	801	0.367262	0	0.268857	0.14563	0.110898
18S	1315	U	2019	910	2929	0.502992	0	0	585	452	1037	0.377039	0	0	924	362	1286	0.0710351	0	0	0	0
18S	1316	C	1766	598	2364	0.313446	0	0	667	377	1044	0.354609	0	0	828	340	1168	0.150432	0	0.130859	0.0436197	0.0616875
18S	1317	C	811	1219	2030	0.143531	0	0	376	403	779	0.0206553	0	0	554	445	999	0.663489	0	0.399094	0.133031	0.188135
18S	1318	G	448	490	938	1.04772	0.103424	0.511919	143	208	351	1.47386	0.217892	0.596459	263	279	542	2.65195	0.381655	0.72654	0.611639	0.088274
18S	1319	U	1620	1075	2695	0.346752	0	0	541	601	1142	0.279012	0	0	779	875	1654	0.259369	0	0.20605	0.0686835	0.0971331
18S	1320	G	656	229	885	1.16703	0.108042	0.53882	180	267	447	1.00702	0.0797334	0.502307	380	844	1224	0.855719	0	0.461328	0.500818	0.0316533
18S	1321	G	1354	1163	2517	0.312461	0	0	338	513	851	0.017084	0	0.0168164	908	2811	3719	0.417386	0	0	0.00560548	0.00792734
18S	1322	G	778	1022	1800	0.0867173	0	0	172	570	742	0.133423	0	0.117857	528	2271	2799	0.167401	0	0	0.0392856	0.0555583
18S	1323	U	825	1450	2275	0.327753	0	0	209	1309	1518	0.500022	0	0	579	5534	6113	0.668359	0	0	0	0
18S	1324	G	1038	523	1561	0.0307369	0	0	236	1074	1310	0.418705	0	0	1062	2724	3786	0.405296	0	0	0	0
18S	1325	G	471	1107	1578	0.0807262	0	0.0747401	127	788	915	0.00617419	0	0.00614297	547	1927	2474	0.0739259	0	0.068863	0.0499153	0.0310446
18S	1326	U	4	149	153	10.662	0.660729	0.914761	1	89	90	9.80464	0.607066	0.908371	33	480	513	4.43264	0.298981	0.81622	0.879784	0.0450222	1	0.914761	0.908371	0.81622	0.879784	0.0450222
18S	1327	G	992	837	1829	0.0944505	0	0	208	779	987	0.0890688	0	0	894	983	1877	0.383635	0	0.277373	0.0924576	0.130755
18S	1328	G	15	228	243	6.47582	0.508161	0.866711	3	165	168	4.81709	0.329304	0.828936	5	557	562	3.57527	0.115473	0.781737	0.825795	0.0347613	1	0.866711	0.828936	0.781737	0.825795	0.0347613
18S	1329	U	744	1244	1988	0.18352	0	0	300	828	1128	0.243195	0	0	897	1219	2116	0.0658426	0	0.0618026	0.0206009	0.029134
18S	1330	G	354	568	922	0.895329	0	0.472657	134	325	459	0.915845	0	0.47858	445	420	865	1.46318	0	0.594299	0.515179	0.0559985
18S	1331	C	1727	3717	5444	0.764861	0	0	707	2100	2807	0.79742	0	0	1817	5321	7138	0.820227	0	0	0	0
18S	1332	A	777	401	1178	0.503204	0	0.334943	273	191	464	0.702939	0	0.413302	724	444	1168	0.568387	0	0.3626	0.370282	0.0324476
18S	1333	U	1082	648	1730	0.0404455	0	0.0388948	426	379	805	0.083871	0	0	870	1000	1870	0.10348	0	0	0.0129649	0.0183352
18S	1334	G	1021	550	1571	0.286776	0	0.222974	335	156	491	0.55079	0	0.355634	735	453	1188	0.404289	0	0.288069	0.288892	0.0541612
18S	1335	G	790	208	998	1.2709	0	0.559894	204	101	305	1.51075	0	0.602497	338	325	663	1.48111	0	0.597317	0.586569	0.0189805
18S	1336	C	543	746	1289	0.837063	0	0.455845	235	148	383	0.831221	0	0.454563	221	608	829	0.769317	0	0.435107	0.448505	0.00948847
18S	1337	C	1455	512	1967	1.77202	0.354248	0.63937	393	157	550	0.808187	0	0.447409	558	844	1402	0.245862	0	0.197456	0.428078	0.180928
18S	1338	G	1051	366	1417	3.38456	0.476312	0.772051	143	160	303	2.20651	0.184634	0.688841	254	177	431	2.6439	0.260151	0.72603	0.728974	0.0340343
18S	1339	U	1483	928	2411	1.91905	0.217739	0.657517	187	326	513	0.99546	0	0.499349	302	415	717	1.20981	0	0.547818	0.568228	0.0661646
18S	1340	U	3233	2609	5842	0.303151	0	0.23266	324	1072	1396	0.299229	0	0	512	1424	1936	0.239207	0	0	0.0775533	0.109677
18S	1341	C	2178	1011	3189	1.76055	0.030452	0.637825	294	101	395	1.92649	0.0822829	0.658862	423	257	680	1.49706	0	0.599882	0.63219	0.0244058
18S	1342	U	2555	1040	3595	1.66424	0.0123073	0.624724	249	237	486	1.48236	0.0100607	0.597653	399	241	640	1.86927	0	0.651833	0.624737	0.0221192
18S	1343	U	54223	2488	56711	0.933528	0	0	5350	1075	6425	0.918045	0	0	7281	1284	8565	0.887872	0	0	0	0
18S	1344	A	4742	321	5063	0.889696	0	0.470864	540	32	572	1.01743	0	0.504757	586	118	704	1.61803	0.0367674	0.618368	0.53133	0.0630819
18S	1345	G	4176	443	4619	0.964493	0	0.491017	386	66	452	1.42193	0	0.587641	481	169	650	1.7821	0.0892613	0.640913	0.57319	0.062042
18S	1346	U	5208	521	5729	0.447522	0	0.309201	387	84	471	1.16358	0	0.538331	498	431	929	0.863381	0	0.463609	0.437047	0.0954087
18S	1347	U	3625	566	4191	0.837142	0	0.455735	337	120	457	1.05575	0.026789	0.514105	467	803	1270	0.274517	0	0.215522	0.395121	0.129212
18S	1348	G	2434	639	3073	1.2991	0.118074	0.565127	183	158	341	1.62534	0.180023	0.619787	418	1301	1719	0.122565	0	0	0.394972	0.280177
18S	1349	G	845	511	1356	3.82113	0.511807	0.792701	87	66	153	4.74466	0.588429	0.82686	225	616	841	0.908934	0	0.476444	0.698668	0.157754
18S	1350	U	1651	911	2562	0.26309	0	0.208355	129	287	416	0.293205	0	0.227149	215	1198	1413	0.215433	0	0	0.145168	0.102936
18S	1351	G	2314	300	2614	0.156516	0	0.135379	278	201	479	0.166458	0	0.142959	314	660	974	0.186211	0	0.157115	0.145151	0.00900829
18S	1352	G	2444	238	2682	0.0982855	0	0.0895203	518	152	670	0.0856764	0	0	597	532	1129	0.0211898	0	0.0207681	0.0367628	0.0382565
18S	1353	A	3394	876	4270	0.373108	0	0	925	263	1188	0.487553	0	0	994	622	1616	0.328455	0	0	0	0
18S	1354	G	1293	697	1990	0.539433	0	0.350525	318	159	477	0.647885	0	0.393661	182	506	688	0.777133	0.0578816	0.437653	0.393946	0.0355707
18S	1355	C	2214	933	3147	0.0639948	0	0	625	277	902	0.140421	0	0	497	1413	1910	0.470161	0	0	0	0
18S	1356	G	922	306	1228	1.71615	0.315217	0.632021	266	183	449	0.963506	0.0520829	0.491263	162	375	537	1.18843	0.138423	0.543514	0.555599	0.058096
18S	1357	A	1857	606	2463	0.359258	0	0.264383	485	222	707	0.257062	0	0.204724	275	306	581	0.975563	0.0666199	0.494245	0.321118	0.124819
18S	1358	U	2820	1301	4121	0.181902	0	0	859	563	1422	0.40064	0	0	463	618	1081	0.0979154	0	0.0892581	0.0297527	0.0420767
18S	1359	U	2767	1461	4228	0.168855	0	0	487	522	1009	0.0942354	0	0	376	586	962	0.306957	0	0.235051	0.0783503	0.110804
18S	1360	U	4808	1219	6027	0.456759	0	0	1006	754	1760	0.556855	0	0	745	1364	2109	0.482291	0	0	0	0
18S	1361	G	1800	538	2338	0.894794	0	0.472345	392	104	496	0.860385	0.0554579	0.462977	190	299	489	1.6485	0.0902819	0.622908	0.51941	0.0732841
18S	1362	U	2286	1269	3555	0.770894	0	0.435383	393	354	747	0.452585	0	0.311859	249	933	1182	0.256316	0	0.204159	0.317134	0.0944701
18S	1363	C	2787	1331	4118	0.658733	0	0.397188	509	195	704	0.566351	0	0.361901	533	570	1103	0.424909	0	0.298391	0.352494	0.0408789
18S	1364	U	2319	2635	4954	0.464424	0	0.317181	472	563	1035	0.0216109	0	0.0211738	633	2035	2668	0.460197	0	0	0.112785	0.144788
18S	1365	G	2348	1538	3886	1.02366	0	0.505909	400	355	755	0.380805	0	0.276049	766	953	1719	0.101453	0	0	0.260653	0.206823
18S	1366	G	520	1843	2363	2.60817	0	0.722936	97	217	314	2.41062	0.233971	0.707456	152	293	445	2.78181	0.228144	0.736013	0.722135	0.0116719
18S	1367	U	440	14265	14705	0.495532	0	0	64	668	732	0.352509	0	0.260896	109	627	736	1.17178	0	0.539885	0.266927	0.220448
18S	1368	U	4162	32604	36766	0.863068	0	0	1001	3679	4680	0.886221	0	0	1653	4755	6408	0.849032	0	0	0	0
18S	1369	A	1030	2255	3285	1.6018	0	0.615723	131	127	258	2.77795	0	0.736058	364	228	592	1.6089	0	0.617096	0.656292	0.0564059
18S	1370	A	735	2883	3618	1.20823	0	0.547216	210	72	282	2.18257	0	0.686551	356	157	513	1.8171	0	0.645471	0.626412	0.0584576
18S	1371	U	692	4174	4866	1.33876	0.157604	0.572473	170	121	291	3.95019	0.597486	0.79854	297	202	499	4.00229	0.607661	0.800412	0.723808	0.107013
18S	1372	U	818	3862	4680	1.51358	0.168024	0.602212	206	169	375	3.02142	0.516056	0.751829	475	241	716	2.71585	0.485595	0.731157	0.695066	0.066198
18S	1373	C	1011	2829	3840	2.18485	0.241203	0.68607	207	466	673	1.36751	0.25599	0.577977	640	188	828	2.56271	0.386445	0.719559	0.661202	0.060416
18S	1374	C	1116	2147	3263	2.75936	0.356065	0.734057	189	280	469	2.6896	0.386059	0.729388	574	658	1232	1.62955	0.151157	0.619898	0.694448	0.0527493
18S	1375	G	966	848	1814	5.29257	0.586564	0.841156	106	113	219	6.68601	0.591386	0.870408	410	148	558	4.98708	0.459013	0.833223	0.848262	0.0159909	1
18S	1376	A	1485	2098	3583	2.38437	0.292172	0.704582	219	230	449	3.13351	0.261036	0.758482	587	203	790	3.69392	0.252511	0.78717	0.750078	0.0342361	1
18S	1377	U	58650	18606	77256	0.950768	0	0	10206	1564	11770	0.947491	0	0	21744	1008	22752	0.942005	0	0	0	0
18S	1378	A	3243	1367	4610	1.58648	0.197696	0.613426	485	174	659	1.91981	0.286026	0.657854	1404	192	1596	1.3655	0.172731	0.577409	0.61623	0.0329013
18S	1379	A	2779	852	3631	2.0817	0.308133	0.675564	778	173	951	0.916048	0.0960652	0.478355	1942	297	2239	0.564286	0	0.360834	0.504917	0.129854
18S	1380	C	5474	1217	6691	0.505556	0.0144918	0.335827	917	266	1183	0.448255	0	0.309694	2621	279	2900	0.103891	0	0.0941432	0.246555	0.108298
18S	1381	G	2776	704	3480	1.75524	0.295691	0.637122	529	247	776	1.14883	0.142231	0.534952	1292	224	1516	1.03099	0.0144097	0.507794	0.559956	0.0556797
18S	1382	A	2916	1581	4497	0.912309	0.141047	0.477127	581	532	1113	0.364393	0	0.267249	1795	408	2203	0.227586	0	0.185462	0.309946	0.12284
18S	1383	A	25	181	206	38.349	0.936213	0.974706	3	34	37	39.3006	0.923016	0.975824	9	24	33	76.7775	0.951468	0.987516	0.979349	0.00579335	1	0.974706	0.975824	0.987516	0.979349	0.00579335
18S	1384	C	2539	2979	5518	0.389118	0	0	397	859	1256	0.383797	0	0	738	742	1480	0.189879	0	0	0	0
18S	1385	G	1466	1925	3391	0.0185273	0	0	121	827	948	0.182719	0	0	261	420	681	0.679065	0	0.404784	0.134928	0.190817
18S	1386	A	745	3786	4531	0.326721	0	0	52	1004	1056	0.308431	0	0	84	840	924	0.0344384	0	0.0333267	0.0111089	0.0157104
18S	1387	G	264	2412	2676	0.124339	0	0.110625	52	719	771	0.097985	0	0	212	590	802	0.00550713	0	0.00548375	0.038703	0.050906
18S	1388	A	93	1835	1928	0.516157	0	0.340554	22	365	387	0.772394	0	0.436426	73	373	446	0.691176	0	0.409237	0.395406	0.040343
18S	1389	C	366	1946	2312	0.189975	0	0.159704	46	642	688	0.109434	0	0	176	507	683	0.0440708	0	0	0.0532346	0.0752851
18S	1390	U	550	3016	3566	0.276762	0	0	92	659	751	0.20956	0	0	174	852	1026	0.407681	0	0	0	0
18S	1391	C	12	281	293	8.06867	0.704381	0.890064	2	141	143	3.11829	0.457123	0.75846	3	13	16	38.134	0.925866	0.975914	0.874812	0.0894279	1	0.890064	0.75846	0.975914	0.874812	0.0894279
18S	1392	U	139	2694	2833	0.214718	0	0	71	618	689	0.314944	0	0	120	248	368	0.645077	0	0.392773	0.130924	0.185155
18S	1393	G	122	3345	3467	0.306751	0	0	75	209	284	0.823392	0	0.452442	92	549	641	0.0451886	0	0	0.150814	0.213283
18S	1394	G	112	1473	1585	1.91871	0.27151	0.657524	27	196	223	3.29931	0.503726	0.768202	39	356	395	2.40424	0.427839	0.706773	0.710833	0.0452751
18S	1395	C	341	2739	3080	0.5708	0	0.363457	104	673	777	0.267466	0	0.211239	130	1004	1134	0.270416	0	0.213004	0.262566	0.0713438
18S	1396	A	256	708	964	4.63618	0.516721	0.822726	94	184	278	3.00163	0.435715	0.750774	105	150	255	5.72595	0.559417	0.851817	0.808439	0.0424695	1
18S	1397	U	374	735	1109	4.27564	0.389218	0.810588	93	242	335	2.54474	0.326881	0.718495	125	509	634	1.96161	0.0725802	0.662698	0.730594	0.0609788
18S	1398	G	183	1317	1500	3.63365	0.0134618	0.7843	63	162	225	5.3203	0.341692	0.84237	124	377	501	4.10261	0	0.804336	0.810335	0.0240832	1
18S	1399	C	269	9254	9523	0.315802	0	0	112	1160	1272	0.106791	0	0.0965553	143	1445	1588	0.720761	0	0.419015	0.171857	0.179157
18S	1400	U	580	37331	37911	0.910683	0	0	235	8349	8584	0.928026	0	0	388	12839	13227	0.87848	0	0	0	0
18S	1401	A	141	860	1001	6.61415	0.361853	0.868779	101	181	282	4.52792	0.34009	0.819624	160	759	919	2.42318	0.0244898	0.708098	0.798834	0.0672248	1
18S	1402	A	193	814	1007	7.00168	0.461133	0.875135	86	229	315	4.39037	0.375297	0.814962	156	923	1079	2.11809	0.0305068	0.679492	0.789863	0.0818188	1
18S	1403	C	230	3196	3426	1.24797	0	0.555227	129	366	495	2.35694	0.168793	0.702532	260	1430	1690	0.975747	0	0.49401	0.583923	0.0875136
18S	1404	U	888	11784	12672	0.484588	0	0	544	1912	2456	0.427174	0	0	978	7886	8864	0.718315	0	0	0	0
18S	1405	A	225	1593	1818	3.09135	0	0.755683	134	252	386	3.09078	0.228793	0.756026	188	920	1108	1.95623	0	0.661933	0.724547	0.0442753
18S	1406	G	321	1243	1564	3.33873	0.102968	0.769631	127	123	250	4.93696	0.468527	0.832122	401	1087	1488	1.03847	0	0.509603	0.703785	0.139658
18S	1407	U	351	2929	3280	0.407816	0	0.289743	183	270	453	1.25898	0	0.557867	205	1304	1509	0.515843	0	0.34045	0.39602	0.1163
18S	1408	U	9638	6957	16595	0.818691	0	0	3764	911	4675	0.888335	0	0	3217	2474	5691	0.704628	0	0	0	0
18S	1409	A	930	1381	2311	0.911712	0	0.477017	234	210	444	1.14045	0	0.533368	231	410	641	2.22953	0	0.69069	0.567025	0.0904201
18S	1410	C	297	3283	3580	0.0556424	0	0.0527235	166	348	514	0.635707	0	0.389105	293	875	1168	0.500181	0	0.333604	0.258478	0.147244
18S	1411	G	42	1244	1286	1.44672	0	0.591477	17	153	170	3.08233	0.21194	0.756125	85	569	654	0.895369	0	0.472779	0.606793	0.116181
18S	1412	C	161	2910	3071	0.0937355	0	0	42	460	502	0.228407	0	0.186239	64	1130	1194	0.105662	0	0	0.0620797	0.087794
18S	1413	G	49	831	880	2.16102	0	0.683892	22	131	153	2.95447	0.247131	0.748351	52	645	697	0.399554	0	0.285779	0.572674	0.204565
18S	1414	A	17	505	522	3.72091	0	0.788496	5	83	88	5.22497	0.561916	0.840874	15	305	320	1.70028	0	0.630395	0.753255	0.0894682	1
18S	1415	C	39	480	519	2.03566	0.054306	0.671008	19	103	122	1.46631	0.0264576	0.596502	22	140	162	2.40402	0.282633	0.707505	0.658338	0.046194
18S	1416	C	89	292	381	2.93979	0.100454	0.746676	37	53	90	2.27424	0.136649	0.696924	60	57	117	3.39068	0.335644	0.773738	0.739113	0.0318118
18S	1417	C	350	409	759	0.867515	0	0.464856	125	96	221	0.306006	0	0.235118	131	74	205	1.29655	0	0.56576	0.421911	0.138358
18S	1418	C	3109	565	3674	0.704269	0	0	625	114	739	0.666712	0	0	710	168	878	0.56941	0	0	0	0
18S	1419	C	1140	296	1436	0.137292	0	0	336	55	391	0.268934	0	0	322	115	437	0.133587	0	0	0	0
18S	1420	G	770	124	894	0.472477	0	0.321116	246	36	282	0.166313	0	0.143031	238	45	283	0.444992	0	0.308707	0.257618	0.0811835
18S	1421	A	1104	253	1357	0.0556046	0	0	196	47	243	0.537341	0	0.35046	185	62	247	0.833692	0	0.455654	0.268705	0.194796
18S	1422	G	629	326	955	0.400721	0	0.286296	151	42	193	1.14679	0.116771	0.535475	184	102	286	0.740689	0	0.426368	0.416046	0.101988
18S	1423	C	1645	741	2386	0.517237	0	0	388	81	469	0.12896	0	0	450	263	713	0.320931	0	0	0	0
18S	1424	G	567	233	800	0.60437	0	0.376996	202	100	302	0.446278	0	0.309276	187	215	402	0.356934	0	0.263526	0.316599	0.0466121
18S	1425	G	458	223	681	0.61652	0.0235082	0.381733	170	192	362	0.140496	0	0.123487	162	82	244	1.25755	0.151302	0.558051	0.354424	0.178458
18S	1426	U	792	346	1138	0.140923	0	0	379	277	656	0.418332	0	0	415	488	903	0.455556	0	0	0	0
18S	1427	C	858	115	973	0.0123888	0	0	445	292	737	0.487293	0	0	376	521	897	0.427592	0	0	0	0
18S	1428	G	901	66	967	0.0436983	0	0	450	156	606	0.324419	0	0	463	336	799	0.300861	0	0	0	0
18S	1429	G	487	107	594	0.709188	0	0.415335	298	59	357	0.366387	0	0.268692	348	119	467	0.435589	0	0.303874	0.329301	0.0625082
18S	1430	C	595	174	769	0.466436	0	0.318356	141	91	232	1.43753	0.0720828	0.590789	247	216	463	0.630053	0	0.387035	0.43206	0.115687
18S	1431	G	418	248	666	1.19472	0	0.544733	190	31	221	2.18879	0.17903	0.687372	270	92	362	1.70349	0.0575817	0.63075	0.620952	0.058643
18S	1432	U	283	320	603	1.62892	0.0368895	0.620006	136	137	273	1.70333	0.0433268	0.630937	251	196	447	1.36208	0.0248091	0.577189	0.609377	0.0231937
18S	1433	C	407	375	782	1.11311	0	0.527083	181	171	352	1.13129	0	0.531506	276	259	535	1.0472	0	0.511995	0.523528	0.00835276
18S	1434	C	713	489	1202	0.41294	0	0.292428	391	270	661	0.106915	0	0.0967203	470	451	921	0.180043	0	0.152714	0.180621	0.082298
18S	1435	C	1628	615	2243	0.244647	0	0	745	531	1276	0.462168	0	0	1260	474	1734	0.39373	0	0	0	0
18S	1436	C	1849	2719	4568	0.679869	0	0	774	839	1613	0.596916	0	0	1661	414	2075	0.506085	0	0	0	0
18S	1437	C	2068	3542	5610	0.760348	0	0	929	1579	2508	0.787777	0	0	2227	1543	3770	0.782404	0	0	0	0
18S	1438	A	629	165	794	1.40657	0	0.584776	190	102	292	1.54998	0	0.608655	569	127	696	0.613295	0	0.380489	0.52464	0.102395
18S	1439	A	470	137	607	2.75477	0	0.733994	121	63	184	3.38252	0.195188	0.772774	463	78	541	1.33756	0	0.572655	0.693141	0.086655
18S	1440	C	177	405	582	2.89901	0	0.743852	36	130	166	3.58263	0.200079	0.782808	200	46	246	4.07634	0.281804	0.803649	0.776769	0.0247825	1	0.743852	0.782808	0.803649	0.776769	0.0247825
18S	1441	U	459	755	1214	0.757549	0	0.431228	90	253	343	0.972868	0	0.493851	570	194	764	0.456253	0	0.313587	0.412889	0.0747262
18S	1442	U	26	79	105	19.6711	0.569866	0.952058	1	27	28	21.0693	0.65455	0.956182	8	6	14	73.08	0.891342	0.98739	0.96521	0.0157736	1	0.952058	0.956182	0.98739	0.96521	0.0157736
18S	1443	C	247	921	1168	0.648608	0	0.393632	87	163	250	1.15224	0	0.53636	223	291	514	0.93096	0	0.482608	0.470867	0.058857
18S	1444	U	210	2202	2412	0.322604	0	0	78	216	294	0.486629	0	0.328085	173	238	411	1.16532	0	0.538778	0.288954	0.221689
18S	1445	U	2030	6638	8668	0.890446	0	0	564	1704	2268	0.89998	0	0	2159	1960	4119	0.874951	0	0	0	0
18S	1446	A	210	516	726	1.52569	0	0.604398	60	71	131	2.64049	0.201492	0.726824	265	119	384	1.51238	0.0319967	0.602594	0.644605	0.058142
18S	1447	G	93	43	136	13.5095	0.543752	0.931548	17	19	36	13.8405	0.65537	0.934319	91	24	115	9.27088	0.451473	0.903396	0.923087	0.0139701	1	0.931548	0.934319	0.903396	0.923087	0.0139701
18S	1448	A	404	434	838	1.17494	0	0.540514	122	185	307	0.670274	0	0.402077	356	184	540	1.15048	0	0.535448	0.49268	0.064099
18S	1449	G	701	448	1149	0.552502	0	0.356078	216	136	352	0.481744	0	0.325742	838	225	1063	0.0787385	0	0.0730549	0.251625	0.126874
18S	1450	G	716	471	1187	0.459998	0	0.315249	197	153	350	0.541595	0	0.351972	762	168	930	0.324096	0	0.244966	0.304063	0.0443952
18S	1451	G	640	267	907	0.936564	0	0.483897	244	146	390	0.483859	0	0.326645	967	170	1137	0.208651	0	0.172757	0.327766	0.127025
18S	1452	A	564	368	932	0.579052	0	0.366958	191	213	404	0.336351	0	0.25216	752	89	841	0.661441	0	0.398398	0.339172	0.0628514
18S	1453	C	2837	1005	3842	0.683474	0	0	912	574	1486	0.683098	0	0	3558	447	4005	0.716373	0	0	0	0
18S	1454	A	415	281	696	1.44132	0.0364045	0.590733	142	117	259	1.6509	0.0934027	0.623674	468	135	603	1.70703	0	0.630977	0.615128	0.0175058
18S	1455	A	686	441	1127	0.487273	0	0.327824	51	240	291	1.42949	0.0679395	0.589222	244	140	384	3.38903	0.203197	0.772617	0.563221	0.182514
18S	1456	G	913	470	1383	0.202906	0	0.168781	498	114	612	0.157839	0	0.136515	1309	188	1497	0.05695	0	0.0539155	0.119737	0.0483712
18S	1457	U	1781	1209	2990	0.499112	0	0	781	305	1086	0.334284	0	0	2477	695	3172	0.536303	0	0	0	0
18S	1458	G	1492	893	2385	0.239955	0	0	819	264	1083	0.162997	0	0	1953	671	2624	0.246011	0	0	0	0
18S	1459	G	385	665	1050	0.86395	0	0.463742	336	320	656	0.50301	0	0.335008	653	431	1084	1.04675	0	0.511651	0.4368	0.074588
18S	1460	C	618	1175	1793	0.054354	0	0	554	567	1121	0.201961	0	0	794	646	1440	0.424859	0	0.298322	0.0994405	0.14063
18S	1461	G	257	695	952	0.875493	0	0.467068	157	262	419	1.37807	0	0.580071	472	247	719	2.07731	0	0.675346	0.574162	0.0851318
18S	1462	U	315	794	1109	0.578509	0	0.3667	263	442	705	0.388794	0	0.280237	577	491	1068	1.14818	0	0.534722	0.393886	0.105656
18S	1463	U	770	674	1444	0.151549	0	0.131684	565	752	1317	0.320747	0	0	1639	632	2271	0.0396616	0	0	0.0438946	0.0620764
18S	1464	C	3605	2094	5699	0.817154	0	0	2762	695	3457	0.8296	0	0	7609	1724	9333	0.859722	0	0	0	0
18S	1465	A	283	407	690	1.14178	0	0.533458	247	89	336	1.5724	0	0.611964	806	268	1074	1.01655	0	0.504336	0.549919	0.0454549
18S	1466	G	144	196	340	3.21861	0.132074	0.763486	97	81	178	3.536	0.114318	0.780503	385	80	465	3.65966	0.220029	0.785754	0.776581	0.00950458	1
18S	1467	C	161	419	580	1.21538	0	0.549036	121	142	263	1.66658	0	0.625877	482	513	995	1.00395	0	0.501236	0.558717	0.0513427
18S	1468	C	212	765	977	0.198648	0	0.165868	215	120	335	0.897189	0	0.473647	613	1058	1671	0.108174	0	0.0976672	0.245728	0.163551
18S	1469	A	81	562	643	0.775069	0	0.437024	114	147	261	1.18719	0	0.543742	417	525	942	0.939366	0	0.484633	0.488466	0.0436516
18S	1470	C	251	869	1120	0.105243	0	0	99	281	380	0.21184	0	0.175188	442	1506	1948	0.205296	0	0	0.058396	0.0825845
18S	1471	C	183	601	784	0.00591649	0	0	98	301	399	0.298222	0	0	455	1215	1670	0.344651	0	0	0	0
18S	1472	C	258	725	983	0.203963	0	0	97	330	427	0.359865	0	0	492	960	1452	0.256496	0	0	0	0
18S	1473	G	325	300	625	0.364271	0.049009	0.267321	100	134	234	0.233664	0	0.190062	448	250	698	0.626037	0.103589	0.385347	0.28091	0.0803016
18S	1474	A	304	400	704	0.247738	0.013771	0.198776	101	123	224	0.265136	0	0.21031	619	377	996	0.0428619	0	0.0411398	0.150075	0.0771727
18S	1475	G	243	581	824	0.0518653	0	0.0493648	42	133	175	0.606439	0.102152	0.378845	300	352	652	0.49903	0.0416119	0.333242	0.253818	0.145764
18S	1476	A	309	440	749	0.342696	0	0.255484	60	113	173	0.800319	0.00687988	0.445967	597	261	858	0.191967	0	0.161208	0.287553	0.118443
18S	1477	U	423	465	888	0.171404	0	0.146464	94	171	265	0.144444	0	0.12663	462	245	707	0.42726	0	0.299653	0.190916	0.0773144
18S	1478	U	524	591	1115	0.0106133	0	0	110	230	340	0.0860541	0	0	434	360	794	0.234787	0	0.190338	0.0634458	0.089726
18S	1479	G	446	416	862	0.946105	0	0.486443	111	60	171	2.67745	0.397002	0.729226	334	280	614	1.77326	0.232349	0.639789	0.618486	0.100254
18S	1480	A	657	556	1213	0.466877	0	0.318458	230	54	284	1.44639	0.147947	0.592084	447	212	659	1.8488	0.179538	0.649321	0.519955	0.144383
18S	1481	G	408	461	869	1.24295	0	0.554443	113	183	296	1.61089	0.123317	0.617785	337	166	503	3.1058	0.280051	0.756808	0.643012	0.084519
18S	1482	C	531	2322	2853	0.320494	0	0	163	705	868	0.0396624	0	0	633	2229	2862	0.263154	0	0	0	0
18S	1483	A	872	546	1418	0.562728	0	0.360256	100	205	305	2.20203	0.041019	0.688401	434	978	1412	0.772722	0	0.43607	0.494909	0.140277
18S	1484	A	353	1349	1702	0.307268	0	0.235152	82	459	541	0.853649	0	0.460982	197	849	1046	1.55479	0	0.608806	0.43498	0.153648
18S	1485	U	2245	7735	9980	0.875814	0	0	832	4788	5620	0.922317	0	0	1210	12398	13608	0.90602	0	0	0	0
18S	1486	A	327	315	642	2.46323	0	0.711572	77	257	334	2.10043	0.00238626	0.678117	139	708	847	2.22762	0	0.690426	0.693372	0.0138156
18S	1487	A	249	406	655	2.11716	0	0.679527	83	264	347	1.81475	0	0.645388	141	717	858	2.04068	0	0.671383	0.665433	0.0145587
18S	1488	C	1875	786	2661	0.383676	0	0	696	504	1200	0.30482	0	0	863	2404	3267	0.322368	0	0	0	0
18S	1489	A	369	379	748	1.09252	0	0.522441	96	229	325	1.55297	0	0.60903	144	1659	1803	0.15486	0	0.134158	0.421877	0.206496
18S	1490	G	31	28	59	23.0207	0.762948	0.959035	3	8	11	66.15	0.939138	0.986332	8	37	45	45.0684	0.889661	0.978755	0.974707	0.0115058	1	0.959035	0.986332	0.978755	0.974707	0.0115058
18S	1491	G	199	200	399	1.95858	0.220772	0.66256	90	125	215	2.23133	0.327592	0.69152	104	534	638	1.9313	0.191445	0.659206	0.671096	0.0145073
18S	1492	U	419	246	665	0.120637	0	0	251	223	474	0.235509	0	0	254	1057	1311	0.194902	0	0	0	0
18S	1493	C	259	162	421	0.424434	0	0.298463	132	195	327	0.120359	0	0.107722	222	681	903	0.183899	0	0.155478	0.187221	0.0810401
18S	1494	U	293	173	466	0.203426	0	0.16934	227	435	662	0.540858	0	0	365	817	1182	0.174274	0	0	0.0564468	0.0798279
18S	1495	G	106	78	184	1.67063	0.187197	0.626825	83	79	162	0.835924	0	0.456842	167	145	312	1.92378	0.125222	0.658697	0.580788	0.088604
18S	1496	U	275	197	472	0.00801034	0	0	284	157	441	0.428306	0	0	719	877	1596	0.560572	0	0	0	0
18S	1497	G	81	156	237	1.22843	0.193844	0.552295	82	78	160	0.758316	0.0392763	0.432803	172	647	819	0.0130352	0	0	0.328366	0.237259
18S	1498	A	77	272	349	0.513778	0	0.340043	95	109	204	0.293333	0	0.227663	188	465	653	0.266497	0	0.210675	0.25946	0.0574011
18S	1499	U	55	940	995	0.389938	0	0	45	167	212	0.688211	0	0.408794	178	514	692	1.60207	0.449377	0.616032	0.341609	0.255942
18S	1500	G	38	462	500	0.412242	0	0.292319	24	67	91	3.2436	0.303013	0.766314	105	228	333	5.22618	0.663662	0.839792	0.632808	0.242624
18S	1501	C	65	757	822	0.152288	0	0	65	91	156	1.43815	0	0.591397	234	304	538	3.19932	0.473994	0.762203	0.4512	0.326578
18S	1502	C	117	581	698	0.0842791	0	0.0778309	109	109	218	0.854541	0	0.46192	503	236	739	2.38431	0.337953	0.7048	0.41485	0.258114
18S	1503	C	113	331	444	0.974881	0	0.494203	69	119	188	1.33145	0	0.572382	478	227	705	2.93694	0.316626	0.746264	0.604283	0.105347
18S	1504	U	76	287	363	1.61798	0	0.618675	61	159	220	1.12494	0	0.530528	551	556	1107	1.67478	0.130339	0.626349	0.591851	0.0434749
18S	1505	U	2422	726	3148	0.779429	0	0	1836	530	2366	0.894714	0	0	17060	2156	19216	0.94784	0	0	0	0
18S	1506	A	209	267	476	1.06935	0	0.517279	202	134	336	0.438081	0	0.305259	1081	529	1610	0.843513	0.0502107	0.457712	0.42675	0.0892829
18S	1507	G	73	281	354	1.84601	0	0.649273	53	172	225	1.1444	0	0.534772	540	501	1041	1.73	0.195971	0.633922	0.605989	0.0507468
18S	1508	A	122	452	574	0.673314	0	0.402802	109	152	261	0.746056	0	0.428217	760	374	1134	1.30098	0.107343	0.565619	0.465546	0.0715189
18S	1509	U	302	1436	1738	0.531825	0	0	162	323	485	0.169227	0	0	1607	658	2265	0.014519	0	0	0	0
18S	1510	G	41	783	824	0.152997	0	0.132834	19	168	187	1.2039	0	0.547581	249	227	476	3.59981	0.459042	0.782957	0.487791	0.268757
18S	1511	U	79	1088	1167	0.236425	0	0	35	368	403	0.123157	0	0	406	458	864	1.13915	0.216561	0.532813	0.177604	0.25117
18S	1512	C	106	444	550	0.494918	0	0.33147	69	183	252	0.0506807	0	0	203	221	424	0.915111	0.0576059	0.478425	0.269965	0.2001
18S	1513	C	99	700	799	0.00119444	0	0.00119451	44	137	181	0.287729	0	0.224397	165	204	369	0.972523	0.0104628	0.493711	0.239767	0.201363
18S	1514	G	138	267	405	1.05337	0.0638733	0.513611	37	66	103	1.26912	0.214493	0.561681	212	113	325	1.04294	0	0.511278	0.528857	0.02323
18S	1515	G	228	342	570	0.54497	0	0.353138	87	54	141	0.817527	0	0.451552	282	150	432	0.64778	0	0.393675	0.399455	0.0403843
18S	1516	G	699	669	1368	0.475132	0	0	151	97	248	0.0561357	0	0	600	164	764	0.225592	0	0	0	0
18S	1517	G	258	242	500	0.62047	0	0.383367	43	77	120	1.17383	0	0.542043	136	150	286	1.35296	0	0.575856	0.500422	0.0839135
18S	1518	C	463	289	752	0.0204368	0	0	99	52	151	0.690205	0	0.409951	358	192	550	0.163541	0	0.140774	0.183575	0.170076
18S	1519	U	471	306	777	0.0444873	0	0	150	99	249	0.0425778	0	0.0409962	426	245	671	0.00939153	0	0.00931789	0.0167714	0.0175469
18S	1520	G	227	105	332	1.31602	0	0.568962	42	192	234	0.181466	0	0.154149	147	149	296	1.53554	0	0.606412	0.443174	0.204943
18S	1521	C	1777	270	2047	0.71901	0	0	370	466	836	0.726842	0	0	1720	849	2569	0.777237	0	0	0	0
18S	1522	A	176	80	256	1.90359	0.136372	0.656478	41	150	191	0.623495	0	0.385281	244	123	367	1.35	0	0.575133	0.538964	0.113631
18S	1523	C	452	181	633	0.00259376	0	0.00259113	109	210	319	0.0535417	0	0	453	151	604	0.612746	0	0.380329	0.12764	0.178681
18S	1524	G	122	142	264	1.77585	0	0.640621	45	129	174	1.24813	0	0.5566	213	125	338	4.88253	0.490662	0.830422	0.675881	0.114534
18S	1525	C	421	305	726	0.111065	0	0	70	253	323	0.190295	0	0.160288	529	407	936	1.31443	0.00943896	0.56819	0.242826	0.239192
18S	1526	G	168	176	344	1.13649	0	0.532665	39	202	241	0.804775	0	0.446938	218	255	473	5.00122	0	0.83366	0.604421	0.165832
18S	1527	C	193	467	660	0.0586821	0	0.0555087	83	274	357	0.205245	0	0.170689	484	1134	1618	0.876687	0	0.4673	0.231166	0.173467
18S	1528	G	180	102	282	1.39152	0	0.582717	50	214	264	0.610273	0	0.379877	352	657	1009	2.29017	0	0.696273	0.552956	0.130871
18S	1529	C	133	425	558	0.221884	0	0.181858	52	339	391	0.106548	0	0.0965108	457	2777	3234	0.0601065	0	0.0567151	0.111695	0.0522054
18S	1530	U	400	1480	1880	0.719481	0	0	207	1270	1477	0.792933	0	0	2639	14884	17523	0.890184	0	0	0	0
18S	1531	A	85	47	132	4.45915	0.0169687	0.817948	54	75	129	2.47103	0	0.713482	321	695	1016	2.74306	0.108892	0.733031	0.75482	0.0453457	1
18S	1532	C	1379	273	1652	0.678524	0	0	687	145	832	0.588969	0	0	6187	1680	7867	0.645316	0	0	0	0
18S	1533	A	140	37	177	2.93109	0.180052	0.746684	97	24	121	2.26248	0	0.695231	607	300	907	2.65689	0	0.726762	0.722893	0.0211832
18S	1534	C	361	81	442	0.427038	0	0.299722	184	40	224	0.54721	0	0.354694	552	358	910	2.21967	0	0.689645	0.44802	0.172322
18S	1535	U	505	84	589	0.00361582	0	0.00360889	243	55	298	0.01178	0	0.0116815	1136	745	1881	0.302391	0	0.232276	0.0825222	0.105943
18S	1536	G	294	43	337	0.807331	0	0.44743	121	22	143	0.960494	0	0.491666	240	210	450	3.7745	0.155777	0.790921	0.576673	0.152569
18S	1537	A	185	29	214	1.76532	0	0.639454	54	29	83	1.59881	0	0.61804	46	210	256	3.44081	0	0.775495	0.677663	0.0697282
18S	1538	C	470	185	655	0.274085	0	0.215381	107	35	142	0.906216	0	0.477151	45	195	240	3.93983	0.31868	0.798235	0.496922	0.238359
18S	1539	U	398	281	679	0.281046	0	0.21964	87	79	166	0.543313	0	0.353415	11	211	222	2.66089	0	0.727734	0.433596	0.215037
18S	1540	G	188	192	380	1.6289	0	0.620232	59	58	117	1.41695	0	0.588318	55	117	172	3.81053	0	0.793076	0.667209	0.0899501
18S	1541	G	154	128	282	2.94653	0	0.747282	41	10	51	5.17799	0.258102	0.840752	54	62	116	6.60798	0.014239	0.869536	0.81919	0.052187	1
18S	1542	C	371	435	806	0.427303	0	0.299638	109	53	162	1.05283	0	0.514405	131	324	455	0.864157	0	0.46411	0.426051	0.0917154
18S	1543	U	554	824	1378	0.104359	0	0	268	130	398	0.0944305	0	0	392	802	1194	0.26861	0	0	0	0
18S	1544	C	2887	2404	5291	0.84166	0	0	845	524	1369	0.796577	0	0	2072	1769	3841	0.837073	0	0	0	0
18S	1545	A	748	312	1060	0.252163	0	0.201533	284	83	367	0.144686	0	0.126699	659	163	822	0.26934	0	0.212392	0.180208	0.0380956
18S	1546	G	544	68	612	1.165	0	0.538512	186	40	226	0.950857	0	0.488508	394	160	554	0.946867	0	0.486805	0.504608	0.0239836
18S	1547	C	734	252	986	0.278937	0	0.218274	343	60	403	0.0969197	0	0.0885561	530	547	1077	0.0130901	0	0.0129328	0.106588	0.0847942
18S	1548	G	557	297	854	0.463873	0	0.317134	300	38	338	0.356244	0	0.263242	345	263	608	0.966174	0	0.491809	0.357395	0.0975582
18S	1549	U	716	945	1661	0.304112	0	0	424	243	667	0.316301	0	0	378	802	1180	0.169433	0	0.144989	0.0483298	0.0683487
18S	1550	G	397	20	417	1.85191	0	0.649903	197	68	265	0.834712	0	0.455889	136	342	478	2.0456	0	0.672119	0.592637	0.0971197
18S	1551	U	684	139	823	0.0584951	0	0.055326	428	75	503	0.203064	0	0	414	977	1391	0.100487	0	0	0.018442	0.0260809
18S	1552	G	392	45	437	1.01641	0	0.504641	182	75	257	0.645435	0	0.393184	171	369	540	1.6152	0	0.618057	0.505294	0.091805
18S	1553	C	729	157	886	0.0770262	0	0	382	158	540	0.285418	0	0	407	1466	1873	0.296158	0	0	0	0
18S	1554	C	583	227	810	0.117167	0	0.104994	219	59	278	0.561649	0	0.360478	423	931	1354	0.140918	0	0.123593	0.196355	0.116301
18S	1555	U	1080	820	1900	0.600906	0	0	523	426	949	0.639649	0	0	531	4745	5276	0.790531	0	0	0	0
18S	1556	A	264	55	319	1.77479	0	0.640334	133	60	193	1.01861	0	0.505902	139	344	483	2.29024	0	0.696508	0.614248	0.0799709
18S	1557	C	379	130	509	0.683595	0	0.406506	151	96	247	0.464427	0	0.318014	363	526	889	0.652784	0	0.395229	0.37325	0.0393278
18S	1558	C	373	134	507	0.659361	0	0.39783	142	83	225	0.476401	0	0.323647	387	466	853	0.59784	0	0.37443	0.365302	0.0309652
18S	1559	C	307	181	488	0.746149	0	0.427812	109	57	166	0.945709	0	0.487549	290	381	671	0.958995	0	0.489906	0.468422	0.028732
18S	1560	U	1826	674	2500	0.766698	0	0	515	298	813	0.732282	0	0	1856	1473	3329	0.746056	0	0	0	0
18S	1561	A	229	133	362	1.13915	0	0.533211	60	57	117	1.31968	0	0.570992	247	122	369	1.7988	0	0.643325	0.582509	0.0456856
18S	1562	C	203	424	627	0.39126	0	0.281549	35	62	97	2.05828	0.0682925	0.675272	135	132	267	2.21302	0	0.689567	0.548796	0.189062
18S	1563	G	101	243	344	1.74631	0	0.636547	19	64	83	2.69828	0	0.73196	8	84	92	8.11601	0.195305	0.891354	0.753287	0.105112	1
18S	1564	C	193	350	543	0.73556	0	0.424266	44	72	116	1.65651	0	0.625578	100	263	363	1.10604	0	0.525862	0.525236	0.0821865
18S	1565	C	85	520	605	0.560524	0	0.35957	45	133	178	0.740161	0	0.426711	83	318	401	0.788502	0	0.441487	0.409256	0.0356473
18S	1566	G	151	205	356	1.79676	0	0.643088	48	120	168	0.974293	0	0.494973	52	135	187	2.84764	0.22194	0.741125	0.626395	0.101182
18S	1567	G	79	179	258	2.60172	0.196897	0.72313	38	80	118	1.74622	0	0.637815	40	185	225	1.5556	0	0.609759	0.656901	0.048211
18S	1568	C	1795	2828	4623	0.899346	0	0	1141	432	1573	0.884865	0	0	961	1962	2923	0.902394	0	0	0	0
18S	1569	A	282	395	677	0.317879	0	0.241475	146	99	245	0.388663	0	0.280705	119	177	296	0.991657	0	0.498749	0.34031	0.113172
18S	1570	G	118	322	440	1.02346	0	0.506364	94	49	143	1.46466	0.0633032	0.595944	91	170	261	1.25674	0.0113177	0.557827	0.553378	0.036706
18S	1571	G	139	113	252	2.44857	0.222182	0.71084	83	84	167	1.08995	0.0257985	0.523009	129	110	239	1.37639	0.107112	0.580211	0.604686	0.0786105
18S	1572	C	320	245	565	0.644974	0	0.392509	142	199	341	0.150617	0	0.131235	213	204	417	0.514886	0	0.340422	0.288055	0.112909
18S	1573	G	165	143	308	2.13448	0	0.681672	126	88	214	0.962429	0	0.491593	138	114	252	1.66434	0	0.6256	0.599622	0.0797443
18S	1574	C	329	396	725	0.282522	0	0.220523	143	170	313	0.353928	0	0.262025	228	247	475	0.388609	0	0.280279	0.254276	0.0250029
18S	1575	G	177	227	404	1.02368	0	0.506468	90	135	225	0.810324	0	0.44871	165	283	448	0.285523	0	0.222492	0.392557	0.122544
18S	1576	G	428	247	675	0.264661	0	0.20952	156	141	297	0.523266	0	0.344274	292	179	471	0.354096	0	0.26191	0.271901	0.0554652
18S	1577	G	218	360	578	0.663001	0	0.399092	91	183	274	0.867677	0.00843986	0.465482	183	153	336	1.19308	0.0293313	0.544757	0.469777	0.0595448
18S	1578	U	1269	1749	3018	0.744838	0	0	539	935	1474	0.717951	0	0	1003	1268	2271	0.746704	0	0	0	0
18S	1579	A	446	241	687	0.697464	0	0.411238	183	175	358	0.669081	0	0.401538	285	296	581	0.449866	0	0.310649	0.374475	0.045305
18S	1580	A	370	287	657	0.952972	0	0.48834	127	215	342	0.885358	0	0.470324	206	235	441	1.14326	0.00752583	0.533985	0.49755	0.0267931
18S	1581	C	893	406	1299	0.0266752	0	0	487	295	782	0.216958	0	0	484	350	834	0.119441	0	0.106811	0.0356038	0.0503514
18S	1582	C	719	346	1065	0.256483	0	0.20428	435	350	785	0.212299	0	0	609	284	893	0.052001	0	0.0494832	0.0845878	0.0870129
18S	1583	C	739	556	1295	0.0112569	0	0.0111401	352	323	675	0.087426	0	0	628	524	1152	0.220767	0	0	0.00371335	0.00525147
18S	1584	G	553	648	1201	0.0981512	0	0.0894464	199	301	500	0.233511	0	0.189613	442	355	797	0.15362	0	0.133308	0.137456	0.0409977
18S	1585	U	1315	1178	2493	0.587187	0	0	549	505	1054	0.551701	0	0	677	763	1440	0.495906	0	0	0	0
18S	1586	U	757	1210	1967	0.459745	0	0	271	523	794	0.39501	0	0	577	1035	1612	0.588841	0	0	0	0
18S	1587	G	288	834	1122	0.00519442	0	0.00517216	164	189	353	0.471281	0	0.320936	260	417	677	0.105834	0	0.0958331	0.140647	0.132748
18S	1588	A	116	661	777	0.357284	0	0.263484	56	157	213	1.23193	0.135331	0.553116	125	229	354	0.984632	0.0738178	0.496833	0.437811	0.125391
18S	1589	A	64	288	352	1.85596	0.262194	0.650501	11	89	100	3.40033	0.394163	0.774487	31	118	149	3.32852	0.377446	0.77016	0.731716	0.057455
18S	1590	C	38	524	562	0.646892	0	0.39322	19	170	189	1.36637	0	0.5787	29	153	182	2.32338	0.102754	0.700253	0.557391	0.126248
18S	1591	C	46	373	419	1.13193	0.0118876	0.531535	39	191	230	0.99697	0	0.500326	29	218	247	1.33813	0	0.573296	0.535052	0.0298935
18S	1592	C	26	672	698	0.0443014	0	0.0424802	14	368	382	0.072846	0	0.0680654	21	268	289	0.746169	0	0.428163	0.17957	0.176092
18S	1593	C	94	963	1057	0.411185	0	0	98	616	714	0.492991	0	0	48	860	908	0.56454	0	0	0	0
18S	1594	A	90	194	284	1.32507	0.0559947	0.570766	59	104	163	1.5914	0	0.615556	86	112	198	1.32993	0	0.572036	0.586119	0.0208212
18S	1595	U	130	236	366	0.701453	0	0.412928	208	93	301	0.368396	0	0.26987	92	167	259	0.749957	0	0.429501	0.370767	0.0716646
18S	1596	U	865	340	1205	0.568049	0	0	944	227	1171	0.730271	0	0	496	578	1074	0.658274	0	0	0	0
18S	1597	C	530	433	963	0.445551	0	0	612	137	749	0.525793	0	0	394	324	718	0.433102	0	0	0	0
18S	1598	G	82	172	254	1.40954	0.0944952	0.585937	68	93	161	1.48032	0.0354716	0.598315	66	99	165	1.82028	0.0271336	0.646807	0.610353	0.0262676
18S	1599	U	359	432	791	0.319599	0	0	181	114	295	0.211336	0	0.174953	306	393	699	0.410127	0	0	0.0583178	0.0824738
18S	1600	G	91	45	136	3.22076	0.366241	0.764398	31	32	63	4.31684	0.331946	0.814311	69	70	139	2.18944	0.136412	0.688007	0.755572	0.05194	1
18S	1601	A	128	73	201	1.86408	0.233099	0.651975	55	58	113	1.84113	0.0744105	0.650034	43	73	116	2.87132	0.301928	0.743331	0.68178	0.0435304
18S	1602	U	114	188	302	1.07763	0.014178	0.519508	48	103	151	1.12288	0	0.530586	36	163	199	1.33589	0.100841	0.573124	0.541073	0.0231107
18S	1603	G	310	240	550	0.090119	0	0.0828068	159	99	258	0.0441012	0	0.0423952	137	174	311	0.461004	0	0.316233	0.147145	0.120696
18S	1604	G	362	404	766	0.219933	0	0	144	111	255	0.0178819	0	0.0176355	257	227	484	0.0456357	0	0	0.00587849	0.00831344
18S	1605	G	531	265	796	0.189447	0	0	201	122	323	0.151097	0	0	506	238	744	0.349023	0	0	0	0
18S	1606	G	389	158	547	0.282887	0	0.220822	176	34	210	0.420011	0	0.29677	366	139	505	0.0628239	0	0.0592205	0.192271	0.0990585
18S	1607	A	289	254	543	0.376797	0	0.274043	114	150	264	0.166792	0	0.143413	243	159	402	0.459884	0	0.315551	0.244335	0.073347
18S	1608	U	240	1275	1515	0.564255	0	0	139	442	581	0.511531	0	0	264	487	751	0.235564	0	0	0	0
18S	1609	C	120	697	817	0.0793399	0	0	69	325	394	0.205654	0	0	131	753	884	0.349115	0	0	0	0
18S	1610	G	222	624	846	0.126892	0	0	91	277	368	0.100753	0	0	212	585	797	0.257964	0	0	0	0
18S	1611	G	59	656	715	0.00470205	0	0	41	329	370	0.116442	0	0	66	642	708	0.189814	0	0	0	0
18S	1612	G	49	774	823	0.0369741	0	0	40	244	284	0.511969	0	0.339398	107	606	713	0.142266	0	0	0.113133	0.159994
18S	1613	G	53	482	535	0.502197	0	0.334724	17	147	164	1.76088	0.0516627	0.639199	60	383	443	0.392192	0	0.282165	0.418696	0.157389
18S	1614	A	47	352	399	0.985778	0	0.497045	31	191	222	1.03647	0	0.510078	71	240	311	0.945121	0.0119808	0.486695	0.497939	0.00956693
18S	1615	U	30	518	548	0.286764	0	0.223173	35	253	288	0.527528	0	0.346132	81	300	381	0.467976	0	0.319359	0.296221	0.0527968
18S	1616	U	50	543	593	0.330415	0	0.24867	46	546	592	0.169327	0	0	94	399	493	0.282209	0	0.220444	0.156371	0.11117
18S	1617	G	49	235	284	1.85209	0.0875647	0.650179	16	215	231	1.36078	0	0.577465	31	145	176	2.71061	0.167179	0.731616	0.653087	0.0629657
18S	1618	C	255	2595	2850	0.826996	0	0	243	1828	2071	0.837881	0	0	340	1405	1745	0.736267	0	0	0	0
18S	1619	A	53	80	133	4.63864	0.18499	0.823742	56	72	128	3.22102	0.0879675	0.764494	108	47	155	2.9448	0.152785	0.747717	0.778651	0.0326118	1
18S	1620	A	86	51	137	4.11385	0.306242	0.805594	58	34	92	4.66033	0.282937	0.824899	81	35	116	4.12051	0.232157	0.806052	0.812182	0.00899433	1
18S	1621	U	135	44	179	2.68481	0.257278	0.729716	75	103	178	1.74786	0.0510218	0.637376	149	84	233	1.45133	0	0.593092	0.653395	0.056915
18S	1622	U	2283	80	2363	0.850592	0	0	1349	315	1664	0.830224	0	0	2307	218	2525	0.88658	0	0	0	0
18S	1623	A	84	22	106	4.12056	0	0.80618	37	40	77	4.21111	0	0.810095	88	52	140	2.82222	0	0.739745	0.78534	0.0322804	1
18S	1624	U	88	2	90	4.40525	0.109669	0.816655	65	55	120	1.90073	0	0.657132	69	78	147	2.40916	0	0.708076	0.727288	0.0665268
18S	1625	U	6	2	8	38.6815	0.904945	0.977537	5	21	26	7.92593	0.621241	0.891667	12	38	50	7.98061	0.579883	0.890593	0.919932	0.0407347	1
18S	1626	C	7	24	31	10.0462	0.75376	0.912051	9	25	34	5.33651	0.594139	0.845999	15	59	74	5.2237	0.549431	0.841126	0.866392	0.0323471	1
18S	1627	C	53	28	81	3.30799	0.545532	0.770053	12	38	50	3.10654	0.509558	0.760115	53	36	89	4.47901	0.577632	0.819147	0.783105	0.0258062	1
18S	1628	C	39	32	71	3.99136	0.650313	0.801885	27	29	56	2.42554	0.531086	0.71172	192	42	234	1.12449	0.263122	0.530361	0.681322	0.112914
18S	1629	C	117	127	244	0.0501134	0	0.0479081	93	36	129	0.101111	0	0	462	171	633	0.394865	0	0	0.0159694	0.0225841
18S	1630	A	60	229	289	0.0054023	0	0	31	55	86	0.53129	0	0.34958	215	95	310	0.502644	0	0.335224	0.228268	0.161516
18S	1631	U	261	440	701	0.610747	0	0	114	146	260	0.521584	0	0	847	232	1079	0.603663	0	0	0	0
18S	1632	G	64	347	411	0.18665	0	0	41	67	108	0.446483	0	0.310638	348	176	524	0.00857143	0	0.00851466	0.106384	0.144471
18S	1633	A	114	325	439	0.223737	0	0	79	108	187	0.156324	0	0	498	185	683	0.227502	0	0	0	0
18S	1634	A	72	300	372	0.0541257	0	0	38	127	165	0.0338019	0	0.0328883	374	201	575	0.028588	0	0	0.0109628	0.0155037
18S	1635	C	53	439	492	0.307347	0	0	26	273	299	0.452667	0	0	319	389	708	0.228224	0	0	0	0
18S	1636	G	23	307	330	0.0453172	0	0.0434783	23	116	139	0.307937	0	0.23673	224	181	405	0.366804	0	0.26885	0.183019	0.0995381
18S	1637	A	48	271	319	0.0194792	0	0.0191657	29	168	197	0.109484	0	0	260	355	615	0.171663	0	0	0.00638858	0.00903481
18S	1638	G	30	264	294	0.0375895	0	0.0363464	26	160	186	0.0784314	0	0	118	319	437	0.139954	0	0.123018	0.0531216	0.0516038
18S	1639	G	76	43	119	1.75583	0.316461	0.639066	49	79	128	0.518605	0	0.343253	263	30	293	0.833711	0.111726	0.455503	0.479274	0.121929
18S	1640	A	92	90	182	1.05653	0	0.515112	85	93	178	0.387709	0	0.280517	344	154	498	0.25373	0	0.202704	0.332778	0.132786
18S	1641	A	128	147	275	0.411715	0	0.292392	111	68	179	0.587407	0	0.371342	365	109	474	0.551368	0	0.355891	0.339875	0.0341627
18S	1642	U	99	107	206	1.0182	0.00792311	0.505719	84	53	137	1.22343	0	0.552044	229	108	337	1.44517	0.127921	0.591746	0.549836	0.0351552
18S	1643	U	113	66	179	2.66056	0	0.727922	51	71	122	3.72448	0.332591	0.789695	145	87	232	7.30148	0.681766	0.879994	0.799204	0.0624463	1
18S	1644	C	311	194	505	0.365679	0	0.268151	106	91	197	2.37239	0	0.70453	552	186	738	2.01338	0.165503	0.668447	0.547043	0.197755
18S	1645	C	277	348	625	0.202574	0	0.168674	224	227	451	0.639995	0	0.390769	851	243	1094	1.32074	0	0.569327	0.376257	0.163887
18S	1646	C	402	988	1390	0.475781	0	0	454	758	1212	0.39891	0	0	1511	1112	2623	0.0182842	0	0.0179626	0.00598754	0.00846766
18S	1647	A	414	113	527	0.693729	0	0.410045	537	68	605	0.429831	0	0.300964	1912	105	2017	0.515599	0	0.340306	0.350438	0.0451049
18S	1648	G	217	247	464	1.00162	0	0.500944	180	63	243	2.92459	0.0508959	0.745975	1040	115	1155	1.95657	0.015054	0.661964	0.636295	0.101667
18S	1649	U	3105	1047	4152	0.872264	0	0	4149	529	4678	0.900214	0	0	17613	1460	19073	0.921006	0	0	0	0
18S	1650	A	298	35	333	1.8516	0	0.650002	607	23	630	0.442719	0	0.307202	2049	61	2110	0.628123	0	0.385908	0.447704	0.146611
18S	1651	A	387	78	465	0.872079	0	0.466369	677	16	693	0.206596	0	0.171427	1728	50	1778	0.84718	0	0.458774	0.365523	0.137282
18S	1652	G	250	55	305	1.65389	0	0.623962	202	22	224	2.56736	0	0.720578	874	60	934	2.33851	0.126169	0.70069	0.681744	0.0416564
18S	1653	U	589	53	642	0.0253672	0	0.0247772	336	24	360	0.831148	0	0.454582	1670	138	1808	0.484436	0	0.326465	0.268608	0.180173
18S	1654	G	186	21	207	2.12121	0.0841026	0.68066	174	28	202	1.91412	0.173184	0.657956	955	127	1082	1.27318	0.0895513	0.560316	0.632977	0.0522087
18S	1655	C	461	171	632	0.150044	0	0	239	31	270	0.876999	0.00936679	0.468155	1056	516	1572	0.344501	0	0.256351	0.241502	0.191412
18S	1656	G	328	60	388	0.0228221	0	0	116	84	200	0.323604	0	0.24541	624	517	1141	0.0231271	0	0	0.0818032	0.115687
18S	1657	G	279	46	325	0.135549	0	0.119692	95	101	196	0.144952	0	0.127165	666	578	1244	0.237742	0	0	0.0822855	0.0582646
18S	1658	G	90	64	154	1.36789	0	0.579261	67	49	116	0.661633	0	0.400241	97	372	469	0.92331	0.0916503	0.480595	0.486699	0.0732116
18S	1659	U	120	41	161	1.20041	0	0.547074	49	59	108	0.656371	0	0.398478	99	546	645	0.236601	0	0.191572	0.379041	0.145783
18S	1660	C	194	93	287	0.13885	0	0.122294	114	40	154	0.0324014	0	0.0315819	177	361	538	0.287631	0	0.223703	0.12586	0.0784734
18S	1661	A	149	80	229	0.523575	0	0.344632	35	14	49	2.34844	0.124814	0.705568	122	101	223	1.93725	0.165258	0.66055	0.57025	0.160591
18S	1662	U	824	157	981	0.727155	0	0	358	110	468	0.746032	0	0	743	399	1142	0.581404	0	0	0	0
18S	1663	A	97	19	116	2.14511	0.0712896	0.683905	41	23	64	1.48479	0	0.601274	87	62	149	2.54378	0.316942	0.719168	0.668115	0.0494082
18S	1664	A	106	40	146	1.68549	0	0.629222	34	21	55	1.92579	0	0.662254	107	78	185	1.72288	0.120168	0.633994	0.641823	0.0145777
18S	1665	G	191	25	216	0.931439	0	0.483405	33	13	46	2.6253	0.194985	0.728436	219	97	316	0.605853	0	0.378021	0.529954	0.146794
18S	1666	C	226	159	385	0.158261	0	0.136943	97	46	143	0.270679	0	0.21419	221	185	406	0.476331	0	0.323183	0.224772	0.0763993
18S	1667	U	198	260	458	0.0709271	0	0.0663647	61	87	148	0.605742	0	0.378818	245	132	377	1.31382	0	0.568463	0.337882	0.207015
18S	1668	U	421	229	650	0.245042	0	0	127	175	302	0.130766	0	0	384	316	700	0.438263	0	0.305019	0.101673	0.143787
18S	1669	G	116	203	319	0.657569	0	0.397456	41	100	141	1.17809	0	0.542637	146	192	338	2.56113	0.199177	0.719786	0.553293	0.131806
18S	1670	C	166	658	824	0.360646	0	0	44	199	243	0.483106	0	0.326642	220	820	1040	0.303864	0	0.233221	0.186621	0.137362
18S	1671	G	180	380	560	0.377184	0	0.274235	26	163	189	2.15433	0	0.684117	239	506	745	2.12049	0	0.67983	0.546061	0.192218
18S	1672	U	195	597	792	0.0164635	0	0	63	419	482	0.302738	0	0.232756	329	1956	2285	0.0519588	0	0.049413	0.0940562	0.100128
18S	1673	U	234	708	942	0.156121	0	0	57	985	1042	0.404826	0	0	344	4445	4789	0.496734	0	0	0	0
18S	1674	G	208	85	293	1.99917	0.133029	0.667331	65	462	527	0.379798	0	0.275635	354	1520	1874	0.579976	0	0.367203	0.436723	0.167295
18S	1675	A	319	283	602	0.4014	0	0.286767	55	512	567	0.323787	0	0.244917	322	1818	2140	0.443266	0	0.307227	0.279637	0.0259325
18S	1676	U	130	676	806	0.0338565	0	0.0327871	33	759	792	0.0567185	0	0	222	2063	2285	0.39722	0	0.284382	0.105723	0.127038
18S	1677	U	1416	2333	3749	0.878341	0	0	195	3500	3695	0.892749	0	0	1582	13236	14818	0.88406	0	0	0	0
18S	1678	A	26	35	61	12.3382	0.345988	0.926147	1	40	41	17.3135	0.287533	0.946626	25	146	171	17.9532	0.381412	0.947529	0.940101	0.00987364	1	0.926147	0.946626	0.947529	0.940101	0.00987364
18S	1679	A	51	379	430	0.623872	0	0.384738	18	173	191	2.4787	0	0.713605	73	1829	1902	0.441116	0	0.306205	0.468183	0.176477
18S	1680	G	17	190	207	2.05246	0.0652025	0.673456	3	269	272	1.02593	0	0.507316	23	1215	1238	0.919451	0	0.479219	0.55333	0.0857125
18S	1681	U	15	229	244	1.39043	0.0101094	0.58266	7	217	224	1.1482	0	0.535602	15	1270	1285	0.627812	0	0.385863	0.501375	0.0839083
18S	1682	C	7	271	278	0.8818	0.0266242	0.469488	3	130	133	2.10033	0.296331	0.679088	19	745	764	1.4356	0.0894775	0.58974	0.579439	0.0858784
18S	1683	C	24	274	298	0.531252	0.0775849	0.347699	11	98	109	2.03202	0.476327	0.672202	43	791	834	0.872535	0.126335	0.466263	0.495388	0.134069
18S	1684	C	32	221	253	0.065748	0	0.0619207	10	77	87	0.474495	0	0.324301	37	637	674	0.114716	0	0.103048	0.16309	0.115223
18S	1685	U	52	213	265	0.0427736	0	0.0411675	12	107	119	0.00407407	0	0.0040915	57	597	654	0.0914843	0	0.0839338	0.0430643	0.0326231
18S	1686	G	32	129	161	0.753292	0.186922	0.431162	4	123	127	0.165885	0	0	41	279	320	0.960782	0.182552	0.490779	0.307314	0.218662
18S	1687	C	70	289	359	0.249599	0	0	6	112	118	0.227451	0	0	194	261	455	0.169664	0	0.145326	0.048442	0.0685073
18S	1688	C	112	250	362	0.0978268	0	0.0893336	10	39	49	1.29111	0.193219	0.568493	283	168	451	0.369248	0	0.270108	0.309312	0.19757
18S	1689	C	103	192	295	0.444107	0	0.308251	14	40	54	1.12485	0	0.533947	299	104	403	0.533333	0	0.348388	0.396862	0.0983087
18S	1690	U	110	136	246	0.965452	0	0.492225	24	38	62	1.10123	0	0.528078	322	191	513	0.240553	0	0.194213	0.404839	0.149653
18S	1691	U	59	153	212	1.42593	0	0.588926	5	37	42	2.30181	0	0.702081	139	93	232	1.92747	0.0325433	0.659375	0.650127	0.0466557
18S	1692	U	97	206	303	0.867617	0	0.465378	21	39	60	1.64699	0.00902845	0.626091	177	66	243	1.9888	0	0.666331	0.585933	0.0868139
18S	1693	G	79	258	337	0.781788	0	0.439496	14	54	68	1.4591	0	0.596865	91	162	253	2.01912	0	0.669651	0.56867	0.096052
18S	1694	U	669	1864	2533	0.855551	0	0	188	363	551	0.78118	0	0	952	2185	3137	0.857167	0	0	0	0
18S	1695	A	80	126	206	2.07198	0	0.675539	29	111	140	0.233649	0	0.190491	135	255	390	0.944785	0	0.486444	0.450825	0.199615
18S	1696	C	484	322	806	0.316467	0	0	175	157	332	0.550984	0	0	545	496	1041	0.381446	0	0	0	0
18S	1697	A	84	115	199	1.94711	0	0.661807	25	58	83	1.03611	0	0.51186	128	228	356	0.864426	0	0.464339	0.546002	0.0841533
18S	1698	C	534	300	834	0.397272	0	0	261	92	353	0.629787	0	0	484	434	918	0.402346	0	0	0	0
18S	1699	A	87	142	229	1.56932	0	0.611828	34	30	64	1.3747	0	0.582669	40	219	259	1.18722	0	0.543755	0.579417	0.0278855
18S	1700	C	177	151	328	0.709186	0	0.415665	40	23	63	1.21528	0	0.552486	41	222	263	0.919823	0	0.480066	0.482739	0.0558888
18S	1701	C	232	133	365	0.303097	0	0.233086	32	30	62	0.826455	0	0.456458	28	310	338	0.0637824	0	0	0.229848	0.186362
18S	1702	G	260	53	313	0.72937	0	0.422533	19	11	30	2.80251	0.0133971	0.743322	22	46	68	3.57987	0.320789	0.784135	0.649996	0.161702
18S	1703	C	4	13	17	32.1173	0.906315	0.971434	1	8	9	9.88889	0.559209	0.916581	2	2	4	51.8867	0.92313	0.984816	0.95761	0.029522	1	0.971434	0.916581	0.984816	0.95761	0.029522
18S	1704	C	451	67	518	0.181524	0	0.153887	35	12	47	1.32639	0.107075	0.575301	57	31	88	1.81985	0	0.647953	0.459047	0.21781
18S	1705	C	1128	51	1179	0.472222	0	0	81	13	94	0.18924	0	0.160548	103	55	158	0.60601	0	0.378822	0.17979	0.155251
18S	1706	G	423	34	457	0.692285	0	0.409612	76	7	83	0.540873	0	0.35375	100	85	185	0.46828	0	0.320103	0.361155	0.036915
18S	1707	U	955	73	1028	0.259864	0	0	178	32	210	0.381622	0	0	253	116	369	0.238498	0	0	0	0
18S	1708	C	1010	121	1131	0.256684	0	0	190	27	217	0.267788	0	0	203	29	232	0.578684	0	0.36756	0.12252	0.17327
18S	1709	G	665	33	698	0.310221	0	0.237029	115	8	123	0.47043	0	0.321691	179	26	205	0.996009	0	0.500217	0.352979	0.1097
18S	1710	C	896	128	1024	0.105778	0	0	168	10	178	0.0817505	0	0.0759647	285	136	421	0.0420221	0	0.0404194	0.0387947	0.0310337
18S	1711	U	1481	230	1711	0.521593	0	0	277	77	354	0.478498	0	0	477	564	1041	0.603753	0	0	0	0
18S	1712	A	680	36	716	0.199504	0	0.166516	148	16	164	0.255556	0	0.204527	128	203	331	0.530622	0	0.347355	0.239466	0.0778512
18S	1713	C	604	46	650	0.262144	0	0.20795	151	26	177	0.144819	0	0.127123	168	304	472	0.0487432	0	0.0465717	0.127215	0.0658826
18S	1714	U	1439	106	1545	0.572474	0	0	418	36	454	0.626667	0	0	563	657	1220	0.667586	0	0	0	0
18S	1715	A	266	31	297	1.49113	0.162436	0.599383	66	8	74	1.78756	0.173777	0.644345	156	102	258	0.966323	0	0.492404	0.57871	0.0637288
18S	1716	C	507	54	561	0.155892	0	0.135075	197	11	208	0.100425	0	0	353	139	492	0.0515664	0	0	0.045025	0.0636749
18S	1717	C	184	97	281	1.16919	0	0.539881	156	20	176	0.0285625	0	0.0279227	186	334	520	0.152804	0	0	0.189268	0.248183
18S	1718	G	107	21	128	3.19104	0.32806	0.762807	47	8	55	2.25099	0.26034	0.696226	90	53	143	2.05548	0.25645	0.674251	0.711095	0.0376504
18S	1719	A	118	72	190	1.81565	0.085408	0.646043	62	9	71	1.56435	0.143406	0.61336	119	57	176	1.63289	0.0720883	0.621523	0.626976	0.0138887
18S	1720	U	330	360	690	0.268902	0	0	175	69	244	0.310023	0	0	275	95	370	0.267296	0	0.211368	0.0704559	0.0996397
18S	1721	U	319	371	690	0.29241	0	0	147	64	211	0.231551	0	0	269	54	323	0.489781	0	0.329443	0.109814	0.155301
18S	1722	G	217	73	290	1.07973	0.0957011	0.520026	115	11	126	0.439458	0	0.306973	261	52	313	0.749894	0.0902486	0.429318	0.418773	0.0872978
18S	1723	G	310	58	368	0.868473	0.0553595	0.465479	88	22	110	0.768068	0.0933725	0.436636	316	89	405	0.442748	0.0286833	0.307403	0.403172	0.0687354
18S	1724	A	379	55	434	0.926386	0.0883577	0.481468	152	23	175	0.337563	0	0.253448	394	105	499	0.347489	0	0.258262	0.331059	0.106373
18S	1725	U	680	281	961	0.052183	0	0	241	46	287	0.132832	0	0	946	130	1076	0.371784	0	0	0	0
18S	1726	G	792	285	1077	0.0682643	0	0	217	37	254	0.0657081	0	0.0618844	837	101	938	0.211147	0	0	0.0206281	0.0291726
18S	1727	G	616	302	918	0.245315	0	0.197163	170	34	204	0.470732	0	0.321131	915	108	1023	0.232368	0	0	0.172765	0.132232
18S	1728	U	523	685	1208	0.0268725	0	0	139	68	207	0.51875	0	0.342648	626	366	992	0.179646	0	0	0.114216	0.161526
18S	1729	U	387	1323	1710	0.293857	0	0	147	197	344	0.0647021	0	0	466	264	730	0.175224	0	0.149272	0.0497574	0.0703676
18S	1730	U	1106	1203	2309	0.470313	0	0	553	340	893	0.682612	0	0	1043	562	1605	0.527667	0	0	0	0
18S	1731	A	574	938	1512	0.119248	0	0	197	112	309	0.154731	0	0.134373	491	117	608	0.37692	0	0.274068	0.136147	0.111895
18S	1732	G	286	766	1052	0.293131	0	0.22685	109	74	183	1.0157	0.01715	0.505257	265	180	445	0.79569	0.0750473	0.443665	0.391924	0.119403
18S	1733	U	734	1149	1883	0.35726	0	0	327	147	474	0.283556	0	0	672	331	1003	0.30571	0	0	0	0
18S	1734	G	430	350	780	0.654958	0.0730513	0.396061	162	64	226	0.641361	0	0.391801	351	192	543	0.306863	0	0.235139	0.341001	0.0748754
18S	1735	A	454	655	1109	0.0564565	0	0.0534851	125	186	311	0.153775	0	0.133651	261	276	537	0.22976	0	0.187116	0.124751	0.0549165
18S	1736	G	500	995	1495	0.310821	0	0	168	264	432	0.206287	0	0	349	275	624	0.0169956	0	0	0	0
18S	1737	G	226	487	713	0.384983	0.0228621	0.278251	124	153	277	0.176938	0	0.150799	135	131	266	1.16779	0.20781	0.539633	0.322894	0.161849
18S	1738	C	298	515	813	0.0760579	0	0.0707627	154	150	304	0.0370127	0	0.0358049	216	319	535	0.0215589	0	0	0.0355225	0.0288895
18S	1739	C	311	264	575	0.435937	0	0.303958	255	112	367	0.176963	0	0	439	237	676	0.276892	0	0	0.101319	0.143287
18S	1740	C	378	420	798	0.0747601	0	0	262	76	338	0.140511	0	0	536	165	701	0.354163	0	0	0	0
18S	1741	U	224	299	523	0.440882	0	0.306386	127	120	247	0.19879	0	0.166385	300	110	410	0.140335	0	0.123328	0.1987	0.0781485
18S	1742	C	180	575	755	0.102616	0	0	99	304	403	0.343427	0	0	220	157	377	0.196708	0	0.164738	0.0549128	0.0776584
18S	1743	G	165	396	561	0.126374	0	0.112373	91	164	255	0.00993924	0	0.00987963	190	146	336	0.262315	0	0.208294	0.110182	0.0810172
18S	1744	G	130	170	300	1.16755	0.17313	0.539477	40	130	170	0.476738	0.0616413	0.324115	117	181	298	0.534448	0	0.349061	0.404218	0.0961834
18S	1745	A	120	186	306	1.05375	0.0994509	0.5139	34	95	129	0.837265	0.124321	0.457629	86	183	269	0.784815	0.0436795	0.440632	0.47072	0.0313112
18S	1746	U	69	1172	1241	0.588808	0	0	36	242	278	0.271406	0	0	87	478	565	0.164762	0	0	0	0
18S	1747	C	84	738	822	0.364601	0	0	38	204	242	0.21166	0	0	86	309	395	0.308726	0	0.236354	0.0787848	0.111418
18S	1748	G	49	378	427	0.244652	0	0.196932	25	150	175	0.0390152	0	0.0377566	56	309	365	0.451396	0	0.311595	0.182095	0.112285
18S	1749	G	58	297	355	0.381242	0	0.276576	24	99	123	0.351344	0.00198776	0.261557	36	160	196	1.87817	0.23778	0.65371	0.397281	0.181426
18S	1750	C	61	542	603	0.292347	0	0	29	112	141	0.0909233	0	0.0838868	33	940	973	0.490703	0	0	0.0279623	0.0395446
18S	1751	C	15	368	383	0.119647	0	0.10711	10	96	106	0.466459	0.0198947	0.320125	18	876	894	0.424246	0	0	0.142412	0.133053
18S	1752	C	27	331	358	0.185732	0	0.157008	29	121	150	0.0304636	0	0.0297542	7	956	963	0.462759	0	0	0.062254	0.0680933
18S	1753	C	29	215	244	0.579592	0	0.367876	3	154	157	0.0516878	0	0	22	818	840	0.388466	0	0	0.122625	0.173418
18S	1754	G	39	114	153	1.3842	0.235477	0.582157	3	65	68	1.21272	0.242226	0.551681	16	163	179	2.12932	0.294661	0.681652	0.605164	0.0554981
18S	1755	C	35	136	171	1.09948	0.156491	0.525147	9	105	114	0.270628	0	0.214455	24	262	286	0.83856	0.0215639	0.456962	0.398855	0.133328
18S	1756	C	41	216	257	0.391516	0	0.282145	14	129	143	0.0104938	0	0.0104567	53	306	359	0.414043	0	0.293384	0.195329	0.130805
18S	1757	G	39	260	299	0.196148	0	0.164441	49	150	199	0.280944	0	0	143	176	319	0.470243	0	0.320522	0.161654	0.130867
18S	1758	G	203	441	644	0.484841	0	0	111	138	249	0.429378	0	0	390	166	556	0.276202	0	0	0	0
18S	1759	G	231	299	530	0.205901	0	0	101	90	191	0.133565	0	0	299	180	479	0.121551	0	0	0	0
18S	1760	G	107	221	328	0.490375	0	0.3297	32	43	75	1.60439	0.162568	0.61916	156	77	233	0.968661	0.029412	0.493111	0.480657	0.118499
18S	1761	U	155	176	331	2.11058	0.335352	0.679174	43	70	113	3.19152	0.567416	0.76302	256	66	322	3.16966	0.626499	0.760737	0.73431	0.0389985
18S	1762	C	188	223	411	1.79374	0.261993	0.642616	47	82	129	3.17436	0.511004	0.761846	303	92	395	2.88917	0.557745	0.743358	0.71594	0.0523947
18S	1763	G	139	358	497	1.53432	0.199084	0.605896	105	85	190	2.17109	0.339142	0.685783	166	268	434	3.02524	0.512747	0.751997	0.681225	0.0597324
18S	1764	G	119	293	412	2.354	0.309957	0.702355	27	145	172	2.86294	0.385915	0.742241	118	191	309	5.32645	0.627953	0.842363	0.76232	0.058895	1
18S	1765	C	244	1324	1568	0.149317	0	0	67	394	461	0.4943	0	0.33127	265	935	1200	0.696318	0.0925304	0.410689	0.24732	0.177862
18S	1766	C	323	414	737	1.0469	0.0932547	0.511795	143	292	435	0.722069	0.00400044	0.419862	556	302	858	1.62557	0.25089	0.619405	0.517021	0.0815468
18S	1767	C	8283	1294	9577	0.946582	0	0	4286	798	5084	0.952289	0	0	14185	1883	16068	0.964085	0	0	0	0
18S	1768	A	279	35	314	3.8297	0.373363	0.793469	178	38	216	2.59918	0.325247	0.723085	448	79	527	3.33843	0.454165	0.769838	0.762131	0.0292466	1
18S	1769	C	197	136	333	3.19235	0.354653	0.762014	190	101	291	1.44307	0.173042	0.591509	667	155	822	1.51713	0.262975	0.603014	0.652179	0.0778073
18S	1770	G	157	131	288	3.44864	0.435471	0.775815	63	81	144	3.58467	0.466742	0.78306	236	119	355	4.42438	0.586562	0.81607	0.791648	0.0175199	1
18S	1771	G	65	152	217	4.3919	0.562516	0.81523	69	61	130	3.57193	0.501146	0.78258	227	127	354	3.89286	0.584824	0.796079	0.797963	0.0133956	1
18S	1772	C	122	162	284	2.55844	0.539391	0.719688	63	127	190	1.71914	0.388487	0.633456	255	179	434	2.4398	0.539228	0.709759	0.687634	0.0385236
18S	1773	C	240	143	383	1.4612	0.429171	0.594323	144	100	244	0.849841	0.298515	0.460429	354	124	478	1.6836	0.516902	0.627855	0.560869	0.0723289
18S	1774	C	253	151	404	0.214787	0	0.177171	77	69	146	0.348148	0	0.259551	126	109	235	0.805603	0.14017	0.447218	0.294647	0.113005
18S	1775	U	387	125	512	0.122287	0	0.109152	67	92	159	0.323125	0	0.245373	232	212	444	0.13231	0	0	0.118175	0.100376
18S	1776	G	378	128	506	0.302301	0	0.232481	80	41	121	0.960109	0.120741	0.491881	242	132	374	0.0405333	0	0.0390545	0.254472	0.185519
18S	1777	G	315	59	374	1.19636	0.199905	0.545362	67	17	84	2.51255	0.379667	0.71771	290	25	315	0.473418	0	0.321997	0.528357	0.161996
18S	1778	C	535	78	613	0.467155	0.0424741	0.318763	210	22	232	0.387172	0	0.279975	336	49	385	0.280541	0	0.219524	0.272754	0.0408344
18S	1779	G	1331	25	1356	0.318226	0	0	372	5	377	0.0754556	0	0	395	30	425	0.293975	0	0.2276	0.0758668	0.107292
18S	1780	G	1060	18	1078	0.0219854	0	0.0215319	292	5	297	0.402461	0	0.287656	201	23	224	2.0564	0.310842	0.673797	0.327662	0.267784
18S	1781	A	1513	40	1553	0.277413	0	0	435	28	463	0.0574952	0	0	340	29	369	1.06411	0.180486	0.516207	0.172069	0.243342
18S	1782	G	1055	108	1163	0.0814242	0	0.0753534	517	72	589	0.186196	0	0	605	178	783	0.114612	0	0.102944	0.0594326	0.0435085
18S	1783	C	1922	250	2172	0.43226	0	0	771	151	922	0.459107	0	0	1120	426	1546	0.383861	0	0	0	0
18S	1784	G	869	169	1038	0.369672	0	0.270088	341	171	512	0.144704	0	0.126628	443	291	734	0.668677	0.00523568	0.40105	0.265922	0.112071
18S	1785	C	901	342	1243	0.181243	0	0.153539	316	231	547	0.128487	0	0.114043	385	792	1177	0.183531	0	0.155182	0.140921	0.019018
18S	1786	U	1684	387	2071	0.318297	0	0	599	259	858	0.293662	0	0	858	1103	1961	0.255187	0	0	0	0
18S	1787	G	586	266	852	0.871929	0.190412	0.466084	221	115	336	1.0817	0.250579	0.520365	394	648	1042	0.631757	0.0259395	0.387391	0.457947	0.0545906
18S	1788	A	1178	310	1488	0.105447	0	0.0954468	558	211	769	0.119711	0	0	870	1437	2307	0.250005	0	0	0.0318156	0.0449941
18S	1789	G	1108	621	1729	0.00730893	0	0.00726006	417	400	817	0.153681	0	0	766	1461	2227	0.16544	0	0	0.00242002	0.00342243
18S	1790	A	741	450	1191	0.56209	0.0638838	0.360025	244	330	574	0.236271	0	0.191385	419	1886	2305	0.194902	0	0	0.183803	0.147077
18S	1791	A	1291	565	1856	0.0538323	0	0.0511086	338	384	722	0.00533272	0	0.00531174	555	2436	2991	0.39632	0	0	0.0188068	0.0229435
18S	1792	G	1698	266	1964	0.0703873	0	0.06579	326	376	702	0.0852537	0	0.0786595	649	1109	1758	0.112431	0	0.10112	0.0818564	0.0145994
18S	1793	A	1458	287	1745	0.256135	0	0.204	481	368	849	0.116784	0	0	506	815	1321	0.478148	0.00342413	0.323643	0.175881	0.133614
18S	1794	C	1760	1792	3552	0.412049	0	0	383	472	855	0.114966	0	0	795	1747	2542	0.301966	0	0	0	0
18S	1795	G	1569	1229	2798	0.216784	0	0	357	483	840	0.133769	0	0	821	1222	2043	0.173815	0	0	0	0
18S	1796	G	1515	685	2200	0.0252966	0	0.0246834	313	268	581	0.254086	0	0.202884	433	531	964	0.742476	0.109364	0.426357	0.217975	0.16433
18S	1797	U	1856	1246	3102	0.308433	0	0	552	444	996	0.332765	0	0	556	661	1217	0.246324	0	0.19777	0.0659235	0.0932299
18S	1798	C	2390	490	2880	0.298049	0	0	661	342	1003	0.394599	0	0	986	786	1772	0.293564	0	0	0	0
18S	1799	G	1289	479	1768	0.120621	0	0.107692	441	280	721	0.199584	0	0	708	798	1506	0.232021	0	0	0.0358972	0.0507663
18S	1800	A	1106	580	1686	0.080386	0	0.0744457	275	85	360	0.519606	0.0334827	0.342559	584	495	1079	0.0108745	0	0.0107674	0.142591	0.143769
18S	1801	A	674	534	1208	0.360243	0	0.264998	118	98	216	1.33651	0.184933	0.573141	294	273	567	0.723865	0.0648592	0.420338	0.419492	0.1258
18S	1802	C	633	993	1626	0.0261695	0	0	181	224	405	0.177586	0	0.151121	431	463	894	0.00970826	0	0	0.0503738	0.0712393
18S	1803	U	844	707	1551	0.0544817	0	0	219	274	493	0.128453	0	0	451	385	836	0.00738086	0	0	0	0
18S	1804	U	30	41	71	19.4642	0.799306	0.95178	7	22	29	13.4907	0.672545	0.933137	26	45	71	10.8236	0.712257	0.9165	0.933806	0.0144108	1	0.95178	0.933137	0.9165	0.933806	0.0144108
18S	1805	G	216	256	472	1.79018	0	0.642087	52	71	123	2.07634	0	0.676713	229	212	441	0.636174	0	0.389356	0.569385	0.128082
18S	1806	A	293	333	626	1.25263	0	0.556469	78	123	201	0.976458	0	0.495285	276	156	432	0.713626	0	0.417004	0.489586	0.0570787
18S	1807	C	136	935	1071	0.28635	0	0.222768	30	367	397	0.0011167	0	0	176	281	457	0.638282	0	0.390125	0.204297	0.159802
18S	1808	U	283	3838	4121	0.747024	0	0	52	1129	1181	0.724647	0	0	376	1510	1886	0.670753	0	0	0	0
18S	1809	A	104	697	801	0.752147	0	0.429577	18	156	174	1.58108	0	0.613924	138	282	420	0.910715	0	0.477229	0.50691	0.078131
18S	1810	U	135	530	665	1.1347	0	0.531925	12	257	269	0.684198	0	0.407141	78	414	492	0.654451	0	0.396056	0.44504	0.0616029
18S	1811	C	113	914	1027	0.401167	0	0.286508	17	210	227	1.2075	0	0.548089	35	410	445	0.941181	0	0.48541	0.440002	0.111512
18S	1812	U	87	3348	3435	0.655785	0	0	16	1032	1048	0.588285	0	0	63	1713	1776	0.591984	0	0	0	0
18S	1813	A	63	887	950	0.585185	0	0.369404	21	374	395	0.320455	0	0.24315	73	764	837	0.00426943	0	0.00425633	0.205603	0.151417
18S	1814	G	49	701	750	1.03212	0	0.508236	25	289	314	0.651993	0	0.39543	61	782	843	0.0244866	0	0	0.301222	0.217918
18S	1815	A	103	800	903	0.822394	0	0.451545	44	417	461	0.121982	0	0.10893	126	701	827	0.0286634	0	0.0278975	0.196124	0.183615
18S	1816	G	356	1079	1435	0.152182	0	0.132161	69	566	635	0.2	0	0	210	684	894	0.0480944	0	0	0.0440538	0.0623015
18S	1817	G	214	841	1055	0.674337	0	0.402977	50	614	664	0.244612	0	0	180	391	571	0.55136	0	0.355805	0.252927	0.17988
18S	1818	A	278	810	1088	0.676196	0	0.403632	45	385	430	0.210183	0	0.174012	237	276	513	0.743039	0	0.426766	0.334803	0.114088
18S	1819	A	492	1501	1993	0.166522	0	0	57	425	482	0.0385093	0	0	439	223	662	0.264119	0	0.209185	0.0697283	0.0986108
18S	1820	G	167	1554	1721	0.0205768	0	0.0201735	14	221	235	1.00518	0	0.502353	174	277	451	0.947738	0	0.487137	0.336555	0.223801
18S	1821	U	432	6096	6528	0.812895	0	0	52	1320	1372	0.764037	0	0	368	2173	2541	0.741817	0	0	0	0
18S	1822	A	272	609	881	1.0924	0	0.522364	32	132	164	1.63017	0.133698	0.621228	267	222	489	0.843356	0	0.458018	0.53387	0.0671249
18S	1823	A	330	590	920	0.877452	0	0.467634	33	130	163	1.35237	0	0.576391	277	221	498	0.750991	0	0.429386	0.491137	0.0622731
18S	1824	A	409	801	1210	0.397926	0	0.284823	46	147	193	0.946163	0	0.487459	348	242	590	0.618537	0	0.382558	0.384947	0.0827432
18S	1825	A	559	511	1070	0.502521	0	0.33466	82	109	191	0.865278	0	0.465186	562	352	914	0.0186035	0	0.0182834	0.27271	0.187632
18S	1826	G	692	357	1049	0.392667	0	0.282146	93	51	144	1.38605	0	0.582582	796	103	899	0.0362222	0	0.0349936	0.299907	0.223904
18S	1827	U	440	548	988	0.550174	0	0.355143	135	130	265	0.519883	0	0.342903	617	388	1005	0.0928982	0	0.0850791	0.261042	0.124525
18S	1828	C	532	718	1250	0.0300027	0	0	146	177	323	0.132167	0	0.117057	663	342	1005	0.0409874	0	0.0394112	0.0521562	0.0486308
18S	1829	G	143	639	782	0.645253	0	0.392496	69	110	179	1.35475	0	0.576688	244	202	446	1.6173	0	0.618456	0.529213	0.0981661
18S	1830	U	310	2087	2397	0.535942	0	0	126	766	892	0.574045	0	0	511	1812	2323	0.56506	0	0	0	0
18S	1831	A	206	211	417	2.12137	0	0.680149	66	133	199	1.41156	0	0.586546	327	185	512	1.39727	0	0.583333	0.616676	0.0449014
18S	1832	A	206	186	392	2.22545	0	0.69051	110	113	223	1.21374	0	0.549384	336	162	498	1.42872	0	0.588747	0.609547	0.0594622
18S	1833	C	3132	816	3948	0.798593	0	0	1337	243	1580	0.781657	0	0	3323	393	3716	0.78607	0	0	0	0
18S	1834	A	584	153	737	0.464408	0	0.317424	343	27	370	0.260168	0	0.206897	653	127	780	0.34766	0	0.258218	0.260847	0.0451606
18S	1835	A	638	122	760	0.271806	0	0.213938	412	29	441	0.0345902	0	0	652	143	795	0.190969	0	0.160517	0.124818	0.0909143
18S	1836	G	734	121	855	0.0271158	0	0.02643	440	27	467	0.153205	0	0	720	290	1010	0.16648	0	0	0.00881	0.0124592
18S	1837	G	236	158	394	0.95128	0	0.488149	209	37	246	0.427485	0	0.300319	248	156	404	0.821235	0	0.451534	0.413334	0.0812997
18S	1838	U	193	113	306	1.46641	0	0.595339	158	65	223	0.451687	0	0.312106	224	135	359	0.914846	0	0.478459	0.461968	0.116216
18S	1839	U	141	76	217	2.42472	0	0.708955	129	39	168	0.758777	0	0.432879	146	76	222	1.86378	0	0.651831	0.597889	0.118987
18S	1840	U	188	56	244	1.34825	0.228393	0.575151	84	17	101	1.04444	0.169448	0.513331	76	88	164	1.72222	0.225259	0.634065	0.574182	0.049294
18S	1841	C	318	130	448	0.222346	0	0.182233	83	21	104	0.715344	0	0.419355	163	58	221	0.821822	0	0.452217	0.351268	0.120277
18S	1842	C	482	151	633	0.128268	0	0	152	16	168	0.136029	0	0	179	93	272	0.4116	0	0.292342	0.0974475	0.137812
18S	1843	G	144	260	404	0.41561	0	0.294104	31	42	73	0.748348	0.0728724	0.431366	38	194	232	0.594039	0.050771	0.373669	0.36638	0.0562735
18S	1844	U	419	527	946	0.452552	0	0	86	67	153	0.319408	0	0	162	529	691	0.532868	0	0	0	0
18S	1845	A	96	731	827	0.358615	0	0	47	64	111	0.137004	0	0	47	289	336	0.0849984	0	0.0785545	0.0261848	0.0370309
18S	1846	G	66	812	878	0.415434	0	0	48	29	77	0.181481	0	0.15529	157	352	509	0.283725	0	0	0.0517634	0.0732045
18S	1847	G	25	412	437	0.240589	0	0.194289	24	33	57	0.54636	0.0328162	0.357304	36	203	239	0.782593	0.0234775	0.440048	0.330547	0.102099
18S	1848	U	39	865	904	0.494745	0	0	20	82	102	0.214132	0	0	42	542	584	0.2532	0	0	0	0
18S	1849	G	7	285	292	0.622033	0.0513199	0.384298	1	45	46	0.695745	0.095374	0.415502	6	475	481	0.053988	0	0	0.2666	0.188945
18S	1850	A	0	192	192	1.32263	0.228412	0.570726	1	37	38	1.02963	0.196421	0.51379	2	271	273	0.845702	0.0520379	0.459108	0.514541	0.0455707
18S	1851	A	10	134	144	1.67954	0.233039	0.628419	4	47	51	0.467094	0.029143	0.322609	1	216	217	1.258	0.0965298	0.558265	0.503098	0.130799
18S	1852	C	3	147	150	1.19426	0.0146959	0.545913	3	77	80	0.12963	0	0	3	516	519	0.11359	0	0	0.181971	0.257346
18S	1853	C	2	207	209	0.316614	0	0.241349	1	74	75	0.0611111	0	0	1	684	685	0.373048	0	0	0.0804496	0.113773
18S	1854	U	0	372	372	0.349389	0	0	0	95	95	0.211574	0	0	0	1047	1047	0.635708	0	0	0	0
18S	1855	G	0	218	218	0.134297	0	0.118875	0	60	60	0.421494	0	0.299974	0	263	263	0.738005	0	0.425555	0.281468	0.125883
18S	1856	C	0	298	298	0.155072	0	0	0	75	75	0.299123	0	0.232606	0	637	637	0.322745	0	0	0.0775352	0.109651
18S	1857	G	0	193	193	0.376976	0	0.2748	0	129	129	0.127863	0	0	0	136	136	2.54015	0.201559	0.719008	0.331269	0.296237
18S	1858	G	0	92	92	2.79427	0.158924	0.738537	0	42	42	2.54186	0.361531	0.722406	0	240	240	1.16468	0	0.539072	0.666672	0.0904666
18S	1859	A	0	168	168	2.05207	0	0.67366	0	61	61	2.45771	0.126976	0.714122	0	180	180	2.34659	0.153632	0.702348	0.69671	0.016993
18S	1860	A	0	297	297	0.850634	0	0.46048	0	165	165	0.349197	0	0.259979	0	217	217	1.76208	0	0.639015	0.453158	0.154827
18S	1861	G	0	687	687	0.18167	0	0	0	194	194	0.302621	0	0.233235	0	556	556	0.00173549	0	0.00173559	0.0783236	0.109541
18S	1862	G	0	454	454	0.454774	0	0.313081	0	242	242	0.269913	0	0.213236	0	1030	1030	0.463671	0	0	0.175439	0.130579
18S	1863	A	0	122	122	4.95122	0	0.833105	0	341	341	0.0702729	0	0	0	325	325	0.927744	0	0.482026	0.438377	0.341511
18S	1864	U	0	1389	1389	0	0	0	0	454	454	0	0	0	0	1254	1254	0	0	0	0	0
18S	1865	C	0	2903	2903	0	0	0	0	1043	1043	0	0	0	0	1789	1789	0	0	0	0	0
18S	1866	A	0	233	233	0	0	0	0	81	81	0	0	0	0	168	168	0	0	0	0	0
18S	1867	U	0	533	533	0	0	0	0	335	335	0	0	0	0	308	308	0	0	0	0	0
18S	1868	U	0	706	706	0	0	0	0	782	782	0	0	0	0	634	634	0	0	0	0	0
18S	1869	A	0	30	30	0	0	0	0	21	21	0	0	0	0	21	21	0	0	0	0	0
28S	1	C	2099	0	2099	0	0	0	606	0	606	0	0	0	1717	0	1717	0	0	0	0	0
28S	2	G	461	0	461	0	0	0	233	0	233	0	0	0	422	0	422	0	0	0	0	0
28S	3	C	534	0	534	0	0	0	234	0	234	0	0	0	441	0	441	0	0	0	0	0
28S	4	G	523	0	523	0	0	0	152	0	152	0	0	0	346	0	346	0	0	0	0	0
28S	5	A	329	0	329	0	0	0	115	0	115	0	0	0	353	0	353	0	0	0	0	0
28S	6	C	284	0	284	0	0	0	143	0	143	0	0	0	307	0	307	0	0	0	0	0
28S	7	C	599	0	599	0.00103704	0	0	106	0	106	1.21641	0.0278314	0.551143	339	0	339	1.25324	0.0396539	0.556921	0.369355	0.261184
28S	8	U	409	0	409	1.53707	0.299683	0.606428	151	0	151	1.63523	0.253022	0.62208	428	0	428	1.70427	0	0.630759	0.619756	0.010068
28S	9	C	1032	0	1032	0.126632	0	0.112496	471	0	471	0.0923964	0	0	1698	0	1698	0.271827	0	0	0.0374985	0.0530309
28S	10	A	456	0	456	1.99788	0.113499	0.666918	183	0	183	1.77397	0.0425214	0.640762	725	0	725	1.09132	0	0.522178	0.609952	0.0629782
28S	11	G	381	0	381	2.94823	0.164881	0.747217	179	0	179	2.09981	0.0563279	0.678616	944	0	944	0.743574	0	0.426725	0.617519	0.137789
28S	12	A	422	0	422	2.92025	0.0637399	0.745364	216	0	216	1.77916	0	0.641242	1220	0	1220	0.462508	0	0.31642	0.567675	0.182679
28S	13	U	929	0	929	0.860036	0	0.462643	349	0	349	0.79381	0	0.443233	1270	0	1270	0.490812	0	0.329399	0.411758	0.0587739
28S	14	C	9436	0	9436	0.912732	0	0	3533	0	3533	0.919996	0	0	8190	0	8190	0.854754	0	0	0	0
28S	15	A	2037	24	2061	0.196691	0	0	624	8	632	0.0410918	0	0	2207	29	2236	0.161988	0	0	0	0
28S	16	G	869	8	877	0.974057	0	0.493714	281	5	286	1.18939	0	0.544118	1110	28	1138	0.800244	0	0.444737	0.49419	0.0405737
28S	17	A	630	16	646	1.95696	0	0.662161	176	18	194	2.32251	0.0483957	0.700103	833	94	927	1.83787	0	0.647869	0.670045	0.0220409
28S	18	C	775	103	878	1.20589	0	0.54695	190	23	213	2.02934	0.0932905	0.67093	1187	150	1337	1.11918	0	0.528306	0.582062	0.0632981
28S	19	G	153	229	382	4.2584	0.225149	0.81023	74	27	101	5.44662	0.521491	0.846167	266	166	432	6.09145	0	0.859265	0.838554	0.0207295	1
28S	20	U	191	680	871	1.22455	0	0.550756	96	121	217	1.98451	0.323887	0.66596	358	918	1276	1.50367	0	0.600775	0.60583	0.0471675
28S	21	G	292	272	564	1.88206	0.105623	0.653428	134	129	263	0.944781	0.154415	0.486751	361	637	998	2.12885	0.00169684	0.680612	0.60693	0.0857009
28S	22	G	252	1451	1703	0.0709572	0	0	140	718	858	0.429828	0	0	268	3875	4143	0.279084	0	0	0	0
28S	23	C	215	4784	4999	0.731778	0	0	133	869	1002	0.485455	0	0	480	11453	11933	0.815049	0	0	0	0
28S	24	G	226	2125	2351	0.167352	0	0	119	620	739	0.167523	0	0	330	4123	4453	0.297909	0	0	0	0
28S	25	A	155	1317	1472	0.680388	0	0.405063	65	477	542	0.367199	0	0.26894	181	1653	1834	0.91013	0	0.476611	0.383538	0.086137
28S	26	C	135	999	1134	1.3627	0	0.576971	49	698	747	0.0195633	0	0.0192131	216	3114	3330	0.0139164	0	0	0.198728	0.267573
28S	27	C	239	1614	1853	0.470514	0	0.320083	83	580	663	0.196386	0	0.164356	325	2098	2423	0.360657	0	0.265141	0.24986	0.0644871
28S	28	C	505	1388	1893	0.528188	0	0.34575	208	652	860	0.0800103	0	0	614	1651	2265	0.406688	0	0.289201	0.21165	0.15143
28S	29	G	338	1703	2041	0.508467	0	0.337185	175	360	535	0.61109	0	0.379742	216	590	806	2.92029	0.190504	0.745153	0.48736	0.183113
28S	30	C	223	5439	5662	0.500991	0	0	190	938	1128	0.273388	0	0	83	1948	2031	0.242738	0	0.195403	0.0651343	0.0921138
28S	31	U	103	7507	7610	0.586217	0	0	64	1731	1795	0.459292	0	0	82	4406	4488	0.360261	0	0	0	0
28S	32	G	47	1661	1708	1.2648	0	0.558604	36	459	495	1.29767	0	0.565273	64	1550	1614	1.03025	0	0.507605	0.543827	0.0257573
28S	33	A	68	1480	1548	1.51299	0	0.602222	29	310	339	2.40444	0	0.706877	134	2004	2138	0.495076	0	0.331241	0.54678	0.158284
28S	34	A	73	2214	2287	0.637767	0	0.389517	49	486	535	1.11806	0	0.528334	97	1516	1613	1.02577	0	0.506517	0.474789	0.0609511
28S	35	U	102	3842	3944	0.111905	0	0	76	1298	1374	0.251135	0	0	145	3068	3213	0.0255445	0	0	0	0
28S	36	U	78	5905	5983	0.479945	0	0	61	1152	1213	0.147456	0	0	94	3045	3139	0.0140304	0	0.0138406	0.00461355	0.00652454
28S	37	U	148	10505	10653	0.795221	0	0	71	4594	4665	0.878711	0	0	165	15228	15393	0.89002	0	0	0	0
28S	38	A	44	240	284	8.79899	0.407251	0.89827	14	123	137	5.83414	0	0.854582	61	424	485	5.2639	0	0.840631	0.864494	0.0245528	1
28S	39	A	51	342	393	5.28723	0.0711189	0.841287	29	139	168	3.97009	0	0.799748	119	437	556	3.94032	0	0.797874	0.81297	0.0200379	1
28S	40	G	34	211	245	8.59453	0	0.896154	14	92	106	6.67934	0.0807601	0.87084	51	295	346	6.81748	0.246027	0.872403	0.879799	0.0115821	1
28S	41	C	163	860	1023	0.941916	0	0.485289	83	155	238	2.02455	0	0.670299	300	918	1218	0.975262	0	0.493943	0.549844	0.0852481
28S	42	A	33	282	315	4.4557	0.188935	0.817179	19	85	104	4.87937	0.506258	0.83126	65	309	374	4.94071	0.432612	0.832043	0.826828	0.00682988	1
28S	43	U	363	861	1224	0.0101134	0	0	130	216	346	0.408261	0.136297	0.290499	708	1010	1718	0.0543727	0	0.0515972	0.114032	0.126546
28S	44	A	73	251	324	1.39846	0	0.583815	38	89	127	1.16363	0	0.539762	87	408	495	1.39191	0	0.582416	0.568664	0.0204447
28S	45	U	128	375	503	0.541446	0	0.351711	70	71	141	0.997653	0	0.501179	189	571	760	0.55979	0	0.359191	0.404027	0.0687648
28S	46	U	2777	323	3100	0.851464	0	0	1169	111	1280	0.880206	0	0	4099	771	4870	0.856224	0	0	0	0
28S	47	A	115	195	310	1.45981	0	0.594241	40	92	132	1.17544	0	0.542197	133	651	784	0.45247	0	0.311791	0.482743	0.122734
28S	48	G	69	117	186	2.77231	0	0.735954	23	36	59	3.68944	0.191088	0.789561	60	482	542	0.949335	0	0.487465	0.670993	0.131607
28S	49	U	69	162	231	1.87074	0	0.652637	17	79	96	1.75911	0.0216375	0.639955	77	384	461	1.15358	0	0.536197	0.609596	0.0521591
28S	50	C	458	185	643	0.145876	0	0	153	72	225	0.0991642	0	0.0905825	360	430	790	0.0377722	0	0.0364417	0.0423414	0.0372147
28S	51	A	61	280	341	0.663548	0	0.399577	17	103	120	1.22167	0.0377227	0.551942	40	339	379	1.12149	0	0.52929	0.493603	0.0671262
28S	52	G	69	109	178	2.07169	0.233799	0.675676	23	137	160	0.608144	0	0.379631	30	225	255	1.89705	0.118519	0.655705	0.570337	0.135096
28S	53	C	74	432	506	0.296428	0	0	88	227	315	0.424402	0	0	59	460	519	0.13609	0	0	0	0
28S	54	G	46	370	416	0.130909	0	0	55	110	165	0.208434	0	0.173347	78	348	426	0.0164715	0	0	0.0577822	0.0817164
28S	55	G	96	275	371	0.0232975	0	0	31	108	139	0.466587	0	0.319702	64	256	320	0.272343	0	0.214574	0.178092	0.133043
28S	56	A	81	402	483	0.305579	0	0	53	373	426	0.608821	0	0	83	270	353	0.0854991	0	0.0789703	0.0263234	0.0372269
28S	57	G	128	407	535	0.45682	0	0	43	342	385	0.596776	0	0	84	433	517	0.35178	0	0	0	0
28S	58	G	86	179	265	0.11533	0	0.103754	18	97	115	0.493487	0	0.332344	88	325	413	0.179227	0	0	0.145366	0.138833
28S	59	A	74	134	208	0.355183	0.0458967	0.263021	33	51	84	0.864183	0.0282237	0.466516	120	200	320	0.0720318	0	0.0673877	0.265642	0.162954
28S	60	G	62	114	176	0.463591	0.0182769	0.317976	27	44	71	0.903395	0	0.478112	61	111	172	0.985999	0.251957	0.497924	0.431337	0.0805655
28S	61	A	71	88	159	0.596875	0	0.375246	12	47	59	1.09222	0	0.526231	105	143	248	0.340384	0.0149716	0.254708	0.385395	0.111081
28S	62	A	50	63	113	2.58119	0.388205	0.722533	14	21	35	4.20556	0.517442	0.812232	83	149	232	1.47444	0.236019	0.596903	0.710556	0.0883144
28S	63	G	75	41	116	2.63419	0.305265	0.726544	24	21	45	2.87585	0.333868	0.746177	179	169	348	0.753263	0.022732	0.430338	0.634353	0.144483
28S	64	A	73	64	137	2.20185	0.227946	0.689241	34	45	79	1.14597	0.162005	0.53714	172	182	354	0.820219	0.0444368	0.451314	0.559231	0.0983812
28S	65	A	55	89	144	2.36529	0.128476	0.704292	27	33	60	2.11202	0.264457	0.682259	116	187	303	1.31634	0.105563	0.569092	0.651881	0.0592276
28S	66	A	77	210	287	1.37049	0	0.578994	26	68	94	1.62491	0	0.621527	147	175	322	1.88025	0	0.653511	0.618011	0.030523
28S	67	C	135	396	531	0.452005	0	0.311701	24	77	101	1.82157	0	0.647838	182	292	474	1.21018	0	0.548069	0.502536	0.140954
28S	68	U	915	2204	3119	0.813775	0	0	330	1015	1345	0.869688	0	0	1403	3250	4653	0.85536	0	0	0	0
28S	69	A	114	105	219	3.45662	0	0.776406	43	46	89	2.82086	0.143391	0.740432	144	190	334	2.65771	0	0.727198	0.748012	0.0207918
28S	70	A	88	113	201	4.12789	0.12783	0.805766	34	35	69	4.16968	0.345044	0.8088	101	105	206	5.08776	0.258947	0.8364	0.816988	0.0137817	1
28S	71	C	218	174	392	1.70707	0	0.63119	75	48	123	1.94283	0.0962371	0.662005	287	134	421	1.96111	0	0.662819	0.652005	0.0147221
28S	72	C	2879	368	3247	0.769003	0	0	830	106	936	0.710008	0	0	3111	371	3482	0.747603	0	0	0	0
28S	73	A	834	144	978	0.00923845	0	0.00916316	275	45	320	0.0435445	0	0.0418524	833	272	1105	0.00430982	0	0	0.0170052	0.0179635
28S	74	G	953	88	1041	0.12379	0	0	248	31	279	0.159167	0	0.137736	764	264	1028	0.015711	0	0	0.0459119	0.0649292
28S	75	G	531	43	574	0.350667	0	0.25996	276	10	286	0.137824	0	0	531	114	645	0.178947	0	0.151985	0.137315	0.106634
28S	76	A	631	43	674	0.0787325	0	0.0730865	257	19	276	0.137585	0	0	555	49	604	0.168981	0	0.144759	0.072615	0.0590984
28S	77	U	515	66	581	0.246907	0	0.198289	146	14	160	0.552381	0	0.357258	407	31	438	0.581068	0	0.368046	0.307864	0.0776066
28S	78	U	242	69	311	1.29736	0	0.565508	60	24	84	1.92379	0.154398	0.660637	168	22	190	2.46591	0	0.712552	0.646232	0.0608886
28S	79	C	223	62	285	0.871018	0.0592753	0.466403	108	21	129	0.481624	0	0.326761	165	38	203	1.25093	0.078351	0.556951	0.450039	0.0946844
28S	80	C	141	116	257	1.26253	0	0.558975	142	15	157	0.507736	0	0.338173	112	20	132	2.76608	0.000514442	0.735941	0.544363	0.162716
28S	81	C	200	116	316	0.748896	0	0.428984	95	22	117	1.08823	0	0.523249	107	54	161	1.94273	0	0.661567	0.537934	0.0955176
28S	82	U	215	153	368	0.504005	0	0.335713	88	43	131	0.883838	0	0.471063	183	114	297	0.561745	0	0.360465	0.389081	0.0588446
28S	83	C	520	390	910	0.459922	0	0	156	145	301	0.206034	0	0	313	464	777	0.453013	0	0	0	0
28S	84	A	489	78	567	0.0569053	0	0	152	46	198	0.352373	0	0.261531	345	61	406	0.232432	0	0.188973	0.150168	0.110239
28S	85	G	182	29	211	1.74811	0	0.637208	81	22	103	1.85919	0	0.652445	128	139	267	1.10527	0	0.525933	0.605195	0.056391
28S	86	U	1884	75	1959	0.80496	0	0	1160	84	1244	0.859697	0	0	1503	410	1913	0.769883	0	0	0	0
28S	87	A	270	43	313	0.763942	0	0.433871	121	17	138	1.1267	0	0.531586	170	165	335	0.943188	0	0.486126	0.483861	0.039924
28S	88	A	221	97	318	0.67931	0	0.405274	99	20	119	1.43028	0	0.590549	159	128	287	1.37967	0	0.580621	0.525481	0.085096
28S	89	C	201	100	301	0.725938	0	0.421413	176	49	225	0.177286	0	0.151157	267	163	430	0.561047	0	0.359939	0.310837	0.115666
28S	90	G	219	149	368	0.38919	0	0.280704	192	48	240	0.0398801	0	0.0385043	310	305	615	0.0676948	0	0.0634993	0.127569	0.108762
28S	91	G	138	81	219	1.35641	0	0.576739	117	59	176	0.378343	0	0.275621	228	409	637	0.0485893	0	0.0464072	0.299589	0.217169
28S	92	C	142	213	355	0.465793	0	0.318385	88	116	204	0.106558	0	0.0967234	313	848	1161	0.462756	0	0	0.13837	0.133274
28S	93	G	50	166	216	1.18402	0.184862	0.543276	34	65	99	0.779667	0.0922648	0.440573	240	316	556	0.113006	0	0.101696	0.361848	0.188673
28S	94	A	116	394	510	0.226397	0	0.184898	64	150	214	0.0467183	0	0.0448324	238	463	701	0.0155904	0	0	0.0765769	0.0787513
28S	95	G	60	472	532	0.30173	0	0.232126	36	57	93	1.78794	0	0.643769	96	267	363	1.09301	0.0503789	0.522906	0.466267	0.172759
28S	96	U	167	1029	1196	0.436387	0	0	87	169	256	0.00531777	0	0	193	640	833	0.141367	0	0	0	0
28S	97	G	83	349	432	0.868258	0	0.465317	35	108	143	0.919522	0	0.480776	71	506	577	0.280507	0	0.219356	0.388483	0.119757
28S	98	A	95	524	619	0.320914	0	0.243245	26	57	83	2.4672	0	0.714034	114	506	620	0.164162	0	0.141208	0.366163	0.249485
28S	99	A	134	331	465	0.846519	0	0.458974	61	115	176	0.623792	0	0.385499	79	388	467	0.49689	0	0.332423	0.392298	0.0518875
28S	100	C	2106	1208	3314	0.829244	0	0	987	271	1258	0.856879	0	0	974	985	1959	0.728838	0	0	0	0
28S	101	A	244	413	657	0.325008	0	0.245569	139	210	349	0.17673	0	0	142	532	674	0.00164609	0	0	0.0818565	0.115763
28S	102	G	70	450	520	0.689123	0	0.408441	23	197	220	0.391905	0	0.282479	126	295	421	0.624039	0	0.384813	0.358578	0.0546678
28S	103	G	40	469	509	0.59329	0	0.372827	22	106	128	1.36391	0	0.57887	140	251	391	0.637075	0	0.389762	0.447153	0.0933946
28S	104	G	31	211	242	2.45501	0	0.711412	16	54	70	3.41909	0.186451	0.776183	84	270	354	0.762191	0	0.433217	0.640271	0.148778
28S	105	A	27	296	323	1.49444	0	0.599851	28	49	77	3.19259	0.317709	0.76382	86	212	298	1.02962	0	0.508134	0.623935	0.105763
28S	106	A	35	787	822	0.0351559	0	0	12	310	322	0.0912969	0	0.0838971	74	614	688	0.119771	0	0	0.0279657	0.0395495
28S	107	G	24	842	866	0.257055	0	0	20	306	326	0.0221882	0	0	109	727	836	0.386818	0	0	0	0
28S	108	A	22	1036	1058	0.426377	0	0	20	364	384	0.159683	0	0	42	399	441	0.228959	0	0.186647	0.0622157	0.0879862
28S	109	G	14	381	395	0.725645	0	0.421123	11	179	190	0.899418	0	0.474832	41	283	324	0.728	0	0.422048	0.439334	0.0251035
28S	110	C	50	756	806	0.236142	0	0	9	334	343	0.0402778	0	0.0388268	50	473	523	0.0208015	0	0.0204158	0.0197475	0.015858
28S	111	C	80	440	520	0.273235	0	0.214923	39	410	449	0.196247	0	0	53	338	391	0.419785	0	0.2962	0.170374	0.124959
28S	112	C	625	903	1528	0.658956	0	0	276	915	1191	0.766387	0	0	624	873	1497	0.696047	0	0	0	0
28S	113	A	157	135	292	1.05339	0.0264728	0.513855	72	262	334	0.0504478	0	0.0481619	182	187	369	0.504264	0	0.335827	0.299281	0.191867
28S	114	G	96	60	156	2.48712	0.187779	0.714536	33	162	195	0.698186	0	0.412375	87	146	233	1.26315	0	0.559194	0.562035	0.123373
28S	115	C	149	303	452	0.0272014	0	0	82	139	221	0.306306	0	0.235294	203	226	429	0.126667	0	0.112659	0.115984	0.0960872
28S	116	G	149	50	199	1.22067	0	0.550925	52	51	103	1.65256	0	0.625273	79	169	248	0.997858	0	0.50047	0.558889	0.0512608
28S	117	C	223	459	682	0.502229	0	0	97	105	202	0.118281	0	0.106239	94	348	442	0.0121645	0	0.0120452	0.0394279	0.0474975
28S	118	C	74	144	218	0.616641	0	0.382514	63	102	165	0.149933	0	0.131071	61	845	906	0.594671	0	0	0.171195	0.158717
28S	119	G	40	141	181	0.518803	0	0.342827	22	69	91	0.402053	0.000313352	0.289001	51	255	306	0.157076	0	0.136136	0.255988	0.0875509
28S	120	A	58	76	134	1.08173	0.0301533	0.521486	14	46	60	0.846995	0.154828	0.462687	36	211	247	0.379884	0	0.276108	0.420093	0.104605
28S	121	A	18	135	153	0.812915	0	0.450014	2	40	42	1.44005	0.258734	0.595852	32	180	212	0.5241	0	0.344938	0.463601	0.102885
28S	122	U	5	333	338	0.285021	0	0	0	90	90	0.0039072	0	0	6	370	376	0.273858	0	0	0	0
28S	123	C	6	276	282	0.109187	0	0	5	45	50	0.888017	0.106867	0.47528	8	194	202	0.323591	0	0.245393	0.240224	0.194067
28S	124	C	14	139	153	0.570779	0.020985	0.364882	2	65	67	0.359804	0	0.267493	13	139	152	0.585694	0	0.37089	0.334421	0.0473893
28S	125	C	8	193	201	0.187789	0	0.158761	3	75	78	0.212658	0	0.177215	14	166	180	0.0547575	0	0.0521882	0.129388	0.0551061
28S	126	C	12	385	397	0.456896	0	0	2	88	90	0.106838	0	0.097493	15	229	244	0.325442	0	0	0.0324977	0.0459587
28S	127	G	6	227	233	0.22925	0	0.187146	1	100	101	0.127342	0	0.113949	13	69	82	1.40241	0	0.586694	0.29593	0.207761
28S	128	C	8	181	189	0.566374	0	0.362802	5	102	107	0.10823	0	0.0984834	7	92	99	0.952333	0	0.490304	0.317196	0.163178
28S	129	C	19	282	301	0.0846946	0	0	13	135	148	0.218568	0	0	22	58	80	1.31207	0	0.570534	0.190178	0.268952
[truncated: 5,214 more rows]
