# Supplementary material for: Profiling of ribose methylations in ribosomal RNA from diffuse large B-cell lymphoma patients for evaluation of ribosomes as drug targets
Source: NAR Cancer. 2020 Dec 22;2(4):zcaa035. doi: 10.1093/narcan/zcaa035 (PMC8210301; doi:10.1093/narcan/zcaa035)
Supplement: zcaa035_Supplemental_Files [file zcaa035_supplemental_files.zip › Data_S1_DLBCL_8019179.xls]

## Sheet: DLBCL_8019179
Data_handling_v3			ACTAGA_DLBCL_8019179_1						AGCTTG_DLBCL_8019179_2						CGCAAT_DLBCL_8019179_3						Average
RNA	Position	Nucl	5'_reads	3'_reads	5'+3'	v5_score	v6_score	Meth%	5'_reads	3'_reads	5'+3'	v5_score	v6_score	Meth%	5'_reads	3'_reads	5'+3'	v5_score	v6_score	Meth%	Av.Meth%	Std.dev.	>=0.75
18S	1	U	834	0	834	0	0	0	1782	0	1782	0	0	0	7025	0	7025	0	0	0	0	0
18S	2	A	304	0	304	0	0	0	786	0	786	0	0	0	3065	0	3065	0	0	0	0	0
18S	3	C	806	0	806	0	0	0	1559	0	1559	0	0	0	7712	0	7712	0	0	0	0	0
18S	4	C	1757	0	1757	0	0	0	3890	0	3890	0	0	0	9974	0	9974	0	0	0	0	0
18S	5	U	3206	0	3206	0	0	0	4721	0	4721	0	0	0	11198	0	11198	0	0	0	0	0
18S	6	G	3562	0	3562	0	0	0	3692	0	3692	0	0	0	9362	0	9362	0	0	0	0	0
18S	7	G	3095	0	3095	0.054906	0	0	4012	0	4012	0.079691	0	0	7160	0	7160	0.0162237	0	0.0159669	0.00532229	0.00752685
18S	8	U	4682	0	4682	0.362811	0	0	5797	0	5797	0.36375	0	0	6566	0	6566	0.113563	0	0.101995	0.0339985	0.0480811
18S	9	U	5988	0	5988	0.478674	0	0	6764	0	6764	0.417354	0	0	8429	0	8429	0.102521	0	0	0	0
18S	10	G	4482	0	4482	0.250239	0	0	4773	0	4773	0.120921	0	0	6035	0	6035	0.269564	0	0.212356	0.0707853	0.100105
18S	11	A	2465	0	2465	0.507169	0.00980492	0.336595	2115	0	2115	1.15043	0.187355	0.535093	4440	0	4440	0.745738	0.105332	0.427231	0.432973	0.0811383
18S	12	U	1687	0	1687	1.32571	0.230589	0.570169	2165	0	2165	1.13652	0.171972	0.532064	4407	0	4407	0.752342	0.12115	0.429391	0.510541	0.0594534
18S	13	C	1828	0	1828	1.2797	0.21162	0.561481	2481	0	2481	1.01537	0.133998	0.503914	5168	0	5168	0.561832	0.077156	0.359771	0.475055	0.0848385
18S	14	C	3688	0	3688	0.131854	0	0.116522	4546	0	4546	0.104042	0	0.0942559	9044	0	9044	0.106658	0	0	0.0702593	0.0505056
18S	15	U	5060	0	5060	0.153861	0	0	7626	0	7626	0.347233	0	0	14607	0	14607	0.449382	0	0	0	0
18S	16	G	2410	0	2410	1.02047	0.215688	0.505168	2805	0	2805	1.07192	0.177052	0.517444	5995	0	5995	0.623466	0.0420243	0.384073	0.468895	0.0601873
18S	17	C	5294	0	5294	0.0887252	0	0	6011	0	6011	0.065896	0	0	9097	1	9098	0.0786643	0	0.072935	0.0243117	0.0343819
18S	18	C	6120	0	6120	0.107577	0	0	6528	0	6528	0.0848131	0	0	9343	4	9347	0.142411	0	0.12467	0.0415566	0.0587699
18S	19	A	7860	0	7860	0.244053	0	0	10250	3	10253	0.430209	0	0	14070	0	14070	0.225636	0	0	0	0
18S	20	G	5431	1	5432	0.25648	0	0.204156	6143	0	6143	0.0646973	0	0.0607752	10393	0	10393	0.16109	0	0.138752	0.134561	0.0586098
18S	21	U	7214	3	7217	0.083087	0	0	8522	1	8523	0.298226	0	0	12936	8	12944	0.113743	0	0	0	0
18S	22	A	7736	0	7736	0.136509	0	0	7879	0	7879	0.279848	0	0	16289	0	16289	0.33515	0	0	0	0
18S	23	G	5492	0	5492	0.351951	0	0.260363	3543	0	3543	0.692055	0.0510575	0.409071	8614	0	8614	0.407025	0	0.289305	0.31958	0.0643736
18S	24	C	11769	7	11776	0.40674	0	0	6269	6	6275	0.156568	0	0	15870	11	15881	0.282002	0	0	0	0
18S	25	A	9928	4	9932	0.284885	0	0	5447	2	5449	0.104269	0	0	13709	5	13714	0.169094	0	0	0	0
18S	26	U	8966	1	8967	0.240941	0	0	5995	15	6010	0.323287	0	0	15022	23	15045	0.287388	0	0	0	0
18S	27	A	79	0	79	92.9158	0.965054	0.989484	47	0	47	86.8	0.967571	0.988845	137	0	137	85.526	0.96939	0.988526	0.988952	0.000398393	1	0.989484	0.988845	0.988526	0.988952	0.000398393
18S	28	U	5397	1	5398	0.200778	0	0.167232	2891	2	2893	0.139499	0	0.122459	8798	42	8840	0.183568	0	0.155112	0.148268	0.0189086
18S	29	G	10493	1	10494	0.477684	0	0	3280	3	3283	0.155173	0	0	14322	10	14332	0.320987	0	0	0	0
18S	30	C	9845	6	9851	0.480196	0	0	3137	8	3145	0.193643	0	0	12863	35	12898	0.238386	0	0	0	0
18S	31	U	4202	115	4317	0.16994	0	0.145284	1638	21	1659	0.506004	0	0.336126	6344	748	7092	0.526452	0	0.344918	0.275442	0.0921059
18S	32	U	1602	503	2105	1.24773	0.0884232	0.555224	614	376	990	1.45192	0.0230079	0.592401	2185	6581	8766	0.208448	0	0.172509	0.440045	0.189784
18S	33	G	2135	227	2362	0.821155	0	0.451003	577	220	797	2.03129	0.21746	0.670384	4854	761	5615	0.961574	0.0328871	0.49025	0.537212	0.0955202
18S	34	U	2095	170	2265	1.00634	0.0525497	0.501689	829	742	1571	0.78621	0.0126501	0.440312	5669	2269	7938	0.482133	0.00507121	0.325324	0.422442	0.073101
18S	35	C	2430	544	2974	0.475331	0	0.32226	1338	534	1872	0.689399	0.0256168	0.408203	6355	9965	16320	0.308975	0	0	0.243487	0.17571
18S	36	U	1721	420	2141	0.970951	0.099435	0.492748	1433	314	1747	1.08919	0.209575	0.521489	5458	3517	8975	0.357671	0	0.263466	0.425901	0.115457
18S	37	C	3243	822	4065	0.0175548	0	0	4462	319	4781	0.199526	0	0	9375	13840	23215	0.528455	0	0	0	0
18S	38	A	3102	877	3979	0.208057	0	0.17226	3216	555	3771	0.252504	0	0.201642	6172	4540	10712	0.270905	0	0.213174	0.195692	0.0172248
18S	39	A	3775	903	4678	0.101399	0	0.0920814	4263	622	4885	0.0531155	0	0.0504463	6988	4574	11562	0.199604	0	0.166404	0.102977	0.0479622
18S	40	A	5796	1328	7124	0.255481	0	0	6641	938	7579	0.301788	0	0	9919	4601	14520	0.0307195	0	0	0	0
18S	41	G	4138	1276	5414	0.0818324	0	0.0756553	5675	1656	7331	0.220073	0	0	4427	8329	12756	0.139662	0	0.122555	0.0660702	0.0504899
18S	42	A	3774	1170	4944	0.280099	0	0.218845	5112	2662	7774	0.222234	0	0	4230	5669	9899	0.600384	0	0.375174	0.198006	0.153871
18S	43	U	3631	3556	7187	0.0720414	0	0	5289	2201	7490	0.137816	0	0	4332	11999	16331	0.00778635	0	0	0	0
18S	44	U	7675	7612	15287	0.599585	0	0	6966	3195	10161	0.396127	0	0	8911	17705	26616	0.441746	0	0	0	0
18S	45	A	2833	1657	4490	0.793958	0.00332117	0.442628	3137	1747	4884	0.410677	0.0417577	0.291163	3251	8208	11459	0.517472	0	0.341029	0.358273	0.0630264
18S	46	A	3827	1770	5597	0.480618	0	0.324646	2618	1432	4050	0.708204	0.153232	0.41465	5194	8027	13221	0.309538	0	0.236386	0.325227	0.0727772
18S	47	G	3874	999	4873	0.857915	0.0796608	0.461813	894	4388	5282	0.283963	0	0.221194	4825	6584	11409	0.577082	0	0.365938	0.349648	0.0989054
18S	48	C	4968	2472	7440	0.257515	0	0.204803	1174	5680	6854	0.0400113	0	0	6602	25486	32088	0.50514	0	0	0.0682675	0.0965448
18S	49	C	7676	2587	10263	0.0150797	0	0	1535	6474	8009	0.143842	0	0	9516	14416	23932	0.258508	0	0	0	0
18S	50	A	4978	4107	9085	0.175842	0	0.14956	1103	3675	4778	0.548857	0.0279518	0.354411	7330	5699	13029	0.421843	0	0.296703	0.266891	0.086246
18S	51	U	7722	7913	15635	0.345289	0	0	2157	5860	8017	0.0881406	0	0	11963	8274	20237	0.161689	0	0	0	0
18S	52	G	4104	5493	9597	0.183181	0	0.154834	811	4403	5214	0.548446	0.0614377	0.354235	5896	3716	9612	0.895782	0.0821796	0.472539	0.327203	0.131104
18S	53	C	4915	11627	16542	0.33307	0	0	1113	7422	8535	0.0557729	0	0	6930	11835	18765	0.068585	0	0	0	0
18S	54	A	4061	7194	11255	0.0455066	0	0.0435296	1124	5668	6792	0.243304	0	0.195715	6916	7519	14435	0.238719	0	0.192725	0.14399	0.0710466
18S	55	U	6451	12740	19191	0.430959	0	0	2126	12652	14778	0.482067	0	0	10780	16997	27777	0.44351	0	0	0	0
18S	56	G	2178	6087	8265	0.405615	0	0.288592	527	7875	8402	0.0280217	0	0	2472	6895	9367	0.788524	0.0929664	0.440906	0.243166	0.182843
18S	57	U	3179	10731	13910	0.250409	0	0	778	11300	12078	0.36513	0	0	3422	11945	15367	0.0432341	0	0.041445	0.013815	0.0195374
18S	58	C	3420	2757	6177	0.667088	0.0212637	0.40019	751	7954	8705	0.12759	0	0	3413	11041	14454	0.0677774	0	0.0634793	0.154557	0.175612
18S	59	U	6374	4996	11370	0.199972	0	0	1561	5294	6855	0.107094	0	0.0967467	5590	16382	21972	0.330104	0	0	0.0322489	0.0456068
18S	60	A	3042	3112	6154	0.414223	0	0.292932	894	4258	5152	0.408144	0	0.289885	2914	9085	11999	0.258395	0	0.205351	0.262723	0.0405871
18S	61	A	7825	3287	11112	0.329214	0	0	1689	5567	7256	0.0796243	0	0	7732	9892	17624	0.191493	0	0	0	0
18S	62	G	975	2674	3649	0.97898	0.183316	0.494758	685	2464	3149	1.01223	0.200074	0.503118	1794	7591	9385	0.482669	0.00675313	0.325564	0.441147	0.0818004
18S	63	U	2254	3430	5684	0.164763	0	0.141478	1602	3991	5593	0.0178664	0	0.0175558	3939	11164	15103	0.106287	0	0	0.0530112	0.0629645
18S	64	A	1144	2092	3236	0.960574	0.176282	0.490022	1102	1991	3093	0.756723	0.12504	0.430837	2624	5803	8427	0.691498	0.0999007	0.408837	0.443232	0.0342832
18S	65	C	2126	4084	6210	0.0611639	0	0	3708	2985	6693	0.307156	0	0	5497	10914	16411	0.197661	0	0	0	0
18S	66	G	984	3841	4825	0.237494	0	0.191947	1434	2676	4110	0.163269	0	0.140383	2807	5762	8569	0.640743	0.091087	0.390548	0.240959	0.107849
18S	67	C	1716	4015	5731	0.734737	0	0.423586	3388	2862	6250	0.056135	0	0	5679	10900	16579	0.160017	0	0.137951	0.187179	0.176397
18S	68	A	807	3335	4142	1.69402	0.0927871	0.628865	1969	1554	3523	0.826066	0	0.452445	4215	2693	6908	2.17951	0	0.685518	0.588942	0.0992508
18S	69	C	921	5501	6422	0.857578	0	0.461703	2399	2564	4963	0.318493	0	0.241595	6063	12126	18189	0.21607	0	0.177687	0.293662	0.121654
18S	70	G	1014	5271	6285	1.1011	0	0.524099	1014	2524	3538	1.04645	0	0.511419	6963	10439	17402	0.384323	0	0.277637	0.437718	0.113313
18S	71	G	1358	3605	4963	1.92221	0.0153441	0.657839	693	1983	2676	1.91518	0	0.657053	6373	6153	12526	1.08714	0	0.520896	0.611929	0.0643712
18S	72	C	2361	9236	11597	0.333352	0	0.250026	818	4127	4945	0.684528	0	0.406411	7121	13431	20552	0.314706	0	0.239382	0.298607	0.0763529
18S	73	C	54980	23767	78747	0.89338	0	0	19565	11217	30782	0.813531	0	0	94092	25296	119388	0.86427	0	0	0	0
18S	74	G	6933	6040	12973	0.211747	0	0.174757	2621	3957	6578	0.280112	0	0.218844	16154	5311	21465	0.229947	0	0.186964	0.193522	0.0185864
18S	75	G	2011	2280	4291	2.745	0.0438309	0.733023	977	2475	3452	1.52681	0	0.604313	6321	3132	9453	1.82686	0	0.646274	0.661204	0.0535952
18S	76	U	6533	4165	10698	0.34126	0	0.25445	2974	7369	10343	0.2619	0	0	16406	7304	23710	0.0285432	0	0	0.0848168	0.119949
18S	77	A	3653	2114	5767	1.41294	0	0.58561	1719	3646	5365	0.475541	0	0.322323	7818	2251	10069	1.23647	0	0.552891	0.486942	0.117167
18S	78	C	16920	2794	19714	0.426419	0	0	6162	7741	13903	0.526454	0	0	20236	4699	24935	0.246762	0	0	0	0
18S	79	A	1983	4736	6719	0.691273	0	0.408765	1147	4250	5397	0.30077	0	0.231257	4546	3392	7938	1.32624	0	0.570152	0.403392	0.138405
18S	80	G	745	2534	3279	1.2328	0.122412	0.552208	493	1858	2351	1.38489	0.175338	0.580797	1566	2615	4181	2.013	0.289919	0.668158	0.600388	0.0493214
18S	81	U	862	4625	5487	0.187399	0	0.157847	794	3844	4638	0.0691169	0	0.0646616	2325	9819	12144	0.0899648	0	0	0.0741696	0.0647906
18S	82	G	809	2126	2935	1.31773	0.114179	0.568627	919	1576	2495	1.01559	0.110312	0.503967	1935	4745	6680	0.692962	0	0.409355	0.493983	0.0654045
18S	83	A	748	2781	3529	0.948741	0	0.486919	1019	1584	2603	0.810834	0	0.447863	1631	4757	6388	0.758081	0	0.431236	0.455339	0.023339
18S	84	A	705	4449	5154	0.309395	0	0.236324	1274	2197	3471	0.265486	0	0.209837	1515	4897	6412	0.754107	0	0.429948	0.292036	0.0981157
18S	85	A	710	4345	5055	0.230487	0	0.187344	1458	2540	3998	0.0697813	0	0	835	9714	10549	0.0515914	0	0	0.062448	0.0883148
18S	86	C	1134	4238	5372	0.182759	0	0.154544	1807	1949	3756	0.0489486	0	0	1274	14474	15748	0.408032	0	0	0.0515146	0.0728527
18S	87	U	1738	6151	7889	0.188859	0	0	1840	2046	3886	0.0868565	0	0	1864	13729	15593	0.40811	0	0	0	0
18S	88	G	1524	6690	8214	0.219692	0	0	2707	1671	4378	0.234394	0	0	1028	5375	6403	0.514055	0	0.339557	0.113186	0.160069
18S	89	C	1345	13733	15078	0.629592	0	0	3923	3390	7313	0.609375	0	0	1126	21503	22629	0.672478	0	0	0	0
18S	90	G	193	5805	5998	0.0781908	0	0.0725316	377	2025	2402	0.364743	0	0.267343	229	7180	7409	0.188727	0	0.158782	0.166219	0.079705
18S	91	A	433	5448	5881	0.0898183	0	0.0824287	523	1455	1978	0.568699	0.0260331	0.362646	493	4245	4738	0.814583	0.00951272	0.448962	0.298012	0.15646
18S	92	A	485	4738	5223	0.249732	0	0.199859	594	796	1390	1.16098	0.152071	0.537426	331	1521	1852	3.42938	0.413009	0.774329	0.503871	0.235723
18S	93	U	350	5125	5475	0.102475	0	0.0929657	730	1403	2133	0.232646	0	0.188809	204	1822	2026	2.46765	0.107215	0.711722	0.331165	0.271924
18S	94	G	540	2661	3201	0.802148	0	0.445184	653	1648	2301	0.076156	0	0.0707953	455	3123	3578	0.655388	0	0.395979	0.303986	0.16611
18S	95	G	614	1446	2060	1.64793	0	0.622461	419	528	947	1.76375	0.0827683	0.638416	698	4336	5034	0.087962	0	0.080865	0.447247	0.259153
18S	96	C	981	2245	3226	0.412705	0	0.292202	635	1898	2533	0.132605	0	0	1011	7572	8583	0.513748	0	0	0.0974008	0.137746
18S	97	U	1237	7128	8365	0.558856	0	0	697	1581	2278	0.0128663	0	0	1230	6045	7275	0.420339	0	0	0	0
18S	98	C	909	9004	9913	0.681103	0	0	388	2969	3357	0.372186	0	0	352	5632	5984	0.295721	0	0	0	0
18S	99	A	19	270	289	12.4869	0.743798	0.926091	11	181	192	11.8674	0.740674	0.922656	12	131	143	33.3438	0.908079	0.971079	0.939942	0.0220619	1	0.926091	0.922656	0.971079	0.939942	0.0220619
18S	100	U	837	1012	1849	0.946859	0	0.486487	309	2787	3096	0.295454	0	0	370	1652	2022	1.54101	0.149721	0.606574	0.364354	0.26226
18S	101	U	1568	1531	3099	0.121401	0	0.10829	625	4366	4991	0.5983	0	0	526	3677	4203	0.244854	0	0.196731	0.101673	0.0804511
18S	102	A	794	894	1688	1.13862	0	0.532557	350	1796	2146	0.084578	0	0.0780159	304	5948	6252	0.191362	0	0	0.203524	0.234831
18S	103	A	626	1023	1649	1.2596	0	0.557593	295	1521	1816	0.259836	0	0.206336	241	5062	5303	0.00322817	0	0	0.254643	0.230185
18S	104	A	174	1402	1576	1.66095	0	0.624343	86	916	1002	1.56638	0.0408547	0.610583	68	2673	2741	1.60162	0	0.615711	0.616879	0.00567767
18S	105	U	288	1674	1962	1.32889	0.0941906	0.570736	90	1152	1242	1.14362	0	0.5337	93	4419	4512	0.846673	0	0.458541	0.520992	0.0466766
18S	106	C	603	5779	6382	0.123608	0	0	296	2263	2559	0.176393	0	0.149994	266	10516	10782	0.0689573	0	0	0.049998	0.0707078
18S	107	A	763	4801	5564	0.216752	0	0.178166	434	2585	3019	0.059989	0	0.0566116	377	8721	9098	0.315083	0	0.239612	0.15813	0.0760411
18S	108	G	653	2331	2984	1.66846	0.197029	0.625331	420	1020	1440	1.40343	0.18301	0.584097	499	3762	4261	2.24322	0.282452	0.691715	0.633714	0.044333
18S	109	U	582	5667	6249	0.369323	0	0.269743	228	1865	2093	0.717335	0	0.417819	272	8208	8480	0.739186	0.00110577	0.425047	0.37087	0.0715679
18S	110	U	1487	13895	15382	0.482384	0	0	713	5752	6465	0.508214	0	0	923	30764	31687	0.599611	0	0	0	0
18S	111	A	931	10912	11843	0.239845	0	0	481	4317	4798	0.257801	0	0	659	21197	21856	0.28503	0	0	0	0
18S	112	U	1340	19760	21100	0.616063	0	0	644	7476	8120	0.596242	0	0	945	31463	32408	0.534992	0	0	0	0
18S	113	G	1168	10718	11886	0.25958	0	0	694	4391	5085	0.31628	0	0	975	17220	18195	0.107009	0	0	0	0
18S	114	G	984	7809	8793	0.0153691	0	0	530	2463	2993	0.169773	0	0.145175	555	10787	11342	0.446125	0	0.308516	0.15123	0.126024
18S	115	U	730	7786	8516	0.0600785	0	0	507	1770	2277	0.457311	0	0.313899	519	14254	14773	0.024501	0	0.0239166	0.112605	0.142671
18S	116	U	46	411	457	16.8155	0.832158	0.943985	30	236	266	11.7121	0.762466	0.921606	34	1122	1156	12.5105	0.714744	0.926043	0.930545	0.00967469	1	0.943985	0.921606	0.926043	0.930545	0.00967469
18S	117	C	1280	6430	7710	0.213973	0	0	836	2029	2865	0.0697527	0	0	954	26889	27843	0.634228	0	0	0	0
18S	118	C	1582	2501	4083	0.349323	0	0.258934	884	2328	3212	0.277373	0	0	1283	12513	13796	0.281729	0	0	0.0863114	0.122063
18S	119	U	1105	1940	3045	0.427865	0	0.299723	707	595	1302	0.685418	0	0.406861	892	3970	4862	0.775954	0	0.436973	0.381186	0.0589001
18S	120	U	1842	1720	3562	0.00438145	0	0.00436356	1084	798	1882	0.0215141	0	0.021072	1399	4027	5426	0.292369	0	0.22626	0.0838984	0.100895
18S	121	U	78	109	187	18.4536	0.820084	0.948855	24	105	129	15.5854	0.812996	0.940142	55	163	218	29.2536	0.799503	0.967092	0.95203	0.011229	1	0.948855	0.940142	0.967092	0.95203	0.011229
18S	122	G	1647	1343	2990	0.064839	0	0.06091	1126	1898	3024	0.351449	0	0	935	1902	2837	0.87683	0	0.467275	0.176061	0.207415
18S	123	G	1124	646	1770	1.19013	0.0402607	0.543546	636	667	1303	0.91774	0.0521193	0.478744	413	887	1300	3.23414	0	0.763963	0.595418	0.122081
18S	124	U	1138	1383	2521	0.580025	0	0.367191	1034	481	1515	0.780182	0.0569465	0.438422	483	983	1466	1.8486	0.0180704	0.649105	0.484906	0.119693
18S	125	C	2508	878	3386	0.347089	0	0.257715	1811	1353	3164	0.136314	0	0	1071	2958	4029	0.00831266	0	0	0.0859049	0.121488
18S	126	G	2487	302	2789	0.87084	0.13332	0.46557	1410	424	1834	0.758523	0.125845	0.431475	1239	686	1925	1.5158	0.134133	0.602637	0.499894	0.0739717
18S	127	C	4887	643	5530	0.0286346	0	0	2307	1183	3490	0.0382253	0	0	3567	547	4114	0.256252	0	0.204021	0.068007	0.0961764
18S	128	U	5558	634	6192	0.0630479	0	0	3185	1030	4215	0.126336	0	0	4052	625	4677	0.238459	0	0.192578	0.0641927	0.0907822
18S	129	C	9380	759	10139	0.453139	0	0	4085	1473	5558	0.328632	0	0	7111	1437	8548	0.317283	0	0	0	0
18S	130	G	7599	689	8288	0.278961	0	0	2527	2584	5111	0.227908	0	0	4187	822	5009	0.328512	0	0.247315	0.0824384	0.116586
18S	131	C	10769	1167	11936	0.530465	0	0	3143	1480	4623	0.126334	0	0	11778	1935	13713	0.577587	0	0	0	0
18S	132	U	6218	1249	7467	0.219635	0	0	2183	2310	4493	0.136975	0	0	9606	1366	10972	0.462087	0	0	0	0
18S	133	C	3618	1546	5164	0.103786	0	0.0940439	1968	2605	4573	0.193925	0	0	8228	795	9023	0.353568	0	0	0.031348	0.0443327
18S	134	C	1950	1392	3342	0.601509	0.035466	0.375659	2333	2407	4740	0.290386	0	0	4579	856	5435	0.0546971	0	0.0518695	0.14251	0.166216		0.375659	0	0.0518695	0.14251	0.166216
18S	135	U	1371	840	2211	1.18279	0.120362	0.541983	3117	1024	4141	0.272504	0	0	4412	678	5090	0.00538205	0	0.00535428	0.182446	0.254241
18S	136	C	3014	881	3895	0.0110655	0	0	2160	445	2605	0.0292487	0	0.0284282	3005	360	3365	0.323764	0	0.244633	0.0910204	0.109239
18S	137	U	3830	485	4315	0.263837	0	0	1315	438	1753	0.316635	0.0408881	0.240592	898	326	1224	2.29996	0.342663	0.697139	0.312577	0.289122
18S	138	C	803	460	1263	1.21321	0.19316	0.548364	287	191	478	3.27455	0.512652	0.766432	327	219	546	4.68393	0.519288	0.824331	0.713042	0.11882
18S	139	C	814	500	1314	0.785991	0.084347	0.440274	237	167	404	3.18724	0.41216	0.761628	603	260	863	1.69046	0.12805	0.628586	0.610163	0.131838
18S	140	U	1325	516	1841	0.0882555	0	0.0811386	517	422	939	0.409255	0	0.290625	1164	339	1503	0.142213	0	0.124579	0.165448	0.0902728
18S	141	A	284	260	544	2.68088	0.430751	0.728689	232	103	335	2.34405	0.209107	0.701586	766	105	871	0.704523	0	0.413604	0.614626	0.142574
18S	142	C	656	677	1333	0.45987	0	0.315169	314	139	453	1.09767	0.0445775	0.523832	869	131	1000	0.295971	0	0.228554	0.355852	0.123932
18S	143	U	731	1001	1732	0.0447009	0	0.0428119	446	242	688	0.240719	0	0.194243	962	215	1177	0.00942275	0	0.00934265	0.0821325	0.0804431
18S	144	U	812	1247	2059	0.18123	0	0	468	438	906	0.076761	0	0	881	370	1251	0.0339634	0	0	0	0
18S	145	G	1103	669	1772	0.0364229	0	0.035162	671	242	913	0.0337831	0	0.0327137	824	327	1151	0.161236	0	0.138953	0.0689429	0.0495146
18S	146	G	994	549	1543	0.336773	0	0.252052	825	222	1047	0.0412108	0	0.039616	996	429	1425	0.0754324	0	0.0701873	0.120618	0.0937719
18S	147	A	991	696	1687	0.260196	0	0.20657	680	307	987	0.169973	0	0.145405	804	216	1020	0.649178	0.0394109	0.393871	0.248615	0.105703
18S	148	U	1869	1632	3501	0.391763	0	0	1047	575	1622	0.256165	0	0	1363	877	2240	0.187843	0	0	0	0
18S	149	A	1110	860	1970	0.247748	0	0.198637	664	343	1007	0.414076	0	0.29303	887	469	1356	0.641063	0.0218043	0.390814	0.29416	0.0784602
18S	150	A	1206	699	1905	0.303894	0	0.23316	882	399	1281	0.136679	0	0.120327	864	393	1257	0.88502	0.0710542	0.4697	0.274396	0.145581
18S	151	C	1451	1186	2637	0.0655631	0	0	997	805	1802	0.174314	0	0	1798	480	2278	0.0663351	0	0.0622341	0.0207447	0.0293375
18S	152	U	2199	1894	4093	0.444822	0	0	1636	994	2630	0.45249	0	0	3151	1315	4466	0.487573	0	0	0	0
18S	153	G	1409	525	1934	0.255544	0	0.203616	653	322	975	0.626207	0	0.385315	1775	393	2168	0.169817	0	0.145223	0.244718	0.102235
18S	154	U	1848	1555	3403	0.345708	0	0	1007	784	1791	0.156207	0	0	2693	1966	4659	0.50114	0	0	0	0
18S	155	G	2383	779	3162	0.319725	0	0	1777	585	2362	0.365059	0	0	3818	977	4795	0.502852	0	0	0	0
18S	156	G	684	451	1135	1.16847	0.11353	0.539063	651	341	992	0.807184	0	0.446902	891	432	1323	1.28255	0	0.56208	0.516015	0.0497656
18S	157	U	972	1537	2509	0.0147853	0	0.0145756	1097	783	1880	0.000124047	0	0.000124098	1667	641	2308	0.529205	0	0.346163	0.120288	0.159827
18S	158	A	515	403	918	2.37437	0.250603	0.703875	771	519	1290	0.686376	0	0.407199	1103	292	1395	2.12943	0.116065	0.680609	0.597228	0.134706
18S	159	A	20	138	158	21.9017	0.860949	0.956598	11	43	54	43.9333	0.939283	0.978141	30	3	33	147.533	0.975604	0.993464	0.976068	0.0151219	1	0.956598	0.978141	0.993464	0.976068	0.0151219
18S	160	U	1006	1223	2229	0.594295	0	0.372868	844	776	1620	0.465035	0	0.317556	2028	495	2523	0.989923	0	0.497567	0.395997	0.0752869
18S	161	U	1445	1333	2778	0.430966	0	0.301247	1080	1845	2925	0.175477	0	0	3257	1117	4374	0.210354	0	0.173828	0.158359	0.123469
18S	162	C	1968	2634	4602	0.0470466	0	0.044942	1359	2345	3704	0.28753	0	0	4573	2158	6731	0.131189	0	0	0.0149807	0.0211859
18S	163	U	4183	2886	7069	0.20331	0	0	2248	2363	4611	0.341004	0	0	8870	4178	13048	0.519324	0	0	0	0
18S	164	A	3650	5154	8804	0.277214	0	0	2230	2885	5115	0.339191	0	0	6103	7569	13672	0.444235	0	0	0	0
18S	165	G	3264	6367	9631	0.266884	0	0	2224	1235	3459	0.121606	0	0.108449	4119	4870	8989	0.00777654	0	0	0.0361497	0.0511233
18S	166	A	71	104	175	47.4691	0.91517	0.979483	40	30	70	61.0565	0.943292	0.984109	86	99	185	54.2296	0.920864	0.981989	0.98186	0.00189071	1	0.979483	0.984109	0.981989	0.98186	0.00189071
18S	167	G	3133	4473	7606	0.0629961	0	0.0592701	1866	1138	3004	0.422448	0	0.297056	3108	3608	6716	0.481644	0	0.325107	0.227144	0.119256
18S	168	C	6059	10656	16715	0.575702	0	0	3518	2406	5924	0.342909	0	0	6752	5715	12467	0.256473	0	0	0	0
18S	169	U	9388	4448	13836	0.458579	0	0	5004	3034	8038	0.537954	0	0	8908	6393	15301	0.410315	0	0	0	0
18S	170	A	7954	3737	11691	0.360933	0	0	4585	2268	6853	0.440233	0	0	18249	3466	21715	0.634737	0	0	0	0
18S	171	A	5352	3133	8485	0.148633	0	0	2788	1996	4784	0.198365	0	0	6722	3152	9874	0.138663	0	0	0	0
18S	172	U	847	274	1121	5.81477	0.53118	0.853371	439	166	605	6.16494	0.53348	0.86063	1164	463	1627	4.56395	0.400055	0.820362	0.844788	0.0175239	1	0.853371	0.86063	0.820362	0.844788	0.0175239
18S	173	A	3417	1883	5300	0.362978	0	0.266349	2085	1757	3842	0.101324	0	0.0920239	4684	2298	6982	0.21806	0	0.179043	0.179139	0.071168
18S	174	C	622	458	1080	5.67859	0.582503	0.850386	208	263	471	8.89492	0.729387	0.899131	432	595	1027	7.58833	0.663972	0.883663	0.877726	0.020338	1	0.850386	0.899131	0.883663	0.877726	0.020338
18S	175	A	4645	2504	7149	0.217072	0	0	2220	2433	4653	0.120651	0	0	5167	3064	8231	0.102592	0	0	0	0
18S	176	U	1786	4598	6384	0.204053	0	0	1366	3719	5085	0.228973	0	0	3223	5867	9090	0.274787	0	0	0	0
18S	177	G	343	2984	3327	0.485253	0	0.32678	748	1382	2130	1.00004	0.119238	0.500128	388	3268	3656	0.745781	0.0215955	0.427257	0.418055	0.0710674
18S	178	C	2564	5282	7846	0.484811	0	0	4287	1466	5753	0.319656	0	0	3955	3963	7918	0.285892	0	0	0	0
18S	179	C	1945	5519	7464	0.461085	0	0	4608	2066	6674	0.404072	0	0	4226	3956	8182	0.307957	0	0	0	0
18S	180	G	1659	1342	3001	0.553994	0	0.356573	3502	1026	4528	0.073612	0	0	4180	1223	5403	0.0625031	0	0.0588365	0.13847	0.156082
18S	181	A	1597	549	2146	1.22424	0.0727966	0.550524	3240	636	3876	0.130247	0	0.115264	3363	1818	5181	0.125737	0	0.111712	0.259166	0.206026
18S	182	C	1871	1929	3800	0.12454	0	0.110774	3571	971	4542	0.0985888	0	0	3915	979	4894	0.128567	0	0.113941	0.0749048	0.0529815
18S	183	G	1837	1010	2847	0.463432	0	0.316751	3858	1013	4871	0.213848	0	0	5198	1127	6325	0.17625	0	0	0.105584	0.149318
18S	184	G	1268	406	1674	1.46982	0	0.595256	2489	1321	3810	0.00991574	0	0	4097	568	4665	0.145106	0	0.126742	0.240666	0.256016
18S	185	G	1410	547	1957	0.893724	0	0.472067	1763	731	2494	0.403532	0	0.287594	2418	384	2802	0.870131	0.164987	0.465367	0.408343	0.0854262
18S	186	C	2751	7853	10604	0.779603	0	0	2399	771	3170	0.0622201	0	0	2920	1133	4053	0.186548	0	0.157252	0.0524173	0.0741293
18S	187	G	2442	1172	3614	0.190874	0	0	2885	718	3603	0.28596	0	0	3834	1269	5103	0.113255	0	0	0	0
18S	188	C	717	2186	2903	0.0592975	0	0	1143	923	2066	0.167785	0	0.143737	1953	2398	4351	0.0081444	0	0.00808045	0.0506059	0.0659364
18S	189	U	925	2242	3167	0.271138	0	0	1087	1450	2537	0.223098	0	0	1544	6642	8186	0.55176	0	0	0	0
18S	190	G	449	378	827	1.67916	0	0.627031	350	934	1284	0.340882	0.0228755	0.25437	625	3504	4129	0.0976433	0	0	0.2938	0.257498
18S	191	A	82	236	318	5.16001	0.169535	0.838089	31	571	602	1.45172	0.265789	0.592524	82	3123	3205	0.0742323	0	0.0691228	0.499912	0.320687
18S	192	C	311	304	615	1.64159	0	0.621823	100	727	827	0.470115	0	0.320044	384	2828	3212	0.0284504	0	0	0.313956	0.253895
18S	193	C	334	184	518	0.999914	0	0.500461	118	526	644	0.581154	0	0.367911	378	2164	2542	0.126998	0	0.112726	0.327033	0.16091
18S	194	C	209	125	334	1.54653	0	0.608022	123	405	528	0.528775	0	0.34631	229	1248	1477	0.747617	0.0357242	0.427958	0.460763	0.109333
18S	195	C	117	218	335	1.09597	0	0.523636	93	247	340	1.06269	0	0.51593	286	1036	1322	0.68018	0	0.405008	0.481525	0.0541971
18S	196	C	90	171	261	1.1693	0	0.539971	73	255	328	0.876393	0.0452275	0.46782	185	895	1080	0.646007	0.0313269	0.39269	0.466827	0.0601314
18S	197	U	7	126	133	3.99461	0.404885	0.800981	37	246	283	1.10313	0.167613	0.525398	27	673	700	1.33888	0.197988	0.572794	0.633058	0.120306
18S	198	U	11	366	377	1.56852	0	0.6113	38	313	351	0.917835	0.0562978	0.479289	40	713	753	1.39713	0	0.583156	0.557915	0.0567721
18S	199	C	870	811	1681	0.277256	0	0	642	261	903	0.0961898	0	0	1488	552	2040	0.0141107	0	0	0	0
18S	200	G	776	151	927	1.31106	0	0.567563	465	128	593	1.17533	0	0.540718	1002	315	1317	1.28363	0	0.562287	0.556856	0.0116131
18S	201	C	215	424	639	3.88427	0.186135	0.795516	96	385	481	2.65482	0.145734	0.726801	273	363	636	5.75252	0.435366	0.852105	0.791474	0.051235	1
18S	202	G	110	234	344	10.3173	0.695463	0.911873	92	1127	1219	0.682404	0	0.40581	176	1366	1542	2.51547	0.312411	0.715675	0.677786	0.208329
18S	203	G	527	1491	2018	1.13135	0.0147052	0.530936	156	556	712	2.39958	0.260397	0.706137	762	1185	1947	2.23636	0.323717	0.691121	0.642731	0.0792884
18S	204	G	1002	4524	5526	0.18176	0	0	405	1485	1890	0.386685	0	0.278962	1615	5148	6763	0.0279913	0	0	0.0929874	0.131504
18S	205	G	1570	4484	6054	0.147013	0	0	607	3325	3932	0.302842	0	0	2810	5645	8455	0.155211	0	0	0	0
18S	206	G	4571	8533	13104	0.626247	0	0	1753	5542	7295	0.638389	0	0	7406	8845	16251	0.573802	0	0	0	0
18S	207	G	4111	8458	12569	0.584606	0	0	1812	4374	6186	0.532171	0	0	4555	12995	17550	0.59372	0	0	0	0
18S	208	G	3008	3572	6580	0.0877492	0	0	1544	1997	3541	0.068621	0	0	4305	10028	14333	0.46188	0	0	0	0
18S	209	A	1575	1196	2771	1.27275	0.0382782	0.560094	1046	906	1952	0.752671	0	0.429568	2472	3678	6150	0.375784	0	0.273174	0.420945	0.117293
18S	210	U	1242	2431	3673	0.641544	0	0.390882	699	1638	2337	0.448931	0	0.309927	1732	2174	3906	1.18175	0.169883	0.541717	0.414175	0.0960503
18S	211	G	1464	4915	6379	0.177238	0	0	403	2706	3109	0.0121186	0	0.0119773	791	3444	4235	0.844298	0.0260519	0.457847	0.156608	0.213064
18S	212	C	1250	5225	6475	0.272481	0	0	174	3144	3318	0.135362	0	0	435	6498	6933	0.0319585	0	0	0	0
18S	213	G	179	3241	3420	0.24093	0	0.194199	83	1698	1781	0.531432	0	0.347143	295	4050	4345	0.37483	0	0.272683	0.271342	0.0624466
18S	214	U	247	3356	3603	0.0280152	0	0	90	2892	2982	0.178728	0	0	286	6284	6570	0.26712	0	0	0	0
18S	215	G	184	1024	1208	1.80369	0.302055	0.643518	67	1504	1571	0.627	0.0602639	0.385523	330	3324	3654	0.212497	0	0.175295	0.401445	0.191482
18S	216	C	311	3218	3529	0.170592	0	0	127	2735	2862	0.12509	0	0	338	5754	6092	0.362401	0	0	0	0
18S	217	A	220	1214	1434	1.0805	0.168097	0.519521	89	1105	1194	1.36052	0.273669	0.576569	345	1295	1640	1.67064	0.31099	0.625701	0.57393	0.0433878
18S	218	U	194	1472	1666	0.630094	0.0238448	0.386681	87	1444	1531	0.873702	0.184841	0.46646	246	982	1228	2.57005	0.437386	0.720056	0.524399	0.142132
18S	219	U	426	2283	2709	0.103157	0	0	137	2948	3085	0.0983618	0	0	443	2757	3200	0.317279	0	0.240917	0.0803056	0.113569
18S	220	U	580	2062	2642	0.0845083	0	0	260	4106	4366	0.36745	0	0	580	4502	5082	0.193029	0	0	0	0
18S	221	A	445	1452	1897	0.324242	0	0.244948	261	2290	2551	0.197492	0	0.164975	488	2765	3253	0.337707	0	0.25251	0.220811	0.0396025
18S	222	U	573	1167	1740	0.57631	0.105508	0.36574	239	3505	3744	0.185429	0	0	613	2888	3501	0.322194	0	0.243734	0.203158	0.152044
18S	223	C	929	1679	2608	0.0259572	0	0.0253099	547	3638	4185	0.290776	0	0	1351	4503	5854	0.241125	0	0	0.00843663	0.0119312
18S	224	A	1529	1815	3344	0.179937	0	0	632	2962	3594	0.154792	0	0	2034	2809	4843	0.00427562	0	0.00425829	0.00141943	0.00200738
18S	225	G	1600	1989	3589	0.219322	0	0	796	2435	3231	0.0711977	0	0	3105	4648	7753	0.388867	0	0	0	0
18S	226	A	1412	1332	2744	0.0432058	0	0.0414309	818	1730	2548	0.132941	0	0.117382	2721	2118	4839	0.0419605	0	0.0402787	0.0663639	0.0360784
18S	227	U	1651	1454	3105	0.0988517	0	0	756	2470	3226	0.208267	0	0	2283	2953	5236	0.0708782	0	0	0	0
18S	228	C	2532	1837	4369	0.390394	0	0	901	2209	3110	0.233512	0	0	3075	3812	6887	0.330067	0	0	0	0
18S	229	A	1701	986	2687	0.0246362	0	0.0240526	717	959	1676	0.347479	0.0570749	0.257988	2717	1682	4399	0.0578687	0	0.0547148	0.112252	0.103808
18S	230	A	1955	978	2933	0.140676	0	0	768	796	1564	0.246411	0	0.197798	3133	1502	4635	0.0962971	0	0	0.0659326	0.0932428
18S	231	A	1644	735	2379	0.013436	0	0	540	767	1307	0.307756	0	0.235469	2670	1089	3759	0.0327128	0	0.0316847	0.0890512	0.104338
18S	232	A	960	508	1468	0.501051	0.00755934	0.333952	607	571	1178	0.270738	0	0.213198	1595	779	2374	0.477993	0.0106447	0.323499	0.290216	0.0546271
18S	233	C	1497	572	2069	0.0472625	0	0	793	630	1423	0.0800952	0	0	2339	976	3315	0.0661205	0	0	0	0
18S	234	C	1722	771	2493	0.295286	0	0	704	579	1283	0.114988	0	0	2460	1233	3693	0.277384	0	0	0	0
18S	235	A	323	487	810	1.18039	0.237915	0.541674	268	367	635	0.639099	0.155983	0.390283	630	767	1397	0.796956	0.165523	0.44368	0.458546	0.0626925
18S	236	A	179	314	493	2.62758	0.415362	0.724738	131	243	374	1.7771	0.346401	0.640527	292	667	959	1.50271	0.249857	0.600683	0.655316	0.0517138
18S	237	C	186	764	950	1.24524	0	0.554873	146	392	538	1.2773	0	0.561342	238	810	1048	1.79599	0.0145705	0.642563	0.586259	0.0399005
18S	238	C	188	810	998	1.32331	0	0.569826	239	486	725	0.743786	0	0.426872	285	1105	1390	1.16727	0	0.53877	0.511822	0.0613922
18S	239	C	285	1415	1700	0.380619	0	0.275805	373	742	1115	0.113301	0	0.101853	623	1941	2564	0.152142	0	0.132096	0.169918	0.0758845
18S	240	G	513	1354	1867	0.279378	0	0.218461	497	414	911	0.390668	0	0.281143	625	613	1238	1.53798	0	0.606178	0.368594	0.169935
18S	241	G	390	1912	2302	0.0249964	0	0.0243971	453	368	821	0.558313	0	0.35856	429	1293	1722	0.809389	0	0.447471	0.276809	0.182136
18S	242	U	361	2824	3185	0.264515	0	0	211	1453	1664	0.274721	0	0	215	3299	3514	0.130621	0	0	0	0
18S	243	C	2154	7704	9858	0.840992	0	0	1225	4134	5359	0.85653	0	0	1280	13902	15182	0.885243	0	0	0	0
18S	244	A	290	3213	3503	0.386657	0	0	103	1276	1379	0.168986	0	0	102	3315	3417	0.133873	0	0	0	0
18S	245	G	93	493	586	2.82041	0.00553126	0.738577	31	327	358	2.14488	0	0.682627	29	691	720	3.13093	0	0.758178	0.726461	0.0320114
18S	246	C	64	347	411	3.78029	0	0.791209	25	250	275	2.54803	0	0.718887	36	821	857	2.03345	0	0.6706	0.726899	0.0495633
18S	247	C	90	227	317	4.30702	0	0.812052	42	159	201	3.17426	0	0.761339	50	859	909	1.52878	0	0.604815	0.726069	0.0882034
18S	248	C	63	468	531	1.57536	0	0.612151	36	183	219	2.21197	0	0.689641	46	1047	1093	0.789021	0	0.441261	0.581017	0.103763
18S	249	C	41	331	372	1.88609	0.20496	0.654118	44	161	205	1.63037	0.20945	0.620971	43	802	845	0.870935	0	0.465802	0.580297	0.0820832
18S	250	U	27	247	274	0.828646	0	0.45405	26	148	174	0.298476	0	0.230883	26	618	644	0.0894746	0	0.0822434	0.255725	0.152803
18S	251	C	36	211	247	0.242384	0	0.195731	23	99	122	0.215447	0	0.178451	33	261	294	0.764181	0.159826	0.433999	0.269394	0.116607
18S	252	U	9	220	229	0.227005	0	0.185665	5	91	96	0.329897	0.0247727	0.25	3	330	333	0.322821	0	0.244593	0.226753	0.0291371
18S	253	C	11	151	162	0.671847	0.113504	0.403339	12	55	67	0.726471	0.123046	0.424399	10	174	184	1.07736	0.15164	0.519972	0.449237	0.050751
18S	254	C	26	240	266	0.0521015	0	0	13	60	73	0.490991	0	0.332317	28	148	176	0.783239	0	0.440619	0.257645	0.187471
18S	255	G	23	259	282	0.186141	0	0	23	55	78	0.290436	0	0.227298	21	149	170	0.426836	0	0.30038	0.175892	0.127903
18S	256	G	14	155	169	0.346536	0.030051	0.258483	9	24	33	1.93105	0.326718	0.665503	8	98	106	0.859917	0.0561855	0.464677	0.462887	0.16617
18S	257	C	38	127	165	0.405221	0.0276094	0.28961	24	34	58	0.596798	0.0565111	0.377757	15	112	127	0.340799	0	0.255666	0.307677	0.0514547
18S	258	C	69	187	256	0.112322	0	0	49	41	90	0.0368742	0	0.0359438	19	81	100	0.981408	0	0.497796	0.177913	0.226667
18S	259	C	89	134	223	0.0979663	0	0.0895895	66	60	126	0.186877	0	0	34	111	145	0.55723	0	0.359415	0.149668	0.152757
18S	260	C	147	140	287	0.0846451	0	0	102	70	172	0.332563	0	0	50	119	169	0.969281	0	0.493675	0.164558	0.232721
18S	261	G	111	79	190	1.03188	0	0.509157	79	36	115	0.339847	0	0.255289	40	82	122	2.79259	0.195735	0.73791	0.500785	0.197118
18S	262	G	41	91	132	3.8396	0.00427209	0.794606	40	28	68	3.16023	0.13926	0.762284	27	74	101	5.69368	0.504721	0.851853	0.802914	0.0370354	1
18S	263	C	49	315	364	1.44828	0	0.592213	34	65	99	3.50733	0	0.77987	22	275	297	2.3223	0.218519	0.69971	0.690597	0.0768811
18S	264	C	21	298	319	2.79163	0.269374	0.736869	14	128	142	3.19386	0.211754	0.762828	8	772	780	0.794338	0	0.443007	0.647568	0.145034
18S	265	G	71	363	434	2.40112	0.342538	0.706457	23	248	271	1.68962	0.157972	0.629061	17	755	772	1.3562	0.152744	0.575904	0.637141	0.0536032
18S	266	G	146	402	548	2.34635	0.443974	0.701549	53	253	306	2.12975	0.327639	0.681195	40	1847	1887	0.147999	0	0.128979	0.503907	0.265245
18S	267	G	326	1846	2172	0.0834177	0	0	130	448	578	1.07175	0.211945	0.517748	114	1701	1815	0.427502	0	0.299591	0.272447	0.21224
18S	268	G	477	3742	4219	0.535419	0	0	357	1813	2170	0.449092	0	0	237	2803	3040	0.104947	0	0	0	0
18S	269	G	940	2878	3818	0.418949	0	0	626	1834	2460	0.422042	0	0	601	3902	4503	0.371603	0	0	0	0
18S	270	G	574	3235	3809	0.383841	0	0	393	1390	1783	0.0668909	0	0	306	5915	6221	0.555847	0	0	0	0
18S	271	C	640	1963	2603	0.00916112	0	0	758	620	1378	0.432221	0	0.301937	471	3846	4317	0.304784	0	0	0.100646	0.142334
18S	272	G	1028	2795	3823	0.33367	0	0	1675	1093	2768	0.171723	0	0	772	4147	4919	0.416039	0	0	0	0
18S	273	G	1168	1783	2951	0.0808077	0	0	2179	861	3040	0.157978	0	0	942	2546	3488	0.180504	0	0	0	0
18S	274	G	533	148	681	3.2581	0.558889	0.765417	1019	108	1127	1.6377	0.207986	0.62109	382	599	981	1.95912	0.373875	0.66229	0.682932	0.0607022
18S	275	C	1162	815	1977	0.332322	0	0.249525	2729	253	2982	0.0358811	0	0	639	1465	2104	0.189126	0	0.15911	0.136212	0.103147
18S	276	G	1428	363	1791	0.453175	0.0382566	0.311971	1272	269	1541	1.02222	0.00993871	0.505655	348	680	1028	1.26766	0.18034	0.559256	0.458961	0.106216
18S	277	C	1722	365	2087	0.244428	0	0.196494	3423	361	3784	0.225178	0	0	562	601	1163	0.741361	0.00196277	0.425947	0.20748	0.174065
18S	278	C	2985	327	3312	0.169283	0	0	7297	451	7748	0.666767	0	0	890	507	1397	0.463034	0	0.316644	0.105548	0.149267
18S	279	G	2977	159	3136	0.0255871	0	0	3720	175	3895	0.218278	0	0	973	447	1420	0.552451	0	0.356019	0.118673	0.167829
18S	280	G	2117	139	2256	0.536981	0	0.349475	2190	149	2339	0.358153	0	0.263789	677	141	818	2.17874	0.295664	0.685673	0.432979	0.182074
18S	281	C	2623	236	2859	0.281659	0	0.219821	2294	222	2516	0.236238	0	0.191156	1183	378	1561	0.840297	0.0795821	0.456768	0.289248	0.119031
18S	282	G	2742	185	2927	0.296315	0	0.228643	1788	114	1902	0.57689	0	0.365962	1696	314	2010	0.543185	0.00887205	0.352103	0.315569	0.0617262
18S	283	G	3571	236	3807	0.0101745	0	0.0100746	1416	92	1508	0.971026	0.0270527	0.492816	2534	161	2695	0.237916	0	0.192249	0.231713	0.199044
18S	284	C	6558	511	7069	0.499022	0	0	2567	290	2857	0.0813078	0	0	5816	103	5919	0.452772	0	0	0	0
18S	285	U	6769	298	7067	0.503065	0	0	3250	423	3673	0.413349	0	0	6898	112	7010	0.529631	0	0	0	0
18S	286	U	5568	267	5835	0.40115	0	0	2995	263	3258	0.386308	0	0	6811	121	6932	0.5176	0	0	0	0
18S	287	U	2326	219	2545	0.44736	0	0.309171	1395	240	1635	0.253667	0	0.202439	3685	172	3857	0.0510397	0	0	0.170537	0.128218
18S	288	G	1464	242	1706	1.06137	0.143382	0.515033	923	112	1035	0.903507	0.130368	0.474895	2844	159	3003	0.208633	0	0.172666	0.387531	0.152814
18S	289	G	2189	168	2357	0.358986	0	0.26424	1747	93	1840	0.0399481	0	0	2436	103	2539	0.394523	0	0.282989	0.18241	0.12921
18S	290	U	1932	188	2120	0.406721	0	0.289224	1489	109	1598	0.0775832	0	0.0720392	2469	154	2623	0.30094	0	0.231393	0.197552	0.0918376
18S	291	G	2603	257	2860	0.110699	0	0	1326	148	1474	0.108414	0	0.0978701	2292	244	2536	0.281807	0	0.219919	0.10593	0.0899622
18S	292	A	1711	113	1824	0.278362	0	0.217842	905	72	977	0.586083	0.0592089	0.369754	1603	191	1794	0.713575	0.0439686	0.41656	0.334719	0.0848244
18S	293	C	1415	255	1670	0.27565	0.0241063	0.216187	1008	109	1117	0.309024	0.0212001	0.236234	1498	209	1707	0.665717	0.100041	0.399798	0.284073	0.0822384
18S	294	U	1225	139	1364	0.693284	0.0912407	0.409609	1015	118	1133	0.402107	0	0.286968	1858	122	1980	0.440771	0.0506397	0.306034	0.334204	0.0538847
18S	295	C	1720	149	1869	0.244278	0	0.196406	1028	128	1156	0.455219	0.0391797	0.313004	2547	94	2641	0.0567415	0	0.053714	0.187708	0.106033
18S	296	U	2090	195	2285	0.00852046	0	0.00845214	1376	169	1545	0.101696	0	0.0923629	3622	142	3764	0.292029	0	0	0.033605	0.0416912
18S	297	A	2536	204	2740	0.141923	0	0	2007	118	2125	0.16327	0	0	5008	117	5125	0.505024	0	0	0	0
18S	298	G	1923	196	2119	0.175398	0	0.149284	1576	54	1630	0.22913	0	0.186509	2931	173	3104	0.0904706	0	0	0.111931	0.0805932
18S	299	A	1901	243	2144	0.206087	0	0.170938	1856	102	1958	0.10059	0	0.0914387	2092	100	2192	0.382601	0	0.276817	0.179731	0.0759353
18S	300	U	4077	1033	5110	0.563764	0	0	3377	269	3646	0.449191	0	0	3420	281	3701	0.24976	0	0	0	0
18S	301	A	1756	525	2281	0.161598	0	0.139169	1851	137	1988	0.165957	0	0.142397	1680	187	1867	0.625987	0.0282699	0.385116	0.222227	0.115187
18S	302	A	1669	225	1894	0.46652	0	0.318228	1873	87	1960	0.22803	0	0.185765	1384	56	1440	1.08832	0.139669	0.521319	0.341771	0.137997
18S	303	C	2725	350	3075	0.141313	0	0	2876	179	3055	0.255356	0	0	2592	115	2707	0.00836206	0	0	0	0
18S	304	C	2662	375	3037	0.110142	0	0	2953	260	3213	0.31247	0	0	3454	199	3653	0.350216	0	0	0	0
18S	305	U	2209	285	2494	0.161421	0	0.139033	2657	343	3000	0.250094	0	0	3705	378	4083	0.444238	0	0	0.0463445	0.065541
18S	306	C	211	476	687	3.65951	0.55922	0.78563	185	532	717	2.4658	0.446119	0.711752	322	392	714	2.59378	0.350773	0.722023	0.739802	0.0326758
18S	307	G	2804	477	3281	0.11297	0	0	2411	285	2696	0.189651	0	0	3195	642	3837	0.471637	0	0	0	0
18S	308	G	2840	929	3769	0.184969	0	0	1830	518	2348	0.00917648	0	0	1520	340	1860	0.160559	0	0.13841	0.0461367	0.0652472
18S	309	G	1711	682	2393	0.44359	0.0703969	0.307372	887	337	1224	1.11935	0.195227	0.52836	598	238	836	1.58253	0.200869	0.613066	0.482933	0.128867
18S	310	C	2305	1661	3966	0.158096	0	0	916	578	1494	0.733289	0.101088	0.423225	1099	514	1613	0.166674	0	0.142938	0.188721	0.175788
18S	311	C	2499	2114	4613	0.261756	0	0	1028	1735	2763	0.0694766	0	0	1386	1305	2691	0.420051	0	0	0	0
18S	312	G	1858	1691	3549	0.0497903	0	0.0474415	625	1718	2343	0.158897	0	0.137161	877	480	1357	0.123425	0	0.109937	0.0981799	0.0375596
18S	313	A	1415	2480	3895	0.0324606	0	0.0314479	493	2267	2760	0.0713952	0	0.0666602	828	447	1275	0.284657	0	0.221717	0.106608	0.0826539
18S	314	U	2010	2707	4717	0.1719	0	0	582	3537	4119	0.306664	0	0	835	418	1253	0.322142	0	0.243799	0.0812663	0.114928
18S	315	C	799	3609	4408	0.116862	0	0	175	4215	4390	0.346691	0	0	157	628	785	1.36093	0.12199	0.576748	0.192249	0.271882
18S	316	G	898	1650	2548	0.587917	0.0584805	0.370336	298	2328	2626	0.183788	0	0.155304	276	328	604	2.38373	0.367153	0.704812	0.410151	0.226095
18S	317	C	702	3526	4228	0.117023	0	0	215	3938	4153	0.298636	0	0	181	1047	1228	0.715252	0.0521218	0.417193	0.139064	0.196667
18S	318	A	670	4325	4995	0.210451	0	0	192	2655	2847	0.11504	0	0.103204	171	1346	1517	0.531438	0.0701014	0.347168	0.150124	0.145562
18S	319	C	457	5670	6127	0.388126	0	0	187	4192	4379	0.334021	0	0	81	3604	3685	0.402065	0	0	0	0
18S	320	G	231	1812	2043	1.03134	0.00417029	0.507837	82	1859	1941	0.613222	0.03745	0.380244	34	4204	4238	0.466373	0	0	0.296027	0.215707
18S	321	C	265	2343	2608	0.48762	0	0.32787	103	1933	2036	0.418404	0	0.295084	52	3731	3783	0.382529	0	0	0.207651	0.14744
18S	322	C	366	1224	1590	1.43966	0	0.590259	139	1522	1661	0.66319	0	0.39889	39	2629	2668	0.0698264	0	0	0.329716	0.245886
18S	323	C	927	1520	2447	0.547726	0	0.353984	286	1430	1716	0.571643	0	0.363858	86	2165	2251	0.123347	0	0.109847	0.275896	0.117484
18S	324	C	8510	2286	10796	0.749644	0	0	3741	2030	5771	0.645047	0	0	1180	3719	4899	0.564519	0	0	0	0
18S	325	C	1992	373	2365	0.485949	0	0.327122	1324	412	1736	0.379562	0	0.275247	522	459	981	1.65411	0.266529	0.623465	0.408612	0.153393
18S	326	C	2822	368	3190	0.0383962	0	0.0369876	2463	350	2813	0.251868	0	0	1182	405	1587	0.68108	0	0.405296	0.147428	0.182965
18S	327	G	996	359	1355	1.66767	0.0433446	0.625315	676	188	864	1.66501	0.217793	0.625038	376	394	770	2.72802	0.250931	0.732015	0.660789	0.0503646
18S	328	U	1795	540	2335	0.603472	0	0.376454	1464	534	1998	0.10921	0	0.098502	883	459	1342	1.26639	0.0438957	0.558952	0.344636	0.18932
18S	329	G	2218	368	2586	0.546768	0	0.353579	988	1000	1988	0.160656	0	0.138478	885	708	1593	1.0761	0.0668229	0.518485	0.336848	0.155588
18S	330	G	1957	532	2489	0.687064	0	0.407351	584	677	1261	0.987973	0.0933539	0.497173	533	788	1321	1.76209	0.277537	0.638131	0.514218	0.0949831
18S	331	C	2208	1125	3333	0.265887	0	0.21009	664	930	1594	0.600564	0.0579137	0.375367	747	3441	4188	0.123986	0	0	0.195152	0.153607
18S	332	G	3088	2526	5614	0.215985	0	0	1102	1276	2378	0.113558	0	0.102016	1449	6311	7760	0.529721	0	0	0.0340055	0.048091
18S	333	G	3057	1475	4532	0.0486433	0	0.0463966	1259	1124	2383	0.139336	0	0.122341	1165	4800	5965	0.325049	0	0	0.0562459	0.0504288
18S	334	C	5205	2040	7245	0.35788	0	0	2177	1363	3540	0.223772	0	0	1647	4642	6289	0.352185	0	0	0	0
18S	335	G	3410	2674	6084	0.195804	0	0	1758	1874	3632	0.210918	0	0	1214	3729	4943	0.146233	0	0	0	0
18S	336	A	2953	1534	4487	0.133469	0	0.117776	2034	1764	3798	0.237375	0	0	1068	2885	3953	0.0732058	0	0.0682283	0.0620015	0.0482831
18S	337	C	3641	5971	9612	0.534861	0	0	3001	2963	5964	0.549226	0	0	1429	5003	6432	0.404817	0	0	0	0
18S	338	G	2165	4033	6198	0.228329	0	0	1413	1545	2958	0.0593744	0	0.0560646	1025	2550	3575	0.0844053	0	0.0778556	0.0446401	0.032795
18S	339	A	1129	1914	3043	0.589889	0.0781602	0.371102	863	729	1592	1.08968	0.177402	0.521615	483	1103	1586	1.27578	0.292293	0.560745	0.484487	0.0817515
18S	340	C	1336	1019	2355	1.03895	0.183714	0.509658	949	1068	2017	0.708011	0.0583398	0.414644	942	483	1425	1.40847	0.234436	0.584969	0.50309	0.0696897
18S	341	C	1738	1180	2918	0.548902	0.0189471	0.35446	1181	1782	2963	0.130177	0	0.115217	1511	543	2054	0.556075	0	0.357469	0.275715	0.113496
18S	342	C	2137	555	2692	0.64272	0.0514284	0.391342	1233	768	2001	0.738861	0.0638873	0.425033	1351	756	2107	0.475796	0	0.322503	0.379626	0.0426696
18S	343	A	1634	1944	3578	0.19435	0	0.162762	942	1300	2242	0.542943	0	0.35199	997	1498	2495	0.216302	0	0.177894	0.230882	0.0858586
18S	344	U	1909	2891	4800	0.171427	0	0	1195	3395	4590	0.313405	0	0	801	2404	3205	0.0981632	0	0	0	0
18S	345	U	1757	1679	3436	0.193977	0	0.162503	1224	3018	4242	0.240168	0	0	668	1582	2250	0.348719	0	0.258641	0.140381	0.106742
18S	346	C	2727	3024	5751	0.303207	0	0	2158	3968	6126	0.494411	0	0	1526	3544	5070	0.436039	0	0	0	0
18S	347	G	2680	2439	5119	0.159395	0	0	1698	1738	3436	0.0211231	0	0.020692	1534	2824	4358	0.291112	0	0	0.00689734	0.00975431
18S	348	A	2274	2207	4481	0.0329342	0	0	1509	1702	3211	0.0483569	0	0.04614	1441	1965	3406	0.074647	0	0	0.01538	0.0217506
18S	349	A	1830	1850	3680	0.211654	0	0.174721	1012	1679	2691	0.226527	0	0.184746	1108	1626	2734	0.147609	0	0.128664	0.16271	0.0244197
18S	350	C	2029	3636	5665	0.250843	0	0	1491	1978	3469	0.109712	0	0	1596	2239	3835	0.240954	0	0	0	0
18S	351	G	1344	2367	3711	0.175584	0	0.149393	1039	892	1931	0.575173	0	0.365269	674	1648	2322	0.290448	0	0.225151	0.246604	0.0894271
18S	352	U	1948	2739	4687	0.0972341	0	0	1429	1474	2903	0.0470845	0	0	915	2067	2982	0.0125377	0	0	0	0
18S	353	C	3704	1754	5458	0.264493	0	0	2144	2273	4417	0.462751	0	0	2192	1319	3511	0.191898	0	0	0	0
18S	354	U	735	867	1602	1.67148	0.372362	0.625822	409	301	710	2.718	0.456832	0.731315	731	495	1226	1.45878	0.286343	0.593491	0.650209	0.0588497		0.625822	0.731315	0.593491	0.650209	0.0588497
18S	355	G	1340	2325	3665	0.0808511	0	0.074822	624	599	1223	1.0407	0.150727	0.510175	523	689	1212	1.54302	0.298906	0.606963	0.39732	0.231439
18S	356	C	2005	2559	4564	0.131968	0	0	1024	1033	2057	0.254643	0	0.203039	1181	837	2018	0.627555	0.063077	0.385699	0.196246	0.157534
18S	357	C	2102	1431	3533	0.115837	0	0.103838	1470	894	2364	0.118506	0	0.10599	2151	950	3101	0.0565406	0	0.0535312	0.0877864	0.0242381
18S	358	C	1894	2300	4194	0.0933678	0	0	1489	1362	2851	0.0384642	0	0	3666	633	4299	0.231429	0	0	0	0
18S	359	U	2236	2170	4406	0.159365	0	0	2208	966	3174	0.0807139	0	0	4026	1126	5152	0.354661	0	0	0	0
18S	360	A	1352	1238	2590	0.51859	0.0219787	0.341581	1356	32	1388	1.3442	0.21535	0.573592	2793	114	2907	0.259823	0	0.206294	0.373823	0.151672
18S	361	U	2064	1566	3630	0.116035	0	0.103996	2263	67	2330	0.506097	0.0699143	0.336128	4132	47	4179	0.125808	0	0	0.146708	0.140508
18S	362	C	3401	2634	6035	0.349135	0	0	3956	2184	6140	0.445984	0	0	6238	580	6818	0.499664	0	0	0	0
18S	363	A	1865	1046	2911	0.52342	0.0626244	0.34366	2568	1713	4281	0.0868779	0	0	3404	21	3425	0.12255	0	0.109199	0.150953	0.143371
18S	364	A	2583	10	2593	0.735372	0.112253	0.423849	2986	465	3451	0.186501	0	0.157224	2869	37	2906	0.29588	0	0.228384	0.269819	0.112723
18S	365	C	3444	104	3548	0.263692	0	0.208715	4166	1195	5361	0.244639	0	0	2878	347	3225	0.0971172	0	0.0885453	0.0990867	0.0855328
18S	366	U	4819	915	5734	0.216061	0	0	4102	344	4446	0.0146141	0	0	2766	602	3368	0.00695228	0	0	0	0
18S	367	U	4246	1462	5708	0.182857	0	0	4505	270	4775	0.036616	0	0	1949	859	2808	0.18754	0	0.15797	0.0526568	0.074468
18S	368	U	5221	786	6007	0.22277	0	0	4201	593	4794	0.031563	0	0	2376	101	2477	0.279011	0	0.218215	0.0727382	0.102867
18S	369	C	4096	2309	6405	0.277982	0	0	4499	836	5335	0.157886	0	0	3691	325	4016	0.323127	0	0	0	0
18S	370	G	1843	921	2764	0.837593	0.111728	0.4559	2176	107	2283	1.09385	0.235777	0.52252	1284	854	2138	0.307428	0.00852145	0.235224	0.404548	0.122781
18S	371	A	2763	1631	4394	0.128677	0	0.11403	4808	179	4987	0.115355	0	0	1765	606	2371	0.155527	0	0.134643	0.082891	0.0592139
18S	372	U	3515	3958	7473	0.382053	0	0	6308	91	6399	0.360457	0	0	3070	166	3236	0.203306	0	0	0	0
18S	373	G	2200	1718	3918	0.243928	0	0.196135	4482	1061	5543	0.264721	0	0	2747	127	2874	0.0976502	0	0	0.0653785	0.0924591
18S	374	G	1605	1878	3483	0.371868	0.0198322	0.271124	2076	884	2960	0.397703	0.00797234	0.284609	1377	166	1543	0.791537	0.169076	0.44198	0.332571	0.0775594
18S	375	U	1751	3974	5725	0.228492	0	0	2573	1975	4548	0.180753	0	0	1333	1170	2503	0.0548633	0	0.0520296	0.0173432	0.024527
18S	376	A	772	2779	3551	0.29339	0.00223137	0.226888	1090	1964	3054	0.204637	0	0.169921	598	919	1517	0.773613	0.175095	0.436341	0.277716	0.11455
18S	377	G	1430	2906	4336	0.04095	0	0.0393477	1494	1151	2645	0.373125	0.03726	0.271809	704	2510	3214	0.23501	0	0	0.103719	0.119938
18S	378	U	1103	3568	4671	0.0476765	0	0	1000	2010	3010	0.180907	0	0.153236	500	2170	2670	0.0508881	0	0	0.0510788	0.0722363
18S	379	C	1196	2746	3942	0.0756869	0	0.070378	1180	2445	3625	0.109573	0	0	781	2612	3393	0.309677	0	0	0.0234593	0.0331765
18S	380	G	626	3459	4085	0.0209305	0	0.0205064	423	1689	2112	0.561903	0.0628341	0.359864	474	2954	3428	0.341933	0	0	0.12679	0.165021
18S	381	C	1085	3765	4850	0.164049	0	0	628	1949	2577	0.268598	0	0.211793	787	1447	2234	0.0534825	0	0.0507889	0.0875272	0.0902822
18S	382	C	962	4301	5263	0.248951	0	0	834	2315	3149	0.00963668	0	0.00954771	972	1434	2406	0.0612888	0	0	0.00318257	0.00450083
18S	383	G	470	2869	3339	0.209261	0	0.173092	1229	1385	2614	0.232173	0	0.188484	660	359	1019	1.27779	0.281814	0.561219	0.307598	0.179447
18S	384	U	609	3813	4422	0.149117	0	0	1972	4034	6006	0.536591	0	0	1032	1451	2483	0.207354	0	0	0	0
18S	385	G	487	1598	2085	0.873426	0.182245	0.466338	665	1536	2201	0.421859	0	0.29679	446	794	1240	0.627872	0.0633233	0.385892	0.383007	0.0692477
18S	386	C	885	2422	3307	0.105794	0	0.0956986	1267	2473	3740	0.260281	0	0	739	1062	1801	0.00104205	0	0	0.0318995	0.0451128
18S	387	C	951	2730	3681	0.0258978	0	0	1535	1652	3187	0.141935	0	0	1032	757	1789	0.048175	0	0	0	0
18S	388	U	1527	3944	5471	0.408183	0	0	1725	1685	3410	0.26168	0	0	976	1338	2314	0.267334	0	0	0	0
18S	389	A	698	1126	1824	0.906484	0.17321	0.475611	866	955	1821	0.355348	0	0.262288	586	369	955	0.940377	0.124126	0.484898	0.407599	0.10282
18S	390	C	886	1946	2832	0.16056	0	0.138389	503	1057	1560	0.489387	0.00623414	0.328724	315	654	969	1.15558	0.159316	0.536344	0.334486	0.162515
18S	391	C	1459	2012	3471	0.134018	0	0	674	1048	1722	0.166686	0	0.142942	612	1425	2037	0.0291353	0	0.028324	0.0570888	0.0617991
18S	392	A	974	1848	2822	0.0549927	0	0.0521437	441	668	1109	0.785365	0.134565	0.440113	433	822	1255	0.809262	0.0516449	0.447485	0.313247	0.184653
18S	393	U	1651	2606	4257	0.365539	0	0	532	1287	1819	0.015232	0	0	817	1223	2040	0.118509	0	0.105999	0.0353331	0.0499686
18S	394	G	1354	1450	2804	0.00901565	0	0.00893825	356	695	1051	0.800465	0.100747	0.444823	586	2899	3485	0.325935	0	0	0.151254	0.207617
18S	395	G	389	2046	2435	0.124193	0	0.110513	208	979	1187	0.582557	0.107189	0.368307	164	2093	2257	0.141472	0	0.123987	0.200936	0.118477
18S	396	U	328	2216	2544	0.136791	0	0.120373	183	1639	1822	0.236277	0	0.191205	134	4870	5004	0.484578	0	0	0.103859	0.0789275
18S	397	G	306	634	940	2.41364	0.427799	0.707278	149	1990	2139	0.178229	0	0.151329	73	3474	3547	0.126647	0	0	0.286202	0.304087
18S	398	A	185	917	1102	2.10517	0.397556	0.678154	133	1470	1603	0.797825	0.0273499	0.443926	77	1049	1126	2.22885	0.32317	0.690482	0.604187	0.113433
18S	399	C	195	2492	2687	0.254134	0	0.202697	287	2242	2529	0.183241	0	0.154915	135	1953	2088	0.755098	0.0187855	0.430349	0.262654	0.120172
18S	400	C	460	3975	4435	0.277487	0	0	391	3161	3552	0.120211	0	0	266	4319	4585	0.250591	0	0	0	0
18S	401	A	169	3612	3781	0.0785152	0	0	205	2502	2707	0.341716	0	0.254756	117	2020	2137	0.775049	0	0.43675	0.230502	0.179126
18S	402	C	192	5281	5473	0.373655	0	0	191	8572	8763	0.628938	0	0	112	5638	5750	0.407021	0	0	0	0
18S	403	G	247	4783	5030	0.26888	0	0	220	4339	4559	0.0829971	0	0	182	6292	6474	0.501642	0	0	0	0
18S	404	G	475	5841	6316	0.415524	0	0	425	3722	4147	0.0792885	0	0.0734801	357	5164	5521	0.405797	0	0	0.0244934	0.0346389
18S	405	G	167	2444	2611	0.599719	0.0742064	0.37498	115	1682	1797	1.7366	0.240426	0.634712	81	1966	2047	0.77985	0.05746	0.438275	0.482656	0.110582
18S	406	U	121	1966	2087	1.05385	0.229297	0.51323	129	3283	3412	0.42439	0	0.298007	40	1559	1599	1.26117	0.213549	0.557905	0.45638	0.113463
18S	407	G	238	3936	4174	0.0488516	0	0	205	5611	5816	0.211012	0	0	113	3451	3564	0.107144	0	0	0	0
18S	408	A	224	2877	3101	0.314278	0	0.239184	185	4632	4817	0.0222776	0	0	68	1917	1985	0.630418	0.0331617	0.38678	0.208655	0.159371
18S	409	C	354	4729	5083	0.264875	0	0	249	8405	8654	0.548609	0	0	55	2850	2905	0.0339107	0	0	0	0
18S	410	G	625	3221	3846	0.0165641	0	0.0162984	371	5192	5563	0.254843	0	0	133	3203	3336	0.258303	0	0	0.0054328	0.00768314
18S	411	G	1009	2060	3069	0.433026	0	0.302245	512	3144	3656	0.206736	0	0.171357	184	2074	2258	0.129718	0	0.114868	0.196157	0.0784802
18S	412	G	2595	2176	4771	0.0144919	0	0	2027	1715	3742	0.212515	0	0.175307	947	1838	2785	0.0413536	0	0	0.0584356	0.0826404
18S	413	G	3041	523	3564	0.463129	0	0.316594	1932	642	2574	0.807223	0.102571	0.446761	1078	1342	2420	0.207669	0	0.172017	0.311791	0.112215
18S	414	A	3439	338	3777	0.440233	0	0.305724	2165	422	2587	0.786489	0.0901626	0.440338	1136	370	1506	1.19536	0.199512	0.544659	0.43024	0.0978057
18S	415	A	3104	460	3564	0.594664	0.00727916	0.372974	1894	395	2289	1.02101	0.151783	0.505307	1025	195	1220	1.99153	0.38922	0.665905	0.514729	0.119774
18S	416	U	5163	422	5585	0.000648447	0	0.000648142	3068	644	3712	0.162767	0	0.140015	2033	225	2258	0.713713	0.172036	0.416579	0.185748	0.172855
18S	417	C	11242	1475	12717	0.615885	0	0	6385	672	7057	0.424812	0	0	4748	385	5133	0.238136	0	0	0	0
18S	418	A	8356	938	9294	0.416525	0	0	5950	285	6235	0.293815	0	0	5163	246	5409	0.183662	0	0	0	0
18S	419	G	5198	580	5778	0.0150737	0	0	4142	332	4474	0.0617058	0	0.0581317	4810	317	5127	0.0680664	0	0	0.0193772	0.0274035
18S	420	G	4705	534	5239	0.0690543	0	0.0646053	5275	557	5832	0.183696	0	0	7135	349	7484	0.359197	0	0	0.0215351	0.0304552
18S	421	G	2855	552	3407	0.655138	0.0422536	0.395891	3115	566	3681	0.38627	0.00693869	0.278694	4851	417	5268	0.000278358	0	0.000278333	0.224955	0.165918
18S	422	U	2983	944	3927	0.32558	0	0.24566	2484	1591	4075	0.211956	0	0.174923	4094	1599	5693	0.0882118	0	0	0.140194	0.103253
18S	423	U	2917	733	3650	0.33501	0	0.250994	3166	2559	5725	0.191369	0	0	4687	1363	6050	0.159033	0	0	0.0836645	0.118319
18S	424	C	3266	2497	5763	0.303077	0	0	3423	3006	6429	0.343897	0	0	6684	1329	8013	0.418468	0	0	0	0
18S	425	G	3008	1008	4016	0.0424197	0	0	3659	1309	4968	0.177954	0	0	4073	680	4753	0.00254756	0	0	0	0
18S	426	A	3252	448	3700	0.0128073	0	0	3891	986	4877	0.225534	0	0	4171	427	4598	0.0354232	0	0	0	0
18S	427	U	2699	1290	3989	0.136188	0	0	2766	1227	3993	0.13078	0	0	3044	571	3615	0.151595	0	0.131671	0.0438902	0.0620701
18S	428	U	224	70	294	11.6784	0.819763	0.921372	183	200	383	8.27367	0.754761	0.892418	228	101	329	11.8902	0.822907	0.922639	0.912143	0.0139571	1	0.921372	0.892418	0.922639	0.912143	0.0139571
18S	429	C	2095	681	2776	0.187513	0	0.157952	2077	686	2763	0.0658667	0	0.0618174	2131	409	2540	0.469977	0	0.319803	0.179857	0.106455
18S	430	C	2379	1711	4090	0.281099	0	0	1958	563	2521	0.00322495	0	0.00321586	2993	986	3979	0.191803	0	0	0.00107195	0.00151597
18S	431	G	1895	2267	4162	0.368151	0	0	2085	666	2751	0.244994	0	0	2092	1176	3268	0.108725	0	0	0	0
18S	432	G	1999	1008	3007	0.161329	0	0	1187	247	1434	0.326295	0	0.246149	2423	645	3068	0.113113	0	0	0.0820498	0.116036
18S	433	A	2665	713	3378	0.327881	0	0	1302	256	1558	0.0287791	0	0.0279915	3325	617	3942	0.392899	0	0	0.0093305	0.0131953
18S	434	G	1532	497	2029	0.0515709	0	0.0490647	878	202	1080	0.316076	0	0.240334	2444	327	2771	0.173092	0	0	0.0964663	0.103683
18S	435	A	1399	419	1818	0.119223	0	0.106575	845	249	1094	0.258102	0	0.205301	2522	259	2781	0.220006	0	0	0.103959	0.0838343
18S	436	G	356	175	531	2.61061	0.425512	0.723415	194	107	301	3.31479	0.506894	0.768829	598	91	689	2.11233	0.394455	0.679014	0.723753	0.0366676		0.723415	0.768829	0.679014	0.723753	0.0366676
18S	437	G	953	165	1118	0.38447	0	0.277881	760	290	1050	0.0453431	0	0.0434158	1511	142	1653	0.0376058	0	0.036264	0.119187	0.112252
18S	438	G	803	160	963	0.334751	0	0.250992	934	149	1083	0.0991902	0	0	1260	287	1547	0.0512992	0	0	0.0836639	0.118319
18S	439	A	1121	562	1683	0.409343	0	0	1020	277	1297	0.309296	0	0	1066	233	1299	0.0378034	0	0	0	0
18S	440	G	298	181	479	0.965	0.144726	0.491615	403	378	781	0.187795	0	0.158274	376	111	487	1.24035	0.171862	0.554147	0.401346	0.173763
18S	441	C	477	144	621	0.295677	0	0.228486	615	288	903	0.000872665	0	0	301	72	373	1.47525	0.171816	0.596645	0.275044	0.245794
18S	442	C	336	156	492	0.489092	0	0.328898	453	228	681	0.359677	0	0.264817	222	64	286	1.71045	0.249818	0.63187	0.408528	0.160079
18S	443	U	406	200	606	0.203807	0	0.169534	625	349	974	0.0394416	0	0	326	185	511	0.397656	0	0.284915	0.151483	0.117014
18S	444	G	362	141	503	0.485626	0	0.32732	603	181	784	0.220906	0	0.181125	400	258	658	0.0179396	0	0	0.169482	0.133881
18S	445	A	224	201	425	0.756468	0.00330526	0.431252	435	180	615	0.580177	0.139303	0.367537	265	292	557	0.135185	0	0.119275	0.306021	0.134587
18S	446	G	475	331	806	0.162908	0	0	949	289	1238	0.272801	0	0	502	391	893	0.357544	0	0	0	0
18S	447	A	345	153	498	1.15578	0	0.536629	750	219	969	0.0369759	0	0.035693	381	159	540	0.29084	0	0.225634	0.265985	0.206487
18S	448	A	442	213	655	1.27961	0	0.561704	699	371	1070	0.0890341	0	0.0818253	383	66	449	0.927951	0	0.48187	0.375133	0.209945
18S	449	A	708	385	1093	0.640585	0	0.390679	827	314	1141	0.135318	0	0.119282	426	44	470	1.22725	0.146245	0.551541	0.353834	0.178382
18S	450	C	252	1137	1389	0.580663	0	0.367522	223	783	1006	0.463025	0	0.3167	803	129	932	0.212957	0	0.175724	0.286648	0.0811333
18S	451	G	194	492	686	3.1316	0.420928	0.75823	117	740	857	0.909933	0.151935	0.476712	810	222	1032	0.453297	0	0.312117	0.515687	0.184198
18S	452	G	150	662	812	3.07615	0.508126	0.754898	69	987	1056	0.758436	0.171817	0.431545	547	139	686	1.70978	0.225151	0.631306	0.605916	0.133224
18S	453	C	128	6541	6669	0.502129	0	0	96	1800	1896	0.109518	0	0.0987546	242	1534	1776	0.305784	0	0.234277	0.111011	0.0960352
18S	454	U	41	6885	6926	0.464325	0	0	54	3607	3661	0.413651	0	0	191	2648	2839	0.0966275	0	0	0	0
18S	455	A	32	3996	4028	0.0796669	0	0.0738053	19	2368	2387	0.0484878	0	0.0462639	229	2544	2773	0.0519507	0	0.049402	0.0564904	0.0123103
18S	456	C	40	5153	5193	0.179316	0	0	18	2831	2849	0.112296	0	0	242	1479	1721	0.863221	0	0.463439	0.15448	0.218467
18S	457	C	77	6533	6610	0.366304	0	0	40	2061	2101	0.344756	0	0.256462	183	5950	6133	0.522382	0	0	0.0854872	0.120897
18S	458	A	69	4170	4239	0.0638601	0	0.0600401	30	3448	3478	0.17757	0	0	184	3776	3960	0.142789	0	0	0.0200134	0.0283032
18S	459	C	133	7976	8109	0.498009	0	0	102	5359	5461	0.475619	0	0	205	8325	8530	0.640176	0	0	0	0
18S	460	A	49	3271	3320	0.298946	0	0.230198	23	3011	3034	0.066458	0	0.0623358	76	3094	3170	0.2451	0	0.196901	0.163145	0.0725676
18S	461	U	30	2973	3003	0.318527	0	0.241639	21	2726	2747	0.171583	0	0.1465	57	2882	2939	0.383953	0	0.2775	0.22188	0.0552757
18S	462	C	0	91	91	42.0725	0.927686	0.97703	4	863	867	2.83409	0.386268	0.739404	3	96	99	41.604	0.90482	0.976757	0.89773	0.111954	1	0.97703	0.739404	0.976757	0.89773	0.111954
18S	463	C	45	2931	2976	0.135875	0	0.119657	29	3676	3705	0.182218	0	0	24	2796	2820	0.429958	0	0.300753	0.140137	0.123633
18S	464	A	23	2932	2955	0.0575891	0	0.0544706	14	3426	3440	0.0955342	0	0	12	3504	3516	0.103361	0	0.0937028	0.0493911	0.0384223
18S	465	A	32	4023	4055	0.299814	0	0	38	4857	4895	0.416767	0	0	26	4476	4502	0.167271	0	0	0	0
18S	466	G	59	4183	4242	0.39839	0	0	39	3473	3512	0.16611	0	0	103	7477	7580	0.578584	0	0	0	0
18S	467	G	93	2618	2711	0.0264544	0	0	69	2680	2749	0.0692646	0	0.0647999	167	5301	5468	0.373834	0	0	0.0216	0.030547
18S	468	A	7	336	343	7.09819	0.638885	0.87683	0	304	304	9.23607	0.721216	0.902595	11	456	467	7.40558	0.643721	0.881255	0.886894	0.0112487	1	0.87683	0.902595	0.881255	0.886894	0.0112487
18S	469	A	206	2491	2697	0.0433407	0	0	145	3413	3558	0.232253	0	0	292	3434	3726	0.0128194	0	0	0	0
18S	470	G	201	2715	2916	0.163726	0	0	218	2935	3153	0.17521	0	0	467	3688	4155	0.134764	0	0	0	0
18S	471	G	101	2103	2204	0.0733736	0	0.0683869	80	2194	2274	0.102481	0	0.092992	332	2479	2811	0.29742	0	0.229302	0.130227	0.0707733
18S	472	C	135	3471	3606	0.453766	0	0	161	4216	4377	0.546005	0	0	607	3272	3879	0.158514	0	0	0	0
18S	473	A	147	1951	2098	0.0816368	0	0	149	1955	2104	0.00827131	0	0	827	2022	2849	0.0523119	0	0.049728	0.016576	0.023442
18S	474	G	126	920	1046	0.794598	0	0.443008	89	1226	1315	0.539598	0	0.350653	771	1553	2324	0.196449	0	0.164253	0.319305	0.11594
18S	475	C	155	1973	2128	0.18093	0	0	193	1185	1378	0.495488	0	0.331483	1366	2242	3608	0.271959	0	0	0.110494	0.156262
18S	476	A	120	1389	1509	0.0948197	0	0.08666	190	1037	1227	0.562667	0	0.360256	1350	2041	3391	0.297861	0	0	0.148972	0.153532
18S	477	G	122	834	956	0.72343	0.0247249	0.420016	380	547	927	1.11372	0.0906232	0.527169	919	1991	2910	0.247345	0	0	0.315729	0.227499
18S	478	G	119	637	756	1.01071	0	0.502995	438	558	996	0.852658	0	0.460484	241	759	1000	1.14274	0.213696	0.533555	0.499012	0.0299639
18S	479	C	344	1010	1354	0.0491021	0	0	1308	697	2005	0.208851	0	0	155	1258	1413	0.279004	0	0.218262	0.072754	0.10289
18S	480	G	307	436	743	0.779973	0	0.438525	757	734	1491	0.102986	0	0.0934272	808	241	1049	0.54654	0	0.353613	0.295188	0.146818
18S	481	C	682	1033	1715	0.292502	0	0	1362	1483	2845	0.475619	0	0	1343	447	1790	0.240474	0	0	0	0
18S	482	G	383	714	1097	0.136167	0	0.119944	505	1163	1668	0.0366354	0	0	171	267	438	1.99038	0.205467	0.666102	0.262015	0.289898
18S	483	C	902	1922	2824	0.643843	0	0	1474	2334	3808	0.663245	0	0	384	1333	1717	0.44037	0	0	0	0
18S	484	A	25	20	45	27.7034	0.889315	0.965892	38	31	69	22.3387	0.85528	0.957739	20	70	90	10.1597	0.759184	0.911289	0.944974	0.0240499	1	0.965892	0.957739	0.911289	0.944974	0.0240499
18S	485	A	722	137	859	0.438062	0	0.304866	812	316	1128	0.253509	0	0.202382	207	443	650	0.431302	0	0.301659	0.269636	0.0475736
18S	486	A	1378	114	1492	0.220756	0	0	1185	211	1396	0.106538	0	0	328	179	507	0.802712	0.0245089	0.445767	0.148589	0.210137
18S	487	U	967	116	1083	0.132493	0	0.117088	748	209	957	0.234482	0	0.190104	263	583	846	0.00625738	0	0.00622577	0.104472	0.0755961
18S	488	U	1172	125	1297	0.0586201	0	0	759	201	960	0.0542028	0	0.0514667	256	983	1239	0.385663	0	0	0.0171556	0.0242616
18S	489	A	725	43	768	0.71468	0.00554759	0.417117	333	72	405	1.47956	0.00201622	0.597295	138	453	591	0.426839	0	0.299505	0.437972	0.122464
18S	490	C	1042	45	1087	0.108967	0	0.098341	551	48	599	0.305833	0	0.234505	305	696	1001	0.269949	0	0	0.110949	0.0961504
18S	491	C	1218	62	1280	0.0356232	0	0	635	46	681	0.15422	0	0.133784	392	665	1057	0.30376	0	0	0.0445946	0.0630662
18S	492	C	1418	64	1482	0.195714	0	0	744	46	790	0.0934822	0	0	440	469	909	0.198449	0	0	0	0
18S	493	A	1156	50	1206	0.0477677	0	0	618	32	650	0.00407919	0	0.00406885	304	258	562	0.296033	0	0.228728	0.077599	0.106877
18S	494	C	2046	93	2139	0.549185	0	0	758	30	788	0.267948	0	0	646	157	803	0.209605	0	0	0	0
18S	495	U	1584	17	1601	0.42628	0	0	1148	65	1213	0.621673	0	0	443	87	530	0.0977401	0	0.0891906	0.0297302	0.0420448
18S	496	C	809	50	859	0.0481008	0	0.0459442	245	11	256	1.03342	0.0879096	0.509192	341	53	394	0.360788	0	0.265626	0.273587	0.189204
18S	497	C	507	85	592	0.352239	0	0.260811	499	30	529	0.191405	0	0	398	23	421	0.0741443	0	0.069179	0.109997	0.110318
18S	498	C	294	68	362	0.908448	0.119745	0.476702	212	48	260	0.542146	0	0.352428	474	45	519	0.300085	0	0	0.276377	0.201906
18S	499	G	96	55	151	2.91447	0.324508	0.745791	62	24	86	3.21596	0.350308	0.764892	210	21	231	0.477826	0.0102248	0.324276	0.611653	0.203356
18S	500	A	72	24	96	4.47835	0.21607	0.819005	61	21	82	2.98514	0.203071	0.751339	156	17	173	0.951277	0	0.488955	0.686433	0.142344
18S	501	C	98	54	152	1.89237	0	0.655745	46	17	63	3.60069	0.191788	0.785309	197	26	223	0.504514	0	0.336331	0.592462	0.188677
18S	502	C	58	75	133	2.29677	0.0559067	0.698253	98	30	128	0.962705	0.0328323	0.492444	46	9	55	6.1625	0.52852	0.862534	0.68441	0.151406
18S	503	C	54	71	125	2.47831	0.130162	0.714133	109	44	153	0.624531	0	0.385981	45	26	71	4.70108	0.385892	0.826608	0.642241	0.186931
18S	504	G	128	54	182	2.43564	0	0.710063	285	26	311	0.0896724	0	0	96	38	134	3.18691	0	0.76251	0.490857	0.347748
18S	505	G	280	162	442	1.05972	0	0.515061	274	65	339	0.184052	0	0.15583	306	58	364	1.16329	0	0.538423	0.403105	0.17511
18S	506	G	684	171	855	0.142848	0	0.125121	260	144	404	0.0652126	0	0.0613625	683	67	750	0.113567	0	0.102107	0.0961968	0.0263626
18S	507	G	809	208	1017	0.167638	0	0.143691	225	73	298	1.08748	0	0.521789	941	61	1002	0.0790628	0	0.0733376	0.246273	0.196925
18S	508	A	1284	153	1437	0.0816412	0	0.0755275	379	163	542	0.912052	0	0.477462	1142	89	1231	0.360642	0	0.265211	0.272733	0.164175
18S	509	G	244	20	264	6.51178	0.513061	0.867311	65	12	77	17.6138	0.695868	0.946929	206	6	212	9.92869	0.584962	0.908888	0.907709	0.0325143	1	0.867311	0.946929	0.908888	0.907709	0.0325143
18S	510	G	3461	49	3510	0.455381	0	0	1143	103	1246	0.395768	0	0.283711	2819	42	2861	0.107974	0	0	0.0945705	0.133743
18S	511	U	4576	128	4704	0.594382	0	0	1855	184	2039	0.0845752	0	0	3754	203	3957	0.318606	0	0	0	0
18S	512	A	109	4	113	22.234	0.771166	0.957321	39	3	42	58.3672	0.927353	0.983541	91	31	122	28.8335	0.846305	0.966744	0.969202	0.0108444	1	0.957321	0.983541	0.966744	0.969202	0.0108444
18S	513	G	2238	170	2408	0.139606	0	0.122548	2570	179	2749	0.0681576	0	0.0638303	2806	792	3598	0.167531	0	0.143526	0.109968	0.0337298
18S	514	U	5303	438	5741	0.538885	0	0	6318	723	7041	0.57303	0	0	5859	3639	9498	0.549465	0	0	0	0
18S	515	G	2583	267	2850	0.13481	0	0.118832	3412	909	4321	0.111456	0	0	3815	2386	6201	0.129467	0	0	0.0396108	0.0560181
18S	516	A	2586	242	2828	0.307384	0	0.235177	3871	956	4827	0.077283	0	0	4209	1234	5443	0.16634	0	0.14264	0.125939	0.0967342
18S	517	C	503	15	518	6.97568	0.661957	0.87483	643	75	718	6.4384	0.633499	0.865724	603	54	657	10.229	0.74322	0.911068	0.883874	0.019585	1	0.87483	0.865724	0.911068	0.883874	0.019585
18S	518	G	2358	774	3132	0.348622	0	0.258564	3333	1930	5263	0.033384	0	0.0323114	5806	526	6332	0.174614	0	0.148677	0.146517	0.0923797
18S	519	A	5908	449	6357	0.329359	0	0	8346	802	9148	0.408153	0	0	13111	401	13512	0.466959	0	0	0	0
18S	520	A	4278	517	4795	0.0319966	0	0	5471	592	6063	0.0245859	0	0	9154	294	9448	0.167426	0	0	0	0
18S	521	A	4479	427	4906	0.0621108	0	0	5737	396	6133	0.0669366	0	0	9621	237	9858	0.239347	0	0	0	0
18S	522	A	7545	367	7912	0.460137	0	0	9041	269	9310	0.442138	0	0	11641	210	11851	0.412166	0	0	0	0
18S	523	A	4107	460	4567	0.0134024	0	0.013228	4915	248	5163	0.0428673	0	0.0411129	6306	162	6468	0.110642	0	0.0996339	0.0513249	0.0360066
18S	524	U	8087	471	8558	0.511842	0	0	9105	304	9409	0.497486	0	0	10687	268	10955	0.418005	0	0	0	0
18S	525	A	3319	662	3981	0.120707	0	0.10773	3636	443	4079	0.186149	0	0.156968	5519	81	5600	0.115825	0	0.103818	0.122839	0.0241858
18S	526	A	2864	264	3128	0.339505	0	0.253516	2923	273	3196	0.339342	0	0.253424	4051	51	4102	0.296972	0	0.229017	0.245319	0.0115275
18S	527	C	1838	907	2745	0.426786	0.00451653	0.299201	1956	402	2358	0.624238	0.0344194	0.384427	2036	297	2333	0.999076	0.168513	0.499876	0.394501	0.0822346
18S	528	A	983	864	1847	0.992082	0.139586	0.498148	1040	473	1513	1.27527	0.15043	0.560654	1533	260	1793	1.21782	0.136031	0.549246	0.536016	0.0271788
18S	529	A	777	1682	2459	0.267778	0	0.211286	742	585	1327	1.14764	0.0576125	0.53456	1449	152	1601	1.02251	0.0480887	0.505722	0.417189	0.146071
18S	530	U	960	2009	2969	0.0745567	0	0	1230	848	2078	0.155112	0	0.134339	1657	537	2194	0.247679	0	0.198584	0.110974	0.082738
18S	531	A	929	1248	2177	0.0733037	0	0.0683265	1096	571	1667	0.145823	0	0.127332	983	183	1166	0.9338	0.106668	0.483097	0.226252	0.183208
18S	532	C	1372	2103	3475	0.447491	0	0	1720	1052	2772	0.437589	0	0	1161	545	1706	0.121246	0	0.108191	0.0360638	0.0510019
18S	533	A	543	1965	2508	0.284465	0	0	463	766	1229	0.263758	0	0.208844	614	749	1363	0.289288	0	0.224506	0.14445	0.102341
18S	534	G	912	851	1763	0.0495213	0	0	1490	407	1897	0.257558	0	0	1801	799	2600	0.408924	0	0	0	0
18S	535	G	845	181	1026	0.535465	0.0837643	0.348953	809	373	1182	0.205044	0	0.170274	1778	478	2256	0.344287	0	0	0.173076	0.142473
18S	536	A	692	94	786	0.775222	0.103047	0.437003	667	249	916	0.543475	0.0230318	0.35236	1656	111	1767	0.194237	0	0	0.263121	0.189236
18S	537	C	416	82	498	1.55974	0.177703	0.609813	379	279	658	1.22003	0.145155	0.549932	1199	173	1372	0.0285182	0	0	0.386582	0.274445
18S	538	U	252	130	382	2.07148	0.211213	0.674998	650	227	877	0.589585	0	0.371171	741	302	1043	0.208589	0	0.172726	0.406298	0.206551
18S	539	C	320	168	488	1.14594	0.077848	0.534514	439	261	700	0.917578	0.058604	0.478865	564	65	629	0.8594	0.112959	0.462587	0.491989	0.0307955
18S	540	U	908	161	1069	0.0669574	0	0	1446	638	2084	0.419787	0	0	945	159	1104	0.0900251	0	0	0	0
18S	541	U	578	73	651	0.637798	0.027357	0.389789	855	291	1146	0.124644	0	0.110916	438	56	494	0.861033	0.127695	0.463167	0.321291	0.151744
18S	542	U	621	82	703	0.633491	0.0734084	0.388152	1141	306	1447	0.104128	0	0	451	53	504	0.679142	0.008176	0.404935	0.264362	0.187058
18S	543	C	1068	700	1768	0.291653	0	0	2244	674	2918	0.569426	0	0	702	132	834	0.0379907	0	0.0366425	0.0122142	0.0172734
18S	544	G	358	746	1104	0.46917	0	0.319541	509	324	833	1.0338	0	0.508609	237	199	436	1.64577	0	0.622576	0.483575	0.124974
18S	545	A	502	1156	1658	0.169044	0	0.144675	579	404	983	1.04336	0	0.510864	286	163	449	2.76765	0	0.735016	0.463519	0.24332
18S	546	G	786	1680	2466	0.0782192	0	0	821	396	1217	0.857207	0	0.461761	422	169	591	2.53765	0.166396	0.717669	0.393143	0.296978
18S	547	G	768	506	1274	1.28825	0.181936	0.563178	657	195	852	2.12979	0.322404	0.680745	612	101	713	2.95422	0.349207	0.74737	0.663764	0.0761486
18S	548	C	1336	263	1599	1.07781	0.225661	0.518879	1201	400	1601	0.881551	0.154643	0.468679	1183	353	1536	1.22029	0.184843	0.54977	0.512443	0.0334166
18S	549	C	2563	1206	3769	0.0468406	0	0	2701	426	3127	0.0703538	0	0.0657491	1877	1071	2948	0.358057	0	0.26372	0.109823	0.112083
18S	550	C	2917	1425	4342	0.0436283	0	0	3436	655	4091	0.0566607	0	0	3154	2140	5294	0.117646	0	0	0	0
18S	551	U	3761	1663	5424	0.130073	0	0	5267	1052	6319	0.298256	0	0	5129	4143	9272	0.412633	0	0	0	0
18S	552	G	2080	3824	5904	0.066996	0	0	3251	930	4181	0.342253	0	0.255029	2419	2395	4814	0.587064	0	0.369954	0.208328	0.154601
18S	553	U	3666	3571	7237	0.159845	0	0	4314	1979	6293	0.00694842	0	0	3636	6605	10241	0.155256	0	0	0	0
18S	554	A	2831	2000	4831	0.472542	0.038393	0.320947	2934	2589	5523	0.322964	0	0.244155	2923	3873	6796	0.570881	0	0.363449	0.309517	0.0493674
18S	555	A	3640	2350	5990	0.272883	0.0252277	0.21441	3382	3205	6587	0.225292	0.0270318	0.183891	3799	3512	7311	0.633731	0.0755747	0.387937	0.262079	0.0898627
18S	556	U	5617	3122	8739	0.0677676	0	0	4711	4669	9380	0.045649	0	0	5556	5037	10593	0.277931	0	0.217501	0.0725004	0.102531
18S	557	U	5084	3982	9066	0.0430119	0	0	4604	6196	10800	0.11819	0	0	7754	7877	15631	0.0843014	0	0	0	0
18S	558	G	6903	5453	12356	0.289002	0	0	6473	5904	12377	0.19838	0	0	10372	12774	23146	0.37332	0	0	0	0
18S	559	G	5476	5031	10507	0.120486	0	0	5377	5794	11171	0.0600241	0	0	11331	9554	20885	0.261914	0	0	0	0
18S	560	A	5907	4048	9955	0.0553089	0	0	6776	5377	12153	0.119815	0	0	13458	6082	19540	0.19544	0	0	0	0
18S	561	A	4214	4103	8317	0.174176	0	0.148354	5956	5154	11110	0.00885509	0	0	9283	4672	13955	0.177964	0	0.151087	0.0998138	0.0705878
18S	562	U	8094	6074	14168	0.351352	0	0	9192	9130	18322	0.442113	0	0	17622	9208	26830	0.445563	0	0	0	0
18S	563	G	5084	4256	9340	0.0044059	0	0.00438705	5846	4129	9975	0.0734162	0	0.0684013	10275	5875	16150	0.043912	0	0	0.0242628	0.031262
18S	564	A	5856	4189	10045	0.127659	0	0	4858	5626	10484	0.0533492	0	0	11265	4964	16229	0.122433	0	0	0	0
18S	565	G	5035	2189	7224	0.145693	0	0.127181	4621	2877	7498	0.251537	0	0.201004	5402	2842	8244	0.626742	0.0915604	0.385303	0.23783	0.108547
18S	566	U	5826	1626	7452	0.0042235	0	0.0042063	6256	2991	9247	0.105845	0	0	6615	2862	9477	0.223287	0	0.182546	0.0622507	0.0850788
18S	567	C	5165	2582	7747	0.131843	0	0	5310	2752	8062	0.0720479	0	0	5416	3257	8673	0.188379	0	0.158533	0.0528443	0.0747332
18S	568	C	6122	2963	9085	0.360393	0	0	6311	2595	8906	0.277798	0	0	7186	3935	11121	0.20291	0	0	0	0
18S	569	A	2950	1309	4259	0.243704	0.0184092	0.195987	2698	1423	4121	0.372373	0.0774652	0.271383	4334	2964	7298	0.0241525	0	0.023586	0.163652	0.103714
18S	570	C	1220	2028	3248	0.398745	0.0128816	0.285136	1387	1801	3188	0.520034	0.0455448	0.342191	2050	4068	6118	0.0302609	0	0.0293768	0.218901	0.136023
18S	571	U	804	1263	2067	0.880921	0.117346	0.468466	1014	1506	2520	0.619772	0.0220579	0.382723	1362	1801	3163	0.751117	0.11899	0.429013	0.426734	0.0350416
18S	572	U	588	1182	1770	0.892195	0.0422184	0.471654	575	1053	1628	1.1733	0.0843126	0.540023	963	927	1890	1.65573	0.248081	0.62358	0.545086	0.0621268
18S	573	U	1235	1399	2634	0.0299346	0	0.0290753	1270	1751	3021	0.106887	0	0	2023	3119	5142	0.223164	0	0	0.00969177	0.0137062
18S	574	A	799	574	1373	0.734449	0	0.423626	820	1298	2118	0.0866813	0	0.0798017	1548	1997	3545	0.0194648	0	0.0190984	0.174175	0.178121
18S	575	A	962	458	1420	0.340582	0	0.254189	767	580	1347	0.394395	0	0.282994	1321	627	1948	0.618545	0.00856446	0.382282	0.306488	0.0548695
18S	576	A	77	133	210	8.15966	0.753913	0.891287	101	149	250	6.2784	0.685528	0.86308	223	98	321	8.494	0.736778	0.894963	0.88311	0.0142428	1	0.891287	0.86308	0.894963	0.88311	0.0142428
18S	577	U	1250	319	1569	0.0647983	0	0.0608914	739	552	1291	0.230452	0	0.187409	2515	452	2967	0.161785	0	0	0.0827667	0.0780572
18S	578	C	1481	370	1851	0.143179	0	0	549	488	1037	0.470317	0	0.320084	1806	311	2117	0.163472	0	0.140561	0.153548	0.130996
18S	579	C	1319	388	1707	0.0815183	0	0	611	429	1040	0.457306	0	0.314009	2179	416	2595	0.0916538	0	0	0.10467	0.148025
18S	580	U	1493	513	2006	0.277102	0	0	687	1515	2202	0.40695	0	0	2175	388	2563	0.16008	0	0	0	0
18S	581	U	1244	655	1899	0.214596	0	0	595	886	1481	0.0491078	0	0	1731	517	2248	0.0673435	0	0	0	0
18S	582	U	2019	731	2750	0.48781	0	0	947	1115	2062	0.303743	0	0	2724	1039	3763	0.478395	0	0	0	0
18S	583	A	945	134	1079	0.56715	0.0541327	0.362113	515	1049	1564	0.0317998	0	0.0308388	1197	447	1644	0.475461	0	0.322379	0.238443	0.147692
18S	584	A	587	109	696	1.37172	0.209302	0.578715	348	523	871	0.900688	0.0697944	0.474161	733	312	1045	1.24506	0.108224	0.554814	0.535897	0.0447311
18S	585	C	380	532	912	0.776682	0.0396415	0.437423	264	1175	1439	0.13034	0	0.115381	500	967	1467	0.579731	0	0.367139	0.306648	0.138256
18S	586	G	401	526	927	0.883513	0.0320758	0.469346	325	955	1280	0.399228	0	0.285479	624	919	1543	0.578008	0	0.36644	0.373755	0.0752411
18S	587	A	1025	958	1983	0.100174	0	0	623	1452	2075	0.11961	0	0	1371	633	2004	0.31806	0	0.241401	0.0804669	0.113797
18S	588	G	793	1180	1973	0.0459192	0	0	749	1967	2716	0.323122	0	0	1631	1503	3134	0.136371	0	0	0	0
18S	589	G	490	1989	2479	0.0630824	0	0	466	1733	2199	0.0851212	0	0	783	4308	5091	0.459403	0	0	0	0
18S	590	A	70	411	481	5.5683	0.5008	0.848022	36	259	295	7.91344	0.656023	0.888146	72	288	360	9.19843	0.724377	0.902191	0.879453	0.022953	1	0.848022	0.888146	0.902191	0.879453	0.022953
18S	591	U	634	1411	2045	0.762219	0	0.432654	558	1037	1595	0.870781	0.0332857	0.46562	962	1608	2570	0.531795	0.0143295	0.347259	0.415178	0.0498756
18S	592	C	477	3418	3895	0.00178531	0	0.00178258	453	3094	3547	0.103298	0	0	532	3949	4481	0.0345927	0	0	0.000594194	0.000840317
18S	593	C	779	3304	4083	0.122445	0	0.109112	528	3312	3840	0.00548179	0	0	134	5970	6104	0.231481	0	0	0.0363706	0.0514358
18S	594	A	316	2005	2321	1.38644	0.255719	0.581071	380	1736	2116	1.16225	0.179733	0.537636	153	3692	3845	0.463139	0.0248054	0.316594	0.478434	0.115803
18S	595	U	575	9665	10240	0.523333	0	0	380	2941	3321	0.392033	0	0.281687	151	6409	6560	0.172982	0	0	0.0938957	0.132789
18S	596	U	472	8555	9027	0.407592	0	0	312	7498	7810	0.413306	0	0	121	5908	6029	0.038279	0	0	0	0
18S	597	G	907	6571	7478	0.181432	0	0	708	6831	7539	0.257834	0	0	327	7001	7328	0.0616971	0	0	0	0
18S	598	G	949	3956	4905	0.346227	0	0.257222	730	4924	5654	0.119275	0	0.106581	413	8326	8739	0.168291	0	0	0.121268	0.105523
18S	599	A	1593	6968	8561	0.267336	0	0	1142	8704	9846	0.349928	0	0	535	6953	7488	0.0800671	0	0.0741407	0.0247136	0.0349503
18S	600	G	1269	8553	9822	0.379685	0	0	948	6551	7499	0.0808607	0	0	591	9631	10222	0.209808	0	0	0	0
18S	601	G	55	518	573	11.4918	0.804581	0.920076	122	473	595	12.4624	0.790184	0.925834	33	670	703	12.7821	0.805454	0.927538	0.924483	0.00319272	1	0.920076	0.925834	0.927538	0.924483	0.00319272
18S	602	G	417	4334	4751	0.331685	0	0.249111	870	5609	6479	0.162006	0	0.139438	482	6839	7321	0.280749	0	0.21923	0.202593	0.0462936
18S	603	C	1417	8689	10106	0.465497	0	0	2348	12513	14861	0.56978	0	0	1473	18700	20173	0.594862	0	0	0	0
18S	604	A	884	3851	4735	0.271532	0	0.213583	1619	5681	7300	0.0238537	0	0	986	7690	8676	0.159162	0	0.137321	0.116968	0.0883746
18S	605	A	1269	4603	5872	0.0205214	0	0	1527	9274	10801	0.405887	0	0	1761	11523	13284	0.286334	0	0	0	0
18S	606	G	798	4159	4957	0.120434	0	0.107508	641	4647	5288	0.235804	0	0.190839	1384	6468	7852	0.3003	0	0.230969	0.176439	0.0514212
18S	607	U	1330	3836	5166	0.0242264	0	0	820	5717	6537	0.106438	0	0	2278	7537	9815	0.0153706	0	0	0	0
18S	608	C	1348	3881	5229	0.0358275	0	0	919	3994	4913	0.184195	0	0.155571	2025	7923	9948	0.0120894	0	0	0.051857	0.0733369
18S	609	U	1395	2751	4146	0.199319	0	0.166227	927	2460	3387	0.635344	0.00417763	0.388578	1882	5153	7035	0.433318	0	0.302348	0.285718	0.0915328
18S	610	G	3211	5329	8540	0.530605	0	0	2193	3246	5439	0.187441	0	0	5903	9665	15568	0.46475	0	0	0	0
18S	611	G	1098	2385	3483	0.245557	0	0.197192	891	1742	2633	0.626778	0.0435652	0.385378	2649	4058	6707	0.357353	0.000701837	0.263301	0.281957	0.0779509
18S	612	U	1598	2265	3863	0.0708793	0	0.066204	1530	2189	3719	1.19474e-05	0	0	4778	4594	9372	0.0798084	0	0	0.022068	0.0312089
18S	613	G	745	411	1156	2.72212	0.447901	0.731506	896	597	1493	1.52196	0.292481	0.603644	3221	1402	4623	0.985407	0.192419	0.496379	0.610509	0.0961127
18S	614	C	1471	1089	2560	0.555911	0	0.35738	1762	783	2545	0.311325	0	0.237484	5391	1323	6714	0.305831	0	0.234231	0.276365	0.0573015
18S	615	C	2453	1136	3589	0.063321	0	0.0595658	3254	950	4204	0.288387	0	0	8593	875	9468	0.119723	0	0	0.0198553	0.0280796
18S	616	A	1993	1802	3795	0.0353589	0	0.03416	2260	590	2850	0.106657	0	0.0964078	7632	618	8250	0.0809047	0	0.0748574	0.0684751	0.0258102
18S	617	G	1719	931	2650	0.444419	0	0.307761	1983	491	2474	0.209311	0	0.173141	4885	1863	6748	0.285259	0	0.221972	0.234291	0.0556444
18S	618	C	4100	1760	5860	0.388754	0	0	4111	1092	5203	0.48948	0	0	8840	4014	12854	0.358201	0	0	0	0
18S	619	A	3335	865	4200	0.0612129	0	0	1950	874	2824	0.0250344	0	0.0244314	7245	2117	9362	0.0489705	0	0	0.00814381	0.0115171
18S	620	G	2465	750	3215	0.285182	0	0.221954	1143	280	1423	1.13688	0.18845	0.532204	5067	1906	6973	0.314232	0	0.239126	0.331094	0.142379
18S	621	C	3513	1055	4568	0.157345	0	0	1771	606	2377	0.158892	0	0.137156	6796	684	7480	0.167989	0	0.143844	0.0936667	0.0662886
18S	622	C	5334	1078	6412	0.458698	0	0	2923	991	3914	0.400795	0	0	11050	3960	15010	0.50886	0	0	0	0
18S	623	G	1290	1220	2510	0.456693	0	0.313599	985	556	1541	0.579161	0	0.366903	4494	713	5207	0.537402	0	0.349596	0.343366	0.0222026
18S	624	C	2498	1777	4275	0.256301	0	0	1728	856	2584	0.175186	0	0	9221	947	10168	0.324369	0	0	0	0
18S	625	G	4802	799	5601	0.546807	0	0	2927	681	3608	0.531837	0	0	11620	736	12356	0.53626	0	0	0	0
18S	626	G	1258	353	1611	0.603053	0.00580268	0.376336	1540	451	1991	0.152125	0	0	3029	276	3305	0.843463	0.0620752	0.457618	0.277985	0.199346
18S	627	U	52	56	108	20.9694	0.857155	0.954881	35	34	69	24.9892	0.894557	0.962051	130	26	156	37.6095	0.914951	0.97426	0.963731	0.00800025	1	0.954881	0.962051	0.97426	0.963731	0.00800026
18S	628	A	877	706	1583	0.149902	0	0.130432	484	411	895	0.774281	0	0.436666	2192	361	2553	1.05611	0	0.513743	0.36028	0.165545
18S	629	A	599	210	809	0.833704	0	0.454962	462	278	740	0.902684	0.00199171	0.474763	2945	92	3037	0.42069	0	0.296185	0.408637	0.0799252
18S	630	U	321	169	490	1.86547	0	0.65148	441	354	795	0.75215	0	0.42958	2081	190	2271	0.84307	0	0.457536	0.512866	0.0986773
18S	631	U	144	86	230	4.34786	0.180645	0.813668	480	323	803	0.740616	0	0.425795	2453	798	3251	0.112662	0	0.101283	0.446915	0.291213
18S	632	C	392	196	588	0.660762	0	0.398274	871	415	1286	0.0540965	0	0.0513581	3870	657	4527	0.342979	0	0	0.149877	0.17689
18S	633	C	434	298	732	0.444869	0	0.308187	1372	453	1825	0.169965	0	0	6331	670	7001	0.615386	0	0	0.102729	0.145281
18S	634	A	381	331	712	0.681596	0.0254845	0.405665	851	685	1536	0.161426	0	0.139067	2599	280	2879	0.119965	0	0.107148	0.217294	0.133835
18S	635	G	284	800	1084	0.142468	0	0.124803	671	405	1076	0.901764	0.140028	0.474404	845	551	1396	1.34079	0.203715	0.572968	0.390725	0.192293
18S	636	C	322	2106	2428	0.454567	0	0	1093	809	1902	0.219361	0	0.179976	2512	745	3257	0.0780336	0	0	0.059992	0.0848415
18S	637	U	352	1148	1500	0.0910874	0	0.0835342	1363	1258	2621	0.0168489	0	0	1872	482	2354	0.321401	0	0.243306	0.108947	0.100941
18S	638	C	403	914	1317	0.310605	0	0.237131	1457	1452	2909	0.0879191	0	0	1597	617	2214	0.310614	0	0.237081	0.158071	0.111773
18S	639	C	746	1845	2591	0.334165	0	0	2418	2165	4583	0.421573	0	0	2134	878	3012	0.117793	0	0	0	0
18S	640	A	494	1048	1542	0.241442	0	0.194586	1832	795	2627	0.130361	0	0.115366	1825	352	2177	0.133298	0	0.117667	0.14254	0.0368146
18S	641	A	696	1056	1752	0.141839	0	0.124282	2168	704	2872	0.0973469	0	0.0887393	1579	225	1804	0.45811	0	0.3143	0.175774	0.0990218
18S	642	U	1524	2318	3842	0.534536	0	0	4292	1127	5419	0.451509	0	0	3040	599	3639	0.320046	0	0	0	0
18S	643	A	1116	1610	2726	0.317638	0	0	3710	779	4489	0.305667	0	0	3230	423	3653	0.313325	0	0	0	0
18S	644	G	70	26	96	21.3873	0.875672	0.955772	219	61	280	11.6894	0.803998	0.921453	147	19	166	16.6911	0.847604	0.943794	0.940339	0.0142221	1	0.955772	0.921453	0.943794	0.940339	0.0142221
18S	645	C	793	1615	2408	0.207375	0	0	2173	1068	3241	0.0376517	0	0	1760	1044	2804	0.0237037	0	0	0	0
18S	646	G	649	643	1292	0.636092	0	0.388971	1564	841	2405	0.330678	0	0.248581	1085	837	1922	0.700508	0	0.412067	0.349873	0.0722421
18S	647	U	1199	1194	2393	0.14825	0	0	2968	1787	4755	0.390265	0	0	2292	2795	5087	0.368149	0	0	0	0
18S	648	A	920	605	1525	0.462829	0	0.316535	1712	1115	2827	0.0906451	0	0.0831384	1163	956	2119	0.894769	0.0100548	0.472349	0.290674	0.159943
18S	649	U	965	725	1690	0.319233	0	0.242092	1894	1174	3068	0.0493212	0	0	1236	2555	3791	0.169635	0	0.145065	0.129052	0.0994801
18S	650	A	919	1262	2181	0.0949129	0	0.0867217	1910	783	2693	0.0617504	0	0.0581794	776	2044	2820	0.831573	0.052431	0.454109	0.19967	0.180292
18S	651	U	613	1284	1897	0.449502	0.0549553	0.310221	1009	646	1655	0.909997	0.180973	0.47659	494	2819	3313	0.858244	0.157978	0.461933	0.416248	0.0752108
18S	652	U	1170	2952	4122	0.338734	0	0	2080	2439	4519	0.347198	0	0	977	8701	9678	0.318129	0	0	0	0
18S	653	A	672	1579	2251	0.41341	0.0215119	0.292583	1093	1111	2204	0.495722	0.0384103	0.331527	491	5091	5582	0.413999	0	0.292823	0.305644	0.018302
18S	654	A	760	2378	3138	0.126388	0	0.112239	1136	1539	2675	0.192518	0	0.161489	399	7306	7705	0.0930747	0	0.0851595	0.119629	0.0315964
18S	655	A	624	2587	3211	0.21685	0	0.178252	734	2451	3185	0.0269129	0	0.0262156	559	10861	11420	0.215091	0	0	0.0681557	0.0785818
18S	656	G	1425	3751	5176	0.244423	0	0	1559	1003	2562	0.31213	0	0.237951	1251	8509	9760	0.0205694	0	0	0.079317	0.112171
18S	657	U	1742	2585	4327	0.0285582	0	0	1822	2059	3881	0.14263	0	0	1633	11679	13312	0.285187	0	0	0	0
18S	658	U	2628	1980	4608	0.0830862	0	0	2203	3193	5396	0.399249	0	0	2596	14479	17075	0.470591	0	0	0	0
18S	659	G	772	2842	3614	0.167561	0	0.143548	1073	2415	3488	0.0449763	0	0	649	7954	8603	0.0948525	0	0.0866442	0.0767306	0.0590209
18S	660	C	1102	7510	8612	0.58908	0	0	1181	1842	3023	0.10808	0	0.097567	984	10179	11163	0.225669	0	0	0.0325223	0.0459935
18S	661	U	1351	4191	5542	0.340961	0	0	1772	2683	4455	0.302065	0	0	1447	10898	12345	0.372087	0	0	0	0
18S	662	G	445	2608	3053	0.165568	0	0.142089	667	1498	2165	0.448861	0	0.309902	384	4131	4515	0.66337	0.0651492	0.398864	0.283618	0.106463
18S	663	C	1009	2582	3591	0.161464	0	0	1681	2168	3849	0.27643	0	0	679	5254	5933	0.0620174	0	0.0584051	0.0194684	0.0275324
18S	664	A	528	1018	1546	0.819974	0.0556309	0.450702	858	1911	2769	0.0426314	0	0	361	2225	2586	1.14509	0.125253	0.533916	0.328206	0.23455
18S	665	G	590	600	1190	1.02315	0.0272826	0.50593	797	1172	1969	0.221331	0	0.181297	405	1415	1820	1.41526	0.144394	0.586099	0.424442	0.175017
18S	666	U	495	593	1088	0.89445	0	0.472371	685	1425	2110	0.0328491	0	0.0318189	193	2965	3158	0.122876	0	0.109461	0.20455	0.192012
18S	667	U	675	465	1140	0.302921	0	0.23265	969	1365	2334	0.168346	0	0	207	2230	2437	0.157064	0	0.135792	0.122814	0.0954214
18S	668	A	87	21	108	10.7678	0.761182	0.915736	115	62	177	9.9196	0.790154	0.908889	29	199	228	9.23173	0.740255	0.90265	0.909092	0.0053443	1	0.915736	0.908889	0.90265	0.909092	0.0053443
18S	669	A	432	289	721	0.444491	0	0.30801	520	1242	1762	0.0608054	0	0	123	1151	1274	0.534153	0	0.348352	0.218787	0.15558
18S	670	A	665	271	936	0.0671291	0	0	685	662	1347	0.155597	0	0.134733	151	1876	2027	0.176655	0	0	0.0449109	0.0635136
18S	671	A	490	183	673	0.270557	0	0.213193	646	574	1220	0.26967	0	0.212531	138	1371	1509	0.111508	0	0.100382	0.175368	0.0530243
18S	672	A	811	115	926	0.10543	0	0	1100	492	1592	0.0611704	0	0	187	1587	1774	0.0201502	0	0	0	0
18S	673	G	593	59	652	0.325404	0	0.245797	633	368	1001	0.532812	0	0.347831	137	589	726	1.59875	0.236527	0.615525	0.403051	0.155909
18S	674	C	827	292	1119	0.275714	0	0	949	412	1361	0.248817	0	0.199359	301	1165	1466	0.252708	0	0.201839	0.133733	0.0945688
18S	675	U	596	217	813	0.124379	0	0.110741	673	782	1455	0.312782	0	0.238384	210	1117	1327	0.605664	0.0773809	0.377382	0.242169	0.108889
18S	676	C	841	319	1160	0.0751172	0	0	844	956	1800	0.313357	0	0.238693	458	2513	2971	0.176933	0	0	0.0795644	0.112521
18S	677	G	403	213	616	0.850963	0	0.460144	407	2202	2609	0.0911281	0	0	190	1646	1836	0.43966	0	0.305507	0.255217	0.191189
18S	678	U	898	237	1135	0.0277973	0	0.0270687	649	980	1629	0.729223	0	0.421855	411	3194	3605	0.264374	0	0	0.149641	0.192801
18S	679	A	630	309	939	0.326785	0	0.246496	453	798	1251	1.46889	0.0347252	0.595153	410	2607	3017	0.065588	0	0	0.28055	0.24416
18S	680	G	294	543	837	0.56123	0	0.359755	267	5228	5495	0.494442	0	0	200	1600	1800	0.689907	0	0.408386	0.256047	0.182138
18S	681	U	330	883	1213	0.120968	0	0.107993	189	2793	2982	0.0782397	0	0.072585	222	3847	4069	0.298654	0	0	0.0601928	0.0449505
18S	682	U	473	3709	4182	0.746099	0	0	310	8824	9134	0.722323	0	0	383	8463	8846	0.742537	0	0	0	0
18S	683	G	82	170	252	5.20079	0.431886	0.839265	34	281	315	10.1182	0.59812	0.910316	53	370	423	6.34877	0.521668	0.8642	0.871261	0.029433	1	0.839265	0.910316	0.8642	0.871261	0.029433
18S	684	G	572	1048	1620	0.0831243	0	0	461	4442	4903	0.420994	0	0	400	2813	3213	0.149793	0	0	0	0
18S	685	A	591	627	1218	0.313545	0	0.23885	323	2496	2819	0.0518952	0	0.0493516	406	1200	1606	0.733527	0	0.423293	0.237165	0.152666
18S	686	U	346	474	820	1.15713	0.0610503	0.536723	274	1330	1604	0.83865	0	0.456277	368	556	924	1.95465	0.118934	0.661793	0.551598	0.0845582
18S	687	C	373	1758	2131	0.1702	0	0	440	1770	2210	0.132057	0	0.116699	393	1757	2150	0.169136	0	0.144725	0.0871412	0.0626714
18S	688	U	293	809	1102	0.749169	0	0.428522	422	1287	1709	0.367063	0	0.26862	372	1111	1483	0.607637	0	0.378128	0.358423	0.0667502
18S	689	U	224	1767	1991	0.124347	0	0	204	1684	1888	0.0201223	0	0.0197357	292	1909	2201	0.131305	0	0	0.00657855	0.00930348
18S	690	G	366	1709	2075	0.122608	0	0	268	1439	1707	0.173868	0	0.148189	567	2544	3111	0.391028	0	0	0.0493965	0.0698572
18S	691	G	619	1642	2261	0.199627	0	0	542	1215	1757	0.050809	0	0.0483785	928	2078	3006	0.392226	0	0	0.0161262	0.0228058
18S	692	G	583	2325	2908	0.411138	0	0	550	707	1257	0.439975	0.0267635	0.305712	679	1305	1984	0.0524209	0	0	0.101904	0.144114
18S	693	A	390	2665	3055	0.455981	0	0	304	705	1009	0.828075	0.140411	0.453222	561	1037	1598	0.163276	0	0.140434	0.197885	0.189434
18S	694	G	486	713	1199	0.450509	0	0.310765	265	971	1236	0.431959	0	0.301826	409	625	1034	0.714418	0.0416175	0.416947	0.343179	0.0522887
18S	695	C	157	1381	1538	0.0488557	0	0.0466089	52	3025	3077	0.499682	0	0	103	1184	1287	0.267072	0	0.210908	0.085839	0.0904611
18S	696	G	550	445	995	0.541644	0.0626306	0.351571	170	2168	2338	0.336131	0	0	404	1613	2017	0.303249	0	0	0.11719	0.165732
18S	697	G	811	496	1307	0.0544937	0	0.0517151	450	1978	2428	0.398257	0	0	755	1121	1876	0.346001	0	0	0.0172384	0.0243787
18S	698	G	454	309	763	0.688394	0.0500646	0.408038	166	814	980	0.549054	0	0.354678	317	617	934	0.226595	0	0.184896	0.315871	0.0951403
18S	699	C	124	833	957	0.128508	0	0.11398	23	1555	1578	0.154029	0	0	55	682	737	0.382475	0	0.276931	0.130304	0.113644
18S	700	G	252	528	780	0.184379	0	0.155844	65	832	897	0.456607	0	0.313713	105	362	467	0.978941	0.097273	0.495214	0.32159	0.138659
18S	701	G	541	461	1002	0.1667	0	0	157	949	1106	0.0486199	0	0.0464056	316	283	599	0.373907	0	0.272479	0.106295	0.119028
18S	702	G	610	216	826	0.0548032	0	0	311	325	636	0.602739	0.0224671	0.376437	696	122	818	0.143834	0	0	0.125479	0.177454
18S	703	C	724	490	1214	0.44652	0	0	359	515	874	0.0435302	0	0	525	162	687	0.157946	0	0	0	0
18S	704	G	379	169	548	0.24578	0	0.197579	273	397	670	0.0766518	0	0.0712933	464	128	592	0.199026	0	0	0.0896241	0.0816961
18S	705	G	197	85	282	1.52112	0.262306	0.604198	188	137	325	1.2498	0.223088	0.556274	198	43	241	0.960285	0.183344	0.490905	0.550459	0.0464342
18S	706	U	159	118	277	1.50835	0.228476	0.602196	177	260	437	0.54967	0.0384441	0.355225	145	61	206	1.13537	0.173075	0.532903	0.496775	0.104012
18S	707	C	284	236	520	0.478375	0	0.324002	217	279	496	0.52419	0	0.344368	236	91	327	0.357486	0	0.263937	0.310769	0.0341431
18S	708	C	277	327	604	0.28551	0	0.222384	205	498	703	0.0683239	0	0.0640394	181	123	304	0.438251	0	0.305407	0.197277	0.100125
18S	709	G	122	199	321	1.59686	0.0465106	0.615656	135	238	373	1.23547	0.109855	0.553329	100	50	150	1.88911	0.225864	0.655375	0.60812	0.0419994
18S	710	C	136	510	646	0.234999	0	0.190521	192	340	532	0.630686	0	0.387207	168	105	273	0.539497	0	0.35127	0.309666	0.0855159
18S	711	C	284	961	1245	0.382682	0	0	267	731	998	0.154121	0	0	361	270	631	0.412307	0	0	0	0
18S	712	G	134	729	863	0.000462963	0	0	253	781	1034	0.127257	0	0	178	202	380	0.0986585	0	0.0900141	0.0300047	0.0424331
18S	713	C	527	2090	2617	0.7452	0	0	630	1797	2427	0.688619	0	0	685	322	1007	0.650088	0	0	0	0
18S	714	G	266	530	796	0.0651331	0	0.0612224	346	592	938	0.0204591	0	0	348	107	455	0.082383	0	0	0.0204075	0.0288605
18S	715	A	215	432	647	0.251337	0	0.201103	229	633	862	0.0180507	0	0.0177509	242	86	328	0.297197	0	0.229645	0.1495	0.0938864
18S	716	G	177	231	408	0.94727	0	0.487072	204	858	1062	0.234222	0	0	156	291	447	0.0664187	0	0	0.162357	0.229608
18S	717	G	87	456	543	0.403758	0	0.288004	96	274	370	1.34019	0.129829	0.573345	64	59	123	2.78602	0.423267	0.737441	0.53293	0.185694
18S	718	C	142	547	689	0.0377939	0	0	121	701	822	0.114311	0	0	104	264	368	0.120536	0	0.107831	0.0359436	0.0508319
18S	719	G	89	209	298	1.17276	0	0.540588	91	291	382	0.817871	0	0.450553	73	194	267	0.529104	0	0.346869	0.446003	0.079151
18S	720	A	56	314	370	0.391225	0	0.281755	25	469	494	0.118249	0	0.105936	59	388	447	0.214782	0	0	0.12923	0.116199
18S	721	G	99	199	298	0.67146	0	0.402526	91	165	256	1.07164	0.064873	0.518264	71	287	358	0.0308573	0	0	0.30693	0.222116
18S	722	C	114	263	377	0.290564	0	0.225608	106	226	332	0.469436	0	0.320121	119	352	471	0.294327	0	0	0.18191	0.134292
18S	723	C	485	668	1153	0.653842	0	0	725	193	918	0.589203	0	0	401	324	725	0.595531	0	0	0	0
18S	724	A	53	256	309	0.57767	0	0.366904	51	132	183	1.50145	0.235521	0.601539	37	146	183	0.955495	0.130946	0.489982	0.486142	0.0958276
18S	725	C	74	251	325	0.429243	0	0.300975	94	167	261	0.601399	0	0.376443	71	76	147	1.36689	0.218418	0.579158	0.418859	0.117461
18S	726	C	93	389	482	0.0798942	0	0	145	358	503	0.237456	0	0	100	190	290	0.124322	0	0.110914	0.0369714	0.0522855
18S	727	G	97	248	345	0.402248	0	0.287452	114	228	342	0.207613	0	0.172336	60	91	151	1.49569	0.0120031	0.600893	0.35356	0.181095
18S	728	C	164	365	529	0.123333	0	0	158	265	423	0.0544549	0	0	52	266	318	0.15667	0	0.135817	0.0452725	0.0640249
18S	729	C	207	204	411	0.13959	0	0.122753	229	115	344	0.162963	0	0.140478	133	207	340	0.0912675	0	0.0838598	0.115697	0.0236465
18S	730	C	319	137	456	0.0734014	0	0	339	133	472	0.246676	0	0	244	119	363	0.0608364	0	0.0574965	0.0191655	0.0271041
18S	731	G	175	184	359	0.202438	0	0.168746	223	82	305	0.234096	0	0.190194	117	169	286	0.532907	0	0.348437	0.235792	0.0801315
18S	732	U	156	150	306	0.432211	0	0.302467	167	124	291	0.306545	0	0.235239	140	142	282	0.778799	0.0690002	0.438694	0.325467	0.0846374
18S	733	C	391	519	910	0.590291	0	0	302	431	733	0.556328	0	0	321	846	1167	0.578311	0	0	0	0
18S	734	C	197	140	337	0.440565	0	0.306458	123	66	189	1.1269	0.152896	0.531147	153	228	381	1.09238	0	0.522729	0.453444	0.103992
18S	735	C	156	122	278	0.960494	0	0.490822	159	64	223	0.918651	0.0501547	0.479917	234	141	375	1.95325	0	0.661986	0.544242	0.0833769
18S	736	C	221	153	374	0.658252	0	0.397595	198	162	360	0.351985	0	0.260881	363	380	743	0.939516	0	0.484743	0.381073	0.0921349
18S	737	G	122	140	262	1.78787	0.242845	0.64218	117	131	248	1.43257	0.0958452	0.589887	181	476	657	1.66309	0.162232	0.624852	0.618973	0.0217495
18S	738	C	207	147	354	1.26138	0.196056	0.558487	130	239	369	0.774745	0	0.437204	383	526	909	1.13751	0.0520784	0.532439	0.509377	0.0521299
18S	739	C	379	214	593	0.51994	0.0676782	0.342459	233	248	481	0.521738	0	0.343325	1159	384	1543	0.373208	0	0.271907	0.31923	0.0334646
18S	740	C	900	385	1285	0.273777	0	0	475	222	697	0.159026	0	0.137376	2999	574	3573	0.421193	0	0	0.0457921	0.0647598
18S	741	C	1038	369	1407	0.23896	0	0	700	251	951	0.0333217	0	0	4359	550	4909	0.572304	0	0	0	0
18S	742	U	1233	411	1644	0.264147	0	0	1177	339	1516	0.356171	0	0	4776	464	5240	0.579014	0	0	0	0
18S	743	U	1140	478	1618	0.134713	0	0	1460	451	1911	0.449936	0	0	2603	419	3022	0.159283	0	0	0	0
18S	744	G	603	324	927	0.868594	0.0967802	0.465107	524	188	712	0.89305	0.07795	0.472102	908	285	1193	1.4547	0.123905	0.59282	0.51001	0.0586257
18S	745	C	1027	614	1641	0.129253	0	0.114521	776	315	1091	0.369638	0	0.270061	1468	311	1779	0.697372	0	0.41099	0.26519	0.121082
18S	746	C	1083	644	1727	0.14256	0	0.124836	1019	547	1566	0.0096717	0	0	1233	450	1683	0.83592	0.0788446	0.455461	0.193432	0.192164
18S	747	U	1372	547	1919	0.0763194	0	0.0709421	1125	552	1677	0.0538008	0	0	1123	756	1879	0.577973	0	0.366399	0.14578	0.158667
18S	748	C	1668	592	2260	0.074957	0	0	1039	369	1408	0.171335	0	0.146362	1820	706	2526	0.0810139	0	0.07497	0.0737773	0.059758
18S	749	U	2351	484	2835	0.276191	0	0	1125	634	1759	0.0792487	0	0	2135	710	2845	0.107668	0	0	0	0
18S	750	C	3119	738	3857	0.501391	0	0	2109	408	2517	0.404894	0	0	4584	517	5101	0.570561	0	0	0	0
18S	751	G	2127	608	2735	0.262537	0	0	2605	474	3079	0.531836	0	0	4165	394	4559	0.519345	0	0	0	0
18S	752	G	1254	328	1582	0.304696	0	0.233651	1076	436	1512	0.0470735	0	0.0449856	2648	175	2823	0.208947	0	0	0.0928788	0.101221
18S	753	C	839	1283	2122	0.0893024	0	0	357	389	746	1.14193	0.238289	0.533465	929	442	1371	0.633925	0.031873	0.38815	0.307205	0.225182
18S	754	G	954	470	1424	0.345965	0.0122679	0.257173	763	215	978	0.535444	0.0555653	0.348955	1020	199	1219	0.70776	0.0557535	0.414636	0.340255	0.064578
18S	755	C	1077	241	1318	0.41208	0.00729931	0.291982	1068	237	1305	0.105615	0	0.0955923	1032	284	1316	0.444698	0	0.307975	0.23185	0.0965696
18S	756	C	1024	173	1197	0.469319	0.0073813	0.319594	830	167	997	0.419372	0	0.295672	517	297	814	1.14991	0.0844099	0.53517	0.383479	0.107706
18S	757	C	835	89	924	0.763892	0.133886	0.433337	1101	110	1211	0.0793454	0	0.0735688	479	278	757	0.92426	0	0.480649	0.329185	0.181777
18S	758	C	1203	112	1315	0.183967	0	0.155481	1128	128	1256	0.0292053	0	0.0283985	660	117	777	0.684376	0.0100372	0.406619	0.196833	0.157152
18S	759	C	1845	73	1918	0.242603	0	0	1144	113	1257	0.0209857	0	0.0205704	1210	115	1325	0.134858	0	0	0.00685679	0.00969696
18S	760	U	1529	36	1565	0.0626721	0	0	1145	103	1248	0.100302	0	0.0912254	1183	116	1299	0.123923	0	0	0.0304085	0.0430041
18S	761	C	2091	201	2292	0.393056	0	0	1654	70	1724	0.17039	0	0	1678	133	1811	0.413821	0	0	0	0
18S	762	G	1432	61	1493	0.0319351	0	0.0309669	987	90	1077	0.552144	0.0243847	0.355943	867	86	953	0.253692	0	0.202525	0.196478	0.13274
18S	763	A	1050	65	1115	0.526553	0	0.345132	1122	84	1206	0.597248	0.037696	0.374117	677	50	727	0.852915	0.0132939	0.460651	0.3933	0.0490725
18S	764	U	1877	169	2046	0.53348	0.0877815	0.347999	2553	161	2714	0.396157	0	0.283823	2163	55	2218	0.263212	0.076065	0.208441	0.280088	0.0570355
18S	765	G	532	67	599	5.47839	0.516607	0.845858	675	125	800	4.90386	0.425131	0.830795	620	54	674	4.48158	0.476788	0.817792	0.831482	0.0114683	1
18S	766	C	1279	123	1402	2.15679	0	0.683377	1889	102	1991	1.67279	0	0.625976	792	78	870	4.1017	0.0824087	0.804168	0.704507	0.074265
18S	767	U	1382	129	1511	2.84082	0	0.739766	2448	152	2600	1.50461	0	0.600829	723	48	771	6.84095	0.221968	0.872609	0.737735	0.110963
18S	768	C	2366	103	2469	1.65023	0	0.622769	3581	120	3701	0.963872	0	0.490869	1896	56	1952	2.79165	0.178425	0.736362	0.616667	0.100315
18S	769	U	3206	147	3353	1.1238	0	0.52922	4589	228	4817	0.620557	0	0.382977	2910	101	3011	1.77413	0.0232725	0.639603	0.517267	0.105107
18S	770	U	28043	430	28473	0.835604	0	0	35444	842	36286	0.875361	0	0	29355	336	29691	0.795678	0	0	0	0
18S	771	A	6036	84	6120	0.217459	0	0.178641	5652	91	5743	0.402602	0	0.287075	7756	43	7799	0.183679	0	0.155194	0.20697	0.057446
18S	772	G	6540	56	6596	0.133893	0	0.118098	5239	78	5317	0.498636	0	0.332768	7816	41	7857	0.262536	0	0.207965	0.21961	0.0880248
18S	773	C	18565	135	18700	0.686018	0	0	14096	127	14223	0.540094	0	0	21131	158	21289	0.594262	0	0	0	0
18S	774	U	5894	294	6188	0.116684	0	0.104506	5578	232	5810	0.195254	0	0.163381	15502	164	15666	0.402771	0	0	0.0892959	0.0675618
18S	775	G	1632	137	1769	2.84217	0.0721426	0.739839	1224	148	1372	3.88954	0	0.7956	4346	427	4773	1.16161	0	0.537434	0.690958	0.110919
18S	776	A	909	217	1126	4.56522	0.284352	0.820443	655	226	881	5.78408	0.0674046	0.852739	2429	277	2706	2.7684	0.330397	0.734708	0.80263	0.049805	1
18S	777	G	1603	607	2210	1.11447	0	0.527182	2234	263	2497	0.503367	0	0.334916	5373	1046	6419	0.320517	0	0.24275	0.368282	0.118492
18S	778	U	2473	1029	3502	0.174888	0	0.148891	2482	826	3308	0.0131258	0	0	8435	1833	10268	0.245627	0	0	0.0496305	0.0701881
18S	779	G	1173	910	2083	0.905252	0	0.475255	1734	220	1954	0.592248	0	0.372077	4182	1139	5321	0.504549	0	0.335391	0.394241	0.0592109
18S	780	U	1525	935	2460	0.27827	0	0.217762	1885	330	2215	0.0863618	0	0.0795294	5242	1383	6625	0.0540732	0	0.0513066	0.116199	0.072734
18S	781	C	1917	97	2014	0.68713	0.00383876	0.407397	1607	143	1750	0.349388	0	0.259033	4038	1119	5157	0.326802	0	0.246344	0.304258	0.0731142
18S	782	C	3066	247	3313	0.168524	0	0.144257	1634	196	1830	0.406881	0	0.28932	5071	1376	6447	0.090314	0	0.0828448	0.172141	0.0865686
18S	783	C	6864	233	7097	0.42547	0	0	3553	140	3693	0.315103	0	0	9022	1788	10810	0.382163	0	0	0	0
18S	784	G	2062	54	2116	1.61804	0.191413	0.618147	1691	89	1780	0.68255	0.0816558	0.4058	5675	249	5924	0.236315	0	0.191171	0.405039	0.174313
18S	785	C	3629	116	3745	0.627923	0.0120119	0.385784	2433	130	2563	0.227877	0	0.185645	5128	703	5831	0.230426	0	0.187299	0.25291	0.0939586
18S	786	G	3803	108	3911	0.935782	0.0974856	0.483477	2381	116	2497	0.53191	0	0.347311	5987	630	6617	0.12052	0	0.107572	0.312786	0.155392
18S	787	G	7774	191	7965	0.0326875	0	0.0316567	3288	319	3607	0.188372	0	0.158549	7283	1687	8970	0.190433	0	0	0.063402	0.0685093
18S	788	G	9665	524	10189	0.123978	0	0	4400	313	4713	0.01418	0	0.0139846	8852	499	9351	0.213264	0	0	0.00466155	0.00659243
18S	789	G	8969	293	9262	0.0758909	0	0.0705448	2316	776	3092	0.864303	0.161314	0.463687	3730	805	4535	0.808635	0.171774	0.447151	0.327128	0.181557
18S	790	C	13008	1259	14267	0.31035	0	0	4927	1060	5987	0.008556	0	0	5440	2533	7973	0.0304113	0	0	0	0
18S	791	C	8218	2821	11039	0.0525624	0	0	4403	1510	5913	0.0559783	0	0.0530193	3547	3230	6777	0.149392	0	0.129991	0.0610036	0.0533682
18S	792	C	15873	5940	21813	0.572995	0	0	8308	3317	11625	0.495774	0	0	4755	5925	10680	0.303668	0	0	0	0
18S	793	G	9810	2866	12676	0.216458	0	0	6714	2075	8789	0.301273	0	0	3857	3691	7548	0.0146995	0	0	0	0
18S	794	A	6667	2625	9292	0.0428829	0	0.0411238	5638	2593	8231	0.255701	0	0	3879	3372	7251	0.0106346	0	0	0.0137079	0.019386
18S	795	A	7778	3538	11316	0.241636	0	0	7377	3668	11045	0.499762	0	0	8161	3474	11635	0.46116	0	0	0	0
18S	796	G	5126	2070	7196	0.133832	0	0.11805	5074	1389	6463	0.1001	0	0	5102	2640	7742	0.167109	0	0	0.0393499	0.0556491
18S	797	C	605	767	1372	4.63853	0.564641	0.822755	744	501	1245	3.90943	0.546284	0.796441	971	1714	2685	1.45815	0.261275	0.59328	0.737492	0.102537		0.822755	0.796441	0.768759	0.795985	0.0220463
18S	798	G	3766	1665	5431	0.260113	0	0.20645	2448	1471	3919	0.468934	0	0.31929	6645	754	7399	0.2165	0	0	0.175247	0.132204
18S	799	U	262	127	389	16.2463	0.811192	0.942157	203	138	341	16.6284	0.824261	0.94343	490	51	541	10.4303	0.788078	0.912661	0.932749	0.014214	1	0.942157	0.94343	0.912661	0.932749	0.014214
18S	800	U	3481	1543	5024	0.221767	0	0.181543	1869	2020	3889	0.491959	0	0.329797	4589	913	5502	0.0174087	0	0.0171139	0.176151	0.127709
18S	801	U	2610	1592	4202	0.499582	0	0.333201	1529	1896	3425	0.735717	0	0.423941	3036	1523	4559	0.247602	0	0.198497	0.318546	0.0926182
18S	802	A	2484	1472	3956	0.58541	0	0.369307	1434	3283	4717	0.205174	0	0.170274	1933	1949	3882	0.413563	0	0.292621	0.277401	0.0819645
18S	803	C	2029	2484	4513	0.435999	0	0.303668	1335	5482	6817	0.180798	0	0	1746	3278	5024	0.0511155	0	0.048639	0.117436	0.133175
18S	804	U	2724	9133	11857	0.483484	0	0	1866	8327	10193	0.4588	0	0	1966	4824	6790	0.230195	0	0	0	0
18S	805	U	2813	9236	12049	0.486405	0	0	1942	8746	10688	0.48627	0	0	1502	4835	6337	0.187777	0	0	0	0
18S	806	U	2548	8444	10992	0.412646	0	0	1695	9149	10844	0.493918	0	0	1179	7579	8758	0.423855	0	0	0	0
18S	807	G	2246	4810	7056	0.054255	0	0	1554	4271	5825	0.0232178	0	0	963	5869	6832	0.251342	0	0	0	0
18S	808	A	1986	2900	4886	0.37919	0	0.274977	1353	1884	3237	0.721865	0.0875806	0.41931	855	3848	4703	0.0880693	0	0.0809567	0.258415	0.138628
18S	809	A	1582	4399	5981	0.110606	0	0.0996056	1208	2049	3257	0.631863	0.0127023	0.387276	813	2940	3753	0.364781	0.04225	0.267334	0.251405	0.11798
18S	810	A	1442	3795	5237	0.27583	0	0.216229	1075	2180	3255	0.590612	0	0.371383	1003	2540	3543	0.463669	0.02477	0.316847	0.301486	0.0642658
18S	811	A	1290	2463	3753	0.734825	0.0891036	0.423638	864	2136	3000	0.643556	0	0.391643	1246	2193	3439	0.594839	0	0.373045	0.396109	0.0208945
18S	812	A	1600	2026	3626	0.796949	0.109617	0.443569	980	1716	2696	0.898682	0	0.473411	1465	2790	4255	0.411986	0	0.291826	0.402935	0.0795052
18S	813	A	1539	2144	3683	0.754808	0.157144	0.430203	546	1025	1571	2.33239	0.361167	0.700048	1296	2978	4274	0.55147	0	0.355504	0.495252	0.147989
18S	814	U	1295	3972	5267	0.304474	0.0195917	0.233441	856	1213	2069	1.81086	0.362007	0.644348	844	1811	2655	2.38726	0.256218	0.704854	0.527548	0.209427
18S	815	U	3169	6221	9390	0.305226	0	0	2497	3957	6454	0.118885	0	0	1964	3225	5189	0.862171	0	0.46304	0.154347	0.218279
18S	816	A	5681	2273	7954	0.148284	0	0	5281	4055	9336	0.396683	0	0	4063	4412	8475	0.191321	0	0.160611	0.0535371	0.0757129
18S	817	G	4219	3814	8033	0.15558	0	0	3080	4507	7587	0.19111	0	0	2356	10715	13071	0.203783	0	0	0	0
18S	818	A	5835	6015	11850	0.442612	0	0	3891	9461	13352	0.569949	0	0	4121	12050	16171	0.329636	0	0	0	0
18S	819	G	1895	5144	7039	0.017661	0	0.0173569	797	5872	6669	0.0146693	0	0	801	14553	15354	0.266093	0	0	0.00578564	0.00818213
18S	820	U	2012	11386	13398	0.532919	0	0	788	10882	11670	0.492643	0	0	1181	37252	38433	0.777822	0	0	0	0
18S	821	G	492	1189	1681	3.38053	0.518424	0.771822	263	2421	2684	1.54778	0.285995	0.60759	286	7063	7349	0.610237	0	0.379006	0.586139	0.161082
18S	822	U	457	3079	3536	0.862903	0.0502515	0.463274	271	1896	2167	1.96099	0.320086	0.662379	234	3442	3676	2.1347	0.173081	0.681049	0.602234	0.0985547
18S	823	U	867	2327	3194	1.17655	0	0.540636	405	4286	4691	0.220441	0	0.180656	387	5703	6090	0.729802	0	0.421939	0.381077	0.149775
18S	824	C	1382	7007	8389	0.209776	0	0	563	5699	6262	0.152201	0	0	402	7820	8222	0.130034	0	0.115083	0.038361	0.0542506
18S	825	A	918	3969	4887	0.547427	0	0.353813	265	3908	4173	0.210917	0	0.174214	217	4087	4304	1.01537	0	0.503872	0.343966	0.134762
18S	826	A	746	3510	4256	0.841962	0	0.457159	199	3424	3623	0.365621	0	0.267787	190	4287	4477	0.695802	0	0.410362	0.378436	0.0805396
18S	827	A	1078	4729	5807	0.310706	0	0.237083	352	4791	5143	0.134951	0	0	314	5800	6114	0.106033	0	0	0.0790278	0.111762
18S	828	G	791	2636	3427	1.50231	0.129752	0.600439	215	2565	2780	0.753254	0.146993	0.42972	286	4455	4741	0.149182	0	0.12984	0.386666	0.194519
18S	829	C	1964	14923	16887	0.49397	0	0	290	5614	5904	0.159697	0	0	214	7772	7986	0.258394	0	0	0	0
18S	830	A	1573	11464	13037	0.282039	0	0	201	6014	6215	0.221198	0	0	271	5345	5616	0.0937768	0	0.0857507	0.0285836	0.0404233
18S	831	G	467	18275	18742	0.544391	0	0	89	5331	5420	0.129148	0	0	82	5557	5639	0.0519228	0	0.0493682	0.0164561	0.0232724
18S	832	G	451	4779	5230	0.907919	0	0.475916	81	3994	4075	0.154326	0	0.133722	74	2878	2952	1.09606	0	0.522998	0.377546	0.173477
18S	833	C	797	4460	5257	0.862261	0	0.463066	161	4680	4841	0.0810271	0	0	127	3832	3959	0.508283	0	0.337051	0.266705	0.19548
18S	834	C	612	6707	7319	0.274904	0	0.215651	225	4293	4518	0.0547909	0	0	270	4147	4417	0.304987	0	0.233749	0.1498	0.106182
18S	835	C	3352	21916	25268	0.731508	0	0	1439	8292	9731	0.644626	0	0	1452	18567	20019	0.815654	0	0	0	0
18S	836	G	843	2310	3153	1.60069	0.0821186	0.615561	396	1419	1815	1.1992	0.202505	0.545427	309	3185	3494	0.467754	0	0.318749	0.493246	0.126666
18S	837	A	790	2033	2823	1.59304	0	0.614436	346	1492	1838	0.982194	0.0817919	0.495645	373	2655	3028	0.585635	0	0.369415	0.493165	0.100045
18S	838	G	1285	2432	3717	0.674604	0	0.402909	332	1050	1382	1.52609	0.161514	0.604304	449	1907	2356	0.970617	0	0.492651	0.499954	0.0823812
18S	839	C	1764	2276	4040	0.510509	0	0.338027	510	1284	1794	0.859164	0	0.462262	486	1458	1944	1.40666	0	0.584611	0.461634	0.100669
18S	840	C	1713	3612	5325	0.110168	0	0.0992523	565	2290	2855	0.0803221	0	0.0743743	373	2143	2516	0.842277	0	0.457292	0.210306	0.17494
18S	841	G	625	859	1484	3.23486	0.322862	0.763986	553	1375	1928	0.620811	0	0.383147	381	780	1161	3.17672	0.365255	0.760734	0.635956	0.178768
18S	842	C	1949	2672	4621	0.151587	0	0.131658	962	1799	2761	0.0277939	0	0.0270518	1480	1677	3157	0.302477	0.0336395	0.232289	0.130333	0.0837928
18S	843	C	3091	1975	5066	0.108556	0	0.0979434	1306	2255	3561	0.192838	0	0	2732	1238	3970	0.0684155	0	0.0640496	0.0539977	0.0406121
18S	844	U	4551	1379	5930	0.0131007	0	0.0129334	1901	2293	4194	0.304442	0	0	3906	1961	5867	0.271363	0	0	0.00431113	0.00609686
18S	845	G	6114	1841	7955	0.211516	0	0	2273	1300	3573	0.102981	0	0	5571	858	6429	0.291849	0	0	0	0
18S	846	G	7146	684	7830	0.173449	0	0	2036	1048	3084	0.102813	0	0.0932553	5373	1485	6858	0.31012	0	0	0.0310851	0.043961
18S	847	A	7110	815	7925	0.146204	0	0	2447	835	3282	0.137764	0	0.121115	5757	756	6513	0.194318	0	0	0.0403717	0.0570942
18S	848	U	8857	2165	11022	0.37652	0	0	3103	1512	4615	0.139057	0	0	6306	1123	7429	0.23821	0	0	0	0
18S	849	A	3337	1351	4688	0.649523	0.0979337	0.393815	1503	776	2279	0.968684	0.181243	0.492156	2549	483	3032	1.12476	0.209272	0.529442	0.471804	0.0572091
18S	850	C	4273	3281	7554	0.0291919	0	0.0283675	1381	1270	2651	0.85111	0.158052	0.459877	2819	771	3590	0.926443	0.168198	0.480978	0.323074	0.208567
18S	851	C	3355	5476	8831	0.0627692	0	0	2748	1975	4723	0.158176	0	0.136598	3985	1560	5545	0.368967	0	0.269558	0.135385	0.11005
18S	852	G	1626	2237	3863	1.4598	0.284718	0.593525	2316	1582	3898	0.656658	0.0837204	0.396437	2839	1288	4127	1.11229	0.212372	0.526641	0.505534	0.0818336
18S	853	C	4816	3819	8635	0.114056	0	0.10239	5065	3752	8817	0.234223	0	0	8355	2137	10492	0.126041	0	0	0.0341299	0.048267
18S	854	A	4308	4834	9142	0.0804428	0	0.0744611	5292	2562	7854	0.0632152	0	0	8494	1812	10306	0.0560008	0	0	0.0248204	0.0351013
18S	855	G	5136	1669	6805	0.532383	0.020465	0.347455	3822	1478	5300	0.521528	0	0.342809	6020	1576	7596	0.422703	0	0.29714	0.329135	0.0227028
18S	856	C	10236	1976	12212	0.162034	0	0	7044	2462	9506	0.170722	0	0	10812	1802	12614	0.136189	0	0	0	0
18S	857	U	15780	1494	17274	0.441976	0	0	12436	2311	14747	0.502366	0	0	16606	2336	18942	0.451269	0	0	0	0
18S	858	A	15476	1620	17096	0.438285	0	0	12168	1478	13646	0.464336	0	0	15126	2252	17378	0.38198	0	0	0	0
18S	859	G	13953	1013	14966	0.336546	0	0	10740	761	11501	0.369876	0	0	17674	1885	19559	0.466593	0	0	0	0
18S	860	G	6253	842	7095	0.441706	0	0.306407	4071	883	4954	0.448974	0	0.3099	4682	1054	5736	0.961838	0.0841769	0.490318	0.368875	0.0858848
18S	861	A	8250	1000	9250	0.0166372	0	0	5133	706	5839	0.0614878	0	0.0579354	11230	703	11933	0.203567	0	0	0.0193118	0.027311
18S	862	A	4710	1745	6455	0.344396	0	0.256201	2505	367	2872	1.02317	0.0953935	0.505814	6410	357	6767	0.361528	0	0.26556	0.342525	0.115526
18S	863	U	1495	1970	3465	1.31088	0.113593	0.567336	962	720	1682	1.98737	0.179381	0.66539	2234	308	2542	2.36363	0.279887	0.702785	0.64517	0.0571152
18S	864	A	5102	2606	7708	0.181948	0	0	3243	463	3706	0.00699577	0	0	8129	235	8364	0.228953	0	0	0	0
18S	865	A	7669	1826	9495	0.473079	0	0	3600	317	3917	0.312158	0	0	7764	118	7882	0.339814	0	0	0	0
18S	866	U	1433	2099	3532	0.326078	0	0.245949	808	298	1106	1.0156	0.142016	0.504095	3261	244	3505	0.237377	0	0.191883	0.313976	0.136235
18S	867	G	217	376	593	6.41104	0.656895	0.865263	169	88	257	6.4528	0.615824	0.866273	516	82	598	5.77043	0.577738	0.852509	0.861348	0.00626373	1	0.865263	0.866273	0.852509	0.861348	0.00626373
18S	868	G	718	1749	2467	0.43287	0	0.302185	467	679	1146	0.231532	0	0.188136	1808	507	2315	0.312248	0	0.238027	0.242783	0.0466816
18S	869	A	1232	1319	2551	0.200157	0	0.16683	698	412	1110	0.069787	0	0.0652894	1965	476	2441	0.0149331	0	0.0147193	0.0822796	0.0632504
18S	870	A	1095	1253	2348	0.188293	0	0.158513	564	246	810	0.319893	0	0.24259	1334	308	1642	0.384101	0	0.277631	0.226245	0.0499842
18S	871	U	834	2335	3169	0.289432	0	0	413	389	802	0.0562059	0	0.0532777	665	536	1201	0.532788	0	0.347783	0.133687	0.152943
18S	872	A	590	1284	1874	0.00394074	0	0.00392736	323	195	518	0.275337	0	0.21622	380	266	646	1.23527	0.0481485	0.55301	0.257719	0.226075
18S	873	G	388	530	918	1.0737	0.129273	0.518043	244	186	430	0.507786	0	0.337295	321	360	681	0.948175	0	0.487066	0.447468	0.0789239
18S	874	G	279	1093	1372	0.496795	0	0.332068	182	173	355	1.04432	0.0842777	0.511543	252	1311	1563	0.109335	0	0	0.281203	0.211911
18S	875	A	407	715	1122	1.04844	0.0557162	0.512047	179	139	318	1.46343	0.167789	0.594818	261	97	358	3.72098	0.391704	0.788645	0.631837	0.115915
18S	876	C	715	525	1240	1.14184	0.0734916	0.533312	339	159	498	0.785549	0.00398049	0.440442	728	180	908	1.17319	0.00748586	0.540121	0.504625	0.0454692
18S	877	C	1297	777	2074	0.487909	0	0.328022	598	174	772	0.349863	0	0.259433	1155	1074	2229	0.00309417	0	0.00308601	0.196847	0.139842
18S	878	G	827	369	1196	2.24699	0.377595	0.6922	284	124	408	2.29391	0.381151	0.696927	506	87	593	4.03788	0.518976	0.801772	0.7303	0.0505751
18S	879	C	2332	533	2865	0.743045	0.0212956	0.426377	876	192	1068	0.60133	0	0.375739	1798	170	1968	1.05787	0	0.514187	0.438768	0.0571965
18S	880	G	4506	466	4972	0.184735	0	0.155956	1446	328	1774	0.106085	0	0.0959588	3808	150	3958	0.189338	0	0.15923	0.137048	0.0290854
18S	881	G	5754	331	6085	0.260352	0	0.206598	1561	386	1947	0.277783	0	0.217482	4601	128	4729	0.28234	0	0.220212	0.214764	0.00588095
18S	882	U	6203	1519	7722	0.20878	0	0.172738	2094	658	2752	0.0677645	0	0.0634855	5253	1790	7043	0.0180169	0	0.0177005	0.0846415	0.0650378
18S	883	U	6705	2163	8868	0.237504	0	0.191939	1959	1038	2997	0.184126	0	0.155539	5143	1079	6222	0.366801	0	0.268396	0.205292	0.0470309
18S	884	C	8462	2540	11002	0.106958	0	0.096631	2203	1655	3858	0.0715384	0	0.0667785	7094	483	7577	0.314331	0	0.239181	0.134197	0.0752286
18S	885	U	17119	1669	18788	0.338948	0	0	4833	1377	6210	0.30963	0	0	15935	1773	17708	0.44199	0	0	0	0
18S	886	A	10769	1401	12170	0.171353	0	0.146296	2510	776	3286	0.533022	0	0.347763	8372	583	8955	0.353324	0	0.2611	0.25172	0.0825153
18S	887	U	17597	8009	25606	0.478409	0	0	5682	1276	6958	0.280422	0	0	18159	1080	19239	0.382305	0	0	0	0
18S	888	U	13727	7820	21547	0.341359	0	0	3614	2664	6278	0.12772	0	0	12920	1955	14875	0.120445	0	0	0	0
18S	889	U	11335	7333	18668	0.231011	0	0	2617	5235	7852	0.29206	0	0	8822	3493	12315	0.107974	0	0.0974591	0.0324864	0.0459427
18S	890	U	8891	4343	13234	0.10466	0	0.0947507	2795	5703	8498	0.325314	0	0	7506	12652	20158	0.356978	0	0	0.0315836	0.0446659
18S	891	G	3549	5408	8957	0.611741	0.108359	0.379579	934	2462	3396	0.841085	0.143417	0.456915	2323	6800	9123	0.529712	0.0370504	0.346307	0.394267	0.0463346
18S	892	U	3412	9393	12805	0.0101116	0	0.0100111	834	3976	4810	0.232054	0	0.188379	2388	13132	15520	0.196532	0	0	0.06613	0.0865396
18S	893	U	2704	8388	11092	0.103485	0	0.0937876	1055	4882	5937	0.00912765	0	0	2866	11671	14537	0.164288	0	0	0.0312625	0.0442119
18S	894	G	1954	9820	11774	0.0916669	0	0	674	6086	6760	0.157805	0	0	2502	10266	12768	0.0941421	0	0	0	0
18S	895	G	745	7883	8628	0.178463	0	0.151452	219	5946	6165	0.0724313	0	0	582	8968	9550	0.195067	0	0.163241	0.104898	0.0743299
18S	896	U	1235	8687	9922	0.0870615	0	0	319	7019	7338	0.271891	0	0	769	10214	10983	0.0405408	0	0	0	0
18S	897	U	618	7062	7680	0.149609	0	0.130154	179	2750	2929	0.912476	0.190497	0.477203	298	5055	5353	0.886924	0.166203	0.470083	0.359147	0.161949
18S	898	U	292	7573	7865	0.0672416	0	0.0630125	90	3815	3905	0.396677	0.0252156	0.284067	172	8044	8216	0.118259	0	0.105764	0.150948	0.0957339
18S	899	U	351	4320	4671	0.7581	0.153791	0.431257	96	5836	5932	0.122893	0	0	146	6832	6978	0.243663	0	0.195946	0.209068	0.176304
18S	900	C	121	6322	6443	0.179797	0	0.152417	57	6045	6102	0.165806	0	0	60	11335	11395	0.322582	0	0	0.0508055	0.0718498
18S	901	G	402	11008	11410	0.435122	0	0	164	6237	6401	0.265488	0	0	169	11265	11434	0.371928	0	0	0	0
18S	902	G	165	5072	5237	0.278883	0	0.2181	92	4168	4260	0.0865759	0	0.079695	147	5023	5170	0.439812	0.00305426	0.305506	0.2011	0.0929673
18S	903	A	156	7999	8155	0.288303	0	0	97	4356	4453	0.0645836	0	0	167	4542	4709	0.480045	0	0.324391	0.10813	0.15292
18S	904	A	127	5027	5154	0.0835306	0	0.0771049	122	3332	3454	0.163628	0	0.140654	69	3065	3134	1.16744	0.137056	0.538705	0.252155	0.204276
18S	905	C	108	5589	5697	0.133088	0	0	111	5117	5228	0.332528	0	0	96	7252	7348	0.207567	0	0	0	0
18S	906	U	114	5563	5677	0.20401	0	0	142	4765	4907	0.374767	0	0	114	8998	9112	0.432319	0	0	0	0
18S	907	G	134	2521	2655	0.628146	0.0609527	0.385894	95	1059	1154	1.61785	0.350522	0.618211	78	5408	5486	0.117741	0	0	0.334702	0.254966
18S	908	A	127	2557	2684	0.357302	0	0.263316	111	1870	1981	0.267009	0	0.210823	72	4316	4388	0.0259538	0	0	0.158047	0.113792
18S	909	G	120	2783	2903	0.113556	0	0.102008	152	937	1089	1.11071	0.149054	0.526455	246	4060	4306	0.10226	0	0	0.209488	0.227966
18S	910	G	146	792	938	2.22905	0.400537	0.690539	165	586	751	1.73005	0.224144	0.634016	303	1241	1544	1.46798	0.261548	0.594966	0.63984	0.0392345
18S	911	C	137	1399	1536	0.831302	0.0781946	0.454102	280	1084	1364	0.301083	0	0.23154	125	2005	2130	0.63119	0.0440541	0.387062	0.357568	0.0932234
18S	912	C	202	2005	2207	0.209184	0	0.173061	415	953	1368	0.125517	0	0.111592	246	2152	2398	0.308934	0	0.236095	0.173583	0.0508294
18S	913	A	138	1823	1961	0.432631	0	0.302091	327	907	1234	0.137022	0	0.120595	190	1377	1567	0.910055	0.0684889	0.476614	0.299767	0.145353
18S	914	U	167	3136	3303	0.13031	0	0.115318	401	1730	2131	0.320002	0	0	214	2344	2558	0.231149	0	0.18781	0.101043	0.0773349
18S	915	G	110	1653	1763	1.70566	0.0243661	0.630536	98	1058	1156	0.425833	0	0.298837	258	1313	1571	1.4754	0.0970143	0.596179	0.508517	0.148928
18S	916	A	70	2744	2814	1.17295	0.00375771	0.539885	115	1098	1213	0.576643	0	0.365932	191	1879	2070	1.3069	0.129534	0.566637	0.490818	0.0889806
18S	917	U	72	3879	3951	0.905651	0.0661658	0.475308	99	1046	1145	0.988443	0.14488	0.497312	152	2184	2336	1.69254	0.245898	0.628703	0.533774	0.067723
18S	918	U	55	4590	4645	0.86378	0.0921249	0.46351	73	1531	1604	0.545614	0.0549221	0.35315	88	4696	4784	0.535558	0.0372855	0.348818	0.388493	0.0530743
18S	919	A	21	6549	6570	0.426027	0	0.298783	43	1955	1998	0.318354	0	0.24157	59	5685	5744	0.443446	0	0.307251	0.282534	0.0291719
18S	920	A	42	20029	20071	0.572355	0	0	62	3593	3655	0.285151	0	0	109	9811	9920	0.135702	0	0	0	0
18S	921	G	91	12500	12591	0.204399	0	0	134	2734	2868	0.00760621	0	0.00755141	202	12965	13167	0.330116	0	0	0.00251714	0.00355977
18S	922	A	120	21502	21622	0.578529	0	0	95	4982	5077	0.464128	0	0	318	15788	16106	0.445079	0	0	0	0
18S	923	G	199	17524	17723	0.47779	0	0	227	5363	5590	0.528685	0	0	719	20725	21444	0.611201	0	0	0	0
18S	924	G	596	9326	9922	0.0448084	0	0	394	3106	3500	0.20788	0	0	1266	13510	14776	0.41142	0	0	0	0
18S	925	G	667	4566	5233	0.765055	0.0159054	0.433492	362	1816	2178	0.25887	0	0.205712	588	7677	8265	0.0443006	0	0.0424262	0.22721	0.160374
18S	926	A	305	4374	4679	0.795962	0.0422676	0.443248	267	1494	1761	0.48375	0	0.326157	573	2336	2909	1.86221	0.300117	0.650698	0.473367	0.134194
18S	927	C	237	6040	6277	0.0511893	0	0.048704	250	3101	3351	0.361101	0	0	514	3573	4087	0.739381	0	0.425143	0.157949	0.189978
18S	928	G	375	2008	2383	1.46266	0.071875	0.594036	250	917	1167	0.84453	0.0941547	0.458069	455	3776	4231	0.417242	0	0.294453	0.448853	0.122478
18S	929	G	386	1056	1442	2.13695	0.153982	0.68137	162	391	553	2.68293	0.283863	0.728834	367	1910	2277	1.41339	0	0.585751	0.665319	0.0595058
18S	930	C	343	1112	1455	1.35639	0.0827377	0.575789	314	375	689	1.60485	0.140307	0.616443	335	729	1064	3.34624	0.166275	0.770082	0.654105	0.083671
18S	931	C	257	3157	3414	0.184279	0	0	331	420	751	1.50921	0.0863987	0.601786	253	697	950	3.72581	0.371535	0.788571	0.463453	0.336465
18S	932	G	1550	2306	3856	0.326532	0	0	1193	490	1683	0.185128	0	0.156288	1095	1041	2136	1.22357	0.13075	0.550388	0.235559	0.231581
18S	933	G	937	735	1672	0.699064	0	0.411585	949	250	1199	1.02313	0.0409176	0.505925	1797	1167	2964	0.940112	0.0966062	0.48465	0.467387	0.0404022
18S	934	G	862	298	1160	1.48685	0.21042	0.598092	1253	124	1377	1.02089	0.171535	0.50535	3870	376	4246	0.595393	0.0610774	0.37325	0.492231	0.0922589
18S	935	G	1743	254	1997	0.576988	0	0.365996	3831	101	3932	0.195211	0	0	10773	448	11221	0.301025	0	0	0.121999	0.172532
18S	936	G	1164	141	1305	1.70825	0.325079	0.630937	2024	67	2091	0.875929	0.112645	0.46705	5723	204	5927	0.622211	0	0.383597	0.493861	0.10274
18S	937	C	4124	107	4231	0.145004	0	0	4859	123	4982	0.138402	0	0	11114	68	11182	0.0504158	0	0	0	0
18S	938	A	3812	93	3905	0.0192467	0	0	4679	110	4789	0.00245419	0	0.00244869	11027	51	11078	0.0654682	0	0.0614507	0.0212998	0.0284086
18S	939	U	5112	83	5195	0.264804	0	0	6311	126	6437	0.220978	0	0	16296	72	16368	0.245468	0	0	0	0
18S	940	U	5150	91	5241	0.243296	0	0	6539	117	6656	0.212421	0	0	15949	96	16045	0.16194	0	0	0	0
18S	941	C	7063	131	7194	0.466319	0	0	9016	93	9109	0.43142	0	0	26939	229	27168	0.535924	0	0	0	0
18S	942	G	4070	97	4167	0.0324909	0	0.0314758	5231	51	5282	0.0937767	0	0.0857514	9465	34	9499	0.554046	0	0.356542	0.157923	0.142182
18S	943	U	5953	98	6051	0.324664	0	0	8340	105	8445	0.368902	0	0	17756	139	17895	0.23271	0	0	0	0
18S	944	A	2971	44	3015	0.414906	0.0386587	0.293308	4331	56	4387	0.260757	0	0.206863	9933	45	9978	0.437354	0	0.304298	0.268156	0.0435727
18S	945	U	3120	62	3182	0.318445	0	0.241588	4692	72	4764	0.0948304	0	0.0866331	13475	71	13546	0.017023	0	0.0167393	0.114987	0.0939583
18S	946	U	2157	43	2200	0.869216	0.150009	0.465129	2698	72	2770	0.813212	0.0731315	0.448582	15079	91	15170	0.149532	0	0	0.30457	0.21547
18S	947	G	2358	29	2387	0.71998	0.0854188	0.4187	4401	62	4463	0.0101454	0	0	9062	265	9327	0.398592	0	0.285017	0.234572	0.174616
18S	948	C	4735	161	4896	0.178606	0	0	6950	129	7079	0.491551	0	0	13202	407	13609	0.14295	0	0	0	0
18S	949	G	3077	120	3197	0.356073	0	0.262637	1980	72	2052	0.871862	0.134229	0.465894	7778	407	8185	0.469132	0.0637922	0.319352	0.349295	0.0856377
18S	950	C	3335	36	3371	0.29168	0	0.225866	2644	86	2730	0.215883	0	0.177606	10170	257	10427	0.0642394	0	0.0603673	0.154613	0.0694933
18S	951	C	5152	173	5325	0.186559	0	0	3080	154	3234	0.0476112	0	0	13900	182	14082	0.25747	0	0	0	0
18S	952	G	2966	79	3045	0.627541	0.00753573	0.385654	1762	87	1849	0.706775	0.0403067	0.414231	8738	116	8854	0.238059	0	0.192301	0.330729	0.0985756
18S	953	C	6154	93	6247	0.226401	0	0	1874	274	2148	0.408583	0	0.290162	11450	80	11530	0.119594	0	0	0.0967208	0.136784
18S	954	U	10013	156	10169	0.541806	0	0	2099	229	2328	0.244893	0	0.196786	13367	98	13465	0.26608	0	0	0.0655953	0.0927658
18S	955	A	4060	103	4163	0.306265	0	0.234502	1627	485	2112	0.29348	0	0.226975	6609	67	6676	0.538272	0.0789992	0.349954	0.270477	0.0562829
18S	956	G	3575	509	4084	0.362845	0	0.266289	2532	225	2757	0.01039	0	0	6989	83	7072	0.417536	0.0244166	0.29458	0.186956	0.132702
18S	957	A	3992	145	4137	0.410894	0	0.291279	2844	225	3069	0.102164	0	0	8141	60	8201	0.184278	0	0.155619	0.148966	0.119007
18S	958	G	7155	169	7324	0.241723	0	0	4537	171	4708	0.449055	0	0	14037	115	14152	0.410026	0	0	0	0
18S	959	G	4119	112	4231	0.419329	0.0120584	0.295491	1807	129	1936	0.518379	0.063008	0.341519	7031	105	7136	0.210269	0	0.173757	0.270256	0.0707747
18S	960	U	5910	375	6285	0.104843	0	0	2721	276	2997	0.0902342	0	0	10637	102	10739	0.29613	0	0	0	0
18S	961	G	5774	165	5939	0.0449588	0	0	2767	197	2964	0.109874	0	0	8065	107	8172	0.101737	0	0	0	0
18S	962	A	5213	177	5390	0.123772	0	0.110158	2461	136	2597	0.00698828	0	0.00694244	6450	112	6562	0.123092	0	0.109616	0.0755722	0.0485291
18S	963	A	8038	274	8312	0.263623	0	0	3041	93	3134	0.195442	0	0	8523	101	8624	0.210296	0	0	0	0
18S	964	A	5765	334	6099	0.101321	0	0.0920129	2970	140	3110	0.193368	0	0	2595	118	2713	1.60429	0.287879	0.616106	0.23604	0.27136
18S	965	U	3990	364	4354	0.60495	0.0917226	0.376981	1938	130	2068	0.202068	0	0.168168	1844	185	2029	2.30618	0.400605	0.69764	0.414263	0.217758
18S	966	U	3160	318	3478	1.03643	0.162823	0.509017	445	200	645	3.1257	0.531336	0.757901	3409	214	3623	0.790321	0.102559	0.441509	0.569476	0.136057
18S	967	C	8085	1481	9566	0.314403	0	0	915	364	1279	1.01578	0.19313	0.50411	6164	2179	8343	0.316755	0	0	0.168037	0.23764
18S	968	U	7447	1404	8851	0.209759	0	0	1258	751	2009	0.317601	0	0.241136	6083	2295	8378	0.319013	0	0	0.0803786	0.113673
18S	969	U	8676	1504	10180	0.283949	0	0	1779	1675	3454	0.175868	0	0	2750	3035	5785	0.0586108	0	0.0553748	0.0184583	0.0261039
18S	970	G	8486	511	8997	0.174688	0	0	1827	2112	3939	0.262882	0	0	832	3891	4723	0.311828	0	0.237744	0.0792479	0.112073
18S	971	G	6224	314	6538	0.227423	0	0.185308	1791	891	2682	0.247907	0	0.198717	4363	4080	8443	0.228357	0	0	0.128009	0.0906811
18S	972	A	1497	274	1771	3.9705	0.568809	0.798904	1504	1080	2584	0.44309	0	0.307125	4193	2337	6530	0.123418	0	0.109875	0.405301	0.289735
18S	973	C	4767	2984	7751	0.133768	0	0.117998	1490	1086	2576	0.643397	0.0767601	0.391597	2953	1906	4859	0.8769	0.016891	0.467258	0.325618	0.150023
18S	974	C	7924	2914	10838	0.201491	0	0	3071	1844	4915	0.102611	0	0	5544	1430	6974	0.484887	0	0.32658	0.10886	0.153951
18S	975	G	11394	1145	12539	0.300618	0	0	5138	2639	7777	0.372684	0	0	6620	1061	7681	0.636281	0	0.388889	0.12963	0.183324
18S	976	G	6264	713	6977	0.358528	0	0.263937	2107	736	2843	1.12336	0.143606	0.529135	5032	883	5915	1.53121	0.278389	0.604973	0.466015	0.146206
18S	977	C	7878	3413	11291	0.209986	0	0	4211	2127	6338	0.0293264	0	0	9244	5885	15129	0.0647198	0	0.0607896	0.0202632	0.0286565
18S	978	G	5964	1260	7224	0.327932	0	0.246975	2660	3468	6128	0.140808	0	0.123446	7981	3064	11045	0.762304	0.150389	0.432583	0.267668	0.12705
18S	979	C	10362	3791	14153	0.355206	0	0	4893	1892	6785	0.105182	0	0.0951845	11568	18623	30191	0.346809	0	0	0.0317282	0.0448704
18S	980	A	6333	3827	10160	0.0625146	0	0	3916	2178	6094	0.314356	0	0.239201	9900	17689	27589	0.186742	0	0	0.0797337	0.11276
18S	981	A	5885	5528	11413	0.215109	0	0	5515	8046	13561	0.460022	0	0	12292	25425	37717	0.401348	0	0	0	0
18S	982	G	3839	4320	8159	0.0942198	0	0.0861165	3158	6858	10016	0.220158	0	0	8928	18582	27510	0.101752	0	0	0.0287055	0.0405957
18S	983	A	2607	2622	5229	0.810459	0.164686	0.447701	2558	6018	8576	0.0251331	0	0	8279	15381	23660	0.0989495	0	0.0900436	0.179248	0.193351
18S	984	C	1373	7306	8679	0.0565361	0	0.0535166	723	11772	12495	0.357593	0	0	3759	34004	37763	0.35892	0	0	0.0178389	0.025228
18S	985	G	1261	7097	8358	0.119305	0	0.106599	162	7617	7779	0.107594	0	0.097153	2420	24251	26671	0.0603313	0	0	0.0679175	0.0481795
18S	986	G	2439	5921	8360	0.0957302	0	0.0873761	584	4927	5511	0.608043	0.101505	0.378169	5362	21877	27239	0.148318	0	0	0.155182	0.16166
18S	987	A	2544	3273	5817	0.606253	0.0810148	0.377473	506	4061	4567	0.918985	0.17426	0.478946	3340	11873	15213	0.485778	0.0684951	0.326966	0.394462	0.0631976
18S	988	C	3581	4584	8165	0.126993	0	0.112695	524	6808	7332	0.083678	0	0.0772264	6452	11051	17503	0.166382	0	0.142655	0.110859	0.0267425
18S	989	C	7911	5896	13807	0.379155	0	0	3442	6661	10103	0.280491	0	0	8869	12032	20901	0.125087	0	0	0	0
18S	990	A	8351	5797	14148	0.390475	0	0	6518	3106	9624	0.268928	0	0	10007	6368	16375	0.0627178	0	0.0590198	0.0196733	0.0278222
18S	991	G	5733	3952	9685	0.0939019	0	0	7474	1413	8887	0.250606	0	0	8341	5763	14104	0.0939084	0	0.0858522	0.0286174	0.0404711
18S	992	A	4619	4434	9053	0.0715399	0	0	6681	2050	8731	0.26092	0	0	9083	2738	11821	0.196452	0	0.164207	0.0547357	0.077408
18S	993	G	1256	4522	5778	0.433566	0	0.302475	2499	1500	3999	0.671569	0.116536	0.40182	4282	3065	7347	0.806889	0.156258	0.446596	0.383631	0.0602265
18S	994	C	479	10334	10813	0.290854	0	0	1498	3452	4950	0.274851	0	0.215629	2945	14422	17367	0.324366	0	0	0.0718763	0.101648
18S	995	G	844	4645	5489	0.45918	0.0112735	0.314723	970	2955	3925	0.52036	0.0327782	0.342318	2147	6545	8692	0.357358	0	0.263297	0.306779	0.0327457
18S	996	A	1734	4817	6551	0.106846	0	0.0965453	2301	2555	4856	0.0961476	0	0.0877306	4377	7324	11701	0.100854	0	0	0.0614253	0.0435831
18S	997	A	1387	2472	3859	0.773069	0.0771073	0.43607	2276	3744	6020	0.231263	0	0	3470	4348	7818	0.296131	0	0.228495	0.221522	0.178093
18S	998	A	1790	2202	3992	0.598214	0	0.37436	2893	3526	6419	0.372227	0	0	3223	4611	7834	0.191371	0	0.160648	0.178336	0.153343
18S	999	G	595	3208	3803	0.640525	0	0.390501	1216	1887	3103	0.25082	0	0.200576	1515	7299	8814	0.0204034	0	0	0.197026	0.159441
18S	1000	C	1157	9877	11034	0.482335	0	0	1233	2566	3799	0.0659064	0	0	2168	12487	14655	0.474282	0	0	0	0
18S	1001	A	907	7416	8323	0.245475	0	0	999	1541	2540	0.376116	0	0.273395	1778	3492	5270	0.576465	0.0193047	0.365713	0.213036	0.155282
18S	1002	U	1275	4690	5965	0.101559	0	0.0922096	1651	1567	3218	0.0136792	0	0	2433	6012	8445	0.114057	0	0	0.0307365	0.043468
18S	1003	U	617	2343	2960	1.32172	0.0452205	0.569367	708	1009	1717	0.798099	0.0900668	0.444001	1303	3196	4499	0.636227	0	0.388891	0.467419	0.075517
18S	1004	U	762	1986	2748	1.58988	0.135615	0.613967	501	832	1333	1.10297	0.126849	0.52467	1115	1669	2784	1.61216	0.192684	0.61726	0.585299	0.0428924
18S	1005	G	837	5590	6427	0.0700494	0	0.0654733	329	1339	1668	0.477312	0	0.323226	1347	3302	4649	0.450569	0	0.310661	0.23312	0.118655
18S	1006	C	1642	9948	11590	0.450351	0	0	788	1748	2536	0.110818	0	0	2753	5085	7838	0.237023	0	0	0	0
18S	1007	C	3770	10650	14420	0.597791	0	0	1496	2755	4251	0.534041	0	0	5484	7325	12809	0.624794	0	0	0	0
18S	1008	A	1479	2755	4234	0.589012	0	0.370733	747	1281	2028	0.111056	0	0.1	2206	1601	3807	0.490497	0	0.329141	0.266625	0.119039
18S	1009	A	2248	2060	4308	0.580692	0	0.367419	941	1381	2322	0.000621801	0	0	2730	1426	4156	0.383655	0	0.277325	0.214915	0.156355
18S	1010	G	1394	4878	6272	0.103891	0	0.0941274	735	664	1399	0.897444	0.0318779	0.473153	1797	3356	5153	0.168889	0	0.144511	0.237264	0.168063
18S	1011	A	1313	3946	5259	0.432786	0	0.302099	837	505	1342	1.18984	0.167498	0.543531	1136	2477	3613	0.871829	0	0.465832	0.437154	0.100628
18S	1012	A	1923	2382	4305	0.77969	0.0538249	0.438162	827	489	1316	1.40392	0.266582	0.584198	866	1794	2660	1.76634	0.255525	0.638598	0.553652	0.0846304
18S	1013	U	2804	4026	6830	0.0723597	0	0.0674863	1375	1325	2700	0.191472	0	0.160752	1727	2979	4706	0.654642	0.0290113	0.39569	0.207976	0.138087
18S	1014	G	808	4412	5220	0.401356	0.019465	0.286444	382	2906	3288	0.0236681	0	0	758	3743	4501	0.766743	0.154772	0.434041	0.240162	0.180193
18S	1015	U	2499	7137	9636	0.247325	0	0	1055	4253	5308	0.409343	0	0	2479	10422	12901	0.404757	0	0	0	0
18S	1016	U	1676	8889	10565	0.268751	0	0	621	4850	5471	0.403761	0	0	1172	10929	12101	0.29228	0	0	0	0
18S	1017	U	1300	11318	12618	0.390518	0	0	483	4802	5285	0.36381	0	0	731	11577	12308	0.271264	0	0	0	0
18S	1018	U	1299	4695	5994	0.434798	0	0.303073	431	3332	3763	0.0516324	0	0	854	10074	10928	0.134144	0	0	0.101024	0.14287
18S	1019	C	1748	6899	8647	0.0265649	0	0	660	3229	3889	0.0594002	0	0	1121	13858	14979	0.379298	0	0	0	0
18S	1020	A	1902	4523	6425	0.382467	0.0126745	0.276687	669	1570	2239	0.768001	0.137483	0.434499	1104	5508	6612	0.601432	0.0748888	0.375594	0.36226	0.065113
18S	1021	U	2312	6166	8478	0.0254433	0	0.0248148	896	1502	2398	0.641828	0.0980476	0.391022	1392	6954	8346	0.241971	0	0.194847	0.203561	0.14963
18S	1022	U	2714	9108	11822	0.313369	0	0	1165	2260	3425	0.139661	0	0.122577	1735	10243	11978	0.205115	0	0	0.0408591	0.0577835
18S	1023	A	2234	5485	7719	0.0647956	0	0.06086	1021	1459	2480	0.623566	0.0923665	0.384167	1725	6243	7968	0.212512	0	0.175284	0.20677	0.133854
18S	1024	A	1984	5110	7094	0.0891551	0	0.0818677	961	1789	2750	0.459716	0.0544382	0.315014	1483	5640	7123	0.317615	0	0.241079	0.212653	0.0972805
18S	1025	U	1722	5255	6977	0.0463011	0	0.0442582	812	4115	4927	0.248426	0	0	1256	7437	8693	0.0176328	0	0	0.0147527	0.0208635
18S	1026	C	3323	7830	11153	0.433126	0	0	1126	5126	6252	0.414402	0	0	1292	11665	12957	0.424282	0	0	0	0
18S	1027	A	1675	4788	6463	0.00813566	0	0	832	3162	3994	0.00851064	0	0.00844091	1034	5811	6845	0.196434	0	0.164203	0.057548	0.0754952
18S	1028	A	2107	4805	6912	0.168047	0	0	1386	5408	6794	0.444204	0	0	1433	6194	7627	0.0128212	0	0.0126605	0.00422017	0.00596823
18S	1029	G	1656	3255	4911	0.0665174	0	0.0623807	937	3440	4377	0.0712959	0	0	1053	7544	8597	0.184684	0	0	0.0207936	0.0294065
18S	1030	A	1317	2173	3490	0.403539	0.00287978	0.287574	719	2757	3476	0.23721	0	0.191774	908	6370	7278	0.074473	0	0	0.159783	0.119561
18S	1031	A	41	75	116	40.3918	0.939702	0.976042	22	388	410	10.3493	0.79961	0.912084	19	137	156	45.3168	0.9408	0.978544	0.955557	0.0307567	1	0.976042	0.912084	0.978544	0.955557	0.0307567
18S	1032	C	869	2452	3321	0.319533	0	0.242211	556	4075	4631	0.10368	0	0	572	5790	6362	0.0378787	0	0	0.0807371	0.11418
18S	1033	G	968	2338	3306	0.262188	0	0.207775	808	2784	3592	0.224022	0	0.183063	589	9768	10357	0.497423	0	0	0.130279	0.0926721
18S	1034	A	1664	1754	3418	0.231569	0	0.188072	1323	2802	4125	0.0710454	0	0.0663478	924	3810	4734	0.27775	0	0.21741	0.157277	0.0654024
18S	1035	A	2356	1389	3745	0.158409	0	0.136779	1824	2807	4631	0.0513625	0	0	1341	2634	3975	0.5338	0	0.348082	0.16162	0.143185
18S	1036	A	2313	1401	3714	0.22964	0	0.186794	3095	3295	6390	0.336901	0	0	1846	2099	3945	0.545385	0	0.35297	0.179921	0.144181
18S	1037	G	1440	1664	3104	0.632582	0.098738	0.38755	1812	1931	3743	0.224282	0	0.183235	1847	3728	5575	0.0699107	0	0.0653535	0.212046	0.133104
18S	1038	U	1925	6322	8247	0.410103	0	0	2563	2058	4621	0.0171475	0	0	1209	2144	3353	0.904065	0.0347144	0.474882	0.158294	0.223862
18S	1039	C	2667	4619	7286	0.310577	0	0	4598	3115	7713	0.491705	0	0	1551	4687	6238	0.0717031	0	0	0	0
18S	1040	G	3471	2407	5878	0.124137	0	0	2175	1785	3960	0.0324076	0	0.031398	1689	10497	12186	0.623254	0	0	0.010466	0.0148012
18S	1041	G	4614	2651	7265	0.314968	0	0	2392	2975	5367	0.322284	0	0	1897	5371	7268	0.325701	0	0	0	0
18S	1042	A	4150	1190	5340	0.0558676	0	0	1639	1610	3249	0.0780137	0	0.0723886	1594	5791	7385	0.388981	0	0	0.0241295	0.0341243
18S	1043	G	6082	1185	7267	0.36631	0	0	1817	1086	2903	0.0589838	0	0.0557166	2216	3772	5988	0.300093	0	0	0.0185722	0.0262651
18S	1044	G	3106	523	3629	0.345106	0.0492892	0.256617	711	753	1464	1.03749	0.157682	0.509371	552	789	1341	2.12549	0.299242	0.680213	0.482067	0.174007
18S	1045	U	1663	168	1831	1.54036	0.335559	0.606485	446	285	731	2.78837	0.407889	0.7363	227	86	313	11.5946	0.754408	0.920834	0.754539	0.128979	1
18S	1046	U	1981	145	2126	0.97118	0.14203	0.492807	742	334	1076	1.12177	0.114688	0.528926	423	83	506	5.613	0.452615	0.849036	0.62359	0.160095
18S	1047	C	3076	1205	4281	0.0714957	0	0	1417	932	2349	0.17174	0	0	720	1270	1990	0.286506	0	0.222788	0.0742626	0.105023
18S	1048	G	2348	539	2887	0.347549	0	0.257978	1257	299	1556	0.163113	0	0.140316	578	870	1448	0.590967	0	0.371613	0.256636	0.0944314
18S	1049	A	2459	649	3108	0.190486	0	0.16005	1290	345	1635	0.0194173	0	0.0190589	757	416	1173	0.704259	0	0.413441	0.197517	0.163171
18S	1050	A	3932	840	4772	0.323242	0	0	2291	460	2751	0.479881	0	0	1914	615	2529	0.358858	0	0	0	0
18S	1051	G	3190	515	3705	0.000662589	0	0	1648	459	2107	0.234746	0	0	1625	1641	3266	0.448583	0	0	0	0
18S	1052	A	1281	418	1699	1.50064	0.135344	0.600244	452	477	929	0.956619	0.0672137	0.489183	274	268	542	3.25459	0.301333	0.765291	0.618239	0.113437
18S	1053	C	1487	6630	8117	0.480731	0	0	378	978	1356	0.478441	0	0.323773	377	3200	3577	0.326256	0	0	0.107924	0.152628
18S	1054	G	1098	1623	2721	0.875561	0	0.466918	381	1091	1472	0.374527	0	0.272611	542	1921	2463	0.121005	0	0.107982	0.282504	0.146702
18S	1055	A	568	1409	1977	2.00919	0.211095	0.667797	235	576	811	1.85361	0.257895	0.649847	286	620	906	2.80811	0.313565	0.737616	0.685087	0.0378597
18S	1056	U	807	616	1423	3.57853	0.461248	0.781709	315	665	980	1.49875	0.219304	0.600045	411	441	852	3.47654	0.458173	0.776817	0.719524	0.0845075
18S	1057	C	5145	4530	9675	0.332995	0	0	1763	2045	3808	0.359208	0	0	3038	2424	5462	0.280288	0	0	0	0
18S	1058	A	2951	3376	6327	0.380125	0	0.27546	1108	1172	2280	0.470393	0	0.320005	1994	906	2900	0.945923	0	0.486191	0.360552	0.0906825
18S	1059	G	12721	925	13646	0.311039	0	0	5000	498	5498	0.345388	0	0	6644	1304	7948	0.212916	0	0	0	0
18S	1060	A	4782	1349	6131	0.857339	0	0.461636	1550	483	2033	1.27311	0.0573226	0.560196	3605	662	4267	0.770853	0	0.435358	0.48573	0.0537371
18S	1061	U	10146	3337	13483	0.106694	0	0	3443	891	4334	0.168181	0	0.143997	6673	2045	8718	0.080157	0	0	0.047999	0.0678809
18S	1062	A	4793	1775	6568	1.12809	0.106244	0.530133	1946	574	2520	1.29772	0.175368	0.564883	3275	968	4243	1.16715	0	0.538623	0.544546	0.014792
18S	1063	C	12447	2056	14503	0.0126655	0	0	5413	807	6220	0.0418029	0	0	8712	1612	10324	0.116903	0	0	0	0
18S	1064	C	27315	3046	30361	0.571205	0	0	11179	1298	12477	0.553736	0	0	21061	2489	23550	0.673191	0	0	0	0
18S	1065	G	17843	1106	18949	0.241506	0	0	7534	423	7957	0.220765	0	0	13415	660	14075	0.38333	0	0	0	0
18S	1066	U	15245	1259	16504	0.154868	0	0	7493	530	8023	0.254516	0	0	9116	860	9976	0.147938	0	0	0	0
18S	1067	C	16609	1859	18468	0.291235	0	0	8263	977	9240	0.385187	0	0	9446	1417	10863	0.287403	0	0	0	0
18S	1068	G	9078	1566	10644	0.203609	0	0.169179	3637	795	4432	0.351031	0	0.259868	3032	643	3675	1.08173	0.0289787	0.519698	0.316248	0.148548
18S	1069	U	13314	982	14296	0.196525	0	0	5324	1252	6576	0.17446	0	0	4101	915	5016	0.350327	0	0.259477	0.0864923	0.122319
18S	1070	A	9098	2330	11428	0.0975637	0	0	4046	1299	5345	0.052943	0	0	2655	570	3225	0.853654	0	0.460602	0.153534	0.21713
18S	1071	G	3591	889	4480	0.973503	0.227084	0.493343	1439	587	2026	1.29663	0.274944	0.5647	1089	1114	2203	1.05616	0.100951	0.51377	0.523938	0.0300058
18S	1072	U	1118	2342	3460	1.18767	0.204712	0.542963	539	1135	1674	1.55233	0.272125	0.608343	431	1317	1748	1.1399	0.100495	0.53283	0.561379	0.0334653
18S	1073	U	511	2002	2513	1.66667	0.217981	0.625093	383	1370	1753	1.26502	0.188793	0.558643	289	1092	1381	1.42574	0.121421	0.587929	0.590555	0.0271915
18S	1074	C	1586	1391	2977	0.854794	0	0.46094	2021	2199	4220	0.219229	0	0	561	1894	2455	0.113409	0	0.101895	0.187612	0.197698
18S	1075	C	908	3897	4805	0.00966153	0	0	994	1522	2516	0.362654	0	0.266216	600	2079	2679	0.0018864	0	0.00188355	0.0893664	0.125054
18S	1076	G	519	2466	2985	0.46446	0	0.317227	851	2296	3147	0.0267224	0	0.026035	764	2008	2772	0.0550948	0	0	0.114421	0.143799
18S	1077	A	815	1602	2417	0.713593	0.104972	0.416531	1014	2070	3084	0.0367693	0	0.0354764	1026	928	1954	0.450895	0.0440219	0.31088	0.254296	0.160628
18S	1078	C	1159	3987	5146	0.230836	0	0	1640	2550	4190	0.240969	0	0	1962	1302	3264	0.13107	0	0	0	0
18S	1079	C	2010	5182	7192	0.430391	0	0	2513	2319	4832	0.304189	0	0	2820	1768	4588	0.343943	0	0	0	0
18S	1080	A	1149	1352	2501	0.986047	0.141875	0.496587	1146	1295	2441	0.541878	0.081817	0.351534	1463	549	2012	0.803477	0.131185	0.445638	0.431253	0.0600851
18S	1081	U	2173	1562	3735	0.431992	0	0.301728	1634	1741	3375	0.103765	0	0.0940354	2478	551	3029	0.249344	0	0.199632	0.198465	0.0847944
18S	1082	A	2777	1692	4469	0.324825	0	0.245225	2105	1594	3699	0.0481562	0	0.0459555	2666	602	3268	0.213201	0	0.175779	0.155653	0.0825866
18S	1083	A	3452	1749	5201	0.182902	0	0.154646	2066	1277	3343	0.161241	0	0.138888	3847	496	4343	0.112689	0	0	0.0978448	0.0694852
18S	1084	A	3542	1802	5344	0.238343	0	0.192499	1684	1366	3050	0.288361	0	0.223877	3131	461	3592	0.119396	0	0.106687	0.174354	0.0495328
18S	1085	C	6132	2799	8931	0.274738	0	0	3000	2992	5992	0.405449	0	0	5464	1056	6520	0.427097	0	0	0	0
18S	1086	G	4968	1987	6955	0.0226679	0	0	2401	1353	3754	0.00796863	0	0	4844	1015	5859	0.353379	0	0	0	0
18S	1087	A	5534	5095	10629	0.378397	0	0	2534	2439	4973	0.294431	0	0	4786	830	5616	0.335209	0	0	0	0
18S	1088	U	2868	10338	13206	0.512363	0	0	1636	3578	5214	0.34137	0	0	2440	1697	4137	0.0910451	0	0	0	0
18S	1089	G	333	3468	3801	0.994187	0.171303	0.498608	234	1279	1513	1.55783	0.29299	0.609201	188	552	740	4.57554	0.604998	0.820844	0.642884	0.133691
18S	1090	C	1901	5085	6986	0.0467885	0	0.0447033	1483	1290	2773	0.401975	0	0.286794	1085	1040	2125	0.855294	0.0828471	0.461119	0.264205	0.17075
18S	1091	C	2969	3119	6088	0.215985	0	0.177646	1701	1648	3349	0.158454	0	0.136816	2402	1321	3723	0.00736962	0	0.00731765	0.10726	0.0726089
18S	1092	G	3592	1521	5113	0.527328	0	0.345306	1699	1189	2888	0.384451	0	0.277761	3436	770	4206	0.119977	0	0.107147	0.243405	0.100217
18S	1093	A	2490	2424	4914	0.680432	0.0579528	0.404964	968	775	1743	1.48847	0.300308	0.598284	986	713	1699	2.17417	0	0.685084	0.562777	0.117082
18S	1094	C	3820	2855	6675	0.250391	0	0.200274	2942	1084	4026	0.0540794	0	0.051317	1734	1043	2777	1.04955	0	0.512178	0.25459	0.192026
18S	1095	C	4306	3360	7666	0.127773	0	0.11331	4234	1210	5444	0.197078	0	0	3471	1947	5418	0.130139	0	0.115172	0.0761605	0.0538589
18S	1096	G	7381	2288	9669	0.0956659	0	0	6391	876	7267	0.402122	0	0	3912	1413	5325	0.275145	0	0.215807	0.0719357	0.101733
18S	1097	G	4897	2172	7069	0.299753	0	0.230648	2715	1354	4069	0.180074	0	0.152627	2464	1541	4005	0.978016	0	0.494505	0.292594	0.146283
18S	1098	C	4801	10616	15417	0.451405	0	0	3976	2369	6345	0.28686	0	0	4146	20476	24622	0.758745	0	0	0	0
18S	1099	G	3792	9682	13474	0.357447	0	0	2956	2766	5722	0.21094	0	0	2389	5613	8002	0.0146667	0	0	0	0
18S	1100	A	2079	10041	12120	0.257213	0	0	2574	2631	5205	0.136236	0	0	1985	4655	6640	0.210713	0	0.174062	0.0580207	0.0820536
18S	1101	U	1293	13108	14401	0.386901	0	0	1748	5322	7070	0.41451	0	0	1882	8067	9949	0.249055	0	0	0	0
18S	1102	G	197	2838	3035	2.22115	0.370468	0.689623	121	1834	1955	1.28511	0.285099	0.562509	207	4619	4826	0.568204	0	0.362376	0.538169	0.134702
18S	1103	C	215	3971	4186	1.29646	0.172399	0.564606	100	2743	2843	0.452286	0	0.311506	169	12458	12627	0.469129	0	0	0.292037	0.23091
18S	1104	G	1442	5548	6990	0.327685	0	0.246836	805	1819	2624	0.559331	0.0365856	0.358787	487	4243	4730	0.558534	0	0.35842	0.321348	0.052688
18S	1105	G	788	3094	3882	1.46249	0.239654	0.59397	812	1224	2036	1.05796	0.161323	0.514205	363	1707	2070	2.048	0.201065	0.672023	0.593399	0.0644301
18S	1106	C	1922	9293	11215	0.2014	0	0	917	1574	2491	0.782598	0.0625909	0.43912	314	3035	3349	0.713347	0	0.416419	0.28518	0.201865
18S	1107	G	2748	10164	12912	0.323997	0	0	1000	3714	4714	0.0867727	0	0	567	2550	3117	0.736038	0	0.424054	0.141351	0.199901
18S	1108	G	650	5089	5739	0.636533	0	0.388994	339	3589	3928	0.12662	0	0.112414	282	1191	1473	2.50569	0	0.714888	0.405432	0.246233
18S	1109	C	1125	12240	13365	0.338184	0	0	689	4769	5458	0.163927	0	0	554	12483	13037	0.719791	0	0	0	0
18S	1110	G	387	8555	8942	0.0569098	0	0.0538512	173	4325	4498	0.0831172	0	0.0767547	171	6291	6462	0.407473	0	0	0.0435353	0.0321728
18S	1111	U	511	12739	13250	0.343321	0	0	332	6957	7289	0.358322	0	0	278	2847	3125	0.270708	0	0.213091	0.0710303	0.100452
18S	1112	U	828	13731	14559	0.421923	0	0	551	9346	9897	0.544349	0	0	433	2130	2563	0.571555	0	0.363778	0.121259	0.171486
18S	1113	A	650	6090	6740	0.276861	0	0.216855	483	3805	4288	0.1842	0	0.155579	420	1383	1803	1.23652	0	0.553015	0.308483	0.17471
18S	1114	U	1088	5418	6506	0.21407	0	0.176347	703	3070	3773	0.310393	0	0.236918	556	1807	2363	0.702956	0	0.412888	0.275384	0.100325
18S	1115	U	1906	4357	6263	0.176586	0	0.150104	971	3514	4485	0.0173973	0	0.0171036	951	1666	2617	0.53119	0	0.347	0.171402	0.135519
18S	1116	C	3168	1766	4934	0.321196	0	0.243147	1605	2089	3694	0.143687	0	0.125664	1938	1163	3101	0.090422	0	0.0829483	0.150587	0.0677335
18S	1117	C	2910	813	3723	0.598204	0	0.37436	1437	1755	3192	0.215517	0	0.17735	2170	575	2745	0.170231	0	0.145513	0.232408	0.101214
18S	1118	C	5415	759	6174	0.211529	0	0	2651	1912	4563	0.294664	0	0	3950	988	4938	0.382788	0	0	0	0
18S	1119	A	3790	538	4328	0.0155309	0	0	1943	808	2751	0.0336644	0	0.0325795	3426	787	4213	0.238839	0	0	0.0108598	0.0153581
18S	1120	U	4712	1086	5798	0.360911	0	0	2433	1323	3756	0.356795	0	0	4661	1225	5886	0.490663	0	0	0	0
18S	1121	G	1657	439	2096	0.838913	0.16808	0.456319	826	356	1182	1.09966	0.242826	0.523944	1935	959	2894	0.202249	0	0.168274	0.382845	0.154216
18S	1122	A	781	201	982	2.9264	0.466642	0.745507	389	261	650	2.63852	0.414166	0.725469	954	908	1862	1.06821	0.0963622	0.516623	0.662533	0.103498
18S	1123	C	865	1012	1877	1.09979	0.103356	0.523895	305	349	654	2.8678	0.245774	0.741748	833	410	1243	2.54879	0.330921	0.718377	0.66134	0.0976553
18S	1124	C	2598	846	3444	0.252566	0	0.201685	1134	410	1544	0.818238	0	0.450177	3420	390	3810	0.215831	0	0.177556	0.276473	0.123222
18S	1125	C	1590	1144	2734	0.741572	0.00897655	0.425896	1289	572	1861	0.643728	0	0.391755	2447	917	3364	0.487347	0	0.327727	0.381793	0.0406914
18S	1126	G	1014	1957	2971	0.844396	0.0922789	0.457901	656	699	1355	1.76729	0.225662	0.638806	1027	877	1904	2.06496	0.378127	0.673847	0.590184	0.0946263
18S	1127	C	1179	3308	4487	0.331246	0.00565357	0.248866	778	1584	2362	0.782532	0.129004	0.439104	2180	3962	6142	0.0341129	0	0	0.229323	0.179795
18S	1128	C	1483	4503	5986	0.077594	0	0.0720179	1210	2173	3383	0.38291	0	0.276946	3355	4788	8143	0.230637	0	0	0.116321	0.117323
18S	1129	G	2746	5985	8731	0.230814	0	0	4019	3636	7655	0.372437	0	0	6233	5202	11435	0.444832	0	0	0	0
18S	1130	G	3946	8495	12441	0.463554	0	0	5450	3743	9193	0.446853	0	0	4257	5322	9579	0.288989	0	0	0	0
18S	1131	G	3128	5785	8913	0.198391	0	0	3727	3005	6732	0.157618	0	0	3620	2890	6510	0.100833	0	0.0916096	0.0305365	0.0431852
18S	1132	C	4906	7554	12460	0.468075	0	0	4322	5562	9884	0.453817	0	0	5523	5556	11079	0.413991	0	0	0	0
18S	1133	A	4006	6220	10226	0.353224	0	0	4012	3841	7853	0.28575	0	0	5483	3869	9352	0.310156	0	0	0	0
18S	1134	G	2325	3201	5526	0.219394	0	0.179947	1694	2897	4591	0.250772	0	0.200529	3184	2538	5722	0.107215	0	0.096848	0.159108	0.0448191
18S	1135	C	1395	3036	4431	0.431809	0.0451073	0.30163	1371	3975	5346	0.00759928	0	0	1315	3473	4788	0.195555	0	0.163597	0.155076	0.123287
18S	1136	U	745	3408	4153	0.395557	0	0.283489	1026	2982	4008	0.207716	0	0.172026	664	2376	3040	0.669776	0.109118	0.401196	0.285571	0.0935698
18S	1137	U	403	2087	2490	1.10181	0.175418	0.524319	450	3709	4159	0.00947917	0	0	359	3123	3482	0.227221	0	0.185194	0.236504	0.217105
18S	1138	C	254	1822	2076	1.24723	0.115827	0.555127	282	2572	2854	0.29417	0	0.227366	214	2310	2524	0.501593	0	0.334129	0.372207	0.13649
18S	1139	C	195	2437	2632	0.468329	0	0.319036	260	2499	2759	0.0853704	0	0.0786818	195	1970	2165	0.406664	0	0.289193	0.22897	0.106966
18S	1140	G	195	3692	3887	0.182456	0	0	139	1652	1791	0.421491	0.0226612	0.29663	138	2814	2952	0.214926	0	0	0.0988765	0.139833
18S	1141	G	269	3945	4214	0.319489	0	0	484	1689	2173	0.00748748	0	0	171	1863	2034	0.011881	0	0	0	0
18S	1142	G	411	4742	5153	0.519659	0	0	598	921	1519	0.221689	0	0.181559	220	1877	2097	0.218388	0	0	0.0605195	0.0855875
18S	1143	A	472	3254	3726	0.37336	0	0	633	543	1176	0.369423	0.00864278	0.269933	209	929	1138	0.302419	0.0333129	0.232355	0.167429	0.11938
18S	1144	A	467	829	1296	0.860481	0.121385	0.462696	431	481	912	0.523512	0.0824822	0.343869	159	462	621	1.05843	0.235893	0.514595	0.440387	0.0714615
18S	1145	A	500	357	857	1.89407	0.178358	0.654729	479	306	785	0.598714	0.0860617	0.374795	234	231	465	1.39609	0.232566	0.583176	0.537567	0.118746
18S	1146	C	521	526	1047	1.3431	0.018934	0.573448	317	409	726	0.662311	0.0461077	0.398758	262	191	453	1.36642	0	0.577959	0.516722	0.0834334
18S	1147	C	930	406	1336	0.703607	0	0.413191	605	539	1144	0.00989811	0	0.00980958	371	225	596	0.67614	0	0.403795	0.275599	0.18798
18S	1148	A	418	218	636	2.53869	0.138289	0.717728	478	312	790	0.499185	0.0391773	0.333252	281	133	414	1.41216	0.012719	0.586018	0.545666	0.159534
18S	1149	A	335	466	801	1.63545	0.0531402	0.620852	353	432	785	0.564094	0.100225	0.360946	288	141	429	1.25592	0.077582	0.557296	0.513031	0.110627
18S	1150	A	392	1291	1683	0.178075	0	0.151234	501	528	1029	0.240345	0.00727508	0.193925	410	265	675	0.443623	0	0.307613	0.217591	0.0659986
18S	1151	G	215	5066	5281	0.684831	0	0	353	817	1170	0.19926	0	0.166271	185	643	828	0.27042	0	0.213061	0.126444	0.0914271
18S	1152	U	342	3882	4224	0.552095	0	0	869	1437	2306	0.362924	0	0	298	2263	2561	0.589917	0	0	0	0
18S	1153	C	282	1506	1788	0.240339	0	0.193856	550	1235	1785	0.0892435	0	0	213	1988	2201	0.453875	0	0	0.0646187	0.0913847
18S	1154	U	495	1555	2050	0.0776369	0	0.0720763	893	712	1605	0.0565103	0	0.0535192	305	988	1293	0.0496565	0	0.0473423	0.0576459	0.0105108
18S	1155	U	529	1072	1601	0.406624	0	0.289206	1073	589	1662	0.0727534	0	0.0678573	298	414	712	1.0158	0	0.50427	0.287111	0.178171
18S	1156	U	536	664	1200	0.872532	0.0332001	0.466171	1060	637	1697	0.0838176	0	0.0773775	345	381	726	0.982989	0	0.496055	0.346535	0.190713
18S	1157	G	803	707	1510	0.425031	0	0.2984	2045	466	2511	0.268396	0	0	933	358	1291	0.0944272	0	0.0863411	0.128247	0.125373
18S	1158	G	1138	1174	2312	0.189095	0	0	2600	677	3277	0.463074	0	0	1489	1665	3154	0.602606	0	0	0	0
18S	1159	G	323	1943	2266	0.153502	0	0	891	450	1341	0.453618	0.0161802	0.312221	605	1016	1621	0.0227908	0	0	0.104074	0.147183
18S	1160	U	136	2314	2450	0.148583	0	0	363	802	1165	0.703259	0.104776	0.413098	224	839	1063	0.798538	0	0.444225	0.285774	0.202472
18S	1161	U	88	1235	1323	0.846341	0.0667798	0.458576	232	1659	1891	0.06642	0	0.0623141	118	324	442	4.38605	0.365289	0.814677	0.445189	0.307297
18S	1162	C	104	847	951	1.8599	0.334859	0.650576	141	1270	1411	0.551298	0.0401305	0.355541	89	444	533	4.3516	0.493976	0.813425	0.606514	0.189509
18S	1163	C	60	1649	1709	0.66321	0.0914547	0.398893	76	2424	2500	0.15867	0	0	49	1415	1464	1.20464	0.19322	0.546581	0.315158	0.230863
18S	1164	G	68	2253	2321	0.285558	0	0.222202	79	1373	1452	0.580194	0.0453954	0.367326	55	2089	2144	0.714033	0.169061	0.416694	0.335408	0.0825463
18S	1165	G	162	4630	4792	0.410066	0	0	276	1759	2035	0.0854835	0	0.0787872	251	5322	5573	0.367998	0	0	0.0262624	0.0371406
18S	1166	G	292	4400	4692	0.355423	0	0	519	1841	2360	0.00926161	0	0	431	5973	6404	0.385593	0	0	0	0
18S	1167	G	796	4324	5120	0.417742	0	0	1458	2315	3773	0.398272	0	0	1164	5667	6831	0.398964	0	0	0	0
18S	1168	G	1176	2907	4083	0.245233	0	0	1849	1537	3386	0.299255	0	0	1569	4904	6473	0.328813	0	0	0	0
18S	1169	G	507	2166	2673	0.228434	0	0.186012	811	947	1758	0.511168	0.0418247	0.338387	911	4403	5314	0.127643	0	0	0.1748	0.138373
18S	1170	A	640	2220	2860	0.123877	0	0.110257	1125	1898	3023	0.147898	0	0	1175	4762	5937	0.243672	0	0	0.0367523	0.0519756
18S	1171	G	210	2063	2273	0.373532	0	0.272037	345	1352	1697	0.650746	0.121048	0.394354	236	1840	2076	1.26727	0.241847	0.55906	0.408484	0.117602
18S	1172	U	221	3748	3969	0.317557	0	0	342	2929	3271	0.164113	0	0	404	6107	6511	0.418834	0	0	0	0
18S	1173	A	163	1412	1575	0.708848	0.0683521	0.414965	235	1759	1994	0.435505	0.0237536	0.303487	202	1562	1764	1.18631	0.17199	0.542749	0.4204	0.0977536
18S	1174	U	111	1174	1285	0.898056	0.0855395	0.473339	100	2465	2565	0.0652117	0	0.0612419	132	2799	2931	0.100049	0	0.090978	0.20852	0.187649
18S	1175	G	185	2923	3108	0.363314	0	0	238	2956	3194	0.207087	0	0	176	3922	4098	0.363742	0	0	0	0
18S	1176	G	354	2239	2593	0.290971	0	0	376	3246	3622	0.33748	0	0	327	1773	2100	0.147506	0	0.128599	0.0428662	0.0606219
18S	1177	U	310	947	1257	0.419564	0	0.295724	189	2416	2605	0.101215	0	0	285	700	985	1.14176	0.052594	0.533347	0.276357	0.218168
18S	1178	U	627	2025	2652	0.458081	0	0	370	3654	4024	0.498377	0	0	656	961	1617	0.127002	0	0.112752	0.0375839	0.0531517
18S	1179	G	383	453	836	0.668817	0.0162218	0.40106	234	1416	1650	0.248691	0	0.199258	269	958	1227	0.181515	0	0.153735	0.251351	0.107479
18S	1180	C	545	537	1082	0.162183	0	0.139661	371	1803	2174	0.152874	0	0	440	579	1019	0.315577	0	0.240056	0.126573	0.0984386
18S	1181	A	299	110	409	2.00328	0.292728	0.667573	305	273	578	2.12508	0.379922	0.680384	400	226	626	0.934113	0.0471829	0.483366	0.610441	0.0900078
18S	1182	A	194	70	264	3.0722	0.416732	0.755132	246	277	523	2.02691	0.289272	0.670052	286	233	519	0.98859	0.188174	0.497612	0.640932	0.10713
18S	1183	A	521	99	620	0.491609	0	0.329939	446	252	698	0.930711	0	0.482413	613	184	797	0.172988	0	0.147634	0.319996	0.136854
18S	1184	G	422	239	661	0.374035	0	0.272516	362	160	522	1.37909	0.0711004	0.580138	679	115	794	0.189252	0	0.159304	0.337319	0.177811
18S	1185	C	425	532	957	0.121306	0	0	331	855	1186	0.154741	0	0	518	131	649	0.454291	0.113653	0.31271	0.104237	0.147413
18S	1186	U	464	713	1177	0.250009	0	0	400	1199	1599	0.413583	0	0	593	462	1055	0.134712	0	0	0	0
18S	1187	G	398	403	801	0.257454	0	0.204945	458	433	891	0.127143	0	0.112913	566	496	1062	0.0861503	0	0	0.105953	0.0838132
18S	1188	A	576	343	919	0.162814	0	0.140148	501	399	900	0.151116	0	0.131405	679	508	1187	0.161018	0	0	0.0905176	0.0641051
18S	1189	A	603	295	898	0.282857	0	0.220682	464	437	901	0.185452	0	0.156586	822	215	1037	0.0107258	0	0.0106221	0.129297	0.0879007
18S	1190	A	935	202	1137	0.0667936	0	0.0626632	695	357	1052	0.0579403	0	0.0548163	1016	136	1152	0.0748386	0	0	0.0391598	0.0278749
18S	1191	C	785	894	1679	0.206687	0	0	565	506	1071	0.286308	0	0.222743	867	196	1063	0.14268	0	0.124967	0.115903	0.0911599
18S	1192	U	819	728	1547	0.0101421	0	0	573	668	1241	0.304545	0	0.233593	790	332	1122	0.243119	0	0.195712	0.143102	0.102363
18S	1193	U	1332	594	1926	0.0835496	0	0	866	769	1635	0.337001	0	0.252173	1023	613	1636	0.112509	0	0.101187	0.117786	0.103616
18S	1194	A	772	275	1047	1.03578	0.127399	0.509027	534	359	893	2.04238	0.160045	0.671557	592	300	892	1.47273	0.0530704	0.595858	0.592147	0.0664045
18S	1195	A	940	161	1101	1.1695	0.227517	0.53929	689	215	904	2.55613	0.348428	0.719019	665	196	861	1.94416	0.229417	0.660605	0.639638	0.074857
18S	1196	A	1483	151	1634	0.618335	0.15025	0.382225	1375	301	1676	1.25654	0.225218	0.55699	918	260	1178	1.44677	0.213188	0.591503	0.51024	0.0916097
18S	1197	G	3168	214	3382	0.171557	0	0	4875	279	5154	0.214698	0	0	2790	370	3160	0.0155893	0	0	0	0
18S	1198	G	3168	285	3453	0.103014	0	0	4418	468	4886	0.0411864	0	0	3154	410	3564	0.00943432	0	0	0	0
18S	1199	A	4837	268	5105	0.368693	0	0	10418	437	10855	0.58539	0	0	8303	602	8905	0.62641	0	0	0	0
18S	1200	A	3125	834	3959	0.0846324	0	0	4321	1010	5331	0.0237705	0	0.0232229	3491	627	4118	0.047811	0	0.0456399	0.0229543	0.0186334
18S	1201	U	2679	910	3589	0.0804457	0	0.0744752	3445	2048	5493	0.024732	0	0.0241394	3131	946	4077	0.131742	0	0.116432	0.0716821	0.0377299
18S	1202	U	3145	982	4127	0.0510767	0	0	4408	3058	7466	0.272534	0	0	2945	1378	4323	0.10859	0	0.0979739	0.032658	0.0461854
18S	1203	G	4139	727	4866	0.22693	0	0	5607	1496	7103	0.256198	0	0	4539	780	5319	0.119376	0	0	0	0
18S	1204	A	3959	304	4263	0.123812	0	0	4959	1071	6030	0.179438	0	0	4708	506	5214	0.13047	0	0	0	0
18S	1205	C	4062	701	4763	0.239805	0	0	3486	2136	5622	0.194153	0	0	4211	853	5064	0.112355	0	0	0	0
18S	1206	G	4244	417	4661	0.249478	0	0	3325	861	4186	0.0706552	0	0	5270	1721	6991	0.455929	0	0	0	0
18S	1207	G	2955	322	3277	0.101715	0	0.0923499	2279	632	2911	0.211691	0	0.174757	3895	454	4349	0.108899	0	0	0.0890355	0.0713826
18S	1208	A	1878	130	2008	0.822012	0.165131	0.451279	1446	252	1698	0.84623	0.157798	0.458502	2995	365	3360	0.0965586	0	0.0880799	0.33262	0.172941
18S	1209	A	249	183	432	7.6222	0.740996	0.884257	231	309	540	3.96079	0.535732	0.798717	657	327	984	2.6704	0.436982	0.727751	0.803575	0.0639855	1
18S	1210	G	1106	1612	2718	0.263708	0	0.208739	377	413	790	1.74671	0.221042	0.63622	829	263	1092	2.00971	0.276014	0.667945	0.504301	0.209395
18S	1211	G	2937	1165	4102	0.20241	0	0	1310	469	1779	0.0646504	0	0	4121	440	4561	0.423839	0	0	0	0
18S	1212	G	3983	364	4347	0.260912	0	0	1070	132	1202	0.169133	0	0.144768	1751	297	2048	0.28172	0	0.219882	0.12155	0.0912555
18S	1213	C	4697	119	4816	0.327479	0	0	1172	221	1393	0.15334	0	0	2267	256	2523	0.0900379	0	0	0	0
18S	1214	A	3150	36	3186	0.143221	0	0.125313	777	180	957	0.170784	0	0.146002	1680	126	1806	0.24656	0	0.19788	0.156398	0.0305239
18S	1215	C	2742	79	2821	0.508741	0	0.337275	564	379	943	0.184334	0	0.155783	1007	282	1289	0.892239	0	0.471719	0.321592	0.129456
18S	1216	C	3947	78	4025	0.189386	0	0.159263	743	494	1237	0.0575031	0	0	1778	444	2222	0.195227	0	0.1634	0.107554	0.0760712
18S	1217	A	3223	54	3277	0.694885	0.0973382	0.410063	579	135	714	0.828889	0.160953	0.453567	2192	231	2423	0.255514	0	0.203581	0.355737	0.109047
18S	1218	C	3142	44	3186	0.835582	0.123831	0.455292	634	158	792	0.58966	0.0536323	0.371229	1144	157	1301	1.42765	0.197834	0.588265	0.471595	0.0893515
18S	1219	C	5208	67	5275	0.116921	0	0.1047	924	187	1111	0.102628	0	0.0931517	2775	296	3071	0.00509621	0	0.00507201	0.0676411	0.0444935
18S	1220	A	6102	190	6292	0.0423345	0	0	1100	126	1226	0.014353	0	0	2254	213	2467	0.348816	0	0.258687	0.0862289	0.121946
18S	1221	G	10991	215	11206	0.491958	0	0	1600	130	1730	0.314128	0	0	5452	211	5663	0.44343	0	0	0	0
18S	1222	G	10328	53	10381	0.438603	0	0	1935	181	2116	0.448885	0	0	5827	332	6159	0.467496	0	0	0	0
18S	1223	A	11574	47	11621	0.52923	0	0	1939	200	2139	0.470405	0	0	6915	247	7162	0.561154	0	0	0	0
18S	1224	G	4048	51	4099	0.512322	0	0.33882	486	84	570	1.33411	0.219195	0.572001	1394	110	1504	1.5068	0.181372	0.601244	0.504022	0.117424
18S	1225	U	4124	78	4202	0.408008	0	0.289825	527	185	712	0.840346	0.121464	0.456972	1504	229	1733	1.12579	0.135312	0.529731	0.425509	0.100436
18S	1226	G	4184	70	4254	0.289362	0	0.224463	570	227	797	0.605235	0.0541051	0.377333	1836	1185	3021	0.110387	0	0.0994426	0.233746	0.113638
18S	1227	G	3568	258	3826	0.332381	0	0.249513	583	676	1259	0.0340212	0	0.0329271	1421	1746	3167	0.0198829	0	0.0195013	0.100647	0.105407
18S	1228	A	2011	397	2408	1.0028	0.0756685	0.500802	441	825	1266	0.247768	0	0.198695	1507	2054	3561	0.122528	0	0	0.233165	0.205899
18S	1229	G	1846	320	2166	1.14068	0.0953947	0.532974	371	505	876	1.07472	0	0.518293	899	1255	2154	0.489771	0	0.328858	0.460042	0.0929542
18S	1230	C	3696	1560	5256	0.254448	0	0	593	986	1579	0.245316	0	0.197091	1759	1680	3439	0.17447	0	0	0.0656971	0.0929098
18S	1231	C	2907	770	3677	0.128696	0	0.114049	302	912	1214	1.04744	0.103419	0.511792	1361	675	2036	0.52118	0	0.342726	0.322856	0.162984
18S	1232	U	2509	354	2863	0.466892	0	0.318362	268	769	1037	1.67567	0.255493	0.626487	1181	236	1417	1.2594	0.175629	0.557578	0.500809	0.132041
18S	1233	G	1455	2039	3494	0.197037	0	0.164643	391	2412	2803	0.131978	0	0.116627	775	1664	2439	0.321671	0	0.243458	0.174909	0.0522846
18S	1234	C	2492	4361	6853	0.446221	0	0	493	6021	6514	0.531017	0	0	2475	3697	6172	0.537318	0	0	0	0
18S	1235	G	3185	4538	7723	0.523432	0	0	660	3437	4097	0.133415	0	0	2360	2730	5090	0.419239	0	0	0	0
18S	1236	G	940	2746	3686	0.115273	0	0.103384	264	3734	3998	0.0618544	0	0	608	1619	2227	0.514243	0	0.339705	0.147696	0.14218
18S	1237	C	514	3050	3564	0.0814929	0	0.0753718	198	6295	6493	0.455973	0	0	431	2184	2615	0.242745	0	0.19539	0.090254	0.0804588
18S	1238	U	366	1623	1989	0.922496	0.110896	0.479968	117	1830	1947	1.09816	0	0.523519	229	1519	1748	0.912001	0.0403947	0.47713	0.493539	0.0212308
18S	1239	U	804	3100	3904	0.110923	0	0	317	7782	8099	0.586582	0	0	431	4314	4745	0.342344	0	0	0	0
18S	1240	A	523	2137	2660	0.293453	0	0.226941	238	2575	2813	0.334273	0	0.250595	432	2800	3232	0.00892188	0	0.0088457	0.162127	0.108816
18S	1241	A	502	1914	2416	0.385938	0	0.27855	224	1965	2189	0.581243	0.0143286	0.367692	479	2111	2590	0.20898	0	0.172912	0.273051	0.0796139
18S	1242	U	499	2873	3372	0.140709	0	0	260	2346	2606	0.185215	0	0.156322	385	3665	4050	0.332354	0	0	0.0521073	0.0736908
18S	1243	U	449	2000	2449	0.299324	0	0.230442	184	2050	2234	0.348968	0	0.258779	267	1897	2164	0.404865	0	0.288283	0.259168	0.0236152
18S	1244	U	354	1601	1955	0.761202	0.0586344	0.432331	143	2058	2201	0.221919	0	0.181683	155	1935	2090	0.465684	0	0.317828	0.310614	0.102454
18S	1245	G	682	2134	2816	0.312294	0	0.23804	234	2186	2420	0.0527697	0	0.0501444	283	4000	4283	0.33048	0	0	0.0960615	0.10246
18S	1246	A	807	1821	2628	0.842078	0	0.457229	250	1568	1818	0.357376	0	0.263391	330	2149	2479	0.292863	0	0.226593	0.315738	0.101171
18S	1247	C	616	5621	6237	0.181452	0	0	206	2480	2686	0.117802	0	0	254	2577	2831	0.139905	0	0.122772	0.040924	0.0578753
18S	1248	U	937	516	1453	3.60287	0.411966	0.782861	227	387	614	3.3935	0.489187	0.772677	265	188	453	7.3231	0.706629	0.880085	0.811874	0.0484113	1
18S	1249	C	3217	3641	6858	0.0131052	0	0.0129376	730	3536	4266	0.460675	0	0	540	4538	5078	0.309654	0	0	0.00431253	0.00609884
18S	1250	A	3890	2264	6154	0.36276	0	0.266227	893	867	1760	0.501887	0	0.334297	907	2226	3133	0.304737	0	0.233619	0.278048	0.041943
18S	1251	A	2853	3685	6538	0.48209	0	0.325311	522	668	1190	1.30791	0.091794	0.566914	613	2545	3158	0.396645	0	0.284063	0.392096	0.124757
18S	1252	C	12244	9036	21280	0.584777	0	0	2180	3586	5766	0.616398	0	0	1798	5319	7117	0.430897	0	0	0	0
18S	1253	A	6653	2109	8762	0.239043	0	0.192943	980	1405	2385	0.0818571	0	0.0756929	1054	2524	3578	0.289162	0	0.224351	0.164329	0.0639734
18S	1254	C	9789	4341	14130	0.268783	0	0	1430	1765	3195	0.261424	0	0	1614	4729	6343	0.324946	0	0	0	0
18S	1255	G	3044	7596	10640	0.0528731	0	0.0502224	484	1626	2110	0.188778	0	0.158864	344	6156	6500	0.336265	0	0	0.0696953	0.0663014
18S	1256	G	3394	14295	17689	0.400907	0	0	552	1872	2424	0.00862772	0	0	222	5630	5852	0.276491	0	0	0	0
18S	1257	G	4599	11087	15686	0.293661	0	0	779	1337	2116	0.188327	0	0.158544	310	4790	5100	0.174611	0	0	0.052848	0.0747384
18S	1258	A	4608	3586	8194	0.472573	0.0133909	0.320943	821	877	1698	0.579929	0	0.367197	287	2734	3021	0.465759	0.0402342	0.317831	0.335324	0.0225737
18S	1259	A	3946	2211	6157	0.83067	0.0958217	0.453792	725	769	1494	0.680624	0.0800257	0.405144	216	2887	3103	0.299076	0	0.230279	0.363072	0.0959758
18S	1260	A	2745	1563	4308	1.56944	0.223007	0.610865	662	420	1082	1.35994	0.223836	0.576485	197	1272	1469	1.72444	0.287708	0.63311	0.60682	0.0232931
18S	1261	C	6090	3569	9659	0.048997	0	0.046713	1993	444	2437	0.000209644	0	0.000209686	536	1518	2054	0.768732	0.00642608	0.434743	0.160555	0.194807
18S	1262	C	7529	5097	12626	0.216952	0	0	3512	578	4090	0.415131	0	0	1643	2411	4054	0.192446	0	0	0	0
18S	1263	U	7260	7652	14912	0.374459	0	0	3041	881	3922	0.368907	0	0	1433	2356	3789	0.133846	0	0	0	0
18S	1264	C	5848	8447	14295	0.373322	0	0	2835	1125	3960	0.37725	0	0	1467	4463	5930	0.488196	0	0	0	0
18S	1265	A	2148	2979	5127	0.892349	0.0244933	0.471605	1111	503	1614	0.686164	0	0.407088	796	1351	2147	0.60884	0	0.378544	0.419079	0.0389267
18S	1266	C	1428	1952	3380	1.82258	0.182166	0.645782	901	543	1444	0.844214	0.00650169	0.457935	771	814	1585	1.13967	0.0149694	0.532796	0.545505	0.0772129
18S	1267	C	7647	1899	9546	0.101725	0	0	2229	527	2756	0.0578165	0	0	1365	699	2064	0.625483	0	0.384913	0.128304	0.18145
18S	1268	C	9220	3885	13105	0.417965	0	0	2762	853	3615	0.3077	0	0	1890	2734	4624	0.329026	0	0	0	0
18S	1269	G	5937	5975	11912	0.417528	0	0	1761	910	2671	0.0574975	0	0	1739	3408	5147	0.436081	0	0	0	0
18S	1270	G	3602	3770	7372	0.126427	0	0	1113	656	1769	0.434871	0	0.303193	1413	3146	4559	0.393087	0	0	0.101064	0.142926
18S	1271	C	2015	1722	3737	0.572582	0	0.364165	1208	568	1776	0.441481	0	0.306388	1255	1063	2318	0.159561	0	0.137656	0.269403	0.096099
18S	1272	C	1423	371	1794	2.11148	0.299719	0.678731	532	154	686	3.09531	0.52704	0.756087	429	146	575	3.73335	0.451207	0.789023	0.74128	0.0462275		0.678731	0.756087	0.789023	0.74128	0.0462275
18S	1273	C	2257	711	2968	0.711751	0.00642792	0.415885	3076	520	3596	0.238498	0	0	1532	381	1913	0.306008	0	0.234402	0.216762	0.170242
18S	1274	G	1275	2955	4230	0.0184537	0	0.0181236	3027	338	3365	0.076596	0	0	2466	746	3212	0.28817	0	0	0.00604119	0.00854354
18S	1275	G	2546	721	3267	0.125054	0	0.111184	2629	344	2973	0.157793	0	0.136328	1347	737	2084	0.0753371	0	0.0700903	0.105867	0.0273014
18S	1276	A	2441	316	2757	0.136697	0	0.120297	2416	285	2701	0.427741	0	0.29967	1248	175	1423	0.50753	0	0.33682	0.252262	0.0945383
18S	1277	C	2067	443	2510	0.179906	0	0.152526	3779	343	4122	0.0479182	0	0.0457376	992	315	1307	0.682569	0	0.405855	0.201373	0.15102
18S	1278	A	1295	585	1880	0.655272	0.109781	0.395997	2861	208	3069	0.630858	0.106534	0.386903	630	312	942	1.73	0.213146	0.633946	0.472282	0.114374
18S	1279	C	1774	1107	2881	0.0879598	0	0.0808741	4837	360	5197	0.0308922	0	0.0299721	1530	599	2129	0.290532	0	0.225208	0.112018	0.082691
18S	1280	G	2445	634	3079	0.0213312	0	0.0208923	7233	195	7428	0.289866	0	0	2358	345	2703	0.051619	0	0.0491025	0.0233316	0.0201201
18S	1281	G	2371	360	2731	0.18252	0	0.154396	6267	192	6459	0.15297	0	0	2479	280	2759	0.0537118	0	0.0509914	0.0684625	0.0642312
18S	1282	A	2151	395	2546	0.251821	0	0.201227	6314	257	6571	0.183161	0	0	2464	192	2656	0.107389	0	0.0970082	0.0994117	0.0821682
18S	1283	C	3525	828	4353	0.280401	0	0	9230	446	9676	0.496379	0	0	4610	473	5083	0.462975	0	0	0	0
18S	1284	A	3777	1300	5077	0.351173	0	0	7135	484	7619	0.379373	0	0	6584	504	7088	0.649596	0	0	0	0
18S	1285	G	2484	1296	3780	0.0379941	0	0	6710	366	7076	0.387645	0	0	3562	457	4019	0.321468	0	0	0	0
18S	1286	G	662	2117	2779	0.423329	0	0.297497	2011	319	2330	0.859111	0.185863	0.462215	1307	932	2239	0.220342	0	0.180624	0.313445	0.115511
18S	1287	A	658	3357	4015	0.0154963	0	0	1521	396	1917	0.912276	0.106234	0.477193	1155	693	1848	0.353573	0	0.261319	0.246171	0.195107
18S	1288	U	59	698	757	5.10699	0.667596	0.836434	66	47	113	27.9886	0.885543	0.965796	63	74	137	17.1201	0.828951	0.945191	0.915807	0.056752	1	0.836434	0.965796	0.945191	0.915807	0.056752
18S	1289	U	396	4315	4711	0.0443501	0	0	726	724	1450	0.825408	0	0.452348	621	740	1361	0.600865	0	0.37551	0.275953	0.197633
18S	1290	G	219	6063	6282	0.272651	0	0	354	223	577	2.75381	0.147426	0.733942	482	720	1202	0.576217	0	0.365762	0.366568	0.299631
18S	1291	A	330	4532	4862	0.0210547	0	0.0206247	406	246	652	1.82612	0.0366309	0.646508	389	510	899	0.785667	0	0.440259	0.369131	0.260419
18S	1292	C	550	5512	6062	0.156591	0	0	922	1391	2313	0.405997	0	0	1033	610	1643	0.111821	0	0	0	0
18S	1293	A	454	4204	4658	0.202058	0	0.168124	655	421	1076	0.395811	0	0.28376	625	414	1039	0.456998	0	0.313864	0.255249	0.0628211
18S	1294	G	1026	5737	6763	0.160424	0	0	1542	215	1757	0.06697	0	0	1600	686	2286	0.368192	0	0	0	0
18S	1295	A	925	5535	6460	0.0692308	0	0	1458	427	1885	0.0695475	0	0	1647	335	1982	0.197103	0	0	0	0
18S	1296	U	382	5838	6220	0.0314508	0	0	740	843	1583	0.145027	0	0.126728	755	391	1146	0.524964	0.0264488	0.344444	0.157057	0.142245
18S	1297	U	555	5976	6531	0.10197	0	0	865	1922	2787	0.371385	0	0	971	609	1580	0.153489	0	0.133138	0.0443794	0.062762
18S	1298	G	443	5987	6430	0.113533	0	0	870	511	1381	0.442885	0	0.307098	862	1751	2613	0.291903	0	0	0.102366	0.144767
18S	1299	A	391	5987	6378	0.146115	0	0	648	589	1237	0.626162	0	0.385247	815	376	1191	0.809573	0.140549	0.447591	0.277613	0.197945
18S	1300	U	807	6962	7769	0.345252	0	0	1407	3584	4991	0.666199	0	0	1910	512	2422	0.0933553	0	0	0	0
18S	1301	A	480	4347	4827	0.0478689	0	0.0456912	673	576	1249	0.705476	0	0.413847	1120	497	1617	0.475271	0.0724803	0.322294	0.260611	0.1565
18S	1302	G	415	3364	3779	0.27356	0.0455615	0.214844	589	263	852	1.67733	0.191838	0.626769	1191	853	2044	0.183651	0	0.155221	0.332278	0.209654
18S	1303	C	498	3461	3959	0.146033	0	0.127453	748	731	1479	0.548941	0	0.354552	2515	489	3004	0.186681	0	0	0.160668	0.146639
18S	1304	U	567	1812	2379	0.867703	0.20328	0.464688	911	1037	1948	0.154113	0	0.133593	2717	303	3020	0.154173	0	0	0.199427	0.195336
18S	1305	C	795	2176	2971	0.417168	0.0422411	0.294437	898	1185	2083	0.1299	0	0.115015	3168	325	3493	0.280293	0	0	0.136484	0.121158
18S	1306	U	689	3177	3866	0.0221188	0	0.0216456	779	1918	2697	0.11614	0	0	2980	523	3503	0.226605	0	0	0.0072152	0.0102038
18S	1307	U	493	2890	3383	0.126129	0	0.112032	479	2136	2615	0.125365	0	0	2138	651	2789	0.0136241	0	0	0.037344	0.0528124
18S	1308	U	305	3002	3307	0.15747	0	0.136082	350	3707	4057	0.431033	0	0	1564	505	2069	0.349758	0	0.259219	0.131767	0.10587
18S	1309	C	278	4544	4822	0.235646	0	0	230	2412	2642	0.0322865	0	0	1220	1178	2398	0.112149	0	0.100877	0.0336258	0.0475541
18S	1310	U	257	3604	3861	0.0208729	0	0	277	1796	2073	0.304222	0	0.233345	936	1805	2741	0.0774658	0	0	0.0777818	0.11
18S	1311	C	307	4602	4909	0.227092	0	0	269	2423	2692	0.0357387	0	0.0345179	723	1461	2184	0.165309	0	0.141914	0.0588107	0.0604291
18S	1312	G	360	3627	3987	0.0280508	0	0	318	1974	2292	0.286636	0	0.222855	784	3928	4712	0.550574	0	0	0.0742849	0.105055
18S	1313	A	451	3207	3658	0.0585436	0	0.0553201	423	1436	1859	0.85675	0.0570869	0.461558	1074	491	1565	0.552803	0.00408603	0.35615	0.291009	0.172124
18S	1314	U	337	3807	4144	0.0928991	0	0	224	3784	4008	0.130614	0	0	689	537	1226	1.06375	0.118193	0.515649	0.171883	0.243079
18S	1315	U	505	2940	3445	0.138931	0	0.122015	273	1807	2080	1.04378	0.115068	0.510831	594	517	1111	1.62816	0.136373	0.619717	0.417521	0.213631
18S	1316	C	464	2434	2898	0.347181	0.0473962	0.257775	334	2752	3086	0.499079	0	0.332996	679	1334	2013	0.50229	0	0.33446	0.30841	0.0358093
18S	1317	C	627	4136	4763	0.222595	0	0	432	4425	4857	0.064272	0	0.0604023	650	2280	2930	0.093673	0	0.0856766	0.048693	0.035944
18S	1318	G	363	2291	2654	0.471379	0.0929772	0.320447	222	3598	3820	0.506711	0.00274761	0.336361	291	1484	1775	1.03439	0.103391	0.508593	0.388467	0.0851899
18S	1319	U	349	3282	3631	0.0461607	0	0.0441355	221	9915	10136	0.456598	0	0	219	3259	3478	0.0195522	0	0.0191827	0.0211061	0.0180695
18S	1320	G	448	2567	3015	0.229086	0	0.186437	373	5068	5441	0.135306	0	0.119199	339	4141	4480	0.207305	0	0	0.101879	0.0770918
18S	1321	G	1046	4685	5731	0.396726	0	0	634	10230	10864	0.484517	0	0	689	7960	8649	0.631787	0	0	0	0
18S	1322	G	724	2810	3534	0.00334433	0	0	347	6610	6957	0.149499	0	0	316	3965	4281	0.153106	0	0	0	0
18S	1323	U	1010	3262	4272	0.19689	0	0	430	10094	10524	0.502471	0	0	314	5127	5441	0.387501	0	0	0	0
18S	1324	G	1685	2249	3934	0.178119	0	0	583	4480	5063	0.0561853	0	0.0532064	592	3477	4069	0.217325	0	0	0.0177355	0.0250817
18S	1325	G	1368	2334	3702	0.130444	0	0	333	5523	5856	0.19229	0	0	435	2879	3314	0.0856947	0	0	0	0
18S	1326	U	43	60	103	32.8822	0.910808	0.970761	10	234	244	17.426	0.84182	0.945938	22	298	320	8.33323	0.717954	0.893154	0.936618	0.0323613	1	0.970761	0.945938	0.893154	0.936618	0.0323613
18S	1327	G	4647	817	5464	0.478109	0	0	698	2826	3524	0.015067	0	0.0148475	827	907	1734	0.407134	0	0.289454	0.101434	0.133089
18S	1328	G	58	64	122	26.2292	0.892114	0.963562	12	387	399	6.91769	0.615627	0.873977	12	267	279	6.3906	0.621416	0.865111	0.900883	0.0444683	1	0.963562	0.873977	0.865111	0.900883	0.0444683
18S	1329	U	3449	572	4021	0.299903	0	0	684	1279	1963	0.243488	0	0.195891	872	503	1375	0.205087	0	0.170287	0.122059	0.0869397
18S	1330	G	1236	325	1561	0.933447	0.0262759	0.482949	263	735	998	0.938172	0	0.4843	305	350	655	1.2825	0.0373013	0.56226	0.509836	0.0370733
18S	1331	C	3172	546	3718	0.230519	0	0	604	1041	1645	0.0101121	0	0	835	1041	1876	0.227579	0	0	0	0
18S	1332	A	2549	472	3021	0.00690492	0	0	519	562	1081	0.329123	0	0.247797	686	375	1061	0.38711	0	0.279266	0.175688	0.124892
18S	1333	U	2827	567	3394	0.0576207	0	0	587	1197	1784	0.201363	0	0	785	642	1427	0.0510426	0	0.0485962	0.0161987	0.0229085
18S	1334	G	3449	511	3960	0.203546	0	0	737	713	1450	0.0542538	0	0	844	405	1249	0.236124	0	0.191144	0.0637146	0.090106
18S	1335	G	1904	191	2095	0.769667	0.149648	0.435039	383	305	688	1.24186	0.285278	0.554302	564	230	794	1.34503	0	0.573874	0.521072	0.0613567
18S	1336	C	1891	565	2456	0.543477	0.107096	0.352205	443	731	1174	0.274213	0.0128172	0.215346	405	1362	1767	0.0607655	0	0.0573151	0.208289	0.120492
18S	1337	C	4520	575	5095	0.260535	0	0	1228	767	1995	0.259397	0	0	1110	4691	5801	0.74081	0	0	0	0
18S	1338	G	2808	864	3672	0.108004	0	0.0975004	435	858	1293	0.235712	0.015234	0.190869	223	545	768	1.65759	0	0.624025	0.304132	0.229388
18S	1339	U	3464	475	3939	0.0981895	0	0.089431	641	1169	1810	0.119363	0	0	261	399	660	2.06016	0	0.673553	0.254328	0.298677
18S	1340	U	4535	295	4830	0.0776881	0	0	704	1018	1722	0.0739344	0	0	256	1010	1266	0.534149	0	0.348352	0.116117	0.164215
18S	1341	C	4570	947	5517	0.184308	0	0	935	938	1873	0.166044	0	0	239	4101	4340	0.630152	0	0	0	0
18S	1342	U	4261	498	4759	0.120037	0	0.107193	1212	522	1734	0.0308742	0	0	327	1881	2208	0.102017	0	0	0.0357309	0.0505311
18S	1343	U	4776	325	5101	0.0671392	0	0.0629267	1424	518	1942	0.134637	0	0	321	1146	1467	0.384893	0	0.278059	0.113662	0.119051
18S	1344	A	4131	322	4453	0.266285	0	0.210326	1581	253	1834	0.0374447	0	0	367	432	799	1.47231	0.00324581	0.59582	0.268715	0.246722
18S	1345	G	6332	320	6652	0.114824	0	0	1481	156	1637	0.212312	0	0.175218	309	351	660	2.28015	0.261813	0.695456	0.290225	0.295336
18S	1346	U	5358	296	5654	0.176377	0	0.149955	979	159	1138	1.07639	0.151525	0.518615	272	1126	1398	0.640338	0	0.39054	0.353036	0.152823
18S	1347	U	3838	439	4277	0.807329	0.0833357	0.446755	628	269	897	2.25385	0.334271	0.692909	189	1771	1960	0.316885	0	0.240725	0.46013	0.184845
18S	1348	G	13678	619	14297	0.514525	0	0	2268	386	2654	0.136213	0	0.119923	839	3293	4132	0.436785	0	0	0.0399743	0.0565321
18S	1349	G	2380	341	2721	2.27405	0.296985	0.694646	1476	220	1696	1.08098	0.145787	0.519604	559	1392	1951	0.442407	0	0.306823	0.507024	0.158578
18S	1350	U	4426	715	5141	0.764015	0.00351407	0.433159	2588	801	3389	0.0707014	0	0.066051	765	2535	3300	0.143687	0	0	0.166403	0.190543
18S	1351	G	10686	278	10964	0.176262	0	0	4173	538	4711	0.195645	0	0	1737	1619	3356	0.0888028	0	0	0	0
18S	1352	G	12944	191	13135	0.267591	0	0	6577	213	6790	0.419058	0	0	2879	613	3492	0.0295162	0	0	0	0
18S	1353	A	16782	767	17549	0.444684	0	0	8964	257	9221	0.572673	0	0	5634	581	6215	0.464277	0	0	0	0
18S	1354	G	6166	585	6751	0.743033	0.0561491	0.426323	3392	195	3587	0.340375	0	0.253993	1391	353	1744	1.39198	0.23178	0.582075	0.420797	0.133996
18S	1355	C	10366	1232	11598	0.0463325	0	0	4417	617	5034	0.0933642	0	0	2826	1436	4262	0.0981703	0	0	0	0
18S	1356	G	7596	267	7863	0.510064	0	0.337805	2568	292	2860	0.659443	0.00972568	0.397472	2137	204	2341	0.769385	0.0205794	0.434937	0.390071	0.0399978
18S	1357	A	10152	599	10751	0.127265	0	0.112907	3111	361	3472	0.319304	0	0.242078	3339	161	3500	0.210197	0	0.173729	0.176238	0.0527637
18S	1358	U	16116	989	17105	0.327917	0	0	5275	431	5706	0.277098	0	0	5584	242	5826	0.28363	0	0	0	0
18S	1359	U	12174	1222	13396	0.0942342	0	0	4036	423	4459	0.0927479	0	0	4845	327	5172	0.103585	0	0	0	0
18S	1360	U	15288	919	16207	0.308032	0	0	4227	576	4803	0.268383	0	0	6790	445	7235	0.405714	0	0	0	0
18S	1361	G	7591	505	8096	0.486869	0	0.327473	1794	257	2051	0.762508	0.0883472	0.432746	1852	233	2085	1.36949	0.108892	0.578085	0.446102	0.102747
18S	1362	U	6555	937	7492	0.631093	0.0338518	0.386946	1755	324	2079	0.656314	0.024044	0.396365	2066	290	2356	1.09622	0.0367728	0.523057	0.435456	0.0620624
18S	1363	C	12511	2360	14871	0.229451	0	0	3160	519	3679	0.143599	0	0	5963	608	6571	0.308039	0	0	0	0
18S	1364	U	9469	2343	11812	0.00230255	0	0.00229745	2678	371	3049	0.00947541	0	0.00938952	5230	578	5808	0.193958	0	0	0.00389566	0.00399637
18S	1365	G	15153	1253	16406	0.312191	0	0	4080	492	4572	0.427628	0	0	8905	412	9317	0.560764	0	0	0	0
18S	1366	G	5311	394	5705	1.19978	0.224823	0.545452	1265	120	1385	0.985241	0.13251	0.496463	2460	124	2584	0.815796	0.051748	0.449373	0.497096	0.0392266
18S	1367	U	4790	1452	6242	1.01787	0.206362	0.504467	1091	181	1272	1.02445	0.131313	0.506235	1736	166	1902	1.43158	0.189371	0.588872	0.533191	0.0393791
18S	1368	U	12737	2997	15734	0.204544	0	0	2920	551	3471	0.326178	0	0	4029	318	4347	0.0591051	0	0.0558187	0.0186062	0.0263132
18S	1369	A	9512	1321	10833	0.28279	0	0.220465	1962	162	2124	0.155833	0	0.134878	3426	239	3665	0.314915	0	0.239544	0.198296	0.0455146
18S	1370	A	9832	3127	12959	0.110436	0	0.0994594	2000	159	2159	0.0926337	0	0.0848162	4427	144	4571	0.0192452	0	0.0188858	0.0677205	0.0350449
18S	1371	U	9205	8810	18015	0.140622	0	0	1605	173	1778	0.356942	0	0.263158	3313	190	3503	0.41015	0	0.290915	0.184691	0.131087
18S	1372	U	7965	5775	13740	0.221429	0	0.181298	1263	207	1470	0.586917	0.0614025	0.370006	3615	123	3738	0.275819	0	0.216235	0.255846	0.0819735
18S	1373	C	10716	4865	15581	0.129734	0	0.114843	1656	667	2323	0.00942819	0	0	5457	479	5936	0.1965	0	0	0.0382809	0.0541374
18S	1374	C	19170	3483	22653	0.192496	0	0	2462	692	3154	0.261194	0	0	6171	1447	7618	0.371361	0	0	0	0
18S	1375	G	15284	1686	16970	0.147471	0	0.128525	1711	388	2099	0.153143	0	0.13286	4802	232	5034	0.00699106	0	0	0.0871282	0.0616344
18S	1376	A	20280	1514	21794	0.113883	0	0	1924	681	2605	0.0943677	0	0	4968	152	5120	0.053056	0	0	0	0
18S	1377	U	29508	4896	34404	0.499461	0	0	2851	641	3492	0.383147	0	0	7357	250	7607	0.445382	0	0	0	0
18S	1378	A	17011	2279	19290	0.0225482	0	0	1248	622	1870	0.296769	0	0.228947	3511	351	3862	0.126948	0	0.112673	0.113874	0.0934712
18S	1379	A	11311	2568	13879	0.37462	0	0.27254	1284	743	2027	0.242867	0	0.195486	3170	1561	4731	0.181831	0	0	0.156009	0.114712
18S	1380	C	20878	4911	25789	0.327782	0	0	1693	1542	3235	0.224351	0	0	3086	1220	4306	0.186242	0	0	0	0
18S	1381	G	15098	1714	16812	0.0209666	0	0.0205372	1228	1090	2318	0.162311	0	0.139697	1866	254	2120	0.509686	0.0302564	0.337716	0.165984	0.130815
18S	1382	A	9207	2934	12141	0.359837	0	0.264634	884	733	1617	0.777194	0.0883429	0.437467	1382	294	1676	0.678639	0.00994369	0.404423	0.368841	0.0749106
18S	1383	A	134	201	335	48.3279	0.934951	0.979787	15	172	187	16.3611	0.867066	0.942689	21	15	36	71.0724	0.953656	0.986495	0.969657	0.0192649	1	0.979787	0.942689	0.986495	0.969657	0.0192649
18S	1384	C	10755	10818	21573	0.412018	0	0	667	3209	3876	0.22467	0	0	658	680	1338	0.59873	0	0.374679	0.124893	0.176625
18S	1385	G	7479	6416	13895	0.106983	0	0	427	3542	3969	0.228226	0	0	574	597	1171	0.637505	0	0.389518	0.129839	0.18362
18S	1386	A	4357	13737	18094	0.357286	0	0	410	4390	4800	0.310447	0	0	448	2617	3065	0.507636	0	0	0	0
18S	1387	G	2443	7238	9681	0.308876	0	0.236004	493	3693	4186	0.169559	0	0	435	1174	1609	0.0411732	0	0	0.078668	0.111253
18S	1388	A	668	5497	6165	1.10669	0	0.525362	326	2855	3181	0.141333	0	0.123866	160	702	862	0.819261	0	0.450613	0.366614	0.17434
18S	1389	C	1476	5994	7470	0.732631	0	0.422876	383	4939	5322	0.345244	0	0	195	1890	2085	0.31288	0	0	0.140959	0.199346
18S	1390	U	2364	11034	13398	0.0464404	0	0	188	3961	4149	0.106568	0	0	122	2202	2324	0.376573	0	0	0	0
18S	1391	C	49	1751	1800	6.50758	0.583592	0.866865	15	634	649	5.22586	0.626382	0.839587	11	114	125	12.8809	0.798348	0.928489	0.878314	0.037186	1	0.866865	0.839587	0.928489	0.878314	0.037186
18S	1392	U	581	15293	15874	0.261953	0	0	140	6737	6877	0.545522	0	0	221	1420	1641	0.046285	0	0	0	0
18S	1393	G	505	31235	31740	0.704646	0	0	235	3127	3362	0.0352562	0	0.0340653	199	1670	1869	0.162822	0	0	0.0113551	0.0160586
18S	1394	G	455	14188	14643	0.252474	0	0	192	1718	1910	0.872998	0.0345971	0.466227	125	823	948	1.00885	0	0.502467	0.322898	0.228802
18S	1395	C	873	10286	11159	0.0399721	0	0	216	3061	3277	0.00477934	0	0.00475805	175	1549	1724	0.188483	0	0.158669	0.0544756	0.0737013
18S	1396	A	1121	6889	8010	0.278715	0	0.217986	171	2462	2633	0.191627	0	0.160862	157	995	1152	0.983213	0.0939854	0.495985	0.291611	0.146384
18S	1397	U	1225	5327	6552	0.46586	0	0.31784	406	3253	3659	0.198391	0	0	159	2464	2623	0.0709434	0	0	0.105946	0.149831
18S	1398	G	452	5648	6100	0.551731	0	0.355596	141	1067	1208	1.75053	0.232011	0.636625	81	1154	1235	1.55237	0.289734	0.608401	0.533541	0.126352
18S	1399	C	486	5600	6086	0.427229	0	0.299376	196	4936	5132	0.478059	0	0	127	3250	3377	0.0353332	0	0.0341371	0.111171	0.133809
18S	1400	U	659	4483	5142	0.468585	0	0.319115	269	3626	3895	0.283673	0	0	159	5129	5288	0.280408	0	0	0.106372	0.150432
18S	1401	A	383	2301	2684	1.9559	0.35747	0.661777	221	1319	1540	1.07094	0.167375	0.51729	110	3765	3875	0.219883	0	0.180287	0.453118	0.201737
18S	1402	A	418	2470	2888	2.08074	0.363671	0.675478	311	1237	1548	1.1859	0.166268	0.542684	143	3157	3300	0.685126	0.0972135	0.406646	0.541603	0.109753
18S	1403	C	1030	8431	9461	0.0376406	0	0	726	2338	3064	0.0816676	0	0.0755243	349	5485	5834	0.00293059	0	0	0.0251748	0.0356025
18S	1404	U	1377	8056	9433	0.208816	0	0.172759	957	2413	3370	0.0236527	0	0.0231129	521	6864	7385	0.154933	0	0	0.0652907	0.0765753
18S	1405	A	2166	8147	10313	0.244775	0	0.196657	1281	2096	3377	0.0660713	0	0.0619937	750	7869	8619	0.237261	0	0	0.086217	0.0820919
18S	1406	G	2877	8889	11766	0.345646	0	0.256878	1222	1634	2856	0.373601	0	0.272056	1110	5869	6979	0.0848902	0	0.078258	0.202397	0.0879982
18S	1407	U	3153	12289	15442	0.115873	0	0.103847	1545	3203	4748	0.206764	0	0	1211	9112	10323	0.260093	0	0	0.0346157	0.048954
18S	1408	U	5429	18579	24008	0.259835	0	0	2506	4113	6619	0.449958	0	0	2024	8475	10499	0.258648	0	0	0	0
18S	1409	A	2445	13532	15977	0.244318	0	0.196357	1368	1918	3286	0.228611	0	0.186119	1079	4255	5334	0.561123	0	0.359478	0.247318	0.0794195
18S	1410	C	1343	35598	36941	0.518366	0	0	1023	4173	5196	0.295055	0	0	1326	7091	8417	0.0929595	0	0	0	0
18S	1411	G	353	17756	18109	0.0995497	0	0.0905413	331	2094	2425	0.556156	0	0.357485	398	5326	5724	0.303433	0	0.232827	0.226951	0.109059
18S	1412	C	1230	45509	46739	0.644784	0	0	756	7380	8136	0.647152	0	0	584	14549	15133	0.621316	0	0	0	0
18S	1413	G	678	15585	16263	0.225725	0	0.184165	336	1959	2295	0.555943	0	0.357403	402	9548	9950	0.399202	0	0	0.180523	0.145932
18S	1414	A	326	11144	11470	0.653425	0	0.395216	225	1368	1593	1.08208	0	0.519867	197	4159	4356	0.319129	0	0.241966	0.385683	0.113653
18S	1415	C	433	9771	10204	0.686938	0	0.407234	205	1380	1585	0.850631	0	0.4598	293	1588	1881	1.76222	0.0898913	0.638094	0.501709	0.0987977
18S	1416	C	614	6805	7419	1.16856	0	0.538898	274	850	1124	1.49789	0	0.599875	388	488	876	4.43958	0.335626	0.816333	0.651702	0.119044
18S	1417	C	930	6087	7017	1.01516	0	0.503797	610	458	1068	1.52817	0	0.60468	513	278	791	4.37235	0.165277	0.814053	0.640844	0.129217
18S	1418	C	1249	17095	18344	0.349306	0	0	778	755	1533	0.822599	0	0.451494	486	530	1016	2.92714	0	0.745548	0.399014	0.306623
18S	1419	C	6435	15567	22002	0.5803	0	0	5683	1189	6872	0.691745	0	0	5759	1585	7344	0.648364	0	0	0	0
18S	1420	G	1601	2175	3776	1.87617	0.266573	0.652376	1254	221	1475	1.1777	0	0.540969	1408	207	1615	0.86886	0	0.465068	0.552804	0.0769246
18S	1421	A	1756	3292	5048	1.04124	0.071885	0.510151	1432	117	1549	1.37829	0.00948949	0.579687	2068	183	2251	0.330314	0	0.248381	0.446073	0.142643
18S	1422	G	1915	2918	4833	1.09462	0.0985942	0.522637	1316	228	1544	1.73965	0.216461	0.63514	1595	138	1733	0.930514	0.00744696	0.482147	0.546641	0.0647241
18S	1423	C	5242	5582	10824	0.143422	0	0	3422	339	3761	0.168778	0	0.144439	3300	283	3583	0.0366629	0	0	0.0481462	0.068089
18S	1424	G	7293	2895	10188	0.0991832	0	0	4437	503	4940	0.0786525	0	0	4447	163	4610	0.235938	0	0	0	0
18S	1425	G	7391	1563	8954	0.0511049	0	0	5069	434	5503	0.147141	0	0	3081	120	3201	0.227285	0	0.18524	0.0617468	0.0873232
18S	1426	U	10646	1402	12048	0.397885	0	0	8544	600	9144	0.5459	0	0	4827	245	5072	0.296211	0	0	0	0
18S	1427	C	6813	801	7614	0.0285066	0	0.02772	7151	545	7696	0.427182	0	0	3645	289	3934	0.0229931	0	0	0.00924001	0.0130674
18S	1428	G	5924	2381	8305	0.0724751	0	0	6694	922	7616	0.416476	0	0	5113	310	5423	0.297484	0	0	0	0
18S	1429	G	3377	2487	5864	0.510857	0	0.338162	3557	476	4033	0.32983	0	0.24807	4392	231	4623	0.00892445	0	0	0.195411	0.142988
18S	1430	C	2000	4296	6296	0.603222	0	0.376293	1639	381	2020	2.05057	0.188488	0.672302	1839	616	2455	1.34589	0.0777665	0.573822	0.540806	0.123079
18S	1431	G	2630	2258	4888	1.22161	0.074101	0.549926	1943	206	2149	1.95584	0.172569	0.661791	4370	152	4522	0.324141	0	0.244834	0.485517	0.17621
18S	1432	U	2920	3246	6166	0.780974	0	0.438549	2002	358	2360	1.68143	0.0489904	0.627164	2730	453	3183	1.01476	0	0.503741	0.523152	0.0782154
18S	1433	C	4165	2798	6963	0.573553	0	0.364529	2633	382	3015	1.01881	0	0.504742	2915	394	3309	0.96428	0	0.490983	0.453418	0.0631046
18S	1434	C	5923	1536	7459	0.487207	0	0.327628	4085	210	4295	0.355946	0	0.262553	4267	370	4637	0.390937	0	0.281104	0.290428	0.027373
18S	1435	C	23618	733	24351	0.620792	0	0	14204	172	14376	0.683643	0	0	14322	171	14493	0.635012	0	0	0	0
18S	1436	C	32950	412	33362	0.764362	0	0	15691	197	15888	0.737408	0	0	18780	104	18884	0.761143	0	0	0	0
18S	1437	C	13652	404	14056	0.331307	0	0	7253	174	7427	0.346154	0	0	8278	112	8390	0.36093	0	0	0	0
18S	1438	A	4377	113	4490	1.12569	0	0.529619	2464	127	2591	0.908531	0	0.476133	2489	59	2548	1.11115	0	0.526421	0.510724	0.0244947
18S	1439	A	2798	243	3041	1.82507	0	0.646102	1760	123	1883	1.38648	0	0.581101	1221	66	1287	2.81456	0.0999925	0.737997	0.655067	0.0643652
18S	1440	C	775	729	1504	4.14242	0.192647	0.805643	487	227	714	4.70755	0.316069	0.824996	574	26	600	6.38172	0.373516	0.864725	0.831788	0.0245936	1	0.805643	0.824996	0.864725	0.831788	0.0245936
18S	1441	U	1949	1403	3352	0.896859	0	0.472887	1180	629	1809	0.832437	0	0.454416	1298	215	1513	1.43165	0	0.588916	0.505406	0.0595298
18S	1442	U	135	105	240	19.5107	0.64497	0.951438	99	74	173	13.7183	0.376206	0.932421	110	21	131	21.756	0.714805	0.956374	0.946744	0.0103264	1	0.951438	0.932421	0.956374	0.946744	0.0103264
18S	1443	C	903	1909	2812	0.0115456	0	0	807	416	1223	0.400989	0	0.286386	1137	472	1609	0.466577	0	0.318275	0.201554	0.143113
18S	1444	U	552	1314	1866	0.218556	0	0.179436	531	395	926	0.786683	0	0.44057	817	234	1051	1.53643	0	0.605972	0.408659	0.175589
18S	1445	U	246	1159	1405	0.611324	0	0.37956	417	444	861	1.22907	0	0.551669	843	353	1196	1.86133	0.0783939	0.650702	0.52731	0.112025
18S	1446	A	218	3098	3316	0.370706	0	0	532	588	1120	0.948449	0.0223908	0.486994	1478	566	2044	1.01191	0.0375225	0.503082	0.330025	0.233456
18S	1447	G	128	134	262	9.62801	0.712655	0.906233	174	128	302	8.41922	0.733448	0.894147	588	201	789	5.83373	0.663309	0.853825	0.884735	0.0224067	1	0.906233	0.894147	0.853825	0.884735	0.0224067
18S	1448	A	690	1288	1978	0.347942	0	0.258225	1396	919	2315	0.270965	0	0.213269	3840	694	4534	0.264773	0	0.209381	0.226958	0.022166
18S	1449	G	1699	1404	3103	0.0907216	0	0	3692	845	4537	0.328845	0	0	10348	870	11218	0.500367	0	0	0	0
18S	1450	G	1642	1936	3578	0.188141	0	0	4057	1329	5386	0.371392	0	0	9386	676	10062	0.336463	0	0	0	0
18S	1451	G	1630	1509	3139	0.0641614	0	0.0603109	4163	1500	5663	0.32837	0	0	9763	1994	11757	0.381562	0	0	0.0201036	0.0284308
18S	1452	A	1262	1937	3199	0.15724	0	0.135911	2901	1558	4459	0.0331116	0	0	7975	725	8700	0.0285561	0	0	0.0453038	0.0640692
18S	1453	C	1558	5514	7072	0.515811	0	0	4308	3353	7661	0.465641	0	0	11031	2022	13053	0.372714	0	0	0	0
18S	1454	A	661	1736	2397	0.872412	0.0652268	0.466033	1506	1260	2766	0.821407	0.0782642	0.451063	4320	999	5319	0.744827	0.0314995	0.426923	0.448007	0.0161123
18S	1455	A	1183	2149	3332	0.372727	0	0.271583	822	1333	2155	1.43776	0.276366	0.5899	1602	1110	2712	2.4857	0.38583	0.713189	0.52489	0.186053
18S	1456	G	1507	1691	3198	0.475895	0	0.322513	4861	755	5616	0.105252	0	0	11162	1042	12204	0.354141	0	0	0.107504	0.152034
18S	1457	U	1921	5085	7006	0.373233	0	0	4740	1556	6296	0.16054	0	0	8885	1814	10699	0.267495	0	0	0	0
18S	1458	G	3256	2626	5882	0.180904	0	0	4336	1098	5434	0.0469018	0	0.0448084	11229	2042	13271	0.432506	0	0	0.0149361	0.0211229
18S	1459	G	1061	3037	4098	0.253715	0	0.20241	1262	1524	2786	1.21104	0.198089	0.547813	3307	1523	4830	0.728333	0	0.421458	0.39056	0.142693
18S	1460	C	1548	6837	8385	0.474416	0	0	2221	5326	7547	0.267732	0	0	3950	1572	5522	0.404321	0	0.287949	0.0959831	0.135741
18S	1461	G	654	3033	3687	0.35351	0	0.261232	1293	3693	4986	0.209594	0	0.173305	2425	1684	4109	0.973423	0.0435696	0.493327	0.309288	0.134995
18S	1462	U	888	2642	3530	0.463149	0	0.316604	1946	5150	7096	0.157187	0	0	2362	1600	3962	1.21231	0.170438	0.548047	0.288217	0.224638
18S	1463	U	1446	2526	3972	0.358559	0	0.263975	3453	6949	10402	0.465794	0	0	5449	2764	8213	0.00218868	0	0.00218416	0.0887197	0.123927
18S	1464	C	1997	5685	7682	0.337206	0	0	4758	4418	9176	0.397507	0	0	9426	5037	14463	0.460922	0	0	0	0
18S	1465	A	1378	3167	4545	0.241445	0	0.194522	2737	1984	4721	0.258833	0	0.205648	6077	2005	8082	0.0922389	0	0.0844589	0.161543	0.0546956
18S	1466	G	970	1190	2160	1.99808	0.352933	0.666556	2000	930	2930	1.17586	0.216233	0.540495	4156	673	4829	1.15156	0.15005	0.535272	0.580774	0.0606941
18S	1467	C	1569	2273	3842	0.718602	0.138613	0.418195	2236	2092	4328	0.3794	0	0.275093	5955	3756	9711	0.0512104	0	0.0487204	0.247336	0.152109
18S	1468	C	2352	5083	7435	0.0666801	0	0	2403	2282	4685	0.244921	0	0.19677	5605	8878	14483	0.3086	0	0	0.06559	0.0927582
18S	1469	A	1151	7771	8922	0.138512	0	0	1090	3746	4836	0.159527	0	0.137604	3350	5091	8441	0.290717	0	0.225258	0.120954	0.0927116
18S	1470	C	2032	6634	8666	0.0237517	0	0	735	3870	4605	0.153898	0	0.133398	2481	10122	12603	0.194607	0	0	0.0444659	0.0628842
18S	1471	C	664	7398	8062	0.126903	0	0.112625	852	5431	6283	0.194621	0	0	1680	12707	14387	0.358866	0	0	0.0375416	0.0530919
18S	1472	C	905	11523	12428	0.25617	0	0	582	9314	9896	0.50594	0	0	1245	20550	21795	0.645037	0	0	0	0
18S	1473	G	1778	7815	9593	0.0529602	0	0.0503015	618	3632	4250	0.313573	0	0.238761	1921	3501	5422	0.639234	0.000473944	0.390003	0.226355	0.13896
18S	1474	A	1232	10525	11757	0.135299	0	0	568	3544	4112	0.347311	0	0.257827	1740	3781	5521	0.404763	0	0.288173	0.182	0.129288
18S	1475	G	1477	12810	14287	0.322043	0	0	560	3269	3829	0.424154	0	0.297884	2442	2426	4868	0.334609	0	0.250755	0.18288	0.130739
18S	1476	A	1396	9905	11301	0.145521	0	0	630	3516	4146	0.288843	0	0.224152	1393	1648	3041	0.899781	0	0.473705	0.232619	0.193482
18S	1477	U	1599	9634	11233	0.190748	0	0	803	6213	7016	0.305488	0	0	976	1357	2333	1.06962	0	0.516927	0.172309	0.243682
18S	1478	U	2124	8583	10707	0.210351	0	0	874	7596	8470	0.479409	0	0	629	1264	1893	1.04194	0	0.510401	0.170134	0.240606
18S	1479	G	1216	6229	7445	0.0603904	0	0.0569583	649	2919	3568	0.290312	0	0.225042	403	824	1227	1.45159	0.130106	0.592299	0.291433	0.223537
18S	1480	A	1937	5512	7449	0.0655585	0	0	866	3076	3942	0.09743	0	0.0888007	639	555	1194	1.42216	0.10446	0.587348	0.225383	0.258503
18S	1481	G	944	2809	3753	0.684801	0.112436	0.406523	477	2622	3099	0.348631	0	0.258569	604	505	1109	1.56833	0.178011	0.610856	0.425316	0.144433
18S	1482	C	1347	3059	4406	0.169039	0	0.144625	641	3465	4106	0.0491005	0	0	827	1411	2238	0.396918	0	0.284229	0.142951	0.116042
18S	1483	A	1631	1181	2812	0.577695	0.0160512	0.366246	696	2200	2896	0.336302	0	0.251731	1138	1840	2978	0.228544	0	0.186079	0.268019	0.0744491
18S	1484	A	795	1475	2270	0.587079	0	0.370014	617	1956	2573	0.337603	0	0.252467	773	1779	2552	0.524725	0	0.344232	0.322238	0.0504457
18S	1485	U	1773	1549	3322	0.161136	0	0	1357	3596	4953	0.428848	0	0	1577	5685	7262	0.462836	0	0	0	0
18S	1486	A	790	542	1332	0.973802	0.052609	0.493551	773	1211	1984	0.63939	0.0117506	0.390137	1265	2305	3570	0.475898	0	0.322508	0.402065	0.0703357
18S	1487	A	580	488	1068	1.1876	0.149588	0.54311	644	1250	1894	0.754148	0.0349921	0.430052	1147	2371	3518	0.76265	0	0.432742	0.468635	0.0526735
18S	1488	C	1067	882	1949	0.0941595	0	0.0860969	1353	2101	3454	0.0173565	0	0	1878	8193	10071	0.348179	0	0	0.028699	0.0405864
18S	1489	A	782	610	1392	0.446335	0	0.30875	1414	1946	3360	5.28943e-05	0	5.29073e-05	1681	8575	10256	0.322548	0	0	0.102934	0.145534
18S	1490	G	57	23	80	25.4632	0.888597	0.962661	105	64	169	21.5548	0.864309	0.955913	80	188	268	31.1603	0.889285	0.969018	0.96253	0.00535082	1	0.962661	0.955913	0.969018	0.96253	0.00535082
18S	1491	G	949	1170	2119	0.120975	0	0	1325	2212	3537	0.00193141	0	0	1389	6295	7684	0.103095	0	0.0934712	0.0311571	0.0440627
18S	1492	U	1562	1903	3465	0.533773	0	0	2200	3915	6115	0.481702	0	0	2702	11438	14140	0.437885	0	0	0	0
18S	1493	C	1695	1472	3167	0.438524	0	0	2160	3059	5219	0.344889	0	0	3966	8650	12616	0.329382	0	0	0	0
18S	1494	U	1353	1257	2610	0.301889	0	0	1477	5641	7118	0.561533	0	0	5002	10463	15465	0.477165	0	0	0	0
18S	1495	G	297	728	1025	1.16094	0	0.53748	222	1515	1737	1.04856	0	0.511996	1275	2177	3452	1.58243	0.125324	0.612837	0.554105	0.0428135
18S	1496	U	427	1590	2017	0.0822376	0	0.0760233	296	2961	3257	0.00324671	0	0	1522	6848	8370	0.0725813	0	0	0.0253411	0.0358377
18S	1497	G	292	372	664	2.7004	0.29278	0.730056	171	2121	2292	0.479294	0	0.324098	762	9620	10382	0.283793	0	0	0.351384	0.298668
18S	1498	A	219	606	825	1.9632	0.139737	0.662797	171	1683	1854	0.787379	0.0429862	0.440655	636	5506	6142	0.23944	0	0.193209	0.43222	0.191801
18S	1499	U	214	3346	3560	0.404443	0	0	185	3734	3919	0.243863	0	0	670	6671	7341	0.0115409	0	0.0114108	0.00380359	0.00537909
18S	1500	G	110	819	929	1.69305	0.0763347	0.628924	95	944	1039	2.15703	0.308949	0.683455	477	3335	3812	1.02637	0	0.506573	0.606317	0.07396
18S	1501	C	198	6125	6323	0.705826	0	0	127	1674	1801	0.673005	0.0574872	0.402407	992	1794	2786	1.73504	0.206659	0.634458	0.345622	0.26211
18S	1502	C	302	2305	2607	0.109871	0	0	254	2763	3017	0.0147228	0	0	2133	1134	3267	1.40302	0.151246	0.583932	0.194644	0.275268
18S	1503	C	547	1438	1985	0.243214	0	0.195712	425	2836	3261	0.0638531	0	0	2676	1731	4407	0.839433	0.0427218	0.456411	0.217374	0.186957
18S	1504	U	692	888	1580	0.644297	0	0.391988	457	2910	3367	0.0934613	0	0	2506	6379	8885	0.158311	0	0	0.130663	0.184785
18S	1505	U	1351	913	2264	0.176179	0	0.149845	952	4393	5345	0.466642	0	0	4101	14494	18595	0.655262	0	0	0.0499484	0.0706377
18S	1506	A	1467	1822	3289	0.258507	0	0	923	4176	5099	0.457725	0	0	3194	8935	12129	0.433513	0	0	0	0
18S	1507	G	431	645	1076	1.5898	0.198698	0.614089	329	2073	2402	0.280621	0	0.2192	882	8340	9222	0.25491	0	0	0.277763	0.254098
18S	1508	A	582	871	1453	0.732072	0.0528031	0.422825	485	1520	2005	0.502254	0	0.334445	715	4410	5125	0.347004	0	0.257649	0.338306	0.0674879
18S	1509	U	595	3362	3957	0.438061	0	0	609	3116	3725	0.295598	0	0	1376	9168	10544	0.457939	0	0	0	0
18S	1510	G	296	2350	2646	0.0544222	0	0	262	844	1106	1.4499	0.269902	0.592039	417	1146	1563	2.89853	0.427747	0.743615	0.445218	0.320841
18S	1511	U	240	3709	3949	0.409409	0	0	325	1591	1916	0.238057	0	0.192364	257	2678	2935	0.701703	0	0.412436	0.2016	0.168503
18S	1512	C	421	1216	1637	0.539839	0	0.35072	604	1546	2150	0.0545173	0	0	330	1126	1456	1.66609	0.173857	0.625079	0.325267	0.255822
18S	1513	C	563	2458	3021	0.262571	0	0	1153	1281	2434	0.277814	0	0	532	738	1270	1.43422	0.0526189	0.589381	0.19646	0.277837
18S	1514	G	679	827	1506	0.549281	0	0.354691	1238	372	1610	0.0645907	0	0.0607072	837	248	1085	1.30839	0	0.567024	0.327474	0.207597
18S	1515	G	425	1380	1805	0.226541	0	0.184783	1195	313	1508	0.0652235	0	0.061268	1283	411	1694	0.266804	0	0.21071	0.152254	0.0652015
18S	1516	G	489	3441	3930	0.564137	0	0	805	512	1317	0.0823133	0	0.0761064	1967	444	2411	0.365736	0	0	0.0253688	0.0358769
18S	1517	G	201	951	1152	0.617915	0.0122004	0.382125	393	409	802	0.810807	0.172572	0.448068	608	741	1349	0.217037	0	0.178441	0.336211	0.114763
18S	1518	C	359	892	1251	0.273074	0	0.214634	664	369	1033	0.305008	0	0.233894	1063	718	1781	0.15593	0	0	0.14951	0.106011
18S	1519	U	632	825	1457	0.0356043	0	0.034403	848	842	1690	0.250555	0	0	989	751	1740	0.113919	0	0	0.0114677	0.0162177
18S	1520	G	326	442	768	0.874917	0.00602365	0.466967	175	707	882	0.485907	0.0289116	0.32726	591	225	816	1.01486	0.20354	0.503995	0.43274	0.0761027
18S	1521	C	498	730	1228	0.144788	0	0.126566	204	781	985	0.41785	0	0.294918	1163	640	1803	0.0610988	0	0	0.140494	0.120802
18S	1522	A	242	314	556	1.71536	0.157008	0.632143	165	686	851	0.80163	0.111951	0.445237	728	301	1029	0.911413	0.0854937	0.477069	0.51815	0.0816461
18S	1523	C	654	505	1159	0.29431	0	0.227539	315	1093	1408	0.209857	0	0.173558	1175	555	1730	0.341094	0	0.25445	0.218516	0.0336346
18S	1524	G	367	238	605	2.01678	0.338142	0.668886	271	863	1134	0.787655	0.131653	0.440825	849	610	1459	1.14801	0	0.534624	0.548112	0.0935927
18S	1525	C	874	1083	1957	0.0297356	0	0	525	1944	2469	0.153324	0	0	1583	679	2262	0.60679	0	0.377745	0.125915	0.178071
18S	1526	G	563	682	1245	0.981505	0.0853235	0.495534	342	1166	1508	0.663913	0.0932568	0.399166	740	552	1292	2.57057	0.400504	0.720088	0.538263	0.134455
18S	1527	C	1665	948	2613	0.0208408	0	0.020423	1073	2086	3159	0.172707	0	0	2134	2023	4157	0.222898	0	0.182306	0.0675764	0.0815536
18S	1528	G	1954	602	2556	0.239869	0	0.193524	1318	1597	2915	0.0239864	0	0.0234324	2990	1545	4535	0.284284	0	0.221394	0.146117	0.0874939
18S	1529	C	3507	806	4313	0.177804	0	0	2562	1765	4327	0.254924	0	0	5146	3772	8918	0.291346	0	0	0	0
18S	1530	U	3697	744	4441	0.124461	0	0	3079	1225	4304	0.208866	0	0	7656	5016	12672	0.488147	0	0	0	0
18S	1531	A	3008	236	3244	0.308615	0	0.235889	2306	439	2745	0.329149	0	0.247707	5458	2039	7497	0.0136436	0	0	0.161199	0.114087
18S	1532	C	7054	654	7708	0.48365	0	0	4594	288	4882	0.305088	0	0	9778	1484	11262	0.370956	0	0	0	0
18S	1533	A	3633	111	3744	0.232728	0	0.188832	3399	181	3580	0.0139471	0	0	6478	1173	7651	0.0266975	0	0	0.062944	0.0890163
18S	1534	C	6255	307	6562	0.341145	0	0	4524	170	4694	0.300066	0	0	6571	1275	7846	0.102821	0	0	0	0
18S	1535	U	6928	297	7225	0.425428	0	0	5385	482	5867	0.492998	0	0	8037	3462	11499	0.473924	0	0	0	0
18S	1536	G	3333	340	3673	0.22505	0	0.183748	2205	301	2506	0.276683	0	0.216788	3442	2378	5820	0.0115215	0	0.0113922	0.137309	0.0900527
18S	1537	A	1090	307	1397	2.4253	0.386195	0.708202	791	187	978	2.36757	0.376569	0.703264	767	2121	2888	0.861982	0.122081	0.463024	0.62483	0.114432
18S	1538	C	3269	1343	4612	0.0408363	0	0.0392423	1562	280	1842	0.849557	0.00116148	0.459465	660	2712	3372	0.50056	0	0.333648	0.277452	0.176097
18S	1539	U	2207	1298	3505	0.450158	0	0.310481	1061	636	1697	1.06758	0.0745303	0.516491	45	1826	1871	1.62316	0.0945045	0.618906	0.481959	0.12826
18S	1540	G	2783	571	3354	0.585329	0	0.369285	1815	421	2236	0.580137	0	0.367247	143	955	1098	3.30914	0.287438	0.768097	0.501543	0.188484
18S	1541	G	1921	243	2164	1.66401	0.293734	0.624735	1625	152	1777	1.14306	0.153878	0.533518	100	506	606	7.00278	0.57295	0.875224	0.677826	0.144464
18S	1542	C	5250	374	5624	0.0169086	0	0	3787	213	4000	0.103399	0	0	792	1274	2066	1.17045	0.0977718	0.539385	0.179795	0.254269
18S	1543	U	6469	444	6913	0.151287	0	0	4780	243	5023	0.230883	0	0	3549	1449	4998	0.118904	0	0	0	0
18S	1544	C	10679	696	11375	0.500708	0	0	7610	236	7846	0.515292	0	0	8447	984	9431	0.560031	0	0	0	0
18S	1545	A	8898	322	9220	0.343691	0	0	5615	162	5777	0.272736	0	0	8330	716	9046	0.507677	0	0	0	0
18S	1546	G	5191	107	5298	0.21235	0	0.175183	3272	111	3383	0.322662	0	0.244004	3611	403	4014	0.262463	0	0.207939	0.209042	0.0281066
18S	1547	C	8349	308	8657	0.316613	0	0	5926	183	6109	0.329356	0	0	5817	2419	8236	0.439807	0	0	0	0
18S	1548	G	4435	447	4882	0.269732	0	0.212466	2323	199	2522	0.760695	0.0648443	0.43214	2219	1380	3599	0.426494	0	0.299039	0.314548	0.0903494
18S	1549	U	6350	1107	7457	0.261253	0	0	4958	1154	6112	0.373296	0	0	2923	2392	5315	0.0989361	0	0	0	0
18S	1550	G	3170	515	3685	0.453886	0	0.312246	2048	1016	3064	0.248515	0	0.199101	1833	1095	2928	0.581985	0	0.367962	0.293103	0.0702537
18S	1551	U	3619	1693	5312	0.179062	0	0	2651	937	3588	0.0906504	0	0	3099	2289	5388	0.302604	0	0	0	0
18S	1552	G	1928	324	2252	0.814115	0.106317	0.448877	1125	609	1734	0.792469	0.0693365	0.442252	812	607	1419	1.65096	0.280615	0.622944	0.504691	0.0836612
18S	1553	C	2917	362	3279	0.0998814	0	0.0908363	1670	690	2360	0.190781	0	0.160272	1200	1661	2861	0.22447	0	0.183373	0.144827	0.0393247
18S	1554	C	2402	601	3003	0.0607782	0	0.0573139	1863	777	2640	0.06909	0	0	1687	1353	3040	0.0912456	0	0.0836412	0.046985	0.0349187
18S	1555	U	2529	602	3131	0.0713814	0	0	2121	1008	3129	0.285076	0	0	1535	1765	3300	0.00324817	0	0	0	0
18S	1556	A	830	320	1150	1.41156	0.287003	0.585541	714	572	1286	0.643365	0.142765	0.391678	539	533	1072	2.23114	0.372677	0.690711	0.555976	0.123857
18S	1557	C	1020	196	1216	1.11033	0.15187	0.526344	711	599	1310	0.462166	0.0139487	0.316248	1621	677	2298	0.417259	0	0.294503	0.379032	0.104543
18S	1558	C	1550	250	1800	0.263749	0	0.208795	687	708	1395	0.219174	0	0.179878	2946	576	3522	0.149128	0	0	0.129558	0.0923686
18S	1559	C	2327	331	2658	0.199929	0	0	865	724	1589	0.00897973	0	0.00890537	4234	432	4666	0.370085	0	0	0.00296846	0.00419803
18S	1560	U	2868	385	3253	0.404941	0	0	1218	761	1979	0.267873	0	0	5422	583	6005	0.54998	0	0	0	0
18S	1561	A	2172	341	2513	0.247852	0	0	1023	362	1385	0.00237294	0	0.00236902	3354	327	3681	0.236605	0	0	0.000789674	0.00111677
18S	1562	C	1333	991	2324	0.193639	0	0	853	510	1363	0.0268247	0	0	2736	397	3133	0.0976601	0	0	0	0
18S	1563	G	534	435	969	1.1248	0.177704	0.529624	374	320	694	1.11934	0.204534	0.528515	255	368	623	3.89382	0.515715	0.795921	0.61802	0.125796
18S	1564	C	955	484	1439	0.400247	0	0.285982	456	261	717	1.23886	0.198367	0.553688	846	1015	1861	0.528715	0	0.345977	0.395216	0.114702
18S	1565	C	832	717	1549	0.311828	0	0.237822	848	433	1281	0.380326	0	0.275689	833	1287	2120	0.310786	0	0.237184	0.250232	0.0180029
18S	1566	G	933	398	1331	0.769803	0	0.43515	947	273	1220	0.886969	0	0.470254	1039	597	1636	1.14854	0	0.534719	0.480041	0.0412338
18S	1567	G	805	369	1174	1.22031	0.114376	0.549824	803	250	1053	1.60615	0.215115	0.616516	1049	384	1433	1.64162	0	0.621608	0.595983	0.0327054
18S	1568	C	1816	1370	3186	0.0565143	0	0	2071	419	2490	0.296155	0	0.228558	1983	2507	4490	0.0804622	0	0	0.0761861	0.107743
18S	1569	A	1235	1110	2345	0.580596	0	0.367426	2013	734	2747	0.438331	0	0.304827	1001	842	1843	1.81021	0.120193	0.644279	0.438844	0.147496
18S	1570	G	1305	639	1944	1.29228	0.201622	0.563879	3178	384	3562	0.305563	0	0.234097	1895	1045	2940	1.02729	0.0774359	0.506816	0.434931	0.143909
18S	1571	G	1614	1059	2673	0.822185	0.100007	0.451301	3000	1628	4628	0.110269	0	0.0993364	2391	1609	4000	0.627868	0	0.385759	0.312132	0.15283
18S	1572	C	3626	4264	7890	0.353289	0	0	5627	3791	9418	0.420034	0	0	4494	12589	17083	0.649647	0	0	0	0
18S	1573	G	2498	3119	5617	0.0583205	0	0.0551159	3229	2907	6136	0.0547173	0	0.0518866	2146	4542	6688	0.174735	0	0.148763	0.0852551	0.0449261
18S	1574	C	2910	8220	11130	0.481484	0	0	4525	4164	8689	0.232873	0	0	2468	8839	11307	0.320342	0	0	0	0
18S	1575	G	2984	5721	8705	0.26453	0	0	5250	4162	9412	0.245227	0	0	5979	3934	9913	0.175076	0	0	0	0
18S	1576	G	4071	4136	8207	0.189709	0	0	7411	1194	8605	0.12395	0	0	6856	2515	9371	0.0988749	0	0	0	0
18S	1577	G	2054	1903	3957	0.864716	0.0987984	0.463788	3709	1225	4934	0.67189	0.121649	0.401923	2994	2334	5328	0.699602	0.0204081	0.411672	0.425795	0.0271587
18S	1578	U	3717	6891	10608	0.353667	0	0	6092	5247	11339	0.330536	0	0	5010	7725	12735	0.369362	0	0	0	0
18S	1579	A	2065	3627	5692	0.324498	0	0.245029	3590	3548	7138	0.128989	0	0.114266	3138	4621	7759	0.0109694	0	0.0108517	0.123382	0.0958197
18S	1580	A	1637	3604	5241	0.587628	0.00506623	0.370174	1715	4211	5926	0.438275	0.0626136	0.304758	1434	3187	4621	0.742245	0.137058	0.426081	0.367004	0.0495803
18S	1581	C	3756	3298	7054	0.163191	0	0.140313	4768	4768	9536	0.159689	0	0	3408	5711	9119	0.214317	0	0	0.046771	0.0661441
18S	1582	C	1654	3497	5151	0.655834	0.0178529	0.396121	3061	4607	7668	0.0493096	0	0.0469983	1690	4367	6057	0.163996	0	0.140911	0.194677	0.147512
18S	1583	C	1407	5625	7032	0.170828	0	0.145921	2662	5700	8362	0.0885381	0	0	1132	6475	7607	0.175486	0	0	0.0486404	0.068788
18S	1584	G	1016	7810	8826	0.0715079	0	0	1936	4365	6301	0.215905	0	0.177591	736	3461	4197	0.482097	0	0.325333	0.167641	0.133003
18S	1585	U	1757	9465	11222	0.3236	0	0	3155	6284	9439	0.289961	0	0	1164	4808	5972	0.127874	0	0	0	0
18S	1586	U	1947	17508	19455	0.672275	0	0	4399	8014	12413	0.527998	0	0	1864	5424	7288	0.381528	0	0	0	0
18S	1587	G	1479	8285	9764	0.275012	0	0	3201	2966	6167	0.0153426	0	0	1120	6010	7130	0.424041	0	0	0	0
18S	1588	A	1206	5016	6222	0.0852947	0	0.0786029	2717	2607	5324	0.0115201	0	0.011391	1139	2123	3262	0.170504	0	0.145706	0.0785665	0.0548337
18S	1589	A	222	1824	2046	2.21653	0.319958	0.689211	374	1822	2196	1.32405	0.264027	0.569829	190	609	799	3.42275	0.526319	0.774115	0.677718	0.0837945
18S	1590	C	585	3272	3857	0.45445	0	0.31251	886	1861	2747	0.611426	0.0188706	0.379518	194	563	757	2.98251	0.404617	0.74915	0.480393	0.191999
18S	1591	C	738	1545	2283	1.20688	0.0358971	0.54698	555	1739	2294	0.743399	0.018634	0.426514	189	1054	1243	1.19762	0.0229428	0.545161	0.506218	0.0563641
18S	1592	C	218	1896	2114	0.985259	0	0.496406	502	1217	1719	0.991499	0	0.498011	240	1212	1452	0.614438	0	0.380752	0.458389	0.0549021
18S	1593	C	917	2154	3071	0.0222692	0	0	1332	1358	2690	0.00585078	0	0	374	1803	2177	0.103627	0	0	0	0
18S	1594	A	639	1131	1770	0.480858	0	0.32484	1245	746	1991	0.253776	0	0.202491	249	892	1141	0.533508	0	0.348099	0.29181	0.0638681
18S	1595	U	1055	1333	2388	0.0520766	0	0	1677	936	2613	0.142859	0	0	337	818	1155	0.435621	0	0.30362	0.101207	0.143128
18S	1596	U	1128	785	1913	0.19665	0	0.164406	1763	1169	2932	0.237012	0	0	722	1587	2309	0.314339	0	0	0.0548019	0.0775017
18S	1597	C	1136	1759	2895	0.25986	0	0	1616	810	2426	0.0236643	0	0	860	2424	3284	0.52848	0	0	0	0
18S	1598	G	744	851	1595	0.437622	0.0354621	0.30454	796	369	1165	1.18688	0.262279	0.54294	251	988	1239	0.458038	0	0.314321	0.387267	0.11015
18S	1599	U	849	1728	2577	0.117774	0	0	1354	1019	2373	0.0597164	0	0.0563737	567	1901	2468	0.2538	0	0	0.0187912	0.0265748
18S	1600	G	582	753	1335	0.829607	0.162725	0.45362	1231	893	2124	0.192659	0	0.161601	264	587	851	1.50235	0.125581	0.600657	0.405293	0.182472
18S	1601	A	697	928	1625	0.582985	0.108011	0.368425	1371	697	2068	0.262209	0	0.207818	199	696	895	1.50988	0.177378	0.601843	0.392695	0.161773
18S	1602	U	850	1324	2174	0.277063	0	0.217031	1501	1541	3042	0.139362	0	0	259	1092	1351	0.746179	0.0415533	0.427502	0.214844	0.174534
18S	1603	G	2519	1121	3640	0.222158	0	0	3419	794	4213	0.379597	0	0	901	1250	2151	0.133096	0	0.11751	0.0391701	0.0553949
18S	1604	G	1339	1043	2382	0.301413	0	0.231679	1523	1120	2643	0.109527	0	0.0987485	735	1184	1919	0.391192	0	0.281297	0.203908	0.0770689
18S	1605	G	1302	2591	3893	0.215679	0	0	1373	1860	3233	0.0476603	0	0	880	4229	5109	0.484199	0	0	0	0
18S	1606	G	947	2069	3016	0.0791404	0	0.0733591	1017	696	1713	0.920556	0.170508	0.479463	1071	2626	3697	0.153624	0	0	0.184274	0.210868
18S	1607	A	548	3387	3935	0.175305	0	0	627	1973	2600	0.253108	0	0.202046	659	1919	2578	0.407716	0	0.289709	0.163918	0.121307
18S	1608	U	588	5254	5842	0.474231	0	0	786	3232	4018	0.199779	0	0	639	2383	3022	0.258286	0	0.205322	0.0684408	0.0967899
18S	1609	C	446	3572	4018	0.185292	0	0	280	4102	4382	0.243474	0	0	305	3483	3788	0.057796	0	0.0546517	0.0182172	0.0257631
18S	1610	G	559	2385	2944	0.111764	0	0.100559	697	3300	3997	0.128642	0	0	391	4339	4730	0.129383	0	0	0.0335197	0.047404
18S	1611	G	247	1841	2088	0.572613	0.118601	0.364227	198	4202	4400	0.203055	0	0	323	4640	4963	0.159423	0	0	0.121409	0.171698
18S	1612	G	230	2688	2918	0.101279	0	0.0919935	314	1773	2087	1.01189	0.0926854	0.503074	639	5517	6156	0.341519	0	0	0.198356	0.218717
18S	1613	G	148	2030	2178	0.463505	0	0.316808	309	2267	2576	0.668555	0.00937084	0.400772	379	4998	5377	0.248488	0	0	0.239194	0.172574
18S	1614	A	169	2331	2500	0.192403	0	0.161412	434	3172	3606	0.202957	0	0.168754	502	2243	2745	0.545375	0.0105373	0.352991	0.227719	0.0886315
18S	1615	U	187	2827	3014	0.119871	0	0	424	4689	5113	0.168301	0	0	585	4270	4855	0.202732	0	0	0	0
18S	1616	U	127	2636	2763	0.091928	0	0	486	5263	5749	0.262408	0	0	498	3979	4477	0.159263	0	0	0	0
18S	1617	G	106	2229	2335	0.0327721	0	0.0317453	283	2955	3238	0.388618	0	0.279922	292	1977	2269	0.651743	0.0790572	0.394684	0.23545	0.151469
18S	1618	C	377	5299	5676	0.672301	0	0	688	9687	10375	0.659975	0	0	654	4329	4983	0.369806	0	0	0	0
18S	1619	A	208	1374	1582	0.30817	0	0.235687	407	2330	2737	0.556574	0	0.357647	304	1558	1862	0.665259	0.0690495	0.399622	0.330985	0.0695307
18S	1620	A	241	1104	1345	0.381839	0	0.276475	737	2963	3700	0.0555315	0	0.0526235	385	1407	1792	0.558784	0	0.358603	0.229234	0.129305
18S	1621	U	216	828	1044	0.572196	0	0.364168	478	3339	3817	0.0685554	0	0	486	1985	2471	0.0200423	0	0.0196562	0.127942	0.16723
18S	1622	U	295	764	1059	0.321782	0	0.243619	832	3163	3995	0.225959	0	0	829	2401	3230	0.336851	0	0	0.0812065	0.114843
18S	1623	A	137	597	734	0.774543	0	0.436809	393	1832	2225	0.284976	0	0.221853	351	1638	1989	0.0567113	0	0.0536933	0.237452	0.156795
18S	1624	U	99	253	352	2.67989	0	0.728814	273	1479	1752	0.52226	0	0.343211	192	1698	1890	0.0520125	0	0.0494658	0.37383	0.278186
18S	1625	U	52	118	170	6.2128	0.549978	0.862057	285	693	978	1.44783	0.150208	0.591721	84	807	891	1.17322	0.213065	0.540132	0.664636	0.141177
18S	1626	C	91	403	494	1.72972	0.187193	0.634131	160	1008	1168	0.981542	0	0.495556	219	1255	1474	0.271556	0	0.213676	0.447788	0.174942
18S	1627	C	129	375	504	2.02942	0.33684	0.670342	155	799	954	1.40848	0.0942592	0.585055	452	525	977	1.01522	0.178186	0.504033	0.586477	0.0679027
18S	1628	C	182	798	980	0.635655	0.00633974	0.388867	275	601	876	1.57854	0.13486	0.612454	694	491	1185	0.628265	0.0674229	0.386049	0.462457	0.10607
18S	1629	C	270	1997	2267	0.277557	0	0	333	1315	1648	0.571633	0	0.363859	1346	1325	2671	0.305086	0	0	0.121286	0.171525
18S	1630	A	198	2536	2734	0.364611	0	0	230	2409	2639	0.0163636	0	0.0161062	909	547	1456	0.460932	0.000273016	0.315654	0.110587	0.145153
18S	1631	U	564	3324	3888	0.54045	0	0	694	5073	5767	0.555053	0	0	1936	850	2786	0.223374	0	0	0	0
18S	1632	G	362	2821	3183	0.377774	0	0	539	1859	2398	0.316669	0	0.240584	1572	782	2354	0.000330267	0	0	0.0801946	0.113412
18S	1633	A	430	2212	2642	0.233846	0	0	639	2227	2866	0.117548	0	0.105217	2139	379	2518	0.0133739	0	0.0132026	0.0394732	0.0467993
18S	1634	A	214	746	960	1.27682	0.160667	0.561047	308	1616	1924	0.773784	0	0.436361	1414	295	1709	0.71716	0.111796	0.417786	0.471731	0.0636094
18S	1635	C	460	1553	2013	0.00965464	0	0	633	9147	9780	0.741051	0	0	2378	1766	4144	0.284375	0	0	0	0
18S	1636	G	197	1221	1418	0.34919	0	0.25895	289	2165	2454	0.329332	0	0.247819	1571	1461	3032	0.065194	0	0.0612228	0.18933	0.0906996
18S	1637	A	237	2152	2389	0.330042	0	0	446	2701	3147	0.0704821	0	0	2632	1252	3884	0.165385	0	0	0	0
18S	1638	G	127	1636	1763	0.190791	0	0	248	2075	2323	0.130928	0	0.115815	1083	855	1938	0.883388	0.138227	0.46917	0.194995	0.199553
18S	1639	G	347	219	566	1.47433	0.267918	0.596275	814	557	1371	0.890428	0	0.471201	4027	221	4248	0.12018	0	0	0.355825	0.256735
18S	1640	A	550	506	1056	0.225933	0	0.184437	905	805	1710	0.426216	0	0.298966	4066	840	4906	0.160297	0	0	0.161134	0.12316
18S	1641	A	559	549	1108	0.205831	0	0.170824	1037	542	1579	0.561681	0	0.35981	4701	648	5349	0.116037	0	0	0.176878	0.146954
18S	1642	U	418	523	941	0.422765	0	0.297365	649	593	1242	0.701412	0.062872	0.412448	2921	386	3307	0.59074	0.00354005	0.371432	0.360415	0.0476239
18S	1643	U	279	208	487	1.93556	0.311396	0.659811	330	524	854	1.61818	0.303344	0.618332	1910	214	2124	1.76908	0.33994	0.638978	0.63904	0.0169338
18S	1644	C	246	474	720	0.907074	0.120608	0.475983	561	730	1291	0.701935	0.115206	0.412621	4561	467	5028	0.176854	0	0.150302	0.346302	0.140986
18S	1645	C	728	642	1370	0.0258287	0	0	1148	1422	2570	0.178824	0	0	6920	525	7445	0.171113	0	0	0	0
18S	1646	C	1138	1339	2477	0.489261	0	0	1740	1461	3201	0.347741	0	0	8193	809	9002	0.315634	0	0	0	0
18S	1647	A	1112	1129	2241	0.414397	0	0	2609	1526	4135	0.522203	0	0	10924	697	11621	0.488338	0	0	0	0
18S	1648	G	962	750	1712	0.218103	0	0	1571	979	2550	0.178039	0	0	5730	481	6211	0.0230218	0	0.0225072	0.00750241	0.01061
18S	1649	U	1210	634	1844	0.269208	0	0	2015	1166	3181	0.389535	0	0	7716	352	8068	0.259181	0	0	0	0
18S	1650	A	740	237	977	0.472847	0	0.321266	1276	549	1825	0.0941524	0	0.0860936	5520	266	5786	0.0397615	0	0.0382474	0.148536	0.123691
18S	1651	A	952	383	1335	0.0193862	0	0.0190315	1245	431	1676	0.118353	0	0.105884	6920	264	7184	0.245334	0	0	0.0416386	0.0460882
18S	1652	G	593	168	761	0.744444	0.0675183	0.427073	606	280	886	0.957635	0.18589	0.489461	3380	161	3541	0.464054	0.0204358	0.317026	0.411187	0.0712871
18S	1653	U	825	210	1035	0.106703	0	0.0964995	674	365	1039	0.427596	0	0.299724	4591	179	4770	0.0974638	0	0	0.132074	0.124921
18S	1654	G	311	224	535	1.06296	0.100201	0.515725	382	309	691	0.855652	0.121994	0.461465	1234	159	1393	1.79998	0.354622	0.643019	0.54007	0.0760917
18S	1655	C	1400	496	1896	0.544316	0	0	480	433	913	0.206139	0	0.171063	2028	710	2738	0.183222	0	0.154898	0.108654	0.0771127
18S	1656	G	740	263	1003	0.104958	0	0	428	420	848	0.144824	0	0.126634	1755	451	2206	0.261698	0	0.207492	0.111375	0.0853925
18S	1657	G	802	103	905	0.0559971	0	0	508	533	1041	0.168746	0	0	2279	378	2657	0.124827	0	0	0	0
18S	1658	G	299	111	410	1.06294	0.115587	0.515862	261	298	559	0.540437	0.0997216	0.351241	620	665	1285	0.604899	0.0529671	0.377091	0.414731	0.0722851
18S	1659	U	215	193	408	1.0335	0.109737	0.508848	241	598	839	0.0397487	0	0	496	848	1344	0.402082	0	0.286927	0.265258	0.208301
18S	1660	C	621	287	908	0.127515	0	0	487	525	1012	0.22854	0	0	1033	695	1728	0.0312576	0	0	0	0
18S	1661	A	357	197	554	0.592913	0	0.372641	278	307	585	0.437998	0.0512472	0.30495	569	436	1005	0.748896	0.133508	0.428454	0.368682	0.0504978
18S	1662	U	815	150	965	0.135254	0	0	629	490	1119	0.29255	0	0	1056	666	1722	0.0393887	0	0	0	0
18S	1663	A	375	89	464	0.922891	0.074036	0.480487	315	210	525	0.59117	0.0512773	0.371976	617	329	946	0.778634	0.0957576	0.438031	0.430165	0.0446473
18S	1664	A	526	72	598	0.528789	0	0.346266	398	310	708	0.0986836	0	0.0899353	881	418	1299	0.290179	0	0.225048	0.220416	0.104698
18S	1665	G	792	51	843	0.115692	0	0.103806	297	257	554	0.423964	0	0.298112	1513	353	1866	0.120693	0	0	0.133973	0.123559
18S	1666	C	1188	417	1605	0.441684	0	0	392	653	1045	0.295347	0	0	2055	376	2431	0.33088	0	0	0	0
18S	1667	U	1099	395	1494	0.387462	0	0	399	589	988	0.203101	0	0	1424	436	1860	0.0268315	0	0	0	0
18S	1668	U	1350	217	1567	0.414888	0	0	402	769	1171	0.30912	0	0	1445	1014	2459	0.225678	0	0	0	0
18S	1669	G	245	230	475	1.16762	0.186873	0.539188	104	273	377	1.37822	0.170608	0.580163	318	483	801	1.86397	0.296602	0.651117	0.590156	0.0462381
18S	1670	C	365	649	1014	0.0479912	0	0	128	231	359	1.5679	0.223	0.611238	402	2366	2768	0.167915	0	0	0.203746	0.28814
18S	1671	G	284	511	795	0.270366	0	0.213036	93	390	483	0.967654	0.113132	0.492297	378	686	1064	1.68261	0.306544	0.627448	0.44426	0.172559
18S	1672	U	349	402	751	0.271809	0	0.213942	107	870	977	0.0888548	0	0	461	1304	1765	0.60974	0	0.378915	0.197619	0.155121
18S	1673	U	351	443	794	0.172145	0	0.147021	110	1732	1842	0.573775	0	0	629	2861	3490	0.114507	0	0	0.0490071	0.0693065
18S	1674	G	411	449	860	0.0260808	0	0.0254467	179	1143	1322	0.348702	0	0	828	2738	3566	0.00220229	0	0.00219806	0.00921491	0.0115126
18S	1675	A	596	401	997	0.1558	0	0	259	646	905	0.0220873	0	0.0216334	1720	2893	4613	0.112515	0	0	0.00721112	0.0101981
18S	1676	U	400	345	745	0.1993	0	0.166366	134	601	735	0.303095	0	0.232839	487	3605	4092	0.167505	0	0.143503	0.180903	0.037892
18S	1677	U	424	912	1336	0.384767	0	0	159	970	1129	0.186657	0	0	622	5600	6222	0.186111	0	0	0	0
18S	1678	A	35	18	53	17.1047	0.860378	0.945733	15	26	41	23.8849	0.888271	0.960734	42	638	680	8.23638	0.756109	0.891874	0.932781	0.0295663	1	0.945733	0.960734	0.891874	0.932781	0.0295663
18S	1679	A	531	989	1520	0.457309	0	0	173	551	724	0.349349	0	0.259167	609	7700	8309	0.279707	0	0	0.0863889	0.122172
18S	1680	G	277	468	745	0.21689	0	0.17843	105	1180	1285	0.241308	0	0	335	7370	7705	0.17508	0	0	0.0594765	0.0841125
18S	1681	U	269	721	990	0.0488396	0	0	126	1394	1520	0.330397	0	0	356	10133	10489	0.403799	0	0	0	0
18S	1682	C	214	610	824	0.252485	0	0.201782	112	577	689	0.713382	0	0.416711	345	7571	7916	0.167106	0	0	0.206165	0.17015
18S	1683	C	327	584	911	0.201206	0	0.167656	154	527	681	0.908732	0.0546135	0.476458	480	7580	8060	0.190897	0	0	0.214705	0.197338
18S	1684	C	310	542	852	0.322509	0	0.244078	297	456	753	0.978795	0.087679	0.494974	573	6469	7042	0.085527	0	0	0.24635	0.202079
18S	1685	U	466	561	1027	0.140564	0	0.123346	576	764	1340	0.191433	0	0.160775	564	7135	7699	0.186659	0	0	0.094707	0.0686891
18S	1686	G	223	381	604	1.00867	0.149099	0.502571	416	2331	2747	0.427115	0	0	335	4222	4557	0.328792	0.0443404	0.247478	0.250016	0.205182
18S	1687	C	317	1746	2063	0.46643	0	0	654	1373	2027	0.120973	0	0	927	4087	5014	0.104921	0	0.0949749	0.0316583	0.0447716
18S	1688	C	369	1717	2086	0.421855	0	0	890	574	1464	0.428745	0	0.300228	2270	2242	4512	0.140458	0	0.123184	0.141137	0.123223
18S	1689	C	575	1066	1641	0.201177	0	0	1567	577	2144	0.0470293	0	0.0449369	1887	2116	4003	0.202975	0	0.168762	0.0712331	0.071362
18S	1690	U	737	410	1147	0.278513	0	0.21799	2595	1010	3605	0.345209	0	0	2629	1952	4581	0.0163417	0	0	0.0726634	0.102762
18S	1691	U	380	312	692	1.23853	0.139625	0.553635	1021	679	1700	0.594284	0	0.372897	1086	1668	2754	0.612204	0.0922941	0.379817	0.435449	0.0836174
18S	1692	U	508	274	782	1.09027	0.142464	0.521911	1458	456	1914	0.470722	0	0.320176	1760	625	2385	0.807856	0.184492	0.446962	0.429683	0.0832594
18S	1693	G	743	520	1263	0.316412	0	0.240504	1649	778	2427	0.120488	0	0.107571	1536	2399	3935	0.0293586	0	0.0285283	0.125534	0.0874658
18S	1694	U	1749	921	2670	0.427547	0	0	3520	1346	4866	0.500552	0	0	3390	2521	5911	0.371506	0	0	0	0
18S	1695	A	1295	311	1606	0.071313	0	0.0666047	2600	806	3406	0.228976	0	0	2195	1321	3516	0.132815	0	0.117273	0.0612925	0.0480236
18S	1696	C	1852	804	2656	0.385861	0	0	3009	1473	4482	0.472766	0	0	2725	2983	5708	0.382305	0	0	0	0
18S	1697	A	631	504	1135	0.56382	0	0.360743	1182	599	1781	0.341988	0	0.254943	1208	1867	3075	0.146558	0	0.12786	0.247849	0.0952064
18S	1698	C	1027	1359	2386	0.282577	0	0	1893	762	2655	0.197314	0	0	1530	3230	4760	0.345835	0	0	0	0
18S	1699	A	461	1031	1492	0.273543	0	0.214902	429	368	797	1.74188	0.247192	0.635578	303	2217	2520	0.254198	0	0.202742	0.351074	0.201236
18S	1700	C	878	985	1863	0.0134716	0	0	825	406	1231	0.566667	0	0.36189	440	2211	2651	0.0606796	0	0.0572285	0.139706	0.158835
18S	1701	C	1503	1120	2623	0.377706	0	0	1649	593	2242	0.336236	0	0	866	3477	4343	0.497846	0	0	0	0
18S	1702	G	1195	340	1535	0.123163	0	0.109721	453	265	718	0.999212	0	0.500151	189	403	592	2.90148	0.45756	0.744009	0.451293	0.261241
18S	1703	C	26	107	133	12.6517	0.801757	0.927256	6	32	38	31.6701	0.906421	0.970152	10	39	49	39.4709	0.926551	0.975773	0.957727	0.0216683	1	0.927256	0.970152	0.975773	0.957727	0.0216683
18S	1704	C	1288	1020	2308	0.258597	0	0	1032	159	1191	0.0754288	0	0	403	559	962	0.902515	0	0.474639	0.158213	0.223747
18S	1705	C	1793	775	2568	0.290502	0	0	1322	194	1516	0.320091	0	0	791	676	1467	0.17696	0	0.150441	0.0501469	0.0709185
18S	1706	G	929	208	1137	0.866149	0.0111035	0.464356	826	124	950	0.214079	0	0.176483	900	128	1028	0.762639	0	0.432908	0.357915	0.128933
18S	1707	U	632	169	801	1.83289	0.266085	0.647288	468	218	686	0.800097	0.018425	0.444834	775	248	1023	0.864789	0	0.463989	0.518704	0.0912586
18S	1708	C	1061	547	1608	0.421421	0	0.296608	570	176	746	0.723992	0.0607163	0.420277	990	241	1231	0.632071	0.0510724	0.387474	0.36812	0.0523096
18S	1709	G	1788	154	1942	0.203843	0	0.169399	796	110	906	0.475573	0	0.322538	1592	137	1729	0.262929	0	0.208285	0.233407	0.0649935
18S	1710	C	3399	341	3740	0.381746	0	0	1463	95	1558	0.0885254	0	0	2820	313	3133	0.278852	0	0	0	0
18S	1711	U	4392	192	4584	0.524059	0	0	1933	136	2069	0.331379	0	0	3742	552	4294	0.477317	0	0	0	0
18S	1712	A	3147	58	3205	0.307947	0	0	1701	72	1773	0.218677	0	0	2134	493	2627	0.0776805	0	0	0	0
18S	1713	C	2573	105	2678	0.184687	0	0	1834	77	1911	0.296072	0	0	2496	749	3245	0.286007	0	0	0	0
18S	1714	U	2693	122	2815	0.268793	0	0	2415	107	2522	0.506844	0	0	3393	1001	4394	0.523122	0	0	0	0
18S	1715	A	1056	68	1124	0.861007	0.102082	0.462878	805	52	857	0.627804	0	0.385952	1789	301	2090	0.0678942	0	0.0636061	0.304145	0.172962
18S	1716	C	1941	120	2061	0.120557	0	0	1977	44	2021	0.385416	0	0	1788	235	2023	0.0338164	0	0.0327259	0.0109086	0.0154271
18S	1717	C	670	208	878	0.942586	0.122322	0.485507	649	43	692	0.906349	0.114602	0.475797	602	829	1431	0.364463	0	0.267248	0.409517	0.100678
18S	1718	G	334	68	402	2.76904	0.436837	0.735164	282	47	329	2.87586	0.415299	0.742573	281	65	346	4.28918	0.553491	0.811377	0.763038	0.0343142	1
18S	1719	A	420	121	541	1.75277	0.165184	0.637156	370	42	412	2.17794	0.245988	0.685853	489	88	577	2.15871	0.200428	0.683789	0.668933	0.0224853
18S	1720	U	392	445	837	0.971891	0	0.493171	529	97	626	1.22127	0.0509798	0.550201	535	104	639	2.0121	0.118506	0.668352	0.570575	0.0729541
18S	1721	U	685	449	1134	0.634459	0	0.388386	829	158	987	0.458592	0	0.314626	904	189	1093	0.818485	0.0111241	0.450318	0.384443	0.0554663
18S	1722	G	1302	116	1418	0.556299	0	0.357612	1753	67	1820	0.132638	0	0	1601	186	1787	0.311782	0	0.23778	0.198464	0.148618
18S	1723	G	1408	75	1483	0.725681	0.0824596	0.420683	1220	83	1303	0.41728	0	0.294583	1367	530	1897	0.453103	0	0.31193	0.342399	0.0558066
18S	1724	A	1376	155	1531	0.902466	0.169111	0.474529	1294	79	1373	0.560731	0.101963	0.359442	1384	283	1667	0.905975	0.151066	0.475484	0.436485	0.0544789
18S	1725	U	3248	381	3629	0.125522	0	0	2815	105	2920	0.172095	0	0	3260	876	4136	0.187506	0	0	0	0
18S	1726	G	5337	438	5775	0.439441	0	0	3265	122	3387	0.212295	0	0	4334	812	5146	0.293485	0	0	0	0
18S	1727	G	4834	457	5291	0.329869	0	0	2706	110	2816	0.0929555	0	0.0850773	3846	933	4779	0.132108	0	0	0.0283591	0.0401058
18S	1728	U	4574	879	5453	0.329719	0	0	3056	414	3470	0.0560421	0	0	3912	3453	7365	0.43368	0	0	0	0
18S	1729	U	3990	969	4959	0.240509	0	0	2640	999	3639	0.0174756	0	0	3290	2577	5867	0.231118	0	0	0	0
18S	1730	U	2458	727	3185	0.254269	0	0.202773	1931	1823	3754	0.0262702	0	0.0256043	2143	1839	3982	0.22331	0	0.182583	0.136987	0.0791896
18S	1731	A	4226	1198	5424	0.332981	0	0	3475	2494	5969	0.373637	0	0	3341	992	4333	0.106614	0	0.0963629	0.032121	0.0454259
18S	1732	G	1604	789	2393	0.562508	0.119404	0.3601	1844	1302	3146	0.295053	0	0.227887	2558	1143	3701	0.265907	0	0.210098	0.266028	0.0669139
18S	1733	U	1727	1252	2979	0.118229	0	0.10576	1662	2889	4551	0.157223	0	0	2854	3335	6189	0.336819	0	0	0.0352535	0.049856
18S	1734	G	1135	1271	2406	0.286253	0	0.22262	1172	2629	3801	0.000128587	0	0.000128605	1785	3006	4791	0.173122	0	0	0.0742495	0.104914
18S	1735	A	699	2000	2699	0.0111276	0	0.0110091	468	5204	5672	0.406479	0	0	1293	2549	3842	0.0660884	0	0	0.00366972	0.00518976
18S	1736	G	1836	1377	3213	0.254899	0	0	1208	3481	4689	0.31566	0	0	2441	2225	4666	0.342049	0	0	0	0
18S	1737	G	930	567	1497	0.598072	0.0593876	0.374402	1002	1619	2621	0.191965	0	0.161101	985	830	1815	0.696372	0.156417	0.41064	0.315381	0.110091
18S	1738	C	1101	1037	2138	0.0579554	0	0	1008	1463	2471	0.0903812	0	0.0829203	1453	612	2065	0.306421	0	0.234637	0.105852	0.097153
18S	1739	C	820	1249	2069	0.0979012	0	0	690	1280	1970	0.240605	0	0.194021	1200	288	1488	0.636266	0.0503632	0.389012	0.194344	0.158814
18S	1740	C	836	1015	1851	0.0572534	0	0	405	813	1218	0.780394	0.118191	0.438529	1325	364	1689	0.173057	0	0.147601	0.195377	0.182188
18S	1741	U	536	550	1086	0.62075	0.0957033	0.383219	343	649	992	0.937003	0.100418	0.48399	989	227	1216	0.40965	0	0.290774	0.385994	0.0789047
18S	1742	C	352	1149	1501	0.049889	0	0.0475485	450	778	1228	0.253259	0	0.202212	661	468	1129	0.298938	0	0.230297	0.160019	0.080351
18S	1743	G	546	643	1189	0.239309	0	0.19323	655	499	1154	0.10836	0	0.0978423	875	638	1513	0.229965	0	0	0.097024	0.0788879
18S	1744	G	593	492	1085	0.380663	0	0.275894	630	360	990	0.205158	0	0.170376	745	451	1196	0.0664068	0	0.0623203	0.16953	0.0871933
18S	1745	A	254	559	813	0.901925	0.166625	0.474523	496	295	791	0.432351	0.046228	0.302114	481	250	731	0.896387	0.00517385	0.473022	0.416553	0.0809233
18S	1746	U	158	1456	1614	0.0818232	0	0	320	598	918	0.205864	0	0.170873	369	330	699	1.11479	0.0698878	0.527497	0.23279	0.219755
18S	1747	C	249	1994	2243	0.353426	0	0	510	864	1374	0.178521	0	0	380	382	762	1.15873	0.122531	0.537091	0.17903	0.253187
18S	1748	G	79	888	967	0.69744	0.0912844	0.411128	124	671	795	0.537242	0.0579838	0.34977	149	424	573	2.09847	0.308607	0.677641	0.479513	0.142319
18S	1749	G	152	982	1134	0.524816	0.0448947	0.344382	324	416	740	0.719583	0.132358	0.418792	147	714	861	1.21087	0.178791	0.547976	0.43705	0.0841135
18S	1750	C	211	1896	2107	0.181815	0	0	314	1086	1400	0.112182	0	0	118	3847	3965	0.56198	0	0	0	0
18S	1751	C	63	2335	2398	0.233273	0	0	59	1203	1262	0.0316706	0	0.030722	3	3177	3180	0.369674	0	0	0.0102407	0.0144825
18S	1752	C	45	2023	2068	0.00302347	0	0.00301581	41	1713	1754	0.255467	0	0	10	2554	2564	0.0884211	0	0	0.00100527	0.00142166
18S	1753	C	83	1851	1934	0.158036	0	0.13653	32	2323	2355	0.460743	0	0	47	3698	3745	0.387296	0	0	0.04551	0.0643609
18S	1754	G	166	1140	1306	0.833546	0.170049	0.454798	4	1038	1042	0.331054	0	0.248895	90	1304	1394	0.858455	0	0.462097	0.388597	0.0988291
18S	1755	C	110	2727	2837	0.17252	0	0	104	1407	1511	0.118614	0	0	156	1850	2006	0.266661	0	0.210606	0.0702019	0.0992805
18S	1756	C	251	2013	2264	0.135045	0	0.119024	135	1181	1316	0.0573948	0	0.0543184	485	2416	2901	0.13632	0	0	0.0577809	0.0486531
18S	1757	G	366	2637	3003	0.126831	0	0	148	959	1107	0.269174	0	0.212237	645	2006	2651	0.0362452	0	0	0.0707456	0.100049
18S	1758	G	1416	2327	3743	0.277588	0	0	783	637	1420	0.0543905	0	0	2978	1350	4328	0.46893	0	0	0	0
18S	1759	G	1912	1553	3465	0.152908	0	0	456	848	1304	0.0717582	0	0.0670016	813	686	1499	0.807193	0.023501	0.44682	0.171274	0.196751
18S	1760	G	1419	1042	2461	0.324005	0	0.244791	355	372	727	1.16242	0.186203	0.537898	445	519	964	1.95127	0.286709	0.661395	0.481361	0.174713
18S	1761	U	1128	977	2105	1.67595	0.188438	0.626412	451	608	1059	2.32454	0.458564	0.699405	729	556	1285	4.4223	0.653141	0.815693	0.713837	0.0779448
18S	1762	C	1050	1950	3000	0.999245	0.0136204	0.499894	735	1133	1868	1.11404	0.182158	0.527106	1832	999	2831	1.77266	0.340209	0.639417	0.555472	0.0603882
18S	1763	G	1359	2318	3677	0.74371	0	0.426577	631	906	1537	1.99093	0.213922	0.665801	1078	3674	4752	0.851439	0.0654535	0.459932	0.517437	0.10579
18S	1764	G	1069	3420	4489	0.495541	0	0.331395	269	790	1059	3.94156	0.342001	0.797787	624	1542	2166	3.70083	0.399177	0.787349	0.638844	0.217441
18S	1765	C	1620	3178	4798	0.460237	0	0.315225	668	2059	2727	1.04937	0	0.512137	1548	2910	4458	1.43891	0.06008	0.590035	0.472466	0.115645
18S	1766	C	1970	2799	4769	0.549877	0	0.354835	1103	2888	3991	0.502761	0	0.334614	2999	1703	4702	1.55486	0.0398203	0.60864	0.432696	0.124684
18S	1767	C	31501	10774	42275	0.925775	0	0	25051	10846	35897	0.925022	0	0	62821	12362	75183	0.938775	0	0	0	0
18S	1768	A	1501	667	2168	2.4664	0.122034	0.711611	1713	1237	2950	1.2051	0.105634	0.54659	4421	717	5138	1.48602	0.206783	0.597797	0.618666	0.0689666
18S	1769	C	1108	1211	2319	2.00745	0.113042	0.667588	2270	1863	4133	0.492386	0	0.329985	6318	1300	7618	0.587826	0	0.370239	0.455937	0.150559
18S	1770	G	931	814	1745	2.7341	0.299036	0.73231	1844	1127	2971	1.02988	0.0352538	0.507444	4097	1106	5203	1.28397	0.168809	0.562214	0.600656	0.0957413
18S	1771	G	594	1322	1916	2.0835	0.308437	0.675807	1538	876	2414	1.38797	0.0778613	0.581335	3367	634	4001	1.85472	0.267328	0.649759	0.635634	0.0398406
18S	1772	C	740	2663	3403	0.546158	0.0731294	0.353303	1564	1195	2759	0.951727	0.0281658	0.487724	3726	1759	5485	0.922542	0.109732	0.479901	0.440309	0.0616057
18S	1773	C	1177	1010	2187	1.38892	0.279491	0.581513	2809	800	3609	0.364965	0	0.267435	5410	703	6113	0.586483	0.0252152	0.369713	0.40622	0.130795
18S	1774	C	823	1753	2576	0.262924	0	0.208251	1354	1553	2907	0.126895	0	0.11264	4302	2096	6398	0.122318	0	0	0.106964	0.0851127
18S	1775	U	1034	2160	3194	0.112523	0	0.101171	1473	2792	4265	0.234169	0	0	4954	3445	8399	0.378341	0	0	0.0337236	0.0476923
18S	1776	G	989	2349	3338	0.172231	0	0.146963	1220	1666	2886	0.214994	0	0.177001	5296	3063	8359	0.408058	0	0	0.107988	0.0773376
18S	1777	G	1235	966	2201	1.17052	0.214277	0.539394	919	895	1814	1.20321	0.248072	0.546253	2926	1003	3929	0.367337	0	0.268701	0.451449	0.129253
18S	1778	C	2923	1142	4065	0.252405	0	0.201576	2018	1448	3466	0.135243	0	0.119162	2936	1624	4560	0.105121	0	0.0951403	0.138626	0.0455797
18S	1779	G	8184	512	8696	0.450385	0	0	3778	252	4030	0.031911	0	0	2658	1148	3806	0.23793	0	0.192241	0.0640803	0.0906232
18S	1780	G	5357	204	5561	0.0194994	0	0	4459	78	4537	0.158636	0	0	1576	353	1929	1.34262	0.160877	0.573254	0.191085	0.270235
18S	1781	A	5929	416	6345	0.141216	0	0	4973	344	5317	0.314849	0	0	2395	814	3209	0.229619	0	0.186787	0.0622625	0.0880524
18S	1782	G	5744	327	6071	0.0595228	0	0	4525	281	4806	0.266417	0	0	3882	690	4572	0.275747	0	0	0	0
18S	1783	C	11078	478	11556	0.546408	0	0	7985	442	8427	0.654923	0	0	5392	1065	6457	0.594377	0	0	0	0
18S	1784	G	6371	197	6568	0.107781	0	0	2281	166	2447	0.375967	0	0.273319	1799	423	2222	0.271735	0	0.213748	0.162356	0.117351
18S	1785	C	2229	294	2523	1.52464	0.281548	0.603999	1030	243	1273	1.48056	0.246052	0.597054	775	266	1041	1.58049	0.253203	0.612704	0.604586	0.00640248
18S	1786	U	4184	319	4503	0.357541	0	0.263417	1368	352	1720	0.623384	0	0.38414	1108	632	1740	0.407844	0	0.289812	0.312457	0.0518208
18S	1787	G	1950	182	2132	2.1076	0.377554	0.678311	731	153	884	1.93385	0.218966	0.659405	842	385	1227	1.01624	0.0737591	0.504231	0.613982	0.0779885
18S	1788	A	6378	277	6655	0.0350678	0	0	1129	399	1528	0.498292	0	0.332719	1064	609	1673	0.465711	0	0.317867	0.216862	0.153464
18S	1789	G	6576	198	6774	0.0138663	0	0	952	314	1266	0.773805	0	0.436434	1239	331	1570	0.590961	0	0.371598	0.269344	0.192286
18S	1790	A	4791	203	4994	0.381023	0.0293828	0.275939	920	312	1232	0.697558	0.0772185	0.411115	1044	316	1360	0.865956	0.173464	0.464265	0.383773	0.0792772
18S	1791	A	7529	282	7811	0.114407	0	0	1092	377	1469	0.570045	0.0899383	0.363233	1270	921	2191	0.241971	0.0105805	0.1949	0.186044	0.148421
18S	1792	G	9317	245	9562	0.23455	0	0	1866	294	2160	0.195717	0	0.163745	2256	741	2997	0.00561115	0	0	0.0545817	0.0771902
18S	1793	A	9341	186	9527	0.196453	0	0	1973	262	2235	0.287527	0.0304717	0.223395	2289	604	2893	0.178814	0	0.151735	0.125043	0.0931331
18S	1794	C	8779	1416	10195	0.22253	0	0	2620	547	3167	0.040625	0	0	3576	1127	4703	0.253116	0	0	0	0
18S	1795	G	6561	1439	8000	0.0168923	0	0.0166138	3901	496	4397	0.311753	0	0	3407	1492	4899	0.251828	0	0	0.00553792	0.0078318
18S	1796	G	4802	2560	7362	0.0977681	0	0.0890718	4103	363	4466	0.305743	0	0	3993	811	4804	0.213271	0	0	0.0296906	0.0419889
18S	1797	U	6326	1825	8151	0.032615	0	0	4367	471	4838	0.361709	0	0	4118	448	4566	0.156115	0	0	0	0
18S	1798	C	7391	2230	9621	0.256754	0	0	3795	1333	5128	0.430595	0	0	3088	1364	4452	0.165037	0	0	0	0
18S	1799	G	4227	3265	7492	0.0962498	0	0	2752	1304	4056	0.300485	0	0	2160	4037	6197	0.433168	0	0	0	0
18S	1800	A	3642	3736	7378	0.168454	0	0	1903	686	2589	0.0654397	0	0.0614427	1817	1838	3655	0.00130379	0	0.00130245	0.020915	0.0286623
18S	1801	A	2693	3068	5761	0.0310945	0	0	779	443	1222	1.15941	0.2509	0.537113	745	1536	2281	0.545944	0.0439576	0.353246	0.296787	0.22288
18S	1802	C	1924	3352	5276	0.0364033	0	0	527	701	1228	0.888654	0.104654	0.470725	884	1150	2034	0.663664	0.0329529	0.399035	0.28992	0.207083
18S	1803	U	1817	3127	4944	0.0842782	0	0	502	1089	1591	0.244675	0	0.196677	829	1196	2025	0.59609	0	0.373584	0.190087	0.152586
18S	1804	U	108	179	287	14.4595	0.849238	0.935525	23	146	169	10.4133	0.739815	0.912853	42	295	337	8.94783	0.738826	0.899743	0.91604	0.0147808	1	0.935525	0.912853	0.899743	0.91604	0.0147808
18S	1805	G	674	1713	2387	0.51675	0	0.34079	191	800	991	0.670419	0	0.40159	370	4736	5106	0.448332	0	0	0.24746	0.176732
18S	1806	A	872	1917	2789	0.296643	0	0.228841	467	781	1248	0.598612	0	0.374645	472	2321	2793	0.376004	0	0.273329	0.292272	0.0610128
18S	1807	C	523	1470	1993	0.807227	0	0.44679	121	1710	1831	0.329694	0	0.248049	184	1903	2087	1.28822	0	0.563097	0.419312	0.130077
18S	1808	U	651	2937	3588	0.00983561	0	0	209	1493	1702	0.724669	0	0.420322	222	3887	4109	0.469573	0	0.319583	0.246635	0.179181
18S	1809	A	346	1804	2150	0.778604	0	0.437876	132	1325	1457	1.45677	0.142645	0.593127	149	3247	3396	1.23136	0.0571705	0.551916	0.52764	0.0656644
18S	1810	U	444	1551	1995	1.15437	0.0985463	0.535952	259	2391	2650	0.540853	0	0.351095	196	3536	3732	1.47288	0.22681	0.595678	0.494242	0.104116
18S	1811	C	235	2307	2542	0.905894	0.14821	0.47541	97	1937	2034	1.38646	0.287566	0.58109	208	3987	4195	1.50399	0.293262	0.600695	0.552398	0.0550242
18S	1812	U	217	10276	10493	0.594715	0	0	93	10015	10108	0.555694	0	0	272	18351	18623	0.476544	0	0	0	0
18S	1813	A	286	4825	5111	0.0539624	0	0.051209	110	9003	9113	0.43588	0	0	318	14269	14587	0.226705	0	0	0.0170697	0.0241402
18S	1814	G	471	6260	6731	0.172595	0	0	229	5728	5957	0.0358677	0	0	655	21941	22596	0.520169	0	0	0	0
18S	1815	A	1204	3199	4403	0.407317	0	0.289475	638	6901	7539	0.218348	0	0	2069	15982	18051	0.364195	0	0	0.0964915	0.13646
18S	1816	G	2427	7098	9525	0.384411	0	0	1283	5983	7266	0.169309	0	0	6019	13678	19697	0.442034	0	0	0	0
18S	1817	G	1488	5060	6548	0.0161534	0	0	810	5466	6276	0.0315844	0	0	3298	5711	9009	0.290464	0	0.225104	0.0750347	0.106115
18S	1818	A	1513	2130	3643	0.942777	0.187264	0.485341	1119	3998	5117	0.194071	0	0.162555	4031	2724	6755	0.643234	0.0625134	0.391479	0.346459	0.135567
18S	1819	A	3184	5551	8735	0.268651	0	0	2514	3946	6460	0.157177	0	0	8206	2373	10579	0.128845	0	0	0	0
18S	1820	G	1546	4550	6096	0.115975	0	0.103938	1425	2005	3430	0.559717	0.107742	0.358925	2687	1525	4212	1.07135	0.170513	0.517282	0.326715	0.170277
18S	1821	U	2331	5449	7780	0.15241	0	0	2157	4760	6917	0.314288	0	0	3490	1812	5302	0.345421	0	0.256774	0.0855914	0.121044
18S	1822	A	1953	3248	5201	0.42609	0.00592672	0.298822	1751	2066	3817	0.297212	0.00139563	0.229162	2551	951	3502	0.819777	0.0433762	0.450553	0.326179	0.0924292
18S	1823	A	2327	3703	6030	0.248175	0	0.198857	2191	1039	3230	0.474119	0.0535786	0.321696	2567	782	3349	0.665108	0.0878245	0.39951	0.306688	0.0826009
18S	1824	A	2611	6058	8669	0.0844047	0	0	2444	1083	3527	0.37054	0	0.270417	2810	742	3552	0.609535	0.00261586	0.378769	0.216395	0.15928
18S	1825	A	3284	4674	7958	0.0473301	0	0.0451966	2792	1064	3856	0.282142	0	0.2201	4257	891	5148	0.0872856	0	0.0802928	0.115196	0.075549
18S	1826	G	2863	3483	6346	0.331103	0	0.248773	3072	449	3521	0.420314	0.0104462	0.295989	3627	453	4080	0.352318	0	0.260576	0.268446	0.0200632
18S	1827	U	2729	3338	6067	0.495895	0	0.33154	3789	1146	4935	0.0652845	0	0.0612953	3913	1102	5015	0.127282	0	0.11293	0.168589	0.117137
18S	1828	C	2669	11293	13962	0.415142	0	0	4894	2103	6997	0.277017	0	0	4643	1948	6591	0.161848	0	0	0	0
18S	1829	G	1330	9779	11109	0.23815	0	0	2635	1112	3747	0.485029	0	0.326671	2348	4999	7347	0.252755	0	0	0.10889	0.153994
18S	1830	U	2113	14304	16417	0.53851	0	0	4387	4323	8710	0.422616	0	0	3791	8588	12379	0.60739	0	0	0	0
18S	1831	A	2144	3220	5364	0.546594	0	0.353461	4487	2456	6943	0.259717	0	0	4780	1309	6089	0.124576	0	0	0.11782	0.166623
18S	1832	A	1453	2260	3713	1.12708	0	0.529939	2446	2290	4736	0.102789	0	0.093226	2208	1301	3509	0.475144	0	0.322162	0.315109	0.178357
18S	1833	C	2873	10994	13867	0.556478	0	0	4058	4849	8907	0.494496	0	0	2774	2737	5511	0.185736	0	0	0	0
18S	1834	A	1167	2757	3924	0.682644	0.0210532	0.405759	2562	1882	4444	0.0281715	0	0.0274056	1537	1548	3085	0.368128	0	0.269138	0.234101	0.156436
18S	1835	A	809	2403	3212	0.783816	0	0.439481	1426	2073	3499	0.160162	0	0.138085	934	1576	2510	0.448962	0	0.309936	0.295834	0.123448
18S	1836	G	350	2907	3257	0.572038	0	0.363954	526	1838	2364	0.571468	0.000675478	0.36375	337	2468	2805	0.05689	0	0.0538459	0.260517	0.146138
18S	1837	G	81	2949	3030	0.375094	0	0.272843	107	1704	1811	0.698669	0	0.411438	70	1529	1599	0.434257	0	0.302907	0.329062	0.0595271
18S	1838	U	42	2781	2823	0.362004	0	0.265857	47	2273	2320	0.0585236	0	0.0553105	36	1168	1204	0.639069	0.0184131	0.390095	0.237087	0.138181
18S	1839	U	4	2499	2503	0.462695	0	0.316417	2	2264	2266	0.107244	0	0	3	913	916	0.928365	0.039214	0.481698	0.266038	0.199853
18S	1840	U	2	1492	1494	1.07515	0.132927	0.518275	2	991	993	0.563559	0.0608266	0.360666	4	744	748	0.963418	0.094689	0.491018	0.456653	0.0687794
18S	1841	C	40	4257	4297	0.39106	0	0	20	571	591	1.1216	0.197699	0.529079	35	412	447	1.98547	0.261133	0.665542	0.398207	0.287033
18S	1842	C	8	6044	6052	0.615016	0	0	12	424	436	1.34511	0.212278	0.57414	6	954	960	0.224442	0	0.183457	0.252533	0.239427
18S	1843	G	4	1373	1377	0.921101	0.0267056	0.479646	0	495	495	0.728091	0	0.421819	3	1175	1178	0.0566676	0	0	0.300488	0.213785
18S	1844	U	3	1608	1611	0.478688	0	0.323861	0	614	614	0.153153	0	0.133	5	2173	2178	0.542017	0	0	0.152287	0.132917
18S	1845	A	0	2258	2258	0.082175	0	0	0	414	414	0.415315	0	0.293944	0	1211	1211	0.0704254	0	0	0.0979813	0.138566
18S	1846	G	0	1895	1895	0.0015647	0	0	0	284	284	0.751189	0.0825231	0.429821	0	862	862	0.487679	0	0.328067	0.252629	0.183402
18S	1847	G	5	1119	1124	0.607477	0	0.378116	0	276	276	0.702006	0.111797	0.413335	0	616	616	1.60331	0.0416962	0.616258	0.469236	0.10495
18S	1848	U	4	2522	2526	0.459315	0	0	4	558	562	0.208565	0	0	3	884	887	1.37419	0	0.579078	0.193026	0.27298
18S	1849	G	0	559	559	1.17075	0.182535	0.539775	1	629	630	0.319739	0	0	0	1912	1912	0.151054	0	0.131291	0.223688	0.229844
18S	1850	A	0	514	514	1.25802	0.12417	0.557613	0	274	274	0.712687	0.0585348	0.417007	0	1300	1300	1.02992	0	0.507561	0.49406	0.0581902
18S	1851	A	0	353	353	2.01846	0.18135	0.669331	0	278	278	0.665512	0.0457106	0.400446	0	1321	1321	1.08493	0	0.520557	0.530111	0.10998
18S	1852	C	0	482	482	0.886289	0	0.470375	0	639	639	0.335833	0	0	1	2942	2943	0.0604393	0	0	0.156792	0.221737
18S	1853	C	0	661	661	0.294428	0	0.227724	1	512	513	0.125616	0	0	1	5580	5581	0.533375	0	0	0.0759078	0.10735
18S	1854	U	0	1268	1268	0.250661	0	0	0	679	679	0.182647	0	0	0	8692	8692	0.72541	0	0	0	0
18S	1855	G	0	403	403	2.5231	0	0.716663	0	218	218	3.16393	0.175248	0.760676	0	1938	1938	0.683743	0	0.40621	0.62785	0.15775
18S	1856	C	0	1587	1587	0.0169046	0	0	0	499	499	1.31369	0	0.568281	0	4911	4911	0.3812	0	0	0.189427	0.26789
18S	1857	G	0	383	383	3.81461	0	0.792728	0	432	432	2.34462	0.136125	0.701497	0	581	581	4.95044	0.395231	0.832185	0.77547	0.054731	1
18S	1858	G	0	145	145	13.9391	0.643262	0.93349	0	360	360	3.78873	0.436549	0.791635	0	1406	1406	1.44519	0.0173997	0.591205	0.77211	0.140417	1
18S	1859	A	0	1536	1536	0.612398	0	0.379959	0	437	437	3.87922	0.545021	0.795422	0	935	935	2.99162	0.267128	0.749676	0.641685	0.186008
18S	1860	A	0	4106	4106	0.401226	0	0	0	2610	2610	0.154334	0	0	0	2638	2638	0.299958	0	0.230812	0.0769372	0.108806
18S	1861	G	0	8262	8262	0.731105	0	0	0	5649	5649	0.569864	0	0	0	3696	3696	0.123112	0	0	0	0
18S	1862	G	0	3177	3177	0.0412384	0	0	0	4180	4180	0.131893	0	0	0	5920	5920	0.415292	0	0	0	0
18S	1863	A	0	472	472	5.99626	0.237982	0.857326	0	3203	3203	0.247462	0	0.198422	0	1441	1441	1.71441	0	0.631757	0.562501	0.273418
18S	1864	U	0	3228	3228	0	0	0	0	2477	2477	0	0	0	0	4448	4448	0	0	0	0	0
18S	1865	C	0	5624	5624	0	0	0	0	4988	4988	0	0	0	0	8037	8037	0	0	0	0	0
18S	1866	A	0	2062	2062	0	0	0	0	2474	2474	0	0	0	0	2284	2284	0	0	0	0	0
18S	1867	U	0	3207	3207	0	0	0	0	7682	7682	0	0	0	0	4939	4939	0	0	0	0	0
18S	1868	U	0	3717	3717	0	0	0	0	15570	15570	0	0	0	0	8214	8214	0	0	0	0	0
18S	1869	A	0	217	217	0	0	0	0	416	416	0	0	0	0	358	358	0	0	0	0	0
28S	1	C	20487	0	20487	0	0	0	5070	0	5070	0	0	0	13232	0	13232	0	0	0	0	0
28S	2	G	4475	0	4475	0	0	0	2087	0	2087	0	0	0	2778	0	2778	0	0	0	0	0
28S	3	C	5317	0	5317	0	0	0	1751	0	1751	0	0	0	3270	0	3270	0	0	0	0	0
28S	4	G	4605	0	4605	0	0	0	1283	0	1283	0	0	0	3253	0	3253	0	0	0	0	0
28S	5	A	2967	0	2967	0	0	0	1188	0	1188	0	0	0	2663	0	2663	0	0	0	0	0
28S	6	C	1926	0	1926	0	0	0	1217	0	1217	0	0	0	4535	0	4535	0	0	0	0	0
28S	7	C	6221	0	6221	0.299168	0	0	1520	0	1520	0.119037	0	0.106437	4112	0	4112	0.306848	0	0.234844	0.11376	0.0960144
28S	8	U	3572	0	3572	0.087278	0	0.0802927	1159	0	1159	0.489914	0	0.329011	3630	0	3630	0.450289	0.0626322	0.310541	0.239948	0.113145
28S	9	C	3184	0	3184	0.259062	0	0.205809	1324	0	1324	0.465166	0	0.317647	4554	0	4554	0.233446	0.0105257	0.189297	0.237584	0.0570128
28S	10	A	3635	0	3635	0.0922687	0	0.0844956	1510	0	1510	0.464483	0.00644361	0.317308	8263	0	8263	0.329313	0	0	0.133935	0.134175
28S	11	G	3075	0	3075	0.303529	0	0.23291	1829	0	1829	0.330158	0	0.248312	9429	0	9429	0.405936	0	0	0.160407	0.113599
28S	12	A	2199	0	2199	0.923485	0.103123	0.480224	1476	0	1476	0.941578	0.209202	0.485124	6829	0	6829	0.104843	0	0	0.321783	0.227544
28S	13	U	2976	0	2976	0.426955	0	0.299277	2519	0	2519	0.220899	0.00500127	0.180991	6448	0	6448	0.0510536	0	0	0.160089	0.12307
28S	14	C	7470	0	7470	0.511608	0	0	4594	0	4594	0.303987	0	0	6500	0	6500	0.0632689	0	0	0	0
28S	15	A	6290	0	6290	0.381543	0	0	5258	0	5258	0.318947	0	0	7040	1	7041	0.147425	0	0	0	0
28S	16	G	4980	0	4980	0.183859	0	0	5148	0	5148	0.250012	0	0	5713	0	5713	0.0411212	0	0.0395037	0.0131679	0.0186222
28S	17	A	2963	0	2963	0.411872	0	0.29179	3388	0	3388	0.25027	0	0.20022	4042	6	4048	0.418872	0.0841994	0.295266	0.262426	0.0440086
28S	18	C	3983	0	3983	0.0245231	0	0	5449	1	5450	0.260751	0	0	5745	1	5746	0.127692	0	0	0	0
28S	19	G	2575	0	2575	0.493759	0	0.330634	3760	5	3765	0.107102	0	0.0967637	4066	0	4066	0.1688	0	0.144452	0.190617	0.100903
28S	20	U	3397	0	3397	0.0176247	0	0.0173245	4714	1	4715	0.184561	0	0	4892	1	4893	0.149065	0	0	0.00577483	0.00816685
28S	21	G	5001	0	5001	0.451251	0	0	6628	0	6628	0.510716	0	0	5375	3	5378	0.333275	0	0	0	0
28S	22	G	3988	4	3992	0.404469	0	0	3740	1	3741	0.170583	0	0	3568	10	3578	0.0951321	0	0	0	0
28S	23	C	2359	7	2366	0.102835	0	0	3017	7	3024	0.114994	0	0	3768	11	3779	0.288322	0	0	0	0
28S	24	G	1057	2	1059	0.829906	0.153579	0.453758	1640	2	1642	0.461615	0.0213681	0.315957	1812	7	1819	0.352375	0.0424018	0.260666	0.34346	0.0811929
28S	25	A	458	7	465	2.65281	0.332358	0.726665	838	14	852	1.31205	0.201667	0.567771	851	5	856	1.41971	0.272887	0.58701	0.627149	0.0708058
28S	26	C	158	2	160	10.1753	0.681996	0.911023	180	2	182	8.33182	0.613696	0.893363	217	10	227	8.35497	0.713683	0.893524	0.899303	0.00828749	1
28S	27	C	376	17	393	4.12135	0	0.805138	276	19	295	3.62767	0	0.784481	308	26	334	6.03104	0.396	0.858138	0.815919	0.0310216	1
28S	28	C	347	12	359	6.23784	0	0.862168	261	1	262	3.05894	0	0.754337	670	1	671	2.75379	0	0.733893	0.783466	0.0562731	1
28S	29	G	227	19	246	14.9834	0.472681	0.937672	165	14	179	5.51389	0	0.847204	277	12	289	10.5341	0.523749	0.913574	0.899484	0.0382537	1
28S	30	C	153	351	504	10.7854	0.620353	0.915303	152	15	167	7.08446	0.408554	0.876952	177	89	266	15.3122	0.789765	0.938912	0.910389	0.0255327	1
28S	31	U	73	1581	1654	4.01184	0.470612	0.800569	47	254	301	4.77859	0.491699	0.827421	160	664	824	6.67261	0.604628	0.869804	0.832598	0.028501	1
28S	32	G	93	6150	6243	0.559673	0	0.358877	40	1334	1374	0.402093	0	0.286929	185	7102	7287	0.0338303	0	0	0.215269	0.155026
28S	33	A	154	8419	8573	0.376319	0	0.273447	87	1492	1579	0.469058	0	0.319429	414	9912	10326	0.166559	0	0	0.197625	0.140998
28S	34	A	129	13549	13678	0.0547912	0	0	66	2223	2289	0.129224	0	0.11448	332	6982	7314	0.48182	0	0.325184	0.146555	0.134679
28S	35	U	202	22483	22685	0.380203	0	0	78	5444	5522	0.521655	0	0	394	13422	13816	0.0930729	0	0	0	0
28S	36	U	198	28672	28870	0.487715	0	0	91	4685	4776	0.360377	0	0	302	14487	14789	0.0617016	0	0	0	0
28S	37	U	176	29671	29847	0.436617	0	0	84	6037	6121	0.457432	0	0	330	27916	28246	0.502475	0	0	0	0
28S	38	A	108	15129	15237	0.256584	0	0.204203	56	2391	2447	0.607884	0	0.378161	178	11871	12049	0.394703	0	0.283018	0.28846	0.0711223
28S	39	A	188	20315	20503	0.0591435	0	0	88	3592	3680	0.0633403	0	0.0595825	399	19319	19718	0.168024	0	0	0.0198608	0.0280875
28S	40	G	146	9151	9297	1.28909	0.217555	0.563171	101	2328	2429	0.755542	0.0917582	0.430476	388	18252	18640	0.0935614	0	0	0.331216	0.240389
28S	41	C	587	20841	21428	0.0881267	0	0	254	4311	4565	0.106631	0	0	1261	27971	29232	0.459105	0	0	0	0
28S	42	A	180	12434	12614	0.561975	0	0.359803	113	3312	3425	0.169936	0	0.145288	346	9751	10097	0.746203	0.0985048	0.427353	0.310815	0.12025
28S	43	U	634	33037	33671	0.519829	0	0	366	6185	6551	0.451458	0	0	1344	18973	20317	0.233246	0	0	0	0
28S	44	A	206	10711	10917	0.58997	0	0.371079	188	2804	2992	0.283699	0	0.221059	392	8690	9082	0.715423	0.0877872	0.41708	0.336406	0.0836969
28S	45	U	213	22290	22503	0.329616	0	0	162	3348	3510	0.0926707	0	0.0848333	414	12428	12842	0.122132	0	0.108847	0.0645601	0.0466917
28S	46	U	389	23476	23865	0.438753	0	0	251	5181	5432	0.343313	0	0	459	15481	15940	0.201424	0	0	0	0
28S	47	A	259	9014	9273	0.510208	0	0.337864	204	3121	3325	0.17267	0	0.147283	234	12803	13037	0.0852994	0	0	0.161715	0.138309
28S	48	G	158	8552	8710	0.412811	0	0.292215	255	1239	1494	1.68427	0.342757	0.627616	187	12585	12772	0.178389	0	0	0.30661	0.256425
28S	49	U	144	11401	11545	0.0862771	0	0	371	3700	4071	0.121693	0	0	133	6962	7095	0.471765	0.0145873	0.320574	0.106858	0.15112
28S	50	C	168	6245	6413	0.394858	0	0.283113	449	2762	3211	0.13955	0	0.122494	136	11291	11427	0.210883	0	0	0.135202	0.115929
28S	51	A	184	4853	5037	0.655238	0	0.395905	836	3167	4003	0.0179931	0	0	215	5847	6062	0.544274	0.0759459	0.352484	0.249463	0.177285
28S	52	G	310	1858	2168	2.3466	0.275832	0.701286	868	2593	3461	0.206358	0	0.1711	133	2910	3043	2.0444	0.391691	0.6716	0.514662	0.243237
28S	53	C	177	4385	4562	0.248177	0	0.198867	837	4324	5161	0.199907	0	0	150	6442	6592	0.256078	0	0.203896	0.134254	0.0949542
28S	54	G	294	4201	4495	0.172225	0	0.146949	1129	2203	3332	0.354125	0	0.261574	390	9358	9748	0.23674	0	0	0.136174	0.107059
28S	55	G	114	2052	2166	1.38254	0.130451	0.580392	112	1138	1250	2.98642	0.484998	0.749299	150	4548	4698	0.600785	0	0.375356	0.568349	0.152899
28S	56	A	191	5726	5917	0.280059	0	0	197	6051	6248	0.277299	0	0	247	9779	10026	0.334799	0	0	0	0
28S	57	G	267	8280	8547	0.565381	0	0	320	8823	9143	0.540738	0	0	318	9758	10076	0.388812	0	0	0	0
28S	58	G	256	3887	4143	0.0363712	0	0	188	5118	5306	0.145929	0	0	220	8686	8906	0.335302	0	0	0	0
28S	59	A	464	3191	3655	0.0691588	0	0.0647018	261	5902	6163	0.310776	0	0	480	6201	6681	0.12889	0	0	0.0215673	0.0305007
28S	60	G	508	2868	3376	0.0863093	0	0.0794736	301	3890	4191	0.006743	0	0	460	3766	4226	0.301709	0	0.231821	0.103765	0.0961866
28S	61	A	505	2432	2937	0.197292	0	0.164829	329	3299	3628	0.107602	0	0.0971731	489	2503	2992	0.641909	0.075097	0.391032	0.217678	0.125653
28S	62	A	944	1864	2808	0.269459	0	0.212323	572	3167	3739	0.0591682	0	0.055877	957	2254	3211	0.403082	0	0.287347	0.185182	0.0964263
28S	63	G	1032	1124	2156	0.583408	0	0.368559	823	1314	2137	0.770455	0.10871	0.435289	1073	2081	3154	0.225723	0	0.184203	0.32935	0.106189
28S	64	A	1037	1074	2111	0.449474	0.0323676	0.310196	801	1442	2243	0.471475	0.0369904	0.320507	1030	1168	2198	0.541746	0.0168796	0.351489	0.327397	0.0175476
28S	65	A	1180	952	2132	0.420363	0.0278859	0.296052	824	1075	1899	0.690275	0.0949372	0.408507	1011	859	1870	0.639919	0.0773404	0.390341	0.364967	0.0492912
28S	66	A	1515	787	2302	0.430907	0	0.301234	1309	711	2020	0.625889	0.0387464	0.385069	1354	602	1956	0.575001	0.0245975	0.365198	0.3505	0.0357689
28S	67	C	2338	1148	3486	0.0208999	0	0	1875	949	2824	0.213711	0	0.176132	1633	661	2294	0.422687	0	0.297196	0.157776	0.122022
28S	68	U	4278	1189	5467	0.366364	0	0	3249	1161	4410	0.208869	0	0	2750	739	3489	0.000923273	0	0.000922685	0.000307562	0.000434958
28S	69	A	2989	347	3336	0.164123	0	0.14102	2524	358	2882	0.327329	0	0.246672	1872	743	2615	0.469771	0.0131854	0.319705	0.235799	0.0733518
28S	70	A	1905	217	2122	0.970545	0.0874092	0.492644	2190	265	2455	0.644748	0.00967773	0.392101	1979	360	2339	0.752123	0.11034	0.429368	0.438038	0.0415017
28S	71	C	2868	391	3259	0.284213	0	0.221366	3772	271	4043	0.0236839	0	0	3734	234	3968	0.0414686	0	0.0398271	0.0870642	0.0963473
28S	72	C	7285	637	7922	0.539518	0	0	7433	176	7609	0.536579	0	0	6743	577	7320	0.477524	0	0	0	0
28S	73	A	5595	294	5889	0.362315	0	0	6623	196	6819	0.485609	0	0	6206	725	6931	0.444137	0	0	0	0
28S	74	G	5448	158	5606	0.373943	0	0	5434	109	5543	0.392705	0	0	6471	861	7332	0.502599	0	0	0	0
28S	75	G	3515	68	3583	0.0714596	0	0	3607	73	3680	0.145422	0	0	4062	448	4510	0.187042	0	0	0	0
28S	76	A	2891	63	2954	0.0323783	0	0.0313731	2164	90	2254	0.298768	0	0.230118	3448	94	3542	0.0239063	0	0	0.0871638	0.101892
28S	77	U	2514	80	2594	0.0764333	0	0.0710315	1313	89	1402	0.906526	0.108292	0.475664	2526	53	2579	0.265237	0	0.209698	0.252131	0.167893
28S	78	U	877	112	989	1.65094	0.287775	0.623013	360	61	421	4.62391	0.524268	0.822534	542	38	580	4.32981	0.58083	0.812639	0.752729	0.0918117	1
28S	79	C	478	83	561	2.7277	0.400925	0.732087	712	58	770	1.30281	0	0.566067	818	100	918	1.70886	0.192046	0.631095	0.643083	0.0683057
28S	80	C	338	445	783	1.13678	0.0714315	0.532323	231	72	303	3.65698	0.32055	0.785824	584	328	912	1.20079	0	0.54589	0.621346	0.116435
28S	81	C	570	497	1067	0.220308	0	0.180673	377	58	435	1.52212	0.0915097	0.604058	614	516	1130	0.361018	0	0.265428	0.350053	0.182911
28S	82	U	628	221	849	0.320418	0	0.242881	593	159	752	0.196606	0	0.164486	676	596	1272	0.00377062	0	0	0.135789	0.101211
28S	83	C	832	340	1172	0.184134	0	0	662	522	1184	0.299709	0	0	657	1314	1971	0.491374	0	0	0	0
28S	84	A	900	413	1313	0.353509	0	0	837	308	1145	0.237212	0	0	936	702	1638	0.440126	0	0	0	0
28S	85	G	543	81	624	0.427627	0	0.299873	491	231	722	0.351744	0	0.260482	434	227	661	0.495921	0.0420186	0.331851	0.297402	0.0291887
28S	86	U	865	53	918	0.0215089	0	0	863	359	1222	0.166122	0	0	496	155	651	0.448194	0.0114837	0.309813	0.103271	0.146047
28S	87	A	617	23	640	0.428046	0	0.30007	620	198	818	0.39281	0	0.282274	407	88	495	0.836537	0.131703	0.455997	0.346114	0.0780382
28S	88	A	496	37	533	0.717832	0.0736887	0.418327	535	216	751	0.631944	0.0973682	0.38755	466	71	537	0.583437	0.0360953	0.368895	0.391591	0.0203816
28S	89	C	925	92	1017	0.173663	0	0	906	665	1571	0.273523	0	0	450	144	594	0.290476	0	0.225386	0.0751286	0.106248
28S	90	G	909	135	1044	0.228155	0	0	1152	489	1641	0.320138	0	0	504	247	751	0.136333	0	0	0	0
28S	91	G	366	71	437	0.87623	0.0234764	0.467585	446	474	920	0.255568	0	0.203724	416	153	569	0.0509162	0	0.0485303	0.239946	0.172985
28S	92	C	918	659	1577	0.578742	0	0	921	1238	2159	0.551929	0	0	569	295	864	0.366397	0	0	0	0
28S	93	G	369	232	601	0.221927	0	0.181868	560	550	1110	0.0994599	0	0	413	259	672	0.186148	0	0	0.0606226	0.0857332
28S	94	A	798	130	928	0.252912	0	0	842	541	1383	0.35122	0	0	562	138	700	0.232113	0	0	0	0
28S	95	G	232	231	463	0.559818	0	0.359396	245	189	434	1.13474	0.210183	0.532132	200	45	245	1.44345	0.302742	0.591727	0.494418	0.0985263
28S	96	U	280	327	607	0.0860563	0	0.0793576	334	258	592	0.33517	0	0.251349	245	96	341	0.765335	0.105008	0.434254	0.254987	0.144909
28S	97	G	181	103	284	1.37115	0.142721	0.579121	193	112	305	1.38769	0.148327	0.581982	249	140	389	0.727635	0	0.4218	0.527634	0.0748451
28S	98	A	123	208	331	1.12754	0.105223	0.530726	152	90	242	1.88706	0.201706	0.65456	304	166	470	0.772635	0	0.436391	0.540559	0.0893381
28S	99	A	257	196	453	0.723666	0	0.420378	164	97	261	1.38609	0.184749	0.581835	251	170	421	1.35724	0.13489	0.576355	0.526189	0.074853
28S	100	C	629	411	1040	0.0936279	0	0	392	167	559	0.310397	0	0.237196	485	186	671	0.839435	0.0432912	0.456724	0.231307	0.186503
28S	101	A	376	154	530	1.47422	0	0.596286	243	251	494	0.86202	0	0.463452	785	204	989	0.758036	0	0.431431	0.497056	0.0713734
28S	102	G	267	286	553	2.15846	0.227495	0.683781	377	117	494	1.58505	0.023399	0.61364	817	140	957	1.26746	0.103491	0.559234	0.618885	0.0509811
28S	103	G	360	536	896	1.20965	0.0989859	0.547716	541	217	758	0.954414	0	0.488667	1748	268	2016	0.196805	0	0.16451	0.400298	0.168461
28S	104	G	326	896	1222	0.879468	0.0925355	0.468138	537	356	893	1.00721	0.0927532	0.502075	1923	1262	3185	0.176962	0	0	0.323405	0.229101
28S	105	A	255	2666	2921	0.152734	0	0	311	636	947	1.26898	0.247181	0.559533	1346	1203	2549	0.183708	0	0.155249	0.23826	0.235849
28S	106	A	318	3653	3971	0.320312	0	0	307	3229	3536	0.370785	0	0	1186	2820	4006	0.200402	0	0	0	0
28S	107	G	420	4668	5088	0.450975	0	0	377	3299	3676	0.305666	0	0	929	7316	8245	0.643245	0	0	0	0
28S	108	A	515	5565	6080	0.535617	0	0	365	4941	5306	0.519932	0	0	334	4077	4411	0.209618	0	0	0	0
28S	109	G	128	2017	2145	0.602418	0	0.376052	140	2149	2289	0.344231	0	0.256163	111	2808	2919	0.294547	0	0.227589	0.286602	0.0643179
28S	110	C	123	3051	3174	0.0612983	0	0.057775	134	3299	3433	0.101359	0	0	85	2666	2751	0.369259	0	0.269749	0.109175	0.115967
28S	111	C	158	3362	3520	0.0456026	0	0	182	3451	3633	0.118254	0	0	51	2824	2875	0.26533	0	0.20975	0.0699166	0.0988771
28S	112	C	155	3277	3432	0.0455772	0	0	221	3532	3753	0.0925531	0	0	119	3879	3998	0.12761	0	0	0	0
28S	113	A	286	2239	2525	0.268211	0	0.211553	509	3260	3769	0.12639	0	0	231	2747	2978	0.148335	0	0.129211	0.113588	0.08707
28S	114	G	226	1780	2006	0.495643	0.00202021	0.331502	244	1364	1608	1.0978	0.157512	0.523466	217	2359	2576	0.192933	0	0.161783	0.338917	0.14775
28S	115	C	377	3262	3639	0.301343	0	0	606	2127	2733	0.095684	0	0.0873572	421	3789	4210	0.363756	0	0	0.0291191	0.0411806
28S	116	G	202	2339	2541	0.0273494	0	0.0266315	430	2526	2956	0.0276369	0	0	327	2291	2618	0.0343558	0	0.0332269	0.0199528	0.0143634
28S	117	C	238	2723	2961	0.196035	0	0	366	3244	3610	0.281584	0	0	248	2011	2259	0.129415	0	0.114631	0.0382102	0.0540374
28S	118	C	145	2447	2592	0.157467	0	0	178	5363	5541	0.619486	0	0	156	3470	3626	0.40405	0	0	0	0
28S	119	G	105	1991	2096	0.0436762	0	0	157	1754	1911	0.160344	0	0.138249	137	1791	1928	0.0668049	0	0.0626519	0.066967	0.0565223
28S	120	A	110	1213	1323	0.432452	0	0.302056	89	1071	1160	0.714633	0	0.416994	102	1561	1663	0.116954	0	0.104764	0.274605	0.128937
28S	121	A	73	1674	1747	0.0458619	0	0	65	995	1060	0.698084	0	0.411329	66	1189	1255	0.332882	0	0.249895	0.220408	0.169214
28S	122	U	24	1944	1968	0.293827	0	0	9	1143	1152	0.335135	0	0.251175	20	1140	1160	0.182898	0	0.154731	0.135302	0.103458
28S	123	C	37	913	950	0.396916	0.0480982	0.284351	25	591	616	1.1957	0.0227249	0.544966	54	563	617	0.969561	0.0810199	0.492677	0.440665	0.112573
28S	124	C	58	396	454	1.59468	0.328616	0.615117	29	513	542	1.03391	0	0.508796	82	441	523	0.985348	0	0.496787	0.540233	0.0531769
28S	125	C	71	588	659	0.49899	0.0109098	0.333221	16	482	498	0.6222	0.089814	0.384028	67	554	621	0.284066	0	0.221501	0.312917	0.0678868
28S	126	C	45	567	612	0.412797	0	0.292522	56	625	681	0.0397198	0	0.0382563	49	1035	1084	0.432432	0	0	0.110259	0.129822
28S	127	G	44	530	574	0.480329	0	0.324856	21	637	658	0.0760411	0	0.0707673	64	502	566	0.022183	0	0.0217391	0.139121	0.132851
28S	128	C	26	715	741	0.089982	0	0.0826559	24	609	633	0.149211	0	0.130016	56	287	343	0.580911	0.0219395	0.36813	0.193601	0.124916
28S	129	C	81	844	925	0.219498	0	0	96	518	614	0.170316	0	0.145733	68	172	240	1.03836	0.133139	0.510448	0.218727	0.214687
[truncated: 5,214 more rows]
