# Supplementary material for: Profiling of ribose methylations in ribosomal RNA from diffuse large B-cell lymphoma patients for evaluation of ribosomes as drug targets
Source: NAR Cancer. 2020 Dec 22;2(4):zcaa035. doi: 10.1093/narcan/zcaa035 (PMC8210301; doi:10.1093/narcan/zcaa035)
Supplement: zcaa035_Supplemental_Files [file zcaa035_supplemental_files.zip › Data_S1_DLBCL_9016714.xls]

## Sheet: DLBCL_9016714
Data_handling_v3			ACTAGA_DLBCL_9016714_1						AGCTTG_DLBCL_9016714_2						CGCAAT_DLBCL_9016714_3						Average
RNA	Position	Nucl	5'_reads	3'_reads	5'+3'	v5_score	v6_score	Meth%	5'_reads	3'_reads	5'+3'	v5_score	v6_score	Meth%	5'_reads	3'_reads	5'+3'	v5_score	v6_score	Meth%	Av.Meth%	Std.dev.	>=0.75
18S	1	U	299	0	299	0	0	0	110	0	110	0	0	0	1823	0	1823	0	0	0	0	0
18S	2	A	236	0	236	0	0	0	55	0	55	0	0	0	1236	0	1236	0	0	0	0	0
18S	3	C	436	0	436	0	0	0	166	0	166	0	0	0	2692	0	2692	0	0	0	0	0
18S	4	C	714	0	714	0	0	0	226	0	226	0	0	0	4287	0	4287	0	0	0	0	0
18S	5	U	1066	0	1066	0	0	0	317	0	317	0	0	0	5504	0	5504	0	0	0	0	0
18S	6	G	2515	0	2515	0	0	0	476	0	476	0	0	0	6469	0	6469	0	0	0	0	0
18S	7	G	385	0	385	0.677375	0	0.404455	74	0	74	1.12119	0	0.531909	1946	0	1946	0.318861	0	0.241864	0.392743	0.1187
18S	8	U	436	0	436	0.39072	0	0.281411	72	0	72	0.963623	0	0.494185	1851	0	1851	0.242303	0	0.195128	0.323574	0.125677
18S	9	U	506	0	506	0.153167	0	0.13305	130	0	130	0.0559796	0	0	2224	0	2224	0.101109	0	0	0.0443501	0.0627205
18S	10	G	211	0	211	1.72552	0	0.634196	61	0	61	0.80233	0	0.449182	757	0	757	1.39129	0.133446	0.582137	0.555172	0.077901
18S	11	A	65	0	65	7.67542	0.216309	0.88628	28	0	28	2.26973	0	0.701563	129	0	129	10.3567	0.63424	0.912564	0.833469	0.0938867	1
18S	12	U	56	0	56	8.97057	0.588653	0.901291	21	0	21	2.54646	0	0.727351	152	0	152	5.97335	0.0740058	0.8574	0.828681	0.0738572	1
18S	13	C	74	0	74	6.23156	0.609214	0.863309	13	0	13	3.29365	0.245693	0.780075	144	0	144	3.69019	0.30186	0.787948	0.810444	0.0375191	1
18S	14	C	497	0	497	0.145939	0	0.127577	20	0	20	1.92275	0.0671805	0.668752	182	0	182	2.02271	0	0.670383	0.488904	0.255498
18S	15	U	794	9	803	0.221932	0	0	39	1	40	0.608401	0	0.384089	473	3	476	0.088423	0	0	0.12803	0.181061
18S	16	G	438	9	447	0.81999	0.0182743	0.4511	22	0	22	2.41208	0.353722	0.716048	176	3	179	1.37259	0.00915374	0.579878	0.582342	0.108179
18S	17	C	920	14	934	0.0871895	0	0	46	0	46	0.752246	0.0191891	0.434581	348	3	351	0.159754	0	0.138086	0.190889	0.181303
18S	18	C	1211	20	1231	0.225938	0	0	135	0	135	0.345507	0	0	560	3	563	0.147675	0	0	0	0
18S	19	A	1612	10	1622	0.372883	0	0	158	0	158	0.337596	0	0	521	0	521	0.0811622	0	0.0752027	0.0250676	0.0354509
18S	20	G	950	38	988	0.254185	0	0.202833	92	1	93	0.594326	0	0.37528	331	11	342	1.44908	0	0.592388	0.390167	0.159383
18S	21	U	1069	105	1174	0.0469314	0	0.0448641	154	0	154	0.0107527	0	0	397	202	599	0.460574	0	0.315698	0.120187	0.139455
18S	22	A	1811	390	2201	0.457508	0	0	217	14	231	0.166715	0	0	594	694	1288	0.108517	0	0.097962	0.032654	0.0461797
18S	23	G	584	143	727	1.07535	0.0824434	0.518497	39	10	49	3.76867	0.256038	0.793626	147	169	316	5.12103	0	0.83706	0.716394	0.141054
18S	24	C	1245	250	1495	0.0510547	0	0.0486056	165	47	212	0.151748	0	0.132293	698	773	1471	0.604401	0	0.376874	0.185924	0.139277
18S	25	A	1064	163	1227	0.435659	0	0.303628	163	78	241	0.0859504	0	0.07945	606	431	1037	2.15584	0.120317	0.683336	0.355471	0.249246
18S	26	U	1851	379	2230	0.234195	0	0	249	311	560	0.570212	0	0	1369	2787	4156	0.120169	0	0	0	0
18S	27	A	18	98	116	16.3209	0.832161	0.942731	2	24	26	10.5144	0.550247	0.916099	9	105	114	39.0501	0.894225	0.975243	0.944691	0.0241852	1	0.942731	0.916099	0.975243	0.944691	0.0241852
18S	28	U	1566	536	2102	0.135669	0	0	294	493	787	0.715581	0	0	1155	9617	10772	0.6535	0	0	0	0
18S	29	G	1732	1216	2948	0.431276	0	0	96	126	222	0.237718	0	0.19276	2016	2391	4407	0.0810471	0	0.0749866	0.0892488	0.0793375
18S	30	C	2189	1107	3296	0.510087	0	0	149	134	283	0.0970266	0	0	2556	4254	6810	0.322346	0	0	0	0
18S	31	U	1760	1570	3330	0.548811	0	0	105	164	269	0.134815	0	0	1366	10144	11510	0.652115	0	0	0	0
18S	32	U	886	720	1606	0.0194289	0	0	62	174	236	0.117487	0	0	304	7406	7710	0.455531	0	0	0	0
18S	33	G	377	816	1193	0.217011	0	0.178438	7	92	99	0.806333	0	0.448877	783	1245	2028	1.13459	0	0.531648	0.386321	0.15083
18S	34	U	260	228	488	2.01486	0.334774	0.668763	9	142	151	0.0453947	0	0.0436985	569	794	1363	1.9624	0.214367	0.6626	0.458354	0.293216
18S	35	C	288	252	540	1.40524	0.153408	0.58469	6	39	45	1.64662	0.300761	0.627312	696	1980	2676	0.12441	0	0.110681	0.440894	0.234143
18S	36	U	190	121	311	2.80477	0.297254	0.737794	4	20	24	3.38667	0.428216	0.779141	626	253	879	2.06856	0.103575	0.674364	0.730433	0.0430906
18S	37	C	220	218	438	1.45631	0.0514977	0.593436	21	8	29	2.15037	0.208166	0.689876	470	569	1039	0.999818	0	0.500195	0.594503	0.0774408
18S	38	A	462	173	635	0.652166	0	0.39511	22	19	41	1.22143	0	0.555796	470	112	582	1.4207	0	0.587312	0.512739	0.0841658
18S	39	A	882	190	1072	0.0329398	0	0	25	7	32	1.93333	0.151784	0.665971	495	100	595	0.580667	0	0.367746	0.344572	0.272375
18S	40	A	823	321	1144	0.0286851	0	0	37	27	64	0.54359	0	0.355705	526	119	645	0.249914	0	0.200193	0.185299	0.145597
18S	41	G	503	343	846	0.453509	0	0.312263	53	37	90	0.111111	0	0.100999	237	354	591	0.222654	0	0.182359	0.19854	0.0870041
18S	42	A	1196	395	1591	0.211181	0	0	26	93	119	0.0962037	0	0	284	148	432	0.490839	0	0.329748	0.109916	0.155445
18S	43	U	855	1111	1966	0.313122	0	0	44	67	111	0.149206	0	0.130851	272	177	449	0.434	0	0.30312	0.144657	0.124133
18S	44	U	1240	1492	2732	0.495337	0	0	147	152	299	0.590815	0	0	782	169	951	0.395413	0	0	0	0
18S	45	A	524	658	1182	0.47187	0	0.320776	59	155	214	0.273178	0	0	150	124	274	1.62129	0.241174	0.619368	0.313381	0.25291
18S	46	A	677	820	1497	0.169611	0	0.145098	70	48	118	0.50719	0	0.3384	342	131	473	0.522738	0	0.343764	0.275754	0.0924139
18S	47	G	307	532	839	1.32544	0.205843	0.570265	32	47	79	1.45708	0.17822	0.596046	183	205	388	1.15296	0.129005	0.536163	0.567491	0.0245257
18S	48	C	411	1140	1551	0.288151	0	0.223806	46	63	109	0.856869	0.0787248	0.463729	274	916	1190	0.293087	0	0	0.229178	0.189355
18S	49	C	656	1387	2043	0.033953	0	0.0328536	51	209	260	0.224393	0	0	362	582	944	0.152628	0	0.132539	0.0551309	0.0563551
18S	50	A	532	1580	2112	0.012289	0	0.0121455	43	168	211	0.00167715	0	0	268	435	703	0.733128	0	0.423356	0.145167	0.196772
18S	51	U	1338	2428	3766	0.482925	0	0	93	309	402	0.548056	0	0	627	1019	1646	0.261546	0	0	0	0
18S	52	G	413	1078	1491	0.502845	0	0.334745	31	149	180	0.113567	0	0.102493	161	488	649	1.29725	0.125871	0.565075	0.334104	0.188849
18S	53	C	1068	1854	2922	0.289273	0	0	86	144	230	0.176816	0	0	739	1332	2071	0.276373	0	0	0	0
18S	54	A	1135	1287	2422	0.116481	0	0	78	126	204	0.0915447	0	0	665	923	1588	0.0986784	0	0.089867	0.0299557	0.0423637
18S	55	U	1679	2052	3731	0.473127	0	0	88	219	307	0.465404	0	0	1407	2160	3567	0.536373	0	0	0	0
18S	56	G	281	977	1258	0.685871	0.0802913	0.407026	10	68	78	1.13263	0.188388	0.534267	333	741	1074	0.844951	0	0.458211	0.466501	0.0522753
18S	57	U	445	1212	1657	0.17753	0	0.150842	15	91	106	0.354206	0	0.263377	584	1047	1631	0.216898	0	0.178328	0.197516	0.0479039
18S	58	C	560	582	1142	0.578769	0.0114563	0.366799	30	60	90	0.30464	0	0.235488	755	1264	2019	0.0495545	0	0	0.200762	0.151745
18S	59	U	742	671	1413	0.229821	0	0.186981	40	28	68	0.551369	0	0.358759	1226	1200	2426	0.21351	0	0	0.181913	0.146507
18S	60	A	749	582	1331	0.198123	0	0.165465	38	21	59	0.552963	0	0.359932	1977	764	2741	0.352107	0	0	0.175132	0.147101
18S	61	A	1601	534	2135	0.343638	0	0	80	23	103	0.271154	0	0	1748	976	2724	0.374736	0	0	0	0
18S	62	G	351	565	916	0.487641	0.0232991	0.328035	8	23	31	1.07743	0.225159	0.526557	407	498	905	0.884756	0.119738	0.469702	0.441432	0.0834751
18S	63	U	799	527	1326	0.0163778	0	0	27	10	37	0.678363	0.0731846	0.410619	998	608	1606	0.0424739	0	0	0.136873	0.193568
18S	64	A	487	529	1016	0.28465	0	0.221747	12	27	39	0.551389	0.0157777	0.361237	539	403	942	0.592153	0.0505043	0.372167	0.318384	0.068478
18S	65	C	887	1019	1906	0.375575	0	0	26	31	57	0.0283525	0	0.0280409	824	642	1466	0.118163	0	0	0.00934698	0.0132186
18S	66	G	225	540	765	0.771308	0.0990971	0.435767	6	60	66	0.0966832	0	0	406	361	767	0.619184	0.0216081	0.382713	0.272826	0.19413
18S	67	C	477	717	1194	0.281181	0	0.219614	32	31	63	0.189931	0	0.161739	531	721	1252	0.0941828	0	0	0.127117	0.092939
18S	68	A	473	258	731	1.38238	0.110386	0.580584	13	10	23	3.01898	0.307774	0.75905	460	308	768	0.458474	0	0.314632	0.551422	0.182601
18S	69	C	599	832	1431	0.272106	0	0.214019	36	41	77	0.318803	0	0.24411	223	483	706	0.622835	0.0122867	0.384129	0.280753	0.0741232
18S	70	G	609	632	1241	0.691778	0.00830494	0.409101	50	42	92	0.337276	0	0.254256	384	418	802	0.482635	0	0.325799	0.329718	0.063276
18S	71	G	834	357	1191	0.909881	0.0740484	0.476616	24	54	78	0.811814	0.042152	0.45122	351	198	549	1.31527	0.225933	0.568532	0.498789	0.0503936
18S	72	C	1503	804	2307	0.129106	0	0.114388	36	53	89	1.07543	0.030453	0.520962	443	651	1094	0.325023	0	0.245465	0.293605	0.169438
18S	73	C	4431	973	5404	0.542771	0	0	215	101	316	0.436137	0	0	1943	559	2502	0.434399	0	0	0	0
18S	74	G	2690	1222	3912	0.300105	0	0	133	171	304	0.366557	0	0	966	555	1521	0.0507884	0	0.0483639	0.0161213	0.022799
18S	75	G	1240	906	2146	0.408679	0	0.290211	83	48	131	0.689057	0	0.409792	931	227	1158	0.501294	0	0.3341	0.344701	0.0493908
18S	76	U	2879	1229	4108	0.323247	0	0	171	149	320	0.361751	0	0	1703	547	2250	0.242786	0	0	0	0
18S	77	A	1379	324	1703	0.774335	0	0.436553	113	61	174	0.280254	0	0.219886	1020	194	1214	0.559671	0	0.359029	0.338489	0.0896381
18S	78	C	6899	786	7685	0.706939	0	0	604	76	680	0.762376	0	0	4613	268	4881	0.688773	0	0	0	0
18S	79	A	682	1100	1782	0.551281	0	0.3555	82	38	120	0.783379	0	0.441312	1377	183	1560	0.245747	0	0.19737	0.331394	0.101037
18S	80	G	458	460	918	1.74338	0.184922	0.635738	70	16	86	1.27203	0.00306729	0.562712	655	511	1166	0.683205	0	0.406102	0.534851	0.0957963
18S	81	U	566	852	1418	0.60693	0	0.377861	50	17	67	1.72304	0	0.636199	730	761	1491	0.322542	0	0.244004	0.419355	0.162779
18S	82	G	265	814	1079	1.02901	0	0.507381	72	8	80	1.15226	0	0.538462	514	968	1482	0.317532	0	0.241129	0.42899	0.133443
18S	83	A	603	612	1215	0.64004	0	0.390455	89	33	122	0.261608	0	0.208706	413	995	1408	0.374671	0	0.272694	0.290618	0.0752734
18S	84	A	685	885	1570	0.170719	0	0.145904	63	44	107	0.359568	0	0.266286	495	911	1406	0.347106	0	0.257804	0.223331	0.0548589
18S	85	A	921	1037	1958	0.263944	0	0	74	23	97	0.200454	0	0.168413	507	1937	2444	0.362936	0	0	0.0561377	0.0793907
18S	86	C	1204	529	1733	0.168858	0	0	137	12	149	0.258148	0	0	433	2194	2627	0.440728	0	0	0	0
18S	87	U	1837	712	2549	0.468314	0	0	186	29	215	0.527058	0	0	745	1926	2671	0.486797	0	0	0	0
18S	88	G	850	452	1302	0.16954	0	0.145058	82	18	100	0.153245	0	0.134033	585	310	895	0.632081	0	0.38755	0.222214	0.116997
18S	89	C	935	777	1712	0.163002	0	0	107	44	151	0.300804	0	0	783	1067	1850	0.347578	0	0	0	0
18S	90	G	70	277	347	3.6183	0.541886	0.783958	23	35	58	0.8742	0.125695	0.470696	125	356	481	1.57875	0.270502	0.612708	0.622454	0.128074
18S	91	A	525	539	1064	0.445488	0	0.308392	32	63	95	0.106713	0	0.0973395	303	291	594	0.861942	0.0593857	0.463345	0.289692	0.150005
18S	92	A	373	791	1164	0.413515	0	0.292721	56	22	78	0.392264	0	0.284331	307	130	437	1.26436	0.0755754	0.558937	0.378663	0.127519
18S	93	U	175	1168	1343	0.187731	0	0.158158	4	48	52	0.990566	0.0185033	0.502392	115	161	276	2.02936	0.0805598	0.670697	0.443749	0.213312
18S	94	G	183	2152	2335	0.361496	0	0	17	102	119	0.187315	0	0	264	460	724	0.00128736	0	0.00128747	0.000429158	0.000606921
18S	95	G	182	649	831	1.19144	0.056683	0.543977	4	52	56	1.08285	0.0412226	0.524304	80	336	416	1.06059	0	0.515302	0.527861	0.0119738
18S	96	C	206	1875	2081	0.157157	0	0	21	46	67	0.770915	0	0.438965	167	658	825	0.036481	0	0.0352382	0.158068	0.199145
18S	97	U	482	1603	2085	0.0920741	0	0	65	106	171	0.313049	0	0	216	546	762	0.282918	0	0.220753	0.0735842	0.104064
18S	98	C	87	3796	3883	0.562536	0	0	10	162	172	0.304624	0	0	120	1025	1145	0.124966	0	0	0	0
18S	99	A	3	332	335	5.17235	0.495869	0.838392	0	23	23	4.81991	0.404566	0.834148	1	80	81	13.5827	0.778154	0.932205	0.868248	0.0452575	1	0.838392	0.834148	0.932205	0.868248	0.0452575
18S	100	U	120	1802	1922	0.00235743	0	0.0023531	4	200	204	0.390298	0	0	83	1652	1735	0.362417	0	0	0.000784368	0.00110926
18S	101	U	110	3220	3330	0.474792	0	0	5	310	315	0.61955	0	0	92	2405	2497	0.562953	0	0	0	0
18S	102	A	105	1814	1919	0.0162558	0	0	3	104	107	0.334465	0	0.252387	59	1811	1870	0.370705	0	0	0.0841291	0.118976
18S	103	A	221	1708	1929	0.0682902	0	0	32	109	141	0.0420188	0	0	58	1530	1588	0.258975	0	0	0	0
18S	104	A	88	729	817	1.30641	0.102997	0.566726	3	49	52	1.80398	0.0699584	0.647723	1	771	772	0.634023	0	0.388321	0.534257	0.108361
18S	105	U	83	483	566	2.17584	0.297521	0.685503	7	51	58	1.46516	0	0.598462	19	672	691	0.766458	0	0.434251	0.572738	0.104174
18S	106	C	421	1992	2413	0.293768	0	0	33	99	132	0.114286	0	0.103261	136	1138	1274	0.0852636	0	0	0.0344203	0.0486776
18S	107	A	1118	1142	2260	0.224547	0	0	112	143	255	0.492578	0	0	324	1059	1383	0.226028	0	0	0	0
18S	108	G	409	572	981	0.864754	0.126734	0.46399	13	57	70	0.981534	0	0.498886	96	376	472	1.25396	0.244098	0.556858	0.506578	0.0383016
18S	109	U	214	1160	1374	0.309196	0	0.236304	6	47	53	1.67737	0.103577	0.630862	24	564	588	0.68106	0.102598	0.405547	0.424238	0.161619
18S	110	U	813	1399	2212	0.259467	0	0	49	221	270	0.579295	0	0	61	1194	1255	0.339455	0	0	0	0
18S	111	A	825	1048	1873	0.0639867	0	0	19	110	129	0.0147863	0	0.0146822	35	775	810	0.0605699	0	0.0571772	0.0239531	0.0242456
18S	112	U	1294	1253	2547	0.310906	0	0	33	196	229	0.484106	0	0	89	939	1028	0.226433	0	0	0	0
18S	113	G	1141	1262	2403	0.28392	0	0	17	88	105	0.153354	0	0.13406	90	804	894	0.187138	0	0	0.0446868	0.0631966
18S	114	G	782	839	1621	0.124332	0	0.110644	4	76	80	0.35583	0	0.264856	39	869	908	0.290906	0	0	0.125167	0.108614
18S	115	U	932	680	1612	0.0928635	0	0.0850209	7	101	108	0.102854	0	0	31	866	897	0.347773	0	0	0.0283403	0.0400792
18S	116	U	46	51	97	18.3974	0.856876	0.948946	0	8	8	10.3593	0.720844	0.920975	3	41	44	12.8398	0.824493	0.929236	0.933052	0.0117337	1	0.948946	0.920975	0.929236	0.933052	0.0117337
18S	117	C	1513	564	2077	0.247417	0	0	76	24	100	0.270627	0	0	106	452	558	0.170125	0	0	0	0
18S	118	C	2056	175	2231	0.347008	0	0	63	32	95	0.32419	0	0	215	92	307	0.372655	0	0.272129	0.0907095	0.128283
18S	119	U	1526	193	1719	0.161253	0	0	20	6	26	1.2823	0.112503	0.571114	91	41	132	1.82389	0.143524	0.647603	0.406239	0.288947
18S	120	U	2571	215	2786	0.574943	0	0	60	4	64	0.194359	0	0	236	125	361	0.206599	0	0	0	0
18S	121	U	118	49	167	7.45807	0.625581	0.882391	3	5	8	5.51481	0.546104	0.861191	13	12	25	9.80214	0.637287	0.910668	0.88475	0.0202676	1	0.882391	0.861191	0.910668	0.88475	0.0202676
18S	122	G	917	249	1166	0.0729125	0	0.0680119	33	4	37	0.574561	0	0.371105	76	176	252	0.0965305	0	0	0.146372	0.161317
18S	123	G	328	174	502	1.83636	0.210487	0.64789	22	2	24	2.37378	0	0.712038	36	79	115	1.74971	0	0.638327	0.666085	0.0327277
18S	124	U	532	122	654	1.02293	0	0.506051	30	5	35	1.49074	0	0.605263	40	105	145	1.16689	0	0.540218	0.55051	0.0411521
18S	125	C	1028	735	1763	0.334127	0	0	63	16	79	0.266944	0	0.212799	180	129	309	0.250358	0	0.200747	0.137849	0.0975979
18S	126	G	375	195	570	1.30043	0.0276675	0.565729	45	11	56	1.22066	0.08437	0.554061	88	47	135	2.74714	0.228129	0.734571	0.61812	0.0824808
18S	127	C	978	275	1253	0.0588605	0	0	56	46	102	0.341424	0	0.256379	242	76	318	0.808847	0	0.447938	0.234772	0.183507
18S	128	U	1116	288	1404	0.135382	0	0	147	40	187	0.24143	0	0	370	116	486	0.306731	0	0.235101	0.0783669	0.110828
18S	129	C	2293	286	2579	0.583454	0	0	293	97	390	0.673629	0	0	1104	291	1395	0.584686	0	0	0	0
18S	130	G	423	228	651	1.14134	0.038571	0.533385	76	25	101	0.678976	0	0.406774	173	85	258	2.11171	0.0572221	0.679477	0.539879	0.111425
18S	131	C	1450	268	1718	0.211292	0	0	245	13	258	0.37692	0	0	1467	109	1576	0.557	0	0	0	0
18S	132	U	1211	157	1368	0.0233179	0	0.0228029	242	18	260	0.386803	0	0	1293	60	1353	0.464968	0	0	0.00760095	0.0107494
18S	133	C	424	634	1058	0.400084	0	0.28595	145	17	162	0.0182004	0	0.0179834	1032	64	1096	0.32201	0	0	0.101311	0.130766
18S	134	C	228	320	548	1.85539	0.30029	0.6502	59	11	70	1.42254	0.185266	0.590643	407	78	485	0.595153	0	0.373583	0.538142	0.118874		0.6502	0.590643	0.373583	0.538142	0.118874
18S	135	U	221	653	874	0.728279	0	0.421669	44	18	62	1.53757	0.14067	0.609736	229	73	302	1.43498	0	0.590119	0.540508	0.0844128
18S	136	C	1144	1304	2448	0.468695	0	0	146	15	161	0.22085	0	0	1169	59	1228	0.574514	0	0	0	0
18S	137	U	1720	596	2316	0.392183	0	0	167	24	191	0.384722	0	0	457	28	485	0.138797	0	0.122101	0.0407004	0.0575591
18S	138	C	879	839	1718	0.0987784	0	0	71	26	97	0.198526	0	0.167064	95	32	127	2.68359	0.33482	0.730074	0.299046	0.312321
18S	139	C	570	792	1362	0.182155	0	0.154183	43	15	58	0.891902	0.0670946	0.475693	192	58	250	0.425896	0	0.299524	0.3098	0.131457
18S	140	U	785	777	1562	0.0284425	0	0.0276731	123	29	152	0.343718	0	0	115	83	198	0.478727	0	0.324847	0.117507	0.147046
18S	141	A	192	461	653	1.7255	0.306096	0.63345	46	9	55	1.06825	0.131494	0.520999	89	35	124	1.15369	0	0.537678	0.564042	0.0495491
18S	142	C	351	1123	1474	0.239887	0	0.193581	27	15	42	2.31421	0.169591	0.703204	59	37	96	1.7079	0	0.633121	0.509968	0.225542
18S	143	U	422	1653	2075	0.140286	0	0	78	19	97	0.500227	0	0.335718	80	45	125	0.669753	0	0.403025	0.246247	0.176278
18S	144	U	619	2273	2892	0.402174	0	0	95	25	120	0.351515	0	0.26169	102	17	119	0.775278	0.108431	0.438767	0.233486	0.180233
18S	145	G	676	815	1491	0.323362	0	0.244472	100	13	113	0.794737	0	0.44499	115	26	141	0.694914	0.118174	0.41171	0.367058	0.0877391
18S	146	G	590	663	1253	0.711014	0.0950523	0.415745	160	19	179	0.364074	0	0.267993	168	83	251	0.0808201	0	0.0750522	0.25293	0.139494
18S	147	A	956	831	1787	0.189995	0	0.159735	137	20	157	0.702813	0	0.414276	205	13	218	0.47103	0.0226812	0.321201	0.298404	0.105159
18S	148	U	1705	1627	3332	0.374804	0	0	440	75	515	0.507407	0	0	265	150	415	0.0408921	0	0	0	0
18S	149	A	1259	969	2228	0.00663975	0	0.00659889	207	39	246	0.246919	0	0.198668	156	197	353	0.405838	0	0.289262	0.164843	0.117849
18S	150	A	1190	1101	2291	0.0571893	0	0	263	110	373	0.198841	0	0	137	267	404	0.341811	0	0.255208	0.0850693	0.120306
18S	151	C	1185	1387	2572	0.217921	0	0	395	214	609	0.543443	0	0	205	294	499	0.194422	0	0.163048	0.0543494	0.0768616
18S	152	U	1755	1501	3256	0.433487	0	0	501	139	640	0.581123	0	0	246	549	795	0.236516	0	0	0	0
18S	153	G	580	709	1289	0.498441	0	0.332812	41	99	140	1.14145	0.0256042	0.534798	135	521	656	0.035701	0	0	0.289203	0.220497
18S	154	U	678	1784	2462	0.337759	0	0	74	138	212	0.273865	0	0.215783	122	1384	1506	0.637153	0	0	0.0719277	0.101721
18S	155	G	1167	505	1672	0.108136	0	0	103	108	211	0.119602	0	0.107277	363	784	1147	0.49397	0	0	0.0357591	0.0505709
18S	156	G	330	280	610	1.39885	0.242946	0.583532	20	35	55	3.29425	0.356309	0.770334	70	289	359	0.882377	0	0.469449	0.607772	0.124025
18S	157	U	246	693	939	0.387139	0	0.279306	44	158	202	0.00569239	0	0	83	577	660	0.0196504	0	0.0193003	0.0995355	0.127361
18S	158	A	279	355	634	0.989344	0	0.497716	30	95	125	0.478219	0	0.325256	118	267	385	0.933247	0	0.483383	0.435452	0.0781393
18S	159	A	2	77	79	14.331	0.810248	0.935535	0	0	0	173.678	0.991642	1	0	4	4	158.384	0.979499	0.994974	0.976837	0.0292764	1	0.935535	1	0.994974	0.976837	0.0292764
18S	160	U	168	480	648	0.705804	0	0.41414	13	95	108	0.44893	0	0.31181	71	268	339	1.17484	0	0.540927	0.422292	0.0937142
18S	161	U	310	685	995	0.00474119	0	0.00472353	18	187	205	0.323301	0	0	143	360	503	0.350066	0	0.259677	0.0881336	0.121315
18S	162	C	303	1041	1344	0.258042	0	0	19	238	257	0.498407	0	0	207	705	912	0.297542	0	0	0	0
18S	163	U	564	983	1547	0.312504	0	0	58	137	195	0.236621	0	0	626	806	1432	0.563588	0	0	0	0
18S	164	A	1108	1057	2165	0.51128	0	0	61	212	273	0.475791	0	0	593	911	1504	0.542237	0	0	0	0
18S	165	G	476	1063	1539	0.227395	0	0	43	95	138	0.226859	0	0.186001	224	649	873	0.118701	0	0	0.0620003	0.0876816
18S	166	A	6	17	23	56.0764	0.941126	0.983197	1	1	2	61.2148	0.945683	0.989227	27	31	58	13.59	0.70006	0.932543	0.968322	0.0254191	1	0.983197	0.989227	0.932543	0.968322	0.0254191
18S	167	G	222	483	705	0.831712	0	0.454414	4	14	18	9.43158	0.681033	0.908722	167	160	327	1.48679	0	0.598609	0.653915	0.189549
18S	168	C	383	1323	1706	0.317939	0	0	34	74	108	0.688889	0	0.410123	601	171	772	0.0560011	0	0	0.136708	0.193334
18S	169	U	330	1311	1641	0.308053	0	0	48	267	315	0.453903	0	0	559	224	783	0.125468	0	0	0	0
18S	170	A	616	1074	1690	0.337946	0	0	55	218	273	0.242863	0	0	1646	168	1814	0.724322	0	0	0	0
18S	171	A	212	1302	1514	0.321768	0	0	28	321	349	0.416698	0	0	281	193	474	0.195813	0	0.164038	0.0546792	0.077328
18S	172	U	42	134	176	5.98776	0.482762	0.857586	10	3	13	17.3286	0.71815	0.949139	97	11	108	4.12334	0.241103	0.806259	0.870995	0.0590963	1	0.857586	0.949139	0.806259	0.870995	0.0590963
18S	173	A	382	423	805	0.604894	0	0.377197	24	326	350	0.341374	0	0	206	113	319	0.661458	0	0.398869	0.258689	0.183135
18S	174	C	124	711	835	0.53966	0	0.350778	11	33	44	5.06395	0.367912	0.838163	59	43	102	4.20108	0.403529	0.809243	0.666061	0.223251		0.508478	0.838163	0.809243	0.718628	0.149066
18S	175	A	317	583	900	0.353422	0	0.261347	84	299	383	0.399421	0	0	268	148	416	0.105409	0	0.0955648	0.11897	0.10797
18S	176	U	200	1527	1727	0.372422	0	0	47	572	619	0.699068	0	0	225	357	582	0.311816	0	0	0	0
18S	177	G	59	332	391	2.04266	0	0.671903	16	184	200	0.0777225	0	0.0724518	16	283	299	0.176852	0	0.150702	0.298352	0.266065
18S	178	C	227	2625	2852	0.698411	0	0	87	147	234	0.184917	0	0	131	245	376	0.0857648	0	0	0	0
18S	179	C	153	2259	2412	0.618212	0	0	28	107	135	0.425572	0	0.300075	336	141	477	0.24907	0	0	0.100025	0.141457
18S	180	G	131	208	339	2.30984	0.190558	0.698491	22	32	54	2.22667	0.111202	0.693993	264	62	326	0.197418	0	0.165292	0.519259	0.250299
18S	181	A	169	69	238	3.47248	0.328874	0.777137	20	17	37	3.42485	0.320274	0.778635	197	145	342	0.175867	0	0.149935	0.568569	0.29602
18S	182	C	102	521	623	0.560114	0	0.35939	41	27	68	1.01804	0	0.508118	144	95	239	0.828472	0.148093	0.45413	0.440546	0.0614728
18S	183	G	153	367	520	0.775752	0	0.437331	48	50	98	0.0406285	0	0.039425	219	94	313	0.513022	0.0176647	0.339786	0.272181	0.169332
18S	184	G	315	202	517	0.734127	0	0.423813	97	72	169	0.505359	0	0	326	117	443	0.120971	0	0.108133	0.177315	0.179803
18S	185	G	517	358	875	0.187646	0	0	56	35	91	0.13756	0	0	496	82	578	0.103972	0	0	0	0
18S	186	C	297	822	1119	0.489663	0	0	50	46	96	0.277549	0	0	249	327	576	0.0717504	0	0	0	0
18S	187	G	113	430	543	0.145772	0	0.127431	13	39	52	0.325367	0	0.249037	126	220	346	0.678226	0	0.404828	0.260432	0.113533
18S	188	C	22	760	782	0.273279	0	0	11	61	72	0.141705	0	0	80	730	810	0.337485	0	0	0	0
18S	189	U	26	1104	1130	0.583879	0	0	14	49	63	0.114583	0	0	88	1108	1196	0.588351	0	0	0	0
18S	190	G	32	272	304	0.64765	0.0230376	0.393859	0	32	32	0.548485	0	0.361277	20	597	617	0.13114	0	0	0.251712	0.178484
18S	191	A	6	253	259	0.683034	0.0106945	0.406765	0	8	8	3.62963	0.546341	0.803279	3	653	656	0.254828	0	0	0.403348	0.327946
18S	192	C	5	218	223	0.59003	0	0.372126	1	17	18	0.762573	0	0.445964	0	383	383	0.211661	0	0.175063	0.331051	0.114345
18S	193	C	9	124	133	1.1024	0	0.526222	5	18	23	0.087037	0	0.0832595	4	354	358	0.140173	0	0.123241	0.244241	0.200058
18S	194	C	8	52	60	2.91694	0.106607	0.747829	0	16	16	0.362092	0	0.277834	2	245	247	0.509229	0	0.338314	0.454659	0.208768
18S	195	C	6	61	67	1.70425	0	0.633657	7	17	24	0.274667	0	0	11	197	208	0.465869	0	0.318852	0.317503	0.258691
18S	196	C	13	48	61	0.922581	0.00307352	0.483926	0	14	14	0.0592593	0	0.0597015	17	114	131	0.769024	0.0846469	0.436586	0.326738	0.18981
18S	197	U	1	38	39	1.79889	0.182359	0.648508	0	7	7	0.959722	0.144343	0.523089	0	104	104	0.835979	0.0522154	0.457706	0.543101	0.0791696
18S	198	U	1	40	41	1.9664	0	0.668255	0	10	10	0.436364	0	0.324324	2	92	94	0.718713	0	0.420746	0.471109	0.144855
18S	199	C	50	99	149	0.149259	0	0	2	2	4	2.80444	0.309864	0.778052	62	25	87	0.807197	0	0.449483	0.409178	0.318914
18S	200	G	56	39	95	1.02141	0	0.507914	2	10	12	1.0188	0	0.524648	38	63	101	0.873965	0	0.468825	0.500462	0.0233908
18S	201	C	26	112	138	0.819904	0	0.452309	7	10	17	1.05432	0	0.527486	26	22	48	3.76825	0.324299	0.793677	0.591157	0.146455
18S	202	G	14	43	57	4.58008	0.510696	0.823335	8	4	12	2.49145	0.163367	0.729662	10	86	96	1.74731	0.193576	0.638403	0.730467	0.0755003
18S	203	G	84	98	182	0.990953	0.10672	0.499098	9	12	21	1.36364	0.0427042	0.588235	55	60	115	1.62126	0.237723	0.620546	0.569293	0.0513582
18S	204	G	150	325	475	0.148436	0	0	11	11	22	1.59565	0.126633	0.625213	78	203	281	0.139874	0	0.123093	0.249435	0.270425
18S	205	G	127	249	376	0.369024	0	0.270076	36	28	64	0.0177778	0	0	113	261	374	0.0632	0	0	0.0900254	0.127315
18S	206	G	797	232	1029	0.450496	0	0	100	56	156	0.60644	0	0	662	276	938	0.651095	0	0	0	0
18S	207	G	620	234	854	0.212593	0	0	67	109	176	0.621406	0	0	384	286	670	0.400182	0	0	0	0
18S	208	G	578	93	671	0.112847	0	0.10154	33	54	87	0.077904	0	0	283	240	523	0.160008	0	0	0.0338466	0.0478663
18S	209	A	402	53	455	0.775536	0	0.43733	42	18	60	0.403643	0	0.290966	297	78	375	0.238357	0	0.192893	0.307063	0.100438
18S	210	U	748	34	782	0.0143607	0	0.0141753	38	12	50	0.709804	0	0.419954	205	53	258	0.86405	0.0615698	0.464496	0.299542	0.202602
18S	211	G	1122	81	1203	0.389913	0	0	59	17	76	0.0555556	0	0.0532872	326	28	354	0.285947	0	0.222851	0.0920461	0.0950169
18S	212	C	1647	102	1749	0.631956	0	0	63	15	78	0.0433193	0	0	279	202	481	0.137229	0	0	0	0
18S	213	G	191	758	949	0.306795	0	0	16	87	103	0.392628	0	0	194	503	697	0.517415	0	0	0	0
18S	214	U	289	222	511	0.23763	0	0.192308	18	57	75	0.256725	0	0	105	255	360	0.0628809	0	0	0.0641026	0.0906547
18S	215	G	192	90	282	1.07373	0.0753691	0.518662	18	32	50	0.0405229	0	0.0396927	107	197	304	0.0217851	0	0.0213892	0.193248	0.230224
18S	216	C	205	96	301	0.727079	0	0.421796	6	48	54	0.140606	0	0	54	254	308	0.0917296	0	0	0.140599	0.198837
18S	217	A	106	55	161	1.89273	0.175964	0.655705	1	3	4	8.90222	0.780676	0.917545	95	51	146	0.880726	0.130561	0.46999	0.68108	0.183592
18S	218	U	110	47	157	1.50331	0	0.60205	4	10	14	1.83556	0.23701	0.662921	60	26	86	2.09144	0.298221	0.679051	0.648008	0.0331572
18S	219	U	128	72	200	0.529077	0	0.34714	6	27	33	0.0761438	0	0.0727443	50	93	143	0.761265	0	0.433937	0.284607	0.153943
18S	220	U	177	105	282	0.000314095	0	0.00031511	19	20	39	0.153333	0	0	89	134	223	0.0605655	0	0.0573482	0.0192211	0.0269602
18S	221	A	122	56	178	0.70658	0.0873455	0.415392	4	16	20	0.621164	0	0.394755	101	82	183	0.330495	0	0.249419	0.353189	0.0738584
18S	222	U	129	32	161	1.12565	0.231425	0.531098	3	15	18	0.942105	0	0.498607	58	41	99	1.70111	0.28022	0.632122	0.553943	0.0568504
18S	223	C	227	65	292	0.217823	0	0.179365	27	15	42	0.19509	0	0	110	41	151	0.818933	0.12592	0.451861	0.210409	0.185773
18S	224	A	381	34	415	0.0746261	0	0	9	3	12	2.24444	0.335585	0.708581	288	81	369	0.25991	0	0	0.236194	0.334028
18S	225	G	403	20	423	0.0360849	0	0.0349076	18	22	40	0.0514905	0	0.0501319	423	54	477	0.401906	0	0	0.0283465	0.0209855
18S	226	A	582	83	665	0.303003	0	0	67	12	79	0.485833	0	0	500	53	553	0.480405	0	0	0	0
18S	227	U	308	227	535	0.00650912	0	0	12	21	33	0.462092	0	0.322536	209	69	278	0.196376	0	0.164636	0.162391	0.131685
18S	228	C	203	499	702	0.183436	0	0	15	70	85	0.46137	0	0	284	123	407	0.163045	0	0	0	0
18S	229	A	160	275	435	0.486111	0.0647439	0.327608	11	22	33	0.628758	0.0386033	0.393134	169	97	266	0.431502	0	0.302224	0.340989	0.0383011
18S	230	A	215	342	557	0.182875	0	0.154837	11	40	51	0.0207265	0	0.0206955	161	124	285	0.375214	0.00980058	0.273536	0.149689	0.103286
18S	231	A	326	469	795	0.181561	0	0	16	45	61	0.149462	0	0	169	152	321	0.208489	0	0.172965	0.0576549	0.0815363
18S	232	A	174	619	793	0.152911	0	0	3	46	49	0.101778	0	0.0940838	83	141	224	0.75763	0.12087	0.432145	0.175409	0.185558
18S	233	C	203	686	889	0.228127	0	0	15	57	72	0.287215	0	0	129	326	455	0.163377	0	0	0	0
18S	234	C	319	638	957	0.279065	0	0	20	28	48	0.112245	0	0.102804	252	347	599	0.382019	0	0	0.0342679	0.0484621
18S	235	A	305	320	625	0.159372	0	0.137653	31	31	62	0.205291	0	0	116	423	539	0.320638	0	0	0.0458845	0.0648905
18S	236	A	254	236	490	0.570016	0.107341	0.363535	7	21	28	0.869349	0.171247	0.473794	118	260	378	8.79507e-05	0	0	0.27911	0.202429
18S	237	C	154	384	538	0.509297	0.078963	0.337855	6	22	28	0.965517	0.148473	0.5	27	296	323	0.214781	0	0.177256	0.338371	0.13176
18S	238	C	402	276	678	0.170005	0	0.145486	37	30	67	0.254248	0	0	107	189	296	0.289151	0	0.224883	0.123456	0.0931202
18S	239	C	715	348	1063	0.319664	0	0	42	34	76	0.37518	0	0	331	317	648	0.492279	0	0	0	0
18S	240	G	462	253	715	0.0293606	0	0.0285619	25	8	33	0.45	0	0.31677	127	110	237	0.445145	0	0.308926	0.218086	0.134052
18S	241	G	229	438	667	0.0633067	0	0.0596215	32	8	40	0.174526	0	0.151744	61	89	150	1.08153	0.0101801	0.521243	0.244203	0.199474
18S	242	U	191	852	1043	0.370072	0	0	12	35	47	0.0446759	0	0	74	134	208	0.389793	0	0.281437	0.0938124	0.132671
18S	243	C	751	648	1399	0.577016	0	0	80	27	107	0.653704	0	0	349	209	558	0.56621	0	0	0	0
18S	244	A	186	319	505	0.286342	0	0.222944	5	12	17	1.50988	0.139613	0.615191	46	107	153	0.987157	0	0.498397	0.445511	0.164443
18S	245	G	50	77	127	3.99852	0.55062	0.801193	13	6	19	0.997222	0	0.512126	39	126	165	0.795716	0	0.444611	0.585976	0.154657
18S	246	C	82	257	339	0.594641	0	0.373588	5	3	8	3.06296	0.159801	0.77507	27	46	73	3.08003	0.299591	0.757412	0.635357	0.185239
18S	247	C	59	317	376	0.282287	0	0.2206	12	42	54	0.487475	0	0	23	74	97	2.07834	0.0872822	0.677396	0.299332	0.282094
18S	248	C	27	550	577	0.290177	0	0	6	34	40	0.349322	0	0	17	376	393	0.310857	0	0	0	0
18S	249	C	7	364	371	0.0169654	0	0	2	15	17	0.400617	0	0.297843	6	363	369	0.270691	0	0	0.099281	0.140405
18S	250	U	14	268	282	0.0365135	0	0.0353478	1	12	13	0.357937	0	0.278223	2	743	745	0.734942	0	0	0.104524	0.123669
18S	251	C	21	290	311	0.168697	0	0	4	7	11	0.442593	0	0.325613	3	199	202	0.207225	0	0.172357	0.16599	0.133007
18S	252	U	16	196	212	0.249504	0	0.200436	5	10	15	0.0263889	0	0.0273775	2	431	433	0.551024	0	0	0.0759378	0.0887401
18S	253	C	15	114	129	0.977179	0.171518	0.496159	0	1	1	8.25556	0.607753	0.942893	5	94	99	1.10989	0	0.528546	0.655866	0.203389
18S	254	C	5	169	174	0.34654	0	0.258453	1	12	13	0.121429	0	0.115646	2	59	61	2.06864	0.198077	0.677684	0.350594	0.238522
18S	255	G	17	139	156	0.445223	0	0.309429	0	5	5	1.66667	0.173575	0.666667	3	28	31	4.0434	0.172969	0.80672	0.594272	0.209373
18S	256	G	6	101	107	1.07922	0.17607	0.521372	0	6	6	1.28571	0.0281308	0.6	2	21	23	4.37222	0	0.820219	0.647197	0.126486
18S	257	C	13	141	154	0.514194	0.00721302	0.341036	1	1	2	5.04444	0.601397	0.883268	2	7	9	7.72444	0	0.895645	0.70665	0.258578
18S	258	C	16	280	296	0.197419	0	0	1	31	32	0.491582	0	0	3	11	14	4.28593	0.403254	0.821175	0.273725	0.387106
18S	259	C	61	154	215	0.269805	0	0.213255	9	24	33	0.466013	0	0	17	12	29	1.19444	0	0.552699	0.255318	0.22759
18S	260	C	35	211	246	0.218803	0	0.180121	7	24	31	0.355903	0	0	12	43	55	0.288889	0	0.227287	0.135803	0.0979386
18S	261	G	141	300	441	0.308673	0	0	10	10	20	0.0883598	0	0.0849009	78	79	157	0.547679	0	0	0.0283003	0.0400227
18S	262	G	35	147	182	1.00929	0.221154	0.503681	4	2	6	2.85714	0.424251	0.769231	14	10	24	3.22711	0.38849	0.770725	0.681212	0.125535
18S	263	C	44	435	479	0.237477	0	0	13	15	28	0.0360153	0	0	17	59	76	0.583405	0	0.371497	0.123832	0.175125
18S	264	C	35	469	504	0.247459	0	0	0	31	31	0.0965278	0	0	3	127	130	0.0136556	0	0.0135739	0.00452463	0.0063988
18S	265	G	18	452	470	0.165133	0	0	0	24	24	0.193778	0	0.167951	9	168	177	0.198814	0	0	0.0559836	0.0791727
18S	266	G	53	382	435	0.0130224	0	0.0128842	6	25	31	0.0104167	0	0	24	156	180	0.117434	0	0	0.00429473	0.00607367
18S	267	G	71	346	417	0.186842	0	0.157746	10	13	23	0.462037	0	0.325293	45	111	156	0.12109	0	0.108628	0.197222	0.0927533
18S	268	G	184	315	499	0.0214222	0	0	26	19	45	0.260628	0	0	119	144	263	0.378998	0	0	0	0
18S	269	G	359	117	476	0.135756	0	0.11975	34	26	60	0.448816	0	0	220	71	291	0.410046	0	0	0.0399167	0.0564508
18S	270	G	229	44	273	1.14724	0.207652	0.535196	7	6	13	1.84524	0.233243	0.665236	83	72	155	0.219088	0	0.180665	0.460366	0.20478
18S	271	C	311	47	358	0.812535	0.102287	0.448976	23	1	24	0.606222	0	0.38706	91	53	144	0.36705	0	0.269859	0.368632	0.0742763
18S	272	G	941	42	983	0.247979	0	0	66	4	70	0.358685	0	0	179	51	230	0.115296	0	0	0	0
18S	273	G	1048	39	1087	0.175613	0	0	56	0	56	0.0140351	0	0.0140845	145	51	196	0.133785	0	0.118529	0.0442045	0.0528689
18S	274	G	254	7	261	3.17689	0.346967	0.761283	22	2	24	1.66356	0	0.634084	59	9	68	2.5868	0.425459	0.724125	0.706498	0.0534037
18S	275	C	914	35	949	0.197181	0	0.16485	17	2	19	2.83444	0.272961	0.748972	182	33	215	0.123663	0	0.110508	0.341443	0.289019
18S	276	G	603	46	649	1.00537	0.0742992	0.501723	34	4	38	1.18689	0.0825932	0.54917	112	25	137	0.957649	0.189118	0.491001	0.513964	0.0252757
18S	277	C	1353	117	1470	0.106413	0	0	33	21	54	0.788485	0.081849	0.445395	147	150	297	0.0495899	0	0	0.148465	0.209961
18S	278	C	2824	40	2864	0.553221	0	0	186	23	209	0.560159	0	0	438	48	486	0.394433	0	0	0	0
18S	279	G	2480	154	2634	0.482745	0	0	175	13	188	0.454791	0	0	317	98	415	0.208173	0	0	0	0
18S	280	G	1008	115	1123	0.384925	0	0.278118	38	20	58	1.15556	0.0953693	0.540331	213	28	241	0.532507	0.0250264	0.348414	0.388954	0.11082
18S	281	C	1411	125	1536	0.000390371	0	0.000390472	130	22	152	0.174582	0	0	289	70	359	0.0817284	0	0.075748	0.0253795	0.0356163
18S	282	G	1402	132	1534	0.0199783	0	0	141	17	158	0.159958	0	0	336	92	428	0.0549858	0	0	0	0
18S	283	G	862	40	902	0.687535	0.0213494	0.407687	162	4	166	0.187092	0	0	478	17	495	0.158759	0	0	0.135896	0.192186
18S	284	C	1496	270	1766	0.252952	0	0	112	11	123	0.125627	0	0.112412	482	32	514	0.183215	0	0	0.0374706	0.0529914
18S	285	U	1443	84	1527	0.230577	0	0	115	12	127	0.00104167	0	0.00104877	461	23	484	0.156357	0	0	0.000349589	0.000494394
18S	286	U	1257	80	1337	0.222505	0	0	149	5	154	0.261864	0	0	345	34	379	0.0667544	0	0.0627318	0.0209106	0.0295721
18S	287	U	961	83	1044	0.0547581	0	0	138	14	152	0.277487	0	0	462	26	488	0.214429	0	0	0	0
18S	288	G	724	55	779	0.151994	0	0.132087	118	9	127	0.189931	0	0	436	48	484	0.232532	0	0	0.0440291	0.0622665
18S	289	G	315	56	371	1.23754	0.254746	0.553747	78	11	89	0.0648148	0	0.0615114	280	94	374	0.0380741	0	0	0.205086	0.247816
18S	290	U	316	140	456	0.653878	0.0708839	0.395884	38	22	60	0.438069	0.0801948	0.308136	134	206	340	0.00886282	0	0.00881057	0.23761	0.165704
18S	291	G	420	116	536	0.262177	0	0.208025	30	9	39	1.06028	0.218173	0.52095	93	101	194	0.879088	0.128748	0.469107	0.399361	0.13694
18S	292	A	419	133	552	0.0942134	0	0.086244	19	14	33	1.16961	0.159738	0.546496	114	54	168	1.11335	0.145313	0.528296	0.387012	0.212805
18S	293	C	139	367	506	0.114815	0	0.103173	29	31	60	0.0338798	0	0.0332975	136	85	221	0.551151	0	0.356352	0.164274	0.138783
18S	294	U	132	197	329	1.29071	0	0.5642	24	44	68	0.138486	0	0	212	125	337	0.00147929	0	0	0.188067	0.265966
18S	295	C	135	231	366	1.36467	0	0.577774	10	23	33	0.818301	0.0700372	0.457435	162	59	221	0.57968	0	0.36801	0.467739	0.0859451
18S	296	U	386	141	527	0.782471	0	0.439448	32	20	52	0.118029	0	0.107381	339	29	368	0.0783198	0	0	0.182276	0.187057
18S	297	A	802	275	1077	0.0805195	0	0	50	16	66	0.0782753	0	0	736	68	804	0.63637	0	0	0	0
18S	298	G	92	395	487	1.43049	0	0.589057	5	15	20	2.52804	0.444234	0.726361	118	170	288	0.240946	0	0.194706	0.503374	0.225345
18S	299	A	73	534	607	1.10051	0	0.524336	11	50	61	0.234409	0	0.19241	101	126	227	0.699269	0	0.412577	0.376441	0.137896
18S	300	U	158	3891	4049	0.756527	0	0	11	115	126	0.414348	0	0	262	265	527	0.293119	0	0	0	0
18S	301	A	97	1905	2002	0.349398	0	0	15	76	91	0.0827295	0	0	85	221	306	0.369055	0	0.270212	0.0900708	0.127379
18S	302	A	61	783	844	0.759343	0	0.431896	5	55	60	0.540255	0.0581588	0.35453	131	168	299	0.47763	0	0.323971	0.370133	0.0454205
18S	303	C	59	1258	1317	0.0868909	0	0.0800003	10	98	108	0.154027	0	0	138	120	258	0.75547	0.0623445	0.431301	0.170434	0.18733
18S	304	C	199	1357	1556	0.089574	0	0	11	118	129	0.258803	0	0	123	165	288	0.558362	0.0845948	0.359098	0.119699	0.16928
18S	305	U	247	791	1038	0.478398	0	0.323803	35	77	112	0.0110128	0	0	238	381	619	0.26319	0	0	0.107934	0.152642
18S	306	C	150	1207	1357	0.109499	0	0.0987581	12	87	99	0.261111	0	0.208703	91	524	615	0.226912	0	0	0.102487	0.0852436
18S	307	G	252	1081	1333	0.0108946	0	0.0107851	39	84	123	0.0189068	0	0.018704	226	482	708	0.336734	0	0	0.00982972	0.00766571
18S	308	G	514	868	1382	0.0526794	0	0	33	61	94	0.426667	0	0.301288	263	303	566	0.129238	0	0	0.100429	0.142029
18S	309	G	424	386	810	0.738567	0.172103	0.425115	46	32	78	0.814346	0.132658	0.451991	150	212	362	0.418763	0	0.295735	0.390947	0.0682131
18S	310	C	383	1316	1699	0.239915	0	0	62	91	153	0.119336	0	0	220	322	542	0.111152	0	0	0	0
18S	311	C	353	1679	2032	0.390589	0	0	77	166	243	0.482195	0	0	185	646	831	0.473531	0	0	0	0
18S	312	G	346	873	1219	0.0752823	0	0.0700651	40	218	258	0.512355	0	0	113	189	302	0.52919	0.054281	0.346807	0.138957	0.14973
18S	313	A	318	759	1077	0.19565	0	0.163762	54	59	113	0.234211	0	0.191124	258	181	439	0.0191414	0	0.0188239	0.12457	0.0756035
18S	314	U	391	873	1264	0.0537286	0	0	26	105	131	0.0156566	0	0	188	177	365	0.17884	0	0.152061	0.050687	0.0716823
18S	315	C	331	1028	1359	0.179224	0	0	29	74	103	0.201389	0	0.168983	67	209	276	0.554232	0	0.357426	0.175469	0.14599
18S	316	G	602	315	917	0.216534	0	0.178152	14	47	61	0.95448	0.0302822	0.492419	93	59	152	1.86674	0.22347	0.65266	0.441077	0.19709
18S	317	C	759	522	1281	0.224164	0	0	41	69	110	0.077978	0	0	166	164	330	0.210977	0	0.174656	0.0582187	0.0823337
18S	318	A	475	386	861	0.20602	0	0.170991	80	67	147	0.425075	0	0	119	144	263	0.461153	0	0.316429	0.162473	0.129322
18S	319	C	306	669	975	0.101434	0	0.0921788	12	84	96	0.177205	0	0	34	911	945	0.674747	0	0	0.0307263	0.0434535
18S	320	G	172	231	403	2.04615	0.330607	0.672263	7	20	27	1.975	0.306704	0.671932	17	365	382	0.0636495	0	0	0.448065	0.31683
18S	321	C	372	226	598	1.01065	0.0466257	0.503065	3	26	29	1.52259	0.12474	0.611665	39	413	452	0.276502	0	0	0.371577	0.266459
18S	322	C	440	130	570	1.15248	0.0755517	0.535856	5	19	24	1.90089	0.146764	0.66444	20	261	281	0.173877	0	0.148571	0.449622	0.219252
18S	323	C	830	107	937	0.306408	0	0.234734	15	2	17	3.0463	0.320608	0.763341	62	134	196	0.655781	0	0.397273	0.465116	0.221071
18S	324	C	2383	89	2472	0.579656	0	0	97	4	101	0.425054	0	0	219	62	281	0.0285264	0	0.0278312	0.00927706	0.0131197
18S	325	C	2200	68	2268	0.532462	0	0	121	4	125	0.603351	0	0	234	21	255	0.080599	0	0.0748579	0.0249526	0.0352884
18S	326	C	2461	41	2502	0.599281	0	0	88	1	89	0.442222	0	0	198	16	214	0.157674	0	0.136749	0.0455829	0.064464
18S	327	G	481	29	510	1.30226	0.00937819	0.566126	29	1	30	0.774552	0	0.444559	82	15	97	1.5644	0.243814	0.612482	0.541056	0.0708094
18S	328	U	858	39	897	0.175588	0	0.149503	46	6	52	0.0534591	0	0	191	8	199	0.152556	0	0.13294	0.0941476	0.066915
18S	329	G	663	16	679	0.463595	0	0.317069	40	15	55	0.154762	0	0	138	22	160	0.465908	0	0.319181	0.212083	0.149968
18S	330	G	288	27	315	1.95341	0.203446	0.662118	11	6	17	1.72222	0.304874	0.645833	70	59	129	0.84906	0.062807	0.461103	0.589685	0.0911638
18S	331	C	435	118	553	0.345668	0	0.25722	24	5	29	0.405926	0	0.295737	85	176	261	0.144487	0	0	0.184319	0.131278
18S	332	G	574	233	807	0.294843	0	0	23	8	31	0.0819444	0	0.0779907	194	319	513	0.632944	0	0	0.0259969	0.0367652
18S	333	G	177	83	260	0.872456	0.112975	0.466898	4	14	18	0.752047	0.0587844	0.442533	74	158	232	0.0951359	0	0	0.303143	0.214585
18S	334	C	242	183	425	0.0299426	0	0.0291385	17	10	27	0.180952	0	0.158004	109	159	268	0.251797	0	0	0.0623809	0.0686543
18S	335	G	151	161	312	0.336138	0	0.252177	8	19	27	0.254762	0	0.208984	20	210	230	0.160847	0	0	0.153721	0.110118
18S	336	A	95	257	352	0.157664	0	0.136526	1	23	24	0.58	0	0.376623	22	99	121	0.712295	0	0.417989	0.31038	0.124088
18S	337	C	109	399	508	0.177407	0	0	5	42	47	0.0891204	0	0	19	146	165	0.246854	0	0.198943	0.0663142	0.0937825
18S	338	G	45	177	222	1.11774	0.116737	0.528918	0	13	13	2.74048	0.459656	0.746918	4	73	77	1.7104	0.178016	0.63405	0.636628	0.0890166
18S	339	A	44	132	176	1.70747	0.31303	0.63197	1	47	48	0.0671202	0	0.0641248	1	47	48	3.04399	0.441855	0.756537	0.484211	0.301367
18S	340	C	50	227	277	0.956275	0.162928	0.489725	3	46	49	0.129333	0	0.116587	10	111	121	0.590893	0	0.373346	0.326552	0.155885
18S	341	C	160	357	517	0.170378	0	0.145815	12	71	83	0.334524	0	0	22	120	142	0.401632	0	0.287983	0.144599	0.117572
18S	342	C	280	439	719	0.0270679	0	0	11	93	104	0.475873	0	0	84	299	383	0.533594	0	0	0	0
18S	343	A	240	657	897	0.104405	0	0	32	74	106	0.475701	0	0	47	282	329	0.418215	0	0	0	0
18S	344	U	310	549	859	0.185233	0	0.156437	6	58	64	0.0104274	0	0	30	203	233	0.0979107	0	0	0.0521457	0.0737452
18S	345	U	181	377	558	1.12397	0.107647	0.52963	8	39	47	0.449537	0	0.314647	16	162	178	0.263315	0	0.209357	0.351211	0.133283
18S	346	C	283	996	1279	0.0133333	0	0	15	27	42	0.749354	0.0270245	0.434132	33	191	224	0.0409877	0	0.0395426	0.157891	0.195997
18S	347	G	345	1135	1480	0.0595243	0	0	16	28	44	0.842716	0.0654703	0.462905	28	255	283	0.175039	0	0	0.154302	0.218216
18S	348	A	274	1431	1705	0.144353	0	0	7	22	29	1.95741	0.334916	0.669411	19	166	185	0.348208	0.0307151	0.259309	0.309573	0.275587
18S	349	A	207	1532	1739	0.117414	0	0	13	37	50	0.800871	0.14413	0.449609	24	111	135	0.870752	0.228276	0.467292	0.305634	0.216236
18S	350	C	406	2927	3333	0.570299	0	0	31	97	128	0.220413	0	0	86	184	270	0.0218942	0	0	0	0
18S	351	G	104	1150	1254	0.410651	0	0.291272	11	82	93	0.347281	0	0.259816	22	201	223	0.477679	0	0.324242	0.291777	0.0263044
18S	352	U	145	1586	1731	0.0704388	0	0.0658392	71	81	152	0.074655	0	0	25	283	308	0.40018	0	0.286468	0.117436	0.122509
18S	353	C	415	1360	1775	0.0463901	0	0.0443574	133	49	182	0.183667	0	0	128	141	269	0.915144	0	0.478772	0.174376	0.216001
18S	354	U	393	674	1067	0.793612	0.0554628	0.442697	96	13	109	0.502323	0	0.3364	209	62	271	1.13301	0.0862028	0.532095	0.437064	0.0799915		0.442697	0.3364	0.532095	0.437064	0.0799915
18S	355	G	855	482	1337	0.390616	0	0.281045	111	19	130	0.287871	0	0.224858	196	134	330	0.953911	0.0817244	0.488962	0.331622	0.113596
18S	356	C	1660	313	1973	0.0976359	0	0	298	33	331	0.543742	0	0	636	95	731	0.0608227	0	0	0	0
18S	357	C	2318	238	2556	0.377947	0	0	283	42	325	0.553306	0	0	1090	55	1145	0.395191	0	0	0	0
18S	358	C	2899	284	3183	0.539042	0	0	245	32	277	0.488609	0	0	1718	130	1848	0.652563	0	0	0	0
18S	359	U	1102	223	1325	0.21039	0	0.173929	44	33	77	0.969516	0.0433009	0.495486	924	96	1020	0.258929	0	0	0.223138	0.205252
18S	360	A	813	158	971	0.606139	0.0108525	0.377631	45	1	46	1.98842	0.186265	0.670146	612	20	632	0.256556	0	0.204431	0.417402	0.192196
18S	361	U	1132	89	1221	0.22756	0	0.185499	43	0	43	1.98106	0.168785	0.669654	661	6	667	0.16996	0	0.145456	0.333537	0.238233
18S	362	C	1355	208	1563	0.0980747	0	0	97	24	121	0.0653005	0	0	843	33	876	0.166983	0	0	0	0
18S	363	A	780	67	847	0.703276	0.0691987	0.413182	26	5	31	2.43924	0.205253	0.715741	469	2	471	0.552119	0.0397571	0.356206	0.495043	0.157781
18S	364	A	686	1	687	0.961709	0.11167	0.490604	50	2	52	0.762474	0	0.437297	360	5	365	0.835549	0.0755721	0.455883	0.461261	0.0220922
18S	365	C	1118	52	1170	0.0278489	0	0.0271169	114	1	115	0.315517	0	0	651	4	655	0.183892	0	0	0.00903897	0.012783
18S	366	U	1143	61	1204	0.0243338	0	0.023775	42	3	45	1.05145	0.150405	0.518029	432	17	449	0.135704	0	0.119723	0.220509	0.213994
18S	367	U	1301	147	1448	0.112974	0	0	90	1	91	0.156884	0	0.136895	523	20	543	0.0831904	0	0	0.0456318	0.0645331
18S	368	U	1205	136	1341	0.0120219	0	0	117	5	122	0.0623306	0	0	404	5	409	0.234553	0	0.190366	0.0634554	0.0897395
18S	369	C	1192	638	1830	0.281686	0	0	142	6	148	0.110291	0	0	532	4	536	0.0783157	0	0	0	0
18S	370	G	701	84	785	0.940204	0.2002	0.484908	72	4	76	1.20548	0.1406	0.549822	312	17	329	0.685421	0.0854952	0.407409	0.480713	0.0582157
18S	371	A	993	391	1384	0.0849097	0	0.0783165	112	6	118	0.503081	0	0.336582	235	17	252	1.31054	0.255757	0.568173	0.32769	0.200082
18S	372	U	1231	415	1646	0.0858261	0	0	144	10	154	0.203082	0	0.169712	349	10	359	0.649259	0.110807	0.394331	0.188014	0.161504
18S	373	G	1892	185	2077	0.284515	0	0	271	33	304	0.395556	0	0	800	28	828	0.274534	0	0	0	0
18S	374	G	1113	174	1287	0.225414	0	0.184066	162	16	178	0.185351	0	0.157108	560	75	635	0.04116	0	0.0395926	0.126922	0.0627244
18S	375	U	1634	351	1985	0.245737	0	0	364	20	384	0.479163	0	0	867	77	944	0.278236	0	0	0	0
18S	376	A	1869	158	2027	0.257731	0	0	388	27	415	0.499733	0	0	1010	30	1040	0.284225	0	0	0	0
18S	377	G	740	336	1076	0.541349	0.115177	0.35143	91	25	116	1.08481	0.09372	0.522481	326	153	479	0.749282	0.0140343	0.428848	0.434253	0.0699359
18S	378	U	919	461	1380	0.191319	0	0.160692	98	43	141	0.739593	0.0411903	0.426881	294	408	702	0.242532	0	0.195415	0.260996	0.118152
18S	379	C	524	1009	1533	0.0463929	0	0.0443636	75	96	171	0.393475	0	0.283553	339	840	1179	0.286761	0	0	0.109306	0.124536
18S	380	G	390	923	1313	0.250989	0	0.200755	40	178	218	0.0190259	0	0.0187547	237	522	759	0.180833	0	0.153311	0.124274	0.0770861
18S	381	C	344	1025	1369	0.277956	0	0.217625	44	228	272	0.222182	0	0	144	870	1014	0.146875	0	0	0.0725416	0.102589
18S	382	C	576	1572	2148	0.19513	0	0	46	283	329	0.42138	0	0	177	1340	1517	0.465481	0	0	0	0
18S	383	G	393	1402	1795	0.0113957	0	0	19	105	124	0.550667	0	0.356958	124	354	478	0.850707	0.0472301	0.460185	0.272381	0.197159
18S	384	U	221	1677	1898	0.0343105	0	0	21	267	288	0.410111	0	0	68	1011	1079	0.258621	0	0	0	0
18S	385	G	163	1054	1217	0.594043	0.069881	0.372856	15	100	115	0.6091	0.0682453	0.380573	67	488	555	0.528757	0.000531767	0.346281	0.36657	0.0146884
18S	386	C	258	1940	2198	0.169895	0	0	44	78	122	0.432611	0	0.303697	238	586	824	0.080835	0	0	0.101232	0.143164
18S	387	C	479	2595	3074	0.432744	0	0	35	106	141	0.146401	0	0.128494	153	403	556	0.362996	0	0.266674	0.131722	0.108893
18S	388	U	638	1954	2592	0.321408	0	0	75	92	167	0.142526	0	0	234	868	1102	0.408482	0	0	0	0
18S	389	A	602	683	1285	0.402955	0	0.287378	54	20	74	0.854963	0.0875949	0.464243	119	198	317	1.10549	0.163778	0.525836	0.425819	0.10107
18S	390	C	656	1151	1807	0.0825836	0	0	51	75	126	0.0120735	0	0.012023	175	325	500	0.287447	0	0.223616	0.0785463	0.102697
18S	391	C	810	587	1397	0.132928	0	0.117405	90	93	183	0.388647	0	0	343	528	871	0.352625	0	0	0.0391352	0.0553455
18S	392	A	659	419	1078	0.409896	0	0.290919	67	38	105	0.137107	0	0.121584	237	130	367	0.636504	0.0601263	0.389588	0.267364	0.110673
18S	393	U	425	1234	1659	0.196847	0	0	56	53	109	0.0829293	0	0.077227	110	426	536	0.0309125	0	0.0300398	0.0357556	0.0317858
18S	394	G	245	841	1086	0.160544	0	0.138445	20	43	63	1.13976	0.0993931	0.536575	54	503	557	0.0110115	0	0.010911	0.228644	0.223879
18S	395	G	208	760	968	0.197787	0	0.165269	25	70	95	0.44537	0	0.310373	84	303	387	0.40547	0	0.289024	0.254889	0.063967
18S	396	U	94	1084	1178	0.0356705	0	0	16	77	93	0.758274	0.00936319	0.433886	18	664	682	0.229575	0	0	0.144629	0.204536
18S	397	G	50	560	610	0.945845	0.200521	0.486494	3	141	144	0.241686	0	0.19573	3	534	537	0.0516729	0	0.049221	0.243815	0.181725
18S	398	A	58	486	544	1.22281	0.277695	0.550574	5	124	129	0.574359	0.0485668	0.366612	14	332	346	0.692827	0.101915	0.40997	0.442386	0.0785221
18S	399	C	50	1079	1129	0.00976401	0	0.00967808	31	107	138	0.565308	0	0.362816	12	442	454	0.278315	0	0.218095	0.196863	0.144947
18S	400	C	323	1060	1383	0.228886	0	0	207	174	381	0.476033	0	0	125	813	938	0.450385	0	0	0	0
18S	401	A	117	900	1017	0.0820781	0	0.0759213	70	136	206	0.113902	0	0.102701	23	327	350	0.622001	0	0.384152	0.187591	0.139419
18S	402	C	58	1689	1747	0.43545	0	0	78	387	465	0.564998	0	0	35	569	604	0.138421	0	0	0	0
18S	403	G	124	1556	1680	0.412902	0	0	107	234	341	0.360559	0	0	56	872	928	0.520524	0	0	0	0
18S	404	G	116	1357	1473	0.331155	0	0	108	275	383	0.472627	0	0	74	655	729	0.398615	0	0	0	0
18S	405	G	38	583	621	0.677706	0.0951577	0.404336	13	88	101	1.14935	0.145825	0.537193	8	301	309	0.5	0	0.334052	0.425193	0.0842332
18S	406	U	57	351	408	1.61521	0.234693	0.6182	14	73	87	1.32096	0.189263	0.571944	11	231	242	0.810242	0.0748725	0.448608	0.546251	0.0715798
18S	407	G	52	620	672	0.432425	0	0.302197	19	86	105	0.622013	0	0.385725	7	251	258	0.46272	0	0.317179	0.335034	0.0363625
18S	408	A	43	318	361	1.63168	0.092815	0.620665	35	50	85	0.798837	0	0.446975	5	123	128	1.82489	0.215267	0.647782	0.571807	0.0889615
18S	409	C	23	1252	1275	0.403283	0	0	27	153	180	0.375261	0	0	5	152	157	1.02869	0	0.508658	0.169553	0.239784
18S	410	G	50	624	674	0.116412	0	0.104412	22	67	89	0.120864	0	0.108911	16	327	343	0.27458	0	0	0.0711075	0.0503141
18S	411	G	65	526	591	0.2439	0	0.196344	12	51	63	0.468403	0	0.322419	9	394	403	0.459928	0	0	0.172921	0.132665
18S	412	G	90	1828	1918	0.703335	0	0	27	64	91	0.0384058	0	0	52	268	320	0.319107	0	0	0	0
18S	413	G	73	281	354	1.07014	0	0.517645	6	27	33	1.72843	0.0419086	0.640392	42	143	185	0.234349	0	0.190687	0.449575	0.189796
18S	414	A	231	183	414	0.756145	0	0.431162	18	22	40	1.29892	0	0.571071	32	79	111	1.18353	0.109201	0.544252	0.515495	0.0606291
18S	415	A	94	219	313	1.4304	0.0767911	0.589317	18	28	46	1.10922	0	0.53125	26	67	93	1.79232	0.280221	0.644329	0.588299	0.04617
18S	416	U	167	159	326	1.32008	0.0635891	0.569732	22	15	37	1.81462	0.236007	0.650797	75	58	133	1.07181	0.174958	0.5192	0.579909	0.0542042
18S	417	C	546	454	1000	0.297835	0	0	229	40	269	0.630165	0	0	253	82	335	0.21498	0	0	0	0
18S	418	A	313	151	464	0.693787	0	0.410128	57	25	82	0.695181	0	0.413028	157	47	204	0.395556	0	0.284434	0.369196	0.059948
18S	419	G	408	64	472	0.529434	0	0.346642	49	9	58	1.56026	0.0118633	0.613476	177	76	253	0.105556	0	0.0958186	0.351979	0.211367
18S	420	G	1043	88	1131	0.415175	0	0	129	20	149	0.00548148	0	0	409	37	446	0.411484	0	0	0	0
18S	421	G	928	133	1061	0.36447	0	0	137	20	157	0.00991561	0	0	390	32	422	0.368899	0	0	0	0
18S	422	U	948	237	1185	0.46365	0	0	148	75	223	0.32877	0	0	406	44	450	0.434984	0	0	0	0
18S	423	U	746	127	873	0.274854	0	0	147	199	346	0.60903	0	0	315	50	365	0.321251	0	0	0	0
18S	424	C	534	231	765	0.255614	0	0	125	162	287	0.551003	0	0	224	100	324	0.319726	0	0	0	0
18S	425	G	187	70	257	1.21434	0.206329	0.54936	38	44	82	0.763186	0	0.435823	51	42	93	1.35969	0.29406	0.578826	0.521336	0.0616519
18S	426	A	192	50	242	1.15597	0.169923	0.537196	26	31	57	1.4431	0.173375	0.594883	76	20	96	1.03265	0.140818	0.51062	0.547566	0.0351729
18S	427	U	265	92	357	0.278274	0	0.218172	21	65	86	0.496041	0	0.334136	46	25	71	1.6412	0.094907	0.62467	0.392326	0.170977
18S	428	U	27	15	42	10.061	0.654703	0.911509	2	14	16	7.24771	0.577044	0.885067	10	5	15	12.1618	0.455797	0.928431	0.908336	0.0178452	1	0.911509	0.885067	0.928431	0.908336	0.0178452
18S	429	C	107	46	153	2.20628	0.0497607	0.689508	26	30	56	1.4694	0	0.5993	54	6	60	3.21803	0	0.765899	0.684903	0.0680917
18S	430	C	121	171	292	0.705006	0	0.414321	30	81	111	0.132738	0	0.118114	39	10	49	4.68111	0.193037	0.826889	0.453108	0.290653
18S	431	G	104	91	195	1.7648	0.202961	0.63949	24	76	100	0.29846	0	0.231623	77	7	84	2.71882	0.237402	0.733418	0.534844	0.217811
18S	432	G	309	75	384	0.516854	0	0.341325	74	9	83	0.682672	0	0.408598	153	8	161	1.21914	0.051193	0.550907	0.43361	0.08737
18S	433	A	590	193	783	0.227679	0	0	131	14	145	0.0203957	0	0	499	28	527	0.308775	0	0	0	0
18S	434	G	942	116	1058	0.428434	0	0	275	23	298	0.571498	0	0	740	27	767	0.5159	0	0	0	0
18S	435	A	1483	207	1690	0.660083	0	0	287	50	337	0.625805	0	0	1197	56	1253	0.727308	0	0	0	0
18S	436	G	571	195	766	0.0869187	0	0	102	17	119	0.233333	0	0.190476	288	98	386	0.152771	0	0.132822	0.107766	0.0797544		0	0.190476	0.132822	0.107766	0.0797544
18S	437	G	432	175	607	0.204788	0	0.170211	70	135	205	0.354369	0	0	330	89	419	0.0746032	0	0.0695781	0.0799296	0.0698727
18S	438	G	478	151	629	0.156808	0	0.135738	52	24	76	0.796248	0	0.446512	287	129	416	0.0588063	0	0.0556663	0.212639	0.168573
18S	439	A	380	305	685	0.0494331	0	0.0471701	32	46	78	0.681997	0	0.408543	170	164	334	0.306202	0	0.234959	0.230224	0.147568
18S	440	G	78	163	241	2.20542	0.361626	0.688916	4	30	34	2.74698	0.352691	0.738752	63	123	186	1.26916	0.128728	0.56063	0.662766	0.0750321
18S	441	C	168	365	533	0.359759	0	0.26494	7	54	61	0.853226	0	0.464442	101	177	278	0.338431	0	0.253535	0.327639	0.0968464
18S	442	C	106	462	568	0.224331	0	0.183491	15	49	64	0.587521	0.00521159	0.373709	72	120	192	0.697409	0.12364	0.412125	0.323108	0.0999623
18S	443	U	127	717	844	0.167298	0	0	25	118	143	0.346914	0	0	157	329	486	0.417979	0	0	0	0
18S	444	G	200	334	534	0.456781	0.0658716	0.313958	29	29	58	0.747458	0.118379	0.431929	115	110	225	0.331121	0	0.249583	0.331823	0.0755069
18S	445	A	338	435	773	0.00607235	0	0.00604346	29	109	138	0.296962	0	0	152	171	323	0.143313	0	0	0.00201449	0.00284892
18S	446	G	633	566	1199	0.379759	0	0	51	89	140	0.292277	0	0	251	89	340	0.218605	0	0	0	0
18S	447	A	613	228	841	0.0179071	0	0	53	61	114	0.0870531	0	0	174	109	283	0.0276995	0	0	0	0
18S	448	A	840	137	977	0.154158	0	0	70	46	116	0.100095	0	0	217	56	273	0.032279	0	0.0313806	0.0104602	0.014793
18S	449	A	839	279	1118	0.292126	0	0	49	41	90	0.16337	0	0.141767	168	49	217	0.307085	0	0.235766	0.125844	0.0969074
18S	450	C	574	326	900	0.135627	0	0	73	68	141	0.33928	0	0	135	69	204	0.308401	0	0.23659	0.0788635	0.11153
18S	451	G	451	211	662	0.169331	0	0.144997	46	49	95	0.00347222	0	0	159	66	225	0.183677	0	0.155758	0.100252	0.0710246
18S	452	G	441	121	562	0.303671	0	0.233253	50	30	80	0.107407	0	0.0980834	170	31	201	0.30319	0	0.23354	0.188292	0.0637872
18S	453	C	276	543	819	0.184268	0	0	16	48	64	0.419658	0	0.298844	90	233	323	0.130418	0	0	0.0996145	0.140876
18S	454	U	261	521	782	0.176387	0	0	22	63	85	0.0374677	0	0.0365239	107	351	458	0.403486	0	0	0.0121746	0.0172175
18S	455	A	131	180	311	1.11421	0.209697	0.52781	5	43	48	0.910204	0.102729	0.481641	15	152	167	0.903968	0	0.47627	0.495241	0.0231343
18S	456	C	102	304	406	0.446683	0	0.309289	1	66	67	0.331863	0	0.251954	69	104	173	0.874074	0	0.467838	0.343027	0.0913059
18S	457	C	152	248	400	0.432114	0	0.302258	13	37	50	0.823094	0.090081	0.45639	83	194	277	0.19952	0	0.166834	0.308494	0.118293
18S	458	A	81	212	293	0.98424	0.107263	0.496881	5	53	58	0.653296	0.0692424	0.39924	44	138	182	0.99326	0.0258052	0.499679	0.465267	0.0467016
18S	459	C	193	810	1003	0.4889	0	0	12	192	204	0.568509	0	0	163	743	906	0.667132	0	0	0	0
18S	460	A	142	554	696	0.21889	0	0	9	111	120	0.173462	0	0	62	231	293	0.350265	0	0.260059	0.0866865	0.122593
18S	461	U	53	500	553	0.00607702	0	0	12	103	115	0.146552	0	0	96	292	388	0.00345615	0	0	0	0
18S	462	C	0	189	189	2.0938	0.295034	0.677926	0	57	57	0.776437	0	0.441359	2	212	214	0.884444	0	0.470501	0.529929	0.105324		0.677926	0.441359	0.470501	0.529929	0.105324
18S	463	C	38	669	707	0.252354	0	0	10	104	114	0.174106	0	0	90	333	423	0.104429	0	0	0	0
18S	464	A	31	527	558	0.000914331	0	0	3	137	140	0.370922	0	0	28	390	418	0.105781	0	0	0	0
18S	465	A	16	705	721	0.244383	0	0	2	160	162	0.504703	0	0	34	416	450	0.178	0	0	0	0
18S	466	G	31	630	661	0.160792	0	0	5	43	48	0.7	0.0435	0.416768	39	642	681	0.531688	0	0	0.138923	0.196466
18S	467	G	58	465	523	0.0806404	0	0.0747548	0	38	38	1.02194	0.0756523	0.511917	61	323	384	0.108629	0	0	0.195557	0.225772
18S	468	A	1	177	178	2.34376	0.349086	0.702109	0	4	4	14.2533	0.805866	0.946856	5	24	29	10.9926	0.751191	0.91917	0.856045	0.109435	1	0.702109	0.946856	0.91917	0.856045	0.109435
18S	469	A	107	343	450	0.307514	0	0.235589	6	61	67	0.028268	0	0	57	93	150	1.21847	0.0605403	0.550883	0.262158	0.22568
18S	470	G	139	528	667	0.166101	0	0	4	32	36	0.748949	0	0.434949	63	171	234	0.298723	0	0.230769	0.221906	0.177678
18S	471	G	18	502	520	0.115057	0	0.103362	1	41	42	0.331266	0	0.25326	7	317	324	0.144205	0	0	0.118874	0.103973
18S	472	C	177	959	1136	0.560178	0	0	2	92	94	0.534269	0	0	61	506	567	0.606103	0	0	0	0
18S	473	A	68	500	568	0.00404218	0	0.00403297	2	87	89	0.507037	0	0	9	236	245	0.064589	0	0	0.00134432	0.00190116
18S	474	G	77	266	343	0.711176	0.0245596	0.416314	5	34	39	0.234167	0	0.19366	17	93	110	1.01672	0	0.506407	0.372127	0.131446
18S	475	C	167	394	561	0.0303875	0	0.0295424	5	35	40	0.211382	0	0.178082	52	133	185	0.159857	0	0.138466	0.115364	0.062803
18S	476	A	146	310	456	0.25913	0	0.206159	3	42	45	0.0188406	0	0	38	123	161	0.273663	0	0.215909	0.140689	0.099562
18S	477	G	113	475	588	0.0864554	0	0	2	18	20	1.28889	0.193096	0.575071	40	156	196	0.0194585	0	0	0.19169	0.271091
18S	478	G	47	443	490	0.0453723	0	0.0434877	3	21	24	0.770222	0	0.445158	14	59	73	1.49054	0.00676314	0.601746	0.363464	0.235115
18S	479	C	164	623	787	0.468895	0	0	8	36	44	0.154321	0	0	88	143	231	0.396791	0	0	0	0
18S	480	G	145	254	399	0.155556	0	0.134907	14	28	42	0.107235	0	0	63	30	93	0.643499	0	0.394093	0.176333	0.163533
18S	481	C	174	392	566	0.26649	0	0	15	27	42	0.124031	0	0	99	87	186	0.223173	0	0	0	0
18S	482	G	99	156	255	0.612023	0	0.380584	9	12	21	0.863636	0	0.475	52	21	73	1.09489	0.0950982	0.526042	0.460542	0.0602569
18S	483	C	188	197	385	0.0753886	0	0	39	26	65	0.48165	0	0	105	117	222	0.410264	0	0	0	0
18S	484	A	10	2	12	26.5949	0.862594	0.966455	0	0	0	40.8111	0.944473	1	4	7	11	11.4676	0.739712	0.925981	0.964146	0.0302621	1	0.966455	1	0.925981	0.964146	0.0302621
18S	485	A	160	44	204	0.481192	0	0.325942	33	2	35	0.0407407	0	0.0402194	57	90	147	0.0674174	0	0	0.122054	0.145103
18S	486	A	749	33	782	0.751866	0	0	85	7	92	0.64767	0	0	190	58	248	0.518786	0	0	0	0
18S	487	U	67	25	92	1.63238	0.00325092	0.622659	17	1	18	1.08713	0	0.534349	97	62	159	0.212986	0	0	0.385669	0.275082
18S	488	U	101	29	130	0.726802	0	0.422764	49	2	51	0.348932	0	0	41	87	128	0.0664944	0	0	0.140921	0.199293
18S	489	A	23	11	34	5.71714	0.135024	0.854763	4	2	6	4.57778	0.259203	0.84229	11	42	53	1.26831	0.0386824	0.563746	0.7536	0.134343	1
18S	490	C	110	16	126	0.727822	0	0.423165	20	1	21	0.547475	0	0.364492	36	48	84	0.230458	0	0.189102	0.325586	0.099437
18S	491	C	116	12	128	0.861929	0	0.464858	19	2	21	0.586869	0	0.380734	50	113	163	0.433943	0	0	0.281864	0.202245
18S	492	C	165	31	196	0.236943	0	0.192345	79	5	84	0.703399	0	0	40	65	105	0.141405	0	0	0.0641149	0.0906721
18S	493	A	69	21	90	1.60415	0.250856	0.618608	12	2	14	0.857037	0	0.478693	12	34	46	0.813475	0.0618426	0.453898	0.517066	0.072511
18S	494	C	320	200	520	0.615291	0	0	14	3	17	0.414815	0	0.305177	41	34	75	0.0362573	0	0	0.101726	0.143862
18S	495	U	276	30	306	0.198769	0	0	27	8	35	0.450309	0	0	20	3	23	2.22454	0.294351	0.698909	0.23297	0.329469
18S	496	C	174	109	283	0.0483959	0	0	6	4	10	0.918182	0	0.502488	15	3	18	2.98596	0.359008	0.759144	0.420544	0.315289
18S	497	C	186	173	359	0.250617	0	0	18	6	24	0.312444	0	0	48	3	51	0.316667	0	0.244071	0.081357	0.115056
18S	498	C	134	190	324	0.149265	0	0	1	3	4	2.40222	0.00793296	0.750173	68	22	90	0.373382	0	0	0.250058	0.353635
18S	499	G	97	96	193	0.536655	0	0.350411	3	2	5	1.06481	0	0.560976	73	19	92	0.399283	0	0	0.303796	0.231377
18S	500	A	49	75	124	1.49129	0.295138	0.60053	2	0	2	3.46296	0.164295	0.838565	37	16	53	0.219547	0	0.182799	0.540631	0.271045
18S	501	C	124	256	380	0.286527	0	0	2	3	5	1.39444	0	0.625935	58	70	128	0.524634	0	0	0.208645	0.295069
18S	502	C	70	291	361	0.215961	0	0	2	1	3	3.48056	0.0591269	0.822718	5	20	25	2.16453	0.197035	0.692413	0.505044	0.36106
18S	503	C	77	164	241	0.193251	0	0.162516	1	8	9	0.845556	0	0.484405	7	17	24	2.34889	0.207742	0.709872	0.452264	0.22461
18S	504	G	41	157	198	0.450642	0	0.31173	2	3	5	2.60741	0.185643	0.757804	7	17	24	2.41556	0.206423	0.715602	0.595045	0.201074
18S	505	G	101	273	374	0.243674	0	0	7	11	18	0.569006	0	0.375241	11	69	80	0.0274348	0	0.027027	0.134089	0.170877
18S	506	G	111	128	239	0.220509	0	0.181289	5	31	36	0.168769	0	0	38	105	143	0.486188	0	0	0.0604296	0.0854603
18S	507	G	148	182	330	0.136757	0	0	11	31	42	0.184496	0	0	19	120	139	0.424206	0	0	0	0
18S	508	A	161	303	464	0.446308	0	0	21	61	82	0.588755	0	0	16	157	173	0.55613	0	0	0	0
18S	509	G	45	42	87	2.3072	0.259408	0.700034	2	1	3	10.3667	0.151113	0.932534	1	12	13	6.02937	0.482255	0.866545	0.833038	0.0978299	1	0.700034	0.932534	0.866545	0.833038	0.0978299
18S	510	G	185	64	249	0.0685333	0	0.0643788	10	31	41	0.00026455	0	0.000270929	27	22	49	0.907333	0	0.480749	0.1818	0.213003
18S	511	U	438	133	571	0.62197	0	0	9	132	141	0.789358	0	0	33	91	124	0.324622	0	0	0	0
18S	512	A	9	2	11	20.9213	0.852158	0.958024	0	1	1	21.0556	0.737593	0.976804	1	2	3	23.0972	0.849144	0.96855	0.967793	0.00768555	1	0.958024	0.976804	0.96855	0.967793	0.00768555
18S	513	G	131	80	211	0.0993187	0	0.090735	13	33	46	0.233097	0	0	53	95	148	0.456972	0	0	0.030245	0.0427729
18S	514	U	148	48	196	0.171461	0	0.147002	8	28	36	0.0930931	0	0	25	102	127	0.341233	0	0	0.0490006	0.0692974
18S	515	G	199	41	240	0.112125	0	0	5	13	18	0.646784	0	0.405723	32	46	78	0.266385	0	0.212475	0.206066	0.165698
18S	516	A	181	29	210	0.167773	0	0.144254	2	9	11	1.7	0	0.649682	31	26	57	1.359	0	0.580334	0.45809	0.223714
18S	517	C	15	36	51	4.61923	0.463493	0.824863	1	0	1	15.1167	0.770974	0.967983	4	0	4	36.0111	0.888932	0.978267	0.923704	0.0700176	1	0.824863	0.967983	0.978267	0.923704	0.0700176
18S	518	G	23	166	189	0.690585	0	0.409764	4	8	12	1.22906	0	0.571088	56	18	74	2.33081	0.100713	0.702586	0.561146	0.11975
18S	519	A	75	187	262	0.497338	0	0.332994	3	24	27	0.225	0	0.189189	157	29	186	0.650564	0	0.395428	0.30587	0.0863534
18S	520	A	88	257	345	0.33009	0	0.248712	6	11	17	1.19815	0.130862	0.559205	126	25	151	1.52595	0.245662	0.605687	0.471201	0.158464
18S	521	A	112	152	264	1.01983	0.195601	0.505854	15	23	38	0.254701	0	0.207232	274	57	331	0.327979	0	0.247537	0.320208	0.132299
18S	522	A	483	153	636	0.0291296	0	0	39	4	43	0.458333	0	0.319261	484	90	574	0.088058	0	0	0.10642	0.150501
18S	523	A	395	267	662	0.124568	0	0.110919	35	4	39	1.2475	0.0366013	0.561305	565	79	644	0.023652	0	0	0.224075	0.242719
18S	524	U	889	220	1109	0.219289	0	0	92	2	94	0.227602	0	0.187007	1062	73	1135	0.368682	0	0	0.0623358	0.0881562
18S	525	A	930	112	1042	0.0512837	0	0	97	6	103	0.355662	0	0.264227	773	29	802	0.0386883	0	0.0372919	0.100506	0.116765
18S	526	A	928	79	1007	0.0852072	0	0.0785889	67	6	73	1.26667	0.179249	0.562175	781	23	804	0.122264	0	0.109064	0.249943	0.221132
18S	527	C	503	181	684	0.723698	0	0.420208	182	8	190	0.101571	0	0	784	16	800	0.190443	0	0.160144	0.193451	0.173158
18S	528	A	1718	74	1792	0.391547	0	0	214	2	216	0.165182	0	0	1315	9	1324	0.309099	0	0	0	0
18S	529	A	1537	109	1646	0.323207	0	0	346	4	350	0.504337	0	0	1255	15	1270	0.268966	0	0	0	0
18S	530	U	2067	161	2228	0.543278	0	0	428	5	433	0.613697	0	0	1802	21	1823	0.532566	0	0	0	0
18S	531	A	1156	74	1230	0.140915	0	0	246	3	249	0.276711	0	0	674	11	685	0.334548	0	0.250957	0.0836523	0.118302
18S	532	C	1002	156	1158	0.154693	0	0	192	15	207	0.156731	0	0	815	10	825	0.0128733	0	0.0127249	0.00424163	0.00599857
18S	533	A	253	141	394	1.51179	0.272767	0.602484	80	13	93	0.855201	0.111007	0.463633	542	15	557	0.451394	0	0.311392	0.45917	0.11888
18S	534	G	311	113	424	1.1949	0.206621	0.544983	63	3	66	1.34179	0.17948	0.576652	366	87	453	0.68304	0.0437328	0.406369	0.509334	0.0739468
18S	535	G	540	45	585	0.393136	0	0.282541	62	10	72	0.862405	0	0.466491	657	24	681	0.0408113	0	0	0.249677	0.191857
18S	536	A	427	28	455	0.634771	0	0.388815	85	4	89	0.21358	0	0.177618	702	3	705	0.187929	0	0	0.188811	0.15893
18S	537	C	358	97	455	0.41462	0	0.293551	36	8	44	0.943704	0.0065294	0.491133	339	8	347	0.459706	0.0669771	0.315552	0.366746	0.0884129
18S	538	U	357	149	506	0.165308	0	0.142098	94	7	101	0.364052	0	0	301	17	318	0.460641	0.00267092	0.316047	0.152715	0.129244
18S	539	C	552	182	734	0.273938	0	0	37	3	40	0.475339	0.0279609	0.327606	453	13	466	0.1532	0	0	0.109202	0.154435
18S	540	U	613	127	740	0.244339	0	0	41	2	43	0.240657	0	0.197595	445	5	450	0.197536	0	0	0.065865	0.0931471
18S	541	U	688	83	771	0.286097	0	0	50	4	54	0.0945455	0	0	368	8	376	0.108429	0	0	0	0
18S	542	U	500	55	555	0.00923261	0	0.00916448	52	4	56	0.195712	0	0	322	18	340	0.08058	0	0	0.00305483	0.00432018
18S	543	C	228	290	518	0.0738814	0	0.0689221	21	9	30	0.45448	0.00232926	0.319556	162	19	181	0.637973	0.0772874	0.3908	0.25976	0.138041
18S	544	G	156	139	295	0.994032	0.204055	0.499349	17	0	17	1.6321	0.267433	0.633445	118	34	152	0.982861	0.119186	0.497318	0.543371	0.0636976
18S	545	A	198	274	472	0.217148	0	0.178718	29	10	39	0.158889	0	0.140127	80	21	101	2.30686	0.306883	0.699673	0.339506	0.255163
18S	546	G	165	677	842	0.356465	0	0	26	2	28	0.726054	0.0349778	0.429219	87	105	192	0.781232	0.0188991	0.43987	0.289696	0.204892
18S	547	G	99	239	338	0.825664	0.138153	0.452986	8	29	37	0.444152	0	0.31326	27	124	151	2.06184	0.0125342	0.674849	0.480365	0.148882
18S	548	C	133	285	418	0.535137	0.0585202	0.349135	4	34	38	0.697436	0	0.417178	31	473	504	0.00814081	0	0	0.255438	0.182745
18S	549	C	194	287	481	0.478008	0.0328634	0.323868	25	23	48	0.646485	0	0.397574	103	178	281	1.19251	0.0100308	0.544784	0.422075	0.0918373
18S	550	C	379	373	752	0.0229157	0	0.0224315	42	38	80	0.244856	0	0.198664	167	361	528	0.349758	0	0.25949	0.160195	0.100529
18S	551	U	395	301	696	0.250231	0	0.200378	89	36	125	0.0365961	0	0	328	530	858	0.0540034	0	0	0.0667926	0.094459
18S	552	G	310	605	915	0.0304949	0	0.0296239	35	24	59	1.62148	0.271484	0.622494	196	404	600	0.685617	0.0393137	0.407147	0.353088	0.245038
18S	553	U	71	906	977	0.0381618	0	0.0367952	31	86	117	0.501507	0.076259	0.335898	112	2121	2233	0.579121	0	0	0.124231	0.150423
18S	554	A	156	985	1141	0.0532788	0	0	16	192	208	0.0887826	0	0	111	903	1014	0.156661	0	0.135558	0.045186	0.0639027
18S	555	A	125	1398	1523	0.280585	0	0	10	239	249	0.187022	0	0	98	1018	1116	0.0789416	0	0.0732265	0.0244088	0.0345193
18S	556	U	136	1388	1524	0.234608	0	0	11	326	337	0.392275	0	0	105	1349	1454	0.159901	0	0	0	0
18S	557	U	144	1154	1298	0.0666838	0	0	6	315	321	0.346722	0	0	91	1458	1549	0.213792	0	0	0	0
18S	558	G	154	1335	1489	0.17475	0	0	14	339	353	0.421061	0	0	231	1820	2051	0.441623	0	0	0	0
18S	559	G	62	1331	1393	0.0921569	0	0	15	259	274	0.243071	0	0	192	983	1175	0.0276738	0	0.0269509	0.00898364	0.0127048
18S	560	A	261	797	1058	0.25095	0.0332046	0.200759	12	209	221	0.0791792	0	0	281	725	1006	0.0839788	0	0.0775438	0.0927675	0.0826633
18S	561	A	278	590	868	0.540928	0.140911	0.351303	31	104	135	0.465686	0.0921535	0.319328	275	447	722	0.442385	0.00199953	0.306998	0.325876	0.0186706
18S	562	U	439	994	1433	0.108376	0	0	23	97	120	0.590266	0.0460857	0.373114	279	733	1012	0.0548316	0	0	0.124371	0.175887
18S	563	G	410	505	915	0.452984	0.103107	0.311996	49	19	68	1.7475	0.278556	0.639406	292	330	622	0.531568	0.00133807	0.347438	0.432947	0.146704
18S	564	A	849	622	1471	0.110115	0	0	91	31	122	0.479675	0	0.325967	462	465	927	0.0661877	0	0	0.108656	0.153662
18S	565	G	1114	399	1513	0.138192	0	0	51	21	72	1.57884	0.282132	0.615499	430	163	593	0.390254	0.00330875	0.281048	0.298849	0.251591
18S	566	U	1063	465	1528	0.153768	0	0	77	57	134	0.411193	0.0371116	0.292917	329	122	451	0.800983	0.130345	0.445295	0.246071	0.184784
18S	567	C	651	441	1092	0.22333	0	0.182696	86	62	148	0.380164	0.108594	0.276794	253	64	317	1.59965	0.323527	0.616078	0.358523	0.186127
18S	568	C	1313	300	1613	0.196544	0	0	242	45	287	0.252932	0	0	893	131	1024	0.250266	0	0	0	0
18S	569	A	1104	104	1208	0.112049	0	0.100834	279	11	290	0.199045	0	0	706	547	1253	0.404032	0	0	0.0336112	0.0475334
18S	570	C	1447	442	1889	0.360482	0	0	309	18	327	0.284688	0	0	785	263	1048	0.289853	0	0	0	0
18S	571	U	981	167	1148	0.0678561	0	0.0635961	279	13	292	0.17573	0	0	640	98	738	0.00687115	0	0.00683344	0.0234765	0.0285057
18S	572	U	829	157	986	0.182326	0	0.154342	278	25	303	0.212025	0	0	619	42	661	0.100403	0	0.0913673	0.081903	0.0633641
18S	573	U	584	251	835	0.316321	0	0.240526	300	25	325	0.303954	0	0	723	73	796	0.132943	0	0	0.0801752	0.113385
18S	574	A	1139	204	1343	0.270122	0	0	332	48	380	0.467775	0	0	810	100	910	0.283071	0	0	0	0
18S	575	A	1353	192	1545	0.443963	0	0	215	17	232	0.174917	0	0	785	56	841	0.295236	0	0	0	0
18S	576	A	72	33	105	8.02023	0.751036	0.890069	11	5	16	10.2216	0.805724	0.915686	38	4	42	13.4749	0.85055	0.932413	0.912723	0.0174134	1	0.890069	0.915686	0.932413	0.912723	0.0174134
18S	577	U	697	49	746	0.0378402	0	0.0365077	100	11	111	0.343948	0	0.257635	336	33	369	0.432252	0	0.30237	0.198838	0.116228
18S	578	C	473	187	660	0.0881157	0	0.0810928	56	27	83	0.514021	0	0.342198	195	190	385	0.276108	0	0.216808	0.213366	0.106624
18S	579	C	340	199	539	0.239177	0	0.193302	27	28	55	0.880357	0	0.472675	240	174	414	0.0855422	0	0.0789766	0.248318	0.165368
18S	580	U	399	208	607	0.00659722	0	0	12	12	24	2.428	0	0.716647	232	165	397	0.0522334	0	0.0497593	0.255469	0.326734
18S	581	U	319	196	515	0.0526486	0	0.0501076	25	26	51	0.155769	0	0.137056	214	175	389	0.0178632	0	0	0.0623878	0.0566226
18S	582	U	569	123	692	0.321421	0	0	68	24	92	0.537754	0	0	461	156	617	0.442521	0	0	0	0
18S	583	A	409	75	484	0.0778694	0	0.0723823	26	12	38	0.279772	0	0.22308	340	46	386	0.0663221	0	0.0623482	0.11927	0.0735191
18S	584	A	314	49	363	0.356471	0	0.263326	12	3	15	1.81875	0.195383	0.659864	264	43	307	0.31811	0	0.241934	0.388375	0.19217
18S	585	C	81	144	225	1.17399	0.157013	0.541118	8	14	22	1.03623	0	0.52	95	39	134	2.16749	0.313855	0.685897	0.582338	0.0737326
18S	586	G	170	52	222	1.49203	0.081798	0.5998	27	4	31	0.616667	0	0.388962	205	129	334	0.305904	0	0.234783	0.407848	0.149614
18S	587	A	278	108	386	0.611858	0	0.380207	22	11	33	1.04379	0	0.51817	258	47	305	0.616195	0	0.382035	0.426804	0.0646097
18S	588	G	607	175	782	0.177054	0	0	19	17	36	1.23333	0	0.559004	214	418	632	0.241109	0	0	0.186335	0.263517
18S	589	G	230	622	852	0.172711	0	0	10	60	70	0.402504	0	0.289901	77	778	855	0.435008	0	0	0.0966336	0.136661
18S	590	A	7	84	91	8.65664	0.702233	0.897455	0	1	1	72.1389	0.963117	0.993117	6	73	79	6.61097	0.617783	0.87004	0.920204	0.0527581	1	0.897455	0.993117	0.87004	0.920204	0.0527581
18S	591	U	299	142	441	1.29351	0.196446	0.564545	13	133	146	0.111338	0	0.100801	120	308	428	0.48951	0	0.329154	0.3315	0.18933
18S	592	C	108	1606	1714	0.405345	0	0	9	139	148	0.283296	0	0.221917	60	891	951	0.311403	0	0	0.0739724	0.104613
18S	593	C	146	1694	1840	0.382153	0	0	40	271	311	0.35292	0	0	67	1077	1144	0.411499	0	0	0	0
18S	594	A	117	970	1087	0.21923	0	0.179946	39	159	198	0.204243	0	0.170314	48	404	452	0.73716	0.0324048	0.424888	0.258382	0.117803
18S	595	U	157	1080	1237	0.058616	0	0.0554127	21	311	332	0.294361	0	0	57	747	804	0.102126	0	0	0.0184709	0.0261218
18S	596	U	143	1240	1383	0.0610951	0	0	15	526	541	0.600492	0	0	31	644	675	0.0493918	0	0.0471336	0.0157112	0.022219
18S	597	G	133	2227	2360	0.478352	0	0	13	332	345	0.290976	0	0	36	1158	1194	0.438131	0	0	0	0
18S	598	G	258	1508	1766	0.282142	0	0	30	186	216	0.149155	0	0.130318	228	837	1065	0.373952	0	0	0.0434394	0.0614325
18S	599	A	139	1396	1535	0.229094	0	0	27	253	280	0.188098	0	0	67	604	671	0.013211	0	0.0130579	0.00435263	0.00615555
18S	600	G	258	1145	1403	0.234979	0	0	33	191	224	0.0701235	0	0	93	571	664	0.0642774	0	0	0	0
18S	601	G	16	77	93	11.2391	0.805288	0.919094	21	13	34	5.01587	0.61062	0.837752	5	14	19	33.6344	0.925156	0.972531	0.909792	0.0554151	1	0.919094	0.837752	0.972531	0.909792	0.0554151
18S	602	G	160	387	547	0.887449	0.0810494	0.470639	14	83	97	0.801134	0	0.447328	53	191	244	1.64417	0.262956	0.622771	0.51358	0.0777943
18S	603	C	199	820	1019	0.0958061	0	0	31	153	184	0.28006	0	0	247	410	657	0.0910334	0	0	0	0
18S	604	A	140	309	449	1.17726	0.0226129	0.541259	18	85	103	0.176175	0	0.151021	223	228	451	0.336529	0	0.252211	0.31483	0.165353
18S	605	A	286	327	613	0.572964	0	0.364635	77	34	111	0.0320437	0	0	495	358	853	0.368918	0	0	0.121545	0.171891
18S	606	G	291	327	618	0.698977	0	0.411802	52	27	79	0.226667	0	0.186685	192	276	468	0.255366	0	0.203766	0.267418	0.102333
18S	607	U	407	442	849	0.256065	0	0.204054	33	37	70	0.210329	0	0.175824	284	493	777	0.309783	0	0	0.126626	0.0902769
18S	608	C	697	337	1034	0.155856	0	0.134953	39	18	57	0.521456	0.0100956	0.346663	259	400	659	0.15133	0	0	0.160539	0.142676
18S	609	U	898	131	1029	0.347292	0	0.257956	55	16	71	0.246759	0	0.20015	426	261	687	0.160546	0	0	0.152702	0.110526
18S	610	G	2191	304	2495	0.457706	0	0	68	12	80	0.0278464	0	0.0274213	543	191	734	0.262011	0	0	0.00914044	0.0129265
18S	611	G	1233	324	1557	0.00266011	0	0	65	9	74	0.0696296	0	0.0659187	271	211	482	0.11095	0	0.100056	0.0553249	0.0415289
18S	612	U	1838	562	2400	0.35942	0	0	65	24	89	0.132222	0	0	327	210	537	0.0911194	0	0	0	0
18S	613	G	820	174	994	0.757108	0	0.43113	13	5	18	3.52573	0.463001	0.788208	55	120	175	1.91294	0.338339	0.657988	0.625775	0.147545
18S	614	C	1484	249	1733	0.0534602	0	0	79	19	98	0.246801	0	0	132	79	211	1.20199	0.109889	0.547037	0.182346	0.257876
18S	615	C	2614	242	2856	0.490211	0	0	176	14	190	0.675451	0	0	787	40	827	0.559903	0	0	0	0
18S	616	A	1921	220	2141	0.307117	0	0	64	11	75	0.0365497	0	0	272	42	314	0.385608	0	0.278934	0.0929782	0.131491
18S	617	G	898	84	982	0.464779	0	0.317524	18	2	20	2.53651	0.198153	0.727025	93	25	118	2.66713	0.214573	0.728978	0.591175	0.193503
18S	618	C	1296	182	1478	0.142897	0	0	59	35	94	0.321871	0	0	328	114	442	0.0376474	0	0	0	0
18S	619	A	1001	145	1146	0.0227744	0	0.0222863	28	26	54	0.302222	0	0.235368	356	100	456	0.150134	0	0.130785	0.12948	0.0869952
18S	620	G	313	70	383	2.05839	0.33054	0.673604	8	4	12	4.9453	0.437447	0.842703	160	52	212	1.7724	0	0.640387	0.718898	0.0885875
18S	621	C	291	131	422	1.4326	0.0890146	0.58949	17	13	30	1.2638	0	0.566335	172	90	262	1.29383	0	0.564985	0.573603	0.0112471
18S	622	C	906	145	1051	0.248395	0	0	38	35	73	0.198348	0	0	856	232	1088	0.528528	0	0	0	0
18S	623	G	291	101	392	0.932853	0.0101094	0.483266	6	24	30	1.06165	0	0.523137	230	65	295	1.18446	0	0.543061	0.516488	0.0248596
18S	624	C	531	264	795	0.164266	0	0	58	41	99	0.424	0	0	740	159	899	0.316568	0	0	0	0
18S	625	G	835	332	1167	0.536729	0	0	105	65	170	0.729565	0	0	2078	52	2130	0.761838	0	0	0	0
18S	626	G	226	338	564	0.0197837	0	0	25	26	51	0.112821	0	0.103165	220	83	303	1.57917	0	0.61306	0.238742	0.268013
18S	627	U	26	94	120	3.8921	0.525244	0.796935	1	7	8	6.1642	0.538072	0.873972	18	11	29	31.89	0.767507	0.970579	0.880495	0.0710398	1	0.796935	0.873972	0.970579	0.880495	0.0710398
18S	628	A	314	129	443	0.234459	0	0.190276	32	28	60	0.045173	0	0	333	106	439	1.28139	0	0.562231	0.250836	0.23349
18S	629	A	340	188	528	0.0378702	0	0	11	25	36	0.521321	0	0.348875	575	88	663	0.469311	0	0.319736	0.22287	0.158041
18S	630	U	203	218	421	0.45703	0	0.314183	23	9	32	0.705051	0	0.420989	410	128	538	0.935725	0	0.483861	0.406345	0.0700405
18S	631	U	92	159	251	1.85705	0.0670483	0.650893	9	25	34	0.686984	0	0.414242	500	536	1036	0.0367406	0	0	0.355045	0.269003
18S	632	C	90	335	425	0.786959	0	0.440969	6	34	40	0.437669	0	0.309684	1186	604	1790	0.519561	0	0	0.250218	0.18487
18S	633	C	160	373	533	0.702185	0.0107684	0.412974	20	65	85	0.270026	0	0	2657	696	3353	0.792473	0	0	0.137658	0.194678
18S	634	A	145	496	641	0.643821	0.0782227	0.392033	10	51	61	0.165591	0	0.14406	655	202	857	0.125822	0	0.111876	0.21599	0.125173
18S	635	G	71	599	670	0.801937	0.180863	0.44541	2	9	11	5.87685	0.601914	0.865067	164	81	245	2.92602	0.18511	0.746061	0.685513	0.176593
18S	636	C	205	1993	2198	0.438199	0	0	24	29	53	0.648148	0	0.397727	399	169	568	0.507967	0	0.337249	0.244992	0.174986
18S	637	U	145	1873	2018	0.296962	0	0	36	132	168	0.510717	0	0	279	166	445	0.807623	0	0.447342	0.149114	0.210879
18S	638	C	153	1308	1461	0.0515276	0	0.0490345	40	102	142	0.390676	0	0	237	210	447	0.553373	0	0.356752	0.135262	0.157891
18S	639	C	80	2314	2394	0.36881	0	0	41	116	157	0.462236	0	0	220	278	498	0.140615	0	0.123497	0.0411655	0.0582169
18S	640	A	220	1416	1636	0.0161746	0	0	24	41	65	0.410774	0	0.294331	176	172	348	0.194842	0	0.163462	0.152597	0.120405
18S	641	A	211	1548	1759	0.102393	0	0	38	35	73	0.255856	0	0.205946	125	102	227	0.811501	0.0899261	0.449059	0.218335	0.183537
18S	642	U	321	2337	2658	0.471343	0	0	104	62	166	0.513972	0	0	228	263	491	0.219738	0	0	0	0
18S	643	A	137	1759	1896	0.308868	0	0	35	39	74	0.168444	0	0.145825	152	261	413	0.0593935	0	0	0.0486084	0.0687427
18S	644	G	5	79	84	14.9431	0.826446	0.937969	2	3	5	13.4926	0.81658	0.94183	14	8	22	18.1237	0.878383	0.949868	0.943223	0.00495654	1	0.937969	0.94183	0.949868	0.943223	0.00495654
18S	645	C	88	1347	1435	0.258852	0	0	13	17	30	1.44624	0.0854991	0.599109	97	307	404	0.0100686	0	0.00999265	0.203034	0.280097
18S	646	G	87	540	627	0.555732	0	0.357582	5	60	65	0.0478114	0	0.0462993	69	446	515	0.130663	0	0	0.134627	0.158782
18S	647	U	121	621	742	0.117646	0	0.105389	26	86	112	0.446804	0	0	79	536	615	0.216198	0	0	0.0351298	0.049681
18S	648	A	82	237	319	1.35201	0.026813	0.575597	19	26	45	0.528986	0	0.350962	117	199	316	0.85496	0.0698825	0.46169	0.46275	0.0917102
18S	649	U	48	135	183	2.30876	0.218653	0.69892	25	30	55	0.177778	0	0.153267	97	433	530	0.234777	0	0.190428	0.347538	0.248927
18S	650	A	170	338	508	0.0635451	0	0	59	18	77	0.160541	0	0	141	356	497	0.481481	0	0.325441	0.10848	0.153414
18S	651	U	103	417	520	0.0857539	0	0	23	5	28	1.68352	0.293268	0.635522	98	460	558	0.523355	0.101334	0.343958	0.326493	0.259745
18S	652	U	37	322	359	0.224352	0	0.183658	60	60	120	0.371625	0	0	150	1078	1228	0.287234	0	0	0.0612193	0.0865772
18S	653	A	98	318	416	0.000426326	0	0	22	22	44	0.901235	0.047422	0.479632	70	780	850	0.138569	0	0.12183	0.200487	0.203555
18S	654	A	229	227	456	0.115317	0	0	66	17	83	0.0507937	0	0	186	973	1159	0.161504	0	0	0	0
18S	655	A	83	219	302	0.473927	0.0411775	0.322262	54	40	94	0.136842	0	0	51	1621	1672	0.418198	0	0	0.107421	0.151916
18S	656	G	191	207	398	0.127485	0	0.113322	72	15	87	0.0522727	0	0	158	948	1106	0.0614474	0	0	0.0377741	0.0534207
18S	657	U	159	218	377	0.237537	0	0.192354	72	33	105	0.17956	0	0	164	1301	1465	0.321616	0	0	0.0641181	0.0906767
18S	658	U	382	177	559	0.174266	0	0	126	44	170	0.491098	0	0	237	1191	1428	0.330705	0	0	0	0
18S	659	G	151	195	346	0.477842	0.0902725	0.323969	34	6	40	1.48591	0.171728	0.603655	86	483	569	0.693587	0.0738955	0.409962	0.445862	0.116969
18S	660	C	262	316	578	0.117137	0	0	34	17	51	1.03184	0.120761	0.512687	124	554	678	0.291327	0	0.22586	0.246183	0.209796
18S	661	U	499	219	718	0.272647	0	0	55	27	82	0.301473	0	0.233804	141	897	1038	0.287638	0	0	0.0779347	0.110216
18S	662	G	244	126	370	0.514076	0	0.340137	11	36	47	1.31458	0.125891	0.573115	89	313	402	0.694431	0.0210002	0.410432	0.441228	0.0975741
18S	663	C	446	239	685	0.235973	0	0	120	53	173	0.434483	0	0	187	498	685	0.18863	0	0	0	0
18S	664	A	500	134	634	0.164304	0	0	100	66	166	0.389687	0	0	177	150	327	0.508198	0	0.33764	0.112547	0.159165
18S	665	G	377	256	633	0.187364	0	0	69	38	107	0.0116255	0	0	222	73	295	0.386562	0	0.279472	0.0931575	0.131745
18S	666	U	436	225	661	0.221769	0	0	68	58	126	0.135083	0	0	168	123	291	0.289384	0	0.225033	0.0750111	0.106082
18S	667	U	480	268	748	0.342709	0	0	101	62	163	0.331572	0	0	207	60	267	0.265464	0	0.210397	0.0701322	0.0991819
18S	668	A	69	14	83	5.61455	0.67707	0.850349	23	0	23	4.57315	0.583862	0.826749	40	5	45	5.90193	0.671149	0.857815	0.844971	0.0132403	1	0.850349	0.826749	0.857815	0.844971	0.0132403
18S	669	A	257	58	315	0.649226	0.0732953	0.394412	77	6	83	0.61455	0.0644955	0.38346	124	66	190	0.511751	0	0.339692	0.372521	0.0236405
18S	670	A	350	69	419	0.195899	0	0.164136	108	24	132	0.0207185	0	0.0204485	176	64	240	0.119087	0	0.106811	0.0971317	0.0590581
18S	671	A	348	25	373	0.292751	0	0.226925	103	9	112	0.229794	0	0.18821	125	190	315	0.198383	0	0	0.138378	0.0991166
18S	672	A	591	20	611	0.284913	0	0	119	16	135	0.0464052	0	0.0446611	160	205	365	0.32122	0	0	0.014887	0.0210534
18S	673	G	580	8	588	0.294303	0	0	129	10	139	0.0411111	0	0.0397605	192	84	276	0.0759326	0	0	0.0132535	0.0187433
18S	674	C	571	92	663	0.438554	0	0	222	18	240	0.438451	0	0	283	44	327	0.262093	0	0	0	0
18S	675	U	304	51	355	0.131492	0	0.1165	177	19	196	0.280936	0	0	206	37	243	0.0574681	0	0.0545565	0.0570189	0.0475929
18S	676	C	399	188	587	0.385034	0	0	206	20	226	0.399706	0	0	294	88	382	0.371715	0	0	0	0
18S	677	G	67	64	131	1.89739	0.366538	0.656579	13	84	97	0.426871	0	0.301321	53	28	81	2.14634	0.393306	0.684825	0.547575	0.174509
18S	678	U	167	97	264	0.319371	0	0.242757	80	59	139	0.0757937	0	0	139	113	252	0.102459	0	0	0.0809191	0.114437
18S	679	A	118	89	207	0.594177	0	0.373845	49	70	119	0.019537	0	0.0193206	75	128	203	0.0533224	0	0.0508598	0.148008	0.160209
18S	680	G	47	131	178	0.703228	0	0.414238	6	113	119	0.0706481	0	0	29	88	117	0.764501	0	0.435358	0.283199	0.200437
18S	681	U	45	150	195	0.547732	0	0.355064	8	21	29	2.67556	0.412937	0.734594	70	165	235	0.226507	0	0	0.363219	0.299952
18S	682	U	94	279	373	0.154694	0	0	14	83	97	0.0455782	0	0	17	265	282	0.389792	0	0	0	0
18S	683	G	6	151	157	1.25394	0.147976	0.557899	0	2	2	31.1556	0.929846	0.97905	2	36	38	3.86068	0.503036	0.79848	0.778476	0.172515	1	0.557899	0.97905	0.79848	0.778476	0.172515
18S	684	G	42	345	387	0.0592497	0	0	9	113	122	0.346522	0	0	4	240	244	0.279546	0	0	0	0
18S	685	A	96	283	379	0.0189181	0	0.018615	4	70	74	0.0952593	0	0.088046	18	108	126	0.537883	0	0.351555	0.152739	0.143414
18S	686	U	45	106	151	1.87705	0.266423	0.653917	5	54	59	0.367037	0	0.271805	7	49	56	2.63021	0.421155	0.728053	0.551258	0.199908
18S	687	C	60	629	689	0.410741	0	0	17	105	122	0.41075	0	0	15	169	184	0.0787387	0	0.0733591	0.024453	0.0345818
18S	688	U	108	754	862	0.515463	0	0	37	58	95	0.184028	0	0	40	197	237	0.179552	0	0	0	0
18S	689	U	60	516	576	0.169632	0	0	4	91	95	0.100347	0	0	22	184	206	0.0108964	0	0.0108307	0.00361024	0.00510565
18S	690	G	28	435	463	0.109435	0	0.0988322	2	57	59	0.860926	0	0.466814	9	305	314	0.260176	0	0	0.188549	0.200858
18S	691	G	24	297	321	0.691166	0.0541333	0.409444	1	61	62	0.947795	0.00670293	0.490597	17	313	330	0.223632	0	0	0.300014	0.214713
18S	692	G	35	294	329	0.645286	0.0208271	0.392927	29	45	74	0.714519	0	0.420012	32	169	201	0.434818	0	0.304097	0.372345	0.0495095
18S	693	A	70	419	489	0.104331	0	0.0946494	7	54	61	1.28047	0.118913	0.565493	74	94	168	0.839513	0.0781398	0.457851	0.372664	0.201438
18S	694	G	129	474	603	0.142237	0	0	17	64	81	0.770461	0	0.438194	89	80	169	0.902418	0.105771	0.475825	0.304673	0.215983
18S	695	C	58	752	810	0.411344	0	0	9	241	250	0.477291	0	0	42	323	365	0.137098	0	0	0	0
18S	696	G	83	473	556	0.109136	0	0	10	364	374	0.68477	0	0	125	480	605	0.504015	0	0	0	0
18S	697	G	280	333	613	0.159537	0	0	69	179	248	0.45261	0	0	268	299	567	0.446088	0	0	0	0
18S	698	G	192	108	300	0.93278	0.139999	0.483441	24	63	87	0.704924	0	0.416238	172	112	284	0.20308	0	0.169294	0.356324	0.135066
18S	699	C	131	313	444	0.302172	0	0.232454	23	119	142	0.0595183	0	0	96	129	225	0.509636	0	0.338581	0.190345	0.141396
18S	700	G	124	344	468	0.234328	0	0.190171	28	59	87	0.490152	0	0.331455	212	48	260	0.25347	0	0.202834	0.241487	0.0638267
18S	701	G	251	252	503	0.139881	0	0.122929	23	41	64	0.878462	0	0.471511	258	90	348	0.129481	0	0	0.198147	0.199706
18S	702	G	306	76	382	0.490455	0	0.329642	32	19	51	0.999573	0	0.504748	285	26	311	0.0985399	0	0	0.27813	0.209257
18S	703	C	918	107	1025	0.534265	0	0	83	69	152	0.559768	0	0	424	28	452	0.513171	0	0	0	0
18S	704	G	768	103	871	0.467495	0	0	36	20	56	0.077193	0	0.0728477	233	22	255	0.219097	0	0	0.0242826	0.0343407
18S	705	G	490	50	540	0.120928	0	0	10	15	25	1.16068	0.0974338	0.546919	80	22	102	0.823085	0.0952652	0.453896	0.333605	0.238932
18S	706	U	388	51	439	0.0080303	0	0.00798433	16	13	29	0.485926	0	0.334523	72	18	90	0.777289	0.0184926	0.440066	0.260858	0.183927
18S	707	C	403	84	487	0.1926	0	0	17	13	30	0.227957	0	0.190647	64	28	92	0.4454	0	0.31046	0.167036	0.12784
18S	708	C	188	118	306	0.193775	0	0.162765	14	13	27	0.189286	0	0.164087	48	27	75	0.392105	0	0.284351	0.203734	0.0570072
18S	709	G	48	57	105	2.3739	0.354504	0.70558	4	5	9	2.10778	0	0.700776	6	2	8	9.02222	0.508414	0.910314	0.772223	0.0976646	1
18S	710	C	41	65	106	1.71495	0.204244	0.633851	8	3	11	1.00833	0.0355435	0.52381	11	3	14	3.14	0.237183	0.770867	0.642843	0.101061
18S	711	C	52	64	116	1.02317	0.0349651	0.507872	5	4	9	1.17889	0.0913947	0.567076	14	9	23	0.940278	0	0.495245	0.523398	0.0313126
18S	712	G	41	50	91	1.31027	0.0674686	0.56983	2	4	6	2.05714	0.208234	0.705882	6	9	15	1.78403	0.153735	0.655524	0.643746	0.056164
18S	713	C	105	87	192	0.0742084	0	0	10	19	29	0.401852	0	0	17	22	39	0.0169444	0	0	0	0
18S	714	G	121	54	175	0.0861111	0	0	7	15	22	0.214976	0	0	9	12	21	0.878788	0.0158989	0.479339	0.15978	0.225962
18S	715	A	279	78	357	0.640503	0	0	15	3	18	0.045614	0	0	63	9	72	0.463623	0	0	0	0
18S	716	G	121	40	161	0.0603567	0	0	16	31	47	0.697917	0	0	32	15	47	0.120602	0	0.109661	0.0365537	0.0516947
18S	717	G	91	12	103	0.530021	0	0.348605	5	5	10	0.69899	0	0.434673	21	7	28	1.25824	0.0950205	0.565817	0.449698	0.0893104
18S	718	C	119	27	146	0.0173091	0	0.0171292	7	1	8	1.05802	0.0252482	0.543437	47	17	64	0.037094	0	0.0363058	0.198957	0.24371
18S	719	G	53	14	67	1.33954	0.220579	0.576188	9	0	9	0.875556	0.0204183	0.493116	12	28	40	0.914634	0.0852402	0.483871	0.517725	0.0415114
18S	720	A	61	49	110	0.361261	0	0.267155	9	3	12	0.488889	0	0.346247	22	47	69	0.212222	0	0.177156	0.26352	0.0690788
18S	721	G	44	52	96	0.566552	0.0117499	0.364051	11	5	16	0.130065	0	0.121415	35	73	108	0.191743	0	0	0.161822	0.151345
18S	722	C	58	110	168	0.16693	0	0	6	0	6	2.04603	0.184947	0.704757	9	173	182	0.520826	0	0	0.234919	0.332225
18S	723	C	96	87	183	0.168478	0	0	14	5	19	0.0572222	0	0.0568119	49	79	128	0.185616	0	0	0.0189373	0.0267814
18S	724	A	58	42	100	0.947085	0.0413378	0.488898	8	6	14	0.662963	0.0542618	0.415313	21	42	63	1.14757	0	0.538274	0.480828	0.0505216
18S	725	C	69	102	171	0.295672	0	0.229228	9	15	24	0.0577778	0	0.0567686	34	64	98	0.518406	0	0.343701	0.209899	0.117934
18S	726	C	51	128	179	0.444136	0	0.308732	16	35	51	0.46859	0	0	42	100	142	0.176301	0	0.150774	0.153169	0.126051
18S	727	G	75	94	169	0.831961	0.146066	0.4556	4	19	23	0.447685	0	0.318406	20	65	85	1.25129	0.221701	0.558696	0.444234	0.0984266
18S	728	C	94	163	257	0.301378	0	0.232276	12	15	27	0.318254	0	0.248144	39	120	159	0.220625	0	0.181678	0.220699	0.0283424
18S	729	C	100	240	340	0.0384816	0	0.0371606	27	26	53	0.326337	0	0	57	147	204	0.0461247	0	0	0.0123869	0.0175177
18S	730	C	157	460	617	0.437774	0	0	18	25	43	0.108838	0	0	86	350	436	0.590643	0	0	0	0
18S	731	G	71	501	572	0.349699	0	0	4	24	28	0.424138	0	0.305211	54	212	266	0.235789	0	0	0.101737	0.143878
18S	732	U	44	447	491	0.200971	0	0	0	63	63	0.413889	0	0	48	282	330	0.417858	0	0	0	0
18S	733	C	37	668	705	0.464904	0	0	7	50	57	0.378927	0	0	40	209	249	0.231556	0	0	0	0
18S	734	C	44	281	325	0.307396	0	0.235674	5	32	37	0.00116959	0	0.00119976	25	87	112	0.769617	0.0734908	0.437092	0.224655	0.178123
18S	735	C	12	271	283	0.491549	0.0714364	0.330336	3	26	29	0.273704	0	0.220663	20	81	101	0.87549	0.101078	0.469259	0.340086	0.101723
18S	736	C	40	277	317	0.272956	0	0.214958	4	31	35	0.0351852	0	0	14	176	190	0.0941827	0	0	0.0716526	0.101332
18S	737	G	13	249	262	0.443008	0.00551809	0.307814	2	11	13	1.5754	0.309396	0.62916	18	99	117	0.406685	0	0.290861	0.409279	0.155634
18S	738	C	13	299	312	0.09929	0	0.0905852	1	30	31	0.0236111	0	0.0237929	5	68	73	1.15	0.125507	0.538267	0.217548	0.228416
18S	739	C	26	396	422	0.274704	0	0	4	14	18	0.673684	0.0733864	0.415584	22	59	81	0.771138	0.0241647	0.43841	0.284665	0.201504
18S	740	C	47	370	417	0.336869	0	0	8	29	37	0.25614	0	0	68	51	119	0.111019	0	0.10068	0.0335601	0.0474611
18S	741	C	76	249	325	0.162747	0	0	13	23	36	0.218619	0	0	83	79	162	0.206135	0	0	0	0
18S	742	U	144	120	264	0.0283857	0	0.0277039	8	13	21	0.505556	0	0.346247	122	99	221	0.44029	0	0	0.12465	0.1571
18S	743	U	121	58	179	0.498148	0.0800629	0.333747	23	14	37	0.130994	0	0	208	36	244	0.519728	0	0	0.111249	0.15733
18S	744	G	83	54	137	0.958776	0.207343	0.491295	15	4	19	0.991667	0.165037	0.51073	67	18	85	0.581783	0	0.370526	0.457517	0.0620215
18S	745	C	101	53	154	0.698136	0.129117	0.412687	23	1	24	0.758222	0.121502	0.441283	51	33	84	0.637124	0.0369394	0.39199	0.41532	0.0202098
18S	746	C	157	93	250	0.063745	0	0	29	4	33	0.372876	0.0201178	0.277548	50	20	70	0.974335	0.160095	0.497046	0.258198	0.203379
18S	747	U	140	47	187	0.291489	0	0.226634	29	16	45	0.0727053	0	0.0691795	50	49	99	0.381444	0	0.278133	0.191315	0.0888855
18S	748	C	262	56	318	0.283873	0	0	60	10	70	0.301721	0	0	103	23	126	0.0469816	0	0.0452134	0.0150711	0.0213138
18S	749	U	172	62	234	0.0424113	0	0.0408526	46	8	54	0.030101	0	0.0297465	85	50	135	0.0236111	0	0	0.023533	0.017247
18S	750	C	201	108	309	0.176846	0	0	73	10	83	0.317328	0	0	114	44	158	0.162124	0	0	0	0
18S	751	G	230	50	280	0.0132859	0	0.0131579	62	26	88	0.250437	0	0	144	31	175	0.0585859	0	0	0.00438597	0.00620269
18S	752	G	75	30	105	2.26174	0.409467	0.695427	23	24	47	0.66412	0.0133078	0.404141	81	18	99	1.18411	0.00621341	0.544641	0.54807	0.118941
18S	753	C	139	255	394	0.0787342	0	0	51	17	68	0.295652	0	0.230769	84	77	161	0.729492	0	0.423307	0.218025	0.173049
18S	754	G	169	92	261	0.6243	0.0586375	0.385256	37	12	49	0.996667	0.183542	0.504216	90	28	118	1.81653	0.256417	0.646883	0.512118	0.106955
18S	755	C	243	62	305	0.535984	0.0737647	0.349696	76	5	81	0.352304	0	0.262892	172	38	210	0.802844	0.101939	0.446494	0.353027	0.0749925
18S	756	C	436	17	453	0.0723935	0	0.0676454	77	2	79	0.475	0	0.324786	211	27	238	0.731055	0.0299378	0.423341	0.271924	0.149946
18S	757	C	525	11	536	0.027726	0	0	173	5	178	0.374178	0	0	593	48	641	0.378574	0	0	0	0
18S	758	C	746	26	772	0.170548	0	0	144	1	145	0.0902588	0	0	703	22	725	0.397107	0	0	0	0
18S	759	C	939	16	955	0.301104	0	0	201	7	208	0.382669	0	0	1027	31	1058	0.607691	0	0	0	0
18S	760	U	667	9	676	0.0982767	0	0.0896032	124	1	125	0.117813	0	0.10615	546	21	567	0.155536	0	0	0.065251	0.0466313
18S	761	C	775	17	792	0.0263276	0	0	253	1	254	0.500871	0	0	591	33	624	0.258951	0	0	0	0
18S	762	G	350	7	357	1.47291	0.0802744	0.596291	61	2	63	1.38472	0.0552304	0.584494	193	17	210	1.40353	0.14901	0.585099	0.588628	0.00542428
18S	763	A	643	25	668	0.383807	0	0.277656	72	9	81	0.924255	0	0.483382	174	40	214	1.35881	0.175202	0.577196	0.446078	0.125099
18S	764	U	2443	66	2509	0.683227	0	0	314	1	315	0.518882	0	0	641	30	671	0.341584	0	0	0	0
18S	765	G	326	20	346	2.18527	0.233442	0.686676	28	0	28	6.03142	0.494896	0.862009	154	27	181	1.6594	0.229942	0.625267	0.724651	0.10031
18S	766	C	659	65	724	0.495494	0	0.331631	72	1	73	1.77132	0.0424001	0.642293	303	38	341	0.29165	0	0.226309	0.400078	0.176587
18S	767	U	633	58	691	0.698137	0	0.41147	87	2	89	1.46827	0.0699381	0.597548	168	18	186	1.59382	0.298167	0.615738	0.541585	0.0923048
18S	768	C	1049	114	1163	0.00870561	0	0.00863784	151	34	185	0.183393	0	0.15568	461	40	501	0.0484949	0	0	0.0547725	0.0714392
18S	769	U	1278	185	1463	0.207445	0	0	197	55	252	0.112121	0	0	394	199	593	0.158025	0	0	0	0
18S	770	U	1574	125	1699	0.346007	0	0	560	16	576	0.663951	0	0	599	68	667	0.222971	0	0	0	0
18S	771	A	1507	64	1571	0.351357	0	0	384	32	416	0.517213	0	0	539	31	570	0.0781475	0	0	0	0
18S	772	G	960	55	1015	0.0840332	0	0.0775895	166	17	183	0.310326	0	0.237818	533	38	571	0.0123155	0	0	0.105136	0.0990232
18S	773	C	1674	124	1798	0.452622	0	0	259	31	290	0.217793	0	0	754	82	836	0.330917	0	0	0	0
18S	774	U	931	199	1130	0.0965223	0	0	151	27	178	0.329299	0	0.248769	722	75	797	0.216444	0	0	0.082923	0.117271
18S	775	G	175	78	253	3.05853	0.499147	0.754337	39	28	67	2.44673	0.272257	0.712912	310	119	429	0.608501	0.0753094	0.378851	0.615367	0.168095
18S	776	A	71	129	200	3.77474	0.514209	0.791389	20	67	87	1.43775	0.000176288	0.592548	292	146	438	0.629258	0.0887572	0.386765	0.590234	0.165195
18S	777	G	164	429	593	0.435354	0	0.303664	27	66	93	0.980615	0	0.49778	144	211	355	1.20446	0.248842	0.547072	0.449505	0.105071
18S	778	U	241	817	1058	0.311835	0	0	45	325	370	0.64127	0	0	220	544	764	0.0113435	0	0	0	0
18S	779	G	69	792	861	0.159719	0	0	4	185	189	0.22076	0	0	109	620	729	0.105251	0	0.0953464	0.0317821	0.0449467
18S	780	U	73	739	812	0.150977	0	0	1	211	212	0.390662	0	0	236	1084	1320	0.417478	0	0	0	0
18S	781	C	257	119	376	1.01609	0.0807941	0.504655	8	44	52	1.65283	0.112525	0.627507	303	583	886	0.0260804	0	0.0254455	0.385869	0.259746
18S	782	C	344	435	779	0.0205271	0	0.0201395	12	68	80	0.656927	0	0.399449	423	490	913	0.102371	0	0.0929563	0.170848	0.164356
18S	783	C	687	246	933	0.130205	0	0	20	104	124	0.0269333	0	0.0264329	1166	305	1471	0.322992	0	0	0.00881096	0.0124606
18S	784	G	216	183	399	1.32642	0.245077	0.570768	12	32	44	2.02568	0.291977	0.674449	347	79	426	1.77442	0.309861	0.640105	0.628441	0.0431239
18S	785	C	220	456	676	0.370376	0	0.270565	22	109	131	0.100084	0	0	717	261	978	0.162354	0	0.1398	0.136788	0.110478
18S	786	G	146	955	1101	0.121143	0	0	15	65	80	0.679287	0	0.407505	606	362	968	0.210847	0	0.174281	0.193929	0.166942
18S	787	G	348	982	1330	0.254203	0	0	30	92	122	0.128275	0	0.114516	1559	493	2052	0.509271	0	0	0.038172	0.0539834
18S	788	G	190	1333	1523	0.317585	0	0	29	69	98	0.615264	0.0690567	0.383303	1399	380	1779	0.436311	0	0	0.127768	0.180691
18S	789	G	111	426	537	1.39591	0.187207	0.583075	26	132	158	0.243955	0	0.197109	607	319	926	0.141867	0	0.124359	0.301514	0.201296
18S	790	C	240	1156	1396	0.101837	0	0	31	105	136	0.573317	0	0.366099	867	366	1233	0.247884	0	0	0.122033	0.172581
18S	791	C	223	913	1136	0.166706	0	0.142994	71	173	244	0.12449	0	0	477	222	699	0.329571	0	0.248145	0.130379	0.101697
18S	792	C	283	1637	1920	0.329244	0	0	34	314	348	0.362432	0	0	434	577	1011	0.158805	0	0	0	0
18S	793	G	222	813	1035	0.301008	0	0.231537	39	196	235	0.0105932	0	0.0105263	199	109	308	1.70036	0.189836	0.630434	0.290833	0.256526
18S	794	A	294	893	1187	0.0947905	0	0.0866499	67	185	252	0.0405797	0	0	248	134	382	0.906034	0	0.476002	0.187551	0.207011
18S	795	A	647	2195	2842	0.628726	0	0	121	618	739	0.745991	0	0	409	243	652	0.00656798	0	0.00653506	0.00217835	0.00308066
18S	796	G	351	1065	1416	0.160598	0	0	40	91	131	0.907071	0	0.477533	309	59	368	0.829178	0	0.453979	0.310504	0.21977
18S	797	C	49	476	525	1.30807	0.137629	0.567205	4	14	18	12.383	0.694588	0.928932	67	134	201	2.49642	0.321488	0.715006	0.737047	0.148495		0.880933	0.928932	0.715006	0.841624	0.0916515
18S	798	G	729	607	1336	0.186387	0	0	134	193	327	0.392344	0	0	951	231	1182	0.461341	0	0	0	0
18S	799	U	14	108	122	8.28627	0.696439	0.893096	0	0	0	213.333	0.987102	1	32	7	39	18.8164	0.852218	0.950736	0.947944	0.043688	1	0.893096	1	0.950736	0.947944	0.043688
18S	800	U	437	401	838	0.217269	0	0.178664	110	76	186	0.0627451	0	0	689	273	962	0.193689	0	0	0.0595547	0.084223
18S	801	U	584	195	779	0.241311	0	0.194601	113	65	178	0.123215	0	0	630	665	1295	0.383059	0	0	0.0648669	0.0917357
18S	802	A	516	194	710	0.187811	0	0.158302	71	120	191	0.409375	0	0	171	496	667	0.347705	0	0.258285	0.138862	0.106336
18S	803	C	578	346	924	0.156877	0	0	57	86	143	0.248071	0	0	433	811	1244	0.310558	0	0	0	0
18S	804	U	673	818	1491	0.525298	0	0	30	44	74	0.467852	0	0.321654	422	699	1121	0.20208	0	0	0.107218	0.151629
18S	805	U	472	452	924	0.236384	0	0	29	56	85	0.0187338	0	0.0186017	389	458	847	0.0396095	0	0.0381437	0.0189151	0.0155737
18S	806	U	400	386	786	0.104814	0	0	27	36	63	0.335764	0	0.25434	510	875	1385	0.403086	0	0	0.0847799	0.119897
18S	807	G	190	205	395	0.735915	0.099628	0.424552	17	21	38	0.868091	0.0855674	0.471161	304	595	899	0.0745062	0	0	0.298571	0.211977
18S	808	A	128	293	421	0.472828	0	0.321551	23	10	33	0.803595	0.00465512	0.452938	249	411	660	0.182871	0	0.154797	0.309762	0.122001
18S	809	A	89	508	597	0.0856187	0	0	16	10	26	0.962551	0.0456729	0.499893	178	343	521	0.446573	0.0769825	0.30912	0.269671	0.205978
18S	810	A	82	420	502	0.0377513	0	0.0364478	22	18	40	0.163415	0	0.143469	295	291	586	0.214575	0	0.176915	0.118944	0.0599103
18S	811	A	114	188	302	0.681188	0	0.40598	18	26	44	0.140741	0	0.125828	147	272	419	0.679233	0.0690812	0.405064	0.312291	0.13185
18S	812	A	171	147	318	0.760954	0	0.432897	27	9	36	0.676276	0	0.410051	203	376	579	0.202395	0	0.168568	0.337172	0.119585
18S	813	A	168	118	286	1.08645	0.0565166	0.521588	1	6	7	7.84722	0.688134	0.899682	99	474	573	0.185075	0	0.156402	0.52589	0.303458
18S	814	U	126	85	211	2.2793	0.348048	0.696058	21	20	41	0.849471	0.0648578	0.465295	65	350	415	0.924332	0.108601	0.48094	0.547431	0.105289
18S	815	U	248	49	297	1.43311	0.158859	0.589817	57	17	74	0.0807407	0	0.0756419	143	349	492	0.642912	0	0.391808	0.352422	0.21175
18S	816	A	660	148	808	0.125766	0	0	70	24	94	0.0991813	0	0	304	798	1102	0.310638	0	0	0	0
18S	817	G	986	119	1105	0.355736	0	0	123	23	146	0.388511	0	0	137	742	879	0.0857323	0	0	0	0
18S	818	A	1690	207	1897	0.632133	0	0	165	64	229	0.593237	0	0	291	852	1143	0.255837	0	0	0	0
18S	819	G	675	294	969	0.126105	0	0	52	30	82	0.408166	0	0.292358	225	650	875	0.0107813	0	0.0106784	0.101012	0.135372
18S	820	U	809	584	1393	0.415583	0	0	55	86	141	0.187089	0	0	191	2212	2403	0.713519	0	0	0	0
18S	821	G	144	153	297	2.14411	0.256354	0.682673	19	33	52	1.44298	0.161082	0.595261	46	193	239	2.77981	0.139808	0.736248	0.671394	0.0581079
18S	822	U	111	379	490	0.809007	0	0.447714	9	42	51	1.44274	0.105471	0.595309	24	231	255	2.35673	0.047926	0.702909	0.581978	0.104608
18S	823	U	166	299	465	0.894349	0	0.47265	29	122	151	0.255263	0	0	32	416	448	0.721876	0	0.419781	0.297477	0.211452
18S	824	C	205	1084	1289	0.433359	0	0	52	179	231	0.579119	0	0	74	1503	1577	0.633573	0	0	0	0
18S	825	A	271	636	907	0.206791	0	0	18	91	109	0.0991919	0	0	47	318	365	0.774742	0	0.437211	0.145737	0.206103
18S	826	A	341	373	714	0.0206371	0	0	18	79	97	0.0291383	0	0	33	284	317	0.863382	0	0.464125	0.154708	0.21879
18S	827	A	207	255	462	0.460043	0	0.315556	12	101	113	0.261598	0	0	49	276	325	0.533538	0	0.34861	0.221389	0.157126
18S	828	G	171	102	273	1.58731	0.176004	0.614364	9	17	26	2.34198	0.367635	0.708629	22	315	337	0.496483	0	0.332424	0.551806	0.159829
18S	829	C	322	741	1063	0.386696	0	0	29	31	60	0.379417	0	0.278364	52	408	460	0.0972041	0	0.0887681	0.122377	0.1161
18S	830	A	142	204	346	1.14044	0.109884	0.533525	17	39	56	0.327875	0	0.250223	40	211	251	1.05075	0	0.513367	0.432372	0.129061
18S	831	G	103	988	1091	0.428551	0	0	6	30	36	0.788889	0.0750669	0.447759	10	499	509	0.167669	0	0	0.149253	0.211075
18S	832	G	153	210	363	0.987424	0.0772043	0.497524	2	52	54	0.0979798	0	0.090739	11	350	361	0.224739	0	0.183914	0.257392	0.174007
18S	833	C	192	323	515	0.418411	0	0.295389	2	46	48	0.2161	0	0.180732	41	904	945	0.610559	0	0	0.158707	0.121594
18S	834	C	428	181	609	0.265574	0	0.210117	51	13	64	0.147009	0	0	211	245	456	0.10795	0	0	0.0700389	0.09905
18S	835	C	981	257	1238	0.420474	0	0	51	47	98	0.452525	0	0	365	238	603	0.401619	0	0	0	0
18S	836	G	514	106	620	0.278154	0	0.217896	30	16	46	0.304019	0	0.237007	170	67	237	0.559711	0	0.359825	0.271576	0.0628872
18S	837	A	481	176	657	0.294394	0	0.227705	32	7	39	0.594722	0.0959993	0.378871	139	133	272	0.273097	0	0.215133	0.273903	0.0744008
18S	838	G	562	522	1084	0.245796	0	0	24	28	52	0.273795	0	0.218176	183	61	244	0.313968	0	0.239691	0.152622	0.108277
18S	839	C	264	712	976	0.0998408	0	0	27	42	69	0.0346032	0	0	88	62	150	1.07763	0.0758227	0.520341	0.173447	0.245291
18S	840	C	394	690	1084	0.184199	0	0	1	55	56	0.229045	0	0.189059	26	110	136	1.07032	0.122274	0.518811	0.235957	0.214384
18S	841	G	200	151	351	1.7911	0.361155	0.642372	7	63	70	0.0475743	0	0	24	72	96	1.89507	0.309475	0.656925	0.433099	0.306305
18S	842	C	348	596	944	0.0344503	0	0	6	72	78	0.188186	0	0	116	113	229	0.131159	0	0.116399	0.0387996	0.0548709
18S	843	C	555	784	1339	0.35024	0	0	7	75	82	0.242035	0	0	161	138	299	0.140593	0	0	0	0
18S	844	U	481	593	1074	0.177871	0	0	5	115	120	0.532782	0	0	126	204	330	0.242565	0	0	0	0
18S	845	G	714	303	1017	0.162792	0	0	27	40	67	0.0946078	0	0	240	70	310	0.199035	0	0	0	0
18S	846	G	587	143	730	0.137893	0	0.121329	11	32	43	0.338384	0	0.257198	321	164	485	0.536123	0	0	0.126176	0.105056
18S	847	A	632	157	789	0.0197187	0	0	6	25	31	0.781944	0.0726488	0.446648	218	78	296	0.194276	0	0	0.148883	0.210552
18S	848	U	720	338	1058	0.306757	0	0	13	22	35	0.508333	0	0.34334	296	65	361	0.388828	0	0	0.114447	0.161852
18S	849	A	295	260	555	0.309193	0.00750648	0.236495	12	18	30	0.612186	0	0.387477	140	18	158	0.419078	0.0591796	0.296632	0.306868	0.0620617
18S	850	C	106	315	421	0.584571	0.0903365	0.369467	5	19	24	0.886667	0	0.480144	27	28	55	2.91865	0.479667	0.74822	0.53261	0.159014
18S	851	C	221	410	631	0.0586674	0	0	31	44	75	0.510673	0	0	49	37	86	1.37063	0.146544	0.580987	0.193662	0.27388
18S	852	G	139	162	301	1.00482	0.192843	0.502031	1	14	15	1.88889	0.219559	0.668305	46	55	101	1.02745	0	0.509232	0.559856	0.0767411
18S	853	C	187	334	521	0.124244	0	0.110702	26	20	46	0.0141844	0	0.0142857	64	44	108	1.09837	0	0.525738	0.216909	0.221894
18S	854	A	353	346	699	0.214381	0	0	51	18	69	0.243016	0	0	93	37	130	1.08007	0	0.521159	0.17372	0.245677
18S	855	G	142	159	301	1.14647	0.101022	0.534944	8	5	13	4.27778	0.425252	0.821646	45	105	150	1.27498	0.109846	0.562072	0.639554	0.129234
18S	856	C	265	183	448	0.579931	0	0.367579	23	12	35	1.29475	0.116747	0.571137	101	122	223	0.813492	0.0818118	0.449685	0.4628	0.083618
18S	857	U	359	183	542	0.399059	0	0.28561	30	18	48	0.954195	0.133657	0.493433	171	163	334	0.380697	0	0.276325	0.351789	0.100229
18S	858	A	474	281	755	0.172149	0	0.147032	94	6	100	0.0280528	0	0.0275527	281	151	432	0.327123	0	0.24692	0.140502	0.0896754
18S	859	G	828	149	977	0.0328221	0	0.0318105	112	5	117	0.00235405	0	0.00236855	669	162	831	0.255155	0	0	0.011393	0.0144697
18S	860	G	183	286	469	1.58532	0.284978	0.613706	81	65	146	0.0548753	0	0	575	311	886	0.185682	0	0	0.204569	0.289304
18S	861	A	1298	581	1879	0.4037	0	0	168	80	248	0.457653	0	0	1054	186	1240	0.413242	0	0	0	0
18S	862	A	865	675	1540	0.190071	0	0	120	25	145	0.0777017	0	0.0725606	737	47	784	0.0740977	0	0.0690679	0.0472095	0.0334126
18S	863	U	286	595	881	0.610292	0	0.379262	159	20	179	0.0984568	0	0	541	30	571	0.630633	0	0.387156	0.255473	0.180675
18S	864	A	1817	821	2638	0.51674	0	0	183	10	193	0.163058	0	0	1515	65	1580	0.46498	0	0	0	0
18S	865	A	1348	649	1997	0.30798	0	0	166	3	169	0.052549	0	0	846	41	887	0.0663539	0	0.0622908	0.0207636	0.0293641
18S	866	U	1486	471	1957	0.315713	0	0	332	10	342	0.617363	0	0	1252	54	1306	0.341911	0	0	0	0
18S	867	G	304	324	628	1.29237	0.184682	0.564161	59	1	60	1.51311	0.214055	0.606041	272	40	312	2.00593	0.319756	0.668034	0.612745	0.0426701		0.564161	0.606041	0.668034	0.612745	0.0426701
18S	868	G	376	552	928	0.385432	0	0.27842	98	11	109	0.172323	0	0.148142	639	279	918	0.10717	0	0	0.142187	0.113742
18S	869	A	1030	494	1524	0.275162	0	0	133	16	149	0.260741	0	0	912	241	1153	0.358916	0	0	0	0
18S	870	A	564	600	1164	0.0883834	0	0	42	21	63	0.639236	0	0.393713	519	189	708	0.0382072	0	0.0368512	0.143521	0.177551
18S	871	U	724	590	1314	0.328365	0	0	39	12	51	0.726282	0	0.42546	543	305	848	0.278903	0	0	0.14182	0.200564
18S	872	A	188	308	496	0.672636	0.0452763	0.402626	15	7	22	2.40821	0	0.715721	226	105	331	0.778815	0	0.438571	0.518973	0.139894
18S	873	G	265	85	350	1.04463	0.118616	0.511628	61	26	87	0.438889	0	0	479	93	572	0.193407	0	0	0.170543	0.241184
18S	874	G	218	307	525	0.222201	0	0.182087	21	18	39	0.243611	0	0.199909	237	352	589	0.308908	0	0	0.127332	0.0903308
18S	875	A	127	185	312	0.947426	0.0481508	0.487301	14	22	36	0.16967	0	0.148489	101	22	123	2.03674	0.312125	0.672485	0.436092	0.216964
18S	876	C	68	343	411	0.257767	0	0.205336	10	17	27	0.280952	0	0.225621	72	50	122	1.34752	0.123991	0.576013	0.335657	0.170159
18S	877	C	135	572	707	0.388575	0	0	10	10	20	0.590476	0	0.382716	32	166	198	0.113009	0	0.101996	0.161571	0.161822
18S	878	G	68	138	206	1.28111	0.185991	0.562808	2	7	9	2.32444	0.306857	0.720882	15	7	22	7.09614	0.597945	0.881217	0.721636	0.129991
18S	879	C	162	137	299	0.849926	0	0.460267	3	7	10	2.33939	0.21911	0.720149	27	27	54	2.26081	0	0.697215	0.625877	0.117478
18S	880	G	165	165	330	1.10473	0	0.525635	0	29	29	0.392222	0	0.288635	28	26	54	2.40687	0	0.710266	0.508178	0.172572
18S	881	G	358	123	481	0.963232	0	0.491155	7	35	42	0.378295	0	0.279176	25	32	57	2.9569	0	0.750547	0.506959	0.192761
18S	882	U	205	238	443	1.88018	0.154431	0.65331	14	14	28	1.94866	0	0.668683	46	57	103	2.08739	0.00263223	0.678214	0.666736	0.0102598
18S	883	U	315	153	468	2.50419	0.372658	0.715063	13	15	28	3.33448	0.270004	0.775461	62	22	84	4.26366	0.441609	0.811833	0.767452	0.03991	1
18S	884	C	642	392	1034	0.963242	0.179044	0.49088	31	10	41	3.20503	0.376245	0.76653	82	56	138	3.92806	0.329243	0.798246	0.685218	0.138027
18S	885	U	1772	310	2082	0.105356	0	0.0953551	85	10	95	1.15972	0.13592	0.53958	315	190	505	0.701976	0	0.412927	0.349287	0.186854
18S	886	A	2218	275	2493	0.0987704	0	0.0899246	187	8	195	0.20924	0	0.173768	651	99	750	0.514174	0	0.339873	0.201188	0.103867
18S	887	U	3108	1295	4403	0.354869	0	0	283	40	323	0.20559	0	0	893	248	1141	0.169469	0	0.145019	0.0483398	0.0683628
18S	888	U	3456	1060	4516	0.312353	0	0	251	112	363	0.214042	0	0	1130	300	1430	0.111686	0	0.100528	0.0335095	0.0473895
18S	889	U	3409	1115	4524	0.274875	0	0	251	318	569	0.497836	0	0	1158	484	1642	0.0834179	0	0.0770384	0.0256795	0.0363162
18S	890	U	4790	790	5580	0.416723	0	0	377	300	677	0.57704	0	0	1651	1896	3547	0.510338	0	0	0	0
18S	891	G	2349	923	3272	0.068123	0	0.0637965	115	157	272	0.219984	0	0.18086	1057	1239	2296	0.133943	0	0	0.0815522	0.0748956
18S	892	U	3872	1223	5095	0.385795	0	0	208	129	337	0.0764629	0	0	1936	1651	3587	0.480967	0	0	0	0
18S	893	U	1053	1216	2269	0.418718	0.0582345	0.29523	95	160	255	0.161372	0	0.139418	926	1158	2084	0.0436984	0	0	0.144883	0.120589
18S	894	G	1420	1212	2632	0.0639828	0	0.0601566	110	184	294	0.123917	0	0	904	2011	2915	0.391206	0	0	0.0200522	0.0283581
18S	895	G	895	1042	1937	0.343923	0	0.256008	26	186	212	0.114606	0	0.103257	605	966	1571	0.154177	0	0.133656	0.164307	0.0660193
18S	896	U	1172	806	1978	0.160822	0	0.138602	39	144	183	0.0724638	0	0.0679117	715	712	1427	0.160279	0	0.138221	0.114912	0.0332343
18S	897	U	1157	415	1572	0.292032	0	0.226137	43	74	117	0.355838	0.00326451	0.2641	712	237	949	0.516842	0.0102176	0.340972	0.277069	0.04777
18S	898	U	1095	271	1366	0.369113	0	0.269744	24	38	62	1.30882	0.213114	0.570802	551	162	713	0.77854	0.0211398	0.438086	0.426211	0.123193
18S	899	U	931	101	1032	0.614026	0.0893253	0.38066	22	9	31	2.9566	0.408253	0.753207	539	70	609	0.686503	0	0.407453	0.513773	0.169658
18S	900	C	489	118	607	1.68856	0.320987	0.628438	13	11	24	3.70311	0.433477	0.794129	258	56	314	1.89023	0.107793	0.654726	0.692431	0.0727077
18S	901	G	2086	332	2418	0.458826	0	0	150	9	159	0.460208	0	0	1159	116	1275	0.518617	0	0	0	0
18S	902	G	1089	357	1446	0.0652384	0	0	67	11	78	0.0991561	0	0.0912621	544	89	633	0.0850158	0	0	0.0304207	0.0430214
18S	903	A	913	754	1667	0.238096	0	0	62	14	76	0.0597403	0	0.057072	376	111	487	0.0310792	0	0.0302025	0.0290915	0.0233128
18S	904	A	744	570	1314	0.0574651	0	0	70	13	83	0.0452381	0	0	298	99	397	0.114601	0	0.10305	0.03435	0.0485783
18S	905	C	329	1008	1337	0.101777	0	0	43	21	64	0.407009	0	0.29247	113	94	207	0.985363	0.0669738	0.497519	0.26333	0.204154
18S	906	U	202	890	1092	0.0942564	0	0.0862095	57	103	160	0.399517	0	0	99	180	279	0.38373	0	0.278033	0.121414	0.116204
18S	907	G	151	449	600	1.33705	0.110158	0.572518	20	11	31	3.08993	0.373725	0.761314	19	140	159	1.75361	0	0.638289	0.657374	0.0782482
18S	908	A	138	747	885	0.643078	0	0.391655	15	44	59	1.285	0.143507	0.566495	29	140	169	1.61837	0.067666	0.619474	0.525875	0.097341
18S	909	G	141	1161	1302	0.114983	0	0.103196	15	69	84	0.759085	0.064226	0.434428	24	256	280	0.635508	0	0.389417	0.309014	0.146691
18S	910	G	165	466	631	1.52546	0.167971	0.604411	3	94	97	0.636508	0.0274689	0.391383	83	104	187	1.74173	0.243374	0.636501	0.544098	0.108778
18S	911	C	54	1213	1267	0.270216	0	0.212864	5	209	214	0.277209	0	0	13	217	230	1.44752	0.256354	0.592472	0.268445	0.245048
18S	912	C	60	931	991	0.720878	0	0.419147	18	286	304	0.495118	0	0	23	687	710	0.18656	0	0	0.139716	0.197588
18S	913	A	89	3909	3998	0.639971	0	0	11	311	322	0.538768	0	0	26	1289	1315	0.562977	0	0	0	0
18S	914	U	57	3586	3643	0.54209	0	0	12	203	215	0.246914	0	0	33	1200	1233	0.463776	0	0	0	0
18S	915	G	65	1258	1323	0.524648	0	0.344281	20	184	204	0.24065	0	0	54	632	686	0.188533	0	0.158821	0.167701	0.140692
18S	916	A	77	1628	1705	0.231386	0	0.187996	22	103	125	0.234127	0	0.190939	35	679	714	0.235167	0	0.190609	0.189848	0.00131609
18S	917	U	61	1498	1559	0.439017	0	0.305217	16	57	73	1.03754	0.179131	0.512611	45	624	669	0.543499	0	0.352462	0.390097	0.0887519
18S	918	U	129	849	978	1.42895	0.187215	0.588547	34	83	117	0.106591	0	0.0970674	82	610	692	0.602549	0.0337101	0.376333	0.353983	0.201267
18S	919	A	51	1338	1389	0.69498	0	0.410197	7	49	56	1.08928	0.130115	0.525781	22	815	837	0.364373	0	0.267296	0.401091	0.105722
18S	920	A	76	3558	3634	0.462396	0	0	12	88	100	0.0155116	0	0	39	1110	1149	0.0579227	0	0	0	0
18S	921	G	50	2280	2330	0.145984	0	0	5	16	21	3.76313	0.536672	0.797666	32	1562	1594	0.37116	0	0	0.265889	0.376023
18S	922	A	38	3634	3672	0.516813	0	0	12	68	80	0.127435	0	0.114282	54	1228	1282	0.20362	0	0	0.0380941	0.0538731
18S	923	G	42	2735	2777	0.373458	0	0	18	67	85	0.00968992	0	0.00970874	48	2491	2539	0.676242	0	0	0.00323625	0.00457674
18S	924	G	102	1970	2072	0.200418	0	0	10	94	104	0.206032	0	0	95	1008	1103	0.180898	0	0	0	0
18S	925	G	90	877	967	0.680544	0.0392373	0.405204	10	75	85	0.0440568	0	0	75	905	980	0.176702	0	0	0.135068	0.191015
18S	926	A	82	651	733	1.00634	0.126122	0.501921	6	122	128	0.402756	0	0	45	114	159	3.87542	0.505053	0.79591	0.43261	0.328604
18S	927	C	51	988	1039	0.111389	0	0.100312	8	164	172	0.603147	0	0	37	146	183	2.51304	0.254585	0.716455	0.272256	0.316755
18S	928	G	47	408	455	1.23565	0.0930359	0.553245	12	47	59	0.370741	0	0.273796	14	205	219	1.27081	0	0.560751	0.462597	0.133538
18S	929	G	65	159	224	2.67827	0.314856	0.729014	8	10	18	3.4655	0.504743	0.785317	16	82	98	3.20943	0	0.764272	0.759534	0.0232283	1
18S	930	C	97	275	372	0.756449	0	0.431328	6	25	31	1.5	0.220607	0.607595	14	41	55	3.96825	0.0131964	0.801603	0.613509	0.151222
18S	931	C	94	316	410	0.534739	0	0.348977	22	23	45	0.82971	0	0.458918	28	16	44	4.97432	0.0132229	0.835726	0.547873	0.208432
18S	932	G	311	233	544	0.239246	0	0.193344	40	22	62	0.508818	0	0.340815	68	44	112	1.31662	0	0.570516	0.368225	0.155195
18S	933	G	348	158	506	0.528687	0	0.346291	49	20	69	0.511429	0	0.341603	114	71	185	0.589725	0	0.372219	0.353371	0.0134644
18S	934	G	256	84	340	1.5738	0.268749	0.612167	82	9	91	0.243478	0	0.197531	120	17	137	1.57069	0.228532	0.612727	0.474142	0.195594
18S	935	G	643	197	840	0.177263	0	0.150724	82	18	100	0.387239	0	0.28115	407	28	435	0.126707	0	0	0.143958	0.114879
18S	936	G	384	110	494	1.27322	0.182207	0.560594	46	14	60	1.5949	0.202564	0.618536	280	26	306	0.430112	0	0.301441	0.493524	0.137868
18S	937	C	1654	194	1848	0.408305	0	0	193	30	223	0.279663	0	0	970	35	1005	0.562536	0	0	0	0
18S	938	A	1722	75	1797	0.350272	0	0	263	25	288	0.43687	0	0	706	12	718	0.286648	0	0	0	0
18S	939	U	1826	61	1887	0.358351	0	0	230	18	248	0.30058	0	0	469	46	515	0.0985142	0	0.089838	0.029946	0.04235
18S	940	U	1538	44	1582	0.201397	0	0	225	5	230	0.235305	0	0	541	119	660	0.146243	0	0	0	0
18S	941	C	2318	50	2368	0.516378	0	0	348	27	375	0.594858	0	0	708	33	741	0.257367	0	0	0	0
18S	942	G	457	46	503	1.58684	0.206454	0.613899	48	4	52	2.38763	0.209276	0.708756	246	22	268	1.20735	0.0797315	0.547891	0.623515	0.0660239
18S	943	U	1369	50	1419	0.197903	0	0	226	21	247	0.418145	0	0	967	107	1074	0.527204	0	0	0	0
18S	944	A	605	31	636	0.738932	0.0739011	0.425319	46	0	46	2.14161	0.304956	0.68634	326	38	364	0.66417	0	0.399758	0.503806	0.129492
18S	945	U	950	56	1006	0.0258634	0	0	101	5	106	0.155244	0	0.135478	451	18	469	0.537423	0	0.350045	0.161841	0.144116
18S	946	U	671	52	723	0.242894	0	0.195644	58	7	65	0.67862	0	0.407955	346	21	367	1.16422	0	0.538616	0.380738	0.141334
18S	947	G	281	14	295	1.99478	0.251856	0.666838	22	2	24	3.03822	0.0871375	0.759893	115	32	147	5.02072	0.442973	0.834844	0.753858	0.0687206	1
18S	948	C	569	92	661	0.201897	0	0.168193	52	4	56	0.479142	0	0.327821	318	97	415	1.59749	0.0577256	0.615583	0.370532	0.185126
18S	949	G	563	29	592	0.384917	0	0.278274	23	6	29	1.99148	0.102983	0.673219	704	50	754	0.593628	0	0.372811	0.441434	0.168379
18S	950	C	670	21	691	0.166635	0	0.143011	61	3	64	0.216068	0	0.179954	1473	47	1520	0.1402	0	0	0.107655	0.0776033
18S	951	C	1153	62	1215	0.344353	0	0	133	25	158	0.517051	0	0	2940	72	3012	0.481432	0	0	0	0
18S	952	G	439	33	472	0.994574	0.146332	0.499169	55	4	59	0.658148	0	0.400948	1056	36	1092	1.11902	0	0.528312	0.476143	0.0544858
18S	953	C	807	138	945	0.0162908	0	0	51	12	63	0.71684	0	0.42137	1086	62	1148	1.23019	0	0.551823	0.324398	0.235485
18S	954	U	814	726	1540	0.379559	0	0	57	111	168	0.309796	0	0	3618	73	3691	0.30112	0	0	0	0
18S	955	A	438	231	669	0.614693	0.0127423	0.38104	55	36	91	0.547947	0	0.356486	1465	80	1545	0.962283	0	0.490551	0.409359	0.05828
18S	956	G	618	444	1062	0.00766175	0	0	47	29	76	1.13247	0.223313	0.534314	2601	142	2743	0.11197	0	0.100728	0.211681	0.231813
18S	957	A	1005	216	1221	0.0996272	0	0	120	38	158	0.0722572	0	0.0677855	6160	159	6319	0.561533	0	0	0.0225952	0.0319544
18S	958	G	1179	477	1656	0.341903	0	0	213	40	253	0.313123	0	0	7431	315	7746	0.673902	0	0	0	0
18S	959	G	279	620	899	0.378358	0	0.274721	34	143	177	0.0857678	0	0.0794036	1476	199	1675	0.865924	0	0.464221	0.272782	0.157107
18S	960	U	445	1124	1569	0.257169	0	0	66	212	278	0.332776	0	0	2419	487	2906	0.0403776	0	0	0	0
18S	961	G	180	504	684	1.04175	0.0601567	0.51059	26	226	252	0.24686	0	0	1116	396	1512	0.736454	0	0.424275	0.311622	0.22315
18S	962	A	171	488	659	1.41456	0.196169	0.586214	35	235	270	0.284748	0	0	949	578	1527	0.577072	0	0.366066	0.317427	0.24178
18S	963	A	961	740	1701	0.0632328	0	0	119	84	203	0.00517429	0	0.00517288	2306	348	2654	0.2495	0	0	0.00172429	0.00243852
18S	964	A	891	853	1744	0.0181853	0	0	125	150	275	0.294605	0	0	1036	412	1448	0.165555	0	0.142124	0.0473745	0.0669977
18S	965	U	802	673	1475	0.217276	0	0.178593	38	63	101	0.98366	0.207271	0.498344	550	298	848	0.509868	0.0439522	0.337954	0.338297	0.130538
18S	966	U	473	452	925	1.06526	0.0267052	0.51607	38	28	66	1.93632	0.354821	0.662807	271	72	343	2.44777	0.38065	0.710557	0.629811	0.0827558
18S	967	C	1170	2583	3753	0.54646	0	0	75	88	163	0.0618564	0	0.0585895	272	350	622	0.53262	0	0.347887	0.135492	0.152079
18S	968	U	1384	2107	3491	0.448361	0	0	77	136	213	0.196521	0	0	149	606	755	0.10219	0	0.0928267	0.0309422	0.0437589
18S	969	U	953	1135	2088	0.0728525	0	0.0679357	45	159	204	0.148238	0	0	106	610	716	0.0341237	0	0.0330422	0.0336593	0.0277381
18S	970	G	1627	567	2194	0.015024	0	0.0148083	41	171	212	0.199009	0	0	83	774	857	0.32524	0	0	0.0049361	0.0069807
18S	971	G	1079	153	1232	0.918888	0.03467	0.479067	28	79	107	0.660494	0	0.4	126	490	616	0.041347	0	0.0397672	0.306278	0.191196
18S	972	A	470	132	602	3.05215	0.410876	0.753526	33	49	82	1.22972	0.118889	0.554509	39	197	236	2.13568	0.144299	0.682007	0.663347	0.0823125
18S	973	C	1088	1691	2779	0.183945	0	0	58	64	122	0.609124	0.00216831	0.380466	65	199	264	3.12893	0.0299928	0.7585	0.379655	0.309657
18S	974	C	2334	1375	3709	0.449712	0	0	248	102	350	0.495948	0	0	139	277	416	2.24071	0	0.691938	0.230646	0.326183
18S	975	G	2595	742	3337	0.406834	0	0	220	67	287	0.344059	0	0	155	347	502	2.43777	0.226907	0.709524	0.236508	0.334473
18S	976	G	1192	429	1621	0.293047	0	0.226741	96	25	121	0.72459	0	0.422159	193	214	407	4.12141	0.519041	0.805126	0.484675	0.240227
18S	977	C	1222	1019	2241	0.151933	0	0	123	56	179	0.135247	0	0.11972	346	2056	2402	0.0865631	0	0	0.0399067	0.0564367
18S	978	G	733	629	1362	0.413646	0	0.292761	66	48	114	0.867729	0.0295735	0.466764	412	1348	1760	0.573506	0	0.364608	0.374711	0.0713944
18S	979	C	1434	796	2230	0.202465	0	0	197	150	347	0.447797	0	0	930	5403	6333	0.583068	0	0	0	0
18S	980	A	747	542	1289	0.323058	0	0.244318	128	67	195	0.0533447	0	0.0508896	506	3405	3911	0.177076	0	0	0.0984026	0.105249
18S	981	A	750	919	1669	0.145669	0	0	130	127	257	0.292334	0	0	641	4662	5303	0.396776	0	0	0	0
18S	982	G	443	670	1113	0.174736	0	0.148858	140	75	215	0.188323	0	0	365	3183	3548	0.0267024	0	0	0.0496195	0.0701725
18S	983	A	474	232	706	0.827534	0.163107	0.453165	128	55	183	0.0495773	0	0	423	2558	2981	0.172744	0	0.147341	0.200169	0.188738
18S	984	C	342	598	940	0.258897	0	0.205828	64	54	118	0.448739	0.0204915	0.311552	291	5358	5649	0.469034	0	0	0.17246	0.129361
18S	985	G	301	976	1277	0.0941315	0	0	31	128	159	0.023125	0	0.0227412	288	3272	3560	0.147989	0	0	0.00758041	0.0107203
18S	986	G	296	608	904	0.454586	0	0.312757	62	37	99	0.723111	0.0180696	0.422104	266	2455	2721	0.00586987	0	0	0.244954	0.178868
18S	987	A	276	323	599	1.45226	0.185479	0.592616	32	67	99	0.826889	0.0360762	0.455113	220	1213	1433	0.774121	0.142719	0.436512	0.494747	0.0696191
18S	988	C	432	531	963	0.653734	0.0394043	0.395556	12	120	132	0.581621	0	0.369494	305	966	1271	0.77673	0.0852194	0.437362	0.400804	0.0279544
18S	989	C	623	707	1330	0.265381	0	0.209849	86	60	146	0.526606	0	0.346496	255	805	1060	0.909048	0.0400865	0.476414	0.344253	0.108836
18S	990	A	584	709	1293	0.482578	0.0211263	0.325669	71	32	103	1.54808	0.242554	0.609848	391	560	951	0.97151	0.0132477	0.493037	0.476185	0.116626
18S	991	G	1287	648	1935	0.0539715	0	0.0512329	145	18	163	0.785298	0.113784	0.441377	883	240	1123	0.405882	0	0.288885	0.260498	0.160535
18S	992	A	3023	1237	4260	0.551863	0	0	403	44	447	0.341939	0	0	1580	282	1862	0.275529	0	0	0	0
18S	993	G	1765	888	2653	0.191861	0	0	346	24	370	0.128392	0	0	1199	176	1375	0.055499	0	0	0	0
18S	994	C	2130	1172	3302	0.307525	0	0	577	153	730	0.598784	0	0	1915	368	2283	0.497222	0	0	0	0
18S	995	G	565	1099	1664	0.527427	0	0.34544	117	148	265	0.303383	0	0.233439	451	204	655	0.934536	0.0797288	0.483461	0.354114	0.102255
18S	996	A	1853	1169	3022	0.217878	0	0	413	141	554	0.451451	0	0	1331	224	1555	0.290396	0	0	0	0
18S	997	A	1450	1005	2455	0.0443404	0	0	263	129	392	0.216398	0	0	820	296	1116	0.0426241	0	0	0	0
18S	998	A	1108	860	1968	0.144123	0	0.126024	271	146	417	0.330888	0	0	713	266	979	0.00280045	0	0	0.042008	0.0594082
18S	999	G	259	408	667	2.21143	0.219109	0.688933	26	90	116	1.33286	0.239558	0.573442	169	527	696	0.244094	0	0.196429	0.486268	0.210301
18S	1000	C	312	4150	4462	0.640384	0	0	16	111	127	0.867882	0.0529744	0.466586	153	626	779	0.0355556	0	0	0.155529	0.219951
18S	1001	A	153	1920	2073	0.171922	0	0	5	83	88	1.2367	0.119798	0.555705	139	298	437	0.553399	0	0.356775	0.30416	0.229896
18S	1002	U	189	1002	1191	0.405089	0	0.288474	4	94	98	0.813468	0	0.451083	164	445	609	0.0232058	0	0.0227159	0.254091	0.176562
18S	1003	U	171	368	539	1.9122	0.14164	0.657035	10	58	68	1.31481	0.0841188	0.571579	52	155	207	2.00726	0.31845	0.668541	0.632385	0.0432523
18S	1004	U	193	264	457	2.10053	0.0366878	0.677952	11	67	78	0.799156	0	0.447331	83	108	191	2.10984	0.323939	0.679578	0.60162	0.109101
18S	1005	G	191	406	597	1.16745	0	0.539044	11	83	94	0.325848	0	0.247733	100	166	266	1.1707	0.171339	0.540252	0.442343	0.137611
18S	1006	C	376	1653	2029	0.459737	0	0	41	128	169	0.286471	0	0	331	118	449	0.272296	0	0.214394	0.0714647	0.101066
18S	1007	C	654	887	1541	0.363186	0	0	88	91	179	0.320864	0	0	663	298	961	0.429857	0	0	0	0
18S	1008	A	447	169	616	0.670737	0	0.401851	64	73	137	0.0124799	0	0	428	169	597	0.0536789	0	0.0510253	0.150959	0.178627
18S	1009	A	1076	78	1154	0.0832035	0	0	176	58	234	0.42279	0	0	950	134	1084	0.386769	0	0	0	0
18S	1010	G	352	78	430	1.85664	0.179548	0.650466	87	15	102	0.567098	0	0.364134	507	94	601	0.328553	0	0.247611	0.420737	0.169265
18S	1011	A	550	100	650	1.07634	0.0920876	0.518768	77	16	93	0.84539	0.13725	0.460765	536	85	621	0.408467	0	0.29034	0.423291	0.0969471
18S	1012	A	718	90	808	0.772943	0.0617474	0.43627	117	8	125	0.437478	0.0465039	0.306027	553	54	607	0.574744	0.0520071	0.365358	0.369218	0.0532417
18S	1013	U	1474	186	1660	0.16759	0	0	104	7	111	0.701687	0.179255	0.414523	831	179	1010	0.00354984	0	0.00354077	0.139354	0.194579
18S	1014	G	509	616	1125	0.360963	0	0.265399	66	159	225	0.172763	0	0	522	216	738	0.478545	0.0423734	0.323956	0.196452	0.140954
18S	1015	U	1668	1202	2870	0.482256	0	0	141	126	267	0.239179	0	0	1248	669	1917	0.460387	0	0	0	0
18S	1016	U	423	1395	1818	0.0642539	0	0	49	186	235	0.0118644	0	0	412	763	1175	0.000821995	0	0	0	0
18S	1017	U	366	2231	2597	0.349752	0	0	36	211	247	0.00954301	0	0.00949071	210	976	1186	0.0310119	0	0.0301037	0.0131981	0.0125663
18S	1018	U	191	1349	1540	0.191665	0	0.160926	12	231	243	0.0854736	0	0.0790416	144	1092	1236	0.00144615	0	0.00144523	0.0804708	0.0651154
18S	1019	C	255	1436	1691	0.067875	0	0.063596	38	179	217	0.301019	0	0.232191	348	1458	1806	0.351817	0	0	0.0985955	0.0979689
18S	1020	A	219	1577	1796	0.0272491	0	0	28	210	238	0.238354	0	0.193129	154	906	1060	0.163389	0	0.140556	0.111228	0.0815263
18S	1021	U	241	2089	2330	0.307345	0	0	19	404	423	0.360456	0	0	163	1246	1409	0.184586	0	0	0	0
18S	1022	U	140	1736	1876	0.198277	0	0	82	473	555	0.555835	0	0	175	1322	1497	0.318625	0	0	0	0
18S	1023	A	330	1004	1334	0.0737744	0	0.0687537	38	226	264	0.000796646	0	0	163	915	1078	0.0692514	0	0	0.0229179	0.0324108
18S	1024	A	318	715	1033	0.253525	0	0.202406	22	177	199	0.285667	0	0.223061	135	575	710	0.340756	0.00539074	0.254419	0.226629	0.0213838
18S	1025	U	235	684	919	0.267403	0	0.211166	51	241	292	0.241259	0	0	100	486	586	0.454496	0	0.312843	0.17467	0.130299
18S	1026	C	403	900	1303	0.23485	0	0	122	150	272	0.248962	0	0	217	631	848	0.151184	0	0	0	0
18S	1027	A	275	326	601	0.570893	0.00846372	0.363804	44	30	74	1.73644	0.273166	0.637669	109	324	433	0.656221	0.0119254	0.396768	0.46608	0.122076
18S	1028	A	416	421	837	0.0493636	0	0	51	60	111	0.54127	0	0.353231	128	204	332	0.98652	0.0717084	0.497359	0.28353	0.208942
18S	1029	G	256	246	502	0.512591	0.00257711	0.339329	32	26	58	1.58041	0.216224	0.616515	89	710	799	0.330681	0	0	0.318615	0.252117
18S	1030	A	291	246	537	0.344837	0	0.25677	90	63	153	0.138456	0	0	143	191	334	0.631841	0	0.387905	0.214892	0.161106
18S	1031	A	7	12	19	37.0989	0.930066	0.975032	0	8	8	14.6185	0.80622	0.94268	0	18	18	28.5813	0.903823	0.967917	0.961876	0.0138813	1	0.975032	0.94268	0.967917	0.961876	0.0138813
18S	1032	C	222	383	605	0.243381	0	0.196001	24	97	121	0.0419854	0	0	84	617	701	0.324992	0	0	0.0653338	0.092396
18S	1033	G	88	365	453	0.992658	0.00467728	0.498709	24	78	102	0.182632	0	0.155707	63	753	816	0.365388	0	0	0.218139	0.208328
18S	1034	A	275	714	989	0.0193715	0	0	33	105	138	0.0901679	0	0	126	460	586	0.109483	0	0.0988312	0.0329438	0.0465895
18S	1035	A	536	543	1079	0.0125823	0	0.0124373	87	111	198	0.339922	0	0	171	231	402	0.885718	0	0.470317	0.160918	0.218837
18S	1036	A	524	518	1042	0.227623	0	0.185563	45	133	178	0.136934	0	0	116	311	427	0.99582	0	0.499538	0.228367	0.206169
18S	1037	G	207	481	688	1.21189	0.217377	0.548257	0	65	65	1.80673	0.239811	0.647208	51	317	368	1.72785	0.258541	0.634041	0.609835	0.0438731
18S	1038	U	357	1487	1844	0.164324	0	0	35	54	89	1.15938	0.139643	0.539682	120	274	394	1.80858	0.324144	0.644529	0.394737	0.282384
18S	1039	C	1121	1970	3091	0.531267	0	0	82	188	270	0.349979	0	0	378	1451	1829	0.460213	0	0	0	0
18S	1040	G	549	1266	1815	0.112898	0	0	79	81	160	0.18323	0	0.155673	327	1789	2116	0.544938	0	0	0.0518909	0.0733849
18S	1041	G	1488	466	1954	0.194749	0	0	186	69	255	0.29974	0	0	811	616	1427	0.265025	0	0	0	0
18S	1042	A	2218	215	2433	0.408317	0	0	326	45	371	0.578315	0	0	1529	281	1810	0.459016	0	0	0	0
18S	1043	G	2112	503	2615	0.501899	0	0	307	58	365	0.605039	0	0	1605	343	1948	0.537164	0	0	0	0
18S	1044	G	891	213	1104	0.22362	0	0.182888	46	37	83	1.01971	0.0615878	0.507873	512	169	681	0.414223	0	0.293202	0.327988	0.134935
18S	1045	U	199	101	300	3.14577	0.485282	0.759399	27	18	45	2.46256	0.336948	0.71569	287	19	306	1.94875	0.353433	0.661604	0.712231	0.0399994
18S	1046	U	223	35	258	2.91077	0.373544	0.745031	20	30	50	1.67952	0.091392	0.631419	143	8	151	3.95468	0.464122	0.799232	0.725228	0.0699256
18S	1047	C	378	435	813	0.0203249	0	0.019944	62	41	103	0.124252	0	0.111473	231	233	464	0.192067	0	0.161412	0.0976098	0.0585802
18S	1048	G	145	156	301	1.47999	0	0.59757	22	28	50	1.04488	0	0.515921	90	138	228	1.03896	0	0.510648	0.541379	0.0397907
18S	1049	A	147	114	261	1.30089	0	0.566325	13	33	46	0.749409	0	0.433653	87	79	166	1.09095	0	0.523247	0.507742	0.0552619
18S	1050	A	217	173	390	0.150696	0	0.131253	16	107	123	0.571505	0	0	92	118	210	0.076198	0	0.0711161	0.0674563	0.0536461
18S	1051	G	176	161	337	0.394412	0	0.283453	17	19	36	0.713514	0	0.423077	77	83	160	0.246584	0	0.198798	0.301776	0.0924736
18S	1052	A	266	75	341	0.537524	0	0.35027	18	30	48	0.232426	0	0.191768	64	67	131	0.458586	0	0.316046	0.286028	0.0681005
18S	1053	C	134	864	998	0.461706	0	0	6	68	74	0.237926	0	0	88	131	219	0.12303	0	0	0	0
18S	1054	G	91	247	338	0.971255	0	0.493447	6	33	39	0.518889	0	0.347341	37	147	184	0.026967	0	0.0263978	0.289062	0.195075
18S	1055	A	44	216	260	2.26884	0.211759	0.694895	1	30	31	1.19549	0	0.552382	18	78	96	1.38007	0.147316	0.582367	0.609881	0.0613475
18S	1056	U	134	87	221	3.61612	0.48815	0.784133	2	14	16	3.8183	0.44633	0.802252	10	36	46	4.61206	0.571495	0.82494	0.803775	0.0166941	1
18S	1057	C	947	391	1338	0.155655	0	0	33	78	111	0.247321	0	0	85	149	234	0.265721	0	0.210645	0.0702149	0.0992989
18S	1058	A	845	218	1063	0.390173	0	0.280855	18	17	35	2.43179	0.222554	0.714389	90	99	189	1.12965	0.0289349	0.531753	0.508999	0.177719
18S	1059	G	1468	95	1563	0.0741759	0	0.0690949	44	25	69	1.00984	0.0514799	0.506045	323	107	430	0.0739624	0	0.0690178	0.214719	0.205999
18S	1060	A	1044	235	1279	0.517595	0.00936144	0.341239	84	22	106	0.501454	0	0.336071	253	68	321	0.855556	0.046598	0.461851	0.37972	0.0581136
18S	1061	U	1801	1045	2846	0.277587	0	0	124	79	203	0.110349	0	0	468	253	721	0.00989535	0	0.00981185	0.00327062	0.00462535
18S	1062	A	1329	806	2135	0.0744278	0	0.0693022	91	94	185	0.0869773	0	0.0804153	294	166	460	0.857773	0	0.462261	0.203993	0.182679
18S	1063	C	1975	1231	3206	0.281495	0	0	156	126	282	0.26117	0	0	594	332	926	0.00147429	0	0.00147371	0.000491236	0.000694712
18S	1064	C	2682	1605	4287	0.479514	0	0	228	235	463	0.583429	0	0	874	689	1563	0.397656	0	0	0	0
18S	1065	G	2157	680	2837	0.168918	0	0	150	81	231	0.0461686	0	0	693	326	1019	0.0473312	0	0.0452345	0.0150782	0.0213237
18S	1066	U	1919	818	2737	0.175412	0	0	183	98	281	0.261545	0	0	863	773	1636	0.384877	0	0	0	0
18S	1067	C	2488	888	3376	0.397341	0	0	216	156	372	0.505004	0	0	1312	1120	2432	0.631105	0	0	0	0
18S	1068	G	386	545	931	1.3042	0.237296	0.566273	28	81	109	0.785657	0.064385	0.442233	253	341	594	0.809188	0	0.447682	0.485396	0.0572319
18S	1069	U	699	615	1314	0.467537	0	0.318751	56	92	148	0.143177	0	0.125984	605	598	1203	0.200526	0	0	0.148245	0.131078
18S	1070	A	1107	628	1735	0.0515169	0	0	32	48	80	0.867764	0.0442618	0.467692	587	215	802	0.141276	0	0.123923	0.197205	0.197841
18S	1071	G	302	330	632	1.3848	0.169468	0.581062	27	19	46	1.65177	0.191981	0.627932	166	445	611	0.328776	0	0.247733	0.485576	0.169265
18S	1072	U	264	436	700	1.00785	0.0120853	0.502311	5	26	31	2.47917	0.247776	0.719033	49	181	230	2.37008	0.262371	0.704176	0.64184	0.0988483
18S	1073	U	250	301	551	1.46475	0.118286	0.594717	19	34	53	0.749383	0	0.432953	78	115	193	2.54009	0.206511	0.718568	0.582079	0.116944
18S	1074	C	1637	395	2032	0.473777	0	0	61	45	106	0.323884	0	0	334	445	779	0.370897	0	0	0	0
18S	1075	C	542	599	1141	0.035756	0	0.0345508	21	35	56	0.372125	0	0.274716	148	472	620	0.205565	0	0	0.103089	0.122176
18S	1076	G	479	293	772	0.584145	0	0.369046	20	16	36	1.13934	0.268132	0.53938	93	163	256	0.89412	0.103506	0.473022	0.460483	0.0701015
18S	1077	A	627	188	815	0.494213	0	0.331023	29	58	87	0.126263	0	0	195	89	284	0.690214	0.0312346	0.409209	0.246744	0.17737
18S	1078	C	1184	908	2092	0.459134	0	0	65	27	92	0.132258	0	0	470	69	539	0.163971	0	0	0	0
18S	1079	C	856	965	1821	0.308696	0	0	64	33	97	0.0554422	0	0	383	161	544	0.107156	0	0	0	0
18S	1080	A	533	306	839	0.686111	0.0522998	0.407207	52	37	89	0.0948148	0	0.0874915	244	70	314	0.712275	0.107618	0.416754	0.303818	0.153015
18S	1081	U	598	304	902	0.598548	0.0243659	0.374692	64	42	106	0.00571132	0	0	365	179	544	0.0536595	0	0	0.124897	0.176631
18S	1082	A	693	470	1163	0.437257	0	0.304412	47	47	94	0.279415	0	0.220205	253	182	435	0.292482	0	0.226697	0.250438	0.0382573
18S	1083	A	812	562	1374	0.273511	0	0.214892	71	33	104	0.221164	0	0.182533	599	179	778	0.306076	0	0	0.132475	0.0946009
18S	1084	A	829	606	1435	0.279387	0	0.218495	35	48	83	0.629762	0.077315	0.389257	282	187	469	0.309385	0	0.236667	0.281473	0.0765749
18S	1085	C	1113	1260	2373	0.262885	0	0	132	95	227	0.456287	0	0	456	335	791	0.253746	0	0	0	0
18S	1086	G	260	1070	1330	0.405	0	0.288411	24	73	97	0.451701	0	0.313355	132	443	575	0.0572917	0	0.0542763	0.218681	0.116697
18S	1087	A	121	2319	2440	0.278438	0	0	13	221	234	0.464965	0	0	97	556	653	0.0946483	0	0	0	0
18S	1088	U	83	5188	5271	0.728349	0	0	10	226	236	0.484529	0	0	78	918	996	0.471414	0	0	0	0
18S	1089	G	79	1245	1324	0.380537	0	0.275795	15	80	95	0.402431	0	0.2891	15	262	277	1.11942	0.12971	0.529072	0.364655	0.116387
18S	1090	C	346	957	1303	0.336614	0	0.251985	22	97	119	0.0401852	0	0.0389447	102	728	830	0.426126	0	0	0.0969767	0.110755
18S	1091	C	217	1066	1283	0.25585	0	0.203853	12	77	89	0.331605	0	0.251122	93	508	601	0.233924	0	0	0.151658	0.108961
18S	1092	G	172	544	716	1.14609	0	0.534383	9	98	107	0.0365226	0	0	83	189	272	0.974766	0.0244315	0.494528	0.34297	0.243062
18S	1093	A	175	397	572	1.62794	0.105962	0.619886	10	49	59	0.694074	0.033337	0.413778	63	111	174	2.0134	0.136917	0.669418	0.567694	0.110698
18S	1094	C	519	615	1134	0.17815	0	0.151325	6	67	73	0.17042	0	0.147307	75	162	237	1.09286	0	0.523235	0.273955	0.176275
18S	1095	C	332	873	1205	0.06651	0	0	9	87	96	0.244903	0	0	100	247	347	0.356992	0	0.263634	0.0878781	0.124278
18S	1096	G	460	907	1367	0.204979	0	0	20	46	66	0.0747927	0	0.070568	104	129	233	1.13628	0	0.532962	0.201177	0.23637
18S	1097	G	131	465	596	0.96313	0.167783	0.491028	13	18	31	1.32882	0.271768	0.578359	67	67	134	2.83424	0	0.740623	0.603337	0.103416
18S	1098	C	106	1164	1270	0.138832	0	0	10	60	70	0.0399061	0	0	118	1859	1977	0.839001	0	0	0	0
18S	1099	G	106	1553	1659	0.371272	0	0	11	34	45	0.505314	0.0299705	0.340606	64	189	253	1.08762	0	0.52197	0.287525	0.216374
18S	1100	A	227	1062	1289	0.123988	0	0	18	41	59	0.162407	0	0.141749	74	185	259	1.09009	0	0.522512	0.22142	0.220629
18S	1101	U	306	1105	1411	0.158908	0	0	41	40	81	0.169106	0	0	141	469	610	0.180542	0	0	0	0
18S	1102	G	524	193	717	0.721975	0	0.419611	13	32	45	0.548792	0.0406955	0.35938	78	245	323	0.640604	0	0.391204	0.390065	0.0246023
18S	1103	C	553	440	993	0.199229	0	0.16627	24	95	119	0.470833	0	0	110	483	593	0.156453	0	0	0.0554234	0.0783805
18S	1104	G	547	475	1022	0.147811	0	0.128887	19	44	63	0.0970486	0	0.0897415	162	385	547	0.103163	0	0	0.072876	0.0539523
18S	1105	G	222	245	467	1.5798	0.144603	0.61288	10	58	68	0.00273752	0	0.00277008	65	330	395	0.0211279	0	0.0207421	0.212131	0.283468
18S	1106	C	404	1175	1579	0.357813	0	0	26	62	88	0.256679	0	0	70	445	515	0.268497	0	0	0	0
18S	1107	G	511	2167	2678	0.692269	0	0	37	36	73	0.124625	0	0	74	210	284	0.340351	0	0.254593	0.0848644	0.120016
18S	1108	G	351	232	583	0.666096	0	0.400206	11	41	52	0.177987	0	0.153554	50	383	433	0.252842	0	0	0.184587	0.16485
18S	1109	C	632	468	1100	0.237612	0	0	43	20	63	0.0871528	0	0	133	303	436	0.325553	0	0	0	0
18S	1110	G	126	195	321	1.62305	0.0793204	0.619498	12	19	31	0.722222	0.117288	0.427105	63	78	141	0.989593	0.223597	0.499151	0.515251	0.0793649
18S	1111	U	409	309	718	0.00482151	0	0	33	37	70	0.332551	0	0	73	78	151	0.591447	0.0541288	0.373184	0.124395	0.175921
18S	1112	U	153	268	421	0.681991	0	0.406038	9	37	46	0.0070922	0	0	22	164	186	0.137017	0	0.121075	0.175705	0.170206
18S	1113	A	135	221	356	0.760162	0	0.432559	7	20	27	0.688095	0.0672768	0.416427	16	87	103	0.849252	0.0905053	0.461641	0.436876	0.0187095
18S	1114	U	121	147	268	1.0157	0.083849	0.504824	1	25	26	0.718107	0.0656055	0.427173	13	127	140	0.271316	0	0.214611	0.382203	0.122672
18S	1115	U	94	183	277	0.938849	0.0564865	0.48513	4	33	37	0.13655	0	0.122992	13	107	120	0.344261	0	0.257681	0.288601	0.14945
18S	1116	C	141	246	387	0.270389	0	0.213272	4	19	23	0.755556	0	0.440843	32	46	78	0.912377	0.182413	0.480269	0.378128	0.117677
18S	1117	C	261	171	432	0.232769	0	0.189172	20	19	39	0.00277778	0	0	63	60	123	0.170699	0	0.146821	0.111998	0.0810598
18S	1118	C	314	364	678	0.22592	0	0	21	17	38	0.0031339	0	0	108	79	187	0.266312	0	0	0	0
18S	1119	A	538	117	655	0.138178	0	0	77	9	86	0.617241	0	0	82	61	143	0.013966	0	0.0138687	0.00462289	0.00653775
18S	1120	U	607	487	1094	0.510898	0	0	50	13	63	0.437847	0	0	162	100	262	0.492987	0	0	0	0
18S	1121	G	377	100	477	0.30358	0	0.233256	14	0	14	1.77111	0.237631	0.654889	90	49	139	0.068254	0	0.0643231	0.317489	0.248346
18S	1122	A	198	42	240	1.73485	0.267941	0.635314	7	1	8	3.5963	0.491202	0.801817	64	53	117	0.306591	0	0.236182	0.557771	0.23734
18S	1123	C	242	684	926	0.365852	0	0	20	2	22	0.785507	0.0628653	0.450915	76	19	95	0.667824	0.104259	0.402933	0.284616	0.202205
18S	1124	C	253	473	726	0.156824	0	0	36	7	43	0.0691919	0	0	111	12	123	0.346685	0	0.258987	0.0863288	0.122087
18S	1125	C	268	474	742	0.208105	0	0	20	22	42	0.0286822	0	0	122	87	209	0.241376	0	0	0	0
18S	1126	G	301	183	484	0.245086	0	0.197169	19	17	36	0.206907	0	0.175363	68	38	106	0.702285	0.0916773	0.414832	0.262454	0.108114
18S	1127	C	267	205	472	0.244069	0	0.19652	27	16	43	0.101768	0	0.0943131	90	96	186	0.00867498	0	0	0.0969443	0.0802504
18S	1128	C	65	365	430	0.396468	3.2572e-08	0.28438	10	24	34	0.560317	0	0.365803	20	154	174	0.213841	0	0.177002	0.275729	0.07732
18S	1129	G	245	328	573	0.0784746	0	0.0728822	22	32	54	0.145859	0	0.129344	48	104	152	0.670733	0.0548164	0.403037	0.201755	0.144183
18S	1130	G	140	433	573	0.144135	0	0.126169	56	23	79	0.131806	0	0	71	236	307	0.0853896	0	0	0.0420564	0.0594767
18S	1131	G	159	280	439	0.679697	0.100672	0.405203	15	25	40	0.996477	0.183256	0.505291	60	127	187	0.831974	0.146011	0.455463	0.455319	0.0408608
18S	1132	C	205	408	613	0.279986	0	0.21902	77	29	106	0.239668	0	0	130	164	294	0.256347	0	0.204593	0.141204	0.10002
18S	1133	A	392	497	889	0.0599251	0	0	71	38	109	0.192626	0	0	331	63	394	0.0228129	0	0.0223595	0.00745315	0.0105404
18S	1134	G	369	272	641	0.475649	0.0767649	0.322673	40	19	59	0.700926	0.103053	0.416163	371	94	465	0.0654745	0	0	0.246278	0.178279
18S	1135	C	511	363	874	0.140292	0	0.123155	68	90	158	0.31768	0	0	587	78	665	0.304521	0	0	0.0410517	0.0580559
18S	1136	U	906	578	1484	0.35174	0	0	93	40	133	0.132338	0	0	580	53	633	0.176726	0	0	0	0
18S	1137	U	1315	265	1580	0.379549	0	0	99	18	117	0.00602636	0	0.00604116	619	68	687	0.214535	0	0	0.00201372	0.00284783
18S	1138	C	1163	183	1346	0.232723	0	0	89	10	99	0.237778	0	0.193665	443	68	511	0.130751	0	0.115832	0.103166	0.0795691
18S	1139	C	873	389	1262	0.187165	0	0	103	10	113	0.0423002	0	0.040928	442	74	516	0.11556	0	0.103769	0.0482323	0.0426772
18S	1140	G	950	235	1185	0.180542	0	0	98	22	120	0.0574839	0	0	483	32	515	0.0813953	0	0.0754039	0.0251347	0.0355458
18S	1141	G	847	202	1049	0.125884	0	0	300	9	309	0.715986	0	0	716	51	767	0.35149	0	0	0	0
18S	1142	G	345	163	508	0.743986	0.113634	0.427082	67	4	71	0.42284	0	0.30011	808	68	876	0.504574	0	0	0.242397	0.179068
18S	1143	A	589	126	715	0.0333954	0	0.0323599	40	3	43	1.13687	0	0.537745	477	34	511	0.181814	0	0	0.190035	0.246223
18S	1144	A	794	80	874	0.300813	0	0	67	10	77	0.0176638	0	0.0175787	349	33	382	0.0307514	0	0	0.00585956	0.00828667
18S	1145	A	461	87	548	0.0617082	0	0.0582215	31	5	36	1.02012	0	0.511828	199	24	223	0.494395	0.0413323	0.331824	0.300624	0.186493
18S	1146	C	90	106	196	1.76588	0.243583	0.639625	13	30	43	0.471212	0	0.325314	39	56	95	2.12431	0.331628	0.682203	0.549047	0.159156
18S	1147	C	56	81	137	2.53897	0.304456	0.718904	8	31	39	0.433611	0	0.307829	38	37	75	2.3595	0.266117	0.705099	0.577277	0.190612
18S	1148	A	65	62	127	2.51372	0.286197	0.716995	3	7	10	3.05859	0.523216	0.770876	15	39	54	2.77677	0.204248	0.73878	0.742217	0.0221305
18S	1149	A	48	98	146	1.97135	0.1724	0.664975	10	26	36	0.057958	0	0.056219	10	46	56	1.7848	0.161825	0.64497	0.455388	0.282373
18S	1150	A	99	332	431	0.111908	0	0	10	21	31	0.273264	0	0.220017	44	63	107	0.24928	0	0.201029	0.140349	0.0995437
18S	1151	G	42	868	910	0.669667	0	0	1	32	33	0.124837	0	0.113962	25	71	96	0.37606	0	0.27535	0.129771	0.112966
18S	1152	U	55	335	390	0.0809321	0	0	9	32	41	0.0716931	0	0	38	128	166	0.153227	0	0	0	0
18S	1153	C	18	370	388	0.0327049	0	0.0317482	18	38	56	0.358674	0	0	8	120	128	0.272007	0	0.215152	0.0823001	0.0948304
18S	1154	U	38	411	449	0.0478272	0	0	6	31	37	0.103509	0	0.0960912	42	133	175	0.0751894	0	0.0703028	0.0554647	0.0406079
18S	1155	U	84	209	293	0.640212	0	0.391134	11	21	32	0.43266	0	0.308523	32	89	121	0.802459	0.125588	0.447236	0.382298	0.0569729
18S	1156	U	95	124	219	1.35652	0.191829	0.576757	40	23	63	0.0515625	0	0	34	179	213	0.184787	0	0.156584	0.244447	0.243519
18S	1157	G	59	167	226	1.43328	0.249464	0.590101	10	13	23	2.15139	0.0597683	0.691827	32	242	274	0.0547879	0	0.0521218	0.444683	0.280672
18S	1158	G	115	337	452	0.245769	0	0.197633	20	35	55	0.518056	0	0.345325	75	326	401	0.202681	0	0	0.180986	0.141469
18S	1159	G	83	894	977	0.378743	0	0	10	7	17	4.87346	0.55522	0.837666	23	245	268	0.517844	0	0.342008	0.393225	0.343888
18S	1160	U	95	613	708	0.0686883	0	0.0643584	48	42	90	0.266178	0	0.212062	26	436	462	0.00724742	0	0	0.0921402	0.0887749
18S	1161	U	97	622	719	0.255185	0	0.20353	22	64	86	0.70166	0.0129013	0.415143	22	263	285	0.930692	0.160029	0.482925	0.367199	0.118994
18S	1162	C	73	474	547	0.939355	0.127297	0.484821	13	312	325	0.553511	0	0	31	611	642	0.110956	0	0	0.161607	0.228547
18S	1163	C	48	813	861	0.298569	0	0.230127	25	120	145	0.283257	0	0.221917	27	585	612	0.00192133	0	0	0.150682	0.106601
18S	1164	G	63	1100	1163	0.0178312	0	0.0175337	15	164	179	0.192654	0	0.16229	14	591	605	0.060231	0	0.0568979	0.0789072	0.0611114
18S	1165	G	245	1489	1734	0.338079	0	0	18	197	215	0.0325617	0	0.0316769	60	1081	1141	0.490416	0	0	0.010559	0.0149326
18S	1166	G	441	1434	1875	0.404424	0	0	103	122	225	0.0775811	0	0.0722925	56	964	1020	0.417684	0	0	0.0240975	0.034079
18S	1167	G	1033	1264	2297	0.551779	0	0	311	129	440	0.500605	0	0	232	706	938	0.392735	0	0	0	0
18S	1168	G	1059	683	1742	0.418015	0	0	224	50	274	0.138343	0	0	307	339	646	0.13232	0	0	0	0
18S	1169	G	503	217	720	0.438789	0	0.305265	223	20	243	0.0972678	0	0	239	105	344	0.528599	0	0.346463	0.217243	0.154532
18S	1170	A	912	102	1014	0.13642	0	0	404	14	418	0.555343	0	0	359	47	406	0.110565	0	0.0997783	0.0332594	0.0470359
18S	1171	G	116	57	173	3.76935	0.529542	0.791281	87	3	90	1.23944	0.102186	0.556189	136	30	166	1.47558	0.209255	0.5975	0.648323	0.102484
18S	1172	U	249	60	309	1.1138	0.0461146	0.527724	272	6	278	0.430108	0	0	223	51	274	0.187071	0	0.158074	0.228599	0.221138
18S	1173	A	176	18	194	1.67709	0	0.627663	28	2	30	4.21649	0.534138	0.81333	126	24	150	0.782561	0	0.440646	0.627213	0.152148
18S	1174	U	59	23	82	3.6996	0.249272	0.789239	58	3	61	1.00502	0	0.505316	74	4	78	1.80689	0.16283	0.64665	0.647069	0.115911
18S	1175	G	66	82	148	1.00455	0	0.502818	25	3	28	2.66398	0.166264	0.733981	47	27	74	1.49407	0.113826	0.602269	0.613023	0.0946776
18S	1176	G	101	34	135	1.02966	0	0.50915	47	6	53	0.582922	0	0.372616	89	12	101	0.628431	0	0.38825	0.423339	0.0610128
18S	1177	U	111	30	141	0.828482	0.121145	0.45485	26	1	27	1.38373	0	0.589319	80	33	113	0.322515	0	0.245493	0.429887	0.141472
18S	1178	U	194	59	253	0.1035	0	0.0941279	53	12	65	0.137879	0	0	329	30	359	0.671049	0	0	0.031376	0.0443723
18S	1179	G	216	68	284	0.0279142	0	0.0272492	19	5	24	0.933333	0.103827	0.492958	67	29	96	0.424055	0	0.299951	0.273386	0.19105
18S	1180	C	187	110	297	0.0575317	0	0.054575	37	13	50	0.0742919	0	0	128	31	159	0.207778	0	0	0.0181917	0.0257269
18S	1181	A	436	53	489	0.357687	0	0	41	10	51	0.102564	0	0	102	14	116	0.125736	0	0.112547	0.0375156	0.053055
18S	1182	A	273	75	348	0.0055078	0	0	33	18	51	0.0307692	0	0	63	4	67	1.01324	0.0931247	0.50699	0.168997	0.238998
18S	1183	A	517	61	578	0.431242	0	0	41	37	78	0.344304	0	0	119	24	143	0.106019	0	0	0	0
18S	1184	G	405	138	543	0.354902	0	0	17	11	28	1.34713	0.116156	0.582505	71	24	95	0.390856	0	0.283139	0.288548	0.237837
18S	1185	C	70	218	288	0.399654	0	0.286245	8	22	30	1.39964	0.177114	0.591219	45	45	90	0.3337	0.0365622	0.252285	0.376583	0.152402
18S	1186	U	81	241	322	0.286309	0	0.223119	10	51	61	0.32957	0	0.250921	20	94	114	0.104734	0	0.0955571	0.189866	0.0676452
18S	1187	G	28	207	235	0.86177	0.13427	0.463933	7	36	43	1.32197	0.225697	0.574959	25	103	128	0.0637382	0	0.0603589	0.366417	0.221111
18S	1188	A	77	200	277	0.576339	0.0452702	0.366455	11	80	91	0.177536	0	0.152174	14	107	121	0.206375	0	0.172241	0.23029	0.0966311
18S	1189	A	35	200	235	0.92613	0.159626	0.481884	11	114	125	0.0474427	0	0	20	145	165	0.0966533	0	0	0.160628	0.227162
18S	1190	A	65	458	523	0.185751	0	0	12	186	198	0.371245	0	0	50	89	139	0.161111	0	0.139615	0.0465383	0.0658151
18S	1191	C	31	757	788	0.492452	0	0	18	112	130	0.117897	0	0.106188	36	77	113	0.650975	0.0716896	0.396403	0.16753	0.167543
18S	1192	U	24	565	589	0.270113	0	0	8	157	165	0.0755689	0	0	18	211	229	0.128986	0	0	0	0
18S	1193	U	44	476	520	0.156259	0	0	24	251	275	0.459984	0	0	41	278	319	0.318681	0	0	0	0
18S	1194	A	21	416	437	0.022831	0	0.0223714	13	116	129	0.306239	0	0.235832	29	161	190	0.302734	0	0.233321	0.163842	0.10004
18S	1195	A	40	340	380	0.179703	0	0.152668	8	190	198	0.19129	0	0	42	79	121	1.23078	0.199522	0.553762	0.235477	0.233532
18S	1196	A	103	339	442	0.016002	0	0	15	172	187	0.154314	0	0	73	160	233	0.170988	0	0.146555	0.0488516	0.0690866
18S	1197	G	75	324	399	0.0486667	0	0.046519	33	122	155	0.0163105	0	0	132	278	410	0.34458	0	0	0.0155063	0.0219293
18S	1198	G	71	245	316	0.249317	0.0631136	0.200068	44	97	141	0.0395931	0	0.038345	154	265	419	0.340503	0	0	0.0794708	0.0866997
18S	1199	A	231	131	362	0.0520967	0	0.049647	35	122	157	0.14775	0	0	274	197	471	0.419868	0	0	0.016549	0.0234038
18S	1200	A	178	145	323	0.16845	0.010069	0.144547	25	74	99	0.247	0	0.199677	127	120	247	0.216398	0	0.178492	0.174239	0.0227066
18S	1201	U	201	151	352	0.0404155	0	0.0389516	49	51	100	0.149395	0	0.131106	134	106	240	0.248548	0	0.199733	0.123264	0.0658727
18S	1202	U	258	78	336	0.066304	0	0.0623547	61	56	117	0.135593	0	0	180	83	263	0.117172	0	0.105239	0.0558646	0.0432082
18S	1203	G	295	51	346	0.0181236	0	0	58	33	91	0.0115942	0	0.0115858	188	88	276	0.015363	0	0.0151846	0.00892345	0.00647862
18S	1204	A	263	67	330	0.120007	0	0.107438	56	19	75	0.122515	0	0.110438	141	46	187	0.443972	0	0.308602	0.175493	0.0941308
18S	1205	C	102	423	525	0.270089	0	0	24	32	56	0.44152	0.0476276	0.310062	203	85	288	0.142945	0	0	0.103354	0.146164
18S	1206	G	207	192	399	0.0153889	0	0.0151931	37	17	54	0.319192	0	0.245342	243	153	396	0.467478	0	0	0.0868449	0.112246
18S	1207	G	153	131	284	0.532788	0	0.348391	48	17	65	0.00505051	0	0	166	45	211	0.0829665	0	0.0769455	0.141779	0.149436
18S	1208	A	134	63	197	1.37166	0.190859	0.579589	34	24	58	0.0544256	0	0.0524596	99	45	144	0.609502	0.0591143	0.380319	0.337456	0.217324
18S	1209	A	46	84	130	2.72502	0.381728	0.733047	21	22	43	0.328535	0	0.251595	73	52	125	0.784656	0.0726358	0.441632	0.475425	0.197999
18S	1210	G	121	817	938	0.565625	0	0	38	13	51	0.0559829	0	0.0539984	90	61	151	0.406652	0	0.290451	0.114816	0.126134
18S	1211	G	509	389	898	0.539834	0	0	70	35	105	0.575262	0	0	250	37	287	0.33858	0	0	0	0
18S	1212	G	189	169	358	0.361158	0	0.265875	8	4	12	3.12564	0.481043	0.772008	82	11	93	1.1753	0.110419	0.542948	0.526944	0.206937
18S	1213	C	462	57	519	0.045235	0	0.0433572	18	13	31	0.688889	0	0.415584	264	31	295	0.382808	0	0	0.152981	0.186531
18S	1214	A	550	36	586	0.1954	0	0.163693	28	26	54	0.0115152	0	0.0115924	231	35	266	0.189222	0	0	0.0584286	0.0745838
18S	1215	C	207	43	250	2.9178	0.0806377	0.745513	5	32	37	0.695322	0	0.416608	50	75	125	1.30071	0	0.567308	0.576476	0.134431
18S	1216	C	283	62	345	2.84904	0.223689	0.740751	24	33	57	0.433142	0	0.305913	56	105	161	1.58944	0	0.615282	0.553982	0.182737
18S	1217	A	205	45	250	6.13072	0.579257	0.860242	13	9	22	3.5971	0.357789	0.789943	43	41	84	5.49922	0.461029	0.84767	0.832618	0.0306096	1
18S	1218	C	738	56	794	1.50681	0.179569	0.601388	29	10	39	1.75694	0.103719	0.643111	114	57	171	2.55355	0.21456	0.719769	0.654756	0.0490254
18S	1219	C	1703	50	1753	0.275244	0	0.215933	103	19	122	0.0619693	0	0	346	84	430	0.546816	0	0.354042	0.189992	0.145696
18S	1220	A	3041	50	3091	0.205883	0	0	121	17	138	0.0835332	0	0	655	72	727	0.00653236	0	0	0	0
18S	1221	G	3832	85	3917	0.31828	0	0	138	17	155	0.126994	0	0	942	117	1059	0.281981	0	0	0	0
18S	1222	G	5212	78	5290	0.476062	0	0	359	16	375	0.681797	0	0	2143	111	2254	0.683346	0	0	0	0
18S	1223	A	6353	193	6546	0.579054	0	0	253	17	270	0.508979	0	0	1573	102	1675	0.514963	0	0	0	0
18S	1224	G	1830	104	1934	0.742205	0	0.426141	26	21	47	2.38032	0.284934	0.708537	432	46	478	1.05484	0	0.513865	0.549515	0.118011
18S	1225	U	2576	324	2900	0.128205	0	0.113671	61	52	113	0.333041	0	0.25149	479	78	557	0.794962	0	0.443328	0.269496	0.135183
18S	1226	G	3255	203	3458	0.0915197	0	0	74	55	129	0.0940171	0	0.086546	688	176	864	0.118651	0	0.106176	0.0642407	0.0461265
18S	1227	G	2621	150	2771	0.0965608	0	0.0880869	58	57	115	0.166571	0	0.14385	492	148	640	0.523817	0	0.344105	0.192014	0.109928
18S	1228	A	2430	112	2542	0.129746	0	0.114885	83	37	120	0.0438017	0	0.0422985	983	157	1140	0.192307	0	0	0.0523946	0.047442
18S	1229	G	1712	93	1805	0.514003	0.034601	0.339623	69	10	79	0.41375	0	0.295272	455	86	541	0.710435	0.0765788	0.415802	0.350232	0.0497746
18S	1230	C	2239	135	2374	0.0214175	0	0	130	26	156	0.408351	0	0	874	80	954	0.126376	0	0	0	0
18S	1231	C	2462	25	2487	0.108235	0	0	67	11	78	0.288748	0.0369784	0.226276	1027	15	1042	0.204219	0	0	0.0754253	0.106667
18S	1232	U	2274	6	2280	0.0858249	0	0	64	2	66	0.453731	0.0520118	0.315353	806	2	808	0.0372064	0	0.0359146	0.117089	0.140958
18S	1233	G	1627	60	1687	0.173302	0	0.147779	57	21	78	0.222222	0	0.183721	689	62	751	0.115544	0	0.1037	0.145067	0.0327248
18S	1234	C	2219	138	2357	0.242512	0	0	73	25	98	0.0832772	0	0	1118	294	1412	0.469718	0	0	0	0
18S	1235	G	2407	198	2605	0.36077	0	0	59	36	95	0.0850694	0	0	777	227	1004	0.249364	0	0	0	0
18S	1236	G	551	188	739	1.47788	0.34911	0.596755	36	46	82	0.0613119	0	0.0584333	412	152	564	0.385388	0.0131658	0.278537	0.311242	0.220982
18S	1237	C	399	625	1024	0.667794	0.111055	0.40064	6	73	79	0.0379167	0	0.0369768	200	217	417	0.797049	0.118141	0.444124	0.293913	0.182547
18S	1238	U	340	651	991	0.633154	0.0770385	0.387927	5	38	43	0.99798	0.162576	0.505242	142	109	251	1.88836	0.33805	0.654682	0.51595	0.109165
18S	1239	U	401	839	1240	0.227263	0	0.1853	22	146	168	0.567521	0	0	397	483	880	0.281107	0	0	0.0617668	0.0873514
18S	1240	A	659	931	1590	0.0809624	0	0	20	37	57	0.443103	0	0.310762	278	345	623	0.0249822	0	0.0244115	0.111724	0.141093
18S	1241	A	687	1195	1882	0.240532	0	0	22	45	67	0.174183	0	0.150225	264	424	688	0.163054	0	0	0.0500752	0.070817
18S	1242	U	482	1503	1985	0.328091	0	0	21	49	70	0.071205	0	0.0673575	121	472	593	0.101478	0	0	0.0224525	0.0317526
18S	1243	U	316	1139	1455	0.0695742	0	0.0650903	20	41	61	0.464516	0	0.320713	153	335	488	0.141741	0	0.124367	0.170057	0.109244
18S	1244	U	116	999	1115	0.52276	0	0.3435	6	87	93	0.0153664	0	0	56	488	544	0.058104	0	0.0550087	0.132836	0.150645
18S	1245	G	140	968	1108	0.671977	0.0644664	0.402122	13	53	66	0.534328	0	0.35167	56	551	607	0.0126462	0	0	0.251264	0.17886
18S	1246	A	55	1271	1326	0.736339	0	0.42426	13	42	55	1.21131	0	0.552239	63	432	495	0.344064	0	0.256372	0.410957	0.121153
18S	1247	C	57	2228	2285	0.0568728	0	0.0538346	11	62	73	0.846697	0	0.461872	22	465	487	0.485792	0	0.32741	0.281039	0.169777
18S	1248	U	121	627	748	3.03543	0.407435	0.752444	14	35	49	2.37222	0.338561	0.707657	36	28	64	13.9079	0.790576	0.933885	0.797995	0.0978129	1
18S	1249	C	410	3310	3720	0.159046	0	0	42	303	345	0.557803	0	0	139	790	929	0.0837634	0	0.0773662	0.0257887	0.0364708
18S	1250	A	433	2169	2602	0.421761	0	0.296727	49	89	138	0.38801	0	0.281	167	783	950	0.216217	0	0.177932	0.251887	0.0526864
18S	1251	A	479	2779	3258	0.221005	0	0.181048	23	103	126	0.620035	0	0.384599	109	763	872	0.476912	0	0.323162	0.29627	0.0852472
18S	1252	C	4561	4296	8857	0.596597	0	0	198	250	448	0.607053	0	0	833	944	1777	0.277078	0	0	0	0
18S	1253	A	1339	1855	3194	0.361189	0	0.265409	65	109	174	0.197397	0	0.165645	393	931	1324	0.0718994	0	0.0671239	0.16606	0.0809503
18S	1254	C	2286	4511	6797	0.428468	0	0	263	154	417	0.582935	0	0	1787	1821	3608	0.671433	0	0	0	0
18S	1255	G	891	5474	6365	0.387386	0	0	74	116	190	0.00407214	0	0.00407688	383	1458	1841	0.236573	0	0	0.00135896	0.00192186
18S	1256	G	893	4238	5131	0.25435	0	0	44	118	162	0.0407635	0	0.0393991	365	1397	1762	0.222802	0	0	0.013133	0.0185729
18S	1257	G	789	2418	3207	0.214821	0	0.176879	58	81	139	0.111746	0	0.101164	477	754	1231	0.0981151	0	0.0894147	0.122486	0.0387595
18S	1258	A	1167	1030	2197	0.716667	0.0731535	0.417586	65	33	98	0.469024	0	0.321486	485	492	977	0.330993	0	0.248872	0.329315	0.0690993
18S	1259	A	937	808	1745	0.85098	0.0536493	0.459888	28	20	48	1.44626	0.142962	0.596186	403	391	794	0.462879	0	0.316689	0.457588	0.114116
18S	1260	A	700	552	1252	1.39467	0.106512	0.5826	12	7	19	4.36056	0.424963	0.821111	237	195	432	1.46828	0.0795095	0.595417	0.666376	0.109539
18S	1261	C	908	859	1767	0.44846	0	0.309733	43	19	62	0.211993	0	0.177234	433	196	629	0.292416	0	0.226534	0.237833	0.0546793
18S	1262	C	1339	1503	2842	0.221136	0	0	60	18	78	0.181997	0	0	457	559	1016	0.355588	0	0	0	0
18S	1263	U	1156	2600	3756	0.48623	0	0	29	21	50	0.165359	0	0.144324	160	531	691	0.152264	0	0	0.048108	0.068035
18S	1264	C	1349	1455	2804	0.32084	0	0	72	15	87	0.467172	0	0	301	492	793	0.382284	0	0	0	0
18S	1265	A	326	336	662	2.1064	0.266359	0.678414	33	12	45	0.02657	0	0.0264423	80	75	155	2.17813	0.392574	0.686735	0.463864	0.309322
18S	1266	C	207	211	418	3.76449	0.415345	0.79051	14	11	25	0.797863	0.00568148	0.453486	81	50	131	2.27264	0.279933	0.696048	0.646681	0.141949
18S	1267	C	1273	273	1546	0.175767	0	0.149573	10	8	18	1.59357	0.223281	0.627158	97	87	184	1.09105	0	0.523124	0.433285	0.205061
18S	1268	C	2847	299	3146	0.496886	0	0	37	22	59	0.247037	0	0	178	226	404	0.202963	0	0	0	0
18S	1269	G	1510	654	2164	0.2804	0	0	11	28	39	0.204444	0	0.17334	41	313	354	0.234366	0	0	0.0577799	0.0817131
18S	1270	G	946	277	1223	0.203631	0	0.169296	5	6	11	3.68889	0.480116	0.800965	43	185	228	0.0862688	0	0.0797381	0.35	0.32097
18S	1271	C	1028	239	1267	0.137846	0	0.121231	16	25	41	0.546561	0	0.35893	158	91	249	0.0144	0	0.0142518	0.164804	0.144048
18S	1272	C	515	219	734	1.12562	0.0606402	0.529889	7	18	25	1.81709	0.144082	0.653953	13	13	26	9.94239	0.62263	0.911698	0.698513	0.159026		0.529889	0.653953	0.911698	0.698513	0.159026
18S	1273	C	775	199	974	0.730997	0.00719043	0.422549	38	42	80	0.0559671	0	0	38	92	130	1.40382	0.0122421	0.585855	0.336135	0.246856
18S	1274	G	1158	392	1550	0.0969697	0	0.0884498	47	41	88	0.0369538	0	0	108	168	276	0.329763	0	0.248662	0.11237	0.102915
18S	1275	G	610	499	1109	0.520501	0	0.342525	29	59	88	0.0380774	0	0.0370821	22	185	207	0.993536	0	0.499584	0.293063	0.192027
18S	1276	A	448	490	938	0.813383	0.0477003	0.448808	29	93	122	0.1972	0	0	9	171	180	1.55365	0.196455	0.609723	0.352844	0.258002
18S	1277	C	636	2234	2870	0.458044	0	0	48	212	260	0.638016	0	0	47	957	1004	0.553831	0	0	0	0
18S	1278	A	532	1427	1959	0.11843	0	0	23	42	65	0.92862	0.0121977	0.485307	6	357	363	0.596795	0	0.37439	0.286566	0.20763
18S	1279	C	440	2899	3339	0.516301	0	0	19	83	102	0.304315	0	0.235064	9	558	567	0.101154	0	0.092009	0.109024	0.0967157
18S	1280	G	512	2096	2608	0.355479	0	0	30	78	108	0.30367	0	0.234585	19	1207	1226	0.503948	0	0	0.0781951	0.110585
18S	1281	G	230	718	948	0.934329	0.103342	0.483288	19	68	87	0.775758	0.126731	0.439674	29	600	629	0.141958	0	0.124484	0.349149	0.159857
18S	1282	A	227	670	897	0.957152	0.0691595	0.489332	38	108	146	0.0175359	0	0.0173497	55	525	580	0.247122	0	0.198428	0.235036	0.194417
18S	1283	C	217	1404	1621	0.00354158	0	0.00353125	65	108	173	0.133461	0	0	105	1027	1132	0.413053	0	0	0.00117708	0.00166465
18S	1284	A	354	1364	1718	0.135867	0	0	148	51	199	0.295944	0	0	235	460	695	0.035712	0	0	0	0
18S	1285	G	411	991	1402	0.0240992	0	0.0235484	188	23	211	0.325262	0	0	449	288	737	0.120024	0	0	0.00784948	0.0111008
18S	1286	G	329	739	1068	0.294709	0	0.227791	171	22	193	0.218041	0	0	476	321	797	0.212629	0	0	0.0759302	0.107381
18S	1287	A	497	1209	1706	0.248011	0	0	213	31	244	0.419501	0	0	426	326	752	0.247809	0	0	0	0
18S	1288	U	28	412	440	2.47395	0.440732	0.712608	9	4	13	10.9333	0.797683	0.921718	19	28	47	12.3565	0.814951	0.926575	0.853634	0.0997399	1	0.712608	0.921718	0.926575	0.853634	0.0997399
18S	1289	U	379	749	1128	0.471971	0	0.320832	123	27	150	0.0145695	0	0	299	65	364	0.742283	0	0.426711	0.249181	0.181422
18S	1290	G	304	1000	1304	0.351528	0	0.260244	60	12	72	1.08874	0.113966	0.524683	335	39	374	0.629511	0	0.386952	0.390626	0.107988
18S	1291	A	561	644	1205	0.5562	0.0457296	0.3576	98	20	118	0.197292	0	0.165947	387	29	416	0.464322	0	0.31761	0.280386	0.0825509
18S	1292	C	870	1253	2123	0.121725	0	0	216	29	245	0.515583	0	0	736	33	769	0.255152	0	0	0	0
18S	1293	A	795	1359	2154	0.0954215	0	0	63	20	83	0.553175	0	0.358908	336	46	382	0.60557	0	0.377783	0.245564	0.173811
18S	1294	G	1926	719	2645	0.259112	0	0	121	2	123	0.0170251	0	0.0168739	790	101	891	0.349651	0	0	0.00562463	0.00795443
18S	1295	A	3008	1219	4227	0.562804	0	0	153	14	167	0.245767	0	0	1345	32	1377	0.594138	0	0	0	0
18S	1296	U	780	1823	2603	0.231678	0	0	77	31	108	0.187258	0	0.158951	481	62	543	0.223754	0	0.183117	0.114023	0.0812277
18S	1297	U	608	1345	1953	0.0238713	0	0.0233264	78	50	128	0.00628768	0	0.0062969	400	118	518	0.346243	0	0.257561	0.0957279	0.114644
18S	1298	G	773	674	1447	0.351435	0	0.260179	51	7	58	1.36045	0.183999	0.580521	402	98	500	0.449213	0	0.310398	0.383699	0.140676
18S	1299	A	314	908	1222	0.502716	0.0103657	0.334721	60	15	75	0.822953	0.0937001	0.454722	357	36	393	0.923181	0.12307	0.480662	0.423368	0.0635717
18S	1300	U	683	1153	1836	0.121672	0	0	169	89	258	0.527628	0	0	853	18	871	0.160703	0	0	0	0
18S	1301	A	442	918	1360	0.0949547	0	0.0867784	110	10	120	0.149403	0	0.130925	514	26	540	0.416677	0	0.294507	0.170737	0.0893553
18S	1302	G	480	463	943	0.35818	0.0171703	0.263927	78	3	81	0.733333	0.0090958	0.426075	559	55	614	0.180217	0	0.152909	0.28097	0.112169
18S	1303	C	691	421	1112	0.00483179	0	0.00481286	136	12	148	0.0897092	0	0	1072	29	1101	0.378695	0	0	0.00160428	0.0022688
18S	1304	U	556	305	861	0.21588	0	0.17772	132	25	157	0.142968	0	0	928	33	961	0.270882	0	0	0.0592401	0.0837781
18S	1305	C	731	293	1024	0.0496043	0	0	203	32	235	0.446563	0	0	956	94	1050	0.331853	0	0	0	0
18S	1306	U	529	330	859	0.142972	0	0.125215	67	59	126	0.149956	0	0.131301	625	160	785	0.0411224	0	0	0.0855052	0.0605124
18S	1307	U	540	265	805	0.194127	0	0.162737	40	66	106	0.315472	0	0.241533	433	182	615	0.205646	0	0.170799	0.19169	0.0353977
18S	1308	U	254	273	527	0.941709	0.217498	0.485463	14	101	115	0.277778	0	0.218868	199	258	457	0.62722	0.0887057	0.385973	0.363435	0.109998
18S	1309	C	404	338	742	0.478152	0.0537388	0.323774	28	77	105	0.466667	0.0342333	0.320242	383	184	567	0.248083	0	0.199052	0.281023	0.0579799
18S	1310	U	495	261	756	0.562293	0.117604	0.36022	35	88	123	0.252419	0	0.202852	319	109	428	0.582932	0.0311699	0.368804	0.310625	0.0762879
18S	1311	C	563	436	999	0.335944	0.0230793	0.251654	31	118	149	0.0563704	0	0.0537012	262	564	826	0.271866	0	0	0.101785	0.108217
18S	1312	G	654	853	1507	0.0914677	0	0	30	138	168	0.0963182	0	0	182	846	1028	0.480132	0	0	0	0
18S	1313	A	829	684	1513	0.0186555	0	0	29	110	139	0.159444	0	0.13837	159	366	525	0.084305	0	0.0778868	0.0720858	0.0566382
18S	1314	U	636	1154	1790	0.14048	0	0	16	269	285	0.476185	0	0	127	371	498	0.156179	0	0.135317	0.0451055	0.0637889
18S	1315	U	838	1469	2307	0.272251	0	0	32	141	173	0.00491699	0	0	163	258	421	0.546182	0	0.353788	0.117929	0.166777
18S	1316	C	588	1263	1851	0.00471562	0	0	51	95	146	0.230839	0	0.188588	160	240	400	0.748157	0	0.42858	0.205723	0.175386
18S	1317	C	711	2393	3104	0.41314	0	0	66	155	221	0.187287	0	0	212	281	493	0.64973	0	0.394324	0.131441	0.185886
18S	1318	G	469	810	1279	0.668177	0.075309	0.400731	37	55	92	1.18614	0.243212	0.545255	139	208	347	1.76494	0.263375	0.638993	0.528326	0.0980038
18S	1319	U	478	1175	1653	0.277093	0	0.217074	40	137	177	0.144257	0	0.126693	121	442	563	0.814697	0.135734	0.449383	0.264383	0.135919
18S	1320	G	974	218	1192	0.768148	0.0164148	0.434642	43	100	143	0.429707	0	0.302023	258	638	896	0.178831	0	0.151845	0.29617	0.115526
18S	1321	G	2755	618	3373	0.442129	0	0	193	99	292	0.330944	0	0	616	1182	1798	0.396578	0	0	0	0
18S	1322	G	1496	472	1968	0.0235314	0	0	115	64	179	0.135741	0	0.120105	502	738	1240	0.0287671	0	0	0.040035	0.056618
18S	1323	U	1856	757	2613	0.314206	0	0	88	182	270	0.261337	0	0	569	1787	2356	0.506831	0	0	0	0
18S	1324	G	2240	378	2618	0.372284	0	0	88	185	273	0.293431	0	0	1034	1354	2388	0.506869	0	0	0	0
18S	1325	G	712	890	1602	0.086657	0	0.0797922	39	267	306	0.378393	0	0	455	840	1295	0.0462277	0	0.0442177	0.0413366	0.0326387
18S	1326	U	22	148	170	9.7742	0.73972	0.907678	0	30	30	6.09104	0.613055	0.862902	22	396	418	2.49324	0.36764	0.714221	0.828267	0.0826889	1	0.907678	0.862902	0.968808	0.91313	0.0434073
18S	1327	G	1619	689	2308	0.314104	0	0	100	256	356	0.506629	0	0	1077	637	1714	0.242054	0	0	0	0
18S	1328	G	32	146	178	8.54829	0.736846	0.895793	1	6	7	24.0528	0.874804	0.964899	21	345	366	2.71574	0.376825	0.731411	0.864034	0.0979305	1	0.895793	0.964899	0.972013	0.944235	0.0343763
18S	1329	U	932	614	1546	0.0411334	0	0	191	51	242	0.337494	0	0	904	539	1443	0.19012	0	0	0	0
18S	1330	G	688	482	1170	0.260518	0	0.206816	62	35	97	0.652721	0	0.397391	605	156	761	0.486891	0	0.327745	0.31065	0.0787354
18S	1331	C	1314	781	2095	0.346644	0	0	121	53	174	0.19219	0	0	1409	383	1792	0.492446	0	0	0	0
18S	1332	A	1120	371	1491	0.00160113	0	0.00159964	160	43	203	0.397603	0	0	1138	131	1269	0.296133	0	0	0.000533214	0.000754079
18S	1333	U	1293	658	1951	0.180499	0	0	92	36	128	0.0147287	0	0.0146266	753	476	1229	0.310145	0	0	0.00487555	0.00689506
18S	1334	G	761	753	1514	0.165603	0	0.142156	54	20	74	0.606222	0	0.38058	304	187	491	0.657272	0	0.397086	0.306607	0.11648
18S	1335	G	612	246	858	1.61424	0.240681	0.617755	37	14	51	1.42927	0.26754	0.593049	234	190	424	0.831477	0.0777211	0.454577	0.555127	0.0718116
18S	1336	C	495	1028	1523	0.662212	0.0293413	0.398549	27	39	66	0.787562	0.117395	0.444289	103	428	531	0.254678	0	0.203288	0.348708	0.10451
18S	1337	C	1578	664	2242	0.2914	0	0.225725	119	21	140	0.152325	0	0	288	407	695	0.138889	0	0	0.0752416	0.106408
18S	1338	G	1772	328	2100	0.677587	0.0785891	0.40402	43	43	86	0.48212	0	0.327833	149	76	225	1.48053	0.244067	0.597927	0.44326	0.113703
18S	1339	U	2445	352	2797	0.458188	0.0565115	0.314295	81	35	116	0.0712251	0	0.0670241	182	81	263	0.874242	0.0979248	0.467396	0.282905	0.164951
18S	1340	U	3331	487	3818	0.160685	0	0.138471	71	42	113	0.120858	0	0.108677	288	52	340	0.313196	0	0.239033	0.16206	0.0557706
18S	1341	C	4811	1845	6656	0.320543	0	0	81	50	131	0.0047138	0	0.00472733	394	60	454	0.0280098	0	0.027305	0.0106774	0.0119148
18S	1342	U	5170	1004	6174	0.188362	0	0	81	91	172	0.228195	0	0	331	43	374	0.461333	0	0.316271	0.105424	0.149091
18S	1343	U	5991	431	6422	0.201483	0	0	189	54	243	0.481922	0	0	530	42	572	0.0102773	0	0	0	0
18S	1344	A	8699	710	9409	0.483701	0	0	135	50	185	0.273357	0	0	484	59	543	0.201083	0	0.167674	0.0558915	0.0790425
18S	1345	G	6661	1343	8004	0.376796	0	0	84	37	121	0.191894	0	0.162114	256	122	378	1.02791	0.175599	0.507542	0.223219	0.21166
18S	1346	U	3331	1324	4655	0.125332	0	0.111394	31	48	79	0.934306	0.147466	0.48616	121	425	546	0.515885	0.0682117	0.34073	0.312762	0.15427
18S	1347	U	2427	1363	3790	0.397658	0.000850151	0.284571	53	76	129	0.376154	0	0.274874	93	930	1023	0.149338	0	0	0.186482	0.131922
18S	1348	G	2764	1967	4731	0.00703954	0	0.0069918	31	71	102	0.809601	0	0.449805	189	1318	1507	0.428367	0	0	0.152266	0.210412
18S	1349	G	609	921	1530	2.13872	0.346401	0.68154	23	51	74	1.6563	0.0796294	0.626682	92	775	867	0.163338	0	0.140544	0.482922	0.243131
18S	1350	U	1013	2101	3114	0.360307	0	0.264934	30	174	204	0.09729	0	0	86	1571	1657	0.439975	0	0	0.0883114	0.124891
18S	1351	G	2701	545	3246	0.172138	0	0.146897	64	116	180	0.0996317	0	0.0910621	142	1107	1249	0.227707	0	0	0.0793197	0.0605425
18S	1352	G	3315	512	3827	0.0617526	0	0	135	96	231	0.0610632	0	0	260	626	886	0.125103	0	0.111304	0.0371014	0.0524693
18S	1353	A	5584	1609	7193	0.534038	0	0	481	179	660	0.70358	0	0	498	781	1279	0.2777	0	0	0	0
18S	1354	G	1169	922	2091	1.0516	0.0250521	0.512695	54	48	102	1.87023	0.00185457	0.653807	72	482	554	0.728949	0.0947698	0.422054	0.529518	0.0953578
18S	1355	C	2036	1019	3055	0.379403	0	0.275114	140	83	223	0.289633	0	0.225366	211	1030	1241	0.373081	0	0	0.166827	0.1197
18S	1356	G	1137	464	1601	1.89111	0.24989	0.654253	55	37	92	2.40812	0.149355	0.70882	107	340	447	0.798313	0.109145	0.444475	0.602516	0.11395
18S	1357	A	2149	747	2896	0.719606	0.0125475	0.418556	123	105	228	0.353566	0	0.262056	170	203	373	0.961052	0.129513	0.490739	0.39045	0.095451
18S	1358	U	4562	943	5505	0.0566412	0	0	268	150	418	0.273429	0	0	331	249	580	0.181411	0	0.153779	0.0512596	0.072492
18S	1359	U	6270	1059	7329	0.25266	0	0	336	132	468	0.328998	0	0	394	238	632	0.0659119	0	0.0619279	0.0206426	0.0291931
18S	1360	U	9077	638	9715	0.469496	0	0	564	116	680	0.613412	0	0	411	371	782	0.228466	0	0	0	0
18S	1361	G	2967	688	3655	0.670447	0	0.401424	80	35	115	1.7772	0.0416285	0.641918	137	112	249	1.5836	0.131179	0.613894	0.552412	0.107376
18S	1362	U	3663	523	4186	0.488133	0	0.32807	172	39	211	0.432023	0	0.302684	156	211	367	0.593931	0	0.373257	0.33467	0.0291867
18S	1363	C	6035	3776	9811	0.408454	0	0	179	72	251	0.154277	0	0.134118	411	318	729	0.260883	0	0	0.0447059	0.0632237
18S	1364	U	5164	3738	8902	0.322181	0	0	273	104	377	0.315403	0	0	277	869	1146	0.584113	0	0	0	0
18S	1365	G	6897	1801	8698	0.290646	0	0	378	72	450	0.515866	0	0	376	528	904	0.482345	0	0	0	0
18S	1366	G	1187	932	2119	2.18778	0.370427	0.686403	57	33	90	1.44884	0.0551661	0.59431	141	127	268	0.842792	0.0581545	0.45827	0.579661	0.0937095
18S	1367	U	818	3637	4455	0.381585	0	0.276239	8	34	42	3.43282	0.35772	0.778494	74	138	212	1.15284	0.068859	0.536668	0.530467	0.205092
18S	1368	U	798	4157	4955	0.219879	0	0.180277	66	150	216	0.249053	0	0	126	194	320	0.370474	0	0.270941	0.150406	0.11261
18S	1369	A	1454	3713	5167	0.126931	0	0.112653	55	35	90	0.783639	0	0.442072	153	125	278	0.519355	0	0.342634	0.29912	0.13796
18S	1370	A	1195	5029	6224	0.158185	0	0	87	16	103	0.414209	0	0.294896	125	82	207	0.957372	0.00536148	0.490315	0.261737	0.201539
18S	1371	U	772	9129	9901	0.517744	0	0	60	13	73	0.901351	0	0.477452	148	89	237	0.744024	0	0.427644	0.301698	0.2143
18S	1372	U	597	5261	5858	0.143081	0	0	27	24	51	1.5156	0.202785	0.607121	167	87	254	0.698475	0.0235829	0.412188	0.33977	0.253091
18S	1373	C	890	3295	4185	0.242908	0	0.195473	56	122	178	0.297393	0	0	366	55	421	0.226962	0	0.185336	0.126936	0.0898529
18S	1374	C	765	2375	3140	0.688447	0.00465075	0.407817	63	79	142	0.0662782	0	0.0625688	343	190	533	0.211902	0	0.175121	0.215169	0.143763
18S	1375	G	662	892	1554	2.48066	0.363773	0.71283	54	26	80	1.07229	0.147222	0.520543	224	92	316	1.46887	0.223756	0.595718	0.609697	0.0791207
18S	1376	A	1155	1162	2317	1.34593	0.183288	0.573835	93	40	133	0.377032	0	0.275292	470	33	503	0.765653	0.130942	0.434125	0.427751	0.121963
18S	1377	U	2606	6948	9554	0.546154	0	0	209	54	263	0.340278	0	0	1265	75	1340	0.366559	0	0	0	0
18S	1378	A	2036	3427	5463	0.110647	0	0	123	54	177	0.16804	0	0.14456	798	99	897	0.148936	0	0.129755	0.0914385	0.0649386
18S	1379	A	2344	1442	3786	0.377657	0	0.274183	151	48	199	0.234778	0	0.190911	1295	364	1659	0.385703	0	0	0.155031	0.114774
18S	1380	C	3945	2117	6062	0.105738	0	0	262	125	387	0.319702	0	0	1737	344	2081	0.513865	0	0	0	0
18S	1381	G	3546	1030	4576	0.286459	0	0.22271	136	100	236	0.289639	0	0.225326	1061	247	1308	0.14941	0	0	0.149346	0.105609
18S	1382	A	4313	2811	7124	0.188549	0	0	180	173	353	0.120621	0	0	1251	205	1456	0.266552	0	0	0	0
18S	1383	A	84	315	399	15.7887	0.824143	0.940576	2	9	11	30.138	0.905726	0.970482	15	10	25	45.0462	0.9329	0.9791	0.963386	0.0165085	1	0.940576	0.970482	0.9791	0.963386	0.0165085
18S	1384	C	4577	5576	10153	0.464173	0	0	158	230	388	0.125307	0	0	1159	573	1732	0.473456	0	0	0	0
18S	1385	G	2910	4521	7431	0.248472	0	0	60	622	682	0.552644	0	0	398	466	864	0.0625177	0	0.0589033	0.0196344	0.0277673
18S	1386	A	2711	8180	10891	0.531964	0	0	19	666	685	0.550194	0	0	221	548	769	0.0361328	0	0.0349165	0.0116388	0.0164598
18S	1387	G	1157	4738	5895	0.0423979	0	0	64	273	337	0.045595	0	0	477	307	784	0.158358	0	0	0	0
18S	1388	A	337	2878	3215	0.781737	0	0.438827	9	218	227	0.364084	0	0.267768	83	184	267	1.31741	0	0.569401	0.425332	0.12351
18S	1389	C	1213	2835	4048	0.279081	0	0.218231	67	293	360	0.262358	0	0	245	284	529	0.0610901	0	0	0.0727437	0.102875
18S	1390	U	1321	3903	5224	0.0687209	0	0	31	197	228	0.158418	0	0.137271	245	222	467	0.0118234	0	0.0117099	0.0496604	0.0621345
18S	1391	C	34	1122	1156	3.03405	0.291847	0.752272	0	10	10	22.1434	0.848509	0.960564	6	16	22	17.4092	0.852763	0.947918	0.886918	0.0953493	1	0.959236	0.960564	0.947918	0.955906	0.00567439
18S	1392	U	180	3506	3686	0.0532622	0	0.0505818	9	293	302	0.432343	0	0	114	79	193	0.826117	0	0.453671	0.168084	0.202993
18S	1393	G	165	8243	8408	0.672559	0	0	13	39	52	2.07023	0.277518	0.678461	71	353	424	0.284366	0	0	0.226154	0.31983
18S	1394	G	111	3313	3424	0.127419	0	0	8	33	41	2.73492	0.210732	0.736955	26	177	203	0.600381	0	0.376302	0.371085	0.300883
18S	1395	C	219	1226	1445	1.01955	0.0244309	0.505013	39	69	108	0.284506	0	0.223084	108	223	331	0.0201138	0	0.0197756	0.249291	0.198962
18S	1396	A	317	692	1009	1.61296	0.0708691	0.617526	22	68	90	0.404762	0	0.290407	59	57	116	2.33276	0.33083	0.701748	0.536561	0.17742
18S	1397	U	344	801	1145	1.0282	0	0.507171	9	90	99	0.244333	0	0.197948	127	202	329	0.233636	0	0.189855	0.298325	0.147714
18S	1398	G	346	801	1147	0.967896	0	0.492061	34	35	69	0.986984	0	0.500322	123	121	244	1.03914	0.218127	0.510619	0.501001	0.00759146
18S	1399	C	487	1783	2270	0.136558	0	0	62	107	169	0.23817	0	0	279	219	498	0.13556	0	0.119588	0.0398628	0.0563745
18S	1400	U	419	1803	2222	0.262883	0	0	71	257	328	0.614184	0	0	215	521	736	0.10692	0	0	0	0
18S	1401	A	271	702	973	0.808214	0.119655	0.447222	31	66	97	0.65771	0	0.399215	157	528	685	0.123858	0	0.110351	0.318929	0.148784
18S	1402	A	247	696	943	1.06669	0.17358	0.516399	38	41	79	1.15292	0.12053	0.538641	103	682	785	0.0853124	0	0.0786986	0.377913	0.211771
18S	1403	C	309	1634	1943	0.0303727	0	0.0294921	58	81	139	0.198571	0	0.166667	230	617	847	0.0747642	0	0.0696397	0.0885995	0.0575837
18S	1404	U	322	1589	1911	0.213424	0	0.175962	90	80	170	0.0250162	0	0	228	832	1060	0.109687	0	0	0.0586539	0.0829491
18S	1405	A	363	1688	2051	0.201673	0	0.167895	95	150	245	0.354065	0	0	380	986	1366	0.302073	0	0	0.055965	0.0791465
18S	1406	G	931	1650	2581	0.0327868	0	0.0317579	100	159	259	0.41265	0	0	659	1185	1844	0.493532	0	0	0.010586	0.0149708
18S	1407	U	226	2424	2650	0.0282325	0	0.0274674	21	126	147	0.0126126	0	0.0125392	121	1133	1254	0.212598	0	0	0.0133355	0.0112277
18S	1408	U	641	3491	4132	0.363449	0	0	73	134	207	0.356677	0	0	140	979	1119	0.147619	0	0	0	0
18S	1409	A	259	2574	2833	0.0125853	0	0	25	52	77	0.785043	0.0791938	0.442971	52	408	460	1.0731	0.129255	0.518173	0.320381	0.228615
18S	1410	C	135	5314	5449	0.561527	0	0	46	57	103	0.174252	0	0.149619	58	676	734	0.138987	0	0.122173	0.0905974	0.0650346
18S	1411	G	63	2129	2192	0.198602	0	0.165757	4	78	82	0.318608	0	0.243852	25	629	654	0.140814	0	0.123599	0.177736	0.0498188
18S	1412	C	68	5024	5092	0.584157	0	0	7	118	125	0.309171	0	0	9	1070	1079	0.457521	0	0	0	0
18S	1413	G	34	1016	1050	1.20317	0.179647	0.546345	2	78	80	0.0938272	0	0	9	654	663	0.250853	0	0	0.182115	0.257549
18S	1414	A	19	771	790	1.62662	0.215495	0.619581	4	9	13	4.05873	0.53179	0.813813	2	272	274	0.595919	0.0494851	0.374255	0.602549	0.179853
18S	1415	C	19	653	672	1.62681	0.109831	0.619661	1	27	28	0.963985	0.101838	0.499603	13	66	79	3.63458	0.487749	0.786352	0.635205	0.11758
18S	1416	C	113	412	525	1.98289	0.0856081	0.665179	1	22	23	1.2125	0.126291	0.558541	5	35	40	7.02629	0.625267	0.878078	0.700599	0.132833
18S	1417	C	581	339	920	0.403197	0	0.287564	18	15	33	0.652614	0	0.402054	23	40	63	3.57483	0.129637	0.78409	0.491236	0.212289
18S	1418	C	1096	301	1397	0.185646	0	0	26	25	51	0.122009	0	0.110637	98	72	170	0.513125	0	0.340432	0.150356	0.14179
18S	1419	C	408	237	645	0.566598	0	0.362032	4	13	17	2.85741	0.261585	0.751583	62	77	139	0.556905	0	0.359349	0.490988	0.184272
18S	1420	G	794	162	956	0.0450366	0	0.0431388	51	4	55	0.395238	0	0.286949	93	40	133	0.671559	0	0.403558	0.244549	0.150164
18S	1421	A	373	381	754	0.379912	0	0.27558	33	12	45	1.15556	0.162631	0.541544	37	75	112	1.36834	0.173271	0.57993	0.465685	0.135334
18S	1422	G	504	436	940	0.127642	0	0.1133	29	9	38	2.08091	0.435068	0.681089	57	132	189	0.630058	0.0634381	0.387777	0.394056	0.231841
18S	1423	C	1084	1196	2280	0.593395	0	0	168	35	203	0.433987	0	0	216	312	528	0.395421	0	0	0	0
18S	1424	G	587	300	887	0.236512	0	0.191448	84	55	139	0.0242063	0	0	110	352	462	0.187113	0	0	0.0638159	0.0902492
18S	1425	G	434	506	940	0.139391	0	0.122452	45	151	196	0.273322	0	0	103	119	222	0.940658	0.0842668	0.485833	0.202762	0.20631
18S	1426	U	733	425	1158	0.103576	0	0	96	122	218	0.317707	0	0	148	434	582	0.295026	0	0	0	0
18S	1427	C	568	160	728	0.46816	0	0.319174	107	136	243	0.382377	0	0	201	518	719	0.431173	0	0	0.106391	0.15046
18S	1428	G	996	85	1081	0.0264941	0	0	173	55	228	0.331198	0	0	338	259	597	0.262282	0	0	0	0
18S	1429	G	664	111	775	0.49947	0	0.333384	72	32	104	0.598201	0.12427	0.37654	395	112	507	0.0527559	0	0	0.236642	0.168256
18S	1430	C	1041	165	1206	0.0778054	0	0	118	11	129	0.217692	0	0.179911	412	160	572	0.149292	0	0	0.0599703	0.0848109
18S	1431	G	918	245	1163	0.00199504	0	0.00199277	141	29	170	0.124301	0	0	291	39	330	0.586741	0.00113742	0.370483	0.124158	0.174179
18S	1432	U	487	169	656	0.903619	0.13259	0.475065	69	26	95	0.546181	0.0747709	0.355641	155	52	207	1.68771	0.329123	0.629062	0.486589	0.111921
18S	1433	C	697	147	844	0.460079	0	0.315361	90	17	107	0.246296	0	0.199102	185	56	241	1.26823	0.212465	0.560148	0.358204	0.150477
18S	1434	C	1309	158	1467	0.189827	0	0	85	12	97	0.247619	0	0.20011	388	74	462	0.0993521	0	0.0905512	0.096887	0.0818173
18S	1435	C	2281	163	2444	0.551138	0	0	125	9	134	0.208313	0	0	822	48	870	0.465582	0	0	0	0
18S	1436	C	1643	234	1877	0.407088	0	0	153	13	166	0.430605	0	0	824	41	865	0.488016	0	0	0	0
18S	1437	C	961	277	1238	0.0820734	0	0	129	16	145	0.399011	0	0	605	49	654	0.319254	0	0	0	0
18S	1438	A	738	122	860	0.301303	0	0.231747	71	6	77	0.055698	0	0.053408	536	26	562	0.234064	0	0	0.0950515	0.0990867
18S	1439	A	540	103	643	0.711111	0	0.415962	39	5	44	0.70963	0.0933619	0.420544	314	16	330	0.308526	0	0.236327	0.357611	0.0857811
18S	1440	C	232	506	738	0.439678	0	0.305688	19	14	33	1.04444	0.124375	0.518326	216	13	229	0.824734	0.0508037	0.453055	0.425689	0.0889398		0.305688	0.518326	0.453055	0.425689	0.0889398
18S	1441	U	586	653	1239	0.272455	0	0	29	24	53	0.0759259	0	0.0718039	411	62	473	0.273465	0	0	0.0239346	0.0338487
18S	1442	U	17	36	53	16.2447	0.834786	0.943024	1	4	5	8.92593	0.610313	0.914611	12	0	12	25.2479	0.890362	0.964729	0.940788	0.0205215	1	0.943024	0.914611	0.964729	0.940788	0.0205215
18S	1443	C	211	754	965	0.185415	0	0	17	16	33	0.561438	0	0.366468	205	91	296	0.0909839	0	0	0.122156	0.172754
18S	1444	U	216	617	833	0.0234879	0	0	11	12	23	1.38657	0.0200765	0.591313	83	60	143	0.842207	0	0.458903	0.350072	0.253372
18S	1445	U	199	499	698	0.221729	0	0.181701	19	13	32	1.15724	0	0.544087	105	60	165	0.610843	0	0.380631	0.368806	0.14818
18S	1446	A	203	966	1169	0.29208	0	0	25	21	46	0.725768	0	0.425798	179	83	262	0.0016899	0	0	0.141933	0.200723
18S	1447	G	102	124	226	3.38404	0.504481	0.772676	6	11	17	5.18333	0.565612	0.845875	27	48	75	3.30848	0.387503	0.770252	0.796268	0.0350915	1	0.772676	0.845875	0.770252	0.796268	0.0350915
18S	1448	A	237	651	888	0.0232846	0	0.0227798	32	95	127	0.106944	0	0	104	127	231	0.36954	0	0.27068	0.0978199	0.122584
18S	1449	G	482	802	1284	0.26607	0	0	76	51	127	0.0265625	0	0.0260736	231	194	425	0.207694	0	0	0.00869121	0.0122912
18S	1450	G	577	746	1323	0.258778	0	0	45	128	173	0.169923	0	0	191	162	353	0.12172	0	0.108786	0.036262	0.0512822
18S	1451	G	470	582	1052	0.0855334	0	0.0788629	149	132	281	0.416076	0	0	415	228	643	0.230314	0	0	0.0262876	0.0371763
18S	1452	A	447	486	933	0.392981	0	0.282332	34	101	135	0.610621	0	0.38086	218	104	322	1.13454	0	0.532286	0.398493	0.102802
18S	1453	C	726	792	1518	0.14778	0	0	107	272	379	0.441433	0	0	605	241	846	0.140863	0	0	0	0
18S	1454	A	228	318	546	1.81615	0.333135	0.645324	26	110	136	0.915815	0	0.479857	139	129	268	2.31074	0.232128	0.698737	0.607973	0.0931789
18S	1455	A	529	621	1150	0.361657	0	0.26577	21	101	122	1.20533	0.0585966	0.548575	239	219	458	1.03483	0	0.509105	0.44115	0.125055
18S	1456	G	872	583	1455	0.0979777	0	0.0892906	115	83	198	0.357007	0	0.264062	696	196	892	0.0607067	0	0.0572928	0.136882	0.0908738
18S	1457	U	1370	1564	2934	0.502139	0	0	394	85	479	0.491759	0	0	1653	519	2172	0.597612	0	0	0	0
18S	1458	G	1682	1079	2761	0.45068	0	0	481	73	554	0.578739	0	0	1749	604	2353	0.609497	0	0	0	0
18S	1459	G	483	924	1407	0.174684	0	0.148797	175	84	259	0.0132906	0	0.0131662	578	537	1115	0.0229391	0	0	0.0539879	0.0672556
18S	1460	C	407	1456	1863	0.191387	0	0	159	122	281	0.16576	0	0	383	465	848	0.263945	0	0.209021	0.0696736	0.0985334
18S	1461	G	285	1432	1717	0.148163	0	0	47	75	122	0.943812	0	0.487586	251	183	434	1.55699	0.100968	0.609462	0.365683	0.26332
18S	1462	U	322	1075	1397	0.00665236	0	0.0066131	80	59	139	0.603968	0	0.378231	252	381	633	0.780196	0	0.438653	0.274499	0.191023
18S	1463	U	513	505	1018	0.299836	0	0.230847	100	105	205	0.0467098	0	0	696	337	1033	0.0225876	0	0.0221096	0.0843188	0.104003
18S	1464	C	573	781	1354	0.197548	0	0	201	40	241	0.334481	0	0	1317	240	1557	0.409728	0	0	0	0
18S	1465	A	284	453	737	0.324044	0.0319531	0.244989	122	22	144	0.045364	0	0	868	85	953	0.0564757	0	0	0.0816629	0.115489
18S	1466	G	156	158	314	1.98123	0.39257	0.665277	29	14	43	2.07399	0.368833	0.679715	275	32	307	2.0675	0.267521	0.674715	0.673236	0.00598657
18S	1467	C	143	300	443	0.868068	0.138672	0.465249	15	40	55	1.11369	0.154746	0.531383	317	330	647	0.369633	0	0.270182	0.422271	0.110881
18S	1468	C	219	591	810	0.123921	0	0	82	29	111	0.0654762	0	0	969	758	1727	0.556565	0	0	0	0
18S	1469	A	103	509	612	0.140547	0	0.123405	11	32	43	1.40126	0.182094	0.589128	371	384	755	0.121017	0	0.10808	0.273538	0.223244
18S	1470	C	176	406	582	0.184277	0	0.155828	19	88	107	0.194959	0	0	477	463	940	0.186374	0	0	0.0519428	0.0734582
18S	1471	C	193	279	472	0.456237	0.0840473	0.313754	15	67	82	0.0534137	0	0	348	383	731	0.0420158	0	0	0.104585	0.147905
18S	1472	C	213	549	762	0.0825542	0	0	34	84	118	0.419328	0	0	239	329	568	0.166667	0	0.143073	0.0476909	0.0674451
18S	1473	G	558	186	744	0.0128262	0	0.0126806	33	46	79	0.09875	0	0	363	112	475	0.361391	0	0.265868	0.0928494	0.122452
18S	1474	A	363	277	640	0.352678	0.00463314	0.261027	9	47	56	0.311891	0	0.240964	451	163	614	0.0311834	0	0	0.16733	0.118604
18S	1475	G	425	505	930	0.031567	0	0	5	65	70	0.0416275	0	0.0405117	181	204	385	0.38532	0.0701068	0.278666	0.106393	0.122933
18S	1476	A	452	371	823	0.203169	0	0.169032	6	28	34	1.47238	0.217284	0.602494	290	123	413	0.234568	0	0.190372	0.320633	0.199496
18S	1477	U	544	364	908	0.218494	0	0.179477	9	39	48	0.846712	0.0716453	0.463621	234	133	367	0.382911	0.0262975	0.277433	0.306843	0.117851
18S	1478	U	922	340	1262	0.0800387	0	0	17	43	60	0.695446	0.0220972	0.41419	215	163	378	0.364351	0.0324165	0.267568	0.227253	0.171478
18S	1479	G	507	424	931	0.420398	0.0544251	0.296196	28	17	45	1.84952	0.259555	0.654053	156	209	365	0.553582	0.0767508	0.356954	0.435734	0.156355
18S	1480	A	1219	718	1937	0.354839	0	0	64	34	98	0.431987	0	0.303812	384	164	548	0.0500911	0	0.0477845	0.117199	0.13339
18S	1481	G	850	624	1474	0.092226	0	0	64	89	153	0.00678211	0	0	304	145	449	0.370667	0.0215425	0.270867	0.0902891	0.127688
18S	1482	C	286	1066	1352	0.0235608	0	0.0230351	14	191	205	0.167745	0	0	197	433	630	0.160239	0	0.138298	0.0537777	0.0605002
18S	1483	A	1554	608	2162	0.40226	0	0	23	152	175	0.110732	0	0.100206	428	461	889	0.037578	0	0	0.0334019	0.0472374
18S	1484	A	448	918	1366	0.0336259	0	0	23	252	275	0.310749	0	0	171	644	815	0.106822	0	0.0966193	0.0322064	0.0455468
18S	1485	U	550	1615	2165	0.472079	0	0	50	412	462	0.629662	0	0	131	1123	1254	0.284489	0	0	0	0
18S	1486	A	256	386	642	0.952376	0.152054	0.488192	20	157	177	0.149813	0	0.130933	71	536	607	0.70943	0	0.415409	0.344845	0.154149
18S	1487	A	320	423	743	0.495654	0	0.331694	15	145	160	0.243202	0	0.196608	65	619	684	0.54631	0	0.353633	0.293978	0.0694314
18S	1488	C	423	846	1269	0.254803	0	0	30	284	314	0.441481	0	0	184	2203	2387	0.625414	0	0	0	0
18S	1489	A	433	420	853	0.0331512	0	0.0321239	27	183	210	0.197841	0	0	89	2354	2443	0.652664	0	0	0.010708	0.0151433
18S	1490	G	38	41	79	9.43097	0.727822	0.905216	1	0	1	87.5722	0.971964	0.994323	4	53	57	17.3801	0.780294	0.946481	0.948673	0.0364106	1	0.905216	0.994323	0.946481	0.948673	0.0364106
18S	1491	G	355	163	518	0.340826	0	0.254557	38	21	59	1.4663	0	0.598579	120	383	503	0.918408	0	0.47923	0.444122	0.142623
18S	1492	U	661	204	865	0.368386	0	0	61	44	105	0.0925577	0	0.0854544	243	824	1067	0.229474	0	0	0.0284848	0.0402836
18S	1493	C	265	294	559	0.184921	0	0.156297	63	36	99	0.0542222	0	0.0519259	151	425	576	0.446929	0	0.309251	0.172491	0.105675
18S	1494	U	302	192	494	0.397598	0	0.284899	77	112	189	0.560117	0	0	180	620	800	0.0825496	0	0	0.0949662	0.134302
18S	1495	G	151	128	279	1.62115	0.0170485	0.619332	22	14	36	1.22943	0	0.558222	112	58	170	2.89207	0.101882	0.744186	0.64058	0.0773918
18S	1496	U	243	204	447	0.707118	0	0.41476	61	18	79	0.170694	0	0	162	390	552	0.0929074	0	0	0.138253	0.19552
18S	1497	G	101	254	355	1.35471	0.0840682	0.576007	19	10	29	1.36444	0.154407	0.585319	51	713	764	0.357647	0	0	0.387109	0.273754
18S	1498	A	92	377	469	0.821442	0	0.451512	46	15	61	0.0163082	0	0.0163053	61	393	454	0.151526	0	0.131839	0.199885	0.184072
18S	1499	U	43	2369	2412	0.735801	0	0	21	27	48	0.270295	0	0.216255	40	467	507	0.0225066	0	0.0220536	0.0794364	0.0971637
18S	1500	G	42	1004	1046	0.238533	0	0	21	13	34	0.733016	0	0.430061	26	108	134	3.33588	0.4546	0.770683	0.400248	0.315336
18S	1501	C	72	1154	1226	0.382478	0	0	17	16	33	0.563725	0	0.367412	104	222	326	0.724431	0.00589146	0.420845	0.262752	0.18707
18S	1502	C	166	980	1146	0.354383	0	0	29	26	55	0.0795635	0	0	320	100	420	0.393508	0	0.282869	0.0942895	0.133346
18S	1503	C	120	381	501	0.598429	0	0.374853	11	24	35	0.469444	0	0.325626	298	254	552	0.089351	0	0.0821586	0.260879	0.127962
18S	1504	U	117	212	329	1.37976	0.0707568	0.58053	19	22	41	0.287037	0	0.227225	301	413	714	0.189728	0	0	0.269252	0.238856
18S	1505	U	157	237	394	0.875331	0	0.467392	93	19	112	0.588987	0	0	585	650	1235	0.578857	0	0	0.155797	0.220331
18S	1506	A	127	265	392	0.56596	0	0.362002	24	42	66	0.232172	0	0	582	333	915	0.413295	0	0	0.120667	0.170649
18S	1507	G	21	361	382	0.549492	0	0.355226	3	38	41	0.30291	0	0.236815	274	246	520	0.0975048	0	0.0889979	0.227013	0.108908
18S	1508	A	74	282	356	0.545876	0	0.353759	12	30	42	0.258915	0	0.209536	330	133	463	0.181992	0	0.154252	0.239182	0.0841027
18S	1509	U	54	948	1002	0.544278	0	0	3	41	44	0.178272	0	0.154208	536	231	767	0.382538	0	0	0.0514025	0.0726942
18S	1510	G	64	394	458	0.330937	0	0.249057	0	47	47	0.217361	0	0.18166	128	133	261	0.898304	0.124172	0.474167	0.301628	0.125068
18S	1511	U	51	494	545	0.162841	0	0.140258	5	54	59	0.0333333	0	0	77	163	240	0.834532	0.0372239	0.455933	0.19873	0.190671
18S	1512	C	71	382	453	0.521243	0	0.34314	10	29	39	0.445556	0	0.313649	70	80	150	1.56784	0.218684	0.612147	0.422979	0.134303
18S	1513	C	99	688	787	0.0836576	0	0	26	26	52	0.0924528	0	0.086116	141	95	236	0.504079	0	0.336084	0.140733	0.142537
18S	1514	G	156	173	329	1.42077	0.0805093	0.587645	15	23	38	0.575214	0	0.371208	171	57	228	0.480738	0	0.325621	0.428158	0.114299
18S	1515	G	398	219	617	0.326843	0	0.246632	32	19	51	0.276496	0	0.219918	173	83	256	0.331172	0	0.249511	0.238687	0.0133235
18S	1516	G	1427	579	2006	0.674113	0	0	98	53	151	0.623173	0	0	414	90	504	0.41791	0	0	0	0
18S	1517	G	441	161	602	0.430827	0	0.301453	11	41	52	0.496226	0	0.335888	77	106	183	0.925664	0.0471925	0.482059	0.373133	0.0782946
18S	1518	C	678	185	863	0.0397377	0	0	30	18	48	0.661224	0	0.402985	275	105	380	0.0915427	0	0	0.134328	0.189969
18S	1519	U	1037	254	1291	0.390944	0	0	58	14	72	0.130746	0	0.117046	499	165	664	0.475155	0	0	0.0390153	0.055176
18S	1520	G	277	58	335	1.56405	0.0858691	0.610702	14	34	48	0.807937	0	0.451985	113	57	170	1.44094	0.175116	0.591739	0.551475	0.0707746
18S	1521	C	918	24	942	0.171073	0	0	75	56	131	0.369444	0	0	353	171	524	0.194603	0	0	0	0
18S	1522	A	452	49	501	0.575653	0	0.365805	26	31	57	0.599042	0	0.378709	198	37	235	1.09637	0.114498	0.524045	0.422853	0.0717474
18S	1523	C	987	180	1167	0.482725	0	0	138	84	222	0.696911	0	0	456	77	533	0.0352684	0	0	0	0
18S	1524	G	345	117	462	0.392393	0	0.28225	11	38	49	0.717111	0	0.422548	281	55	336	0.908012	0.0653561	0.476636	0.393811	0.081918
18S	1525	C	492	234	726	0.248372	0	0	44	31	75	0.0255848	0	0.0252708	518	174	692	0.0699054	0	0	0.00842359	0.0119127
18S	1526	G	249	93	342	0.506673	0	0.336938	13	61	74	0.0253333	0	0	246	79	325	1.37069	0.191661	0.578931	0.30529	0.237405
18S	1527	C	358	184	542	0.158543	0	0	35	52	87	0.24053	0	0	631	376	1007	0.242273	0	0	0	0
18S	1528	G	256	18	274	0.556242	0	0.358264	26	21	47	0.331019	0	0.25265	546	228	774	0.0749247	0	0.0697861	0.2269	0.11917
18S	1529	C	202	111	313	0.225195	0	0.184282	13	19	32	0.811448	0	0.455577	583	642	1225	0.316277	0	0	0.213286	0.187116
18S	1530	U	222	46	268	0.251425	0	0.20151	30	13	43	0.0881313	0	0.082721	927	753	1680	0.52597	0	0	0.0947435	0.082704
18S	1531	A	108	14	122	1.74679	0.287286	0.637827	3	4	7	5.225	0.626877	0.856557	201	342	543	0.68942	0	0.408525	0.634303	0.182925
18S	1532	C	340	27	367	0.140489	0	0	35	6	41	0.0296296	0	0.0294582	1246	307	1553	0.513413	0	0	0.00981939	0.0138867
18S	1533	A	130	18	148	1.64526	0.141761	0.623548	33	1	34	0.292063	0	0.231156	490	190	680	0.197944	0	0.165439	0.340048	0.202252
18S	1534	C	231	50	281	0.485303	0	0.327519	58	4	62	0.358377	0	0	407	186	593	0.235784	0	0.191057	0.172859	0.134327
18S	1535	U	195	16	211	1.2261	0.171084	0.551954	10	7	17	1.56667	0.181261	0.623894	463	336	799	0.222458	0	0	0.391949	0.278702
18S	1536	G	426	29	455	0.154557	0	0.134121	61	3	64	0.324444	0	0	328	163	491	0.137353	0	0.120982	0.0850344	0.0603672
18S	1537	A	287	52	339	0.908889	0.139943	0.47687	24	7	31	0.614236	0	0.388024	105	138	243	1.00943	0.0116015	0.503372	0.456089	0.0493303
18S	1538	C	565	324	889	0.141598	0	0	18	22	40	0.54336	0	0.357716	126	95	221	1.13794	0	0.533383	0.297033	0.22194
18S	1539	U	674	500	1174	0.241333	0	0	37	59	96	0.325888	0	0	68	161	229	0.805845	0	0.44732	0.149107	0.210869
18S	1540	G	276	632	908	0.117418	0	0.105184	6	35	41	0.90873	0.0102306	0.482105	24	96	120	2.42406	0.29404	0.709662	0.432317	0.249276
18S	1541	G	165	415	580	0.994129	0.0377618	0.498959	11	27	38	1.33903	0.186057	0.578818	5	40	45	8.68889	0.713619	0.898806	0.658861	0.172771
18S	1542	C	531	711	1242	0.0471619	0	0	37	36	73	0.286787	0	0.225236	76	247	323	0.302812	0	0.232982	0.152739	0.108049
18S	1543	U	590	919	1509	0.156939	0	0	51	40	91	0.137077	0	0.121716	148	435	583	0.221994	0	0	0.0405719	0.0573774
18S	1544	C	996	1505	2501	0.524465	0	0	105	105	210	0.539073	0	0	358	422	780	0.375473	0	0	0	0
18S	1545	A	1125	1045	2170	0.443339	0	0	89	53	142	0.239239	0	0	389	304	693	0.154579	0	0	0	0
18S	1546	G	520	168	688	0.908934	0	0.47651	52	70	122	0.0823848	0	0	255	173	428	0.553199	0	0.356703	0.277737	0.202389
18S	1547	C	682	506	1188	0.014223	0	0.0140352	95	82	177	0.377341	0	0	247	596	843	0.181359	0	0	0.00467838	0.00661623
18S	1548	G	466	675	1141	0.040397	0	0.0388611	46	19	65	0.995623	0.0946837	0.50272	155	371	526	0.539701	0.0445149	0.350956	0.297512	0.193104
18S	1549	U	382	1443	1825	0.423238	0	0	54	121	175	0.275947	0	0	181	928	1109	0.270661	0	0	0	0
18S	1550	G	349	32	381	1.9176	0.299692	0.657842	30	28	58	1.39492	0.213759	0.5866	72	634	706	0.224784	0	0.183742	0.476061	0.208737
18S	1551	U	466	136	602	0.589331	0	0.371192	49	11	60	1.24991	0.177089	0.559615	444	922	1366	0.417589	0	0	0.310269	0.232488
18S	1552	G	401	51	452	0.939563	0.0774078	0.484972	86	27	113	0.131092	0	0.116804	184	408	592	0.485835	0	0.327349	0.309708	0.150821
18S	1553	C	557	103	660	0.260111	0	0.206667	114	17	131	0.0622054	0	0	320	698	1018	0.185607	0	0	0.0688891	0.0974239
18S	1554	C	889	115	1004	0.252095	0	0	205	5	210	0.480411	0	0	590	593	1183	0.345411	0	0	0	0
18S	1555	U	1047	125	1172	0.420555	0	0	245	5	250	0.5973	0	0	419	729	1148	0.358389	0	0	0	0
18S	1556	A	424	61	485	0.461934	0	0.31642	96	1	97	0.0891156	0	0.0825977	171	213	384	0.945455	0.140144	0.486631	0.295216	0.165626
18S	1557	C	709	71	780	0.123303	0	0	107	10	117	0.165913	0	0	456	243	699	0.0857937	0	0	0	0
18S	1558	C	517	142	659	0.0734848	0	0.0685512	39	18	57	0.656513	0.00326141	0.400491	300	210	510	0.108828	0	0.0983204	0.189121	0.149954
18S	1559	C	347	142	489	0.544104	0.0477407	0.352842	14	12	26	2.3428	0.313885	0.708702	179	304	483	0.0769972	0	0.0716299	0.377724	0.260678
18S	1560	U	389	187	576	0.263624	0	0.208912	33	32	65	0.143266	0	0.126996	246	155	401	0.13524	0	0.119391	0.151766	0.0405272
18S	1561	A	140	228	368	0.952304	0.0887149	0.488463	17	9	26	1.4572	0.0177708	0.602108	104	134	238	0.642585	0	0.392202	0.494258	0.0857917
18S	1562	C	326	725	1051	0.360055	0	0	8	19	27	0.939286	0.0615828	0.493433	189	111	300	0.0826873	0	0.0766074	0.190014	0.216818
18S	1563	G	206	450	656	0.142889	0	0.125191	6	55	61	0.214158	0	0	8	40	48	5.81814	0.65238	0.855894	0.327028	0.377441
18S	1564	C	214	701	915	0.205131	0	0	3	14	17	1.77037	0.290491	0.652115	69	170	239	0.165324	0	0.142379	0.264831	0.279952
18S	1565	C	190	895	1085	0.353745	0	0	19	49	68	0.333172	0	0	43	320	363	0.342827	0	0	0	0
18S	1566	G	158	186	344	1.34052	0.119316	0.573454	9	40	49	0.0497778	0	0.0483384	85	148	233	0.0335708	0	0.0326152	0.218136	0.25133
18S	1567	G	139	199	338	1.37211	0.103036	0.579154	9	24	33	0.603922	0	0.383562	21	96	117	1.05094	0.0911162	0.514545	0.49242	0.0813685
18S	1568	C	289	1330	1619	0.588128	0	0	32	30	62	0.101587	0	0	76	291	367	0.417482	0	0	0	0
18S	1569	A	288	519	807	0.102461	0	0	26	51	77	0.25584	0	0	107	123	230	0.00668591	0	0	0	0
18S	1570	G	195	483	678	0.0882998	0	0.0812455	21	11	32	0.946465	0.112787	0.493938	105	121	226	0.0677435	0	0.0637083	0.212964	0.198808
18S	1571	G	198	199	397	0.85483	0.0256811	0.461492	29	51	80	0.24321	0	0	43	46	89	1.88691	0.371199	0.656135	0.372542	0.275151
18S	1572	C	356	498	854	0.20755	0	0	31	56	87	0.276389	0	0	123	187	310	0.173884	0	0	0	0
18S	1573	G	167	281	448	0.634645	0	0.388776	13	29	42	0.641085	0.0273302	0.396263	76	89	165	0.762182	0.0203248	0.434005	0.406348	0.0197941
18S	1574	C	233	406	639	0.113403	0	0.101996	38	64	102	0.339374	0	0	111	162	273	0.0805353	0	0.0747854	0.058927	0.043123
18S	1575	G	290	245	535	0.288246	0	0.224075	22	38	60	0.263934	0	0.211564	115	170	285	0.0771562	0	0.0718628	0.169167	0.068994
18S	1576	G	709	222	931	0.297091	0	0	34	20	54	0.538788	0	0.354324	173	139	312	0.0972311	0	0.0888737	0.147733	0.150521
18S	1577	G	289	208	497	0.501651	0.0190042	0.334514	24	25	49	1.09778	0.0803506	0.528342	148	124	272	0.540293	0	0.351609	0.404822	0.0876206
18S	1578	U	486	568	1054	0.270774	0	0	56	58	114	0.0132367	0	0	296	430	726	0.386963	0	0	0	0
18S	1579	A	414	170	584	0.496809	0	0.332292	30	34	64	1.13077	0.152462	0.534545	234	182	416	0.259499	0	0.206427	0.357755	0.135159
18S	1580	A	344	142	486	0.974538	0.196731	0.494066	52	55	107	0.418416	0.00507075	0.296926	164	75	239	1.46074	0.184066	0.594625	0.461873	0.123649
18S	1581	C	696	244	940	0.0412445	0	0.0396513	72	55	127	0.258767	0	0.206856	243	175	418	0.444259	0	0.308112	0.184873	0.110696
18S	1582	C	656	197	853	0.207507	0	0.172014	108	69	177	0.0757179	0	0	521	198	719	0.182469	0	0	0.0573381	0.0810884
18S	1583	C	691	579	1270	0.230335	0	0	188	155	343	0.563275	0	0	617	637	1254	0.581709	0	0	0	0
18S	1584	G	483	1270	1753	0.469606	0	0	79	191	270	0.414473	0	0	356	754	1110	0.527483	0	0	0	0
18S	1585	U	380	997	1377	0.32752	0	0	96	198	294	0.498832	0	0	252	383	635	0.172537	0	0	0	0
18S	1586	U	345	947	1292	0.312503	0	0	60	166	226	0.361625	0	0	209	325	534	0.082513	0	0	0	0
18S	1587	G	307	979	1286	0.35433	0	0	21	70	91	0.572343	0.0397215	0.36654	136	309	445	0.0232436	0	0.0227655	0.129769	0.167681
18S	1588	A	125	476	601	0.348819	0.0268153	0.258929	17	37	54	1.38768	0.254801	0.585642	64	123	187	1.26803	0.210247	0.560402	0.468325	0.148423
18S	1589	A	59	203	262	1.87689	0.374288	0.653266	5	29	34	2.24635	0.331016	0.698106	20	48	68	4.34976	0.516534	0.815284	0.722219	0.068306
18S	1590	C	41	379	420	0.484956	0	0.327103	6	27	33	1.63595	0.121495	0.627633	13	101	114	1.40618	0.0869972	0.586524	0.513753	0.133044
18S	1591	C	51	240	291	0.826027	0.0167826	0.453213	5	38	43	0.628788	0	0.391509	5	134	139	0.47246	0	0.322429	0.38905	0.0534208
18S	1592	C	32	191	223	1.00451	0	0.502244	7	22	29	0.842222	0	0.465602	4	130	134	0.25037	0	0.20143	0.389759	0.134006
18S	1593	C	39	271	310	0.201501	0	0.168157	5	31	36	0.165766	0	0.14557	13	126	139	0.0137302	0	0.0136403	0.109122	0.0681429
18S	1594	A	53	183	236	0.324004	0	0.245497	19	21	40	0.0547425	0	0	7	87	94	0.329708	0.00261358	0.249934	0.165144	0.116788
18S	1595	U	101	177	278	0.0140183	0	0.0138736	19	8	27	0.354762	0	0.268953	35	87	122	0.0485095	0	0	0.0942755	0.123645
18S	1596	U	77	137	214	0.380827	0	0.276728	44	17	61	0.465412	0	0	65	74	139	0.165079	0	0	0.0922428	0.130451
18S	1597	C	98	453	551	0.511856	0	0	41	27	68	0.521095	0	0	33	105	138	0.109512	0	0	0	0
18S	1598	G	50	130	180	0.987661	0	0.498281	12	0	12	2.40684	0.115926	0.722793	42	54	96	0.479381	0	0.326316	0.515797	0.162334
18S	1599	U	47	343	390	0.0438477	0	0.042109	14	17	31	0.568056	0	0.369634	37	96	133	0.31136	0	0.238792	0.216845	0.134609
18S	1600	G	45	52	97	4.10692	0.463345	0.805797	11	8	19	1.85778	0.0952283	0.661654	17	60	77	1.7255	0.184956	0.636087	0.701179	0.0747087
18S	1601	A	73	71	144	2.92008	0.433654	0.746216	4	6	10	5.1404	0.549412	0.849724	42	36	78	2.11111	0.327108	0.681344	0.759095	0.0693418	1
18S	1602	U	57	352	409	0.525366	0.0511152	0.344971	11	13	24	2.45244	0.29006	0.718677	18	101	119	1.35204	0.265978	0.576881	0.546843	0.154036
18S	1603	G	169	455	624	0.106009	0	0.095987	26	35	61	0.581362	0	0.371422	52	209	261	0.263825	0	0.209384	0.225598	0.113029
18S	1604	G	369	725	1094	0.352684	0	0	83	60	143	0.280324	0	0	160	242	402	0.0678798	0	0	0	0
18S	1605	G	929	429	1358	0.456635	0	0	118	50	168	0.296187	0	0	438	289	727	0.471078	0	0	0	0
18S	1606	G	711	241	952	0.137192	0	0	80	18	98	0.386644	0	0.280881	289	202	491	0.0747742	0	0	0.0936269	0.132408
18S	1607	A	606	382	988	0.147624	0	0	74	76	150	0.0866814	0	0	230	189	419	0.162249	0	0.139886	0.0466285	0.0659427
18S	1608	U	593	524	1117	0.261399	0	0	154	153	307	0.599964	0	0	282	235	517	0.0563278	0	0	0	0
18S	1609	C	418	582	1000	0.194916	0	0	90	111	201	0.336524	0	0	311	585	896	0.500718	0	0	0	0
18S	1610	G	430	538	968	0.22666	0	0	75	92	167	0.222421	0	0	249	463	712	0.365015	0	0	0	0
18S	1611	G	90	479	569	0.232066	0	0.188624	13	169	182	0.377171	0	0	169	273	442	0.00305995	0	0.00305749	0.0638938	0.0882064
18S	1612	G	80	552	632	0.0664209	0	0	18	53	71	0.537346	0.0088495	0.352715	159	355	514	0.266494	0	0	0.117572	0.166271
18S	1613	G	80	331	411	0.29288	0.0195879	0.226959	9	21	30	2.281	0.371081	0.702118	101	126	227	0.590789	0.0514774	0.372408	0.433829	0.198785
18S	1614	A	65	198	263	0.769571	0.134879	0.435824	10	18	28	1.98697	0.241518	0.672982	70	58	128	1.53859	0.234761	0.607937	0.572248	0.100054
18S	1615	U	83	169	252	0.520993	0.016816	0.343427	14	21	35	0.839198	0	0.463282	116	79	195	0.381859	0	0.277361	0.361357	0.0769532
18S	1616	U	92	127	219	0.47596	0	0.323471	10	26	36	0.560961	0	0.365701	98	93	191	0.130845	0	0.116241	0.268471	0.109015
18S	1617	G	54	122	176	0.525612	0.0209674	0.345806	8	10	18	1.6807	0	0.639519	31	39	70	1.60579	0.16253	0.619588	0.534971	0.134007
18S	1618	C	65	156	221	0.0276276	0	0.0270032	30	12	42	0.0635659	0	0	80	37	117	0.28597	0	0.223852	0.0836184	0.099771
18S	1619	A	83	80	163	0.191667	0	0.161666	7	17	24	0.594222	0	0.382328	83	20	103	0.188034	0	0.159565	0.23452	0.10452
18S	1620	A	116	48	164	0.0291582	0	0.0285	11	18	29	0.292963	0	0.232579	57	11	68	0.692271	0	0.412612	0.224563	0.156915
18S	1621	U	106	34	140	0.126478	0	0.112988	28	26	54	0.353131	0	0	63	17	80	0.355007	0	0.264405	0.125798	0.108322
18S	1622	U	210	38	248	0.463231	0	0	88	25	113	0.76306	0	0	199	39	238	0.616318	0	0	0	0
18S	1623	A	115	21	136	0.0470397	0	0.0452418	15	10	25	0.388462	0	0.287749	40	32	72	0.774581	0	0.439882	0.257625	0.162513
18S	1624	U	58	32	90	0.671795	0.00410453	0.404499	3	26	29	0.131852	0	0.120027	32	44	76	0.965079	0	0.494382	0.339636	0.159564
18S	1625	U	26	10	36	3.83784	0.397183	0.797753	0	7	7	3.89722	0.0748853	0.816647	13	21	34	4.78794	0.324895	0.831331	0.815244	0.013744	1
18S	1626	C	26	22	48	3.38299	0.339985	0.775456	1	6	7	4.02083	0.042293	0.821277	12	63	75	2.42032	0.189664	0.710363	0.769032	0.0455078	1
18S	1627	C	38	74	112	1.24631	0.085163	0.55702	4	11	15	1.60764	0	0.631651	37	25	62	4.25873	0.526578	0.812292	0.666988	0.107168
18S	1628	C	63	56	119	1.42361	0.203896	0.589419	3	9	12	2.31966	0.143685	0.71534	206	26	232	0.627802	0.0787425	0.386694	0.563818	0.135385
18S	1629	C	121	142	263	0.219024	0	0.180231	24	19	43	0.0371212	0	0.0365945	317	215	532	0.250407	0	0	0.0722753	0.0777846
18S	1630	A	72	240	312	0.192261	0	0.161691	2	21	23	1.32361	0.0713595	0.580037	260	144	404	0.184691	0	0.156224	0.299317	0.198511
18S	1631	U	152	444	596	0.338172	0	0	16	105	121	0.547814	0	0	645	162	807	0.366309	0	0	0	0
18S	1632	G	144	562	706	0.381958	0	0	16	33	49	0.436889	0	0.308344	644	273	917	0.40259	0	0	0.102781	0.145355
18S	1633	A	127	599	726	0.379566	0	0	19	50	69	0.0749206	0	0.0706375	698	150	848	0.320573	0	0	0.0235458	0.0332989
18S	1634	A	119	292	411	0.203749	0	0.169604	4	45	49	0.650889	0	0.399101	531	150	681	0.102851	0	0	0.189568	0.163543
18S	1635	C	40	588	628	0.23374	0	0	13	161	174	0.590159	0	0	297	238	535	0.17274	0	0.147531	0.049177	0.0695468
18S	1636	G	43	583	626	0.242088	0	0	5	84	89	0.0940741	0	0	295	304	599	0.00840741	0	0	0	0
18S	1637	A	17	532	549	0.154465	0	0	8	137	145	0.494749	0	0	479	454	933	0.440899	0	0	0	0
18S	1638	G	10	582	592	0.259753	0	0	3	75	78	0.0555556	0	0	182	269	451	0.183382	0	0.155255	0.0517516	0.0731879
18S	1639	G	30	31	61	6.91649	0.708212	0.875465	5	39	44	0.74716	0	0.433152	168	48	216	1.44101	0.268129	0.591451	0.633356	0.182989
18S	1640	A	112	86	198	1.36293	0.20272	0.578025	18	32	50	0.616122	0	0.385917	257	133	390	0.346604	0	0.257881	0.407274	0.131568
18S	1641	A	276	141	417	0.110845	0	0.1	28	19	47	1.00185	0	0.505726	333	92	425	0.519562	0	0.342445	0.316057	0.166684
18S	1642	U	222	102	324	0.44947	0	0.310752	22	17	39	1.34611	0	0.579943	186	117	303	1.36553	0	0.578066	0.489587	0.126458
18S	1643	U	228	42	270	0.761952	0.0388093	0.433355	33	3	36	1.75315	0.0956418	0.643093	97	66	163	4.10705	0.413384	0.805153	0.627201	0.152201
18S	1644	C	430	148	578	0.233257	0	0	33	12	45	1.53647	0.188644	0.610988	341	147	488	0.931879	0.070041	0.48288	0.364623	0.263078
18S	1645	C	635	173	808	0.466529	0	0	87	28	115	0.110632	0	0.100391	639	80	719	0.482191	0	0.325628	0.142007	0.136155
18S	1646	C	561	150	711	0.353933	0	0	151	49	200	0.33853	0	0	1298	61	1359	0.177459	0	0	0	0
18S	1647	A	623	73	696	0.31634	0	0	286	22	308	0.530241	0	0	2802	64	2866	0.622939	0	0	0	0
18S	1648	G	242	114	356	0.391659	0	0.282001	46	12	58	2.16026	0.133683	0.687257	894	88	982	0.395354	0	0.283543	0.4176	0.190677
18S	1649	U	298	69	367	0.346135	0	0.257653	149	6	155	0.189387	0	0.160094	1551	100	1651	0.159867	0	0	0.139249	0.106214
18S	1650	A	255	37	292	0.739022	0.105638	0.4258	312	2	314	0.44321	0	0	2333	20	2353	0.409105	0	0	0.141933	0.200724
18S	1651	A	542	57	599	0.239111	0	0	270	3	273	0.338808	0	0	1538	37	1575	0.017837	0	0.0175353	0.00584512	0.00826624
18S	1652	G	222	52	274	0.656848	0.0274115	0.397317	107	3	110	0.763463	0	0.435157	843	48	891	0.878351	0.0611458	0.467897	0.433457	0.0288396
18S	1653	U	526	41	567	0.308392	0	0	354	6	360	0.575408	0	0	1527	129	1656	0.0747938	0	0	0	0
18S	1654	G	189	32	221	0.857858	0.0781369	0.462868	128	7	135	0.159804	0	0.138664	724	145	869	0.69705	0	0.41102	0.337518	0.142195
18S	1655	C	306	236	542	0.324473	0	0	110	9	119	0.235741	0	0.192064	769	815	1584	0.162229	0	0	0.0640213	0.0905398
18S	1656	G	409	155	564	0.363245	0	0	97	20	117	0.122411	0	0.10989	595	995	1590	0.233752	0	0	0.03663	0.0518027
18S	1657	G	339	53	392	0.0798699	0	0	41	25	66	0.694527	0	0.413507	2029	937	2966	0.699816	0	0	0.137836	0.194929
18S	1658	G	98	71	169	1.08863	0.154628	0.522689	74	25	99	0.120778	0	0	56	689	745	0.340468	0	0.254246	0.258978	0.213413
18S	1659	U	126	125	251	0.323633	0	0.245239	16	34	50	0.583442	0	0.373084	63	597	660	0.344528	0	0.256533	0.291619	0.057789
18S	1660	C	269	82	351	0.101989	0	0	30	0	30	0.936918	0.140856	0.491908	66	188	254	2.06911	0.177693	0.675035	0.388981	0.28503
18S	1661	A	169	82	251	0.399647	0	0.286346	21	5	26	0.956379	0.0620626	0.498285	53	67	120	4.72489	0.398907	0.826517	0.537049	0.222221
18S	1662	U	281	111	392	0.120271	0	0	38	12	50	0.043573	0	0	99	126	225	1.48648	0	0.598891	0.19963	0.28232
18S	1663	A	102	37	139	1.73278	0.286916	0.635734	11	9	20	1.2836	0	0.574065	57	50	107	3.31358	0.247769	0.769826	0.659875	0.081722
18S	1664	A	149	43	192	1.25014	0.17382	0.556866	4	7	11	3.20093	0.296094	0.777378	64	82	146	1.27475	0.0402769	0.562073	0.632106	0.102745
18S	1665	G	188	55	243	0.982377	0.179637	0.496582	11	4	15	2.10903	0.255652	0.692273	161	120	281	0.092829	0	0.0852203	0.424692	0.252988
18S	1666	C	252	335	587	0.155423	0	0	25	5	30	0.754122	0.025892	0.437968	150	159	309	0.096129	0	0.0879575	0.175309	0.189168
18S	1667	U	280	473	753	0.294945	0	0	9	53	62	0.0717813	0	0.0679806	158	120	278	0.687137	0	0.408147	0.158709	0.178549
18S	1668	U	398	263	661	0.131655	0	0	36	103	139	0.39254	0	0	224	235	459	0.202995	0	0.169047	0.056349	0.0796895
18S	1669	G	182	335	517	0.215058	0	0.177276	7	38	45	1.53527	0	0.610801	79	200	279	1.5673	0.168524	0.611336	0.466471	0.204492
18S	1670	C	220	939	1159	0.49318	0	0	19	66	85	0.591214	0	0.374284	129	628	757	0.0771768	0	0.0717351	0.148673	0.162197
18S	1671	G	171	531	702	0.0461514	0	0	15	43	58	1.87778	0.295569	0.656375	108	292	400	1.57969	0.304654	0.612949	0.423108	0.299707
18S	1672	U	229	449	678	0.0308133	0	0	9	104	113	0.55078	0	0.357183	158	863	1021	0.0149924	0	0.0147852	0.12399	0.165003
18S	1673	U	320	493	813	0.247639	0	0	12	255	267	0.365506	0	0	173	1968	2141	0.48699	0	0	0	0
18S	1674	G	288	94	382	0.607717	0	0.378615	18	389	407	0.593001	0	0	231	1033	1264	0.0543259	0	0.0515653	0.143393	0.167654
18S	1675	A	499	223	722	0.261426	0	0	14	258	272	0.328612	0	0	216	1735	1951	0.301349	0	0	0	0
18S	1676	U	204	300	504	0.0561716	0	0.0532841	38	254	292	0.395411	0	0	93	1667	1760	0.180056	0	0	0.0177614	0.0251184
18S	1677	U	297	401	698	0.359768	0	0	31	307	338	0.529302	0	0	185	1864	2049	0.314905	0	0	0	0
18S	1678	A	3	79	82	4.76078	0.634037	0.828144	0	8	8	19.3877	0.842044	0.956162	0	158	158	9.0522	0.693718	0.901083	0.89513	0.0524322	1	0.828144	0.956162	0.901083	0.89513	0.0524322
18S	1679	A	160	156	316	0.299825	0	0.231227	6	25	31	4.05451	0.38429	0.807147	71	2584	2655	0.535074	0	0	0.346125	0.339385
18S	1680	G	21	209	230	0.637518	0	0.390352	1	169	170	0.261533	0	0	11	1609	1620	0.258503	0	0	0.130117	0.184014
18S	1681	U	12	265	277	0.321503	0	0.24395	0	125	125	0.186596	0	0	8	1637	1645	0.347293	0	0	0.0813166	0.114999
18S	1682	C	9	487	496	0.342365	0	0	0	26	26	2.41975	0	0.715328	6	825	831	0.203325	0	0.169138	0.294822	0.305255
18S	1683	C	7	374	381	0.0990111	0	0	0	12	12	4.8906	0	0.841223	17	581	598	0.474179	0	0.322021	0.387748	0.346558
18S	1684	C	35	266	301	0.126821	0	0.112879	0	26	26	1.10329	0	0.533957	32	233	265	1.90334	0.114438	0.656419	0.434419	0.232794
18S	1685	U	82	161	243	0.472769	0.00148235	0.321903	0	11	11	3.81852	0	0.806414	38	276	314	1.26349	0.058633	0.558989	0.562435	0.197816
18S	1686	G	58	113	171	1.12681	0.169583	0.531264	11	119	130	0.686175	0	0	50	135	185	2.00687	0.215935	0.668624	0.399963	0.288322
18S	1687	C	113	313	426	0.183867	0	0	8	28	36	0.148949	0	0.132762	167	126	293	0.527702	0	0.346193	0.159652	0.142606
18S	1688	C	196	296	492	0.236534	0	0	9	7	16	1.35686	0	0.590444	260	63	323	0.212277	0	0.175553	0.255332	0.247561
18S	1689	C	296	284	580	0.369975	0	0	59	12	71	0.553395	0	0	409	108	517	0.333634	0	0	0	0
18S	1690	U	205	161	366	0.10327	0	0.0938351	9	20	29	0.348519	0	0.264996	320	125	445	0.223443	0	0	0.11961	0.109709
18S	1691	U	116	126	242	0.750983	0	0.429903	6	7	13	1.98413	0	0.681199	190	116	306	0.175534	0	0.149738	0.42028	0.217075
18S	1692	U	96	108	204	1.26504	0.17452	0.559712	6	1	7	4.32778	0.159978	0.831821	130	115	245	0.507859	0	0.337719	0.576417	0.202062
18S	1693	G	123	268	391	0.165731	0	0.142481	2	18	20	0.669841	0	0.412916	76	141	217	0.700663	0	0.413108	0.322835	0.127529
18S	1694	U	431	442	873	0.526621	0	0	24	30	54	0.443636	0	0	420	363	783	0.625113	0	0	0	0
18S	1695	A	186	189	375	0.284959	0	0.222225	2	10	12	1.81282	0	0.662605	109	185	294	0.123503	0	0.110259	0.331696	0.238411
18S	1696	C	204	358	562	0.18958	0	0	23	77	100	0.760066	0	0	154	228	382	0.259066	0	0	0	0
18S	1697	A	144	181	325	0.440286	0	0.306346	13	19	32	0.0848485	0	0	81	110	191	0.399363	0	0.286456	0.197601	0.13996
18S	1698	C	340	428	768	0.403757	0	0	18	9	27	0.0599206	0	0.0585045	156	196	352	0.377148	0	0	0.0195015	0.0275793
18S	1699	A	154	99	253	1.44471	0	0.591906	5	3	8	2.47778	0.106362	0.735974	23	79	102	1.16009	0	0.53948	0.622453	0.0830753
18S	1700	C	246	286	532	0.163998	0	0.14112	11	4	15	0.815972	0	0.465347	58	87	145	0.303272	0	0.23393	0.280132	0.136337
18S	1701	C	413	201	614	0.0477145	0	0.0456123	22	9	31	0.198958	0	0	38	94	132	0.0634085	0	0.0600522	0.0352215	0.0255935
18S	1702	G	352	35	387	1.17277	0	0.540398	23	4	27	0.13373	0	0.121793	21	29	50	1.62288	0.145014	0.623399	0.42853	0.219527
18S	1703	C	18	19	37	25.3687	0.874236	0.963037	0	0	0	32.5667	0.920381	1	1	3	4	23.8956	0.859941	0.967606	0.976881	0.0164537	1	0.963037	1	0.967606	0.976881	0.0164537
18S	1704	C	944	102	1046	0.00960416	0	0.0095218	13	3	16	1.09085	0	0.536829	36	11	47	1.67639	0	0.631276	0.392542	0.273567
18S	1705	C	2003	77	2080	0.467526	0	0	22	2	24	0.732	0	0.432624	47	43	90	0.629915	0	0.389094	0.273906	0.194494
18S	1706	G	655	32	687	1.06318	0.0338779	0.515674	16	3	19	1.50222	0.14347	0.612596	51	8	59	2.04833	0.141035	0.675646	0.601305	0.0657944
18S	1707	U	995	82	1077	0.383447	0	0.277354	43	0	43	0.224747	0	0.186975	55	37	92	1.2859	0.128836	0.565195	0.343174	0.16127
18S	1708	C	2831	169	3000	0.547021	0	0	122	8	130	0.613486	0	0	128	40	168	0.470874	0	0.321425	0.107142	0.151521
18S	1709	G	1578	66	1644	0.049105	0	0	50	5	55	0.130357	0	0.117175	178	38	216	0.272862	0	0.215148	0.110774	0.0879503
18S	1710	C	2040	107	2147	0.290632	0	0	63	4	67	0.0418301	0	0	176	204	380	0.241149	0	0	0	0
18S	1711	U	2234	174	2408	0.410733	0	0	132	4	136	0.5618	0	0	232	467	699	0.596857	0	0	0	0
18S	1712	A	1464	76	1540	0.120751	0	0	42	9	51	0.321368	0	0.2468	136	291	427	0.249818	0	0	0.0822667	0.116343
18S	1713	C	1227	64	1291	0.0147747	0	0	55	9	64	0.0102564	0	0.0103093	138	294	432	0.263356	0	0	0.00343643	0.00485984
18S	1714	U	978	148	1126	0.0321108	0	0.0311386	80	9	89	0.321235	0	0	150	401	551	0.464251	0	0	0.0103795	0.0146789
18S	1715	A	558	87	645	0.55528	0.0587654	0.357385	38	6	44	0.337284	0	0.256478	84	120	204	0.567534	0	0.363185	0.325683	0.0489926
18S	1716	C	375	115	490	0.819914	0.0765043	0.451028	16	11	27	1.11587	0.13654	0.536436	117	76	193	0.588545	0	0.371699	0.453055	0.0672689
18S	1717	C	162	210	372	1.11817	0.0676579	0.528564	49	12	61	0.140681	0	0	52	272	324	0.109504	0	0	0.176188	0.249167
18S	1718	G	82	25	107	5.85926	0.598188	0.855366	15	1	16	2.24771	0.397049	0.704858	48	40	88	2.5397	0.274462	0.719775	0.76	0.0677089	1
18S	1719	A	157	63	220	2.57401	0.222241	0.721115	20	9	29	1.05889	0.014089	0.522765	41	29	70	4.77966	0.0813508	0.829	0.69096	0.126825
18S	1720	U	167	386	553	0.620939	0	0.383501	10	53	63	0.139583	0	0.124189	79	35	114	3.54976	0.153259	0.781702	0.429797	0.270417
18S	1721	U	318	325	643	0.613785	0	0.380705	41	18	59	0.41537	0	0.296968	182	26	208	2.21106	0.197383	0.689604	0.455759	0.16885
18S	1722	G	543	114	657	0.887589	0.115246	0.470602	33	7	40	1.48266	0.180413	0.603131	263	31	294	1.78448	0.260152	0.641648	0.571794	0.0732605
18S	1723	G	949	65	1014	0.384609	0.00395181	0.277972	56	7	63	0.767708	0.0641147	0.438169	560	52	612	0.499057	0	0.333277	0.349806	0.0664362
18S	1724	A	1261	131	1392	0.134673	0	0.118764	66	19	85	0.523514	0.0387602	0.346266	760	30	790	0.284703	0	0.221828	0.228953	0.0930136
18S	1725	U	2157	425	2582	0.330748	0	0	177	13	190	0.278127	0	0	1996	48	2044	0.524787	0	0	0	0
18S	1726	G	2509	685	3194	0.412513	0	0	270	23	293	0.542252	0	0	1934	100	2034	0.492907	0	0	0	0
18S	1727	G	1771	677	2448	0.118579	0	0	178	20	198	0.237633	0	0	2363	59	2422	0.58561	0	0	0	0
18S	1728	U	976	1569	2545	0.125552	0	0	137	46	183	0.161232	0	0	1501	158	1659	0.360495	0	0	0	0
18S	1729	U	573	1518	2091	0.128277	0	0.113741	92	41	133	0.222056	0	0.182824	862	93	955	0.126046	0	0.112041	0.136202	0.0329739
18S	1730	U	776	1370	2146	0.127273	0	0.11295	195	74	269	0.453745	0	0	675	88	763	0.308842	0	0.236202	0.116384	0.0964597
18S	1731	A	844	2441	3285	0.320139	0	0	129	56	185	0.201553	0	0	430	60	490	0.847318	0.113319	0.459181	0.15306	0.21646
18S	1732	G	373	2090	2463	0.116874	0	0	20	24	44	2.33185	0.397807	0.704566	191	87	278	1.70777	0.210632	0.631528	0.445365	0.316329
18S	1733	U	299	2582	2881	0.337991	0	0	48	58	106	0.149844	0	0.131385	194	155	349	0.686571	0	0.407772	0.179719	0.169944
18S	1734	G	476	775	1251	0.532952	0.00558955	0.347845	21	42	63	0.786458	0	0.444118	123	182	305	0.441757	0	0.307098	0.366354	0.0574486
18S	1735	A	673	1209	1882	0.128595	0	0	25	117	142	0.343046	0	0	155	143	298	0.134002	0	0.118517	0.0395057	0.0558695
18S	1736	G	782	1500	2282	0.376084	0	0	39	85	124	0.280622	0	0	116	180	296	0.0283577	0	0	0	0
18S	1737	G	156	582	738	0.919997	0.179478	0.479504	17	22	39	1.15556	0.136031	0.542373	39	50	89	2.09543	0.433237	0.679382	0.567086	0.0834501
18S	1738	C	135	437	572	1.07675	0.156591	0.518914	13	41	54	0.402626	0	0.290822	40	151	191	0.305208	0.00754538	0.234776	0.348171	0.122883
18S	1739	C	132	230	362	1.87781	0.256421	0.653139	24	18	42	0.890181	0.106226	0.476817	72	153	225	0.106637	0	0.0967483	0.408901	0.232166
18S	1740	C	180	551	731	0.246084	0	0.197702	24	14	38	1.07436	0.169024	0.524406	179	80	259	0.0409402	0	0	0.240703	0.216236
18S	1741	U	133	299	432	1.37508	0	0.579526	43	19	62	0.348677	0	0.261612	123	39	162	0.716633	0.109644	0.418961	0.420033	0.12979
18S	1742	C	232	601	833	0.157381	0	0.136121	27	84	111	0.259325	0	0	195	99	294	0.0618832	0	0	0.0453737	0.0641681
18S	1743	G	218	507	725	0.291674	0	0.226052	28	51	79	0.128472	0	0.115121	158	129	287	0.0121142	0	0	0.113724	0.0922907
18S	1744	G	185	183	368	1.91189	0.20944	0.657193	24	57	81	0.202304	0	0.169987	106	144	250	0.727003	0	0.421936	0.416372	0.19894
18S	1745	A	254	362	616	0.810445	0	0.448051	25	90	115	0.149808	0	0	126	228	354	0.669264	0	0.401611	0.283221	0.201163
18S	1746	U	272	1712	1984	0.484109	0	0	15	71	86	0.233972	0	0.191392	101	269	370	1.05235	0	0.513428	0.23494	0.211856
18S	1747	C	146	2862	3008	0.698401	0	0	26	144	170	0.403444	0	0	90	478	568	0.591056	0	0.371898	0.123966	0.175314
18S	1748	G	78	1066	1144	0.0429597	0	0	20	137	157	0.349226	0	0	62	291	353	1.87203	0.074165	0.652456	0.217485	0.307571
18S	1749	G	57	657	714	0.499767	0	0.333541	27	90	117	0.140301	0	0	39	189	228	3.84702	0.282	0.794403	0.375981	0.325699
18S	1750	C	131	1447	1578	0.431335	0	0	24	101	125	0.225044	0	0	47	2501	2548	0.64437	0	0	0	0
18S	1751	C	47	718	765	0.205846	0	0.170891	0	58	58	0.703766	0.109376	0.417216	7	2688	2695	0.659265	0	0	0.196036	0.171253
18S	1752	C	22	578	600	0.472324	0	0.321165	1	89	90	0.0433455	0	0.041987	14	2254	2268	0.576926	0	0	0.121051	0.142536
18S	1753	C	35	281	316	1.56113	0	0.610299	1	89	90	0.0119658	0	0.0119541	11	1885	1896	0.501991	0	0	0.207418	0.284922
18S	1754	G	28	176	204	2.3407	0.283058	0.701687	2	47	49	0.812889	0.108866	0.453396	13	108	121	7.62368	0.548324	0.884881	0.679988	0.17682
18S	1755	C	21	177	198	2.35394	0.280983	0.702896	3	27	30	1.8405	0.341905	0.655392	40	143	183	4.14293	0.33744	0.806411	0.721566	0.0630506
18S	1756	C	38	283	321	1.09993	0.0824501	0.52457	17	68	85	0.0581395	0	0	42	169	211	3.05466	0.276726	0.754248	0.426273	0.315668
18S	1757	G	92	279	371	0.78187	0.171775	0.439455	7	52	59	0.353148	0	0.264237	93	108	201	2.40974	0	0.70775	0.470481	0.182387
18S	1758	G	421	570	991	0.382818	0	0	44	103	147	0.518619	0	0	460	75	535	0.0939262	0	0	0	0
18S	1759	G	327	800	1127	0.443637	0	0	42	44	86	0.0978289	0	0	310	70	380	0.0371829	0	0.0359408	0.0119803	0.0169427
18S	1760	G	180	676	856	0.201841	0	0	28	62	90	0.168987	0	0	191	76	267	0.228773	0	0.186747	0.062249	0.0880334
18S	1761	U	212	668	880	0.180918	0	0	20	55	75	0.139181	0	0.123604	145	36	181	1.44292	0	0.591985	0.23853	0.254974
18S	1762	C	197	768	965	0.266943	0	0	21	70	91	0.0742754	0	0	229	87	316	0.461514	0	0.316461	0.105487	0.149181
18S	1763	G	213	678	891	0.22145	0	0	9	33	42	1.06667	0	0.522003	216	334	550	0.135794	0	0	0.174001	0.246075
18S	1764	G	327	151	478	0.474113	0.0519367	0.322082	13	34	47	0.795139	0	0.448141	208	96	304	0.739636	0	0.42597	0.398731	0.0549496
18S	1765	C	402	214	616	0.00504232	0	0	44	48	92	0.200717	0	0	414	114	528	0.0435833	0	0	0	0
18S	1766	C	320	121	441	0.264605	0	0.209614	37	14	51	0.462393	0	0.320403	314	45	359	0.490895	0	0.329877	0.286631	0.0545963
18S	1767	C	741	111	852	0.466901	0	0	202	31	233	0.775736	0	0	1805	110	1915	0.814306	0	0	0	0
18S	1768	A	166	37	203	1.31792	0.267424	0.569784	32	5	37	0.858187	0	0.468476	345	32	377	0.378542	0	0.275124	0.437794	0.122235
18S	1769	C	101	153	254	0.626013	0.0389894	0.38593	33	20	53	0.150617	0	0.133043	459	68	527	0.0992214	0	0	0.172991	0.160067
18S	1770	G	156	89	245	0.554291	0	0.357555	10	15	25	1.36197	0	0.586169	173	110	283	0.601291	0	0.376331	0.440018	0.103628
18S	1771	G	45	107	152	1.4411	0.201388	0.591934	2	19	21	1.5904	0	0.624926	132	54	186	1.26833	0	0.560468	0.592443	0.026317
18S	1772	C	50	211	261	0.337574	0	0.2531	12	18	30	0.594265	0	0.38045	142	120	262	0.385551	0	0.279031	0.304194	0.0549505
18S	1773	C	206	139	345	0.0316956	0	0.0308081	25	41	66	0.37728	0	0	100	71	171	0.96124	0	0.491576	0.174128	0.224822
18S	1774	C	166	169	335	0.073578	0	0.0687259	11	24	35	0.042284	0	0	40	166	206	0.0851315	0	0.0788035	0.0491765	0.0350156
18S	1775	U	182	225	407	0.082244	0	0.0761665	8	20	28	0.359387	0	0.271255	51	256	307	0.352165	0	0	0.115807	0.114232
18S	1776	G	125	385	510	0.0362253	0	0	9	20	29	0.39963	0	0.292491	34	123	157	0.332911	0	0.250954	0.181148	0.129209
18S	1777	G	130	104	234	1.84402	0.183489	0.649356	9	6	15	2.57708	0.0986988	0.733254	46	34	80	2.3882	0.0132751	0.707436	0.696682	0.0350851
18S	1778	C	221	231	452	0.631396	0	0.387552	15	4	19	2.28944	0.202883	0.70674	93	19	112	1.67414	0	0.628127	0.57414	0.135784
18S	1779	G	658	22	680	0.174857	0	0.149019	32	1	33	1.15556	0.0648748	0.543498	157	18	175	1.00164	0	0.501835	0.398117	0.176958
18S	1780	G	643	23	666	0.365834	0	0.268141	46	3	49	0.689556	0.0470247	0.413017	93	24	117	2.60395	0.354996	0.72423	0.468463	0.19028
18S	1781	A	1436	109	1545	0.427081	0	0	98	24	122	0.264679	0	0	220	65	285	0.599301	0	0.375548	0.125183	0.177035
18S	1782	G	855	74	929	0.165149	0	0.141872	55	34	89	0.355802	0	0.264598	396	98	494	0.0710662	0	0.0664763	0.157649	0.0816485
18S	1783	C	2146	158	2304	0.559566	0	0	213	32	245	0.506007	0	0	874	394	1268	0.581893	0	0	0	0
18S	1784	G	891	116	1007	0.26002	0	0.206524	68	45	113	0.434308	0	0.304663	240	262	502	0.455909	0	0.313572	0.27492	0.0484995
18S	1785	C	545	347	892	0.547543	0	0.35407	66	38	104	0.769418	6.91245e-05	0.437196	261	680	941	0.178368	0	0	0.263755	0.189565
18S	1786	U	878	488	1366	0.0697147	0	0.0652159	143	47	190	0.0210006	0	0.0206746	459	384	843	0.0243418	0	0.0237908	0.0365605	0.0203024
18S	1787	G	558	237	795	1.07471	0.223764	0.518318	136	29	165	0.305823	0	0.235285	283	194	477	1.04372	0.172506	0.51122	0.421608	0.131782
18S	1788	A	1578	394	1972	0.160799	0	0	332	64	396	0.475371	0	0	761	596	1357	0.310743	0	0	0	0
18S	1789	G	1266	272	1538	0.256689	0	0.204364	141	45	186	0.339632	0	0.254542	759	283	1042	0.0223607	0	0	0.152969	0.110088
18S	1790	A	1626	144	1770	0.15629	0	0.135231	342	19	361	0.351228	0	0	981	503	1484	0.364684	0	0	0.0450769	0.0637484
18S	1791	A	1792	180	1972	0.155212	0	0.134417	232	18	250	0.0622399	0	0.0588137	537	630	1167	0.161282	0	0	0.0644102	0.055018
18S	1792	G	2692	63	2755	0.104265	0	0	168	55	223	0.281151	0	0.220219	643	394	1037	0.0556947	0	0	0.0734064	0.103812
18S	1793	A	2193	70	2263	0.168213	0	0.144046	206	36	242	0.1877	0	0.158586	663	225	888	0.0890014	0	0.081812	0.128148	0.0332979
18S	1794	C	2366	850	3216	0.171153	0	0	246	81	327	0.148001	0	0	651	344	995	0.0643128	0	0	0	0
18S	1795	G	3515	433	3948	0.343122	0	0	276	36	312	0.154136	0	0	700	362	1062	0.21317	0	0	0	0
18S	1796	G	2824	367	3191	0.158643	0	0	212	24	236	0.125645	0	0.11204	420	154	574	0.42999	0.0395243	0.301061	0.1377	0.12424
18S	1797	U	3498	317	3815	0.326916	0	0	380	23	403	0.431573	0	0	434	106	540	0.37441	0.0011914	0.272782	0.0909272	0.128591
18S	1798	C	3877	192	4069	0.422181	0	0	341	31	372	0.431397	0	0	792	128	920	0.334033	0	0	0	0
18S	1799	G	1386	129	1515	0.585232	0.0484301	0.369331	189	10	199	0.0448889	0	0.043167	455	160	615	0.0597583	0	0	0.137499	0.164874
18S	1800	A	1643	140	1783	0.203457	0	0.169139	142	7	149	0.25563	0	0.204674	467	48	515	0.0183893	0	0.0180917	0.130635	0.0808914
18S	1801	A	1141	177	1318	0.476219	0	0.32276	75	7	82	1.03695	0.121514	0.512098	218	44	262	0.836882	0.0877725	0.456544	0.430467	0.0794661
18S	1802	C	1296	272	1568	0.0664684	0	0.062363	103	7	110	0.290791	0	0.226865	319	36	355	0.159707	0	0.138047	0.142425	0.0672288
18S	1803	U	1424	266	1690	0.140489	0	0	93	22	115	0.0601533	0	0.0572053	394	102	496	0.270847	0	0	0.0190684	0.0269668
18S	1804	U	47	31	78	16.9751	0.837051	0.945033	9	0	9	10.2889	0.715601	0.919563	17	29	46	7.36738	0.705058	0.882733	0.915776	0.0255745	1	0.945033	0.919563	0.882733	0.915776	0.0255745
18S	1805	G	202	371	573	1.1023	0.179474	0.524766	4	28	32	1.86902	0.261085	0.658404	105	184	289	0.174981	0	0.149361	0.444177	0.215487
18S	1806	A	380	409	789	0.588861	0	0.370914	18	13	31	2.12882	0.237735	0.687255	137	113	250	0.440903	0	0.306839	0.455003	0.166297
18S	1807	C	144	913	1057	0.216835	0	0.178334	5	86	91	0.104227	0	0.0953275	84	97	181	1.37534	0.0855844	0.580349	0.28467	0.211805
18S	1808	U	177	1379	1556	0.174138	0	0	7	113	120	0.111019	0	0	68	296	364	0.33519	0	0.251559	0.0838531	0.118586
18S	1809	A	103	1064	1167	0.187709	0	0.158157	6	59	65	1.07239	0.0383772	0.521277	57	235	292	0.93284	0.104345	0.48348	0.387638	0.163
18S	1810	U	111	901	1012	0.473654	0	0.32163	15	109	124	0.2232	0	0.183673	42	412	454	0.373016	0	0.272112	0.259138	0.0570627
18S	1811	C	83	1595	1678	0.0341341	0	0	5	130	135	0.406454	0	0.290511	36	565	601	0.144721	0	0.126609	0.13904	0.118926
18S	1812	U	48	2765	2813	0.391803	0	0	14	267	281	0.239046	0	0	17	853	870	0.184603	0	0	0	0
18S	1813	A	99	2200	2299	0.102266	0	0	10	210	220	0.156511	0	0.135862	29	1393	1422	0.516304	0	0	0.0452872	0.0640458
18S	1814	G	50	1384	1434	0.634905	0.025645	0.388509	4	138	142	0.992152	0.117927	0.499785	29	1149	1178	0.370003	0	0	0.296098	0.214245
18S	1815	A	109	1496	1605	0.557673	0.0356969	0.35816	10	391	401	0.317192	0	0	34	946	980	0.196931	0	0	0.119387	0.168838
18S	1816	G	430	1695	2125	0.196483	0	0.164282	33	311	344	0.144573	0	0	66	1021	1087	0.29565	0	0	0.0547605	0.077443
18S	1817	G	317	2386	2703	0.0381986	0	0	4	508	512	0.460884	0	0	79	588	667	0.16981	0	0.145347	0.0484489	0.068517
18S	1818	A	614	2928	3542	0.267745	0	0	33	473	506	0.469187	0	0	57	391	448	0.715442	0.12541	0.417602	0.139201	0.196859
18S	1819	A	815	4318	5133	0.53168	0	0	21	352	373	0.292543	0	0	109	357	466	0.581918	0.0479461	0.368354	0.122785	0.173644
18S	1820	G	521	2493	3014	0.101201	0	0	2	178	180	0.468508	0	0.320242	107	353	460	0.579851	0	0.367533	0.229258	0.163256
18S	1821	U	219	2969	3188	0.16697	0	0	14	219	233	0.0307217	0	0.0299301	235	646	881	0.23458	0	0	0.00997672	0.0141092
18S	1822	A	232	1064	1296	1.2291	0.22721	0.55158	13	129	142	0.561072	0.0420202	0.361032	184	256	440	0.648501	0.0207388	0.39393	0.435514	0.0831625
18S	1823	A	658	1267	1925	0.412513	0	0.292149	12	63	75	1.65716	0.245744	0.626763	147	210	357	0.99581	0.103315	0.49965	0.472854	0.137913
18S	1824	A	853	1533	2386	0.0750966	0	0.0698782	7	59	66	1.54726	0.174258	0.611002	329	219	548	0.33732	0	0.25258	0.311153	0.224762
18S	1825	A	1302	944	2246	0.0659744	0	0.061917	47	71	118	0.15733	0	0.136936	589	280	869	0.158774	0	0	0.0662844	0.0559892
18S	1826	G	3036	598	3634	0.464249	0	0	87	23	110	0.0843844	0	0.0784697	1358	117	1475	0.535855	0	0	0.0261566	0.036991
18S	1827	U	1028	518	1546	0.332256	0	0.249515	101	29	130	0.0740458	0	0	806	248	1054	0.224687	0	0	0.0831715	0.117622
18S	1828	C	1031	1969	3000	0.429231	0	0	77	102	179	0.371852	0	0	539	258	797	0.0812865	0	0.075263	0.0250877	0.0354793
18S	1829	G	276	989	1265	0.450097	0	0.31056	5	62	67	1.10147	0.0210246	0.527837	168	164	332	1.95219	0.261849	0.661941	0.500113	0.144784
18S	1830	U	395	1350	1745	0.0279878	0	0	24	73	97	0.756349	0	0.433154	360	677	1037	0.012963	0	0	0.144385	0.204191
18S	1831	A	440	417	857	0.952473	0.126759	0.488121	40	61	101	0.98671	0.0672711	0.499118	392	238	630	0.796866	0.059836	0.443867	0.477035	0.0238795
18S	1832	A	354	174	528	2.0447	0.329136	0.671977	35	34	69	2.45127	0.413006	0.713204	460	143	603	0.982984	0.140634	0.496124	0.627102	0.0941322
18S	1833	C	845	766	1611	0.189116	0	0	204	57	261	0.0681086	0	0	1836	113	1949	0.47008	0	0	0	0
18S	1834	A	740	186	926	0.424512	0	0.298231	144	22	166	0.632668	0	0.388932	938	65	1003	0.128464	0	0.11394	0.267034	0.114412
18S	1835	A	1133	120	1253	0.075288	0	0	397	19	416	0.37911	0	0	1426	64	1490	0.2871	0	0	0	0
18S	1836	G	1766	150	1916	0.440364	0	0	567	12	579	0.558678	0	0	2206	121	2327	0.589724	0	0	0	0
18S	1837	G	1130	177	1307	0.156821	0	0	418	28	446	0.393338	0	0	1082	50	1132	0.10002	0	0	0	0
18S	1838	U	1106	155	1261	0.100643	0	0	481	17	498	0.486774	0	0	1266	58	1324	0.279421	0	0	0	0
18S	1839	U	586	101	687	0.869186	0.132852	0.46537	213	21	234	0.171017	0	0.146574	481	42	523	0.865649	0.115568	0.464469	0.358804	0.15007
18S	1840	U	536	75	611	1.17017	0.206644	0.539613	105	16	121	1.14308	0.133076	0.535429	230	46	276	2.15483	0.313253	0.683809	0.586284	0.0689817
18S	1841	C	656	146	802	0.657437	0.0572143	0.396957	152	23	175	0.31149	0	0.238542	255	49	304	1.5792	0.143233	0.613062	0.416187	0.153501
18S	1842	C	946	283	1229	0.0721861	0	0.0673772	178	6	184	0.0436637	0	0.0420547	323	75	398	0.692147	0	0.409642	0.173024	0.167633
18S	1843	G	218	967	1185	0.0871838	0	0.0802546	33	32	65	1.47357	0.121996	0.599397	93	286	379	0.470965	0	0.320748	0.333467	0.21213
18S	1844	U	281	1406	1687	0.287572	0	0	53	23	76	0.658874	0	0.400316	164	780	944	0.53806	0	0	0.133439	0.188711
18S	1845	A	376	2022	2398	0.55412	0	0	85	49	134	0.349218	0	0	171	361	532	0.210256	0	0	0	0
18S	1846	G	156	1934	2090	0.496498	0	0	68	14	82	0.083668	0	0	247	285	532	0.22414	0	0	0	0
18S	1847	G	49	876	925	0.205172	0	0.170395	30	19	49	0.394667	0	0.2871	146	145	291	0.537329	0	0.350301	0.269266	0.0745211
18S	1848	U	27	1361	1388	0.301752	0	0	21	28	49	0.162	0	0.141856	81	171	252	0.95639	0.0109156	0.489844	0.210567	0.205795
18S	1849	G	8	527	535	0.735614	0.0777337	0.424291	7	14	21	1.22222	0.111929	0.561485	15	384	399	0.167611	0	0.143858	0.376545	0.173806
18S	1850	A	6	193	199	3.21294	0.44493	0.763543	2	2	4	8.28889	0.680948	0.91198	14	208	222	1.21131	0.0223148	0.548893	0.741472	0.149049
18S	1851	A	38	128	166	3.30153	0.35003	0.768595	2	9	11	2.91204	0.0643614	0.76058	10	246	256	0.789451	0	0.442131	0.657102	0.152043
18S	1852	C	4	224	228	1.47394	0.0170852	0.596841	0	15	15	1.82431	0.0633026	0.660548	4	562	566	0.240486	0	0	0.41913	0.297508
18S	1853	C	5	370	375	0.198404	0	0.165925	0	48	48	0.110884	0	0	7	596	603	0.287656	0	0	0.0553084	0.0782179
18S	1854	U	1	514	515	0.153101	0	0	0	54	54	0.0961616	0	0	1	1202	1203	0.653055	0	0	0	0
18S	1855	G	0	171	171	1.95116	0.167629	0.662456	0	17	17	3.0284	0.165003	0.762275	0	155	155	2.85826	0.187143	0.742049	0.72226	0.0430865
18S	1856	C	0	341	341	0.610234	0	0.379662	0	36	36	1.42853	0.0770323	0.594848	0	448	448	0.445533	0	0.308689	0.427733	0.121669
18S	1857	G	0	526	526	0.0959519	0	0.0877031	0	132	132	0.23325	0	0	0	220	220	2.29935	0.224735	0.697867	0.261857	0.310378
18S	1858	G	0	431	431	0.550463	0	0.355562	0	94	94	0.422456	0	0.299205	0	439	439	0.772778	0	0.436473	0.363747	0.0563376
18S	1859	A	0	543	543	0.439849	0	0.305873	0	79	79	1.28389	0.0984783	0.565244	0	390	390	1.29707	0.185736	0.565293	0.478803	0.12228
18S	1860	A	0	1061	1061	0.255346	0	0	0	120	120	0.652525	0	0.39685	0	1274	1274	0.344157	0	0	0.132283	0.187077
18S	1861	G	0	1691	1691	0.532401	0	0	0	313	313	0.318613	0	0	0	1326	1326	0.361207	0	0	0	0
18S	1862	G	0	1097	1097	0.153026	0	0	0	250	250	0.0320938	0	0.0312164	0	1674	1674	0.486043	0	0	0.0104055	0.0147155
18S	1863	A	0	379	379	1.6569	0.0758149	0.62424	0	272	272	0.0141636	0	0	0	744	744	0.279955	0	0.218952	0.281064	0.258602
18S	1864	U	0	1008	1008	0	0	0	0	359	359	0	0	0	0	1123	1123	0	0	0	0	0
18S	1865	C	0	1833	1833	0	0	0	0	636	636	0	0	0	0	1892	1892	0	0	0	0	0
18S	1866	A	0	742	742	0	0	0	0	141	141	0	0	0	0	397	397	0	0	0	0	0
18S	1867	U	0	1172	1172	0	0	0	0	432	432	0	0	0	0	678	678	0	0	0	0	0
18S	1868	U	0	1035	1035	0	0	0	0	427	427	0	0	0	0	676	676	0	0	0	0	0
18S	1869	A	0	31	31	0	0	0	0	10	10	0	0	0	0	33	33	0	0	0	0	0
28S	1	C	902	0	902	0	0	0	91	0	91	0	0	0	508	0	508	0	0	0	0	0
28S	2	G	238	0	238	0	0	0	10	0	10	0	0	0	150	0	150	0	0	0	0	0
28S	3	C	151	0	151	0	0	0	13	0	13	0	0	0	58	0	58	0	0	0	0	0
28S	4	G	90	0	90	0	0	0	5	0	5	0	0	0	71	0	71	0	0	0	0	0
28S	5	A	79	0	79	0	0	0	5	0	5	0	0	0	36	0	36	0	0	0	0	0
28S	6	C	82	0	82	0	0	0	5	0	5	0	0	0	44	0	44	0	0	0	0	0
28S	7	C	189	0	189	0.145497	0	0	11	0	11	0.525926	0	0.36457	30	0	30	2.84444	0.189953	0.746145	0.370238	0.304639
28S	8	U	103	0	103	0.932051	0.0211857	0.484828	4	0	4	5.32	0.621827	0.869281	68	0	68	1.36667	0	0.581023	0.645044	0.16335
28S	9	C	85	0	85	1.86667	0	0.653815	11	0	11	2.38148	0	0.722066	61	0	61	2.31434	0	0.701695	0.692525	0.028608
28S	10	A	104	0	104	1.82339	0	0.648001	22	0	22	1.18502	0	0.55335	136	0	136	0.812814	0	0.450184	0.550512	0.0807834
28S	11	G	60	0	60	4.66703	0.339157	0.82593	7	0	7	6.75833	0.335426	0.885371	94	0	94	2.13181	0.0089877	0.682992	0.798098	0.0849327	1
28S	12	A	114	0	114	2.37681	0.168885	0.70568	33	0	33	0.97451	0	0.501008	238	0	238	0.412785	0	0.293046	0.499911	0.168459
28S	13	U	309	0	309	0.338781	0	0.253663	51	0	51	0.38547	0	0.28214	211	0	211	0.808805	0	0.448318	0.32804	0.08584
28S	14	C	1418	0	1418	0.763777	0	0	299	0	299	0.84	0	0	1302	0	1302	0.766709	0	0	0	0
28S	15	A	681	59	740	0.320048	0	0	108	3	111	0.315079	0	0	545	2	547	0.0855028	0	0	0	0
28S	16	G	649	19	668	0.0836406	0	0	110	5	115	0.322414	0	0	534	17	551	0.0914251	0	0.083906	0.0279687	0.0395537
28S	17	A	310	36	346	1.38261	0	0.580995	72	1	73	0.183333	0	0.156719	327	23	350	1.24498	0	0.555267	0.430994	0.194226
28S	18	C	250	121	371	1.57521	0.0238723	0.612321	18	11	29	2.14704	0	0.689544	447	75	522	0.612003	0	0.380105	0.560657	0.131504
28S	19	G	64	288	352	1.95883	0.159258	0.662663	3	12	15	4.87153	0.345724	0.838613	99	139	238	2.85114	0.124189	0.741142	0.747473	0.0719708
28S	20	U	99	469	568	0.904784	0	0.475445	14	7	21	3.16364	0.196124	0.768212	90	369	459	1.06824	0	0.51704	0.586899	0.129327
28S	21	G	110	1346	1456	0.31304	0	0	13	106	119	0.448148	0	0	117	1714	1831	0.564902	0	0	0	0
28S	22	G	112	1577	1689	0.390644	0	0	11	73	84	0.183922	0	0	84	1525	1609	0.469655	0	0	0	0
28S	23	C	113	2835	2948	0.684888	0	0	13	133	146	0.588057	0	0	116	2504	2620	0.725207	0	0	0	0
28S	24	G	126	1593	1719	0.327539	0	0	11	76	87	0.193182	0	0	114	534	648	0.419106	0	0.295652	0.0985507	0.139372
28S	25	A	154	499	653	1.04212	0	0.510694	5	30	35	1.28735	0.0295945	0.569731	50	171	221	3.17913	0.290174	0.761537	0.613987	0.107081
28S	26	C	141	324	465	1.96297	0.236631	0.662981	11	41	52	0.530189	0	0.350811	124	355	479	0.795069	0	0.443433	0.485742	0.130907
28S	27	C	189	513	702	0.910479	0.0155414	0.476926	9	17	26	2.14774	0.265195	0.690435	133	462	595	0.354698	0	0.262153	0.476505	0.174846
28S	28	C	366	524	890	0.463986	0	0.317176	38	41	79	0.0130556	0	0.0130483	282	354	636	0.101343	0	0.0921491	0.140791	0.128836
28S	29	G	133	976	1109	0.114064	0	0.102468	23	53	76	0.17417	0	0.149994	65	267	332	0.96987	0	0.493104	0.248522	0.17403
28S	30	C	103	2001	2104	0.518702	0	0	8	135	143	0.428935	0	0	18	481	499	0.0248222	0	0.0242684	0.00808946	0.0114402
28S	31	U	19	1789	1808	0.448947	0	0	5	126	131	0.329125	0	0	22	611	633	0.198405	0	0	0	0
28S	32	G	12	1131	1143	0.10068	0	0	4	23	27	2.64365	0.203828	0.732732	11	447	458	0.143646	0	0.125843	0.286192	0.319904
28S	33	A	47	599	646	0.597596	0	0.374422	9	33	42	1.33333	0	0.577181	43	546	589	0.16806	0	0	0.317201	0.239082
28S	34	A	50	1219	1269	0.307235	0	0	2	149	151	0.424342	0	0	31	590	621	0.263469	0	0	0	0
28S	35	U	59	751	810	0.0545691	0	0.051806	7	210	217	0.653619	0	0	41	492	533	0.18814	0	0	0.0172687	0.0244216
28S	36	U	49	617	666	0.136565	0	0.120315	11	64	75	0.115351	0	0.104656	25	294	319	0.344479	0	0.256814	0.160595	0.0683371
28S	37	U	12	679	691	0.12394	0	0	2	126	128	0.484927	0	0	12	777	789	0.567595	0	0	0	0
28S	38	A	11	125	136	2.91971	0.436773	0.746269	3	19	22	1.91691	0.0844296	0.667115	2	108	110	2.35746	0.423486	0.704045	0.705809	0.0323384
28S	39	A	23	143	166	1.68543	0.145478	0.629023	0	24	24	1.39822	0.000498168	0.592914	20	172	192	0.690558	0.031029	0.409735	0.543891	0.0960007
28S	40	G	9	87	96	3.16896	0.260545	0.762016	3	8	11	3.52037	0.313893	0.793406	6	187	193	0.510997	0	0.339343	0.631588	0.207046
28S	41	C	34	507	541	0.497109	0	0	2	25	27	0.430159	0	0.30848	23	176	199	0.296444	0	0.229545	0.179342	0.130844
28S	42	A	2	138	140	0.905831	0	0.47707	0	15	15	0.725	0	0.43609	9	99	108	1.2634	0.0647914	0.560459	0.491207	0.0517482
28S	43	U	41	299	340	0.408048	0	0	1	12	13	0.593651	0	0.38999	38	212	250	0.144533	0	0	0.129997	0.183843
28S	44	A	23	79	102	0.866775	0	0.466744	2	13	15	0.0541667	0	0	9	141	150	0.264753	0	0.210434	0.225726	0.190854
28S	45	U	7	175	182	0.0486946	0	0	1	8	9	0.46	0.00660708	0.338235	11	166	177	0.0425094	0	0.0409969	0.126411	0.150715
28S	46	U	49	117	166	0.039521	0	0	6	10	16	0.217647	0	0	62	230	292	0.439856	0	0	0	0
28S	47	A	18	76	94	0.755322	0	0.4329	6	1	7	0.843056	0.104121	0.490703	39	178	217	0.239348	0	0	0.307868	0.218971
28S	48	G	69	44	113	0.274854	0	0.21709	3	6	9	0.43	0.00552851	0.323308	29	199	228	0.306211	0	0	0.180133	0.134552
28S	49	U	5	52	57	1.62088	0.170572	0.622544	1	6	7	0.861111	0.165543	0.496	7	104	111	0.482837	0.0436854	0.32759	0.482045	0.120818
28S	50	C	6	130	136	0.0589619	0	0.0560654	2	11	13	0.130952	0	0.123596	8	109	117	0.294821	0	0.229193	0.136284	0.0712461
28S	51	A	4	108	112	0.379351	0	0.276797	2	6	8	1.03086	0.214613	0.536977	2	60	62	1.41182	0.25706	0.589253	0.467676	0.136648
28S	52	G	3	26	29	4.63259	0.585567	0.827358	0	22	22	0.242029	0	0	1	68	69	1.00159	0.0800024	0.503994	0.443784	0.34044
28S	53	C	8	230	238	0.3894	0	0	0	23	23	0.273611	0	0	3	130	133	0.123881	0	0	0	0
28S	54	G	5	260	265	0.458312	0	0	0	22	22	0.236232	0	0	7	186	193	0.495304	0	0	0	0
28S	55	G	15	154	169	0.109804	0	0	0	16	16	0.0542484	0	0.0544977	0	106	106	0.121807	0	0	0.0181659	0.0256905
28S	56	A	14	328	342	0.633204	0	0	8	27	35	0.57963	0	0	0	123	123	0.332706	0	0	0	0
28S	57	G	12	150	162	0.184731	0	0	4	31	35	0.623148	0	0	8	97	105	0.296017	0	0	0	0
28S	58	G	16	114	130	0.0728584	0	0	1	5	6	1.17778	0.206885	0.578783	1	38	39	0.86	0.106445	0.468665	0.349149	0.250945
28S	59	A	5	53	58	0.978908	0.157485	0.498944	0	4	4	1.59556	0.217192	0.666048	11	34	45	0.402899	0	0.29171	0.485568	0.153115
28S	60	G	16	16	32	1.95791	0.256947	0.668775	0	0	0	10.2	0.804463	1	6	14	20	1.6746	0.229464	0.637462	0.768746	0.16402	1
28S	61	A	12	9	21	2.56061	0.187686	0.728448	0	2	2	1.99259	0	0.749304	3	12	15	1.79653	0.232385	0.657099	0.711617	0.0394789
28S	62	A	4	15	19	2.26667	0	0.704663	1	2	3	0.886111	0	0.541596	6	7	13	1.89841	0.112244	0.671533	0.639264	0.0703737
28S	63	G	7	7	14	2.02667	0.0720304	0.684685	0	0	0	4.76667	0.739931	1	9	12	21	0.540909	0	0.361702	0.682129	0.26059
28S	64	A	12	10	22	0.590821	0	0.38183	1	1	2	0.248148	0	0.271255	8	20	28	0.00498084	0	0	0.217695	0.160416
28S	65	A	10	4	14	1.34074	0.175725	0.589577	2	0	2	0.355556	0	0.347826	10	6	16	0.78366	0.00290847	0.454339	0.463914	0.0989262
28S	66	A	18	19	37	0.273099	0	0.219043	3	1	4	0.173333	0	0.178082	8	19	27	0.545238	0	0.361199	0.252775	0.0784699
28S	67	C	17	30	47	0.215741	0	0.18055	0	3	3	0.797222	0	0.51526	29	11	40	0.283469	0	0.22514	0.306983	0.148395
28S	68	U	36	13	49	0.459778	0	0.319339	1	5	6	0.198413	0	0.18797	41	26	67	0.029085	0	0	0.169103	0.131051
28S	69	A	15	5	20	3.30265	0.327954	0.776175	3	0	3	1.58056	0.0339338	0.678188	12	16	28	1.83257	0	0.654936	0.7031	0.0525366
28S	70	A	31	7	38	1.79003	0.253294	0.647532	2	0	2	2.99259	0.406476	0.817814	15	4	19	3.94389	0.439788	0.80588	0.757075	0.0776121	1
28S	71	C	52	26	78	0.659353	0.0588586	0.40041	5	5	10	0.270707	0	0.229452	24	4	28	2.86475	0.411473	0.747924	0.459262	0.215718
28S	72	C	221	97	318	0.621595	0	0	35	2	37	0.683041	0	0	236	47	283	0.671831	0	0	0	0
28S	73	A	141	8	149	0.0037037	0	0	9	3	12	0.18547	0	0.167309	130	18	148	0.238404	0	0	0.0557697	0.0788703
28S	74	G	189	0	189	0.216023	0	0	16	3	19	0.267778	0	0	208	22	230	0.550938	0	0	0	0
28S	75	G	141	5	146	0.0577475	0	0.0549482	17	1	18	0.24269	0	0	98	12	110	0.0162162	0	0.0161002	0.0236828	0.0230644
28S	76	A	231	9	240	0.396496	0	0	12	0	12	0.115385	0	0.111111	180	0	180	0.449847	0	0	0.037037	0.0523783
28S	77	U	322	6	328	0.595508	0	0	38	0	38	0.709117	0	0	129	0	129	0.223761	0	0	0	0
28S	78	U	128	7	135	0.0778595	0	0.0727314	3	2	5	1.37037	0.127296	0.621849	62	1	63	0.565451	0.0089297	0.364848	0.353143	0.224329
28S	79	C	50	5	55	1.3627	0.209069	0.581147	1	0	1	5.10556	0.462423	0.910803	16	0	16	3.98693	0.519936	0.809019	0.76699	0.137824	1
28S	80	C	30	8	38	2.12821	0.303452	0.68595	0	0	0	11.3	0.721341	1	13	1	14	3.92296	0.426797	0.80781	0.831253	0.129277	1
28S	81	C	30	12	42	1.50233	0.106611	0.606004	1	0	1	4.69444	0.287521	0.903743	9	2	11	4.04722	0.414646	0.815333	0.775027	0.124848	1
28S	82	U	44	18	62	0.508818	0	0.340815	0	0	0	9.93333	0.831053	1	18	7	25	1.07692	0	0.528302	0.623039	0.277324
28S	83	C	53	48	101	0.236057	0	0	3	12	15	0.399306	0	0	32	43	75	0.449708	0	0	0	0
28S	84	A	58	26	84	0.198954	0	0	11	1	12	0.262393	0	0	42	3	45	0.0845411	0	0	0	0
28S	85	G	31	15	46	0.469976	0	0.324413	7	0	7	0.402778	0	0.315217	23	14	37	0.254094	0	0.206954	0.282195	0.0533354
28S	86	U	64	6	70	0.0190923	0	0	23	0	23	0.552778	0	0	43	8	51	0.0485043	0	0.0471248	0.0157083	0.0222148
28S	87	A	37	9	46	0.574704	0.0235627	0.369959	8	0	8	0.449383	0	0.335793	32	6	38	0.564103	0	0.366667	0.357473	0.0153886
28S	88	A	35	15	50	0.479956	0.0118891	0.328659	6	0	6	1.02857	0.0297794	0.545455	41	10	51	0.323718	0	0.248157	0.37409	0.125551
28S	89	C	46	24	70	0.0611894	0	0.0584367	8	8	16	0.194118	0	0	37	26	63	0.117535	0	0.106665	0.0550338	0.0436121
28S	90	G	78	49	127	0.441927	0	0	17	4	21	0.431313	0	0	43	9	52	0.416352	0	0.29793	0.0993099	0.140445
28S	91	G	43	21	64	0.242906	0	0.197883	11	2	13	0.0357143	0	0	48	76	124	0.414756	0	0	0.0659611	0.0932831
28S	92	C	30	77	107	0.26286	0	0	6	11	17	0.306173	0	0	21	115	136	0.448013	0	0	0	0
28S	93	G	9	43	52	0.640671	0.0572224	0.395036	2	2	4	1.53556	0.141579	0.657469	30	28	58	0.463277	0	0.320312	0.457606	0.14458
28S	94	A	10	55	65	0.576599	0	0.369272	13	2	15	0.306944	0	0	102	36	138	0.415667	0	0	0.123091	0.174077
28S	95	G	17	69	86	0.284036	0	0.223204	2	8	10	0.0414141	0	0.0435707	15	30	45	1.02947	0.145165	0.512753	0.259842	0.193287
28S	96	U	10	119	129	0.121709	0	0	0	3	3	1.75556	0.193688	0.700665	20	41	61	0.473297	0	0.324806	0.341824	0.286298
28S	97	G	17	78	95	0.263194	0	0.210089	1	15	16	0.511111	0	0	18	97	115	0.275287	0	0	0.0700296	0.0990368
28S	98	A	19	79	98	0.267228	0	0.21257	2	0	2	2.00741	0.208527	0.750693	20	53	73	0.144595	0	0.127838	0.3637	0.275823
28S	99	A	29	40	69	0.899206	0	0.477053	1	3	4	0.588889	0	0.424	12	55	67	0.253431	0	0.20459	0.368548	0.117941
28S	100	C	287	81	368	0.681572	0	0	8	1	9	0.07	0	0	65	54	119	0.27537	0	0	0	0
28S	101	A	94	68	162	0.0852761	0	0	2	8	10	0.178788	0	0	40	43	83	0.0916667	0	0.0848953	0.0282984	0.04002
28S	102	G	37	88	125	0.260406	0	0.207914	0	0	0	10.4778	0.580856	1	39	30	69	0.397937	0	0.287599	0.498504	0.3561
28S	103	G	23	74	97	0.613605	0	0.38269	2	3	5	1.03519	0	0.554014	16	31	47	1.12454	0.164804	0.534551	0.490418	0.0765888
28S	104	G	13	56	69	1.28032	0	0.565004	1	1	2	3.39259	0.260958	0.835766	6	56	62	0.568078	0	0.365981	0.588917	0.192533
28S	105	A	11	94	105	0.459224	0	0.316752	1	5	6	1.09683	0	0.561332	21	120	141	0.370501	0	0	0.292695	0.229793
28S	106	A	11	344	355	0.643102	0	0	8	35	43	0.710606	0	0	19	180	199	0.583389	0	0	0	0
28S	107	G	11	156	167	0.224934	0	0	0	8	8	1.07037	0.0985464	0.546314	15	105	120	0.283838	0	0	0.182105	0.257535
28S	108	A	5	175	180	0.352302	0	0	0	28	28	0.408046	0	0	13	88	101	0.156318	0	0	0	0
28S	109	G	4	40	44	1.82	0.123372	0.650516	5	12	17	0.0962963	0	0.0925267	12	46	58	0.472505	0	0.324622	0.355888	0.228869
28S	110	C	20	40	60	0.908197	0	0.480069	1	11	12	0.562393	0	0.378596	18	28	46	0.763121	0.000126259	0.438111	0.432259	0.0416324
28S	111	C	45	39	84	0.271765	0	0.215686	1	20	21	0.123737	0	0	13	21	34	1.30286	0.150751	0.572864	0.26285	0.236237
28S	112	C	82	47	129	0.277094	0	0	6	25	31	0.456944	0	0	52	26	78	0.0839662	0	0	0	0
28S	113	A	33	28	61	0.289247	0	0.227196	8	20	28	0.487356	0	0	26	12	38	0.751282	0	0.435364	0.220853	0.177793
28S	114	G	21	8	29	1.42259	0.0177778	0.595412	3	10	13	0.129365	0	0.122281	15	72	87	0.317298	0	0	0.239231	0.256758
28S	115	C	28	85	113	0.537817	0	0	4	12	16	0.239216	0	0	42	13	55	0.111111	0	0.101633	0.0338778	0.0479104
28S	116	G	19	13	32	0.819865	0.00835426	0.458137	1	0	1	5.35	0.665481	0.91453	10	7	17	2.68642	0.367104	0.739884	0.704184	0.188024
28S	117	C	25	40	65	0.209091	0	0	3	1	4	1.16444	0.0786066	0.59276	13	53	66	0.100829	0	0	0.197587	0.27943
28S	118	C	22	20	42	0.147804	0	0.131434	0	1	1	3.59444	0.386434	0.877883	15	118	133	0.608706	0	0	0.336439	0.386601
28S	119	G	7	10	17	1.51049	0.192371	0.615288	0	2	2	1.33333	0	0.666667	22	24	46	0.243972	0	0.199536	0.49383	0.209152
28S	120	A	8	10	18	1.36491	0.0797789	0.590288	7	5	12	0.687179	0	0	11	59	70	0.255086	0	0	0.196763	0.278265
28S	121	A	2	27	29	0.432593	0	0.309158	0	0	0	3.54444	0.101789	1	17	43	60	0.221129	0	0	0.436386	0.418043
28S	122	U	1	52	53	0.306996	0	0	0	0	0	2.74444	0.397827	1	4	34	38	0.143875	0	0.128662	0.376221	0.444195
28S	123	C	1	35	36	0.129429	0	0.117407	0	3	3	0.188889	0	0	1	22	23	0.776389	0	0.447558	0.188322	0.189471
28S	124	C	0	29	29	0.423704	0	0.304742	0	0	0	2.51111	0.467755	1	8	27	35	0.0166667	0	0	0.434914	0.418496
28S	125	C	1	30	31	0.366319	0	0.274382	1	2	3	0.197222	0	0	2	18	20	0.37672	0	0.283439	0.185941	0.131532
28S	126	C	0	79	79	0.4875	0	0	0	1	1	0.644444	0	0.563107	0	22	22	0.14686	0	0.1331	0.232069	0.240303
28S	127	G	1	23	24	1.77022	0	0.64838	0	1	1	0.977778	0.0684138	0.661654	0	6	6	3.29841	0.31682	0.793736	0.701257	0.0656167
28S	128	C	0	56	56	0.307992	0	0.238671	0	4	4	0.08	0	0	4	0	4	5.01778	0.344481	0.86249	0.367054	0.363624
28S	129	C	22	45	67	0.137582	0	0.122526	0	0	0	4.48889	0.417082	1	1	8	9	1.98667	0	0.688222	0.603583	0.363192
[truncated: 5,214 more rows]
