# Supplementary material for: Profiling of ribose methylations in ribosomal RNA from diffuse large B-cell lymphoma patients for evaluation of ribosomes as drug targets
Source: NAR Cancer. 2020 Dec 22;2(4):zcaa035. doi: 10.1093/narcan/zcaa035 (PMC8210301; doi:10.1093/narcan/zcaa035)
Supplement: zcaa035_Supplemental_Files [file zcaa035_supplemental_files.zip › Data_S1_HT.xls]

## Sheet: HT
Data_handling_v3			HT_1						HT_2						HT_3						Average
RNA	Position	Nucl	5'_reads	3'_reads	5'+3'	v5_score	v6_score	Meth%	5'_reads	3'_reads	5'+3'	v5_score	v6_score	Meth%	5'_reads	3'_reads	5'+3'	v5_score	v6_score	Meth%	Av.Meth%	Std.dev.	>=0.75
18S	1	U	1632	0	1632	0	0	0	2618	0	2618	0	0	0	857	0	857	0	0	0	0	0
18S	2	A	893	0	893	0	0	0	1599	0	1599	0	0	0	483	0	483	0	0	0	0	0
18S	3	C	1864	0	1864	0	0	0	2119	0	2119	0	0	0	1057	0	1057	0	0	0	0	0
18S	4	C	2863	0	2863	0	0	0	3249	0	3249	0	0	0	2738	0	2738	0	0	0	0	0
18S	5	U	3437	0	3437	0	0	0	2871	0	2871	0	0	0	4042	0	4042	0	0	0	0	0
18S	6	G	3593	0	3593	0	0	0	1746	0	1746	0	0	0	5201	0	5201	0	0	0	0	0
18S	7	G	1760	0	1760	0.0306896	0	0.0297922	1412	0	1412	0.102674	0	0.0931731	840	0	840	0.971542	0	0.49308	0.205348	0.205096
18S	8	U	1765	0	1765	0.0714295	0	0	1473	0	1473	0.0822026	0	0	881	0	881	0.693109	0	0.409645	0.136548	0.193108
18S	9	U	1867	0	1867	0.212741	0	0	973	0	973	0.328074	0	0.247221	1073	0	1073	0.234875	0	0.190345	0.145855	0.105717
18S	10	G	971	0	971	0.382945	0	0.277111	625	0	625	0.866755	0.0396045	0.464709	505	0	505	1.37835	0	0.580022	0.440614	0.124831
18S	11	A	407	0	407	1.82672	0.274833	0.646793	293	0	293	2.57509	0.327153	0.720973	135	0	135	6.36536	0.152223	0.865093	0.744286	0.0906323
18S	12	U	196	0	196	3.73937	0.399818	0.789847	236	0	236	3.14834	0.416988	0.759712	80	0	80	8.48985	0.414429	0.89579	0.815116	0.0583561	1
18S	13	C	137	0	137	4.41103	0.451455	0.816285	275	0	275	2.75684	0.374106	0.734528	66	0	66	7.1476	0.550673	0.878874	0.809896	0.0591023	1
18S	14	C	303	0	303	1.20914	0	0.548151	882	0	882	0.19503	0	0.163355	306	0	306	0.702461	0	0.413406	0.374971	0.159426
18S	15	U	351	0	351	0.900758	0	0.474603	1345	4	1349	0.111251	0	0	417	0	417	0.310766	0	0.237521	0.237375	0.193756
18S	16	G	202	0	202	2.73519	0.304718	0.733243	712	5	717	1.20761	0.110154	0.547368	250	0	250	1.6463	0.194618	0.623052	0.634554	0.0763181
18S	17	C	540	5	545	0.454253	0	0.312756	1457	16	1473	0.173813	0	0.148161	549	1	550	0.393648	0	0.282827	0.247915	0.0715868
18S	18	C	679	66	745	0.29863	0	0.230195	1827	14	1841	0.10871	0	0.0980992	1111	9	1120	0.090445	0	0	0.109431	0.0943178
18S	19	A	939	96	1035	0.078743	0	0.0730605	2216	278	2494	0.0778713	0	0	1298	23	1321	0.0274164	0	0	0.0243535	0.0344411
18S	20	G	875	330	1205	0.157002	0	0.135795	1684	417	2101	0.369754	0	0.270036	672	33	705	1.52757	0.12111	0.604702	0.336844	0.197174
18S	21	U	1006	779	1785	0.20423	0	0	2441	1324	3765	0.251242	0	0	890	250	1140	0.654835	0	0.39592	0.131973	0.186638
18S	22	A	1595	919	2514	0.329631	0	0	3399	1372	4771	0.32772	0	0	1609	475	2084	0.0754809	0	0.0702147	0.0234049	0.0330996
18S	23	G	571	552	1123	0.964344	0	0.491147	1410	952	2362	0.625091	0	0.38475	1152	746	1898	0.365204	0	0.267612	0.381169	0.0912927
18S	24	C	871	1787	2658	0.0642848	0	0	2235	2004	4239	0.0699817	0	0	2020	2580	4600	0.43619	0	0	0	0
18S	25	A	852	1053	1905	0.530786	0	0.34686	2211	1475	3686	0.13481	0	0.118824	1774	1731	3505	0.176843	0	0	0.155228	0.143926
18S	26	U	1530	2379	3909	0.257724	0	0	3905	3485	7390	0.482635	0	0	3309	2385	5694	0.524809	0	0	0	0
18S	27	A	15	68	83	40.9299	0.920168	0.976428	20	206	226	19.4024	0.824497	0.951192	22	196	218	14.2747	0.707851	0.934812	0.954144	0.0171174	1
18S	28	U	1837	3548	5385	0.445022	0	0	1851	6644	8495	0.588442	0	0	3215	3072	6287	0.593384	0	0	0	0
18S	29	G	2831	2259	5090	0.403682	0	0	2068	2734	4802	0.238057	0	0	1354	1733	3087	0.110705	0	0	0	0
18S	30	C	3714	3126	6840	0.592745	0	0	2177	2982	5159	0.350166	0	0	1667	1831	3498	0.302712	0	0	0	0
18S	31	U	1798	2445	4243	0.319277	0	0	1166	1787	2953	0.0941134	0	0.0860446	1014	843	1857	0.204246	0	0.169681	0.0852418	0.0692742
18S	32	U	315	1980	2295	0.252245	0	0.201505	539	2000	2539	0.14993	0	0.130427	473	1086	1559	0.243148	0	0.195692	0.175874	0.0322239
18S	33	G	1255	681	1936	0.323369	0	0.244448	581	702	1283	1.01398	0	0.503664	266	376	642	1.58424	0	0.613408	0.45384	0.154692
18S	34	U	877	259	1136	1.1922	0.186897	0.544056	401	619	1020	1.50126	0.147598	0.600437	200	315	515	2.13353	0.157941	0.681292	0.608595	0.0563227
18S	35	C	1140	271	1411	0.433011	0	0.302318	716	593	1309	0.573282	0	0.364563	415	246	661	0.881705	0	0.468944	0.378608	0.0687458
18S	36	U	659	51	710	1.44898	0.101435	0.592006	416	130	546	2.53638	0.361084	0.717596	191	29	220	4.37557	0.469668	0.814659	0.708087	0.0911459
18S	37	C	873	221	1094	0.192856	0	0.1618	1079	148	1227	0.406415	0	0.28914	480	235	715	0.503724	0	0.335296	0.262079	0.0733687
18S	38	A	596	168	764	0.563007	0.0115173	0.360509	1032	362	1394	0.290115	0	0.225001	458	290	748	0.716763	0	0.417833	0.334448	0.0808518
18S	39	A	684	200	884	0.255869	0	0.203922	1549	529	2078	0.125408	0	0	990	290	1280	0.0545667	0	0.0517816	0.0852347	0.0865464
18S	40	A	847	159	1006	0.0531391	0	0.0505055	1865	735	2600	0.253834	0	0	1259	432	1691	0.115537	0	0	0.0168352	0.0238085
18S	41	G	463	217	680	0.612531	0.058647	0.380203	1390	591	1981	0.0896009	0	0.0822708	755	340	1095	0.599108	0	0.374865	0.279113	0.139205
18S	42	A	764	249	1013	0.0487179	0	0.0464985	1484	248	1732	0.354587	0	0.261879	1025	650	1675	0.170538	0	0.145767	0.151381	0.0880185
18S	43	U	713	399	1112	0.025876	0	0.0252454	1945	708	2653	0.0350205	0	0	1275	958	2233	0.0412166	0	0.039602	0.0216158	0.0163699
18S	44	U	1615	538	2153	0.49935	0	0	3139	586	3725	0.291024	0	0	2995	1818	4813	0.518543	0	0	0	0
18S	45	A	378	705	1083	0.238602	0	0.192782	1566	1214	2780	0.106197	0	0.096033	803	1240	2043	0.503582	0	0.335031	0.207948	0.098158
18S	46	A	342	736	1078	0.332149	0	0.249507	1658	1399	3057	0.0492115	0	0.046918	906	1379	2285	0.411437	0	0.291592	0.196006	0.106812
18S	47	G	318	528	846	1.04922	0.0580981	0.512304	805	1437	2242	0.624179	0.0733315	0.38441	879	1169	2048	0.742167	0.029186	0.426122	0.440945	0.0532545
18S	48	C	477	612	1089	0.790469	0.0668369	0.441713	1073	1798	2871	0.338738	0.00382307	0.253094	1464	2369	3833	0.0643395	0	0	0.231602	0.180968
18S	49	C	815	1140	1955	0.17663	0	0.150181	1753	3400	5153	0.202113	0	0	2312	3682	5994	0.386001	0	0	0.0500602	0.0707958
18S	50	A	562	1132	1694	0.541232	0	0.351303	1576	1982	3558	0.268047	0	0.211432	1994	1788	3782	0.0659676	0	0.0619006	0.208212	0.11817
18S	51	U	1695	1292	2987	0.086654	0	0	2272	3889	6161	0.291606	0	0	4660	2155	6815	0.466375	0	0	0	0
18S	52	G	1111	947	2058	0.538249	0	0.350021	2069	1483	3552	0.370319	0	0.270299	1553	776	2329	0.833853	0.0378301	0.454806	0.358375	0.0755563
18S	53	C	2953	2210	5163	0.38538	0	0	4049	3058	7107	0.35109	0	0	3934	1281	5215	0.212515	0	0	0	0
18S	54	A	1755	1814	3569	0.0280174	0	0.0272613	2861	1694	4555	0.0986562	0	0.0898151	2285	480	2765	0.631558	0.0607377	0.387175	0.168084	0.157011
18S	55	U	3985	3218	7203	0.504852	0	0	4980	4035	9015	0.491983	0	0	5394	791	6185	0.304665	0	0	0	0
18S	56	G	1327	1913	3240	0.279722	0	0.218633	1896	1636	3532	0.410551	0	0.291116	2154	327	2481	0.871354	0.114636	0.465728	0.325159	0.103708
18S	57	U	1787	2016	3803	0.137049	0	0.120558	2008	1930	3938	0.234041	0	0.189693	2956	252	3208	0.4749	0.00872319	0.322056	0.210769	0.0836003
18S	58	C	2486	1363	3849	0.130626	0	0.115561	2590	1784	4374	0.0332495	0	0.0321867	3853	278	4131	0.107634	0	0.0971961	0.0816479	0.035769
18S	59	U	3559	1230	4789	0.0888982	0	0	3371	1097	4468	0.0231595	0	0	5463	358	5821	0.19649	0	0	0	0
18S	60	A	2991	977	3968	0.088413	0	0.0812499	2699	707	3406	0.208897	0	0.172841	4294	336	4630	0.0382831	0	0.0368792	0.0969902	0.0566113
18S	61	A	4434	911	5345	0.217934	0	0	4052	1248	5300	0.310581	0	0	7332	306	7638	0.398644	0	0	0	0
18S	62	G	2591	631	3222	0.308805	0	0.236	1634	500	2134	0.6516	0.104324	0.394639	3433	429	3862	0.259974	0	0.206375	0.279005	0.0826552
18S	63	U	4742	1239	5981	0.343501	0	0	3208	1097	4305	0.269962	0	0	5061	1209	6270	0.260394	0	0	0	0
18S	64	A	2487	674	3161	0.316639	0.0133566	0.240548	1718	817	2535	0.250469	0	0.200363	3185	815	4000	0.208828	0	0.172788	0.204566	0.0278219
18S	65	C	3085	1316	4401	0.12904	0	0	2021	1023	3044	0.0432403	0	0	4795	1428	6223	0.305891	0	0	0	0
18S	66	G	2008	627	2635	0.47253	0.0308605	0.320979	1178	982	2160	0.31143	0	0.237557	2224	1109	3333	0.276981	0	0.216954	0.258497	0.0449753
18S	67	C	3823	695	4518	0.186428	0	0	1092	1127	2219	0.287593	0	0.223435	1866	2681	4547	0.159819	0	0	0.0744783	0.105328
18S	68	A	2835	585	3420	0.108766	0	0.0981224	849	613	1462	1.07406	0.157544	0.518026	1156	1580	2736	0.312455	0	0.238135	0.284761	0.174566
18S	69	C	3539	703	4242	0.129576	0	0	1353	1647	3000	0.00903403	0	0	1221	2868	4089	0.234738	0	0	0	0
18S	70	G	2100	703	2803	0.42242	0	0.297047	1149	1306	2455	0.312088	0	0.23793	893	2378	3271	0.108754	0	0	0.178326	0.128384
18S	71	G	950	590	1540	1.8082	0.35546	0.644049	897	1517	2414	0.427435	0.0137607	0.29953	445	886	1331	1.16049	0.202633	0.53733	0.493636	0.144003
18S	72	C	2324	821	3145	0.472416	0.000510054	0.320914	1066	1432	2498	0.571473	0.0590648	0.363747	551	447	998	1.87343	0.231436	0.652211	0.445624	0.147122
18S	73	C	4609	826	5435	0.119596	0	0	2677	2385	5062	0.204749	0	0	1680	638	2318	0.228992	0	0.186391	0.0621302	0.0878654
18S	74	G	4869	825	5694	0.137899	0	0	3406	3296	6702	0.392809	0	0	1736	495	2231	0.278863	0	0.218132	0.0727106	0.102828
18S	75	G	2802	682	3484	0.599952	0.000681516	0.375049	1648	1500	3148	0.53328	0	0.347876	853	239	1092	2.0486	0.282703	0.672183	0.465036	0.146894
18S	76	U	6455	1730	8185	0.354247	0	0	3462	2547	6009	0.235306	0	0	1808	1552	3360	0.0167113	0	0	0	0
18S	77	A	4211	1180	5391	0.0977807	0	0.0890863	2279	1913	4192	0.181289	0	0.153498	1291	324	1615	1.3793	0.247477	0.579859	0.274148	0.217764
18S	78	C	9311	1672	10983	0.494928	0	0	5434	3652	9086	0.507303	0	0	3350	3549	6899	0.46795	0	0	0	0
18S	79	A	4134	2404	6538	0.0574927	0	0	1749	3808	5557	0.116135	0	0	720	5039	5759	0.281966	0	0	0	0
18S	80	G	1712	1666	3378	0.961807	0.169004	0.49034	1177	1875	3052	0.702871	0.0868047	0.412836	348	2844	3192	0.513223	0	0.339229	0.414135	0.0616974
18S	81	U	2560	4969	7529	0.113997	0	0	1824	3686	5510	0.0569507	0	0	557	6736	7293	0.336535	0	0	0	0
18S	82	G	2792	2597	5389	0.332321	0	0.249465	1777	1107	2884	0.948477	0.0770593	0.486865	741	4471	5212	0.0255579	0	0.0249256	0.253752	0.18861
18S	83	A	2525	3182	5707	0.307886	0	0.235439	2024	1976	4000	0.412888	0	0.292282	748	4678	5426	0.074588	0	0.0694227	0.199048	0.0945508
18S	84	A	2844	2673	5517	0.364844	0	0.267351	1884	2233	4117	0.359546	0	0.264508	720	4674	5394	0.107451	0	0.097042	0.209634	0.0796228
18S	85	A	2899	2566	5465	0.395699	0	0.28355	1819	2568	4387	0.247372	0	0.198351	768	3135	3903	0.546622	0	0.353488	0.278463	0.0634367
18S	86	C	6350	1977	8327	0.112186	0	0	3754	3100	6854	0.24131	0	0	2169	5134	7303	0.243649	0	0	0	0
18S	87	U	10873	4726	15599	0.578026	0	0	6052	6685	12737	0.643283	0	0	3919	4948	8867	0.406297	0	0	0	0
18S	88	G	5317	1832	7149	0.0253007	0	0.0246797	2576	2116	4692	0.125622	0	0.111623	1709	2332	4041	0.382091	0	0.276508	0.137604	0.104437
18S	89	C	9027	3262	12289	0.481174	0	0	4770	2962	7732	0.386218	0	0	3330	8248	11578	0.619886	0	0	0	0
18S	90	G	1460	1733	3193	1.25597	0.0823308	0.55681	487	898	1385	2.8129	0.398763	0.737872	399	2257	2656	0.881629	0.0404672	0.468639	0.587774	0.112073
18S	91	A	4902	4132	9034	0.316715	0	0	2762	2132	4894	0.044508	0	0	1596	1948	3544	0.241191	0	0.194366	0.0647888	0.0916252
18S	92	A	2154	1926	4080	0.56175	0	0.359749	2031	1177	3208	0.459395	0	0.314852	840	1640	2480	0.658225	0	0.397042	0.357214	0.0336017
18S	93	U	1464	634	2098	1.78986	0.160962	0.641669	1169	1621	2790	0.512664	0	0.338995	444	1792	2236	0.568589	0	0.362588	0.447751	0.137459
18S	94	G	1489	2548	4037	0.170802	0	0.145916	1408	1755	3163	0.121892	0	0.108679	694	3682	4376	0.398104	0	0	0.084865	0.0619042
18S	95	G	673	1449	2122	1.2425	0	0.554186	1497	1147	2644	0.325608	0	0.245699	440	1635	2075	0.226349	0	0.184644	0.328176	0.161745
18S	96	C	871	5707	6578	0.430307	0	0	1776	2437	4213	0.285393	0	0	391	917	1308	0.469688	0	0.31975	0.106583	0.150732
18S	97	U	719	3885	4604	0.148276	0	0	1947	2329	4276	0.299143	0	0	411	612	1023	0.707357	0.0288479	0.414536	0.138179	0.195414
18S	98	C	667	3914	4581	0.235184	0	0	887	3500	4387	0.382242	0	0	211	1102	1313	0.105632	0	0.0956055	0.0318685	0.0450688
18S	99	A	17	98	115	32.2044	0.895837	0.970135	11	254	265	10.3178	0.772583	0.911946	3	38	41	32.6939	0.89371	0.971007	0.95103	0.0276384	1
18S	100	U	601	2117	2718	0.359307	0	0.264403	1009	1600	2609	0.0290805	0	0.0282692	156	959	1115	0.0849363	0	0.0783516	0.123674	0.101589
18S	101	U	649	5686	6335	0.464168	0	0	742	2982	3724	0.303514	0	0	176	1207	1383	0.249566	0	0	0	0
18S	102	A	346	3442	3788	0.0222633	0	0	478	1520	1998	0.352404	0	0.260672	146	784	930	0.0971834	0	0.0886622	0.116445	0.108217
18S	103	A	157	2990	3147	0.149527	0	0.130113	407	1599	2006	0.284443	0	0.221539	146	767	913	0.117202	0	0.105009	0.15222	0.0500754
18S	104	A	33	1997	2030	1.02527	0	0.506362	109	927	1036	1.65502	0.170743	0.623581	30	393	423	2.03202	0.0611998	0.670709	0.600217	0.0690986
18S	105	U	148	1536	1684	1.69183	0.158456	0.628644	323	1180	1503	0.846794	0.038742	0.458686	94	415	509	1.89207	0.12871	0.654671	0.580667	0.0869055
18S	106	C	538	4950	5488	0.0725431	0	0	774	2544	3318	0.07751	0	0	299	1594	1893	0.130723	0	0	0	0
18S	107	A	1145	5082	6227	0.0960305	0	0	1681	3250	4931	0.352884	0	0	618	1413	2031	0.0993438	0	0	0	0
18S	108	G	312	2293	2605	1.3753	0.101418	0.579093	437	1309	1746	1.09187	0.0738074	0.522101	195	472	667	2.13257	0.191508	0.681099	0.594098	0.065772
18S	109	U	198	3615	3813	0.679051	0	0.404489	446	2068	2514	0.506578	0	0.336333	99	1039	1138	0.898234	0	0.473414	0.404745	0.0559632
18S	110	U	501	10316	10817	0.472502	0	0	1030	4257	5287	0.336584	0	0	379	4133	4512	0.596506	0	0	0	0
18S	111	A	369	8554	8923	0.315935	0	0	857	3463	4320	0.11747	0	0	292	3430	3722	0.459265	0	0	0	0
18S	112	U	711	14130	14841	0.635149	0	0	1143	6382	7525	0.53057	0	0	469	3965	4434	0.5661	0	0	0	0
18S	113	G	440	8657	9097	0.383526	0	0	1147	4800	5947	0.401601	0	0	319	2316	2635	0.253701	0	0	0	0
18S	114	G	234	2668	2902	0.978505	0	0.494654	664	1876	2540	0.468914	0	0.319311	155	869	1024	0.917355	0	0.478692	0.430885	0.079164
18S	115	U	234	4219	4453	0.125321	0	0.111387	840	2551	3391	0.000619104	0	0.000618903	168	844	1012	0.77259	0	0.436097	0.182701	0.184796
18S	116	U	17	148	165	28.9164	0.885116	0.966768	57	201	258	12.7193	0.784815	0.927371	18	42	60	27.5104	0.868089	0.96548	0.953207	0.0182759	1
18S	117	C	565	2515	3080	0.225785	0	0.184245	1136	2331	3467	0.178614	0	0	415	1302	1717	0.287298	0	0	0.0614151	0.086854
18S	118	C	694	2266	2960	0.0391872	0	0.0377217	1155	2148	3303	0.218506	0	0	466	627	1093	0.051107	0	0	0.0125739	0.0177822
18S	119	U	471	778	1249	0.897982	0	0.473324	735	1069	1804	0.322942	0	0.244211	297	203	500	0.738589	0	0.425309	0.380948	0.0986546
18S	120	U	840	1244	2084	0.166432	0	0	1241	1828	3069	0.373134	0	0	459	333	792	0.120387	0	0	0	0
18S	121	U	25	107	132	12.5997	0.761465	0.926982	47	48	95	22.1336	0.870092	0.957204	24	21	45	16.1785	0.787767	0.942981	0.942389	0.0123452	1
18S	122	G	599	1224	1823	0.214882	0	0	753	1137	1890	0.0415066	0	0.0398727	290	363	653	0.18787	0	0.158361	0.0660777	0.0672535
18S	123	G	256	1374	1630	0.0265481	0	0	410	1322	1732	0.289011	0	0.224312	228	282	510	0.936878	0	0.484194	0.236169	0.197849
18S	124	U	339	659	998	0.557769	0	0.358286	480	929	1409	0.585768	0	0.369556	215	238	453	1.36096	0.107444	0.576983	0.434942	0.100543
18S	125	C	644	699	1343	0.199628	0	0.166512	1128	1386	2514	0.129441	0	0	584	456	1040	0.323428	0	0.244564	0.137025	0.101997
18S	126	G	330	543	873	1.06294	0.0646893	0.515541	542	657	1199	1.03146	0.0931175	0.507952	351	186	537	2.32858	0.260881	0.699963	0.574485	0.0887799
18S	127	C	1040	280	1320	0.359753	0	0.26472	1643	979	2622	0.138645	0	0	1277	159	1436	0.317792	0	0.241282	0.168667	0.119649
18S	128	U	1395	334	1729	0.0660886	0	0.0620253	2104	838	2942	0.210605	0	0	1804	221	2025	0.00711309	0	0	0.0206751	0.029239
18S	129	C	2803	426	3229	0.488934	0	0	3493	1418	4911	0.581264	0	0	3092	245	3337	0.411614	0	0	0	0
18S	130	G	927	273	1200	0.556277	0	0.357632	1441	612	2053	0.1317	0	0.116423	1679	344	2023	0.102459	0	0.0929788	0.189011	0.119616
18S	131	C	4099	274	4373	0.651572	0	0	3163	486	3649	0.417933	0	0	6140	260	6400	0.716784	0	0	0	0
18S	132	U	2317	388	2705	0.32917	0	0	1382	665	2047	0.0991699	0	0.0902627	4173	203	4376	0.515729	0	0	0.0300876	0.0425502
18S	133	C	652	742	1394	0.448953	0	0.31	447	664	1111	1.11848	0.157745	0.528187	1189	161	1350	0.827321	0	0.452934	0.430374	0.0904917
18S	134	C	194	375	569	2.68871	0.29372	0.72925	151	728	879	1.69167	0.256454	0.628748	341	146	487	4.1597	0.43327	0.806511	0.721503	0.0727775
18S	135	U	124	399	523	2.91228	0.286627	0.744758	104	877	981	1.30063	0.137973	0.565587	169	120	289	7.2492	0.567408	0.879144	0.72983	0.128443
18S	136	C	634	208	842	1.279	0	0.561504	698	540	1238	0.678944	0.00697551	0.404582	1010	202	1212	0.724247	0	0.420237	0.462108	0.0705738
18S	137	U	1365	260	1625	0.152118	0	0.132104	1405	1183	2588	0.244577	0	0	1557	249	1806	0.0544426	0	0.0516588	0.0612543	0.0543564
18S	138	C	3402	527	3929	0.614476	0	0	2485	489	2974	0.363365	0	0	3079	278	3357	0.580302	0	0	0	0
18S	139	C	2432	400	2832	0.426266	0	0	2131	583	2714	0.280606	0	0	2134	248	2382	0.450333	0	0	0	0
18S	140	U	1485	345	1830	0.0412282	0	0	2382	1030	3412	0.440121	0	0	2184	235	2419	0.494963	0	0	0	0
18S	141	A	887	173	1060	0.78292	0.0325532	0.439354	944	401	1345	0.618012	0.0559928	0.382133	495	134	629	1.15496	0.0766743	0.536348	0.452612	0.0636522
18S	142	C	1191	150	1341	0.504463	0	0.335477	1109	435	1544	0.440683	0.0191024	0.306022	386	192	578	1.28916	0.154703	0.563583	0.401694	0.115103
18S	143	U	1295	324	1619	0.30749	0	0.235287	1217	632	1849	0.183273	0	0.154957	331	237	568	1.20336	0.110624	0.546583	0.312276	0.168895
18S	144	U	1592	411	2003	0.0730483	0	0.0681072	1406	981	2387	0.136618	0	0	562	239	801	0.40018	0	0.286061	0.118056	0.122008
18S	145	G	1730	186	1916	0.169605	0	0.145075	1423	421	1844	0.124794	0	0.111002	382	283	665	0.525659	0	0.344885	0.200321	0.103165
18S	146	G	1321	321	1642	0.626956	0	0.385499	1003	681	1684	0.262928	0	0.208287	294	334	628	0.608691	0	0.378751	0.324179	0.0819944
18S	147	A	1454	272	1726	0.690677	0.0400515	0.408661	1084	704	1788	0.149873	0	0.130402	248	258	506	1.03388	0.239843	0.508823	0.349295	0.160091
18S	148	U	3114	693	3807	0.20129	0	0	1357	1561	2918	0.311724	0	0	395	814	1209	0.0398531	0	0	0	0
18S	149	A	2610	609	3219	0.080735	0	0.0747253	772	896	1668	0.331929	0.0175427	0.249321	410	848	1258	0.038805	0	0.0373841	0.120477	0.0923733
18S	150	A	2231	479	2710	0.388885	0	0.280072	721	1069	1790	0.218816	0	0.179614	299	639	938	0.545024	0	0.353004	0.270897	0.071083
18S	151	C	3891	631	4522	0.160962	0	0	721	1613	2334	0.101808	0	0	502	1067	1569	0.0252937	0	0	0	0
18S	152	U	6272	2143	8415	0.589812	0	0	1134	2218	3352	0.415724	0	0	532	1603	2135	0.246588	0	0	0	0
18S	153	G	1555	1937	3492	0.127477	0	0.113093	745	980	1725	0.178711	0	0.15169	166	1583	1749	0.0396698	0	0	0.088261	0.0643685
18S	154	U	2129	2516	4645	0.211632	0	0	698	1730	2428	0.205174	0	0	124	3380	3504	0.551479	0	0	0	0
18S	155	G	3292	1790	5082	0.343618	0	0	1175	1304	2479	0.241998	0	0	292	1668	1960	0.0914953	0	0	0	0
18S	156	G	1392	1332	2724	0.227613	0	0.185466	321	711	1032	1.06134	0.131889	0.515121	68	1011	1079	0.829866	0.00323688	0.453742	0.384776	0.143144
18S	157	U	1536	2216	3752	0.203026	0	0	336	1375	1711	0.282769	0	0.220537	67	2195	2262	0.13735	0	0	0.0735122	0.103962
18S	158	A	923	1290	2213	0.298294	0	0.229838	425	1062	1487	0.618974	0	0.382484	44	1972	2016	0.0197874	0	0.0194129	0.210578	0.148847
18S	159	A	7	53	60	42.9572	0.939924	0.977615	11	48	59	42.9456	0.940575	0.977615	6	65	71	30.6765	0.915301	0.968856	0.974695	0.0041293	1
18S	160	U	450	391	841	1.76362	0.161734	0.63843	713	1671	2384	0.00508735	0	0.00506371	90	1917	2007	0.0065405	0	0	0.214498	0.299772
18S	161	U	410	950	1360	0.521879	0	0.343083	732	2213	2945	0.185283	0	0	129	1806	1935	0.0205923	0	0	0.114361	0.161731
18S	162	C	414	1360	1774	0.0852394	0	0.0785852	930	2944	3874	0.3879	0	0	120	3201	3321	0.481444	0	0	0.0261951	0.0370454
18S	163	U	582	1790	2372	0.171129	0	0	1802	2861	4663	0.474269	0	0	317	2867	3184	0.446314	0	0	0	0
18S	164	A	780	2155	2935	0.338556	0	0	1831	3306	5137	0.534888	0	0	314	2630	2944	0.426206	0	0	0	0
18S	165	G	358	2359	2717	0.226793	0	0	988	1681	2669	0.0285934	0	0	226	1480	1706	0.0102649	0	0	0	0
18S	166	A	6	120	126	18.5419	0.830824	0.94921	11	21	32	83.5677	0.961306	0.988529	2	20	22	77.0758	0.961776	0.987742	0.975161	0.0183524	1
18S	167	G	919	943	1862	0.327339	0	0.246713	588	1095	1683	0.430298	0	0.30097	245	580	825	0.875558	0	0.467127	0.33827	0.0937694
18S	168	C	1516	1700	3216	0.27259	0	0	811	1515	2326	0.105252	0	0	298	1062	1360	0.0296922	0	0	0	0
18S	169	U	1760	2365	4125	0.389096	0	0	686	2714	3400	0.504316	0	0	310	1517	1827	0.403422	0	0	0	0
18S	170	A	1410	1860	3270	0.0726655	0	0	619	1047	1666	0.0388922	0	0	390	788	1178	0.153897	0	0	0	0
18S	171	A	1014	2397	3411	0.0713137	0	0	407	778	1185	0.126597	0	0.112456	319	276	595	0.492021	0	0.330139	0.147532	0.137042
18S	172	U	233	169	402	8.31467	0.630486	0.89288	56	25	81	14.9248	0.754758	0.937923	111	26	137	5.25998	0.45296	0.841229	0.890677	0.0395059	1
18S	173	A	904	2594	3498	0.0599886	0	0.0566089	436	498	934	0.279382	0	0.218555	623	151	774	0.0451613	0	0.0432633	0.106143	0.0796744
18S	174	C	91	631	722	4.75523	0.507243	0.826444	28	147	175	5.84924	0.583318	0.854707	73	150	223	2.75625	0.320722	0.73465	0.805267	0.0512496	1
18S	175	A	1099	5484	6583	0.468381	0	0	488	430	918	0.143211	0	0.12539	992	277	1269	0.483517	0	0	0.0417968	0.0591096
18S	176	U	873	8266	9139	0.659955	0	0	221	1179	1400	0.324229	0	0	542	442	984	0.358285	0	0	0	0
18S	177	G	107	3887	3994	0.104205	0	0	107	600	707	0.6301	0	0.386876	86	213	299	1.36667	0.102253	0.578279	0.321718	0.240535
18S	178	C	760	4204	4964	0.331337	0	0	387	523	910	0.406574	0	0.289278	410	256	666	0.121506	0	0.108487	0.132588	0.119321
18S	179	C	846	2760	3606	0.0683671	0	0	416	579	995	0.46805	0	0.319042	450	345	795	0.00438303	0	0.00436936	0.107804	0.149379
18S	180	G	816	860	1676	0.990088	0.0210004	0.497659	608	469	1077	0.579489	0.0399563	0.367099	355	150	505	0.820685	0	0.451246	0.438668	0.0540376
18S	181	A	723	585	1308	1.49049	0.220597	0.598657	608	852	1460	0.270804	0	0.213211	293	73	366	1.77554	0.297155	0.640338	0.484069	0.19228
18S	182	C	1012	317	1329	1.16273	0.0997443	0.537809	874	1399	2273	0.168123	0	0	523	360	883	0.128394	0	0.113899	0.217236	0.231399
18S	183	G	1362	437	1799	0.357605	0	0.263517	1260	2068	3328	0.442185	0	0	811	356	1167	0.120129	0	0	0.0878388	0.124223
18S	184	G	2598	220	2818	0.231591	0	0	1535	1222	2757	0.29442	0	0	1737	211	1948	0.495855	0	0	0	0
18S	185	G	1246	170	1416	0.48144	0	0.325136	1155	998	2153	0.085376	0	0	890	167	1057	0.0149443	0	0.014738	0.113291	0.149918
18S	186	C	1779	791	2570	0.290691	0	0	1899	1956	3855	0.56454	0	0	1598	392	1990	0.537318	0	0	0	0
18S	187	G	1634	631	2265	0.213582	0	0	893	932	1825	0.0360594	0	0	1022	69	1091	0.112627	0	0	0	0
18S	188	C	1657	565	2222	0.232139	0	0	608	801	1409	0.137266	0	0.120773	1063	59	1122	0.205402	0	0	0.0402577	0.056933
18S	189	U	1609	1532	3141	0.528909	0	0	532	983	1515	0.121709	0	0	1095	85	1180	0.348067	0	0	0	0
18S	190	G	557	733	1290	0.175428	0	0.149345	128	231	359	2.22083	0.360886	0.690117	343	61	404	0.779451	0.137717	0.438638	0.426033	0.220949
18S	191	A	75	526	601	1.2569	0.21889	0.557325	24	146	170	4.40383	0.454562	0.815829	59	53	112	4.12704	0.528469	0.806347	0.726501	0.119688
18S	192	C	57	779	836	0.386672	0	0.279089	44	241	285	1.46814	0	0.595681	26	80	106	3.32326	0.325155	0.770358	0.548376	0.20333
18S	193	C	14	419	433	1.28379	0.0964725	0.5627	33	89	122	2.81427	0.207318	0.739403	11	56	67	3.72827	0.271634	0.790966	0.69769	0.0977458
18S	194	C	26	571	597	0.313062	0	0.238725	59	133	192	0.744387	0	0.428004	17	66	83	1.79974	0	0.645568	0.437433	0.166227
18S	195	C	17	490	507	0.241557	0	0.194869	32	114	146	0.778685	0	0.439468	4	88	92	0.742294	0	0.42869	0.354342	0.11285
18S	196	C	5	427	432	0.053477	0	0.0508739	21	116	137	0.368116	0	0.270501	3	75	78	0.310549	0	0.239272	0.186882	0.0970136
18S	197	U	0	343	343	0.274096	0	0.215622	3	113	116	0.583381	0.0737659	0.37044	0	23	23	3.22731	0.485037	0.771043	0.452368	0.234033
18S	198	U	0	157	157	2.30422	0.129476	0.698695	1	105	106	0.992004	0.0924452	0.50034	1	31	32	2.5771	0.356648	0.7266	0.641878	0.100729
18S	199	C	16	194	210	1.69584	0.0922433	0.630166	47	137	184	0.258078	0	0.206022	24	69	93	0.885106	0	0.472191	0.436126	0.175024
18S	200	G	27	147	174	3.15975	0.327682	0.760646	38	152	190	0.962245	0	0.491692	41	49	90	2.54408	0	0.720072	0.65747	0.118387
18S	201	C	23	235	258	2.46671	0.342949	0.712335	22	285	307	0.688384	0	0.408503	21	113	134	2.80346	0	0.73852	0.619786	0.149781
18S	202	G	18	354	372	1.82204	0.350486	0.646261	18	216	234	1.80894	0.0499734	0.64497	12	167	179	2.81321	0.21104	0.73883	0.676687	0.0439449
18S	203	G	47	1104	1151	0.0357157	0	0	71	161	232	2.30968	0.221397	0.698762	40	203	243	2.31275	0.199119	0.699001	0.465921	0.329456
18S	204	G	40	1825	1865	0.373395	0	0	148	451	599	0.41387	0	0.293067	47	319	366	1.55546	0.127694	0.609331	0.300799	0.248819
18S	205	G	113	1369	1482	0.0872031	0	0	230	394	624	0.631751	0	0.387541	118	1041	1159	0.155048	0	0	0.12918	0.182689
18S	206	G	839	1768	2607	0.46146	0	0	1793	638	2431	0.588948	0	0	930	1392	2322	0.577878	0	0	0	0
18S	207	G	782	1876	2658	0.431821	0	0	1252	1102	2354	0.509054	0	0	909	1909	2818	0.643049	0	0	0	0
18S	208	G	673	1158	1831	0.0369178	0	0	808	612	1420	0.0101103	0	0	752	1224	1976	0.419125	0	0	0	0
18S	209	A	372	806	1178	0.629978	0.0505515	0.386696	396	431	827	0.904603	0.0209602	0.475258	417	330	747	0.73008	0	0.422318	0.428091	0.0363847
18S	210	U	695	410	1105	0.776833	0.121795	0.437424	536	376	912	0.830047	0.0986969	0.453838	655	247	902	0.411136	0	0.29158	0.39428	0.0729288
18S	211	G	814	454	1268	0.493039	0	0.3304	1243	641	1884	0.149903	0	0	518	256	774	0.608502	0	0.378607	0.236336	0.168269
18S	212	C	1178	1353	2531	0.331727	0	0	1222	1046	2268	0.311782	0	0	438	748	1186	0.0721707	0	0	0	0
18S	213	G	737	895	1632	0.034735	0	0.0335888	1259	531	1790	0.143899	0	0	299	544	843	0.186137	0	0.157084	0.0635577	0.06754
18S	214	U	491	2630	3121	0.549975	0	0	1063	1172	2235	0.379845	0	0	265	707	972	0.139249	0	0	0	0
18S	215	G	472	1448	1920	0.255989	0	0	785	760	1545	0.0989004	0	0	212	578	790	0.0445568	0	0	0	0
18S	216	C	563	1218	1781	0.246926	0	0	675	957	1632	0.18484	0	0	165	846	1011	0.31805	0	0	0	0
18S	217	A	345	331	676	1.01848	0.169926	0.504947	562	387	949	0.414082	0.0954016	0.293046	151	305	456	0.561682	0.125853	0.36017	0.386054	0.0884236
18S	218	U	301	110	411	2.16357	0.363707	0.684426	316	299	615	1.12249	0.236869	0.529261	121	186	307	1.30256	0.290696	0.5665	0.593396	0.0661393
18S	219	U	419	374	793	0.413728	0	0.292911	427	623	1050	0.106459	0	0.0962991	169	399	568	0.116696	0	0.104666	0.164625	0.0907761
18S	220	U	528	449	977	0.0514429	0	0.0489736	477	432	909	0.223907	0	0.183109	142	480	622	0.0202961	0	0	0.0773609	0.077402
18S	221	A	280	201	481	0.98195	0.141858	0.495966	321	340	661	0.605421	0.0836276	0.377466	73	365	438	0.392432	0.0268508	0.282294	0.385242	0.0874042
18S	222	U	429	164	593	0.501291	0.0375932	0.334281	579	288	867	0.181336	0	0.153651	141	324	465	0.322389	0.00153564	0.244189	0.24404	0.0737421
18S	223	C	667	113	780	0.0735951	0	0.068632	718	172	890	0.1263	0	0.112249	244	405	649	0.0938632	0	0	0.0602937	0.0462032
18S	224	A	897	177	1074	0.214419	0	0	1242	346	1588	0.405552	0	0	297	510	807	0.268344	0	0	0	0
18S	225	G	915	169	1084	0.184055	0	0	688	495	1183	0.135689	0	0	230	368	598	0.0580783	0	0.0549771	0.0183257	0.0259164
18S	226	A	871	213	1084	0.184916	0	0	563	418	981	0.0580109	0	0.0548829	210	406	616	0.00482622	0	0.0048108	0.0198979	0.024816
18S	227	U	613	395	1008	0.124061	0	0	387	491	878	0.219113	0	0.179899	136	484	620	0.024584	0	0	0.0599664	0.0848053
18S	228	C	528	394	922	0.0154207	0	0	468	743	1211	0.114164	0	0	142	726	868	0.336862	0	0	0	0
18S	229	A	438	391	829	0.114605	0	0.102933	400	553	953	0.158095	0	0.136636	100	565	665	0.125158	0	0	0.0798563	0.0581192
18S	230	A	418	620	1038	0.153609	0	0	372	691	1063	0.00923141	0	0.0091555	88	530	618	0.116981	0	0	0.00305183	0.00431594
18S	231	A	380	534	914	0.0630844	0	0	336	745	1081	0.0480386	0	0	60	467	527	0.0306608	0	0	0	0
18S	232	A	237	378	615	0.386959	0.104446	0.279325	204	669	873	0.210221	0	0.173869	32	260	292	0.750777	0.163805	0.429663	0.294286	0.104962
18S	233	C	382	372	754	0.119573	0	0.106929	265	1027	1292	0.170963	0	0	62	309	371	0.318728	0	0.242187	0.116372	0.0990976
18S	234	C	363	488	851	0.0241002	0	0	282	1131	1413	0.22909	0	0	85	451	536	0.178461	0	0	0	0
18S	235	A	199	674	873	0.0728197	0	0	189	683	872	0.309482	0	0.236546	62	301	363	0.140201	0	0.123259	0.119935	0.0965982
18S	236	A	73	535	608	0.370808	0.0145723	0.270828	120	494	614	0.933622	0.175205	0.483242	28	162	190	1.12845	0.163043	0.531481	0.428517	0.113229
18S	237	C	57	616	673	0.230119	0	0.187296	294	570	864	0.405421	0.0104869	0.288707	64	258	322	0.176711	0	0.15057	0.208858	0.0584186
18S	238	C	290	368	658	0.262873	0	0.208405	672	600	1272	0.0418609	0	0	132	338	470	0.245931	0	0	0.0694684	0.0982431
18S	239	C	488	920	1408	0.455832	0	0	1137	968	2105	0.449979	0	0	280	374	654	0.496115	0	0	0	0
18S	240	G	406	567	973	0.0790897	0	0	728	609	1337	0.0678459	0	0	145	110	255	0.448611	0	0.310521	0.103507	0.146381
18S	241	G	157	395	552	0.783745	0.0557674	0.439828	362	537	899	0.426975	0	0.29945	78	90	168	1.24372	0.194493	0.555778	0.431685	0.104803
18S	242	U	211	510	721	0.397599	0	0.28477	441	673	1114	0.127753	0	0.113371	99	162	261	0.435157	0	0.304021	0.234054	0.0856967
18S	243	C	284	720	1004	0.0109453	0	0.0108374	841	960	1801	0.352331	0	0	122	340	462	0.233069	0	0	0.00361248	0.00510882
18S	244	A	217	532	749	0.435926	0	0.303867	512	1019	1531	0.247737	0	0	66	299	365	0.028901	0	0	0.101289	0.143244
18S	245	G	302	586	888	0.193988	0	0.162624	372	737	1109	0.0036036	0	0.00359389	97	165	262	0.314702	0	0.240066	0.135428	0.098436
18S	246	C	480	1698	2178	0.601581	0	0	337	735	1072	0.0795278	0	0	185	195	380	0.211403	0	0	0	0
18S	247	C	606	749	1355	0.325885	0	0	277	747	1024	0.133778	0	0	307	259	566	0.536292	0	0	0	0
18S	248	C	484	764	1248	0.293986	0	0	177	573	750	0.108566	0	0.0980518	256	207	463	0.449186	0	0	0.0326839	0.0462221
18S	249	C	137	731	868	0.0268124	0	0	34	526	560	0.339453	0	0.253764	67	115	182	0.414511	0.0278863	0.294178	0.182648	0.130201
18S	250	U	44	771	815	0.0850763	0	0	19	484	503	0.241777	0	0.195014	24	101	125	0.77575	0.0864246	0.438819	0.211278	0.179516
18S	251	C	103	193	296	1.3783	0.173372	0.580353	87	318	405	0.316612	0	0.240925	21	86	107	0.786728	0.0335413	0.442612	0.421297	0.139388
18S	252	U	55	337	392	0.497625	0	0.332842	55	390	445	0.0168909	0	0.016647	25	63	88	0.911361	0.0173201	0.479632	0.276374	0.193184
18S	253	C	29	184	213	1.11906	0.0682699	0.529259	53	150	203	1.06503	0.20676	0.516973	12	50	62	1.27954	0	0.565251	0.537161	0.0204862
18S	254	C	13	335	348	0.0282394	0	0	34	223	257	0.442937	0.0181398	0.307796	11	52	63	0.752431	0	0.433227	0.247008	0.182012
18S	255	G	9	124	133	1.05489	0.0522576	0.515228	20	199	219	0.585657	0.08401	0.370408	6	70	76	0.137951	0	0.122627	0.336088	0.162105
18S	256	G	6	115	121	0.765301	0	0.435547	11	207	218	0.550786	0.0864507	0.356215	0	44	44	0.854815	0.156162	0.466451	0.419404	0.0464288
18S	257	C	7	46	53	2.22778	0.333656	0.694172	23	303	326	0.0553517	0	0.052601	4	75	79	0.04625	0	0	0.248924	0.315569
18S	258	C	9	70	79	0.91625	0	0.481287	8	260	268	0.448658	0	0.310503	3	88	91	0.166908	0	0	0.26393	0.199225
18S	259	C	9	149	158	0.197554	0	0	24	374	398	0.00843776	0	0.00838801	8	61	69	0.154286	0	0.135338	0.0479088	0.0619168
18S	260	C	11	171	182	0.281846	0	0	41	456	497	0.13378	0	0	9	114	123	0.370968	0	0	0	0
18S	261	G	15	53	68	1.13736	0.0303141	0.535766	37	297	334	0.454163	0.0226041	0.312961	5	74	79	0.0841667	0	0.0785381	0.309088	0.186682
18S	262	G	8	61	69	1.97095	0	0.666613	15	375	390	0.349417	0.0296503	0.259431	6	38	44	1.22519	0.190488	0.556153	0.494066	0.171931
18S	263	C	11	94	105	1.52023	0	0.605477	25	721	746	0.292548	0	0	3	61	64	0.668376	0.0904512	0.404343	0.336607	0.251783
18S	264	C	3	92	95	2.39028	0.251521	0.707212	3	884	887	0.407207	0	0	2	126	128	0.134625	0	0	0.235737	0.333383
18S	265	G	16	141	157	1.36885	0.163788	0.579402	10	597	607	0.048739	0	0	8	88	96	0.3189	0	0.243697	0.274366	0.237532
18S	266	G	46	332	378	0.218558	0	0.179747	38	550	588	0.075665	0	0.0704537	23	85	108	0.494699	0	0.333013	0.194405	0.107689
18S	267	G	99	258	357	0.710242	0	0.415967	100	477	577	0.206863	0	0.171651	59	57	116	0.764672	0	0.435432	0.341017	0.120023
18S	268	G	330	794	1124	0.450232	0	0	314	406	720	0.0254431	0	0	121	105	226	0.0394518	0	0	0	0
18S	269	G	542	402	944	0.187055	0	0	365	269	634	0.213071	0	0.175874	143	44	187	0.400591	0	0.287106	0.154327	0.118197
18S	270	G	319	283	602	0.504201	0	0.335565	219	104	323	1.54393	0.274866	0.607645	118	81	199	0.453944	0	0.313293	0.418834	0.133818
18S	271	C	379	138	517	1.08177	0.103616	0.520121	368	180	548	0.566221	0.0466645	0.361942	169	60	229	0.418213	0	0.295794	0.392619	0.0941152
18S	272	G	921	650	1571	0.19747	0	0	1076	288	1364	0.309565	0	0	340	279	619	0.412921	0	0	0	0
18S	273	G	1387	608	1995	0.272968	0	0	1220	282	1502	0.289273	0	0	459	254	713	0.392733	0	0	0	0
18S	274	G	566	183	749	1.32193	0.0696852	0.56965	422	59	481	1.62524	0.130313	0.619572	137	69	206	1.65196	0.111478	0.624057	0.604427	0.0246587
18S	275	C	1326	210	1536	0.246244	0	0.197692	1103	170	1273	0.0507762	0	0.0483587	337	153	490	0.195044	0	0.163489	0.136514	0.0638797
18S	276	G	949	119	1068	1.18698	0.131643	0.54298	661	76	737	1.22934	0.129612	0.551773	204	62	266	1.70707	0.258121	0.631471	0.575408	0.0398049
18S	277	C	2046	171	2217	0.0936279	0	0.0856475	1423	109	1532	0.132058	0	0.11672	435	78	513	0.559317	0.0592596	0.359142	0.18717	0.122262
18S	278	C	4639	92	4731	0.487205	0	0	3060	129	3189	0.452738	0	0	1215	71	1286	0.336769	0	0	0	0
18S	279	G	3247	40	3287	0.149192	0	0	2192	54	2246	0.0816348	0	0	1150	38	1188	0.168891	0	0	0	0
18S	280	G	1461	13	1474	1.15496	0.0910265	0.536123	977	29	1006	1.38108	0.21157	0.580264	703	19	722	0.604902	0.0342456	0.377234	0.497874	0.0871876
18S	281	C	4384	17	4401	0.295593	0	0	2714	42	2756	0.143566	0	0	1046	23	1069	0.203946	0	0.16953	0.0565099	0.079917
18S	282	G	5456	20	5476	0.434404	0	0	3745	33	3778	0.397724	0	0	1611	14	1625	0.189162	0	0	0	0
18S	283	G	1873	7	1880	0.871552	0.0743646	0.465816	1958	17	1975	0.287731	0	0.223528	1378	5	1383	0.00655106	0	0.0065131	0.231952	0.187604
18S	284	C	3612	29	3641	0.120636	0	0	2746	21	2767	0.117	0	0	1950	24	1974	0.328124	0	0	0	0
18S	285	U	3445	53	3498	0.151732	0	0	3814	33	3847	0.427428	0	0	1914	15	1929	0.34042	0	0	0	0
18S	286	U	3439	71	3510	0.22238	0	0	3403	52	3455	0.384134	0	0	1815	21	1836	0.348424	0	0	0	0
18S	287	U	3968	202	4170	0.407057	0	0	1877	77	1954	0.13085	0	0.115762	2144	57	2201	0.516899	0	0	0.0385872	0.0545705
18S	288	G	2510	337	2847	0.204728	0	0	622	104	726	1.97356	0.393583	0.66401	1000	76	1076	0.0193335	0	0	0.221337	0.313017
18S	289	G	933	239	1172	0.736289	0.132361	0.424267	1474	87	1561	0.171226	0	0.146274	223	55	278	2.49506	0.466786	0.714615	0.428385	0.232042
18S	290	U	330	524	854	1.16368	0.223797	0.538115	1280	315	1595	0.0759259	0	0.0706091	137	82	219	2.81662	0.412795	0.738868	0.449197	0.279967
18S	291	G	496	520	1016	0.564635	0	0.3611	1047	460	1507	0.0845196	0	0.0779804	158	142	300	1.3014	0	0.5663	0.335127	0.2002
18S	292	A	115	277	392	2.65954	0.316181	0.727247	587	516	1103	0.360236	0	0.26501	134	39	173	2.39553	0.0530263	0.706691	0.566316	0.213221
18S	293	C	295	395	690	0.78072	0	0.438786	643	570	1213	0.110031	0	0.099198	177	65	242	1.04449	0	0.511911	0.349965	0.179815
18S	294	U	297	486	783	0.396925	0	0.284401	443	743	1186	0.165188	0	0.141872	128	61	189	1.46766	0	0.596029	0.340767	0.189645
18S	295	C	335	275	610	0.744554	0.116744	0.427188	451	494	945	0.550529	0.0797796	0.355301	104	106	210	1.36777	0.224168	0.578821	0.45377	0.0931673
18S	296	U	355	363	718	0.491501	0.0214674	0.329842	547	834	1381	0.0295948	0	0.0287643	121	286	407	0.324646	0	0.245536	0.201381	0.126818
18S	297	A	440	1269	1709	0.406121	0	0	1046	1217	2263	0.409035	0	0	254	457	711	0.178121	0	0	0	0
18S	298	G	154	950	1104	0.0488084	0	0.0465772	315	777	1092	0.384589	0	0.277948	78	533	611	0.164506	0	0.141465	0.15533	0.094964
18S	299	A	144	1250	1394	0.0357149	0	0.0345072	321	675	996	0.641246	0.0705624	0.390946	79	592	671	0.247685	0	0.198753	0.208069	0.145664
18S	300	U	187	1883	2070	0.23299	0	0	652	1850	2502	0.364274	0	0	98	1381	1479	0.346006	0	0	0	0
18S	301	A	97	1303	1400	0.635007	0	0.388551	320	1180	1500	0.235413	0	0.190657	69	1069	1138	0.0296654	0	0.0288353	0.202681	0.147099
18S	302	A	46	670	716	3.16753	0.304302	0.760304	193	1100	1293	0.592272	0.0762489	0.372147	40	670	710	0.915799	0.0646896	0.478376	0.536943	0.163787
18S	303	C	105	1069	1174	1.83708	0.181959	0.647719	148	1396	1544	0.415642	0.0534083	0.293741	68	865	933	0.514882	0	0.340123	0.427194	0.15708
18S	304	C	210	1465	1675	1.13325	0.0155719	0.53138	492	1429	1921	0.250064	0	0.200124	124	1529	1653	0.139695	0	0	0.243835	0.219126
18S	305	U	273	5340	5613	0.391911	0	0	776	1994	2770	0.0230322	0	0	142	1584	1726	0.115731	0	0	0	0
18S	306	C	303	3194	3497	0.108862	0	0.0982	708	2273	2981	0.00625978	0	0	180	3202	3382	0.588698	0	0	0.0327333	0.0462919
18S	307	G	661	9993	10654	0.704029	0	0	1329	1823	3152	0.00941608	0	0	381	1655	2036	0.250183	0	0	0	0
18S	308	G	561	8112	8673	0.611	0	0	1525	1888	3413	0.0232246	0	0	525	1067	1592	0.0202483	0	0	0	0
18S	309	G	498	2867	3365	0.138348	0	0.121565	1395	1593	2988	0.20478	0	0.17002	307	340	647	1.51924	0.229062	0.603424	0.298337	0.216635
18S	310	C	805	1234	2039	0.816127	0	0.449499	1936	3375	5311	0.354376	0	0	674	667	1341	0.105796	0	0.0957383	0.181746	0.193322
18S	311	C	890	888	1778	0.924152	0	0.480431	2859	3411	6270	0.471603	0	0	769	1050	1819	0.268736	0	0	0.160144	0.226477
18S	312	G	974	663	1637	0.781298	0	0.438762	2146	1408	3554	0.0231349	0	0	887	349	1236	0.0328573	0	0.0318369	0.156866	0.199754
18S	313	A	1174	773	1947	0.271281	0	0.213478	1638	1584	3222	0.0260558	0	0.0254018	926	213	1139	0.0561404	0	0	0.0796266	0.0952137
18S	314	U	1104	687	1791	0.00145709	0	0.00145578	2030	1630	3660	0.18762	0	0	1098	197	1295	0.296596	0	0	0.000485261	0.000686263
18S	315	C	476	543	1019	0.316068	0	0.24034	1484	1824	3308	0.181592	0	0	348	343	691	0.235244	0	0.190666	0.143669	0.103593
18S	316	G	376	252	628	0.824501	0.152399	0.452299	755	1192	1947	0.301243	0	0.231596	332	158	490	0.617787	0.0255413	0.382353	0.355416	0.0920931
18S	317	C	613	423	1036	0.0848602	0	0	697	977	1674	0.274083	0	0.215223	387	373	760	0.151365	0	0	0.0717409	0.101457
18S	318	A	380	217	597	0.481252	0	0.325263	315	695	1010	0.786724	0.133051	0.44056	337	189	526	0.0429475	0	0.041254	0.269026	0.167796
18S	319	C	140	321	461	0.73343	0.033328	0.423638	267	973	1240	0.252153	0	0.201505	91	202	293	0.668594	0.0481972	0.401512	0.342218	0.0999082
18S	320	G	73	746	819	0.174824	0	0	140	368	508	1.90812	0.281061	0.656579	46	118	164	1.69165	0.21809	0.629899	0.428826	0.303421
18S	321	C	104	330	434	0.454202	0	0.312832	200	714	914	0.336199	0	0.251815	62	89	151	1.44064	0.182362	0.591867	0.385505	0.148031
18S	322	C	91	155	246	1.51885	0.272253	0.603964	235	246	481	1.36482	0.203402	0.577642	76	68	144	1.39364	0.152672	0.583909	0.588505	0.0112266
18S	323	C	238	165	403	0.517299	0.0103392	0.341491	574	150	724	0.486851	0	0.327741	133	55	188	0.739212	0	0.426324	0.365186	0.0435943
18S	324	C	514	180	694	0.203997	0	0	1253	155	1408	0.320614	0	0	363	39	402	0.312765	0	0	0	0
18S	325	C	452	149	601	0.0444075	0	0	1299	126	1425	0.319487	0	0	346	26	372	0.268394	0	0	0	0
18S	326	C	789	177	966	0.399081	0	0	1599	162	1761	0.478024	0	0	490	56	546	0.529169	0	0	0	0
18S	327	G	261	133	394	0.670774	0.00957964	0.402084	379	132	511	1.085	0.14079	0.520873	132	42	174	0.724952	0	0.421671	0.448209	0.0519993
18S	328	U	456	96	552	0.236749	0	0.191709	853	209	1062	0.0536009	0	0	294	63	357	0.220484	0	0	0.0639029	0.0903724
18S	329	G	624	181	805	0.131844	0	0	742	413	1155	0.130296	0	0	190	66	256	0.148292	0	0.129581	0.0431936	0.0610849
18S	330	G	347	43	390	0.95439	0.15881	0.488971	392	125	517	1.11386	0.233399	0.527413	126	45	171	0.782235	0.134004	0.440343	0.485576	0.0356269
18S	331	C	539	120	659	0.16697	0	0.143266	885	168	1053	0.0576428	0	0.0545502	228	52	280	0.0750494	0	0.0700421	0.089286	0.0386899
18S	332	G	970	285	1255	0.412155	0	0	657	290	947	0.240975	0	0.194347	259	68	327	0.0858062	0	0	0.0647824	0.0916162
18S	333	G	624	214	838	0.0866773	0	0	353	359	712	0.740611	0.0604296	0.425832	121	70	191	0.65434	0.0816447	0.396779	0.274204	0.194254
18S	334	C	646	328	974	0.215305	0	0	679	513	1192	0.101071	0	0.0918633	128	64	192	0.796028	0.16836	0.444498	0.178787	0.191592
18S	335	G	260	565	825	0.0179177	0	0	423	514	937	0.545203	0.0636165	0.353079	66	269	335	0.0915013	0	0.0840599	0.145713	0.150592
18S	336	A	172	292	464	1.00399	0.0572859	0.501534	265	1061	1326	0.161735	0	0.139309	58	271	329	0.35596	0	0.263103	0.301315	0.150326
18S	337	C	198	935	1133	0.145326	0	0	311	2685	2996	0.496808	0	0	69	537	606	0.169028	0	0	0	0
18S	338	G	86	908	994	0.127728	0	0.113362	127	1765	1892	0.0596584	0	0	66	330	396	0.553932	0	0.35705	0.156804	0.148967
18S	339	A	58	259	317	3.10814	0.480992	0.75716	73	1572	1645	0.165526	0	0.142092	44	426	470	0.446921	0	0.309331	0.402861	0.259664
18S	340	C	366	264	630	1.39998	0.247099	0.583716	247	1717	1964	0.0202827	0	0.0198894	76	473	549	0.39796	0.0353404	0.285042	0.296216	0.230317
18S	341	C	722	444	1166	0.466076	0.0496356	0.318093	312	1597	1909	0.0766783	0	0.0712521	272	508	780	0.0576469	0	0.0545709	0.147972	0.120486
18S	342	C	1417	813	2230	0.175562	0	0	478	1918	2396	0.149321	0	0	338	1031	1369	0.397624	0	0	0	0
18S	343	A	1660	583	2243	0.0905922	0	0	375	1885	2260	0.0980638	0	0	351	951	1302	0.333129	0	0	0	0
18S	344	U	1862	825	2687	0.192312	0	0	514	2215	2729	0.302658	0	0	337	929	1266	0.283653	0	0	0	0
18S	345	U	1472	802	2274	0.0309451	0	0.030029	353	1772	2125	0.107677	0	0	273	642	915	0.0368753	0	0.0356014	0.0218768	0.0156356
18S	346	C	2748	1218	3966	0.422396	0	0	530	1760	2290	0.211984	0	0	304	863	1167	0.225647	0	0	0	0
18S	347	G	2819	831	3650	0.340686	0	0	584	826	1410	0.292645	0.0505982	0.226517	285	621	906	0.00575769	0	0.00573101	0.0774159	0.105456
18S	348	A	2390	618	3008	0.18732	0	0	450	950	1400	0.219058	0	0.1798	411	447	858	0.00336308	0	0	0.0599332	0.0847584
18S	349	A	1586	260	1846	0.341124	0.00779861	0.254459	406	742	1148	0.455033	0.0454649	0.312918	305	214	519	0.573184	0.0726923	0.364792	0.310723	0.0450699
18S	350	C	1794	692	2486	0.0575571	0	0	767	1014	1781	0.0847051	0	0	641	429	1070	0.312719	0	0	0	0
18S	351	G	1184	448	1632	0.45165	0.0537997	0.31126	387	606	993	0.765828	0.0863313	0.433941	200	243	443	0.918644	0.0233481	0.479361	0.408187	0.071002
18S	352	U	641	1354	1995	0.160109	0	0.138072	303	926	1229	0.53523	0	0.348817	144	308	452	1.08818	0.037173	0.521665	0.336184	0.156856
18S	353	C	1191	818	2009	0.101459	0	0.0921552	765	747	1512	0.33243	0	0.249615	349	276	625	0.523749	0	0.344085	0.228618	0.103916
18S	354	U	375	881	1256	0.712888	0.10856	0.416384	350	478	828	1.69629	0.340001	0.629401	187	69	256	3.00471	0.355364	0.751024	0.598936	0.138304
18S	355	G	875	690	1565	0.320959	0	0.243092	1553	584	2137	0.0764577	0	0.071058	432	116	548	0.930358	0.00605834	0.482417	0.265522	0.168684
18S	356	C	2119	432	2551	0.219444	0	0	2717	726	3443	0.303649	0	0	1365	121	1486	0.302623	0	0	0	0
18S	357	C	2415	118	2533	0.242914	0	0	2958	275	3233	0.214956	0	0	2162	134	2296	0.579708	0	0	0	0
18S	358	C	2908	111	3019	0.404032	0	0	3921	447	4368	0.427721	0	0	2362	126	2488	0.614499	0	0	0	0
18S	359	U	2246	258	2504	0.301011	0	0	2942	756	3698	0.293842	0	0	997	3	1000	0.125652	0	0.111725	0.0372417	0.0526678
18S	360	A	805	3	808	1.31483	0.189074	0.568307	1912	11	1923	0.465044	0	0.317539	629	0	629	0.8203	0	0.451033	0.445626	0.102447
18S	361	U	1487	329	1816	0.0577876	0	0	2636	574	3210	0.175238	0	0	861	173	1034	0.0539667	0	0.0512504	0.0170835	0.0241597
18S	362	C	1149	1029	2178	0.278629	0	0	2839	645	3484	0.280803	0	0	722	343	1065	0.011257	0	0	0	0
18S	363	A	640	113	753	1.18128	0.197556	0.541884	1511	384	1895	0.332882	0.0436053	0.249845	613	10	623	0.692486	0.0289521	0.409541	0.400423	0.119399
18S	364	A	433	299	732	1.15978	0.164683	0.53733	1410	147	1557	0.521958	0.0739933	0.343096	439	85	524	0.816762	0.0396484	0.450042	0.44349	0.0794309
18S	365	C	758	53	811	0.910304	0.114864	0.47683	1562	156	1718	0.234768	0	0.190221	681	73	754	0.0930243	0	0.0852105	0.250754	0.165509
18S	366	U	846	889	1735	0.0749744	0	0	1655	456	2111	0.0967435	0	0	706	152	858	0.0490881	0	0	0	0
18S	367	U	989	583	1572	0.203447	0	0.169143	1257	300	1557	0.309785	0	0.236632	759	99	858	0.061829	0	0.0582927	0.154689	0.0735204
18S	368	U	824	105	929	1.27969	0.185956	0.561609	1414	282	1696	0.179519	0	0.152273	777	26	803	0.183637	0	0.15531	0.289731	0.192251
18S	369	C	1089	903	1992	0.110431	0	0.0994937	1895	302	2197	0.0825599	0	0	860	510	1370	0.310803	0	0	0.0331646	0.0469018
18S	370	G	715	1325	2040	0.231227	0	0.187877	1112	119	1231	0.875424	0.147839	0.466989	457	114	571	0.98174	0.131824	0.49583	0.383565	0.138873
18S	371	A	816	1744	2560	0.0914226	0	0.0837946	1061	237	1298	0.908665	0.184626	0.476266	498	114	612	1.01118	0.198247	0.503189	0.354416	0.191674
18S	372	U	1390	3385	4775	0.399072	0	0	1047	387	1434	0.885134	0.228489	0.469707	794	195	989	0.302267	0.00867982	0.232289	0.233999	0.191761
18S	373	G	2686	1764	4450	0.291255	0	0	3546	464	4010	0.332092	0	0	2104	171	2275	0.447896	0	0	0	0
18S	374	G	1470	1226	2696	0.296478	0	0.228745	2490	415	2905	0.0337272	0	0.0326376	990	247	1237	0.154389	0	0.133834	0.131739	0.0800741
18S	375	U	1518	2276	3794	0.0898141	0	0	3329	1017	4346	0.282123	0	0	1066	598	1664	0.144424	0	0	0	0
18S	376	A	1854	1893	3747	0.077505	0	0	2652	1532	4184	0.19314	0	0	1290	535	1825	0.212121	0	0	0	0
18S	377	G	1504	2863	4367	0.248764	0	0	2038	1172	3210	0.145503	0	0.127056	851	873	1724	0.14009	0	0	0.0423519	0.0598947
18S	378	U	1238	3194	4432	0.292431	0	0	2462	1620	4082	0.0743326	0	0	620	1050	1670	0.081395	0	0	0	0
18S	379	C	1498	2721	4219	0.327301	0	0	2359	2283	4642	0.195975	0	0	704	1357	2061	0.295226	0	0	0	0
18S	380	G	787	1780	2567	0.0555858	0	0.0526782	1046	1630	2676	0.425327	0	0.298485	332	636	968	0.550132	0.104821	0.35513	0.235431	0.131279
18S	381	C	652	1006	1658	0.556085	0.118171	0.3575	1244	3708	4952	0.312089	0	0	357	731	1088	0.347128	0.0293516	0.257856	0.205119	0.150637
18S	382	C	948	866	1814	0.277006	0	0.217012	2026	2720	4746	0.320404	0	0	434	1147	1581	0.115129	0	0	0.0723374	0.102301
18S	383	G	368	459	827	1.59271	0.270984	0.61459	1265	2024	3289	0.0470179	0	0	168	887	1055	0.310027	0	0.236828	0.283806	0.253095
18S	384	U	314	1446	1760	0.0170232	0	0.0167476	1142	3038	4180	0.322095	0	0	101	1580	1681	0.258641	0	0	0.00558252	0.00789488
18S	385	G	241	832	1073	0.572274	0	0.364194	564	917	1481	0.980582	0.214195	0.495267	83	687	770	0.724499	0.0841137	0.420438	0.426633	0.0536891
18S	386	C	436	786	1222	0.237358	0	0.191953	726	853	1579	0.691857	0.0879878	0.409086	200	1157	1357	0.103469	0	0	0.200347	0.167114
18S	387	C	455	870	1325	0.136543	0	0.120218	692	452	1144	1.28535	0.241083	0.562645	184	1162	1346	0.0777283	0	0	0.227621	0.241928
18S	388	U	539	1444	1983	0.251182	0	0	1054	1043	2097	0.080304	0	0.0743674	335	1514	1849	0.354763	0	0	0.0247891	0.0350571
18S	389	A	346	325	671	1.43371	0.270864	0.589466	825	628	1453	0.502973	0.0102227	0.334805	261	317	578	1.21971	0.226273	0.549918	0.491396	0.111898
18S	390	C	783	729	1512	0.0707792	0	0.0661415	1140	1103	2243	0.0636413	0	0	459	355	814	0.53805	0.0350121	0.350106	0.138749	0.151871
18S	391	C	1184	906	2090	0.237372	0	0	1469	1389	2858	0.302814	0	0	773	724	1497	0.229944	0	0	0	0
18S	392	A	803	767	1570	0.0685621	0	0.0642012	904	1226	2130	0.0158767	0	0.0156358	466	809	1275	0.0927726	0	0	0.0266124	0.0273351
18S	393	U	835	1687	2522	0.372176	0	0	769	1595	2364	0.0627907	0	0	353	1072	1425	0.244935	0	0	0	0
18S	394	G	409	1846	2255	0.275882	0	0	462	937	1399	0.75331	0.187562	0.429825	160	1230	1390	0.258112	0	0	0.143275	0.202622
18S	395	G	338	800	1138	0.519149	0.0283943	0.341934	274	1859	2133	0.135291	0	0.119218	112	536	648	0.572676	0	0.364498	0.275217	0.110692
18S	396	U	222	1568	1790	0.0620572	0	0	256	3018	3274	0.23637	0	0	46	1064	1110	0.144134	0	0	0	0
18S	397	G	120	1738	1858	0.0864981	0	0	253	2505	2758	0.037719	0	0	47	1211	1258	0.269888	0	0	0	0
18S	398	A	69	907	976	0.865177	0.182217	0.464112	109	2322	2431	0.128431	0	0.113855	21	401	422	1.3171	0.263657	0.569007	0.382325	0.194607
18S	399	C	181	1153	1334	0.30109	0	0.231547	186	2351	2537	0.0743324	0	0.0692147	77	375	452	1.03127	0.141027	0.50825	0.269671	0.181251
18S	400	C	396	1434	1830	0.139839	0	0	720	2310	3030	0.128718	0	0	189	706	895	0.0949157	0	0	0	0
18S	401	A	166	1439	1605	0.046181	0	0	229	2165	2394	0.142714	0	0.124936	59	393	452	0.798602	0.0122271	0.444558	0.189831	0.187201
18S	402	C	153	1383	1536	0.02048	0	0	256	4455	4711	0.482232	0	0	103	727	830	0.10135	0	0	0	0
18S	403	G	165	2272	2437	0.450255	0	0	285	2855	3140	0.185606	0	0	120	1057	1177	0.432739	0	0	0	0
18S	404	G	203	2463	2666	0.534225	0	0	453	2458	2911	0.13763	0	0	163	1167	1330	0.539619	0	0	0	0
18S	405	G	145	503	648	1.21484	0.22249	0.548883	125	1047	1172	1.26705	0.267906	0.559108	71	414	485	0.460768	0	0.315874	0.474621	0.112329
18S	406	U	108	315	423	2.31979	0.401263	0.699272	125	1214	1339	0.877073	0.122602	0.467442	54	402	456	0.565791	0.000995873	0.361851	0.509522	0.140929
18S	407	G	101	805	906	0.399363	0	0.285614	142	1684	1826	0.254327	0	0.202848	58	437	495	0.342585	0	0.255552	0.248005	0.0342079
18S	408	A	48	620	668	0.838216	0.0536289	0.456365	99	2049	2148	0.016752	0	0	33	186	219	2.04949	0.270042	0.67308	0.376482	0.28053
18S	409	C	71	1005	1076	0.0261529	0	0.0255094	162	2850	3012	0.421105	0	0	47	442	489	0.210612	0	0.174265	0.0665916	0.0768458
18S	410	G	139	1124	1263	0.218838	0	0	281	2298	2579	0.370164	0	0	66	681	747	0.325698	0	0	0	0
18S	411	G	204	1131	1335	0.327395	0	0	591	2008	2599	0.403222	0	0	86	675	761	0.410003	0	0	0	0
18S	412	G	347	965	1312	0.308327	0	0	505	579	1084	0.551203	0	0.35555	200	690	890	0.536825	0	0	0.118517	0.167608
18S	413	G	308	645	953	0.00103657	0	0	293	267	560	2.02212	0.303184	0.669502	69	244	313	0.431635	0	0.30217	0.323891	0.273754
18S	414	A	317	456	773	0.257278	0	0.204842	300	210	510	2.31065	0.315378	0.698358	102	103	205	1.15804	0.110619	0.537826	0.480342	0.205536
18S	415	A	274	124	398	1.5252	0.348726	0.604592	152	260	412	3.03051	0.400055	0.752344	96	81	177	1.50112	0.227077	0.601531	0.652822	0.0703837
18S	416	U	486	313	799	0.173847	0	0.148258	591	383	974	0.627066	0	0.38564	164	58	222	0.899203	0.0736509	0.474584	0.336161	0.137739
18S	417	C	782	327	1109	0.205676	0	0	2456	366	2822	0.501173	0	0	355	84	439	0.139545	0	0	0	0
18S	418	A	559	276	835	0.083227	0	0.0769174	1318	315	1633	0.0233782	0	0	190	99	289	0.340996	0	0.254941	0.11062	0.106773
18S	419	G	563	216	779	0.1149	0	0.103177	1366	310	1676	0.0254489	0	0	154	87	241	0.530165	0.0385142	0.347414	0.150197	0.145676
18S	420	G	948	307	1255	0.371161	0	0	1955	486	2441	0.350073	0	0	405	132	537	0.355432	0	0	0	0
18S	421	G	626	144	770	0.0711918	0	0.0665409	1293	228	1521	0.115141	0	0.103313	360	109	469	0.212577	0	0	0.056618	0.0427571
18S	422	U	659	164	823	0.0473975	0	0	1759	417	2176	0.27762	0	0	284	93	377	0.00726044	0	0	0	0
18S	423	U	764	148	912	0.209468	0	0	1827	384	2211	0.325352	0	0	373	86	459	0.217319	0	0	0	0
18S	424	C	914	242	1156	0.45254	0	0	1908	393	2301	0.41643	0	0	496	95	591	0.431306	0	0	0	0
18S	425	G	279	97	376	0.779192	0.127671	0.438601	662	127	789	0.82391	0.126033	0.452041	158	86	244	0.52907	0	0.346934	0.412525	0.0467036
18S	426	A	377	67	444	0.394132	0	0.283164	473	238	711	0.945318	0.101618	0.486296	258	62	320	0.167601	0	0.143927	0.304463	0.140581
18S	427	U	392	102	494	0.182088	0	0.154303	384	134	518	1.77583	0.157833	0.640192	303	61	364	0.174703	0	0.149069	0.314521	0.230294
18S	428	U	28	18	46	13.1019	0.786776	0.930491	49	33	82	18.5558	0.826843	0.949449	29	7	36	13.8354	0.748222	0.934296	0.938079	0.00818874	1
18S	429	C	162	124	286	1.49923	0.0872601	0.600714	551	186	737	1.38463	0.117505	0.580978	129	67	196	2.3925	0.223481	0.706289	0.629327	0.0550137
18S	430	C	322	248	570	0.23275	0	0.189074	1041	602	1643	0.0418424	0	0.0401854	221	212	433	0.645392	0	0.392792	0.20735	0.14453
18S	431	G	232	255	487	0.660701	0	0.398336	1152	479	1631	0.189794	0	0.159601	280	145	425	0.994001	0.0827503	0.499083	0.35234	0.142358
18S	432	G	303	312	615	0.524116	0	0.344249	1387	336	1723	0.278841	0	0.218141	486	106	592	0.664887	0.0647597	0.399763	0.320718	0.075991
18S	433	A	757	370	1127	0.0862687	0	0	3162	530	3692	0.391314	0	0	1520	168	1688	0.432853	0	0	0	0
18S	434	G	962	435	1397	0.211445	0	0	2915	771	3686	0.346482	0	0	1473	234	1707	0.41048	0	0	0	0
18S	435	A	1588	533	2121	0.458692	0	0	3107	1671	4778	0.499051	0	0	1970	303	2273	0.572247	0	0	0	0
18S	436	G	365	228	593	1.39688	0.184481	0.5832	813	141	954	1.99119	0.211415	0.665918	630	101	731	0.559957	0	0.359272	0.53613	0.129537
18S	437	G	1461	605	2066	0.329968	0	0	3348	651	3999	0.374478	0	0	1628	217	1845	0.475003	0	0	0	0
18S	438	G	1266	585	1851	0.194576	0	0	2574	449	3023	0.16124	0	0	1533	147	1680	0.455218	0	0	0	0
18S	439	A	1322	570	1892	0.180707	0	0	2212	848	3060	0.19984	0	0	496	131	627	0.487279	0.0496382	0.327982	0.109327	0.154612
18S	440	G	691	330	1021	0.652609	0.0948726	0.39513	569	847	1416	0.748836	0.0901771	0.428364	117	72	189	3.35678	0.483256	0.771405	0.531633	0.170086
18S	441	C	1134	325	1459	0.118554	0	0.106054	418	964	1382	0.678758	0.0430228	0.404496	116	89	205	2.3048	0.259164	0.698436	0.402995	0.241841
18S	442	C	1099	264	1363	0.171375	0	0.146394	463	851	1314	0.643338	0.0508022	0.391664	108	109	217	1.40872	0.0206328	0.585957	0.374671	0.179853
18S	443	U	1796	654	2450	0.397484	0	0	739	1676	2415	0.150069	0	0	121	184	305	0.460748	0	0.316126	0.105375	0.149023
18S	444	G	1265	246	1511	0.00993533	0	0	813	533	1346	0.550309	0.0950211	0.355138	102	122	224	0.556938	0	0.358738	0.237958	0.168268
18S	445	A	1398	266	1664	0.15376	0	0	971	1105	2076	0.0431552	0	0	94	141	235	0.158992	0	0.137685	0.045895	0.0649053
18S	446	G	1470	316	1786	0.259398	0	0	1702	802	2504	0.236114	0	0	165	145	310	0.182351	0	0	0	0
18S	447	A	937	280	1217	0.107061	0	0.096779	1326	709	2035	0.000349269	0	0	143	123	266	0.00549313	0	0.00548355	0.0340875	0.0443861
18S	448	A	857	195	1052	0.248159	0.000367122	0.198971	1618	546	2164	0.0274468	0	0	141	100	241	0.168044	0	0.144379	0.11445	0.0839412
18S	449	A	674	127	801	0.572333	0.0845984	0.364291	1341	430	1771	0.228041	0.00232776	0.18578	113	42	155	0.93839	0.262312	0.485714	0.345262	0.123185
18S	450	C	566	199	765	0.477531	0.0273483	0.323481	1805	612	2417	0.143962	0	0	175	110	285	0.0311577	0	0.0303191	0.117933	0.14587
18S	451	G	831	255	1086	0.0276296	0	0	1825	581	2406	0.141476	0	0	283	94	377	0.097766	0	0	0	0
18S	452	G	1035	138	1173	0.157941	0	0	1292	711	2003	0.0267798	0	0.026094	307	87	394	0.0743179	0	0	0.008698	0.0123008
18S	453	C	539	507	1046	0.0694153	0	0	1425	799	2224	0.0818976	0	0	122	181	303	0.493713	0	0.331257	0.110419	0.156156
18S	454	U	505	791	1296	0.277041	0	0	1314	1358	2672	0.265665	0	0	111	255	366	0.392613	0	0.282478	0.0941593	0.133161
18S	455	A	241	313	554	0.847367	0.169295	0.459137	430	1098	1528	0.363084	0.0370309	0.266497	53	270	323	0.846433	0.0783924	0.459183	0.394939	0.090822
18S	456	C	168	299	467	1.15546	0.185731	0.536594	274	1380	1654	0.219	0	0.179744	44	289	333	0.893912	0.0419287	0.47274	0.396359	0.155372
18S	457	C	338	865	1203	0.219075	0	0	370	986	1356	0.444805	0.0071129	0.308022	41	1095	1136	0.45537	0	0	0.102674	0.145203
18S	458	A	198	620	818	0.254131	0	0.202833	217	1186	1403	0.376306	0	0.273559	44	427	471	0.627472	0	0.386053	0.287481	0.0754443
18S	459	C	311	1081	1392	0.271979	0	0	389	2725	3114	0.422643	0	0	58	1401	1459	0.497047	0	0	0	0
18S	460	A	175	971	1146	0.000716846	0	0.000716957	183	1651	1834	0.0649591	0	0.0610281	44	920	964	0.0677835	0	0	0.0205817	0.0286014
18S	461	U	175	939	1114	0.10288	0	0.0933589	145	2206	2351	0.228222	0	0	36	1118	1154	0.204204	0	0	0.0311196	0.0440098
18S	462	C	4	264	268	4.06448	0.506244	0.803136	1	1154	1155	0.618522	0	0.382357	0	101	101	9.21078	0.666474	0.902931	0.696141	0.225589
18S	463	C	101	986	1087	0.206842	0	0.171522	103	890	993	0.922871	0.0108057	0.480195	38	1136	1174	0.216501	0	0	0.217239	0.198686
18S	464	A	46	1740	1786	0.268899	0	0	54	2064	2118	0.118185	0	0	25	1076	1101	0.20005	0	0	0	0
18S	465	A	34	1886	1920	0.296784	0	0	49	3163	3212	0.455967	0	0	25	1329	1354	0.396326	0	0	0	0
18S	466	G	56	2537	2593	0.503084	0	0	89	2135	2224	0.163046	0	0	13	1824	1837	0.633321	0	0	0	0
18S	467	G	74	1988	2062	0.341315	0	0	122	953	1075	0.889705	0.0395533	0.471048	16	713	729	0.0168037	0	0	0.157016	0.222054
18S	468	A	2	363	365	3.16339	0.402819	0.76031	9	79	88	22.6973	0.870121	0.958255	0	53	53	11.7506	0.722675	0.922913	0.880493	0.0861982	1
18S	469	A	109	498	607	1.4521	0.187832	0.592584	358	1966	2324	0.174213	0	0	34	291	325	0.870279	0	0.466085	0.35289	0.254819
18S	470	G	164	1757	1921	0.325564	0	0	602	2421	3023	0.366964	0	0	96	161	257	1.0177	0	0.505357	0.168452	0.238228
18S	471	G	51	1326	1377	0.077552	0	0	139	1424	1563	0.355023	0	0.262129	26	137	163	1.71836	0	0.633552	0.29856	0.259926
18S	472	C	149	1289	1438	0.195012	0	0	552	2718	3270	0.435405	0	0	65	361	426	0.238303	0	0	0	0
18S	473	A	116	1319	1435	0.26953	0	0	423	2105	2528	0.202447	0	0	44	224	268	0.0495663	0	0	0	0
18S	474	G	55	809	864	0.173346	0	0.147882	189	950	1139	0.918304	0.0152822	0.478925	30	72	102	1.35426	0.141353	0.57762	0.401476	0.183789
18S	475	C	118	524	642	0.623933	0.0724689	0.384579	478	1365	1843	0.188443	0	0.158635	87	135	222	0.0636273	0	0.0600743	0.201096	0.135838
18S	476	A	129	677	806	0.220997	0	0.181181	614	1350	1964	0.0613514	0	0.0578327	53	159	212	0.0536255	0	0.0511239	0.0967125	0.0597909
18S	477	G	130	588	718	0.245557	0	0.197367	637	1886	2523	0.246381	0	0	86	95	181	0.195849	0	0.16453	0.120632	0.0863468
18S	478	G	143	486	629	0.292522	0	0.226597	594	875	1469	0.299985	0	0.230881	91	62	153	0.360823	0	0.266422	0.2413	0.0178496
18S	479	C	325	827	1152	0.416219	0	0	1923	1708	3631	0.592092	0	0	229	171	400	0.603658	0	0	0	0
18S	480	G	436	224	660	0.00536225	0	0	655	467	1122	0.492382	0	0.330127	95	76	171	0.00471576	0	0.00472095	0.111616	0.154523
18S	481	C	665	345	1010	0.434509	0	0	1421	558	1979	0.234725	0	0	164	98	262	0.418251	0	0	0	0
18S	482	G	298	151	449	0.316444	0	0.240785	547	272	819	0.938455	0.0597945	0.48443	57	28	85	0.830749	0.0544358	0.456676	0.393964	0.108905
18S	483	C	375	125	500	0.0356398	0	0.0344798	836	268	1104	0.299276	0	0.230501	45	50	95	0.443056	0	0.309258	0.191413	0.115533
18S	484	A	4	15	19	24.9839	0.888853	0.963368	28	4	32	42.6135	0.918094	0.977751	1	4	5	21.4981	0.85846	0.962683	0.967934	0.00694693	1
18S	485	A	224	84	308	0.451996	0	0.311988	723	129	852	0.529152	0	0.346308	41	41	82	0.396386	0	0.286336	0.314877	0.0245687
18S	486	A	393	51	444	0.161748	0	0	1761	79	1840	0.405933	0	0	122	6	128	0.301206	0	0	0	0
18S	487	U	398	68	466	0.277278	0	0	1136	181	1317	0.137338	0	0	64	18	82	0.0461847	0	0.0446602	0.0148867	0.021053
18S	488	U	267	71	338	0.0996067	0	0	1834	139	1973	0.496657	0	0	75	18	93	0.205083	0	0	0	0
18S	489	A	73	30	103	2.02083	0.318889	0.671102	660	47	707	0.620998	0	0.38343	26	21	47	0.745602	0.00393718	0.432291	0.495608	0.125686
18S	490	C	206	13	219	0.371869	0	0.271968	859	50	909	0.191355	0	0.160768	61	4	65	0.287374	0	0.225883	0.21954	0.0456184
18S	491	C	345	24	369	0.174354	0	0	977	86	1063	0.0475668	0	0.0454477	69	14	83	0.0789683	0	0.0740052	0.0398176	0.0304737
18S	492	C	229	62	291	0.114193	0	0.102806	1513	119	1632	0.33447	0	0	44	34	78	0.280309	0	0.221125	0.107977	0.0903479
18S	493	A	203	55	258	0.267997	0	0.212	469	87	556	1.1215	0.16024	0.529084	33	19	52	1.12138	0.231492	0.533353	0.424812	0.150491
18S	494	C	228	41	269	0.193992	0	0.162979	586	80	666	0.716142	0.0224434	0.417662	41	39	80	0.479973	0.0849722	0.32704	0.30256	0.105405
18S	495	U	133	73	206	0.64278	0.0706333	0.39243	373	751	1124	0.068158	0	0	38	125	163	0.275474	0	0	0.13081	0.184993
18S	496	C	193	353	546	0.422893	0	0	174	385	559	1.05228	0.148173	0.513184	47	92	139	0.0645238	0	0	0.171061	0.241917
18S	497	C	245	158	403	0.134736	0	0	856	463	1319	0.167753	0	0	41	86	127	0.102951	0	0.0940076	0.0313359	0.0443156
18S	498	C	293	194	487	0.305282	0	0	1368	626	1994	0.469825	0	0	101	131	232	0.437911	0	0	0	0
18S	499	G	230	120	350	0.0811016	0	0.0752158	1071	386	1457	0.180453	0	0	76	129	205	0.335113	0	0	0.0250719	0.0354571
18S	500	A	131	114	245	0.834237	0	0.455824	399	438	837	0.672196	0	0.402271	57	115	172	0.170841	0	0	0.286032	0.203433
18S	501	C	241	131	372	0.287072	0	0.223508	534	361	895	0.62123	0	0.383448	29	101	130	0.125106	0	0.111954	0.239637	0.111422
18S	502	C	47	207	254	1.17556	0.198988	0.541323	446	613	1059	0.437002	0	0.304307	20	96	116	0.239316	0	0.194444	0.346691	0.144749
18S	503	C	71	409	480	0.108201	0	0.0978197	660	616	1276	0.183381	0	0.155066	13	132	145	0.0921613	0	0	0.0842954	0.0640238
18S	504	G	78	243	321	0.97695	0.0796241	0.494948	1045	435	1480	0.0467702	0	0.0447093	22	36	58	1.57043	0.212306	0.615016	0.384891	0.245488
18S	505	G	324	423	747	0.0230689	0	0	1839	924	2763	0.455809	0	0	43	77	120	0.345914	0	0.258598	0.0861994	0.121904
18S	506	G	590	697	1287	0.456772	0	0	920	1749	2669	0.450325	0	0	72	65	137	0.135829	0	0.120354	0.040118	0.0567354
18S	507	G	496	327	823	0.0505663	0	0.0481881	41	1106	1147	0.460066	0	0.315287	36	89	125	0.307319	0	0.236512	0.199996	0.112058
18S	508	A	816	173	989	0.000875421	0	0.000875539	16	2073	2089	0.210404	0	0	69	81	150	0.18337	0	0.155828	0.0522345	0.0732525
18S	509	G	132	13	145	7.1137	0.6053	0.877492	13	34	47	38.6486	0.912145	0.975291	25	3	28	6.28812	0.580011	0.866892	0.906558	0.0487935	1
18S	510	G	1325	167	1492	0.258525	0	0	1131	805	1936	0.118431	0	0	329	27	356	0.465671	0	0	0	0
18S	511	U	1981	446	2427	0.580871	0	0	1215	2042	3257	0.548834	0	0	484	68	552	0.687201	0	0	0	0
18S	512	A	28	2	30	42.3229	0.896696	0.977645	18	8	26	62.9667	0.928866	0.984937	10	1	11	19.362	0.770178	0.954797	0.97246	0.0128396	1
18S	513	G	1507	216	1723	0.293858	0	0	765	805	1570	0.0510079	0	0	167	19	186	0.272727	0	0.21519	0.07173	0.101441
18S	514	U	1738	674	2412	0.474831	0	0	875	1920	2795	0.507344	0	0	245	75	320	0.226099	0	0	0	0
18S	515	G	975	193	1168	0.324655	0	0.245245	702	775	1477	0.0232296	0	0.0227172	235	57	292	0.0494501	0	0	0.0893208	0.110645
18S	516	A	946	113	1059	0.689811	0	0.408446	946	793	1739	0.090894	0	0	258	18	276	0.194103	0	0.163045	0.190497	0.167873
18S	517	C	92	10	102	19.2537	0.859733	0.951082	46	19	65	26.5347	0.886025	0.964213	21	4	25	14.7697	0.798991	0.938877	0.951391	0.0103456	1
18S	518	G	1328	136	1464	0.53052	0	0.346782	532	447	979	0.903027	0	0.474776	206	56	262	0.862062	0	0.463908	0.428489	0.0579456
18S	519	A	2246	100	2346	0.071808	0	0.0670237	895	894	1789	0.141837	0	0.124279	328	52	380	0.606882	0	0.378295	0.189866	0.135274
18S	520	A	2758	129	2887	0.0578524	0	0	1065	752	1817	0.227277	0	0.185271	481	72	553	0.338769	0	0.253387	0.146219	0.107067
18S	521	A	2952	204	3156	0.0734629	0	0	1242	728	1970	0.168814	0	0.144495	503	60	563	0.491844	0	0.330081	0.158192	0.135103
18S	522	A	3786	135	3921	0.20291	0	0	1710	705	2415	0.0385348	0	0.0371197	808	57	865	0.111945	0	0.10078	0.0459665	0.041616
18S	523	A	3473	211	3684	0.0745545	0	0	1961	896	2857	0.0631988	0	0	964	64	1028	0.0761149	0	0.0707951	0.0235984	0.0333731
18S	524	U	5845	195	6040	0.426489	0	0	3563	1732	5295	0.473422	0	0	1875	125	2000	0.394747	0	0	0	0
18S	525	A	3815	254	4069	0.0721758	0	0	2724	801	3525	0.106195	0	0	1633	37	1670	0.184467	0	0	0	0
18S	526	A	3423	146	3569	0.0848148	0	0.0782039	2667	529	3196	0.0376012	0	0.0362495	1848	24	1872	0.253307	0	0	0.0381511	0.0319549
18S	527	C	3477	119	3596	0.0789578	0	0.0731985	1431	728	2159	0.609861	0.0239952	0.378937	858	37	895	0.726873	0	0.421191	0.291109	0.155048
18S	528	A	3529	169	3698	0.0320237	0	0.0310381	3476	459	3935	0.175567	0	0	1836	54	1890	0.240279	0	0	0.010346	0.0146315
18S	529	A	3213	282	3495	0.059166	0	0.055876	2861	493	3354	0.0284683	0	0	1855	37	1892	0.258038	0	0	0.0186253	0.0263402
18S	530	U	4088	773	4861	0.309114	0	0	4247	1259	5506	0.479725	0	0	2571	147	2718	0.542409	0	0	0	0
18S	531	A	1813	674	2487	0.323084	0	0.244264	2116	393	2509	0.163962	0	0.140914	1124	32	1156	0.107491	0	0.0971336	0.160771	0.0616852
18S	532	C	2517	877	3394	0.138783	0	0	2619	872	3491	0.261292	0	0	617	103	720	0.662121	0.0703731	0.398692	0.132897	0.187945
18S	533	A	2244	1432	3676	0.274025	0	0	1550	528	2078	0.216343	0	0.177934	754	72	826	0.274983	0	0.215881	0.131272	0.0941069
18S	534	G	1603	1287	2890	0.13092	0	0	761	649	1410	0.734979	0.136374	0.423797	496	90	586	0.723528	0.0735221	0.42021	0.281336	0.19894
18S	535	G	1417	765	2182	0.0735532	0	0.0685431	1118	804	1922	0.124094	0	0.110446	468	115	583	0.543836	0	0.352654	0.177214	0.125228
18S	536	A	1153	344	1497	0.468313	0.0640055	0.319092	972	431	1403	0.446067	0.00293844	0.308621	648	37	685	0.147862	0	0.128979	0.25223	0.0872568
18S	537	C	850	189	1039	0.939519	0.195215	0.484649	1077	412	1489	0.168941	0	0.144608	403	106	509	0.403573	0.031704	0.287935	0.30573	0.13939
18S	538	U	656	190	846	1.34131	0.260556	0.573178	774	529	1303	0.266121	0	0.210314	386	134	520	0.345106	0.045204	0.256931	0.346807	0.161195
18S	539	C	874	616	1490	0.2136	0	0.176103	1041	402	1443	0.0412435	0	0.0396362	416	210	626	0.12683	0	0.112714	0.109484	0.055759
18S	540	U	1010	366	1376	0.427048	0	0.299405	1132	485	1617	0.107197	0	0	463	274	737	0.0372177	0	0	0.0998016	0.141141
18S	541	U	1019	555	1574	0.279979	0	0.218846	1249	491	1740	0.197134	0	0	525	224	749	0.0146222	0	0	0.0729485	0.103165
18S	542	U	814	915	1729	0.212479	0	0.175327	979	453	1432	0.0265255	0	0	382	232	614	0.256603	0.00239318	0.204469	0.126599	0.0903058
18S	543	C	734	1450	2184	0.00232901	0	0.00232466	839	420	1259	0.124788	0	0.111022	377	825	1202	0.383827	0	0	0.0377823	0.0517971
18S	544	G	473	2073	2546	0.100131	0	0	710	357	1067	0.455732	0.0170795	0.313262	287	515	802	0.0497717	0	0.0474682	0.120243	0.137854
18S	545	A	443	1489	1932	0.354963	0	0.262073	708	646	1354	0.293325	0	0.226929	323	529	852	0.0449525	0	0.043067	0.177356	0.0960346
18S	546	G	266	5680	5946	0.624442	0	0	510	989	1499	0.271059	0	0.213367	293	560	853	0.0740567	0	0.0690257	0.0941308	0.088897
18S	547	G	186	2560	2746	0.019132	0	0	488	516	1004	1.114	0.196041	0.527211	296	547	843	0.123631	0	0.110144	0.212452	0.227065
18S	548	C	258	1882	2140	0.322347	0	0.243855	673	797	1470	0.566349	0.0855879	0.36173	358	268	626	0.674145	0.133403	0.403064	0.336216	0.0674542
18S	549	C	686	1589	2275	0.321256	0	0.243225	1270	427	1697	0.577228	0.10056	0.366113	915	211	1126	0.0230701	0	0	0.203113	0.152132
18S	550	C	1152	840	1992	0.664264	0	0.399254	3020	662	3682	0.211238	0	0	1108	221	1329	0.124695	0	0	0.133085	0.18821
18S	551	U	1619	2539	4158	0.174473	0	0	3955	1109	5064	0.354478	0	0	1107	214	1321	0.00195831	0	0.00195596	0.000651987	0.000922049
18S	552	G	747	1048	1795	1.27154	0.194432	0.559906	2238	1109	3347	0.17419	0	0.148387	567	299	866	0.780213	0.138015	0.438554	0.382282	0.17265
18S	553	U	987	1808	2795	0.466055	0.0343901	0.317975	1426	1443	2869	0.51573	0.0146621	0.34033	378	689	1067	0.560071	0.116121	0.359219	0.339175	0.0168577
18S	554	A	727	2360	3087	0.428616	0.047967	0.30009	2030	1864	3894	0.186769	0	0.15741	374	1488	1862	0.0768116	0	0	0.1525	0.12256
18S	555	A	888	4585	5473	0.191091	0	0	2121	3963	6084	0.226826	0	0	345	1814	2159	0.15928	0	0	0	0
18S	556	U	1072	5721	6793	0.315571	0	0	2071	4269	6340	0.193385	0	0	360	1725	2085	0.0609833	0	0	0	0
18S	557	U	1520	6474	7994	0.411731	0	0	2482	4809	7291	0.299477	0	0	501	2425	2926	0.342322	0	0	0	0
18S	558	G	2279	4352	6631	0.265378	0	0	2401	4003	6404	0.181566	0	0	616	2201	2817	0.294157	0	0	0	0
18S	559	G	1511	3451	4962	0.0221304	0	0.0216555	1789	2876	4665	0.161897	0	0.139364	477	1666	2143	0.022357	0	0	0.0536732	0.0612342
18S	560	A	2089	2967	5056	0.0244919	0	0	2378	2473	4851	0.109465	0	0.0986827	612	1416	2028	0.0229067	0	0.0224046	0.0403624	0.0422408
18S	561	A	2370	1153	3523	0.40344	0.0311916	0.287523	2528	2225	4753	0.113867	0	0.102246	777	914	1691	0.196854	0	0.164558	0.184776	0.0769783
18S	562	U	3200	2844	6044	0.246453	0	0	4701	3066	7767	0.383966	0	0	1169	1348	2517	0.241245	0	0	0	0
18S	563	G	2329	1241	3570	0.270587	0	0.213009	2780	1250	4030	0.237145	0	0.191726	1066	553	1619	0.208505	0	0.172619	0.192452	0.0164971
18S	564	A	2812	1016	3828	0.0849685	0	0.0783331	3264	1729	4993	0.0684065	0	0	1392	472	1864	0.00196604	0	0	0.026111	0.0369266
18S	565	G	2344	552	2896	0.371146	0	0.270751	2499	615	3114	0.502725	0.100599	0.334614	1290	230	1520	0.214165	0	0.176484	0.260616	0.0649528
18S	566	U	1807	685	2492	0.520159	0	0.342264	2796	827	3623	0.23284	0	0.188907	765	229	994	0.887035	0.189862	0.470319	0.33383	0.115041
18S	567	C	2296	556	2852	0.292955	0	0.226639	2328	1241	3569	0.221083	0	0.181096	820	184	1004	0.986899	0.18123	0.496952	0.301563	0.139407
18S	568	C	4579	2066	6645	0.518454	0	0	4205	772	4977	0.172613	0	0	2418	331	2749	0.317749	0	0	0	0
18S	569	A	2667	746	3413	0.0115375	0	0	3104	928	4032	0.0082376	0	0	1655	179	1834	0.123839	0	0.110246	0.0367487	0.0519706
18S	570	C	2731	470	3201	0.0133389	0	0	4124	896	5020	0.272086	0	0	1862	437	2299	0.13942	0	0	0	0
18S	571	U	2014	385	2399	0.278431	0	0.217862	2573	1557	4130	0.128271	0	0	1385	705	2090	0.0371167	0	0	0.0726206	0.102701
18S	572	U	1409	163	1572	0.914163	0	0.477737	2068	711	2779	0.30944	0	0.23638	1087	508	1595	0.282122	0	0.220151	0.311423	0.117789
18S	573	U	3041	1444	4485	0.431253	0	0	1842	1691	3533	0.0327768	0	0	1163	2760	3923	0.556371	0	0	0	0
18S	574	A	2358	711	3069	0.171245	0	0	2322	1724	4046	0.19729	0	0	1838	526	2364	0.224379	0	0	0	0
18S	575	A	2202	697	2899	0.245368	0	0	2317	1383	3700	0.172404	0	0	2597	385	2982	0.480776	0	0	0	0
18S	576	A	65	63	128	17.086	0.866488	0.945114	79	136	215	14.3385	0.858103	0.935087	65	27	92	17.4036	0.845849	0.946216	0.942139	0.00500661	1
18S	577	U	1189	625	1814	0.0730762	0	0.0681347	1621	1633	3254	0.156999	0	0	1317	171	1488	0.097627	0	0	0.0227116	0.032119
18S	578	C	1015	438	1453	0.270281	0	0.212888	740	1671	2411	0.105431	0	0.0954114	388	340	728	0.692897	0	0.409629	0.239309	0.129632
18S	579	C	1057	818	1875	0.0970505	0	0	499	2255	2754	0.0730873	0	0	314	302	616	0.76465	0	0.433714	0.144571	0.204455
18S	580	U	989	715	1704	0.126882	0	0	482	2781	3263	0.281502	0	0	185	317	502	0.668191	0	0.401026	0.133675	0.189046
18S	581	U	814	705	1519	0.0912573	0	0	404	2059	2463	0.0639114	0	0	147	362	509	0.3261	0	0.246273	0.0820911	0.116094
18S	582	U	827	920	1747	0.255962	0	0	532	2106	2638	0.183281	0	0	164	504	668	0.264209	0	0	0	0
18S	583	A	508	352	860	0.956962	0.0311622	0.489294	453	1332	1785	0.276764	0.046081	0.216865	124	331	455	0.204337	0	0.169977	0.292045	0.140783
18S	584	A	325	430	755	1.16368	0	0.538154	339	981	1320	0.597704	0.059187	0.374279	75	165	240	1.02633	0.0696467	0.507535	0.473323	0.0711413
18S	585	C	243	580	823	1.10694	0	0.525682	257	1836	2093	0.0879126	0	0	94	356	450	0.0732939	0	0.0684301	0.198037	0.233358
18S	586	G	253	927	1180	0.52989	0	0.34655	307	1157	1464	0.359386	0	0.264506	98	169	267	1.11779	0	0.52874	0.379932	0.110425
18S	587	A	432	895	1327	0.523327	0	0.343712	461	1896	2357	0.147371	0	0	118	95	213	2.53027	0.0998226	0.717686	0.353799	0.293081
18S	588	G	431	1877	2308	0.0596362	0	0	548	1356	1904	0.140513	0	0.123259	135	212	347	1.49751	0.0546377	0.600292	0.241183	0.258866
18S	589	G	240	5427	5667	0.64617	0	0	242	1518	1760	0.36107	0	0.265395	70	1086	1156	0.187093	0	0	0.0884649	0.125108
18S	590	A	4	113	117	23.8815	0.866751	0.960137	6	53	59	48.7713	0.94478	0.980236	4	77	81	14.9617	0.810555	0.938067	0.95948	0.017222	1
18S	591	U	433	2384	2817	0.0351352	0	0.0339543	285	1132	1417	1.23917	0.246503	0.55358	195	1013	1208	0.253267	0	0.202219	0.263251	0.216482
18S	592	C	350	2381	2731	0.185021	0	0.156181	210	3549	3759	0.146992	0	0	125	1502	1627	0.0598007	0	0.0564591	0.0708802	0.0645711
18S	593	C	241	4061	4302	0.243208	0	0	184	5487	5671	0.399352	0	0	159	3198	3357	0.476779	0	0	0	0
18S	594	A	267	3830	4097	0.13769	0	0	183	3620	3803	0.0232504	0	0.0227279	90	1663	1753	0.202705	0	0.168621	0.0637829	0.07471
18S	595	U	274	3383	3657	0.0379685	0	0	181	5066	5247	0.283477	0	0	141	2150	2291	0.0841817	0	0	0	0
18S	596	U	265	4002	4267	0.225284	0	0	156	6685	6841	0.476214	0	0	103	3088	3191	0.379459	0	0	0	0
18S	597	G	307	3956	4263	0.192021	0	0	198	4089	4287	0.0865024	0	0	102	4149	4251	0.565522	0	0	0	0
18S	598	G	866	3556	4422	0.242563	0	0	340	3355	3695	0.0368537	0	0.035553	136	2379	2515	0.240267	0	0	0.011851	0.0167599
18S	599	A	461	2509	2970	0.145922	0	0.127377	258	5347	5605	0.410487	0	0	63	2034	2097	0.162642	0	0	0.0424591	0.0600463
18S	600	G	1184	3536	4720	0.383391	0	0	569	3437	4006	0.243823	0	0	198	1168	1366	0.118817	0	0.106268	0.0354226	0.0500952
18S	601	G	45	118	163	18.2068	0.869434	0.948236	17	43	60	50.4776	0.952649	0.980886	7	29	36	38.5045	0.929726	0.975354	0.968159	0.0142674	1
18S	602	G	998	1567	2565	0.00628735	0	0.00625048	334	847	1181	1.19873	0.134454	0.545402	99	280	379	2.12506	0.221941	0.680579	0.410744	0.291295
18S	603	C	1232	1927	3159	0.302071	0	0	500	1521	2021	0.0126937	0	0.0125407	135	434	569	0.618947	0	0.382729	0.131757	0.177538
18S	604	A	914	1605	2519	0.204846	0	0	414	781	1195	0.604218	0	0.37684	167	277	444	0.5997	0	0.37541	0.25075	0.177308
18S	605	A	899	1399	2298	0.246189	0	0	647	916	1563	0.0809534	0	0.0749351	268	148	416	0.444524	0	0.308242	0.127726	0.131259
18S	606	G	512	407	919	0.841703	0	0.457294	487	610	1097	0.391409	0	0.281488	154	80	234	1.46879	0.0292451	0.595971	0.444918	0.128685
18S	607	U	366	541	907	0.534312	0	0.348492	950	667	1617	0.193098	0	0	245	89	334	0.61403	0	0.381138	0.24321	0.172491
18S	608	C	255	154	409	2.4261	0.371301	0.708627	615	520	1135	0.259585	0	0.206232	266	61	327	0.818022	0.0824558	0.450707	0.455189	0.205126
18S	609	U	403	169	572	1.18897	0.10025	0.543597	572	236	808	0.873149	0.165528	0.466448	424	84	508	0.244663	0	0.19688	0.402308	0.148635
18S	610	G	874	426	1300	0.219199	0	0	1383	595	1978	0.303902	0	0	960	159	1119	0.468552	0	0	0	0
18S	611	G	597	403	1000	0.0745255	0	0	1267	307	1574	0.094836	0	0	716	157	873	0.267696	0	0	0	0
18S	612	U	685	619	1304	0.3761	0	0	1329	683	2012	0.308329	0	0	948	312	1260	0.518248	0	0	0	0
18S	613	G	198	300	498	0.86631	0.0845858	0.464682	492	257	749	1.0904	0.212026	0.521956	203	204	407	0.73524	0	0.42431	0.470316	0.0400622
18S	614	C	362	370	732	0.226785	0	0.185067	1013	326	1339	0.0906302	0	0.0831558	394	204	598	0.105546	0	0.0956142	0.121279	0.0453908
18S	615	C	875	302	1177	0.239455	0	0	1840	176	2016	0.322707	0	0	779	180	959	0.381262	0	0	0	0
18S	616	A	594	197	791	0.333418	0	0.250284	1458	206	1664	0.128095	0	0	502	131	633	0.0395549	0	0	0.0834281	0.117985
18S	617	G	333	97	430	1.68466	0.27601	0.628056	747	193	940	0.578156	0.0416057	0.366596	293	58	351	0.630745	0.0165471	0.387458	0.460703	0.118642
18S	618	C	532	450	982	0.371188	0	0.270906	1508	317	1825	0.222569	0	0	363	156	519	0.0091453	0	0.00907972	0.0933287	0.125621
18S	619	A	543	887	1430	0.177731	0	0.150999	1383	212	1595	0.0261766	0	0	275	82	357	0.429733	0	0.301157	0.150719	0.122947
18S	620	G	281	472	753	1.72424	0.184627	0.633234	416	360	776	1.25302	0.202609	0.55647	110	36	146	2.58382	0.383487	0.72234	0.637348	0.0677784
18S	621	C	515	782	1297	0.659776	0	0.397694	575	262	837	1.04771	0.0474775	0.511947	200	53	253	0.929265	0	0.482653	0.464098	0.048454
18S	622	C	1598	1073	2671	0.148324	0	0	1730	251	1981	0.188396	0	0	569	82	651	0.367911	0	0	0	0
18S	623	G	1396	516	1912	0.355654	0	0.26245	982	283	1265	0.372995	0	0.271821	191	170	361	0.189963	0	0.160009	0.231427	0.0506446
18S	624	C	4037	789	4826	0.494305	0	0	2138	293	2431	0.3045	0	0	575	165	740	0.485605	0	0	0	0
18S	625	G	5222	1486	6708	0.660741	0	0	3556	303	3859	0.603388	0	0	685	178	863	0.599164	0	0	0	0
18S	626	G	2449	672	3121	0.157364	0	0	1764	364	2128	0.173884	0	0	202	91	293	0.393046	0	0.282839	0.0942798	0.133332
18S	627	U	686	54	740	2.90622	0.298657	0.744255	104	9	113	17.2404	0.845803	0.945631	116	16	132	2.39699	0.279366	0.707187	0.799025	0.104765	1
18S	628	A	3159	365	3524	0.285926	0	0	1597	175	1772	0.119841	0	0.10707	194	82	276	0.676935	0	0.404545	0.170538	0.171144
18S	629	A	1920	266	2186	0.127044	0	0.112769	1385	314	1699	0.157065	0	0.135814	178	75	253	0.846413	0	0.459389	0.23599	0.158246
18S	630	U	1425	261	1686	0.413561	0	0.29269	1216	703	1919	0.0283738	0	0.027605	173	65	238	1.1411	0.111217	0.533993	0.284763	0.206808
18S	631	U	966	173	1139	0.920838	0	0.479613	855	701	1556	0.280889	0	0.219402	167	86	253	1.1689	0.187404	0.539916	0.412977	0.139074
18S	632	C	982	94	1076	0.763427	0.0493855	0.433151	1431	850	2281	0.193383	0	0	390	165	555	0.0117106	0	0.0115957	0.148249	0.201512
18S	633	C	1977	323	2300	0.247714	0	0	1790	956	2746	0.324067	0	0	532	311	843	0.252041	0	0	0	0
18S	634	A	1778	464	2242	0.20001	0	0	1460	1297	2757	0.291608	0	0	533	390	923	0.231265	0	0	0	0
18S	635	G	344	483	827	1.30429	0.284474	0.566324	425	785	1210	0.754987	0.153972	0.430398	137	464	601	0.367202	0	0.268906	0.421876	0.12157
18S	636	C	972	764	1736	0.121679	0	0.108535	980	810	1790	0.187499	0	0.157968	290	636	926	0.0207959	0	0	0.0888344	0.0659777
18S	637	U	1098	745	1843	0.140624	0	0.123346	968	852	1820	0.189084	0	0.15909	309	760	1069	0.0705296	0	0	0.0941453	0.0681514
18S	638	C	1245	569	1814	0.172574	0	0.147245	974	1031	2005	0.0373324	0	0.0360062	509	533	1042	0.0225205	0	0	0.0610836	0.0626733
18S	639	C	1759	945	2704	0.193658	0	0	1118	1725	2843	0.300504	0	0	669	756	1425	0.274895	0	0	0	0
18S	640	A	1387	515	1902	0.24208	0	0.194981	932	860	1792	0.130415	0	0.115426	544	473	1017	0.0594412	0	0.0561582	0.122188	0.0568756
18S	641	A	2086	330	2416	0.0258585	0	0.0252169	966	790	1756	0.121457	0	0.108358	603	391	994	0.067828	0	0.0635795	0.0657181	0.0339758
18S	642	U	3330	954	4284	0.434013	0	0	1417	1678	3095	0.424673	0	0	909	971	1880	0.507171	0	0	0	0
18S	643	A	2784	798	3582	0.277412	0	0	974	1510	2484	0.289162	0	0	696	754	1450	0.375496	0	0	0	0
18S	644	G	156	32	188	15.2051	0.845801	0.938597	82	87	169	10.5336	0.781656	0.913763	31	34	65	13.7835	0.789029	0.933314	0.928558	0.0106818	1
18S	645	C	2101	1023	3124	0.117465	0	0	1062	1453	2515	0.361177	0	0	469	904	1373	0.469812	0	0	0	0
18S	646	G	1675	1280	2955	0.0232634	0	0	568	663	1231	0.405168	0	0.288508	201	387	588	0.235635	0	0.190962	0.159823	0.119823
18S	647	U	2398	1915	4313	0.340815	0	0	741	963	1704	0.00889541	0	0.0088221	233	297	530	0.243063	0	0.195832	0.0682182	0.0903088
18S	648	A	1319	1435	2754	0.144065	0	0.125964	397	515	912	1.08996	0.094563	0.521795	146	83	229	1.76232	0.108907	0.638991	0.428917	0.219498
18S	649	U	1619	1130	2749	0.162008	0	0.139464	467	572	1039	0.908141	0.0828194	0.47617	163	80	243	1.23256	0	0.553099	0.389578	0.179624
18S	650	A	1459	1568	3027	0.0541098	0	0.0513483	523	982	1505	0.336624	0	0.251972	160	70	230	1.16114	0.00133186	0.538359	0.280559	0.199846
18S	651	U	1268	749	2017	0.737083	0.178388	0.424443	403	1048	1451	0.562871	0.103637	0.360311	117	80	197	1.75707	0.274334	0.638466	0.474407	0.118925
18S	652	U	2271	1925	4196	0.21387	0	0	749	2293	3042	0.254975	0	0	183	455	638	0.21052	0	0	0	0
18S	653	A	1645	1960	3605	0.0351328	0	0	934	2020	2954	0.1741	0	0	214	313	527	0.0337963	0	0.0327514	0.0109171	0.0154392
18S	654	A	1799	2754	4553	0.264925	0	0	1390	2066	3456	0.264295	0	0	286	365	651	0.127965	0	0	0	0
18S	655	A	1329	3083	4412	0.232263	0	0	899	2963	3862	0.299077	0	0	193	437	630	0.0607677	0	0.0573723	0.0191241	0.0270456
18S	656	G	1254	1728	2982	0.164845	0	0.141558	1019	1263	2282	0.294184	0	0.227389	293	340	633	0.167718	0	0.143823	0.170923	0.0399382
18S	657	U	1422	1620	3042	0.107814	0	0.0973502	1108	1928	3036	0.0411481	0	0	341	475	816	0.00560316	0	0	0.0324501	0.0458913
18S	658	U	1267	1947	3214	0.0252601	0	0.0246452	1517	2301	3818	0.255294	0	0	623	599	1222	0.314436	0	0	0.00821506	0.0116179
18S	659	G	1170	3173	4343	0.323757	0	0	876	1332	2208	0.316403	0	0.240437	206	400	606	0.525261	0	0.344747	0.195061	0.144353
18S	660	C	981	2206	3187	0.102318	0	0	1244	1863	3107	0.138435	0	0	356	357	713	0.299953	0	0.23099	0.0769968	0.10889
18S	661	U	1242	1724	2966	0.114459	0	0	1661	2129	3790	0.358794	0	0	690	880	1570	0.468803	0	0	0	0
18S	662	G	890	689	1579	0.556336	0.0750742	0.357611	941	673	1614	0.490547	0.00156196	0.329242	347	643	990	0.124554	0	0	0.228951	0.162306
18S	663	C	893	1087	1980	0.144237	0	0.126111	1467	825	2292	0.0482483	0	0	716	686	1402	0.439075	0	0	0.0420369	0.0594492
18S	664	A	1166	986	2152	0.00936678	0	0	1694	614	2308	0.135691	0	0	583	454	1037	0.256037	0	0	0	0
18S	665	G	732	613	1345	0.600693	0.0156364	0.375445	835	633	1468	0.276779	0	0.216895	324	164	488	0.539468	0	0.350891	0.31441	0.0696786
18S	666	U	738	827	1565	0.348503	0	0.258559	975	630	1605	0.0817905	0	0.0756501	276	200	476	0.47051	0	0.320421	0.21821	0.10392
18S	667	U	819	947	1766	0.159486	0	0.137616	1049	512	1561	0.00396216	0	0.00394904	305	277	582	0.0830189	0	0.0767766	0.0727805	0.0546423
18S	668	A	75	124	199	10.9438	0.799697	0.916658	112	17	129	11.335	0.820614	0.919504	33	33	66	8.20978	0.729187	0.892867	0.909676	0.0119426	1
18S	669	A	635	1633	2268	0.0500808	0	0.0477124	974	394	1368	0.0799205	0	0.074056	276	186	462	0.256491	0	0.204485	0.108751	0.0685429
18S	670	A	611	1994	2605	0.0681291	0	0	951	438	1389	0.0984492	0	0.0896844	309	117	426	0.318761	0	0.242143	0.110609	0.0999555
18S	671	A	529	2592	3121	0.234252	0	0	946	422	1368	0.124146	0	0.110507	321	107	428	0.268739	0	0.212205	0.107571	0.0866574
18S	672	A	510	3884	4394	0.464321	0	0	974	479	1453	0.0883387	0	0.0812197	329	78	407	0.369145	0	0.270101	0.117107	0.11315
18S	673	G	343	1600	1943	0.373382	0	0.271973	721	406	1127	0.477295	0	0.323281	325	79	404	0.416516	0	0.294556	0.296603	0.0209966
18S	674	C	626	4183	4809	0.523731	0	0	1810	269	2079	0.21851	0	0	596	137	733	0.274463	0	0	0	0
18S	675	U	404	3590	3994	0.409362	0	0	1477	726	2203	0.233601	0	0	346	1118	1464	0.685559	0	0	0	0
18S	676	C	563	669	1232	1.07914	0.163524	0.519234	1214	1760	2974	0.448642	0	0	415	422	837	0.370724	0	0	0.173078	0.244769
18S	677	G	240	418	658	2.62745	0.347606	0.724627	359	1384	1743	0.0262678	0	0	151	197	348	0.548456	0	0.354852	0.359826	0.295849
18S	678	U	257	2133	2390	0.147841	0	0	566	1040	1606	0.0446588	0	0.0427751	140	209	349	0.468667	0	0.319732	0.120836	0.141721
18S	679	A	205	1513	1718	0.0817594	0	0.0756207	453	1053	1506	0.0719826	0	0.0671906	78	310	388	0.213967	0	0.176629	0.10648	0.0497219
18S	680	G	61	1134	1195	0.471962	0	0.320817	121	1743	1864	0.200798	0	0	20	160	180	1.53346	0.0327618	0.606605	0.309141	0.247783
18S	681	U	53	1181	1234	0.21085	0	0.174251	82	843	925	0.615251	0.0187585	0.381156	14	225	239	0.773426	0	0.437147	0.330851	0.113068
18S	682	U	42	2309	2351	0.492711	0	0	143	1842	1985	0.357581	0	0	46	541	587	0.438927	0	0	0	0
18S	683	G	5	211	216	5.63861	0.575082	0.849956	4	34	38	35.2994	0.930008	0.973139	4	18	22	15.6145	0.826325	0.942277	0.921791	0.052334	1
18S	684	G	43	2120	2163	0.441415	0	0	155	1293	1448	0.173944	0	0	30	411	441	0.169105	0	0	0	0
18S	685	A	33	909	942	0.367279	0	0.268829	74	813	887	0.377915	0	0.27449	25	171	196	1.25747	0.122536	0.558282	0.367201	0.135135
18S	686	U	17	332	349	2.68838	0.355218	0.729443	41	617	658	0.895835	0.0733714	0.472907	35	156	191	1.58935	0.270825	0.61504	0.605797	0.104934
18S	687	C	30	880	910	0.313697	0	0.238989	110	1188	1298	0.0659653	0	0	55	593	648	0.225629	0	0	0.079663	0.112661
18S	688	U	36	1274	1310	0.153666	0	0	87	1351	1438	0.0851208	0	0	34	524	558	0.00383622	0	0	0	0
18S	689	U	30	1690	1720	0.427232	0	0	51	1929	1980	0.305227	0	0	28	513	541	0.0652317	0	0.0613433	0.0204478	0.0289175
18S	690	G	26	1085	1111	0.0206335	0	0	94	857	951	0.715394	0.0480744	0.417299	31	809	840	0.314401	0	0	0.1391	0.196717
18S	691	G	65	1596	1661	0.429984	0	0	207	755	962	0.749187	0.0584013	0.42856	54	927	981	0.428162	0	0	0.142853	0.202025
18S	692	G	88	562	650	0.577607	0	0.366485	222	1216	1438	0.169138	0	0.144755	51	851	902	0.371023	0	0	0.170413	0.150713
18S	693	A	81	632	713	0.402039	0	0.28704	285	1913	2198	0.246122	0	0	48	676	724	0.208981	0	0	0.0956799	0.135312
18S	694	G	106	391	497	1.04297	0.17487	0.511019	243	2317	2560	0.364085	0	0	47	479	526	0.0995572	0	0.0906996	0.200573	0.22262
18S	695	C	113	819	932	0.00593069	0	0.00590201	244	3146	3390	0.551319	0	0	39	388	427	0.36947	0	0.270252	0.0920513	0.12603
18S	696	G	227	875	1102	0.207515	0	0	356	1281	1637	0.00935423	0	0.00927314	85	216	301	1.01777	0.147024	0.505233	0.171502	0.236014
18S	697	G	338	642	980	0.0621588	0	0	818	585	1403	0.19283	0	0.161754	178	125	303	1.16988	0.0834819	0.539964	0.233906	0.226266
18S	698	G	397	192	589	0.596478	0.0564689	0.374018	559	270	829	1.07123	0.210524	0.517496	189	64	253	1.60324	0.173721	0.616796	0.50277	0.0996589
18S	699	C	434	96	530	0.785332	0.0624616	0.440344	479	618	1097	0.45172	0	0.311357	175	111	286	1.25695	0.0443507	0.557785	0.436496	0.100641
18S	700	G	1115	121	1236	0.310222	0	0	896	283	1179	0.224002	0	0.183135	705	105	810	0.278668	0	0	0.0610449	0.0863305
18S	701	G	877	167	1044	0.168655	0	0	1316	131	1447	0.125483	0	0	845	42	887	0.340766	0	0	0	0
18S	702	G	920	31	951	0.129645	0	0	1230	48	1278	0.145504	0	0	971	23	994	0.430218	0	0	0	0
18S	703	C	1646	68	1714	0.615102	0	0	1698	114	1812	0.493639	0	0	1762	53	1815	0.753536	0	0	0	0
18S	704	G	896	61	957	0.31132	0	0	1397	98	1495	0.436802	0	0	495	32	527	0.0418981	0	0.0402865	0.0134288	0.0189912
18S	705	G	275	31	306	1.13862	0.126625	0.53322	469	48	517	0.699121	0.122395	0.411928	160	15	175	2.056	0.147079	0.674028	0.539725	0.107101
18S	706	U	205	40	245	1.36093	0.143299	0.577432	258	64	322	1.45948	0.240298	0.594157	109	16	125	2.83025	0.245091	0.740454	0.637348	0.0732263
18S	707	C	357	27	384	0.178124	0	0.151527	395	83	478	0.428253	0	0.300283	259	15	274	0.400687	0	0.286809	0.246206	0.067174
18S	708	C	165	24	189	1.02029	0	0.506341	139	96	235	1.58649	0.1241	0.614382	85	31	116	1.77075	0	0.641064	0.587262	0.0582476
18S	709	G	41	14	55	4.69306	0.20479	0.826941	76	63	139	2.83889	0.225284	0.740886	41	18	59	3.23019	0.166148	0.766624	0.778151	0.0360647	1
18S	710	C	50	44	94	1.20012	0	0.548101	118	120	238	0.792562	0	0.443174	40	29	69	1.13333	0	0.534831	0.508702	0.0466512
18S	711	C	111	20	131	0.139141	0	0.122964	347	283	630	0.498838	0	0	82	76	158	0.296366	0	0	0.0409879	0.0579656
18S	712	G	42	12	54	1.78242	0.196875	0.644815	174	88	262	0.497803	0	0.333201	40	23	63	0.823785	0.0653903	0.455593	0.47787	0.128187
18S	713	C	83	31	114	0.260966	0	0.208394	374	141	515	0.280512	0	0	63	78	141	0.269797	0	0	0.0694648	0.0982381
18S	714	G	97	47	144	0.00927203	0	0	289	73	362	0.0868687	0	0.0801287	69	33	102	0.0413161	0	0	0.0267096	0.0377731
18S	715	A	86	40	126	0.286002	0	0.223766	170	126	296	0.39177	0	0.282173	57	33	90	0.130281	0	0.116396	0.207445	0.0686552
18S	716	G	76	42	118	0.648646	0.0598749	0.395457	136	108	244	0.798005	0	0.444838	60	27	87	0.205429	0	0.172042	0.337446	0.118683
18S	717	G	52	48	100	1.18889	0.257538	0.545615	111	151	262	0.715378	0	0.417965	57	27	84	0.339739	0	0.255832	0.406471	0.118582
18S	718	C	67	206	273	0.170762	0	0	138	988	1126	0.693168	0	0	62	38	100	0.0886689	0	0.0821946	0.0273982	0.0387469
18S	719	G	35	204	239	0.168565	0	0.144766	122	184	306	0.610242	0	0.379744	35	54	89	0.486914	0	0.329931	0.284814	0.101095
18S	720	A	32	321	353	0.0513497	0	0	58	387	445	0.220354	0	0.180898	35	75	110	0.557157	0	0.359886	0.180261	0.146924
18S	721	G	16	364	380	0.0158064	0	0.0156007	62	260	322	0.861851	0	0.463671	23	147	170	0.208252	0	0.173196	0.217489	0.185586
18S	722	C	16	453	469	0.0607801	0	0	50	383	433	0.499437	0	0.333596	20	87	107	1.48519	0.146749	0.59985	0.311149	0.245402
18S	723	C	68	209	277	0.860152	0.109825	0.463305	147	205	352	1.05987	0.0767746	0.515241	47	152	199	0.634778	0.00501913	0.389487	0.456011	0.051597
18S	724	A	36	319	355	0.61932	0.127601	0.383121	45	381	426	0.886131	0.118534	0.470398	11	70	81	4.14133	0.599305	0.807413	0.553644	0.182945
18S	725	C	36	662	698	0.179224	0	0	84	1152	1236	0.412539	0	0	21	417	438	0.00366996	0	0	0	0
18S	726	C	46	1009	1055	0.467603	0	0	119	1477	1596	0.542135	0	0	53	726	779	0.433219	0	0	0	0
18S	727	G	53	667	720	0.149453	0	0	88	694	782	0.0857954	0	0.0791092	42	557	599	0.162944	0	0	0.0263697	0.0372924
18S	728	C	89	790	879	0.327753	0	0	121	884	1005	0.173526	0	0	78	673	751	0.32466	0	0	0	0
18S	729	C	84	540	624	0.04176	0	0	162	778	940	0.117098	0	0	58	848	906	0.450459	0	0	0	0
18S	730	C	85	787	872	0.364248	0	0	168	1065	1233	0.36618	0	0	73	899	972	0.501587	0	0	0	0
18S	731	G	76	347	423	0.346593	0.0320431	0.257837	103	487	590	0.383644	0.0408161	0.27761	52	380	432	0.211085	0	0.174627	0.236691	0.0446221
18S	732	U	64	345	409	0.251924	0	0.201622	51	542	593	0.227254	0	0.185427	27	230	257	0.924332	0.153303	0.481309	0.289453	0.135824
18S	733	C	84	312	396	0.104562	0	0.0948801	87	553	640	0.0308199	0	0	42	326	368	0.133725	0	0.118234	0.0710382	0.0511284
18S	734	C	67	267	334	0.172604	0	0.147573	72	368	440	0.336533	0	0.252224	49	260	309	0.201864	0	0.168411	0.189402	0.0452285
18S	735	C	52	173	225	0.605457	0.00762735	0.378167	114	357	471	0.122599	0	0.109416	40	159	199	0.653056	0	0.396258	0.294614	0.131162
18S	736	C	73	294	367	0.132699	0	0	158	366	524	0.0964444	0	0	78	227	305	0.145788	0	0	0	0
18S	737	G	35	158	193	0.57016	0.0765574	0.364318	77	282	359	0.213426	0.0179083	0.176291	31	87	118	0.937255	0.214888	0.485913	0.342174	0.127369
18S	738	C	43	116	159	0.807014	0.0901172	0.448151	58	211	269	0.536584	0.0914373	0.35005	24	103	127	0.575868	0.0350385	0.36725	0.388483	0.0427716
18S	739	C	78	53	131	1.09049	0.109903	0.52354	94	154	248	0.569389	0.0676654	0.36374	38	77	115	0.611207	0	0.381388	0.422889	0.0715346
18S	740	C	131	69	200	0.281813	0	0.220712	162	145	307	0.168146	0	0.144344	78	70	148	0.102461	0	0.0935076	0.152854	0.0522784
18S	741	C	334	122	456	0.515974	0	0	337	116	453	0.275135	0	0	164	36	200	0.277944	0	0	0	0
18S	742	U	291	90	381	0.400873	0	0	252	167	419	0.23836	0	0	168	30	198	0.298548	0	0	0	0
18S	743	U	313	41	354	0.380438	0	0	249	186	435	0.31975	0	0	155	43	198	0.359966	0	0	0	0
18S	744	G	84	34	118	1.13231	0.0971195	0.533125	85	91	176	0.811425	0.171936	0.44935	28	19	47	2.1125	0.371076	0.683288	0.555255	0.0967784
18S	745	C	75	42	117	1.26817	0.135549	0.561213	93	153	246	0.265587	0	0.210526	49	19	68	1.20403	0.188874	0.549901	0.440547	0.162715
18S	746	C	137	38	175	0.533207	0	0.349066	168	99	267	0.150746	0	0.131425	79	17	96	0.559908	0.0140191	0.361325	0.280605	0.105605
18S	747	U	127	49	176	0.632015	0.0279323	0.388606	147	98	245	0.288392	0	0.224547	102	18	120	0.298439	0	0.231317	0.28149	0.0757928
18S	748	C	196	39	235	0.262571	0	0.208665	193	112	305	0.0355846	0	0.0344706	111	41	152	0.0536674	0	0.0512518	0.0981293	0.0784605
18S	749	U	173	43	216	0.566257	0.0326858	0.362602	117	99	216	0.609831	0.081081	0.379904	98	32	130	0.314334	0	0.240556	0.327687	0.062015
18S	750	C	349	62	411	0.0511866	0	0	237	120	357	0.0132526	0	0.0131155	213	44	257	0.349483	0	0	0.00437182	0.00618269
18S	751	G	388	81	469	0.12052	0	0.107762	245	114	359	0.177716	0	0.151256	147	91	238	0.165272	0	0	0.0863392	0.0635807
18S	752	G	210	77	287	1.53059	0.101837	0.605667	175	101	276	0.835178	0.156884	0.455991	81	55	136	0.887429	0.00979477	0.472004	0.511221	0.0671028
18S	753	C	366	140	506	0.929586	0	0.482247	262	198	460	0.287925	0	0.223934	167	93	260	0.223457	0	0.183218	0.296466	0.132414
18S	754	G	495	94	589	1.01977	0.100945	0.505319	392	155	547	0.249554	0	0.200007	176	79	255	0.511068	0	0.339093	0.34814	0.124807
18S	755	C	762	71	833	0.730655	0.101171	0.422477	547	152	699	0.187619	0	0.158169	184	44	228	1.1149	0.136431	0.528254	0.369634	0.155638
18S	756	C	1220	70	1290	0.242	0	0.194969	635	103	738	0.29591	0	0.22858	198	49	247	1.22325	0.225022	0.551208	0.324919	0.160598
18S	757	C	2136	24	2160	0.228953	0	0	938	56	994	0.0518928	0	0.04938	428	39	467	0.249288	0	0.199886	0.0830886	0.0850129
18S	758	C	2549	10	2559	0.30701	0	0	1142	47	1189	0.111513	0	0.100401	761	26	787	0.163311	0	0	0.033467	0.0473295
18S	759	C	3878	41	3919	0.570771	0	0	1577	58	1635	0.153708	0	0	1190	30	1220	0.460333	0	0	0	0
18S	760	U	2301	53	2354	0.206638	0	0	1211	98	1309	0.159321	0	0.137517	897	21	918	0.206867	0	0	0.045839	0.0648261
18S	761	C	3093	82	3175	0.462259	0	0	2281	127	2408	0.392948	0	0	1267	62	1329	0.47183	0	0	0	0
18S	762	G	1530	100	1630	0.108332	0	0.0977971	1384	77	1461	0.130453	0	0.115469	616	44	660	0.221634	0	0.181649	0.131638	0.0360914
18S	763	A	1005	86	1091	0.60233	0.046628	0.376124	1249	89	1338	0.305278	0	0.234013	503	34	537	0.545828	0	0.353523	0.32122	0.0623509
18S	764	U	1325	150	1475	0.0467781	0	0.0447166	4496	136	4632	0.690582	0	0	1456	58	1514	0.529373	0	0	0.0149055	0.0210796
18S	765	G	292	199	491	2.01278	0.320465	0.668532	641	98	739	1.57248	0.166265	0.611591	244	51	295	1.76685	0.325214	0.639359	0.639827	0.0232484
18S	766	C	522	112	634	0.955293	0.0929757	0.488962	856	85	941	0.927424	0	0.481438	394	51	445	0.662531	0.0243584	0.399046	0.456482	0.0407294
18S	767	U	303	127	430	1.66262	0.229348	0.624975	852	108	960	0.846526	0	0.458701	433	68	501	0.391014	0	0.281503	0.455059	0.140245
18S	768	C	1077	95	1172	0.185952	0	0	1549	133	1682	0.0379415	0	0	770	80	850	0.272712	0	0	0	0
18S	769	U	998	164	1162	0.197975	0	0	1799	120	1919	0.208524	0	0	592	67	659	0.0463636	0	0	0	0
18S	770	U	996	197	1193	0.20684	0	0	2126	152	2278	0.386953	0	0	626	92	718	0.164905	0	0	0	0
18S	771	A	816	161	977	0.0233015	0	0.0227937	1809	130	1939	0.378247	0	0	400	155	555	0.0114309	0	0	0.0075979	0.0107451
18S	772	G	653	178	831	0.496808	0	0.332178	804	125	929	0.430299	0	0.301072	311	149	460	0.299084	0	0.230612	0.287954	0.0424892
18S	773	C	575	184	759	0.894298	0.0333881	0.472428	868	105	973	0.318971	0	0.242022	324	147	471	0.318809	0	0.242129	0.31886	0.108589
18S	774	U	931	339	1270	0.295926	0	0.22849	868	402	1270	0.0417257	0	0	482	234	716	0.133318	0	0	0.0761633	0.107711
18S	775	G	286	744	1030	0.726544	0.028695	0.421045	164	224	388	2.16124	0.364025	0.684225	255	286	541	0.141574	0	0.124218	0.409829	0.22876
18S	776	A	165	1112	1277	0.443792	0	0.307546	38	504	542	1.11541	0.14584	0.527737	137	169	306	1.09294	0.145124	0.523018	0.452767	0.102705
18S	777	G	124	1631	1755	0.098937	0	0.0900764	111	834	945	0.1747	0	0.148853	63	262	325	1.02059	0.137794	0.505862	0.248264	0.183723
18S	778	U	173	4128	4301	0.605091	0	0	133	1550	1683	0.398225	0	0	78	1076	1154	0.504541	0	0	0	0
18S	779	G	108	2940	3048	0.383211	0	0	123	877	1000	0.181851	0	0.154	24	916	940	0.324903	0	0	0.0513334	0.0725964
18S	780	U	128	3843	3971	0.552428	0	0	92	1099	1191	0.0112323	0	0.0111167	39	928	967	0.31949	0	0	0.00370558	0.00524049
18S	781	C	250	949	1199	0.771463	0	0.4357	210	455	665	1.04226	0.127166	0.510722	91	195	286	1.88649	0.139819	0.654348	0.53359	0.0907157
18S	782	C	398	581	979	1.21424	0.0871546	0.548631	321	828	1149	0.28257	0	0.220465	223	244	467	0.91434	0	0.47816	0.415752	0.141054
18S	783	C	884	1061	1945	0.0370446	0	0.0357391	830	1543	2373	0.380399	0	0	404	429	833	0.0866374	0	0.0798179	0.038519	0.0326447
18S	784	G	550	169	719	2.06127	0.288395	0.673643	284	914	1198	0.502687	0.00447143	0.334711	178	279	457	1.21303	0.123213	0.548672	0.519009	0.139949
18S	785	C	644	407	1051	0.951785	0.0746938	0.487886	433	1692	2125	0.132617	0	0	234	802	1036	0.0455052	0	0	0.162629	0.229992
18S	786	G	594	908	1502	0.325808	0	0.245866	360	861	1221	0.811166	0.120199	0.448072	159	781	940	0.156264	0	0.13527	0.276403	0.129513
18S	787	G	1224	1809	3033	0.421435	0	0	824	1478	2302	0.018927	0	0	382	1933	2315	0.570898	0	0	0	0
18S	788	G	1407	1199	2606	0.278213	0	0	704	1947	2651	0.0980937	0	0	381	1359	1740	0.34641	0	0	0	0
18S	789	G	963	585	1548	0.347888	0	0.258222	477	1638	2115	0.264656	0	0.209349	154	507	661	1.05849	0.114681	0.514585	0.327385	0.133866
18S	790	C	1850	1553	3403	0.45678	0	0	928	2676	3604	0.271743	0	0	524	405	929	0.444421	0	0.30791	0.102637	0.14515
18S	791	C	1185	875	2060	0.0450968	0	0	1092	2104	3196	0.157981	0	0	1001	265	1266	0.0224152	0	0.0219407	0.00731356	0.0103429
18S	792	C	1050	1042	2092	0.0370388	0	0	1793	2586	4379	0.393037	0	0	1404	332	1736	0.274311	0	0	0	0
18S	793	G	1173	425	1598	0.220311	0	0.18063	1483	1014	2497	0.122596	0	0.109246	1109	261	1370	0.0943756	0	0	0.0966253	0.0742798
18S	794	A	1276	442	1718	0.0592593	0	0.0559748	1527	675	2202	0.274197	0	0.215269	1026	258	1284	0.0876351	0	0	0.0904145	0.0911947
18S	795	A	1634	416	2050	0.173942	0	0	2339	1521	3860	0.333109	0	0	1660	495	2155	0.529571	0	0	0	0
18S	796	G	955	281	1236	0.409036	0	0.290462	2504	608	3112	0.180369	0	0	535	220	755	0.513551	0	0.339599	0.21002	0.149855
18S	797	C	160	223	383	3.64965	0.521127	0.78537	371	82	453	4.84716	0.56392	0.829289	108	39	147	7.04242	0.670709	0.876396	0.830352	0.0371686	1
18S	798	G	2819	171	2990	0.476485	0	0	3478	365	3843	0.457492	0	0	1407	116	1523	0.336498	0	0	0	0
18S	799	U	189	24	213	8.26111	0.714448	0.892472	119	41	160	13.2566	0.778571	0.930262	75	2	77	13.7611	0.813877	0.933065	0.9186	0.0185105	1
18S	800	U	1700	193	1893	0.0166139	0	0.0163509	2391	275	2666	0.285406	0	0	1179	53	1232	0.156033	0	0	0.00545028	0.00770786
18S	801	U	1545	243	1788	0.137116	0	0.120641	2700	199	2899	0.393789	0	0	983	98	1081	0.0138529	0	0	0.0402138	0.0568709
18S	802	A	1256	262	1518	0.422588	0	0.297193	1094	276	1370	0.247589	0	0.19857	644	62	706	0.541348	0	0.35154	0.282434	0.0633157
18S	803	C	2487	198	2685	0.183987	0	0	887	294	1181	0.328107	0	0.247206	1131	49	1180	0.0556685	0	0	0.082402	0.116534
18S	804	U	3044	396	3440	0.335261	0	0	914	371	1285	0.197978	0	0.165368	1280	119	1399	0.138619	0	0	0.0551225	0.077955
18S	805	U	2855	304	3159	0.266002	0	0	925	411	1336	0.00875925	0	0.00868963	1274	116	1390	0.108283	0	0	0.00289654	0.00409633
18S	806	U	2626	474	3100	0.211917	0	0	909	669	1578	0.166062	0	0	1313	395	1708	0.246896	0	0	0	0
18S	807	G	1710	351	2061	0.233166	0	0.189154	624	319	943	0.319903	0	0.242564	911	201	1112	0.20575	0	0.170768	0.200828	0.0304507
18S	808	A	1578	665	2243	0.0916221	0	0.0839663	651	77	728	0.540497	0.111758	0.351171	835	368	1203	0.0922942	0	0.08456	0.173233	0.125822
18S	809	A	1666	1113	2779	0.156323	0	0	611	422	1033	0.02781	0	0.027083	888	724	1612	0.206227	0	0	0.00902768	0.0127671
18S	810	A	1808	817	2625	0.106296	0	0	598	601	1199	0.0780463	0	0	1011	725	1736	0.247771	0	0	0	0
18S	811	A	1385	678	2063	0.117485	0	0.105179	460	590	1050	0.103563	0	0.093925	735	771	1506	0.127759	0	0	0.066368	0.0471536
18S	812	A	1323	922	2245	0.000148412	0	0	445	514	959	0.440926	0	0.306223	656	583	1239	0.0675538	0	0.0633269	0.123183	0.131985
18S	813	A	923	800	1723	0.285344	0	0.222098	430	312	742	1.01015	0.0576374	0.502862	339	382	721	0.825777	0.129025	0.452631	0.392531	0.122246
18S	814	U	632	336	968	1.46617	0.315508	0.594762	251	358	609	1.8286	0.289867	0.646843	246	447	693	0.889833	0.132957	0.471212	0.570939	0.0736532
18S	815	U	1310	369	1679	0.370952	0	0.270698	751	497	1248	0.426128	0	0.298968	531	546	1077	0.137436	0	0.120928	0.230198	0.0781228
18S	816	A	2169	1299	3468	0.415442	0	0	1572	978	2550	0.31784	0	0	1034	1182	2216	0.542284	0	0	0	0
18S	817	G	1008	1233	2241	0.0473684	0	0	1152	700	1852	0.0608383	0	0.0573784	622	674	1296	0.197293	0	0	0.0191261	0.0270485
18S	818	A	1078	1896	2974	0.309442	0	0	1781	3091	4872	0.635012	0	0	612	685	1297	0.207636	0	0	0	0
18S	819	G	819	790	1609	0.347585	0	0.25805	1061	832	1893	0.182811	0	0.154626	506	184	690	0.546744	0	0.353812	0.255496	0.0813374
18S	820	U	674	3002	3676	0.489309	0	0	1305	2057	3362	0.344372	0	0	437	643	1080	0.0500771	0	0	0	0
18S	821	G	319	1282	1601	0.313282	0	0.238662	305	796	1101	1.38301	0.197872	0.580584	154	327	481	1.30717	0.179606	0.567078	0.462108	0.158096
18S	822	U	251	654	905	1.347	0.278357	0.574193	391	803	1194	1.20953	0.180724	0.547623	97	198	295	2.8548	0.437017	0.741233	0.621016	0.0856954
18S	823	U	351	1346	1697	0.188882	0	0.158953	573	1727	2300	0.0872519	0	0.080282	124	525	649	0.726821	0.093421	0.421276	0.22017	0.145785
18S	824	C	440	1743	2183	0.0952076	0	0	785	2188	2973	0.187454	0	0	193	1638	1831	0.423605	0	0	0	0
18S	825	A	294	1298	1592	0.329051	0	0.2477	629	1896	2525	0.0868083	0	0	142	942	1084	0.110097	0	0.0992605	0.115654	0.101785
18S	826	A	333	942	1275	0.789054	0.0872332	0.441239	656	2595	3251	0.336022	0	0	138	1056	1194	0.056941	0	0.053916	0.165052	0.19653
18S	827	A	385	1366	1751	0.364035	0	0.266993	741	2962	3703	0.467813	0	0	155	1178	1333	0.0264451	0	0	0.0889975	0.125862
18S	828	G	435	1351	1786	0.465044	0.0684572	0.317548	532	1115	1647	0.303108	0	0.232712	148	1176	1324	0.037392	0	0.0360705	0.195444	0.117896
18S	829	C	262	3555	3817	0.30103	0	0	602	1461	2063	0.000193798	0	0.000193855	110	2095	2205	0.391211	0	0	6.46183e-05	9.1384e-05
18S	830	A	224	2330	2554	0.143018	0	0.125166	209	1301	1510	0.302765	0	0.23252	96	1708	1804	0.239298	0	0	0.119229	0.0950187
18S	831	G	113	3880	3993	0.298453	0	0	132	1403	1535	0.176888	0	0.150385	31	1512	1543	0.151864	0	0	0.0501282	0.070892
18S	832	G	151	3038	3189	0.0839533	0	0	171	614	785	1.23244	0.199438	0.552375	33	1157	1190	0.0725068	0	0.0676579	0.206678	0.246001
18S	833	C	273	4808	5081	0.464758	0	0	226	1166	1392	0.0970408	0	0.0885148	69	1186	1255	0.0607661	0	0	0.0295049	0.0417263
18S	834	C	690	2893	3583	0.207075	0	0	370	784	1154	0.216133	0	0.177848	145	1094	1239	0.129032	0	0	0.0592827	0.0838383
18S	835	C	1650	2248	3898	0.322704	0	0	961	1244	2205	0.449325	0	0	301	1000	1301	0.271522	0	0	0	0
18S	836	G	656	815	1471	0.824721	0.167312	0.452139	420	453	873	0.464289	0.00443294	0.317323	93	343	436	1.0073	0.238656	0.50239	0.423951	0.0781385
18S	837	A	637	892	1529	0.679702	0.085027	0.404814	305	1180	1485	0.217945	0	0	70	439	509	0.422375	0	0.29736	0.234058	0.171219
18S	838	G	907	365	1272	0.913162	0.119869	0.477501	638	446	1084	0.136365	0	0.120098	84	339	423	0.465121	0	0.317974	0.305191	0.146189
18S	839	C	1299	552	1851	0.241907	0	0.194871	693	426	1119	0.127143	0	0.11289	67	359	426	0.241608	0	0.194961	0.167574	0.0386672
18S	840	C	1181	829	2010	0.0659926	0	0.0619361	717	441	1158	0.0803279	0	0.0744145	39	462	501	0.138867	0	0	0.0454502	0.0325394
18S	841	G	597	300	897	1.47362	0.293259	0.596003	422	223	645	1.04278	0.162568	0.510857	43	178	221	0.708258	0	0.415705	0.507521	0.0736441
18S	842	C	1601	344	1945	0.085543	0	0.0788394	567	179	746	0.754871	0.138075	0.430486	36	146	182	0.705647	0.143452	0.415042	0.308122	0.16225
18S	843	C	2730	205	2935	0.299989	0	0	867	213	1080	0.218594	0	0.179518	60	113	173	0.639208	0.0646342	0.391321	0.19028	0.159937
18S	844	U	2060	515	2575	0.183782	0	0	816	1524	2340	0.495377	0	0	54	225	279	0.124524	0	0	0	0
18S	845	G	2667	282	2949	0.301864	0	0	1050	563	1613	0.193026	0	0	91	143	234	0.023026	0	0.0226018	0.00753392	0.0106546
18S	846	G	2390	286	2676	0.253464	0	0	1005	355	1360	0.01783	0	0	59	148	207	0.11047	0	0.099913	0.0333043	0.0470995
18S	847	A	1928	214	2142	0.0886348	0	0	681	588	1269	0.0889764	0	0.0817656	46	82	128	0.858829	0.137188	0.463962	0.181909	0.202215
18S	848	U	2579	427	3006	0.405746	0	0	898	963	1861	0.24852	0	0	78	192	270	0.0820008	0	0	0	0
18S	849	A	1059	204	1263	0.441174	0.105284	0.30629	417	649	1066	0.406873	0.00422946	0.289396	56	70	126	1.23395	0.214071	0.554315	0.383334	0.121099
18S	850	C	485	364	849	0.981529	0.208351	0.495634	296	778	1074	0.404548	0.019465	0.288218	42	115	157	0.940647	0.187096	0.486294	0.423382	0.0956513
18S	851	C	485	700	1185	0.309631	0	0.236578	550	884	1434	0.034247	0	0.0331353	122	249	371	0.126732	0	0	0.0899046	0.104593
18S	852	G	333	257	590	1.69786	0.222901	0.62973	384	699	1083	0.470592	0.0563219	0.320203	39	224	263	0.470076	0.00787954	0.320589	0.423507	0.145822
18S	853	C	652	354	1006	0.686528	0	0.407306	924	866	1790	0.0794218	0	0	128	354	482	0.0908443	0	0	0.135769	0.192006
18S	854	A	981	291	1272	0.401833	0	0.286809	1525	735	2260	0.249177	0	0	268	334	602	0.178754	0	0	0.095603	0.135203
18S	855	G	589	170	759	1.74708	0.283009	0.636281	714	280	994	0.990944	0.18741	0.497977	156	196	352	0.789518	0.0303715	0.44189	0.525383	0.0816917
18S	856	C	1033	309	1342	0.689724	0.0815636	0.408367	1185	245	1430	0.43154	0.040005	0.301599	339	118	457	0.553275	0.0408063	0.3567	0.355556	0.0435957
18S	857	U	1458	843	2301	0.046211	0	0.0441882	1756	763	2519	0.194489	0	0	582	215	797	0.0692982	0	0	0.0147294	0.0208305
18S	858	A	2185	967	3152	0.151986	0	0	2128	290	2418	0.05974	0	0	704	92	796	0.120758	0	0.107868	0.0359559	0.0508494
18S	859	G	3870	1432	5302	0.491845	0	0	2909	265	3174	0.258282	0	0	1125	48	1173	0.188435	0	0	0	0
18S	860	G	1959	1074	3033	0.0409763	0	0.0393758	2014	271	2285	0.12927	0	0.114517	809	91	900	0.220002	0	0.180494	0.111462	0.0576516
18S	861	A	3567	1824	5391	0.465735	0	0	2860	494	3354	0.285246	0	0	1603	79	1682	0.387179	0	0	0	0
18S	862	A	1986	855	2841	0.187548	0	0.157976	1488	444	1932	0.347612	0	0.258046	1061	15	1076	0.0721139	0	0.0673216	0.161114	0.0778943
18S	863	U	1167	1122	2289	0.560568	0	0.359308	1121	675	1796	0.514431	0	0.339811	648	41	689	0.834026	0.015318	0.455111	0.384743	0.0503901
18S	864	A	2983	1904	4887	0.334286	0	0	3680	958	4638	0.487548	0	0	2344	62	2406	0.55424	0	0	0	0
18S	865	A	1829	1086	2915	0.191316	0	0.160638	2388	653	3041	0.152761	0	0	1241	35	1276	0.0628644	0	0	0.0535462	0.0757257
18S	866	U	1906	1007	2913	0.13744	0	0.120869	2335	727	3062	0.193946	0	0	1720	27	1747	0.387427	0	0	0.0402897	0.0569783
18S	867	G	204	190	394	8.10706	0.733769	0.890443	270	38	308	7.78652	0.712115	0.886516	219	2	221	4.31947	0.508375	0.8127	0.863219	0.0357588	1
18S	868	G	2696	2206	4902	0.391926	0	0	872	799	1671	0.441879	0	0.306588	845	71	916	0.0826366	0	0.076406	0.127665	0.130306
18S	869	A	2306	2142	4448	0.33611	0	0	2738	723	3461	0.390198	0	0	1333	101	1434	0.408626	0	0	0	0
18S	870	A	1841	731	2572	0.186263	0	0.157068	1598	734	2332	0.0840215	0	0	693	79	772	0.0995544	0	0.0906473	0.0825719	0.0643766
18S	871	U	1589	2302	3891	0.325868	0	0	1876	1290	3166	0.433319	0	0	748	102	850	0.194542	0	0	0	0
18S	872	A	924	1952	2876	0.123713	0	0	569	1310	1879	0.075857	0	0	280	80	360	0.798707	0.034049	0.44473	0.148243	0.209648
18S	873	G	1270	1742	3012	0.249198	0	0	763	894	1657	0.0492427	0	0	352	38	390	0.392612	0	0.282443	0.0941478	0.133145
18S	874	G	611	2519	3130	0.33157	0	0	538	461	999	0.600289	0.0709179	0.375347	276	87	363	0.485043	0	0.327224	0.23419	0.166759
18S	875	A	411	606	1017	0.910336	0.217689	0.476777	333	347	680	1.21307	0.216319	0.548503	201	37	238	1.17411	0.129972	0.541082	0.522121	0.0322055
18S	876	C	380	349	729	1.23464	0.237076	0.55284	380	491	871	0.479906	0	0.324533	189	73	262	0.814829	0.10367	0.449927	0.442433	0.0933565
18S	877	C	331	442	773	0.814154	0.0678741	0.449099	655	581	1236	0.0772838	0	0	242	155	397	0.196008	0	0.16423	0.204443	0.185536
18S	878	G	180	171	351	2.40628	0.348936	0.707014	326	188	514	1.20367	0.235363	0.546693	223	111	334	0.541095	0.0954271	0.351792	0.535166	0.145248
18S	879	C	233	333	566	0.822222	0	0.451657	750	297	1047	0.0998728	0	0.0908828	280	160	440	0.379693	0	0.275654	0.272731	0.1473
18S	880	G	327	306	633	0.440694	0	0.306225	774	281	1055	0.214604	0	0.176825	500	128	628	0.100124	0	0.091143	0.191398	0.0884096
18S	881	G	297	462	759	0.204254	0	0.169796	704	206	910	0.785852	0	0.440314	559	79	638	0.346409	0	0.257583	0.289231	0.112683
18S	882	U	396	314	710	0.61694	0	0.38188	690	308	998	1.07758	0.0809867	0.51892	727	53	780	0.347887	0	0.258344	0.386381	0.106428
18S	883	U	608	145	753	1.03596	0	0.509162	847	303	1150	1.32337	0.172577	0.569804	840	55	895	0.474926	0	0.322244	0.46707	0.105358
18S	884	C	665	158	823	1.67267	0.0404172	0.626126	1211	579	1790	0.854302	0.114203	0.460852	1034	61	1095	0.433242	0.0155891	0.302474	0.463151	0.132141
18S	885	U	937	381	1318	1.07846	0.0765496	0.519064	2317	856	3173	0.197763	0	0.165154	1624	130	1754	0.024799	0	0	0.228073	0.216527
18S	886	A	1019	298	1317	1.64712	0.283231	0.622409	1796	1472	3268	0.364726	0.00924934	0.267312	1418	138	1556	0.270642	0	0.213104	0.367608	0.181525
18S	887	U	1826	1292	3118	0.269812	0	0.212536	3525	2175	5700	0.184864	0	0	2166	366	2532	0.185774	0	0	0.0708452	0.10019
18S	888	U	2348	1935	4283	0.0339636	0	0.0328554	4012	2847	6859	0.281709	0	0	2033	797	2830	0.199619	0	0	0.0109518	0.0154882
18S	889	U	2843	3355	6198	0.245869	0	0	4489	4257	8746	0.42947	0	0	1914	1951	3865	0.418288	0	0	0	0
18S	890	U	5067	5212	10279	0.553071	0	0	5571	3944	9515	0.470508	0	0	1955	1386	3341	0.297357	0	0	0	0
18S	891	G	2827	3865	6692	0.226047	0	0	3773	2373	6146	0.129393	0	0	1069	966	2035	0.210385	0	0.173887	0.0579625	0.0819713
18S	892	U	3907	4732	8639	0.429753	0	0	3946	2951	6897	0.27455	0	0	1043	1692	2735	0.171296	0	0	0	0
18S	893	U	2977	3402	6379	0.217637	0	0	908	2327	3235	0.567336	0.104107	0.362046	793	1371	2164	0.0116192	0	0.011491	0.124512	0.168027
18S	894	G	1805	3072	4877	0.0266981	0	0	595	2848	3443	0.311782	0	0.237731	1284	2000	3284	0.439357	0	0	0.0792436	0.112067
18S	895	G	1121	1928	3049	0.460674	0.000865349	0.315455	1105	1969	3074	0.307107	0	0.23501	291	1108	1399	0.336365	0	0.251836	0.267434	0.034644
18S	896	U	1066	2646	3712	0.011138	0	0.0110183	1296	1859	3155	0.0689868	0	0.0645539	211	1054	1265	0.294172	0	0.227444	0.101005	0.0920383
18S	897	U	830	1276	2106	0.487328	0.0165993	0.327758	1069	1205	2274	0.252552	0	0.201701	175	736	911	0.647405	0.036743	0.393246	0.307568	0.0794907
18S	898	U	430	1240	1670	0.56023	0	0.359207	884	1318	2202	0.102774	0	0.0932343	133	495	628	1.26939	0.166336	0.559745	0.337395	0.191075
18S	899	U	379	611	990	1.10115	0.157029	0.524323	613	1114	1727	0.18867	0	0.158801	110	338	448	1.98258	0.287133	0.665216	0.449447	0.213415
18S	900	C	195	445	640	1.70286	0.262043	0.630385	444	844	1288	0.497724	0.0712361	0.332493	68	463	531	1.48718	0.203017	0.59839	0.520423	0.133527
18S	901	G	897	275	1172	0.184162	0	0.155633	1254	674	1928	0.153499	0	0	251	1406	1657	0.304443	0	0	0.0518777	0.0733662
18S	902	G	490	479	969	0.313425	0	0.238819	686	564	1250	0.271365	0	0.213578	131	1158	1289	0.0225668	0	0	0.150799	0.107128
18S	903	A	338	398	736	0.552043	0.0576289	0.355999	708	490	1198	0.244991	0	0.196913	118	1480	1598	0.203273	0	0	0.184304	0.145609
18S	904	A	380	390	770	0.405447	0.0347876	0.288749	443	479	922	0.603973	0.0862231	0.376802	111	1073	1184	0.134224	0	0.118428	0.261327	0.107248
18S	905	C	387	611	998	0.038216	0	0.0368448	291	618	909	0.713834	0.0814139	0.41678	71	1268	1339	0.010995	0	0.0108835	0.154836	0.185525
18S	906	U	461	1077	1538	0.345325	0	0	283	1440	1723	0.101411	0	0	143	1983	2126	0.376331	0	0	0	0
18S	907	G	289	772	1061	0.0648567	0	0.0609604	223	428	651	1.75164	0.352576	0.636935	108	1792	1900	0.262885	0	0	0.232632	0.286967
18S	908	A	211	1165	1376	0.125143	0	0	227	1776	2003	0.102135	0	0	81	1647	1728	0.194525	0	0	0	0
18S	909	G	271	799	1070	0.244828	0	0.196824	284	1650	1934	0.00571921	0	0	155	1143	1298	0.0621247	0	0.0585334	0.0851191	0.0825228
18S	910	G	247	722	969	0.523288	0.0480932	0.343758	232	1504	1736	0.2038	0	0.169378	155	422	577	1.37737	0.233347	0.57979	0.364309	0.168179
18S	911	C	129	860	989	0.600943	0.113971	0.375605	113	3356	3469	0.412888	0	0	54	655	709	0.811565	0.0233986	0.44834	0.274648	0.196463
18S	912	C	109	1192	1301	0.251075	0	0.200811	143	2383	2526	0.101192	0	0	71	1453	1524	0.271024	0	0	0.066937	0.0946631
18S	913	A	111	1583	1694	0.0255195	0	0	127	2333	2460	0.0501061	0	0	88	1582	1670	0.415899	0	0	0	0
18S	914	U	112	2816	2928	0.444012	0	0	176	3326	3502	0.315717	0	0	77	1433	1510	0.415604	0	0	0	0
18S	915	G	95	2020	2115	0.148073	0	0	84	1613	1697	0.536932	0.0612168	0.349487	48	579	627	0.386925	0	0.279301	0.209596	0.150951
18S	916	A	73	2403	2476	0.242704	0	0	131	2189	2320	0.117914	0	0.105517	67	436	503	0.587412	0.0129637	0.370507	0.158675	0.155859
18S	917	U	60	1788	1848	0.0966288	0	0.0881579	94	2270	2364	0.10522	0	0.0952389	34	343	377	1.01955	0.143808	0.505502	0.229633	0.19509
18S	918	U	87	1317	1404	0.51501	0.0830028	0.340098	168	2208	2376	0.0615154	0	0.0579736	67	349	416	0.678311	0.0185828	0.404741	0.267604	0.150562
18S	919	A	36	1638	1674	0.250163	0	0.2002	71	2222	2293	0.0638041	0	0.0600019	37	495	532	0.107671	0	0.0973702	0.119191	0.0592787
18S	920	A	115	2233	2348	0.17056	0	0	126	3801	3927	0.458953	0	0	67	515	582	0.170288	0	0	0	0
18S	921	G	55	2085	2140	0.146313	0	0	117	1873	1990	0.0786707	0	0.072967	42	377	419	0.000343915	0	0.000344617	0.0244372	0.034316
18S	922	A	56	2746	2802	0.41854	0	0	68	2990	3058	0.386415	0	0	29	477	506	0.265374	0	0	0	0
18S	923	G	68	2110	2178	0.29719	0	0	152	2019	2171	0.187237	0	0	37	345	382	0.0850885	0	0	0	0
18S	924	G	100	1692	1792	0.215127	0	0	258	1417	1675	0.0502188	0	0	53	273	326	0.0159021	0	0.0157005	0.00523349	0.00740128
18S	925	G	100	1079	1179	0.118418	0	0.10596	232	541	773	0.881625	0.15447	0.468866	104	176	280	0.124674	0	0.111205	0.228677	0.169853
18S	926	A	67	489	556	1.20106	0.26353	0.546118	144	430	574	1.21235	0.164278	0.548423	62	92	154	0.982796	0.191177	0.49728	0.530607	0.0235847
18S	927	C	100	443	543	0.92596	0.117776	0.481238	110	481	591	0.709459	0.00560094	0.41543	49	152	201	0.389934	0	0.281544	0.392737	0.0830887
18S	928	G	71	506	577	0.526048	0	0.345104	62	398	460	0.979899	0	0.495467	43	113	156	0.838004	0.103203	0.457517	0.432696	0.0638452
18S	929	G	79	331	410	0.883022	0	0.469546	74	238	312	1.71938	0.062738	0.633013	42	58	100	2.23531	0.313415	0.693032	0.59853	0.0944399
18S	930	C	75	187	262	1.66988	0.176953	0.626343	132	304	436	0.787262	0	0.44105	78	172	250	0.330279	0	0.249024	0.438805	0.154048
18S	931	C	99	262	361	0.887723	0.0600123	0.47095	132	215	347	1.41922	0.216627	0.587341	72	273	345	0.102858	0	0.0935101	0.383934	0.210786
18S	932	G	310	252	562	0.234912	0	0.1905	488	225	713	0.268114	0	0.211661	113	243	356	0.202179	0	0.16857	0.190244	0.0175929
18S	933	G	326	371	697	0.0801337	0	0.0742872	521	238	759	0.406871	0.00132639	0.289474	205	134	339	0.460098	0.00977731	0.315751	0.226504	0.108167
18S	934	G	311	158	469	0.814468	0.171297	0.449401	858	220	1078	0.10864	0	0.0980757	401	120	521	0.0318859	0	0.0309581	0.192812	0.183494
18S	935	G	1191	110	1301	0.329613	0	0	1981	163	2144	0.387982	0	0	877	111	988	0.434816	0	0	0	0
18S	936	G	742	100	842	0.204798	0	0.170153	845	118	963	0.670943	0.00879564	0.401785	465	59	524	0.24091	0	0.194438	0.255459	0.103942
18S	937	C	1370	160	1530	0.314413	0	0	1797	206	2003	0.159259	0	0	963	44	1007	0.382606	0	0	0	0
18S	938	A	1233	64	1297	0.102868	0	0	1639	95	1734	0.0818636	0	0.0757094	623	32	655	0.032622	0	0.0316381	0.0357825	0.0310468
18S	939	U	1135	90	1225	0.0320102	0	0.0310418	2300	159	2459	0.205158	0	0	791	11	802	0.164633	0	0	0.0103473	0.0146333
18S	940	U	968	94	1062	0.285586	0	0.222307	1936	172	2108	0.00620094	0	0.00616563	732	39	771	0.112997	0	0	0.0761576	0.103374
18S	941	C	1813	56	1869	0.301147	0	0	3189	161	3350	0.404125	0	0	945	37	982	0.360032	0	0	0	0
18S	942	G	1096	40	1136	0.234946	0	0.190383	1565	85	1650	0.309422	0	0.236414	321	35	356	0.82465	0.142689	0.452645	0.293147	0.114336
18S	943	U	1510	100	1610	0.13963	0	0	2438	159	2597	0.21032	0	0	410	78	488	0.241263	0	0.19469	0.0648966	0.0917777
18S	944	A	1292	64	1356	0.0812659	0	0.0752093	1852	115	1967	0.0637534	0	0.0599611	423	75	498	0.177555	0	0.15104	0.0954035	0.0398304
18S	945	U	1749	44	1793	0.130683	0	0	2440	187	2627	0.202245	0	0	550	38	588	0.0834371	0	0.0771323	0.0257108	0.0363605
18S	946	U	1656	74	1730	0.0515373	0	0	1962	243	2205	0.0422686	0	0	571	114	685	0.0392452	0	0	0	0
18S	947	G	640	82	722	1.58405	0.317529	0.613339	839	119	958	1.34946	0.258767	0.574626	163	50	213	2.50883	0.338024	0.715958	0.634641	0.0596325
18S	948	C	1198	137	1335	0.461552	0.0298597	0.315958	1359	139	1498	0.445793	0.0144296	0.308481	307	88	395	0.985859	0.119856	0.497072	0.373837	0.0871937
18S	949	G	1396	78	1474	0.421424	0.0478244	0.296621	1307	45	1352	0.663119	0.105877	0.398897	329	27	356	1.45163	0.286135	0.592786	0.429435	0.122822
18S	950	C	2305	86	2391	0.0877276	0	0	1941	88	2029	0.0764313	0	0.0710369	919	25	944	0.0695356	0	0	0.023679	0.0334871
18S	951	C	3595	87	3682	0.361257	0	0	3756	177	3933	0.481783	0	0	1852	54	1906	0.562244	0	0	0	0
18S	952	G	2009	56	2065	0.421765	0	0.29675	2161	127	2288	0.00601427	0	0	1172	57	1229	0.207769	0	0	0.0989167	0.139889
18S	953	C	2358	128	2486	0.236434	0	0.191285	2132	227	2359	0.0424058	0	0	963	133	1096	0.0902563	0	0	0.0637615	0.0901724
18S	954	U	3438	281	3719	0.127216	0	0	2234	467	2701	0.140484	0	0	1158	244	1402	0.279061	0	0	0	0
18S	955	A	2223	356	2579	0.391748	0	0.281558	1551	709	2260	0.0939899	0	0.0859495	820	236	1056	0.0577	0	0.0546012	0.140703	0.100418
18S	956	G	3139	326	3465	0.0536129	0	0.0508987	1430	493	1923	0.346217	0.0284605	0.257277	698	177	875	0.311682	0	0.237827	0.182001	0.0930428
18S	957	A	4997	555	5552	0.371043	0	0	1692	868	2560	0.00505011	0	0.00502669	669	268	937	0.188747	0	0.15892	0.054649	0.0737596
18S	958	G	6466	591	7057	0.53642	0	0	2228	615	2843	0.106528	0	0	867	326	1193	0.155351	0	0	0	0
18S	959	G	2157	339	2496	0.482677	0	0.325632	1122	446	1568	0.727349	0.18736	0.421234	278	235	513	1.02244	0.156835	0.506034	0.417633	0.0736928
18S	960	U	3347	892	4239	0.220687	0	0	1587	1169	2756	0.0634264	0	0	352	767	1119	0.185754	0	0	0	0
18S	961	G	2502	602	3104	0.0403292	0	0.0387778	1512	1886	3398	0.237903	0	0	324	1475	1799	0.568488	0	0	0.0129259	0.01828
18S	962	A	2090	635	2725	0.221309	0	0.181261	1151	1663	2814	0.0071719	0	0	214	542	756	0.126156	0	0.112155	0.0978053	0.0746919
18S	963	A	2184	497	2681	0.202125	0	0.168192	1703	1341	3044	0.0318227	0	0	315	403	718	0.136347	0	0.120134	0.0961087	0.0707345
18S	964	A	2054	480	2534	0.168183	0	0.144019	1650	1847	3497	0.153259	0	0	395	256	651	0.216667	0	0.178307	0.107442	0.0772517
18S	965	U	842	350	1192	1.38983	0.186574	0.581764	755	1287	2042	0.519949	0.0282614	0.342193	297	195	492	0.57043	0	0.363702	0.42922	0.108222
18S	966	U	604	232	836	2.37245	0.293412	0.703729	760	1168	1928	0.625511	0.0652192	0.384932	139	82	221	2.57342	0.429088	0.721065	0.603242	0.154531
18S	967	C	1840	512	2352	0.0616423	0	0.0580864	1807	1892	3699	0.217814	0	0	422	253	675	0.079405	0	0.0736646	0.043917	0.0316986
18S	968	U	1601	4646	6247	0.677095	0	0	1530	2730	4260	0.333928	0	0	378	332	710	0.0325832	0	0.0315981	0.0105327	0.0148955
18S	969	U	1208	2133	3341	0.306307	0	0	1190	3492	4682	0.404591	0	0	251	472	723	0.138582	0	0.121862	0.0406208	0.0574465
18S	970	G	789	870	1659	0.460087	0	0.315239	716	2352	3068	0.0581985	0	0	173	714	887	0.0373373	0	0	0.10508	0.148605
18S	971	G	653	1897	2550	0.00747855	0	0.00742592	585	1117	1702	0.812729	0.0774839	0.448491	150	720	870	0.068325	0	0.0640241	0.173314	0.195947
18S	972	A	379	722	1101	1.60428	0	0.616231	459	1047	1506	1.06431	0.156098	0.515742	67	483	550	0.849244	0.0796019	0.45969	0.530554	0.0647602
18S	973	C	248	646	894	2.53037	0.255461	0.71697	371	1495	1866	0.667678	0.0661839	0.400493	67	950	1017	0.0317616	0	0.0308132	0.382759	0.280403
18S	974	C	515	1814	2329	0.381664	0	0.276321	905	2708	3613	0.217005	0	0	150	1558	1708	0.403186	0	0	0.092107	0.130259
18S	975	G	1154	1386	2540	0.31879	0	0.241801	1248	2004	3252	0.123032	0	0	275	1675	1950	0.470443	0	0	0.0806004	0.113986
18S	976	G	702	1262	1964	0.869166	0.123815	0.465129	413	1938	2351	0.219723	0	0.180205	90	836	926	0.263958	0	0.209013	0.284782	0.128066
18S	977	C	919	7059	7978	0.589213	0	0	578	4532	5110	0.511476	0	0	99	1214	1313	0.156993	0	0	0	0
18S	978	G	877	2560	3437	0.189358	0	0.159249	532	1836	2368	0.189105	0	0.159088	112	592	704	0.630906	0.0312995	0.387181	0.235172	0.107486
18S	979	C	1712	3506	5218	0.203049	0	0	1067	1772	2839	0.038615	0	0	231	942	1173	0.0771626	0	0	0	0
18S	980	A	1421	3626	5047	0.137388	0	0	702	1242	1944	0.41547	0	0.293627	202	843	1045	0.00618228	0	0.00615014	0.0999259	0.136991
18S	981	A	2066	4155	6221	0.32009	0	0	1135	2460	3595	0.342473	0	0	261	948	1209	0.226575	0	0	0	0
18S	982	G	1305	2804	4109	0.0768559	0	0.0713868	766	1582	2348	0.00671208	0	0.00667015	347	739	1086	0.21703	0	0	0.026019	0.0321952
18S	983	A	1048	2601	3649	0.213802	0	0.176182	766	894	1660	0.463449	0	0.316813	397	288	685	0.254859	0.0103455	0.203334	0.23211	0.0609114
18S	984	C	1515	3474	4989	0.191458	0	0	890	1131	2021	0.165798	0	0.142279	354	246	600	0.391995	0.0283532	0.281944	0.141408	0.115105
18S	985	G	1782	2484	4266	0.0337161	0	0	856	957	1813	0.404147	0	0.287937	618	133	751	0.135446	0	0.119429	0.135789	0.118118
18S	986	G	1268	1800	3068	0.403704	0.0361914	0.287666	1142	395	1537	0.888817	0.0753156	0.47073	379	279	658	0.419541	0	0.295863	0.35142	0.0844315
18S	987	A	1030	1625	2655	0.614776	0.0963625	0.380808	838	390	1228	1.61124	0.285727	0.617232	151	243	394	1.58771	0.261148	0.614158	0.537399	0.110734
18S	988	C	1049	1789	2838	0.494536	0.0781289	0.330974	1375	659	2034	0.724636	0.147268	0.420287	377	216	593	0.874785	0.131238	0.467025	0.406095	0.0564417
18S	989	C	1969	1173	3142	0.374571	0.0435998	0.272564	3003	605	3608	0.00368831	0	0	549	240	789	0.460872	0.0142626	0.315751	0.196105	0.139783
18S	990	A	2354	2793	5147	0.178106	0	0	4166	917	5083	0.239545	0	0	843	270	1113	0.126631	0	0.112487	0.0374958	0.0530271
18S	991	G	3618	1445	5063	0.154926	0	0	4180	969	5149	0.173556	0	0	1445	202	1647	0.189577	0	0	0	0
18S	992	A	5647	1536	7183	0.429239	0	0	6015	1607	7622	0.425041	0	0	2221	253	2474	0.455457	0	0	0	0
18S	993	G	2424	1425	3849	0.149778	0	0.130296	3021	1369	4390	0.12117	0	0.108096	1446	174	1620	0.0888066	0	0	0.0794641	0.0569158
18S	994	C	3619	1282	4901	0.145154	0	0	4212	3108	7320	0.358674	0	0	2105	376	2481	0.437716	0	0	0	0
18S	995	G	2898	1707	4605	0.1178	0	0	1283	1501	2784	0.854426	0.0773332	0.460839	676	281	957	0.61778	0	0.382116	0.280985	0.201269
18S	996	A	3006	1491	4497	0.143434	0	0	4339	1413	5752	0.189623	0	0	1698	216	1914	0.277018	0	0	0	0
18S	997	A	2763	1115	3878	0.0907937	0	0	4454	1190	5644	0.231975	0	0	1618	247	1865	0.312457	0	0	0	0
18S	998	A	2692	1614	4306	0.292387	0	0	5064	1496	6560	0.418119	0	0	1368	198	1566	0.255222	0	0	0	0
18S	999	G	898	707	1605	0.788979	0.216167	0.441175	1891	713	2604	0.428147	0	0.299872	342	86	428	1.58894	0.310126	0.614295	0.451781	0.128581
18S	1000	C	896	508	1404	0.89289	0.158291	0.471885	2044	972	3016	0.110632	0	0.0996418	385	242	627	0.574717	0	0.365335	0.312287	0.156529
18S	1001	A	867	831	1698	0.451239	0	0.31106	1204	663	1867	0.668475	0.00993277	0.400779	390	180	570	0.577719	0	0.366581	0.359473	0.0369708
18S	1002	U	1059	727	1786	0.304651	0	0.233612	1656	818	2474	0.173612	0	0.14798	432	151	583	0.503957	0	0.335469	0.23902	0.0766376
18S	1003	U	501	500	1001	1.47971	0.153127	0.596967	665	472	1137	1.57778	0.183689	0.612278	167	101	268	2.41433	0.254084	0.707888	0.639044	0.0490795
18S	1004	U	300	503	803	2.11715	0.29173	0.679465	617	398	1015	1.76089	0.221931	0.638026	280	77	357	1.4816	0.155433	0.597706	0.638399	0.0333791
18S	1005	G	723	923	1646	0.464926	0	0.317503	977	256	1233	1.17111	0.233396	0.539609	339	130	469	0.889527	0.132515	0.471298	0.442803	0.0928857
18S	1006	C	2318	335	2653	0.0526417	0	0	2348	281	2629	0.0186819	0	0.0183461	1003	131	1134	0.213235	0	0	0.00611537	0.00864844
18S	1007	C	3879	321	4200	0.39174	0	0	3561	219	3780	0.258635	0	0	1342	224	1566	0.394498	0	0	0	0
18S	1008	A	2669	773	3442	0.19483	0	0	2684	254	2938	0.061975	0	0.0583769	980	118	1098	0.0260034	0	0	0.019459	0.0275191
18S	1009	A	5011	704	5715	0.529809	0	0	4696	520	5216	0.407746	0	0	1974	119	2093	0.503401	0	0	0	0
18S	1010	G	2017	481	2498	0.310853	0	0.237211	2735	498	3233	0.100137	0	0.0910482	829	156	985	0.287525	0	0.223492	0.183917	0.0659065
18S	1011	A	1766	341	2107	0.705608	0.0659113	0.413814	2889	501	3390	0.116029	0	0.103994	760	144	904	0.51008	0.0188881	0.338031	0.285279	0.131869
18S	1012	A	2945	248	3193	0.153865	0	0.133384	3124	462	3586	0.11178	0	0.100567	896	102	998	0.450284	0.0605827	0.310694	0.181548	0.0922975
18S	1013	U	2629	603	3232	0.16865	0	0.14435	4704	718	5422	0.288569	0	0	1557	173	1730	0.170839	0	0	0.0481166	0.0680471
18S	1014	G	993	1322	2315	0.669799	0.0902024	0.401229	1999	1437	3436	0.187091	0	0.157644	795	248	1043	0.473308	0.0752726	0.321464	0.293446	0.101398
18S	1015	U	1568	2633	4201	0.0910863	0	0	3398	1213	4611	0.117081	0	0	1297	353	1650	0.0456289	0	0	0	0
18S	1016	U	1344	3350	4694	0.1811	0	0	2132	1694	3826	0.129396	0	0.114598	1233	612	1845	0.1039	0	0	0.0381993	0.0540219
18S	1017	U	1144	4634	5778	0.331147	0	0	1257	3134	4391	0.0102535	0	0	653	1109	1762	0.0188441	0	0.0185059	0.00616864	0.00872377
18S	1018	U	624	4472	5096	0.207017	0	0	576	3934	4510	0.0235523	0	0	434	1472	1906	0.00634504	0	0	0	0
18S	1019	C	807	2770	3577	0.175747	0	0.149512	749	2771	3520	0.304948	0.00574128	0.233737	528	1514	2042	0.0405395	0	0	0.12775	0.0966555
18S	1020	A	975	1715	2690	0.600487	0.0773467	0.375277	848	2456	3304	0.402985	0.0541177	0.287296	709	709	1418	0.510704	0.090136	0.338215	0.333596	0.0360664
18S	1021	U	1446	3886	5332	0.249466	0	0	830	4573	5403	0.18227	0	0	884	1651	2535	0.162824	0	0	0	0
18S	1022	U	1059	4275	5334	0.265405	0	0	612	7125	7737	0.457607	0	0	751	2345	3096	0.31161	0	0	0	0
18S	1023	A	1034	2606	3640	0.0901675	0	0.0827306	507	3496	4003	0.148643	0	0.129436	740	1701	2441	0.0861088	0	0	0.0707221	0.0535198
18S	1024	A	1386	1947	3333	0.131077	0	0.115918	499	3552	4051	0.103919	0	0.0941571	962	1153	2115	0.0689088	0	0.064495	0.0915233	0.0210757
18S	1025	U	922	2181	3103	0.117447	0	0.105133	341	4122	4463	0.0722471	0	0	713	1017	1730	0.269067	0	0.212116	0.10575	0.0865972
18S	1026	C	1055	2473	3528	0.057451	0	0	423	4349	4772	0.157055	0	0	682	2361	3043	0.342455	0	0	0	0
18S	1027	A	885	2118	3003	0.0933163	0	0.0853776	367	2512	2879	0.421721	0	0.296699	887	1375	2262	0.0996367	0	0	0.127359	0.124712
18S	1028	A	1497	2250	3747	0.210305	0	0	752	4408	5160	0.305664	0	0	1140	1268	2408	0.215991	0	0	0	0
18S	1029	G	923	2439	3362	0.150742	0	0	408	3149	3557	0.0336737	0	0	712	1240	1952	0.0683962	0	0	0	0
18S	1030	A	838	1814	2652	0.113105	0	0.101646	382	2564	2946	0.180851	0	0.153197	779	793	1572	0.143865	0	0.125841	0.126895	0.0210586
18S	1031	A	16	32	48	64.3009	0.963357	0.984994	2	294	296	11.4054	0.814612	0.919639	13	11	24	75.0249	0.967575	0.987366	0.964	0.0313825	1
18S	1032	C	1018	2351	3369	0.165885	0	0	374	3570	3944	0.177203	0	0	904	928	1832	0.08821	0	0	0	0
18S	1033	G	690	1708	2398	0.24626	0	0.197665	271	2479	2750	0.273416	0	0.214772	447	882	1329	0.386767	0	0.27905	0.230496	0.0350359
18S	1034	A	1063	1337	2400	0.321884	0	0.243581	500	2572	3072	0.205308	0	0.170382	761	530	1291	0.521207	0	0.342802	0.252255	0.0706567
18S	1035	A	1624	2221	3845	0.144684	0	0	927	2421	3348	0.14478	0	0.126502	1423	623	2046	0.0502578	0	0.0478751	0.0581258	0.0521505
18S	1036	A	1731	3166	4897	0.269105	0	0	1060	4056	5116	0.240796	0	0	1243	1083	2326	0.114683	0	0.102923	0.0343078	0.0485186
18S	1037	G	959	1573	2532	0.734991	0.00978711	0.423725	495	2456	2951	0.460385	0	0.315322	844	513	1357	1.42539	0.16299	0.587873	0.442307	0.112042
18S	1038	U	1194	1597	2791	0.720117	0.0964608	0.418731	676	3606	4282	0.0211975	0	0.0207622	1161	635	1796	1.10179	0.209258	0.524353	0.321282	0.216831
18S	1039	C	3009	1065	4074	0.16592	0	0.142338	1658	4570	6228	0.348057	0	0	3399	1634	5033	0.267207	0	0	0.047446	0.0670987
18S	1040	G	1951	3377	5328	0.116724	0	0	2146	3786	5932	0.325003	0	0	2035	1375	3410	0.209548	0	0.173287	0.0577622	0.0816881
18S	1041	G	4092	3069	7161	0.342739	0	0	3791	2057	5848	0.327142	0	0	5032	764	5796	0.280961	0	0	0	0
18S	1042	A	6478	2011	8489	0.468745	0	0	4054	1510	5564	0.327463	0	0	7426	809	8235	0.511738	0	0	0	0
18S	1043	G	5761	3671	9432	0.558352	0	0	2618	781	3399	0.0682288	0	0.0638885	6806	1875	8681	0.541649	0	0	0.0212962	0.0301173
18S	1044	G	2423	1969	4392	0.0337835	0	0.0326867	2091	248	2339	0.510926	0.0737136	0.33825	4053	1081	5134	0.146362	0	0	0.123646	0.152334
18S	1045	U	1193	70	1263	2.6564	0.403962	0.726664	895	141	1036	2.26367	0.410711	0.693801	1985	155	2140	1.14676	0.198404	0.534299	0.651588	0.0840141
18S	1046	U	1128	129	1257	2.36867	0.311562	0.703313	1065	198	1263	1.33397	0.174851	0.571739	1580	133	1713	1.4962	0.214884	0.599531	0.624861	0.0566224
18S	1047	C	2370	2363	4733	0.275536	0	0	2694	629	3323	0.282254	0	0	2984	1175	4159	0.0971608	0	0	0	0
18S	1048	G	1559	1106	2665	0.194228	0	0.16269	1548	390	1938	0.158575	0	0.136932	2000	698	2698	0.309757	0	0.236566	0.178729	0.0422272
18S	1049	A	1144	957	2101	0.277445	0	0.217268	1491	371	1862	0.0459056	0	0.0439133	1944	829	2773	0.0790996	0	0.073326	0.111503	0.0757455
18S	1050	A	1334	1039	2373	0.11281	0	0	2175	607	2782	0.399992	0	0	2793	900	3693	0.358392	0	0	0	0
18S	1051	G	1438	811	2249	0.136514	0	0	1649	467	2116	0.20158	0	0	2010	852	2862	0.233807	0	0	0	0
18S	1052	A	662	626	1288	0.576743	0	0.365961	679	398	1077	0.652731	0.0466608	0.395163	1153	321	1474	0.505514	0.016556	0.335926	0.365684	0.024184
18S	1053	C	711	1034	1745	0.125226	0	0.111346	840	736	1576	0.0873811	0	0.0804061	921	1270	2191	0.0652068	0	0	0.0639175	0.0469283
18S	1054	G	632	984	1616	0.120284	0	0.107429	757	651	1408	0.146771	0	0.128065	539	943	1482	0.287256	0	0.22327	0.152922	0.0504525
18S	1055	A	285	462	747	1.78109	0.270377	0.640737	225	304	529	2.51143	0.35466	0.7156	168	493	661	2.09602	0.294043	0.677335	0.677891	0.0305653
18S	1056	U	421	466	887	1.46054	0.222549	0.593856	522	339	861	1.21567	0.140988	0.548958	270	466	736	1.72852	0.212859	0.633817	0.59221	0.0346632
18S	1057	C	1102	1249	2351	0.0402494	0	0	1689	480	2169	0.123871	0	0	827	856	1683	0.17793	0	0.151129	0.0503763	0.0712429
18S	1058	A	773	1337	2110	0.372109	0	0.271289	1045	483	1528	0.539023	0	0.350386	678	829	1507	0.621935	0	0.383609	0.335095	0.0471123
18S	1059	G	1157	1076	2233	0.506018	0	0.336097	1669	494	2163	0.208354	0	0.172494	1179	903	2082	0.303851	0	0.233127	0.247239	0.0675321
18S	1060	A	963	1225	2188	0.784762	0.0630361	0.439814	1008	702	1710	0.759829	0.0933685	0.431906	755	831	1586	1.0206	0.107112	0.505256	0.458992	0.0328726
18S	1061	U	2741	3021	5762	0.266457	0	0	2728	2063	4791	0.360327	0	0	2343	2323	4666	0.265876	0	0	0	0
18S	1062	A	1730	1461	3191	0.578248	0	0.366459	1698	1027	2725	0.319442	0	0.242171	1354	909	2263	0.78832	0	0.440925	0.349852	0.081986
18S	1063	C	3538	1498	5036	0.0712329	0	0.0665085	2511	1488	3999	0.0553972	0	0	2852	1557	4409	0.046193	0	0	0.0221695	0.0313524
18S	1064	C	6440	4407	10847	0.528783	0	0	4608	2374	6982	0.479662	0	0	4727	4411	9138	0.558593	0	0	0	0
18S	1065	G	3843	2178	6021	0.0272925	0	0	2897	1428	4325	0.0695356	0	0	3221	1202	4423	0.121263	0	0.10817	0.0360567	0.0509919
18S	1066	U	3970	2819	6789	0.14233	0	0	2876	1660	4536	0.123946	0	0	3130	3137	6267	0.194384	0	0	0	0
18S	1067	C	6594	3229	9823	0.453351	0	0	3462	2021	5483	0.308297	0	0	4374	3252	7626	0.345866	0	0	0	0
18S	1068	G	1876	2566	4442	0.269628	0	0.212405	1083	1502	2585	0.530003	0.0183986	0.346494	1050	1158	2208	1.48014	0.204473	0.596906	0.385269	0.159348
18S	1069	U	2729	3637	6366	0.186235	0	0	1599	2769	4368	0.149955	0	0	1104	3132	4236	0.219935	0	0.180319	0.0601065	0.0850034
18S	1070	A	2403	2866	5269	0.0766161	0	0	1474	2377	3851	0.0658359	0	0	1460	4049	5509	0.119649	0	0	0	0
18S	1071	G	683	2345	3028	0.451337	0.0489551	0.311051	453	1724	2177	0.586797	0.0992082	0.369907	390	6195	6585	0.357683	0	0	0.226986	0.162292
18S	1072	U	456	2319	2775	0.468092	0.0123388	0.318922	365	1659	2024	0.642936	0.0954647	0.391451	202	6352	6554	0.395445	0	0	0.236791	0.170034
18S	1073	U	255	1637	1892	1.05982	0.137108	0.514653	645	1258	1903	0.696948	0.107634	0.410834	127	3049	3176	0.244109	0	0.196261	0.373916	0.132578
18S	1074	C	1253	1130	2383	0.411209	0	0.291474	1899	1684	3583	0.210175	0	0	489	2241	2730	0.273884	0	0.215061	0.168845	0.1234
18S	1075	C	1536	1862	3398	0.0805335	0	0	1838	2441	4279	0.364948	0	0	516	1689	2205	0.510431	0.0225625	0.338039	0.11268	0.159353
18S	1076	G	1427	634	2061	0.509953	0.0268138	0.337836	1528	1348	2876	0.0459468	0	0	627	2284	2911	0.0108974	0	0.0107836	0.116207	0.156778
18S	1077	A	1599	490	2089	0.459102	0.0613169	0.31475	1402	996	2398	0.138113	0	0.121397	697	862	1559	0.781674	0.0777779	0.438888	0.291678	0.130638
18S	1078	C	3263	653	3916	0.26568	0	0	1737	1115	2852	0.0580753	0	0	1403	797	2200	0.0612499	0	0.0577396	0.0192465	0.0272187
18S	1079	C	3622	1246	4868	0.383661	0	0	1629	1433	3062	0.0761236	0	0	1017	1220	2237	0.0102075	0	0	0	0
18S	1080	A	1732	554	2286	0.516795	0.0116739	0.340814	761	785	1546	0.991618	0.203336	0.498057	486	520	1006	1.34121	0.230573	0.573114	0.470662	0.0967945
18S	1081	U	2479	512	2991	0.175405	0	0.149272	1029	1237	2266	0.332814	0	0.24979	492	1250	1742	0.367024	0	0.268596	0.222553	0.0523833
18S	1082	A	2179	1141	3320	0.119549	0	0.106812	911	1416	2327	0.321855	0.0184167	0.243566	275	1546	1821	0.366837	0	0.268492	0.20629	0.0710739
18S	1083	A	2232	1160	3392	0.135138	0	0.119081	1232	1785	3017	0.00363743	0	0.00362545	260	2036	2296	0.0479514	0	0.0457763	0.0561608	0.0477029
18S	1084	A	1715	980	2695	0.520982	0.0533733	0.342613	926	1874	2800	0.118057	0	0.105625	186	1391	1577	0.624433	0	0.384551	0.277596	0.122801
18S	1085	C	3102	3248	6350	0.396478	0	0	2187	3439	5626	0.504376	0	0	319	4965	5284	0.58752	0	0	0	0
18S	1086	G	1933	2238	4171	0.0220651	0	0	1118	2265	3383	0.123155	0	0	127	2928	3055	0.217496	0	0	0	0
18S	1087	A	1148	2788	3936	0.0586261	0	0.0553927	763	2851	3614	0.203971	0	0	78	3992	4070	0.458312	0	0	0.0184642	0.0261124
18S	1088	U	737	5876	6613	0.432293	0	0	438	3826	4264	0.373448	0	0	78	2949	3027	0.285014	0	0	0	0
18S	1089	G	170	2915	3085	0.292579	0	0.22641	182	1692	1874	0.507467	0.0525915	0.336755	59	650	709	2.18089	0.29537	0.685926	0.416364	0.195861
18S	1090	C	812	3011	3823	0.0360414	0	0	527	1944	2471	0.0573265	0	0.0542391	183	1322	1505	0.311694	0	0.237747	0.0973288	0.10173
18S	1091	C	1333	4122	5455	0.400802	0	0	605	1051	1656	0.546637	0.0563974	0.353574	173	1887	2060	0.151528	0	0	0.117858	0.166676
18S	1092	G	853	2457	3310	0.0306957	0	0	542	860	1402	0.723291	0.10108	0.419889	216	782	998	0.586464	0	0.369901	0.263263	0.18727
18S	1093	A	504	2186	2690	0.14589	0	0.127357	320	949	1269	0.877883	0.143673	0.467681	120	450	570	1.54363	0.166482	0.607279	0.400772	0.201559
18S	1094	C	562	662	1224	1.49668	0.245458	0.599664	542	1023	1565	0.470945	0.0283654	0.320304	121	449	570	1.19938	0.126941	0.54576	0.488576	0.121004
18S	1095	C	437	849	1286	1.18999	0.178915	0.543571	576	1763	2339	0.0448338	0	0	156	827	983	0.149255	0	0.129986	0.224519	0.231761
18S	1096	G	496	883	1379	0.967126	0.0925631	0.491825	786	1886	2672	0.166081	0	0	176	984	1160	0.0220691	0	0	0.163942	0.231849
18S	1097	G	359	948	1307	1.04172	0.121113	0.510407	574	1582	2156	0.0660331	0	0.0619697	156	823	979	0.166122	0	0.142582	0.23832	0.195189
18S	1098	C	437	3294	3731	0.367122	0	0	1072	2557	3629	0.400165	0	0	262	1570	1832	0.455483	0	0	0	0
18S	1099	G	315	3149	3464	0.302748	0	0	905	1924	2829	0.199976	0	0	177	807	984	0.0895319	0	0.0822513	0.0274171	0.0387736
18S	1100	A	453	2322	2775	0.054683	0	0	1019	1330	2349	0.00756028	0	0.00750673	310	694	1004	0.0577225	0	0.0546238	0.0207102	0.0241756
18S	1101	U	652	2908	3560	0.244738	0	0	1674	1914	3588	0.382378	0	0	456	1124	1580	0.386471	0	0	0	0
18S	1102	G	294	1440	1734	0.692552	0.0342481	0.409316	509	685	1194	0.984909	0.196173	0.496408	211	798	1009	0.0472497	0	0	0.301908	0.216422
18S	1103	C	262	2364	2626	0.126997	0	0.112725	614	1020	1634	0.355855	0	0.262576	314	717	1031	0.15421	0	0	0.1251	0.107553
18S	1104	G	779	3114	3893	0.28139	0	0	1323	613	1936	0.0587736	0	0.0555381	553	343	896	0.118271	0	0	0.0185127	0.0261809
18S	1105	G	416	1993	2409	0.173739	0	0.148074	696	526	1222	0.615935	0	0.381356	263	139	402	0.759636	0.113428	0.43231	0.32058	0.123741
18S	1106	C	426	3575	4001	0.37029	0	0	1428	1305	2733	0.382439	0	0	387	161	548	0.0926533	0	0.0849382	0.0283127	0.0400403
18S	1107	G	392	2878	3270	0.249244	0	0	1459	845	2304	0.293015	0	0	292	166	458	0.125708	0	0.111887	0.0372956	0.0527439
18S	1108	G	165	1208	1373	0.779694	0.0213549	0.438285	644	464	1108	0.449614	0	0.310354	119	108	227	0.87193	0.0827228	0.466886	0.405175	0.0680575
18S	1109	C	400	3174	3574	0.433784	0	0	1212	597	1809	0.173874	0	0	194	170	364	0.0955251	0	0	0	0
18S	1110	G	254	792	1046	0.986448	0.119798	0.496828	352	303	655	1.41135	0.309033	0.585664	46	70	116	1.43257	0.221391	0.590989	0.557827	0.0431878
18S	1111	U	238	1252	1490	0.164729	0	0.141513	676	780	1456	0.00765652	0	0	75	76	151	0.465058	0	0.318865	0.153459	0.13045
18S	1112	U	258	1602	1860	0.192077	0	0	552	791	1343	0.103365	0	0.0937446	37	113	150	0.332745	0	0.250916	0.114887	0.103521
18S	1113	A	128	1002	1130	0.16871	0	0.144465	497	576	1073	0.351448	0.019959	0.260232	33	76	109	0.614545	0	0.382786	0.262494	0.0973072
18S	1114	U	130	561	691	0.703099	0.00255125	0.413186	593	684	1277	0.102608	0	0.0931257	51	48	99	0.688111	0	0.410051	0.305454	0.150144
18S	1115	U	80	473	553	0.972844	0.0458656	0.493569	492	887	1379	0.00439614	0	0.00438005	25	60	85	1.05581	0.0931932	0.516496	0.338148	0.236195
18S	1116	C	216	199	415	1.19036	0.193954	0.544051	573	866	1439	0.0853318	0	0	32	71	103	0.645299	0.0987437	0.394513	0.312855	0.229491
18S	1117	C	425	174	599	0.434148	0	0.303074	685	938	1623	0.20873	0	0	53	89	142	0.289977	0.000339976	0.226017	0.176364	0.128615
18S	1118	C	674	255	929	0.130346	0	0	937	1090	2027	0.416442	0	0	102	147	249	0.215511	0	0	0	0
18S	1119	A	590	193	783	0.052792	0	0.0502055	926	618	1544	0.224272	0	0	92	76	168	0.475214	0	0.323429	0.124545	0.142118
18S	1120	U	858	168	1026	0.224061	0	0	728	894	1622	0.305162	0	0	133	199	332	0.234935	0	0	0	0
18S	1121	G	470	156	626	0.426458	0	0.299297	252	261	513	1.30767	0.300909	0.567141	70	252	322	0.129137	0	0	0.288813	0.231653
18S	1122	A	338	139	477	1.03819	0.192768	0.509892	124	259	383	1.94525	0.370209	0.661055	56	124	180	0.829466	0.0496822	0.454766	0.541904	0.0872064
18S	1123	C	660	218	878	0.218076	0	0.179201	180	353	533	1.032	0.15864	0.508343	71	232	303	0.210892	0	0.174637	0.287393	0.156246
18S	1124	C	1100	291	1391	0.173539	0	0	287	532	819	0.333984	0	0.250595	103	320	423	0.0414046	0	0	0.0835316	0.118132
18S	1125	C	1098	567	1665	0.285854	0	0	478	754	1232	0.132892	0	0	161	580	741	0.473181	0	0	0	0
18S	1126	G	527	206	733	0.937829	0.122923	0.484299	435	373	808	0.562148	0	0.360141	155	122	277	0.74976	0.0210893	0.429376	0.424605	0.0507996
18S	1127	C	979	294	1273	0.174812	0	0.1489	403	555	958	0.480605	0	0.324829	195	126	321	0.64824	0.0175246	0.394035	0.289255	0.103189
18S	1128	C	873	382	1255	0.278822	0	0.218166	327	580	907	0.790088	0.120759	0.44164	153	331	484	0.13567	0	0.11968	0.259829	0.134701
18S	1129	G	1588	894	2482	0.359471	0	0	651	783	1434	0.267216	0.00748017	0.210985	315	493	808	0.291718	0	0	0.0703283	0.0994592
18S	1130	G	1098	1249	2347	0.276372	0	0	912	1591	2503	0.227933	0	0	313	483	796	0.215154	0	0	0	0
18S	1131	G	878	447	1325	0.413675	0.00163282	0.29278	724	1281	2005	0.117941	0	0.105545	186	143	329	1.20505	0.249419	0.547248	0.315191	0.181019
18S	1132	C	1648	601	2249	0.19002	0	0	1198	2214	3412	0.321317	0	0	363	361	724	0.00576245	0	0.0057373	0.00191243	0.00270459
18S	1133	A	2010	510	2520	0.226436	0	0	1960	1416	3376	0.233327	0	0	771	212	983	0.180273	0	0	0	0
18S	1134	G	1158	247	1405	0.534092	0.0777814	0.34831	1424	895	2319	0.238381	0	0.192561	548	118	666	0.362702	0	0.266457	0.269109	0.0636119
18S	1135	C	1467	399	1866	0.203595	0	0.169231	1934	1125	3059	0.0289506	0	0	808	133	941	0.0170441	0	0.016776	0.0620023	0.0761307
18S	1136	U	1388	566	1954	0.189895	0	0.159658	1731	1117	2848	0.0811279	0	0.0750644	779	166	945	0.0812661	0	0.0752319	0.103318	0.0398385
18S	1137	U	1512	476	1988	0.213597	0	0.176076	2306	1150	3456	0.116961	0	0	896	106	1002	0.0749197	0	0.0697626	0.0819463	0.0723972
18S	1138	C	1814	433	2247	0.0969701	0	0.088434	1956	1728	3684	0.171826	0	0	1103	85	1188	0.0479675	0	0	0.029478	0.0416882
18S	1139	C	2696	722	3418	0.319713	0	0	2155	1978	4133	0.305222	0	0	1666	122	1788	0.391864	0	0	0	0
18S	1140	G	2176	226	2402	0.0127063	0	0	2017	555	2572	0.123336	0	0.109833	893	91	984	0.166317	0	0.142724	0.0841857	0.061024
18S	1141	G	3217	366	3583	0.385128	0	0	2900	465	3365	0.204493	0	0	1356	109	1465	0.277308	0	0	0	0
18S	1142	G	2837	487	3324	0.359495	0	0	2100	150	2250	0.156365	0	0.135273	1319	78	1397	0.284597	0	0	0.0450911	0.0637684
18S	1143	A	2277	593	2870	0.296211	0	0	2600	258	2858	0.197419	0	0	1219	50	1269	0.268031	0	0	0	0
18S	1144	A	1269	392	1661	0.189745	0	0.159564	2159	254	2413	0.141655	0	0	1057	84	1141	0.258435	0	0	0.0531881	0.0752193
18S	1145	A	749	499	1248	0.434276	0.0468431	0.302953	1183	214	1397	0.355397	0.00178141	0.262347	749	39	788	0.0327137	0	0	0.188433	0.13427
18S	1146	C	258	423	681	1.31691	0.223555	0.568751	883	314	1197	0.352402	0	0.260736	134	73	207	2.26672	0.447984	0.694905	0.508131	0.182358
18S	1147	C	304	763	1067	0.23762	0	0.192143	1175	315	1490	0.0738207	0	0	125	107	232	1.50067	0.240428	0.601139	0.264427	0.25068
18S	1148	A	232	680	912	0.197639	0	0.165175	695	257	952	0.304011	0	0.233323	106	85	191	1.48466	0.14983	0.598786	0.332428	0.190387
18S	1149	A	128	568	696	0.309804	0	0.236786	209	256	465	1.56328	0.249166	0.610386	110	83	193	0.963459	0	0.491986	0.446386	0.155893
18S	1150	A	206	660	866	0.15362	0	0	223	438	661	0.634156	0	0.388422	184	115	299	0.00588889	0	0	0.129474	0.183104
18S	1151	G	64	285	349	1.07657	0.245402	0.519151	155	390	545	0.95582	0.14156	0.489164	43	89	132	1.31587	0	0.570048	0.526121	0.0333867
18S	1152	U	58	413	471	0.476907	0.0262326	0.323373	131	527	658	0.632052	0.0677124	0.387635	49	112	161	1.16427	0	0.539488	0.416832	0.090612
18S	1153	C	49	353	402	0.930521	0.0828031	0.482625	141	511	652	0.680483	0.0811627	0.405302	38	270	308	0.270658	0	0.21355	0.367159	0.113112
18S	1154	U	78	485	563	0.51777	0	0.341538	236	992	1228	0.0927583	0	0	45	179	224	1.11551	0.0661567	0.52841	0.289983	0.218781
18S	1155	U	103	515	618	0.617591	0	0.382178	307	1223	1530	0.200588	0	0	38	135	173	2.31488	0.382361	0.699543	0.360574	0.285995
18S	1156	U	99	520	619	0.912294	0.139768	0.477471	337	1452	1789	0.229913	0	0	69	236	305	1.25959	0.274063	0.558248	0.34524	0.246339
18S	1157	G	156	731	887	0.579767	0.0845392	0.367257	469	1390	1859	0.161983	0	0	76	995	1071	0.267631	0	0	0.122419	0.173127
18S	1158	G	190	994	1184	0.330539	0.0158876	0.248583	762	540	1302	0.398337	0	0.285021	161	1260	1421	0.397023	0	0	0.177868	0.126648
18S	1159	G	108	1895	2003	0.0945775	0	0	393	466	859	1.46071	0.325081	0.593894	57	771	828	0.244954	0	0.196948	0.263614	0.246996
18S	1160	U	33	2357	2390	0.118272	0	0	328	1820	2148	0.0622925	0	0.0586654	13	987	1000	0.103952	0	0.0942485	0.0509713	0.0388595
18S	1161	U	72	2705	2777	0.099472	0	0	335	2186	2521	0.0711296	0	0.0664308	28	1169	1197	0.00790206	0	0.0078466	0.0247591	0.0296399
18S	1162	C	114	2584	2698	0.0907579	0	0.0832345	245	2531	2776	0.132433	0	0.116983	54	1588	1642	0.227612	0	0	0.0667391	0.0491618
18S	1163	C	128	3454	3582	0.0975595	0	0	163	2884	3047	0.126998	0	0.11272	30	2469	2499	0.512636	0	0	0.0375732	0.0531365
18S	1164	G	183	1734	1917	1.06542	0.220664	0.515966	226	2846	3072	0.25549	0	0.203551	62	873	935	0.488022	0	0.328203	0.34924	0.128407
18S	1165	G	524	3810	4334	0.0959041	0	0	751	3015	3766	0.0710321	0	0.0663376	136	944	1080	0.209446	0	0.173308	0.0798818	0.0713978
18S	1166	G	1115	3061	4176	0.0054558	0	0.00542749	1770	2965	4735	0.099078	0	0	306	828	1134	0.118463	0	0.105999	0.0371423	0.0487397
18S	1167	G	2913	3227	6140	0.342897	0	0	4207	3289	7496	0.462404	0	0	662	1101	1763	0.363202	0	0	0	0
18S	1168	G	4070	1738	5808	0.303774	0	0	5160	2029	7189	0.441703	0	0	927	687	1614	0.358025	0	0	0	0
18S	1169	G	4173	798	4971	0.171742	0	0	3497	546	4043	0.0451203	0	0.0431826	616	290	906	0.0865001	0	0.0796944	0.040959	0.0325731
18S	1170	A	7095	691	7786	0.54001	0	0	5138	861	5999	0.378346	0	0	865	135	1000	0.20827	0	0	0	0
18S	1171	G	1924	248	2172	0.873033	0.132916	0.466221	1917	327	2244	0.704073	0.0235537	0.413279	260	64	324	1.37692	0.247818	0.580039	0.486513	0.0695751
18S	1172	U	3699	335	4034	0.0767149	0	0	3820	475	4295	0.248327	0	0	495	91	586	0.107193	0	0.0969642	0.0323214	0.0457094
18S	1173	A	1338	126	1464	1.57008	0.233892	0.611069	1424	273	1697	0.829211	0.120646	0.453462	182	30	212	1.82561	0.252524	0.64717	0.570567	0.084107
18S	1174	U	1452	81	1533	1.24641	0.108586	0.555006	1053	386	1439	0.80706	0.0657875	0.446787	167	27	194	1.56952	0.158043	0.612043	0.537945	0.0685357
18S	1175	G	2835	148	2983	0.0172364	0	0.0169499	1214	380	1594	0.331606	0	0.249144	231	90	321	0.271118	0	0.213813	0.159969	0.102153
18S	1176	G	1537	62	1599	0.863514	0	0.463535	840	179	1019	0.894651	0.0345013	0.472443	136	56	192	1.00702	0.077107	0.503048	0.479675	0.0169226
18S	1177	U	2206	33	2239	0.1637	0	0.140726	653	69	722	1.31852	0.220794	0.56903	178	43	221	0.623373	0.0917996	0.385067	0.364941	0.175432
18S	1178	U	5554	113	5667	0.622316	0	0	1406	324	1730	0.148713	0	0	343	110	453	0.238815	0	0	0	0
18S	1179	G	2268	54	2322	0.00707897	0	0	1138	277	1415	0.0429692	0	0	314	52	366	0.0484408	0	0	0	0
18S	1180	C	2417	108	2525	0.141475	0	0	1102	267	1369	0.0202595	0	0.0198714	417	71	488	0.268166	0	0	0.00662382	0.00936749
18S	1181	A	2416	117	2533	0.199961	0	0	1143	152	1295	0.109739	0	0.0989563	419	59	478	0.211204	0	0	0.0329854	0.0466485
18S	1182	A	1498	77	1575	0.226072	0	0.184482	822	455	1277	0.145123	0	0.126818	262	53	315	0.288889	0	0.22469	0.178663	0.0401674
18S	1183	A	1711	119	1830	0.0377147	0	0	1151	478	1629	0.102849	0	0	450	30	480	0.145299	0	0	0	0
18S	1184	G	722	84	806	1.11611	0.119492	0.527744	767	456	1223	0.259713	0.0087873	0.206302	361	36	397	0.0730318	0	0.0682209	0.267422	0.192513
18S	1185	C	317	122	439	2.30131	0.432626	0.69757	564	905	1469	0.0297884	0	0.0289458	200	74	274	0.600121	0.137494	0.375902	0.367473	0.27303
18S	1186	U	305	450	755	0.786287	0.106879	0.440506	707	1587	2294	0.334181	0	0	262	237	499	0.158267	0	0	0.146835	0.207656
18S	1187	G	230	656	886	0.449104	0.0145396	0.31016	429	1308	1737	0.0175297	0	0.0172375	185	266	451	0.0349312	0	0	0.109132	0.142322
18S	1188	A	141	1143	1284	0.0700908	0	0	302	1291	1593	0.186038	0	0.15694	129	320	449	0.0154321	0	0	0.0523132	0.0739821
18S	1189	A	170	1096	1266	0.0422959	0	0.0406103	310	1036	1346	0.489442	0.0018132	0.328771	161	417	578	0.235713	0	0	0.123127	0.146354
18S	1190	A	194	1019	1213	0.343355	0	0.255752	167	904	1071	1.00795	0.181626	0.502213	168	144	312	0.525879	0.115325	0.345363	0.367776	0.101858
18S	1191	C	182	1235	1417	0.452296	0	0.311586	151	1354	1505	0.513302	0.0731927	0.339342	125	283	408	0.174436	0	0.148838	0.266589	0.0840302
18S	1192	U	116	1640	1756	0.399443	0	0.285546	149	3081	3230	0.319626	0	0	97	366	463	0.0548372	0	0.0520928	0.112546	0.124164
18S	1193	U	130	1535	1665	0.73296	0.0699619	0.423099	215	3997	4212	0.487897	0	0	59	556	615	0.226118	0	0	0.141033	0.199451
18S	1194	A	95	1224	1319	1.47025	0.282228	0.595366	153	2357	2510	0.0253463	0	0	44	471	515	0.0390181	0	0	0.198455	0.280658
18S	1195	A	79	3191	3270	0.036309	0	0.0350472	154	1877	2031	0.298535	0	0.229988	38	483	521	0.0477011	0	0	0.0883452	0.101174
18S	1196	A	91	6166	6257	0.456843	0	0	195	2482	2677	0.0332587	0	0.0321998	62	427	489	0.0383673	0	0.0370224	0.0230741	0.0164342
18S	1197	G	824	6176	7000	0.495191	0	0	663	2461	3124	0.0662969	0	0	98	470	568	0.0877172	0	0	0	0
18S	1198	G	772	4714	5486	0.309825	0	0	645	1518	2163	0.461845	0.0786709	0.316033	123	341	464	0.16172	0.0142869	0.139466	0.151833	0.129316
18S	1199	A	584	4245	4829	0.205477	0	0	947	1526	2473	0.273156	0.00117899	0.214619	203	299	502	0.10729	0	0.0970682	0.103896	0.0877506
18S	1200	A	817	2121	2938	0.356833	0	0.263056	1187	1619	2806	0.113918	0	0.1023	299	230	529	0.097652	0	0.0891176	0.151491	0.0790714
18S	1201	U	906	2764	3670	0.0443264	0	0.042456	1470	2232	3702	0.159282	0	0	264	184	448	0.434942	0.0834029	0.303579	0.115345	0.134225
18S	1202	U	871	3226	4097	0.120387	0	0	1848	2754	4602	0.327212	0	0	353	332	685	0.0112245	0	0.0111159	0.00370531	0.0052401
18S	1203	G	810	2002	2812	0.198811	0	0.165889	2568	1659	4227	0.274106	0	0	440	194	634	0.219563	0	0.180267	0.115385	0.0818006
18S	1204	A	563	1561	2124	0.449882	0.0822315	0.31039	2096	1278	3374	0.0942123	0	0	470	71	541	0.569824	0.125756	0.363413	0.224601	0.160285
18S	1205	C	770	1356	2126	0.337946	0.0388246	0.252674	1130	1643	2773	0.111307	0	0.100191	433	382	815	0.131699	0	0.116499	0.156455	0.0683624
18S	1206	G	1435	852	2287	0.116574	0	0.104444	2211	1018	3229	0.1128	0	0	711	291	1002	0.0595547	0	0	0.0348148	0.0492356
18S	1207	G	1695	995	2690	0.123874	0	0	2020	890	2910	0.0584831	0	0	873	379	1252	0.239124	0	0	0	0
18S	1208	A	1686	1209	2895	0.258529	0	0	2543	340	2883	0.146818	0	0	1136	410	1546	0.383394	0	0	0	0
18S	1209	A	1135	729	1864	0.0826631	0	0.0763895	807	440	1247	0.868171	0.160516	0.464917	902	409	1311	0.26925	0	0	0.180435	0.203562
18S	1210	G	1443	770	2213	0.182335	0	0	1325	417	1742	0.146287	0	0.127682	737	361	1098	0.13215	0	0	0.0425606	0.0601898
18S	1211	G	1702	834	2536	0.364442	0	0	2144	440	2584	0.360632	0	0	1153	484	1637	0.487932	0	0	0	0
18S	1212	G	390	210	600	1.93733	0.37375	0.659928	764	182	946	0.719136	0.058874	0.41857	239	192	431	1.13915	0.226508	0.533101	0.5372	0.0985768
18S	1213	C	909	232	1141	0.522154	0	0.343234	1385	390	1775	0.227246	0	0	500	131	631	0.374121	0	0.272576	0.20527	0.147986
18S	1214	A	1125	187	1312	0.423678	0	0.297753	407	180	587	1.46241	0.141201	0.594305	699	60	759	0.117632	0	0.105375	0.332478	0.201109
18S	1215	C	429	147	576	3.11666	0.220937	0.757403	577	205	782	0.938825	0	0.484543	199	41	240	3.15399	0.253432	0.760027	0.667324	0.12925
18S	1216	C	846	96	942	1.96041	0.171392	0.662446	704	209	913	0.932349	0	0.482768	340	70	410	1.73574	0.0634866	0.635033	0.593416	0.0790359
18S	1217	A	576	90	666	4.126	0.529214	0.805152	333	119	452	3.91074	0.398884	0.796723	217	23	240	4.55399	0.502316	0.820562	0.807479	0.00987048	1
18S	1218	C	2401	68	2469	0.468138	0.000364237	0.318953	395	157	552	3.39859	0.447677	0.772972	677	48	725	0.880793	0.0455729	0.468653	0.520193	0.188902
18S	1219	C	3996	133	4129	0.0267958	0	0	1680	222	1902	0.432446	0	0.302004	1184	110	1294	0.123363	0	0.109892	0.137299	0.124806
18S	1220	A	5558	97	5655	0.216209	0	0	2583	270	2853	0.03892	0	0.0374747	1693	95	1788	0.128433	0	0	0.0124916	0.0176657
18S	1221	G	9218	212	9430	0.529448	0	0	4561	300	4861	0.35947	0	0	3300	69	3369	0.55968	0	0	0	0
18S	1222	G	7006	175	7181	0.30789	0	0	4699	678	5377	0.371111	0	0	3218	80	3298	0.522074	0	0	0	0
18S	1223	A	8135	279	8414	0.416612	0	0	5710	1587	7297	0.541576	0	0	3161	96	3257	0.517209	0	0	0	0
18S	1224	G	3668	157	3825	0.431054	0	0.301269	1744	1324	3068	0.319909	0	0.242432	924	61	985	0.875479	0.0177878	0.467055	0.336919	0.0951039
18S	1225	U	4693	328	5021	0.0457299	0	0.0437385	2323	2817	5140	0.2283	0	0	991	102	1093	0.638564	0	0.389927	0.144555	0.174421
18S	1226	G	5552	508	6060	0.19319	0	0	2801	689	3490	0.183189	0	0.154864	1503	71	1574	0.0433792	0	0.041601	0.0654882	0.0654402
18S	1227	G	4017	585	4602	0.0373621	0	0.036024	2754	580	3334	0.220823	0	0.180925	980	125	1105	0.455636	0	0.31321	0.176719	0.1132
18S	1228	A	2301	558	2859	0.649724	0.0796742	0.393922	2225	1280	3505	0.157444	0	0.136061	965	92	1057	0.476486	0	0.322923	0.284302	0.108756
18S	1229	G	2097	200	2297	1.04366	0.172483	0.510791	1859	652	2511	0.625739	0.0700779	0.384989	517	64	581	1.81107	0.208417	0.644658	0.513479	0.106026
18S	1230	C	3046	235	3281	0.325059	0	0.245373	2293	1908	4201	0.122302	0	0	1566	116	1682	0.133571	0	0	0.0817911	0.11567
18S	1231	C	3780	199	3979	0.0719905	0	0.0671717	2866	1377	4243	0.145267	0	0	1211	112	1323	0.179565	0	0.152328	0.0731664	0.0623318
18S	1232	U	3091	105	3196	0.326834	0	0.246384	2341	331	2672	0.346951	0	0.257654	932	27	959	0.694653	0	0.410161	0.304733	0.0746905
18S	1233	G	2815	1504	4319	0.0405916	0	0	2221	979	3200	0.111798	0	0.100585	899	630	1529	0.0978722	0	0.0892003	0.0632616	0.0449735
18S	1234	C	4823	2785	7608	0.501247	0	0	3462	3008	6470	0.513604	0	0	1291	1948	3239	0.506691	0	0	0	0
18S	1235	G	4943	1828	6771	0.418022	0	0	3235	928	4163	0.189228	0	0	2541	992	3533	0.536653	0	0	0	0
18S	1236	G	1994	1432	3426	0.270492	0	0.212953	2102	1009	3111	0.115924	0	0.103912	708	596	1304	0.534653	0	0.348561	0.221808	0.100074
18S	1237	C	1621	1222	2843	0.520359	0.00523427	0.34234	819	915	1734	1.00449	0.161125	0.501264	430	670	1100	0.838864	0.00809189	0.456411	0.433338	0.0669005
18S	1238	U	1388	450	1838	1.35562	0.234055	0.575615	724	459	1183	1.86967	0.323293	0.65172	323	273	596	2.54156	0.381505	0.717978	0.648438	0.0581656
18S	1239	U	2340	3122	5462	0.283666	0	0	1322	2703	4025	0.252603	0	0	603	2258	2861	0.327157	0	0	0	0
18S	1240	A	1560	2381	3941	0.0100006	0	0.00990403	963	2089	3052	0.0043127	0	0	435	1866	2301	0.144507	0	0	0.00330134	0.0046688
18S	1241	A	1189	2539	3728	0.0297399	0	0.0288885	1211	2539	3750	0.282387	0	0	321	1611	1932	0.0230212	0	0	0.00962949	0.0136182
18S	1242	U	957	2995	3952	0.11942	0	0	790	2766	3556	0.294252	0	0	272	2414	2686	0.398652	0	0	0	0
18S	1243	U	574	2390	2964	0.202125	0	0.168187	526	2048	2574	0.01474	0	0.0145315	171	1538	1709	0.00178038	0	0.00177825	0.0614988	0.0756192
18S	1244	U	364	2805	3169	0.133971	0	0.118176	350	1881	2231	0.218056	0	0.179085	125	1620	1745	0.0298269	0	0	0.0990872	0.0743468
18S	1245	G	435	3916	4351	0.177385	0	0	570	1493	2063	0.379667	0.00748394	0.275284	181	1979	2160	0.250028	0	0	0.0917614	0.12977
18S	1246	A	379	2988	3367	0.112094	0	0.100823	468	1838	2306	0.273087	0	0.214581	133	970	1103	0.529197	0.0417819	0.346267	0.220557	0.100291
18S	1247	C	269	4873	5142	0.301627	0	0	389	1509	1898	0.663999	0.0812149	0.399164	108	936	1044	0.56067	0.0220156	0.35947	0.252878	0.179545
18S	1248	U	263	198	461	9.2045	0.722906	0.902195	379	537	916	2.82605	0.517185	0.738845	80	133	213	7.35384	0.709087	0.880787	0.840609	0.0724872	1
18S	1249	C	379	2836	3215	0.520968	0	0.342594	693	3167	3860	0.117802	0	0	169	1436	1605	0.0240349	0	0.023485	0.122026	0.156259
18S	1250	A	398	3879	4277	0.230365	0	0.187268	755	3101	3856	0.0426555	0	0	228	1450	1678	0.0317451	0	0.0307861	0.0726848	0.0819918
18S	1251	A	253	4402	4655	0.20704	0	0.171557	749	3243	3992	0.0239502	0	0	192	1085	1277	0.429204	0	0.300474	0.157344	0.123079
18S	1252	C	1103	5371	6474	0.12035	0	0	1916	4332	6248	0.388044	0	0	669	2205	2874	0.431822	0	0	0	0
18S	1253	A	815	3724	4539	0.346588	0	0.257425	1461	3848	5309	0.242743	0	0	422	1246	1668	0.0729179	0	0.0680002	0.108475	0.108921
18S	1254	C	2367	11137	13504	0.623899	0	0	2376	3577	5953	0.338872	0	0	1047	2106	3153	0.497386	0	0	0	0
18S	1255	G	680	9074	9754	0.428808	0	0	858	3887	4745	0.146938	0	0	300	2016	2316	0.285455	0	0	0	0
18S	1256	G	591	6707	7298	0.218199	0	0	825	3528	4353	0.110749	0	0	233	2196	2429	0.366132	0	0	0	0
18S	1257	G	748	4587	5335	0.0513098	0	0.0488143	978	2100	3078	0.228173	0.0139554	0.185832	224	1152	1376	0.106302	0	0.0961508	0.110266	0.0568205
18S	1258	A	751	3808	4559	0.14933	0	0.129953	940	2196	3136	0.119739	0	0.106965	275	545	820	0.807917	0.131259	0.447179	0.228032	0.155244
18S	1259	A	468	2009	2477	0.965819	0.0715961	0.491407	689	1935	2624	0.202569	0	0.1685	180	485	665	0.937988	0.091009	0.484376	0.381428	0.15059
18S	1260	A	292	2095	2387	0.831184	0	0.454009	421	1428	1849	0.577598	0.088561	0.36625	126	198	324	2.65839	0.331311	0.727268	0.515842	0.153733
18S	1261	C	848	1203	2051	0.707889	0	0.4146	731	1435	2166	0.181377	0	0.15359	278	225	503	0.935802	0	0.483914	0.350702	0.142222
18S	1262	C	1315	2735	4050	0.336622	0	0	1192	1202	2394	0.0111946	0	0	536	612	1148	0.311585	0	0	0	0
18S	1263	U	871	2422	3293	0.28217	0	0	723	1774	2497	0.130269	0	0	437	396	833	0.131095	0	0	0	0
18S	1264	C	1251	675	1926	0.140241	0	0.123048	1202	1081	2283	0.094138	0	0	569	686	1255	0.506635	0	0	0.0410161	0.0580056
18S	1265	A	467	534	1001	1.00184	0.157466	0.500709	682	586	1268	0.665441	0.155451	0.399748	233	222	455	0.473611	0	0.321874	0.407444	0.0732118
18S	1266	C	383	630	1013	0.774195	0	0.436607	1144	459	1603	0.221467	0	0.181405	184	151	335	0.904431	0	0.475652	0.364555	0.130484
18S	1267	C	330	501	831	1.032	0.0114737	0.508174	1060	652	1712	0.154894	0	0.134187	198	189	387	0.666466	0	0.400547	0.347636	0.157197
18S	1268	C	345	1495	1840	0.194423	0	0	1904	979	2883	0.340187	0	0	307	445	752	0.201726	0	0	0	0
18S	1269	G	201	1812	2013	0.371985	0	0	808	851	1659	0.223099	0	0.182495	155	551	706	0.195537	0	0	0.0608315	0.0860288
18S	1270	G	102	1253	1355	0.134997	0	0	776	618	1394	0.473803	0.0013038	0.32164	71	424	495	0.128539	0	0.114103	0.145248	0.133143
18S	1271	C	359	346	705	0.668555	0.0104817	0.40102	1460	902	2362	0.156632	0	0	152	169	321	0.72519	0.0312923	0.421112	0.274044	0.193952
18S	1272	C	91	80	171	6.06324	0.652668	0.859129	417	337	754	1.96761	0.375818	0.663324	60	68	128	3.46314	0.471009	0.777292	0.766582	0.0802949	1
18S	1273	C	583	736	1319	0.185236	0	0	1578	1144	2722	0.247664	0	0	317	590	907	0.451309	0	0	0	0
18S	1274	G	939	538	1477	0.268531	0	0	2181	1200	3381	0.417304	0	0	453	255	708	0.259897	0	0	0	0
18S	1275	G	457	618	1075	0.0418319	0	0.0401881	1013	977	1990	0.0344941	0	0.0333601	236	379	615	0.12426	0	0	0.0245161	0.0175582
18S	1276	A	341	355	696	0.651108	0.0582802	0.394689	1217	919	2136	0.0428066	0	0	160	190	350	0.596803	0	0.374417	0.256369	0.181469
18S	1277	C	383	726	1109	0.072993	0	0.0680846	1133	1579	2712	0.25816	0	0	171	645	816	0.369672	0	0	0.0226949	0.0320954
18S	1278	A	331	541	872	0.648225	0	0.39356	976	796	1772	0.230939	0	0.187698	101	188	289	1.10793	0.134802	0.526462	0.36924	0.139365
18S	1279	C	334	769	1103	0.534924	0.0218653	0.348708	731	957	1688	0.400178	0.00369842	0.285926	114	360	474	0.362129	0	0.266266	0.3003	0.0351577
18S	1280	G	463	1031	1494	0.217852	0	0.178981	737	641	1378	0.769567	0.132055	0.435068	108	330	438	0.503341	0.0442661	0.335323	0.316457	0.105395
18S	1281	G	845	967	1812	0.100411	0	0.0912941	913	631	1544	0.602006	0.119629	0.375935	160	709	869	0.26318	0	0	0.155743	0.160098
18S	1282	A	706	813	1519	0.388713	0	0.280042	1148	852	2000	0.205264	0	0.170377	169	320	489	0.381837	0	0.276734	0.242384	0.0509348
18S	1283	C	1214	1280	2494	0.11817	0	0	1512	1007	2519	0.0129497	0	0.0127892	220	412	632	0.120976	0	0.108073	0.0402872	0.048215
18S	1284	A	2469	1487	3956	0.448668	0	0	2675	1235	3910	0.360999	0	0	695	267	962	0.266147	0	0	0	0
18S	1285	G	3127	988	4115	0.447811	0	0	3054	1134	4188	0.379149	0	0	865	277	1142	0.358025	0	0	0	0
18S	1286	G	1815	823	2638	0.0392152	0	0	2045	979	3024	0.0430927	0	0	450	355	805	0.0363386	0	0.0351064	0.0117021	0.0165493
18S	1287	A	2331	947	3278	0.242696	0	0	2367	905	3272	0.0774417	0	0	689	243	932	0.0698702	0	0	0	0
18S	1288	U	291	41	332	7.48939	0.739347	0.882518	135	181	316	9.87974	0.788189	0.908349	63	20	83	10.7577	0.805036	0.915876	0.902248	0.0142856	1
18S	1289	U	2076	592	2668	0.0338287	0	0	2928	1659	4587	0.337603	0	0	825	188	1013	0.0864563	0	0	0	0
18S	1290	G	1995	458	2453	0.0424296	0	0.0407185	2226	904	3130	0.038007	0	0.0366267	788	353	1141	0.170665	0	0	0.0257817	0.0183068
18S	1291	A	1853	389	2242	0.104448	0	0.0946088	2272	845	3117	0.0438315	0	0.0420039	799	123	922	0.0799205	0	0.0740803	0.070231	0.0216477
18S	1292	C	2639	299	2938	0.236759	0	0	2979	1057	4036	0.248526	0	0	1250	237	1487	0.381377	0	0	0	0
18S	1293	A	2111	374	2485	0.11302	0	0	2635	1282	3917	0.241816	0	0	956	211	1167	0.193056	0	0	0	0
18S	1294	G	2257	238	2495	0.155191	0	0	2074	657	2731	0.147011	0	0.128209	793	195	988	0.0481182	0	0	0.0427365	0.0604385
18S	1295	A	2207	289	2496	0.150274	0	0	2257	905	3162	0.00592967	0	0	803	196	999	0.0586444	0	0	0	0
18S	1296	U	1515	511	2026	0.00709861	0	0	1687	1264	2951	0.00436239	0	0	594	340	934	0.0499109	0	0	0	0
18S	1297	U	1607	590	2197	0.14361	0	0	1771	1915	3686	0.249489	0	0	796	302	1098	0.25779	0	0	0	0
18S	1298	G	900	327	1227	0.564911	0.129553	0.361174	1034	591	1625	0.79851	0.152945	0.444136	403	254	657	0.236559	0.0168616	0.191539	0.332283	0.105126
18S	1299	A	658	494	1152	0.577681	0.105882	0.36636	788	915	1703	0.663941	0.08824	0.399158	303	141	444	0.720774	0.182717	0.419414	0.394977	0.02186
18S	1300	U	1184	686	1870	0.0765307	0	0	1592	2655	4247	0.412194	0	0	486	171	657	0.0424856	0	0.0408137	0.0136046	0.0192398
18S	1301	A	758	675	1433	0.232605	0	0.188817	1339	945	2284	0.174899	0	0.148919	374	118	492	0.323417	0	0.244755	0.194164	0.0393074
18S	1302	G	431	279	710	1.59639	0.35481	0.615183	755	395	1150	1.39466	0.275603	0.582616	287	113	400	0.536658	0.0312752	0.349805	0.515868	0.118175
18S	1303	C	1248	455	1703	0.0257955	0	0.0251612	2140	555	2695	0.0526294	0	0	614	130	744	0.257569	0	0	0.00838708	0.0118611
18S	1304	U	1122	1003	2125	0.155644	0	0	1949	820	2769	0.0751424	0	0	487	84	571	0.0391997	0	0	0	0
18S	1305	C	1223	489	1712	0.139904	0	0.122796	2520	730	3250	0.170102	0	0	549	114	663	0.0837684	0	0	0.040932	0.0578866
18S	1306	U	734	2096	2830	0.308733	0	0	1889	1427	3316	0.149476	0	0	401	117	518	0.302912	0	0.232833	0.0776108	0.109758
18S	1307	U	328	2012	2340	0.115008	0	0	1319	853	2172	0.350095	0	0.2594	157	145	302	1.35834	0.151678	0.576781	0.278727	0.235866
18S	1308	U	224	1791	2015	0.0864363	0	0.0795958	925	1260	2185	0.417744	0.0339401	0.294749	159	202	361	1.05666	0.0869398	0.514466	0.29627	0.177538
18S	1309	C	407	1211	1618	0.438275	0.0805578	0.304853	1364	1009	2373	0.399462	0.0900137	0.285526	139	534	673	0.140439	0	0.123305	0.237895	0.0814105
18S	1310	U	351	2714	3065	0.292632	0	0	1478	2038	3516	0.045844	0	0	191	524	715	0.144444	0	0.126368	0.0421226	0.0595704
18S	1311	C	326	1911	2237	0.00546123	0	0.00543398	2387	2354	4741	0.271503	0	0	197	1736	1933	0.599661	0	0	0.00181133	0.0025616
18S	1312	G	266	2513	2779	0.226087	0	0	1736	1948	3684	0.00986582	0	0	160	991	1151	0.218374	0	0	0	0
18S	1313	A	264	1886	2150	0.0194741	0	0.0191109	897	2218	3115	0.233736	0	0.189503	165	358	523	0.950297	0.0127961	0.487735	0.232116	0.193673
18S	1314	U	335	2027	2362	0.0788828	0	0	899	3539	4438	0.146722	0	0	242	487	729	0.468143	0	0.319165	0.106388	0.150456
18S	1315	U	398	1631	2029	0.127537	0	0.113161	1220	3264	4484	0.128995	0	0	215	793	1008	0.13928	0	0.122359	0.0785065	0.0556393
18S	1316	C	344	1270	1614	0.511496	0.0968971	0.338543	1278	2951	4229	0.0780168	0	0	170	986	1156	0.0273888	0	0.0266811	0.121741	0.153688
18S	1317	C	640	1211	1851	0.352508	0.0408556	0.260737	1236	4430	5666	0.349428	0	0	334	1450	1784	0.324899	0	0	0.0869123	0.122913
18S	1318	G	600	791	1391	1.04603	0.231007	0.511429	763	2193	2956	0.361369	0	0.265511	298	546	844	0.653859	0.0445859	0.395637	0.390859	0.100452
18S	1319	U	406	2317	2723	0.0429189	0	0.0411672	616	3727	4343	0.11172	0	0	250	892	1142	0.239351	0	0.193262	0.0781431	0.0831184
18S	1320	G	961	1931	2892	0.0152552	0	0	1295	1468	2763	0.389343	0	0.280308	532	858	1390	0.0100008	0	0.00990883	0.0967391	0.129866
18S	1321	G	1516	2130	3646	0.177138	0	0	2483	1426	3909	0.065044	0	0	847	1208	2055	0.305361	0	0	0	0
18S	1322	G	1586	1959	3545	0.153578	0	0	1029	689	1718	1.11812	0.0568148	0.528029	830	411	1241	0.197835	0	0.165272	0.2311	0.220535
18S	1323	U	1887	2272	4159	0.23961	0	0	1019	2488	3507	0.013626	0	0.0134466	1087	913	2000	0.285607	0	0	0.0044822	0.00633879
18S	1324	G	4586	1703	6289	0.523332	0	0	4232	1929	6161	0.484341	0	0	2307	558	2865	0.558696	0	0	0	0
18S	1325	G	2269	940	3209	0.113465	0	0.101931	2971	1258	4229	0.115823	0	0	860	360	1220	0.188443	0	0.158672	0.0868678	0.0656475
18S	1326	U	113	198	311	11.863	0.777482	0.922487	45	26	71	60.298	0.941917	0.983909	32	5	37	39.7453	0.918832	0.976088	0.960828	0.0272983	1
18S	1327	G	4051	976	5027	0.297072	0	0	4124	484	4608	0.092141	0	0	1800	392	2192	0.433232	0	0	0	0
18S	1328	G	74	56	130	30.067	0.898845	0.968049	101	14	115	41.2546	0.924726	0.976533	32	20	52	25.3451	0.869249	0.962732	0.969105	0.00568362	1
18S	1329	U	4529	733	5262	0.355904	0	0	6039	1124	7163	0.399533	0	0	1518	278	1796	0.375861	0	0	0	0
18S	1330	G	2993	200	3193	0.0884958	0	0.0813244	3235	830	4065	0.182003	0	0.15401	643	181	824	0.365724	0	0.268025	0.167787	0.0768404
18S	1331	C	5861	346	6207	0.541276	0	0	6341	2921	9262	0.54521	0	0	1265	228	1493	0.388279	0	0	0	0
18S	1332	A	4754	218	4972	0.43706	0	0	4597	2120	6717	0.339453	0	0	1025	140	1165	0.224652	0	0	0	0
18S	1333	U	3574	346	3920	0.281039	0	0	2390	3763	6153	0.266311	0	0	837	176	1013	0.0801885	0	0	0	0
18S	1334	G	2014	268	2282	0.16215	0	0.139579	979	3319	4298	0.0247318	0	0.0241404	599	151	750	0.165897	0	0.142454	0.102058	0.0551084
18S	1335	G	1083	172	1255	1.15875	0.195418	0.536967	358	2276	2634	0.701801	0.072438	0.412479	298	100	398	1.47388	0.242079	0.596381	0.515276	0.0766283
18S	1336	C	551	298	849	1.93997	0.262289	0.660125	1950	1662	3612	0.0929821	0	0.0850935	258	200	458	1.17817	0.157958	0.54144	0.428886	0.24788
18S	1337	C	892	237	1129	1.127	0.0400275	0.530075	3642	788	4430	0.182229	0	0	525	150	675	0.594395	0.00710153	0.373149	0.301075	0.222322
18S	1338	G	616	152	768	2.08039	0.247206	0.675651	1586	579	2165	0.632461	0.0574684	0.387538	484	224	708	0.702868	0.071115	0.413098	0.492096	0.130212
18S	1339	U	1041	225	1266	0.851223	0.0773514	0.460013	1310	644	1954	0.710224	0.0779197	0.415406	671	251	922	0.464873	0.0465962	0.317582	0.397667	0.0594847
18S	1340	U	1435	230	1665	0.447486	0.0592709	0.309275	865	562	1427	1.24769	0.231808	0.555272	852	220	1072	0.400953	0.0695188	0.286391	0.383646	0.121717
18S	1341	C	2193	506	2699	0.0428107	0	0	1512	650	2162	0.417943	0	0.294849	1517	329	1846	0.122547	0	0	0.0982831	0.138993
18S	1342	U	2764	472	3236	0.05744	0	0	1980	1175	3155	0.0143219	0	0	1680	469	2149	0.125984	0	0	0	0
18S	1343	U	2703	1132	3835	0.118526	0	0	2365	1119	3484	0.118412	0	0	1738	549	2287	0.106473	0	0	0	0
18S	1344	A	4203	773	4976	0.221773	0	0	3856	1545	5401	0.470906	0	0	2556	436	2992	0.273312	0	0	0	0
18S	1345	G	3670	483	4153	0.108915	0	0.098239	2853	1078	3931	0.198138	0	0	2267	521	2788	0.156444	0	0	0.0327463	0.0463103
18S	1346	U	2152	1231	3383	0.561137	0.0603393	0.359509	1475	1017	2492	0.405816	0	0.288752	1422	797	2219	0.143268	0	0.125364	0.257875	0.0980512
18S	1347	U	2213	2386	4599	0.295193	0	0.227953	1344	1122	2466	0.599374	0.00460226	0.37485	1186	1371	2557	0.034315	0	0.0331891	0.211997	0.139938
18S	1348	G	3693	3982	7675	0.217676	0	0	2231	2340	4571	0.15829	0	0	1411	2444	3855	0.361393	0	0	0	0
18S	1349	G	1277	3263	4540	0.497176	0.022484	0.332125	718	1515	2233	1.00915	0.143099	0.502388	458	1413	1871	0.41396	0	0.292877	0.375797	0.0909364
18S	1350	U	1356	7966	9322	0.313874	0	0	936	2507	3443	0.318919	0	0.241856	540	2577	3117	0.237396	0	0	0.0806188	0.114012
18S	1351	G	3732	5224	8956	0.282435	0	0	3250	676	3926	0.202722	0	0.168588	1280	1150	2430	0.0597102	0	0	0.0561961	0.0794733
18S	1352	G	5012	3154	8166	0.20899	0	0	4399	807	5206	0.0439259	0	0	1797	627	2424	0.110167	0	0	0	0
18S	1353	A	7736	4559	12295	0.52739	0	0	6961	2102	9063	0.43797	0	0	2757	603	3360	0.423482	0	0	0	0
18S	1354	G	2911	2051	4962	0.299165	0	0.230311	2165	1373	3538	0.804364	0.0916709	0.445858	686	303	989	1.14331	0.21404	0.533684	0.403284	0.127458
18S	1355	C	4603	2096	6699	0.160133	0	0	3775	4746	8521	0.302859	0	0	902	704	1606	0.135179	0	0.119147	0.0397158	0.0561666
18S	1356	G	1396	1510	2906	0.928965	0.152887	0.481673	2541	2055	4596	0.442835	0	0.306966	437	218	655	1.78684	0.277838	0.641521	0.47672	0.136627
18S	1357	A	1407	1250	2657	0.90627	0.0868891	0.475509	3238	3336	6574	0.0157347	0	0.0154933	675	139	814	1.08076	0.103685	0.519714	0.336905	0.227988
18S	1358	U	2300	866	3166	0.435547	0	0.303468	5032	2635	7667	0.113957	0	0	1368	343	1711	0.0937111	0	0	0.101156	0.143056
18S	1359	U	2107	793	2900	0.470815	0	0.32018	4562	4880	9442	0.276068	0	0	1033	706	1739	0.0892976	0	0	0.106727	0.150934
18S	1360	U	3653	1804	5457	0.385687	0	0	5787	5390	11177	0.439866	0	0	1520	1045	2565	0.464558	0	0	0	0
18S	1361	G	989	627	1616	1.20893	0.119975	0.547446	1894	1523	3417	1.03426	0.103864	0.508495	443	432	875	0.787697	0	0.440903	0.498948	0.0440169
18S	1362	U	1326	856	2182	0.509345	0	0.337563	2197	2016	4213	0.538248	0	0.349964	539	424	963	0.649896	0	0.394149	0.360559	0.0242855
18S	1363	C	2648	1596	4244	0.278181	0	0	3522	3568	7090	0.167812	0	0	1166	478	1644	0.0325903	0	0	0	0
18S	1364	U	2772	1559	4331	0.294532	0	0	3471	3841	7312	0.250414	0	0	1123	754	1877	0.135978	0	0	0	0
18S	1365	G	3898	1042	4940	0.372599	0	0	4608	4719	9327	0.490954	0	0	1921	1054	2975	0.481963	0	0	0	0
18S	1366	G	1139	435	1574	1.32655	0.162196	0.570335	957	1135	2092	1.39011	0.226121	0.581725	306	402	708	1.58757	0.248494	0.613872	0.588644	0.0184348
18S	1367	U	949	483	1432	1.66308	0.243664	0.624658	850	976	1826	1.45549	0.220098	0.592882	192	546	738	1.65981	0.218631	0.624351	0.613964	0.0149074
18S	1368	U	1744	1215	2959	0.514032	0	0.339588	1520	2478	3998	0.044061	0	0.0422117	287	1844	2131	0.0558526	0	0	0.127266	0.15112
18S	1369	A	1434	1554	2988	0.618338	0	0.382161	1137	1497	2634	0.586338	0.00128204	0.369706	283	1605	1888	0.141939	0	0.124354	0.292074	0.118705
18S	1370	A	1219	1753	2972	0.745158	0	0.427068	1180	1498	2678	0.493497	0	0.330513	370	1355	1725	0.303824	0	0.233129	0.330237	0.0791757
18S	1371	U	970	5099	6069	0.104086	0	0	1211	1708	2919	0.410689	0	0.291197	341	2228	2569	0.0873973	0	0	0.0970657	0.137272
18S	1372	U	817	5791	6608	0.119675	0	0	1654	1723	3377	0.208993	0	0.172908	249	2003	2252	0.0971741	0	0.0886035	0.0871704	0.0705965
18S	1373	C	2712	4338	7050	0.106598	0	0	2588	1914	4502	0.0423569	0	0	1089	3448	4537	0.48064	0	0	0	0
18S	1374	C	3690	11273	14963	0.584017	0	0	2906	2042	4948	0.0133338	0	0	1132	2420	3552	0.255377	0	0	0	0
18S	1375	G	3001	1413	4414	0.813613	0	0.44867	2322	1094	3416	0.589494	0.0721446	0.370937	950	784	1734	0.678149	0.0557236	0.404244	0.407951	0.0318425
18S	1376	A	3722	2037	5759	0.426375	0	0.298959	2411	2625	5036	0.134694	0	0.118726	1238	516	1754	0.697771	0.0908334	0.411131	0.276272	0.120447
18S	1377	U	7958	2084	10042	0.239105	0	0	5230	4410	9640	0.453897	0	0	2780	1417	4197	0.377637	0	0	0	0
18S	1378	A	5344	1451	6795	0.235124	0	0.190387	3043	3703	6746	0.112313	0	0	1803	1099	2902	0.0408313	0	0	0.0634624	0.0897493
18S	1379	A	4562	1449	6011	0.428018	0	0.299764	2564	2741	5305	0.174413	0	0.148534	1672	517	2189	0.288782	0	0.224153	0.22415	0.0617391
18S	1380	C	9586	4044	13630	0.438981	0	0	4686	5398	10084	0.435481	0	0	2319	1205	3524	0.265485	0	0	0	0
18S	1381	G	6957	3676	10633	0.292056	0	0	3025	3638	6663	0.112633	0	0	1943	1020	2963	0.133525	0	0	0	0
18S	1382	A	6167	1380	7547	0.0219617	0	0.0214925	2876	4110	6986	0.194929	0	0	2014	910	2924	0.150974	0	0	0.00716417	0.0101317
18S	1383	A	77	22	99	82.566	0.961644	0.988152	33	420	453	12.3656	0.797213	0.925333	24	11	35	74.3194	0.960625	0.987087	0.966857	0.0293651	1
18S	1384	C	9988	3302	13290	0.512931	0	0	2397	6128	8525	0.45148	0	0	2048	1462	3510	0.414627	0	0	0	0
18S	1385	G	4931	2959	7890	0.167493	0	0	618	3203	3821	0.241651	0	0.194662	1212	861	2073	0.0304886	0	0	0.0648872	0.0917643
18S	1386	A	2574	3333	5907	0.0780053	0	0.0723722	227	4812	5039	0.142851	0	0	1514	2021	3535	0.528786	0	0	0.0241241	0.0341166
18S	1387	G	1389	5096	6485	0.157721	0	0	779	2355	3134	0.275669	0	0.216152	810	1383	2193	0.290656	0	0	0.0720505	0.101895
18S	1388	A	141	3153	3294	0.562017	0	0.359872	332	1707	2039	0.832598	0	0.454448	206	567	773	0.9059	0	0.475636	0.429985	0.0503266
18S	1389	C	1734	2749	4483	0.00283725	0	0.00282985	927	2192	3119	0.0794836	0	0.073653	308	512	820	0.582921	0	0.36854	0.148341	0.158366
18S	1390	U	2921	2921	5842	0.295014	0	0	856	3611	4467	0.269972	0	0	143	213	356	2.662	0.290146	0.727482	0.242494	0.342938
18S	1391	C	27	72	99	38.5387	0.933837	0.974955	166	751	917	2.73539	0.465207	0.732504	11	8	19	58.5428	0.930959	0.984032	0.897164	0.116491	1	0.974955	0.765312	0.984032	0.9081	0.101034
18S	1392	U	2753	683	3436	0.106805	0	0	546	3342	3888	0.223102	0	0	133	537	670	0.531677	0	0.347459	0.11582	0.163794
18S	1393	G	1479	1463	2942	0.0542681	0	0	755	2148	2903	0.0482017	0	0.0460003	149	486	635	0.512124	0	0.339031	0.128344	0.150157
18S	1394	G	421	1725	2146	0.24504	0	0.196886	486	1200	1686	0.941698	0.153691	0.485135	92	486	578	0.850739	0.0304549	0.460105	0.380709	0.130383
18S	1395	C	566	1498	2064	0.283223	0	0.220796	983	2916	3899	0.210499	0	0	205	1470	1675	0.36137	0	0	0.0735985	0.104084
18S	1396	A	296	962	1258	1.11637	0.0662656	0.527691	966	2124	3090	0.0303965	0	0.0295091	158	790	948	0.317726	0	0.24131	0.26617	0.20414
18S	1397	U	214	1856	2070	0.21962	0	0.180144	1075	3699	4774	0.364852	0	0	284	1433	1717	0.233624	0	0	0.060048	0.0849207
18S	1398	G	373	1386	1759	0.699798	0.0896435	0.411832	734	1979	2713	0.269234	0	0.212185	213	651	864	0.801927	0.0413954	0.445324	0.356447	0.102921
18S	1399	C	863	1078	1941	0.806271	0.0688971	0.4465	847	2132	2979	0.16437	0	0.141207	245	1707	1952	0.204534	0	0	0.195902	0.186341
18S	1400	U	1531	2991	4522	0.211696	0	0	1074	3191	4265	0.199341	0	0	297	2856	3153	0.52231	0	0	0	0
18S	1401	A	1059	2703	3762	0.100186	0	0.0910848	925	1496	2421	0.562217	0.127092	0.359979	262	1456	1718	0.0141684	0	0.0139785	0.155014	0.148311
18S	1402	A	781	2436	3217	0.50144	0	0.334042	812	1937	2749	0.400917	0.0839033	0.286256	223	957	1180	0.542008	0.0504583	0.351688	0.323995	0.0276409
18S	1403	C	961	3106	4067	0.28521	0	0.221959	1363	3367	4730	0.227652	0	0	265	1761	2026	0.147953	0	0	0.0739865	0.104633
18S	1404	U	810	5919	6729	0.19052	0	0	1397	2476	3873	0.0488269	0	0	343	1222	1565	0.117901	0	0.105527	0.0351756	0.0497458
18S	1405	A	850	9877	10727	0.506426	0	0	1656	2879	4535	0.208027	0	0	282	1654	1936	0.138226	0	0	0	0
18S	1406	G	918	4384	5302	0.177411	0	0.150703	1445	2625	4070	0.115211	0	0	302	1362	1664	0.0279947	0	0	0.0502344	0.0710421
18S	1407	U	1042	5735	6777	0.0967493	0	0	1765	2358	4123	0.180154	0	0	272	1454	1726	0.169645	0	0	0	0
18S	1408	U	1196	7817	9013	0.364608	0	0	2935	2157	5092	0.395065	0	0	414	1528	1942	0.339223	0	0	0	0
18S	1409	A	454	4744	5198	0.144214	0	0.126059	1082	1488	2570	0.212066	0	0.175019	195	867	1062	0.191418	0	0.160791	0.153956	0.020564
18S	1410	C	663	6320	6983	0.23011	0	0	649	1914	2563	0.0714509	0	0.0667104	415	911	1326	0.199539	0	0	0.0222368	0.0314476
18S	1411	G	304	3549	3853	0.347434	0	0.257898	90	2028	2118	0.181889	0	0.153958	204	399	603	0.657892	0.0556221	0.397221	0.269693	0.0996612
18S	1412	C	244	6019	6263	0.340226	0	0	418	2118	2536	0.157062	0	0	136	953	1089	0.271009	0	0	0	0
18S	1413	G	141	4581	4722	0.199504	0	0	189	891	1080	0.873533	0.151233	0.466479	70	369	439	0.674874	0.0662103	0.403488	0.289989	0.206659
18S	1414	A	34	1698	1732	1.01728	0.193968	0.504427	108	667	775	1.31838	0.215679	0.568981	22	196	218	1.92476	0.276487	0.659121	0.57751	0.0634406
18S	1415	C	58	1523	1581	0.773121	0.0856356	0.436178	105	687	792	0.95096	0.190707	0.487747	18	137	155	2.42144	0.348741	0.709054	0.544326	0.118367
18S	1416	C	69	1354	1423	0.655314	0	0.396053	278	674	952	0.490533	0.0324463	0.329331	48	95	143	2.3331	0.314349	0.701441	0.475608	0.161994
18S	1417	C	145	1273	1418	0.354373	0	0.261787	740	724	1464	0.0811604	0	0	157	124	281	0.584043	0	0.369531	0.210439	0.155168
18S	1418	C	277	666	943	0.836935	0	0.455878	820	636	1456	0.0714939	0	0	291	192	483	0.0789945	0	0	0.151959	0.214903
18S	1419	C	276	552	828	0.699906	0	0.412025	684	641	1325	0.00687112	0	0.00682935	181	221	402	0.0950372	0	0.0869861	0.168613	0.175201
18S	1420	G	427	267	694	0.816067	0.121921	0.449716	727	492	1219	0.163415	0	0.140561	288	172	460	0.00248253	0	0.00248175	0.197586	0.186982
18S	1421	A	369	249	618	1.12468	0.210004	0.529744	556	925	1481	0.0260684	0	0.0254228	182	262	444	0.140999	0	0.123819	0.226329	0.218275
18S	1422	G	353	277	630	1.31083	0.24992	0.567644	514	522	1036	0.707629	0.1313	0.414627	128	263	391	0.462982	0	0.317017	0.433096	0.103148
18S	1423	C	962	1063	2025	0.27571	0	0	1611	794	2405	0.277824	0	0	526	542	1068	0.496019	0	0	0	0
18S	1424	G	1097	611	1708	0.0012808	0	0.00127991	1201	756	1957	0.0171433	0	0	457	389	846	0.29188	0	0	0.000426637	0.000603356
18S	1425	G	813	413	1226	0.564041	0.0134845	0.360818	860	488	1348	0.557104	0.0677547	0.357953	314	138	452	0.419573	0	0.296023	0.338265	0.0298921
18S	1426	U	1170	815	1985	0.0170863	0	0.0168076	1244	583	1827	0.186233	0	0.157067	409	137	546	0.147776	0	0.128955	0.100943	0.0605899
18S	1427	C	1379	879	2258	0.0690178	0	0	1577	1028	2605	0.149083	0	0	393	246	639	0.0528299	0	0	0	0
18S	1428	G	1606	1793	3399	0.393193	0	0	2207	1453	3660	0.39098	0	0	601	275	876	0.358938	0	0	0	0
18S	1429	G	1952	1213	3165	0.312424	0	0	1672	529	2201	0.170602	0	0.145796	403	211	614	0.0665944	0	0	0.0485985	0.0687287
18S	1430	C	2502	1006	3508	0.393563	0	0	1812	1095	2907	0.123521	0	0	569	177	746	0.321776	0	0	0	0
18S	1431	G	1222	595	1817	0.26971	0	0.212511	1570	691	2261	0.20168	0	0.167893	250	93	343	0.496738	0.0896835	0.332526	0.237643	0.0695208
18S	1432	U	706	1761	2467	0.119868	0	0	1030	1368	2398	0.145857	0	0.127337	122	192	314	0.574921	0.111554	0.365785	0.164374	0.15161
18S	1433	C	782	325	1107	0.98916	0.189024	0.497501	1333	1285	2618	0.0361928	0	0.0349415	156	162	318	0.475026	0.0606733	0.322732	0.285058	0.190709
18S	1434	C	1100	183	1283	0.580071	0.00271646	0.367298	1943	1104	3047	0.157746	0	0	234	86	320	0.379924	0.00496936	0.275945	0.214414	0.156133
18S	1435	C	1901	112	2013	0.128098	0	0	2812	953	3765	0.371718	0	0	289	93	382	0.102756	0	0.0934022	0.0311341	0.0440302
18S	1436	C	2062	147	2209	0.315028	0	0	1712	1047	2759	0.159227	0	0	327	128	455	0.158358	0	0	0	0
18S	1437	C	1924	239	2163	0.392961	0	0	1887	1238	3125	0.322805	0	0	253	203	456	0.168393	0	0	0	0
18S	1438	A	1071	112	1183	0.0934028	0	0.08549	912	840	1752	0.205476	0	0.170533	181	173	354	0.111362	0	0.100457	0.118827	0.0370689
18S	1439	A	835	62	897	0.284905	0	0.221925	924	548	1472	0.329516	0	0.247973	203	141	344	0.180934	0	0.15359	0.207829	0.0398002
18S	1440	C	523	112	635	0.769514	0.0626237	0.43526	575	360	935	0.999964	0.1478	0.500258	134	193	327	0.324255	0	0.245423	0.393647	0.108117
18S	1441	U	722	222	944	0.0594004	0	0.0561258	923	1022	1945	0.209381	0	0	197	512	709	0.444664	0	0	0.0187086	0.026458
18S	1442	U	27	42	69	15.2473	0.743382	0.939277	40	129	169	8.72856	0.702828	0.897753	15	21	36	13.1096	0.792549	0.930909	0.922646	0.017931	1
18S	1443	C	341	464	805	0.498746	0	0.333051	491	1046	1537	0.00315706	0	0.00314916	149	513	662	0.137908	0	0	0.112067	0.156265
18S	1444	U	197	463	660	1.27519	0	0.560849	368	786	1154	0.437412	0	0.304489	108	234	342	1.20149	0	0.546486	0.470608	0.11761
18S	1445	U	203	291	494	2.69681	0.313071	0.729896	390	576	966	0.883259	0.0445536	0.469263	107	390	497	0.818407	0	0.450566	0.549908	0.127499
18S	1446	A	519	728	1247	0.678196	0.0118702	0.404315	563	1161	1724	0.104818	0	0.0949234	187	526	713	0.453284	0	0.312204	0.270481	0.129708
18S	1447	G	256	446	702	2.69064	0.485024	0.729326	357	173	530	3.30245	0.541064	0.76791	147	164	311	3.18451	0.508668	0.761607	0.752948	0.0169003	1
18S	1448	A	1242	2108	3350	0.210179	0	0	1413	1702	3115	0.323328	0	0	654	564	1218	0.115705	0	0.103782	0.034594	0.0489233
18S	1449	G	3605	1222	4827	0.390442	0	0	2431	1414	3845	0.401043	0	0	2098	322	2420	0.419395	0	0	0	0
18S	1450	G	4402	1419	5821	0.455181	0	0	2527	1163	3690	0.329588	0	0	2177	265	2442	0.36532	0	0	0	0
18S	1451	G	2901	1299	4200	0.123695	0	0	2219	684	2903	0.0523722	0	0	2095	272	2367	0.306743	0	0	0	0
18S	1452	A	2306	1700	4006	0.0350914	0	0	1851	993	2844	0.0150713	0	0.0148526	1713	104	1817	0.0438761	0	0	0.00495088	0.00700161
18S	1453	C	3579	1122	4701	0.188712	0	0	2160	1080	3240	0.121132	0	0	2476	266	2742	0.419395	0	0	0	0
18S	1454	A	2189	934	3123	0.27579	0	0.216226	827	924	1751	0.791001	0.195701	0.441794	1384	212	1596	0.0502957	0	0.0479157	0.235312	0.161365
18S	1455	A	3613	1154	4767	0.25027	0	0	1260	2177	3437	0.178977	0	0	1312	261	1573	0.0106381	0	0	0	0
18S	1456	G	3312	734	4046	0.173086	0	0	1577	1389	2966	0.0740778	0	0	1776	135	1911	0.315202	0	0	0	0
18S	1457	U	2681	1902	4583	0.361955	0	0	1224	2538	3762	0.325768	0	0	713	223	936	0.291059	0	0.225629	0.0752095	0.106362
18S	1458	G	1361	1021	2382	0.216212	0.0181076	0.177836	1701	1144	2845	0.108308	0	0	545	260	805	0.26635	0	0.210535	0.129457	0.0925082
18S	1459	G	647	1059	1706	0.573801	0.117334	0.364731	520	1150	1670	0.515207	0.0516494	0.340159	161	168	329	1.73741	0.267836	0.635394	0.446761	0.13376
18S	1460	C	950	616	1566	0.507601	0.032725	0.336837	1020	2085	3105	0.303831	0	0	135	351	486	0.397422	0	0.284815	0.207217	0.148056
18S	1461	G	567	530	1097	1.05981	0.154963	0.514745	547	702	1249	0.854044	0.164442	0.460837	120	355	475	0.164939	0	0.141842	0.372475	0.16456
18S	1462	U	456	925	1381	0.553136	0	0.356307	548	1356	1904	0.096203	0	0.0878022	93	127	220	1.23967	0	0.554626	0.332912	0.191297
18S	1463	U	1266	571	1837	0.111395	0	0.100279	684	1497	2181	0.125751	0	0	112	143	255	0.48099	0	0.325635	0.141971	0.136169
18S	1464	C	1642	289	1931	0.0187026	0	0.0183685	652	1254	1906	0.0838781	0	0	96	181	277	0.198521	0	0.166137	0.0615019	0.0743673
18S	1465	A	1330	194	1524	0.371964	0	0.271247	537	814	1351	0.240705	0	0.194122	70	92	162	0.972256	0.0845657	0.494505	0.319958	0.127376
18S	1466	G	727	87	814	1.95217	0.388338	0.661542	313	378	691	1.53327	0.275446	0.605599	65	67	132	1.84528	0.11856	0.650259	0.639133	0.0241557
18S	1467	C	1634	737	2371	0.0650272	0	0.061081	393	1770	2163	0.300442	0	0	114	93	207	1.07553	0	0.519399	0.193493	0.231796
18S	1468	C	2949	1473	4422	0.395908	0	0	714	1117	1831	0.102165	0	0	185	493	678	0.302356	0	0	0	0
18S	1469	A	1425	1721	3146	0.0483953	0	0	336	870	1206	0.43789	0	0.304712	62	149	211	2.11756	0.220003	0.680265	0.328326	0.278219
18S	1470	C	1481	1118	2599	0.221855	0	0.181629	389	639	1028	0.729662	0.110609	0.42209	104	234	338	1.36949	0.184488	0.578688	0.394136	0.163299
18S	1471	C	1269	1380	2649	0.248562	0	0.199139	234	886	1120	0.691406	0.116771	0.408992	92	312	404	1.50137	0.26979	0.600812	0.402981	0.164038
18S	1472	C	1934	2525	4459	0.26155	0	0	456	1854	2310	0.145041	0	0	197	1072	1269	0.0498513	0	0	0	0
18S	1473	G	3203	1740	4943	0.32471	0	0	837	1126	1963	0.109804	0	0.0989856	430	863	1293	0.110931	0	0.0999234	0.066303	0.0468849
18S	1474	A	3677	2082	5759	0.442568	0	0	862	2162	3024	0.28054	0	0	497	1182	1679	0.0141733	0	0	0	0
18S	1475	G	793	1460	2253	0.524519	0.0296924	0.344156	730	1326	2056	0.138595	0	0.121776	404	1462	1866	0.0341606	0	0	0.155311	0.142488
18S	1476	A	818	1403	2221	0.507681	0.0213839	0.33683	627	1489	2116	0.141626	0	0.124108	423	1637	2060	0.0531673	0	0	0.153646	0.139088
18S	1477	U	820	2113	2933	0.106203	0	0.0960365	757	2580	3337	0.306897	0	0	524	2306	2830	0.302747	0	0	0.0320122	0.045272
18S	1478	U	901	3018	3919	0.219493	0	0	844	3207	4051	0.453773	0	0	741	3004	3745	0.492558	0	0	0	0
18S	1479	G	705	1510	2215	0.441591	0.0191123	0.306418	969	1250	2219	0.0558108	0	0.0528832	730	1537	2267	0.111528	0	0	0.119767	0.133736
18S	1480	A	905	1544	2449	0.224698	0	0.183534	1478	1491	2969	0.288739	0	0	1023	1918	2941	0.383156	0	0	0.0611779	0.0865186
18S	1481	G	1334	946	2280	0.230727	0	0.187539	704	761	1465	0.409277	0	0.290557	868	765	1633	0.094288	0	0.086212	0.188103	0.0834244
18S	1482	C	1073	1780	2853	0.0361753	0	0	658	1094	1752	0.0631742	0	0.0594523	801	779	1580	0.00281819	0	0.00281204	0.0207548	0.0273874
18S	1483	A	1246	2166	3412	0.194547	0	0	588	627	1215	0.447752	0	0.30945	838	314	1152	0.223995	0	0.183133	0.164194	0.12704
18S	1484	A	762	1796	2558	0.0512744	0	0.0487917	495	618	1113	0.350199	0	0.259541	463	175	638	0.874109	0.0586123	0.466803	0.258379	0.170654
18S	1485	U	844	3548	4392	0.445347	0	0	674	1119	1793	0.331865	0	0	437	288	725	0.248806	0	0.199455	0.0664851	0.0940241
18S	1486	A	314	1922	2236	0.242473	0	0.195223	250	496	746	0.658754	0	0.397458	149	177	326	1.36922	0.112105	0.578666	0.390449	0.156618
18S	1487	A	286	1275	1561	0.869811	0.0918338	0.465346	124	488	612	0.891825	0.0917744	0.471817	162	90	252	1.35384	0.14985	0.57613	0.504431	0.0507678
18S	1488	C	310	1987	2297	0.310487	0	0.237004	318	514	832	0.438402	0	0.305039	137	126	263	0.911658	0	0.477841	0.339961	0.101375
18S	1489	A	330	3128	3458	0.176994	0	0	421	551	972	0.199258	0	0.166293	219	92	311	0.346083	0	0.257717	0.141337	0.106682
18S	1490	G	20	101	121	25.6447	0.891744	0.962765	13	6	19	66.4156	0.95806	0.985898	13	0	13	29.1563	0.91565	0.969135	0.972599	0.00975637	1
18S	1491	G	574	3155	3729	0.243819	0	0	640	560	1200	0.0385327	0	0.0371328	238	126	364	0.0614612	0	0.0580523	0.0317284	0.0240059
18S	1492	U	664	3887	4551	0.43141	0	0	933	896	1829	0.352259	0	0	362	81	443	0.137813	0	0	0	0
18S	1493	C	734	3175	3909	0.328645	0	0	891	878	1769	0.281343	0	0	344	90	434	0.0598978	0	0.0566357	0.0188786	0.0266983
18S	1494	U	783	4541	5324	0.54776	0	0	1116	1648	2764	0.573185	0	0	439	152	591	0.142192	0	0	0	0
18S	1495	G	634	881	1515	0.793462	0	0.442582	508	540	1048	0.344233	0	0.256263	279	122	401	0.622692	0	0.384329	0.361058	0.0778241
18S	1496	U	1113	1698	2811	0.158223	0	0	798	1074	1872	0.306739	0	0	421	169	590	0.264918	0	0.209716	0.0699052	0.0988609
18S	1497	G	589	610	1199	1.12089	0.206104	0.528707	567	224	791	0.813384	0.114515	0.448857	230	368	598	0.427973	0	0.300057	0.425874	0.0947502
18S	1498	A	364	473	837	1.90868	0.322039	0.656471	346	578	924	0.498775	0.01565	0.333029	169	341	510	0.80387	0.0791073	0.44612	0.47854	0.13402
18S	1499	U	216	1294	1510	0.423583	0	0.297685	290	1143	1433	0.10812	0	0	161	1258	1419	0.395164	0	0	0.0992284	0.14033
18S	1500	G	106	1639	1745	0.123342	0	0.109855	157	548	705	0.815345	0.0645962	0.449491	53	930	983	0.0525971	0	0	0.186449	0.19133
18S	1501	C	309	1496	1805	0.0528793	0	0	153	1399	1552	0.32766	0	0	69	1908	1977	0.593591	0	0	0	0
18S	1502	C	643	1182	1825	0.0945844	0	0	200	846	1046	0.00264247	0	0	152	1523	1675	0.521519	0	0	0	0
18S	1503	C	864	1498	2362	0.376362	0	0	270	656	926	0.055148	0	0.0523192	198	905	1103	0.276651	0	0	0.0174397	0.0246635
18S	1504	U	569	2272	2841	0.525655	0	0	214	1079	1293	0.314709	0	0	160	284	444	0.772409	0.0198577	0.43635	0.14545	0.205697
18S	1505	U	585	992	1577	0.10821	0	0	315	1143	1458	0.442662	0	0	126	289	415	0.695459	0.0410795	0.410772	0.136924	0.19364
18S	1506	A	440	780	1220	0.0710893	0	0.0664218	269	317	586	0.408442	0	0.290347	118	180	298	0.998699	0.0423503	0.500512	0.28576	0.177246
18S	1507	G	145	393	538	1.29192	0.273059	0.564141	120	215	335	1.42563	0.272895	0.588458	41	144	185	1.78011	0.115589	0.641542	0.598047	0.0323183
18S	1508	A	126	312	438	1.48476	0.239297	0.598095	113	150	263	1.84251	0.3249	0.649063	26	67	93	3.2169	0.272332	0.764789	0.670649	0.0697429
18S	1509	U	173	575	748	0.224195	0	0.183337	162	574	736	0.0651892	0	0	67	129	196	0.472589	0	0.322034	0.168457	0.13189
18S	1510	G	81	456	537	0.509769	0	0.338063	67	270	337	1.21252	0.145978	0.548761	47	131	178	0.444507	0	0.308917	0.39858	0.106859
18S	1511	U	49	478	527	0.251368	0	0.201179	76	534	610	0.14359	0	0.12574	24	168	192	0.322568	0	0.244854	0.190591	0.0492009
18S	1512	C	57	507	564	0.110718	0	0.0998404	111	471	582	0.203126	0	0.169073	37	277	314	0.156684	0	0	0.0896377	0.0693996
18S	1513	C	84	512	596	0.241039	0	0.194486	140	601	741	0.0378257	0	0.0364945	52	184	236	0.352461	0	0.261423	0.164134	0.0943013
18S	1514	G	118	256	374	1.15413	0	0.53644	265	441	706	0.17245	0	0.147263	62	122	184	0.963063	0.106666	0.491947	0.391883	0.173924
18S	1515	G	243	260	503	0.773126	0	0.436513	509	701	1210	0.303386	0	0	83	153	236	0.791655	0.130737	0.4429	0.293138	0.207296
18S	1516	G	655	211	866	0.0428297	0	0.0411161	888	317	1205	0.283674	0	0	351	203	554	0.232833	0	0	0.0137054	0.0193823
18S	1517	G	209	208	417	1.5529	0.124884	0.608859	421	321	742	0.323224	0	0.244519	125	220	345	0.463038	0	0.317117	0.390165	0.157454
18S	1518	C	566	633	1199	0.117694	0	0	582	399	981	0.00075809	0	0.000758287	359	366	725	0.319865	0	0	0.000252762	0.00035746
18S	1519	U	791	2419	3210	0.711796	0	0	963	664	1627	0.408565	0	0	495	395	890	0.42847	0	0	0	0
18S	1520	G	253	369	622	1.03362	0	0.508667	298	379	677	0.601737	0.0677716	0.376024	192	301	493	0.144534	0	0.126506	0.337066	0.15843
18S	1521	C	771	802	1573	0.231103	0	0	602	488	1090	0.0357063	0	0	400	525	925	0.433789	0	0	0	0
18S	1522	A	325	453	778	0.732848	0	0.423229	297	366	663	0.636479	0.0916991	0.38929	187	211	398	0.46352	0	0.317259	0.376593	0.0441839
18S	1523	C	971	638	1609	0.192319	0	0	653	667	1320	0.242115	0	0	479	275	754	0.303105	0	0	0	0
18S	1524	G	617	346	963	0.506063	0	0.336249	449	445	894	0.191695	0	0.16101	210	131	341	0.647498	0.0885663	0.393718	0.296992	0.098975
18S	1525	C	1065	563	1628	0.171639	0	0	728	780	1508	0.363633	0	0	388	263	651	0.264571	0	0	0	0
18S	1526	G	600	329	929	0.459462	0.0034898	0.315048	575	356	931	0.0540176	0	0.0513015	139	109	248	0.889157	0.073422	0.471666	0.279339	0.173461
18S	1527	C	782	531	1313	0.00953831	0	0.00945531	586	425	1011	0.0500988	0	0	230	150	380	0.106387	0	0.0963855	0.0352803	0.04338
18S	1528	G	1077	324	1401	0.0879141	0	0	768	124	892	0.120007	0	0.107256	317	65	382	0.0145924	0	0	0.035752	0.050561
18S	1529	C	1573	221	1794	0.317227	0	0	805	152	957	0.113384	0	0.101933	465	36	501	0.279903	0	0	0.0339777	0.0480517
18S	1530	U	1770	145	1915	0.406025	0	0	901	114	1015	0.0516732	0	0.0491803	410	34	444	0.167441	0	0	0.0163934	0.0231838
18S	1531	A	710	63	773	0.568361	0.0269204	0.36269	316	94	410	1.77534	0.308226	0.640246	125	10	135	2.07312	0.289248	0.676216	0.559717	0.140091
18S	1532	C	1567	57	1624	0.377832	0	0	852	90	942	0.155885	0	0.134986	108	26	134	2.19901	0.331163	0.688999	0.274662	0.298118
18S	1533	A	539	106	645	0.637014	0.117793	0.3895	680	30	710	0.628536	0.049707	0.386285	158	14	172	1.77508	0.314638	0.640985	0.472257	0.119316
18S	1534	C	620	100	720	0.333842	0	0.250546	1730	78	1808	0.408433	0	0	311	25	336	0.512166	0.0638993	0.339363	0.196636	0.143693
18S	1535	U	478	282	760	0.129639	0	0.114895	1730	415	2145	0.514518	0	0	516	64	580	0.0907057	0	0	0.0382985	0.0541622
18S	1536	G	492	126	618	0.310178	0	0.237037	1122	192	1314	0.117195	0	0	854	77	931	0.40037	0	0	0.0790123	0.11174
18S	1537	A	388	196	584	0.370047	0	0.270436	433	226	659	0.961936	0.0648487	0.490678	504	75	579	0.180134	0	0.152862	0.304659	0.14002
18S	1538	C	348	135	483	0.836341	0	0.455952	948	346	1294	0.0378121	0	0.0364616	520	251	771	0.0259787	0	0.0253529	0.172589	0.200419
18S	1539	U	352	262	614	0.594923	0	0.373391	403	699	1102	0.342299	0	0.255182	378	543	921	0.00266329	0	0	0.209524	0.155818
18S	1540	G	152	476	628	0.829253	0.105708	0.453723	304	864	1168	0.386294	0	0.278824	277	525	802	0.30422	0	0.233481	0.32201	0.0949573
18S	1541	G	138	271	409	2.47978	0.449251	0.713126	294	462	756	1.46181	0.273803	0.594113	292	391	683	0.785721	0.173822	0.440363	0.582534	0.111656
18S	1542	C	608	618	1226	0.272915	0.0202476	0.214539	741	678	1419	0.365869	0.041767	0.268003	942	304	1246	0.0199679	0	0.0195924	0.167378	0.106755
18S	1543	U	949	959	1908	0.0397008	0	0	1519	653	2172	0.0156824	0	0	1171	217	1388	0.0132549	0	0.0130908	0.00436362	0.00617108
18S	1544	C	1677	382	2059	0.0337271	0	0.032642	2099	525	2624	0.133566	0	0	1614	264	1878	0.235456	0	0	0.0108807	0.0153876
18S	1545	A	1889	1074	2963	0.199134	0	0	2152	564	2716	0.116436	0	0	1810	239	2049	0.274005	0	0	0	0
18S	1546	G	1777	871	2648	0.0096808	0	0	2290	579	2869	0.121851	0	0	1211	213	1424	0.114136	0	0.102508	0.0341695	0.0483229
18S	1547	C	2463	1240	3703	0.273863	0	0	3244	1057	4301	0.415006	0	0	1948	444	2392	0.351474	0	0	0	0
18S	1548	G	1611	1145	2756	0.0848547	0	0.0782437	2210	799	3009	0.0635696	0	0	1149	440	1589	0.097638	0	0.0890038	0.0557492	0.0396646
18S	1549	U	2724	1860	4584	0.374247	0	0	2992	1309	4301	0.359306	0	0	1748	791	2539	0.341207	0	0	0	0
18S	1550	G	1564	1996	3560	0.178658	0	0	1496	214	1710	0.75866	0.139437	0.431529	872	98	970	0.867182	0.1353	0.46469	0.298739	0.211674
18S	1551	U	2016	2179	4195	0.343727	0	0	1587	249	1836	0.597006	0.0772512	0.373956	1233	36	1269	0.362397	0	0.266153	0.21337	0.157163
18S	1552	G	954	1009	1963	0.434442	0.0131404	0.302972	1907	251	2158	0.303083	0	0.232672	891	16	907	0.863975	0.0476677	0.463786	0.333143	0.0967339
18S	1553	C	1721	511	2232	0.158267	0	0.136694	3096	205	3301	0.22093	0	0	2054	35	2089	0.278134	0	0	0.0455648	0.0644383
18S	1554	C	2479	314	2793	0.187652	0	0	3127	180	3307	0.275998	0	0	2508	91	2599	0.479739	0	0	0	0
18S	1555	U	2040	356	2396	0.135734	0	0	2893	461	3354	0.33899	0	0	1927	184	2111	0.379498	0	0	0	0
18S	1556	A	789	184	973	0.968549	0.181688	0.492268	1341	512	1853	0.164275	0	0.141162	676	160	836	0.583964	0	0.368951	0.334127	0.145438
18S	1557	C	1363	146	1509	0.0475717	0	0.0454402	1754	410	2164	0.0619656	0	0	1014	262	1276	0.0591664	0	0	0.0151467	0.0214207
18S	1558	C	955	157	1112	0.221933	0	0.181758	1164	472	1636	0.199342	0	0.166294	280	366	646	0.847656	0.101228	0.459158	0.26907	0.134561
18S	1559	C	876	158	1034	0.207837	0	0.172211	821	567	1388	0.341437	0.0149633	0.254667	314	424	738	0.559044	0.00631265	0.358893	0.261924	0.0763849
18S	1560	U	855	276	1131	0.026757	0	0	1201	441	1642	0.0106783	0	0.0105718	401	536	937	0.0858327	0	0.0791255	0.0298991	0.0350749
18S	1561	A	405	147	552	0.825216	0.111734	0.452568	280	556	836	0.941298	0.200259	0.485179	228	294	522	0.773996	0.0288018	0.436772	0.458173	0.0201559
18S	1562	C	548	294	842	0.0337815	0	0.0327151	394	770	1164	0.292513	0.0132951	0.226464	207	800	1007	0.219775	0	0	0.086393	0.0999415
18S	1563	G	100	274	374	1.42661	0.311405	0.588549	259	1232	1491	0.0135389	0	0.0133669	61	576	637	0.266318	0	0.21057	0.270828	0.238652
18S	1564	C	174	519	693	0.196013	0	0.164087	275	780	1055	0.4869	0.0912049	0.327669	76	765	841	0.12151	0	0	0.163918	0.13377
18S	1565	C	173	918	1091	0.297466	0	0	498	921	1419	0.118192	0	0.105766	157	1148	1305	0.490556	0	0	0.0352554	0.0498587
18S	1566	G	212	589	801	0.0671793	0	0.063024	602	828	1430	0.209364	0	0.173219	154	559	713	0.0579988	0	0.054892	0.0970451	0.0539655
18S	1567	G	222	395	617	0.445254	0	0.308425	467	1353	1820	0.0336933	0	0	140	217	357	1.127	0.117233	0.530551	0.279659	0.21755
18S	1568	C	292	639	931	0.0313066	0	0.0303879	904	1256	2160	0.115168	0	0	265	388	653	0.185729	0	0.156839	0.062409	0.0679149
18S	1569	A	420	551	971	0.0914838	0	0.083895	786	1793	2579	0.228686	0	0	263	269	532	0.459037	0	0.315021	0.132972	0.133207
18S	1570	G	363	397	760	0.650168	0.0842174	0.394315	643	1144	1787	0.216474	0	0.178034	284	230	514	0.551715	0	0.355997	0.309449	0.0942319
18S	1571	G	414	333	747	0.878149	0.20092	0.467894	752	1279	2031	0.0835466	0	0.0771398	304	146	450	0.804139	0.00616143	0.446267	0.330434	0.179323
18S	1572	C	891	1073	1964	0.197947	0	0	1347	1795	3142	0.299296	0	0	651	812	1463	0.460747	0	0	0	0
18S	1573	G	575	495	1070	0.826714	0.0572047	0.4528	586	1212	1798	0.381193	0.0140764	0.276099	230	244	474	1.20405	0.000698943	0.546811	0.425237	0.112223
18S	1574	C	1333	729	2062	0.00205203	0	0.00204882	1027	2278	3305	0.270441	0	0	460	1120	1580	0.344585	0	0	0.000682939	0.000965821
18S	1575	G	1067	1045	2112	0.0834148	0	0.0770262	842	1592	2434	0.0951403	0	0.0869076	292	387	679	0.883431	0	0.469421	0.211118	0.182692
18S	1576	G	1533	1162	2695	0.101471	0	0	1057	1216	2273	0.256821	0	0.204413	405	427	832	0.682953	0.00315623	0.406096	0.203503	0.165789
18S	1577	G	1234	1018	2252	0.214677	0	0.1768	841	474	1315	1.50352	0.32358	0.600745	322	359	681	1.36072	0.268876	0.576759	0.451435	0.194443
18S	1578	U	1686	3698	5384	0.529454	0	0	1693	1688	3381	0.0271798	0	0	572	2028	2600	0.396723	0	0	0	0
18S	1579	A	1027	2737	3764	0.252342	0	0	1612	1748	3360	0.0385732	0	0.0371512	499	2097	2596	0.346259	0	0	0.0123837	0.0175132
18S	1580	A	645	1784	2429	0.288848	0	0.224185	1097	2213	3310	0.155633	0	0.134708	412	1209	1621	0.254055	0	0.202687	0.187193	0.0381361
18S	1581	C	1396	1429	2825	0.0900016	0	0.0825969	2249	2294	4543	0.149054	0	0	1127	1146	2273	0.0992378	0	0	0.0275323	0.0389366
18S	1582	C	1062	1462	2524	0.216554	0	0.178064	2338	2594	4932	0.19425	0	0	716	1245	1961	0.12058	0	0.107654	0.0952394	0.0732226
18S	1583	C	1466	2270	3736	0.253195	0	0	2719	3648	6367	0.399231	0	0	942	1735	2677	0.203693	0	0	0	0
18S	1584	G	1166	1120	2286	0.230054	0	0.187094	2183	1986	4169	0.0265015	0	0	706	1626	2332	0.0740487	0	0	0.0623647	0.088197
18S	1585	U	1481	1580	3061	0.216003	0	0	2303	1968	4271	0.1011	0	0	798	1649	2447	0.181413	0	0	0	0
18S	1586	U	2165	1955	4120	0.508525	0	0	3036	2389	5425	0.364852	0	0	1289	2225	3514	0.516219	0	0	0	0
18S	1587	G	926	1096	2022	0.0150821	0	0.0148653	1928	2090	4018	0.179434	0	0	684	1348	2032	0.160649	0	0	0.00495509	0.00700755
18S	1588	A	784	832	1616	0.129753	0	0.114914	1600	1435	3035	0.0155431	0	0	680	1145	1825	0.178496	0	0	0.0383046	0.0541709
18S	1589	A	247	524	771	1.1648	0.205669	0.538385	426	1032	1458	0.876605	0.201756	0.467293	226	373	599	1.36546	0.28869	0.577657	0.527778	0.0456756
18S	1590	C	248	573	821	0.662301	0	0.398716	430	961	1391	0.63928	0.105094	0.390147	221	396	617	0.891694	0.0957743	0.471777	0.420213	0.0366283
18S	1591	C	121	573	694	0.795795	0	0.443499	288	785	1073	0.86616	0.120143	0.464372	58	466	524	0.861397	0.00705909	0.463243	0.457038	0.00958458
18S	1592	C	64	639	703	0.487689	0	0.32813	201	848	1049	0.603418	0	0.376556	50	272	322	1.47093	0.00860826	0.596041	0.433576	0.116569
18S	1593	C	124	581	705	0.179021	0	0.152021	277	802	1079	0.250586	0	0.200524	74	250	324	0.761812	0	0.433159	0.261901	0.122706
18S	1594	A	106	233	339	1.28618	0.0949824	0.563313	239	598	837	0.371957	0	0.27135	80	174	254	0.760741	0	0.433022	0.422562	0.119423
18S	1595	U	159	267	426	0.638434	0	0.390219	335	692	1027	0.0454388	0	0	58	189	247	0.390815	0	0.281814	0.224011	0.164466
18S	1596	U	127	270	397	0.760804	0	0.432695	364	830	1194	0.221999	0	0	64	241	305	7.26216e-05	0	0	0.144232	0.203974
18S	1597	C	255	1451	1706	0.674002	0	0	441	699	1140	0.176298	0	0	173	313	486	0.459731	0	0	0	0
18S	1598	G	135	486	621	0.197946	0	0.16546	230	231	461	1.42898	0.222014	0.588829	70	143	213	0.414226	0	0.293871	0.349387	0.177242
18S	1599	U	222	520	742	0.180963	0	0.153408	370	385	755	0.679409	0	0.404871	124	153	277	0.259592	0	0.206683	0.254987	0.108193
18S	1600	G	128	313	441	1.21898	0	0.549903	339	264	603	1.3934	0.194468	0.582587	42	97	139	2.09643	0.164611	0.678613	0.603701	0.0546254
18S	1601	A	114	235	349	2.18902	0.18646	0.687039	362	401	763	1.21752	0.206752	0.549371	57	74	131	3.04015	0.364992	0.753898	0.663436	0.0851496
18S	1602	U	147	468	615	1.0246	0.0565317	0.506482	423	782	1205	0.66733	0.0876916	0.400438	48	125	173	2.81398	0.410746	0.73892	0.548613	0.14136
18S	1603	G	273	588	861	0.702913	0.0286825	0.413052	1227	494	1721	0.376726	0.0209701	0.273755	192	163	355	1.4177	0.189688	0.587065	0.424624	0.12817
18S	1604	G	643	1189	1832	0.140116	0	0	2308	717	3025	0.121091	0	0	536	229	765	0.404323	0	0.288181	0.0960603	0.13585
18S	1605	G	1311	1911	3222	0.474989	0	0	3109	774	3883	0.232813	0	0	1029	287	1316	0.0912005	0	0	0	0
18S	1606	G	942	343	1285	0.608856	0	0.378623	2490	265	2755	0.235942	0	0.190956	1095	206	1301	0.0469449	0	0.0448728	0.204818	0.136605
18S	1607	A	932	875	1807	0.177335	0	0.150695	2689	1340	4029	0.14483	0	0	1194	364	1558	0.0650346	0	0	0.0502317	0.0710383
18S	1608	U	1186	1110	2296	0.0554153	0	0	2760	2598	5358	0.361102	0	0	1293	609	1902	0.212518	0	0	0	0
18S	1609	C	1686	1860	3546	0.415409	0	0	1622	4017	5639	0.392914	0	0	1131	1966	3097	0.547568	0	0	0	0
18S	1610	G	1207	2512	3719	0.455535	0	0	2078	3294	5372	0.366884	0	0	1250	2278	3528	0.622285	0	0	0	0
18S	1611	G	452	3107	3559	0.469401	0	0	726	3593	4319	0.243663	0	0	226	1208	1434	0.0220596	0	0.0215982	0.00719941	0.0101815
18S	1612	G	332	1154	1486	0.263663	0	0.208761	381	2315	2696	0.15598	0	0.134976	138	1110	1248	0.0595854	0	0.0562772	0.133338	0.0622619
18S	1613	G	209	804	1013	0.730758	0.0532962	0.422459	361	954	1315	1.24973	0.244496	0.55569	62	598	660	0.838023	0.0375148	0.456313	0.478154	0.0565413
18S	1614	A	358	607	965	0.609616	0	0.378977	371	1295	1666	0.531307	0	0.347099	89	256	345	2.07874	0.22447	0.675826	0.467301	0.148023
18S	1615	U	417	620	1037	0.274256	0	0.215391	391	1387	1778	0.203204	0	0.168965	125	309	434	0.987637	0	0.497465	0.29394	0.145157
18S	1616	U	300	517	817	0.322304	0	0.24397	376	1866	2242	0.235686	0	0	127	398	525	0.198521	0	0.165902	0.136624	0.101729
18S	1617	G	216	207	423	1.04775	0	0.512248	315	579	894	0.695878	0.0523434	0.410606	76	100	176	1.5182	0.162992	0.604247	0.509034	0.0790866
18S	1618	C	290	288	578	0.0760123	0	0.0707561	405	589	994	0.23206	0	0.188505	119	96	215	0.575463	0	0.366342	0.208535	0.121501
18S	1619	A	190	137	327	0.653184	0.0382148	0.395837	337	258	595	0.818289	0.063509	0.450448	91	46	137	0.936151	0.00652618	0.485328	0.443871	0.0368294
18S	1620	A	303	91	394	0.153305	0	0.133219	529	235	764	0.252462	0	0.201783	139	39	178	0.221539	0	0.182194	0.172399	0.0288353
18S	1621	U	296	121	417	0.0761563	0	0	648	285	933	0.0942541	0	0	192	24	216	0.106656	0	0	0	0
18S	1622	U	374	114	488	0.325699	0	0	892	242	1134	0.352256	0	0	287	35	322	0.489542	0	0	0	0
18S	1623	A	177	84	261	0.360602	0	0.265777	403	206	609	0.180911	0	0.153409	80	36	116	0.601709	0	0.377682	0.265623	0.0915593
18S	1624	U	102	39	141	1.96745	0.0978683	0.664587	206	191	397	0.96608	0.0750101	0.492003	54	9	63	2.38264	0.185375	0.707642	0.621411	0.0931781
18S	1625	U	29	12	41	12.3291	0.614722	0.926631	42	108	150	5.73613	0.386165	0.852385	12	13	25	10.494	0.47911	0.916064	0.89836	0.0327943	1
18S	1626	C	53	28	81	7.45583	0.579299	0.883012	104	159	263	3.36532	0.29262	0.771591	37	22	59	5.47019	0.42091	0.847628	0.834077	0.0464856	1
18S	1627	C	153	43	196	3.14766	0.414618	0.75983	252	523	775	0.630871	0	0.387136	98	57	155	2.01132	0.225204	0.669345	0.605437	0.158721
18S	1628	C	400	127	527	0.715762	0.050666	0.41763	402	443	845	0.678881	0	0.40465	162	125	287	0.897878	0.093252	0.473963	0.432081	0.0300854
18S	1629	C	606	469	1075	0.0717472	0	0	616	659	1275	0.285275	0	0.222092	215	370	585	0.0818923	0	0.0758132	0.0993017	0.0921773
18S	1630	A	602	806	1408	0.223137	0	0	464	1347	1811	0.00125092	0	0	194	391	585	0.313159	0	0.238788	0.0795959	0.112566
18S	1631	U	1368	1222	2590	0.576444	0	0	744	3793	4537	0.615411	0	0	398	1083	1481	0.46384	0	0	0	0
18S	1632	G	604	1388	1992	0.37004	0	0	396	1779	2175	0.00207823	0	0	285	1089	1374	0.347014	0	0	0	0
18S	1633	A	578	1024	1602	0.17312	0	0	539	1801	2340	0.0412549	0	0	296	828	1124	0.126884	0	0	0	0
18S	1634	A	513	634	1147	0.208043	0	0.172339	323	1619	1942	0.200332	0	0.166969	209	741	950	0.0958991	0	0.0875912	0.1423	0.0387468
18S	1635	C	565	1087	1652	0.220508	0	0	640	3186	3826	0.443748	0	0	487	985	1472	0.319582	0	0	0	0
18S	1636	G	297	755	1052	0.215058	0	0.177132	582	1676	2258	0.0093355	0	0	357	1036	1393	0.294365	0	0	0.059044	0.0835009
18S	1637	A	501	950	1451	0.232736	0	0	702	2140	2842	0.287134	0	0	519	747	1266	0.258011	0	0	0	0
18S	1638	G	202	765	967	0.0487144	0	0.0464974	257	1193	1450	0.329382	0.00135665	0.247899	194	569	763	0.180337	0	0.152954	0.149117	0.0822668
18S	1639	G	237	229	466	1.08775	0.237948	0.52155	841	450	1291	0.418309	0.0181591	0.295096	402	126	528	0.624932	0.0910605	0.385037	0.400561	0.0930986
18S	1640	A	161	630	791	0.125379	0	0.111535	744	611	1355	0.289757	0	0.224789	406	258	664	0.218129	0	0.17929	0.171871	0.0465322
18S	1641	A	237	318	555	0.654516	0.0398151	0.396024	1058	481	1539	0.0938167	0	0.085821	514	205	719	0.0944753	0	0.0864299	0.189425	0.146088
18S	1642	U	180	434	614	0.399115	0	0.285594	598	371	969	0.627262	0.0650478	0.385715	338	69	407	0.890005	0.104564	0.471512	0.380941	0.0759758
18S	1643	U	135	212	347	1.6341	0.292644	0.621041	512	308	820	0.918852	0.154785	0.479159	164	47	211	2.7207	0.457506	0.732162	0.610787	0.103542
18S	1644	C	423	353	776	0.171171	0	0.146315	745	562	1307	0.112903	0	0.101519	401	141	542	0.378453	0.024073	0.274916	0.17425	0.0734935
18S	1645	C	642	389	1031	0.0506352	0	0	760	804	1564	0.0558608	0	0	701	176	877	0.12555	0	0	0	0
18S	1646	C	825	510	1335	0.226031	0	0	1146	1042	2188	0.350779	0	0	912	210	1122	0.318027	0	0	0	0
18S	1647	A	1243	244	1487	0.225821	0	0	1258	856	2114	0.30964	0	0	931	185	1116	0.290222	0	0	0	0
18S	1648	G	462	188	650	1.05653	0.149893	0.514128	653	365	1018	0.509879	0	0.337915	506	187	693	0.197807	0	0.16534	0.339127	0.142395
18S	1649	U	781	539	1320	0.0372361	0	0.0359256	1121	841	1962	0.277065	0	0	792	445	1237	0.372833	0	0	0.0119752	0.0169355
18S	1650	A	1180	523	1703	0.169757	0	0	881	332	1213	0.226414	0	0.184739	602	208	810	0.00775449	0	0.00770424	0.0641477	0.0853288
18S	1651	A	1634	354	1988	0.260282	0	0	1351	503	1854	0.259102	0	0	1046	244	1290	0.440485	0	0	0	0
18S	1652	G	899	339	1238	0.257968	0	0.205199	746	343	1089	0.257503	0	0.204922	280	183	463	0.610632	0.0558453	0.379634	0.263252	0.0822946
18S	1653	U	1562	941	2503	0.452751	0	0	942	779	1721	0.320687	0	0	411	379	790	0.215789	0	0	0	0
18S	1654	G	435	879	1314	0.0899113	0	0.0825517	402	159	561	1.10168	0.192032	0.524634	79	200	279	1.13948	0.165527	0.533488	0.380225	0.210518
18S	1655	C	846	919	1765	0.254153	0	0	661	357	1018	0.0361465	0	0.0349186	260	295	555	0.0911271	0	0	0.0116395	0.0164608
18S	1656	G	627	582	1209	0.0484757	0	0.0462709	856	111	967	0.000769054	0	0	156	131	287	0.592554	0.00476684	0.372891	0.139721	0.165955
18S	1657	G	1231	692	1923	0.461596	0	0	1090	136	1226	0.29329	0	0	217	110	327	0.212737	0	0.175861	0.0586204	0.0829017
18S	1658	G	232	427	659	0.537475	0.0497923	0.349928	326	242	568	0.502968	0.0471115	0.335042	136	85	221	0.555155	0.0314766	0.358014	0.347661	0.00951448
18S	1659	U	223	308	531	0.701378	0.0814166	0.412697	328	272	600	0.382769	0	0.277147	137	48	185	0.900956	0.0372503	0.475293	0.388379	0.0827002
18S	1660	C	238	166	404	0.852867	0.0983181	0.46091	347	203	550	0.428897	0.0123442	0.300541	170	125	295	0.287725	0	0.224025	0.328492	0.098707
18S	1661	A	162	106	268	1.55766	0.170943	0.609904	323	139	462	0.789153	0.155322	0.441609	172	41	213	1.31246	0	0.56871	0.540074	0.0716277
18S	1662	U	269	58	327	0.919444	0	0.479778	461	411	872	0.0500827	0	0	250	89	339	0.880882	0	0.469068	0.316282	0.223688
18S	1663	A	194	71	265	1.26211	0	0.558864	359	208	567	0.838185	0	0.456422	171	48	219	2.50773	0.305193	0.715843	0.577043	0.106685
18S	1664	A	234	92	326	0.798097	0.0567164	0.444613	462	322	784	0.536631	0	0.349516	298	59	357	2.14053	0.0875939	0.68219	0.492106	0.139904
18S	1665	G	374	60	434	0.442708	0.00121872	0.307349	580	590	1170	0.146133	0	0.127596	537	167	704	0.801024	0	0.445111	0.293352	0.130002
18S	1666	C	405	109	514	0.445027	0	0.308386	645	286	931	0.621924	0	0.383702	1030	444	1474	0.0879925	0	0	0.230696	0.165999
18S	1667	U	427	336	763	0.0726294	0	0.0677943	712	423	1135	0.430086	0	0.300927	1080	778	1858	0.227691	0	0	0.122907	0.128886
18S	1668	U	689	627	1316	0.35499	0	0	838	881	1719	0.0248837	0	0	1706	1045	2751	0.476898	0	0	0	0
18S	1669	G	261	409	670	0.529127	0	0.34637	433	3324	3757	0.596035	0	0	561	685	1246	0.360233	0	0.264988	0.203786	0.147879
18S	1670	C	475	1021	1496	0.31267	0	0	516	2931	3447	0.532982	0	0	648	4946	5594	0.779793	0	0	0	0
18S	1671	G	474	521	995	0.173739	0	0.148149	458	1740	2198	0.203107	0	0	580	618	1198	0.451877	0	0.311415	0.153188	0.127185
18S	1672	U	438	1622	2060	0.490226	0	0	547	822	1369	0.26159	0	0.207469	593	246	839	0.973915	0	0.49369	0.23372	0.202401
18S	1673	U	540	734	1274	0.0734641	0	0	571	693	1264	0.323434	0	0.244536	689	44	733	1.07384	0	0.518144	0.254227	0.211642
18S	1674	G	331	657	988	0.257207	0	0.204751	534	501	1035	0.527971	0	0.345756	675	90	765	0.757528	0	0.43134	0.327282	0.0934222
18S	1675	A	517	794	1311	0.10216	0	0	661	478	1139	0.251871	0	0.201337	982	63	1045	0.0569365	0	0.0539181	0.085085	0.0850987
18S	1676	U	426	888	1314	0.131289	0	0	575	778	1353	0.14149	0	0	967	106	1073	0.0831575	0	0	0	0
18S	1677	U	454	742	1196	0.103889	0	0	439	915	1354	0.292423	0	0	1247	191	1438	0.567701	0	0	0	0
18S	1678	A	13	155	168	5.76272	0.626848	0.852877	6	43	49	19.1451	0.884291	0.951305	36	35	71	8.67361	0.752356	0.897915	0.900699	0.0402312	1
18S	1679	A	163	1184	1347	0.309801	0	0	195	1015	1210	0.305	0	0	363	104	467	0.283927	0	0.221508	0.073836	0.10442
18S	1680	G	60	1488	1548	0.458002	0	0	58	455	513	0.71444	0.0392902	0.417193	166	96	262	1.23507	0.124816	0.553527	0.323573	0.235473
18S	1681	U	19	950	969	0.129164	0	0	30	603	633	0.345321	0	0.256984	86	152	238	1.36667	0.134088	0.578488	0.278491	0.236656
18S	1682	C	20	332	352	1.3983	0.179742	0.583728	23	508	531	0.565915	0	0.36183	59	398	457	0.138501	0	0.121886	0.355814	0.188594
18S	1683	C	36	418	454	0.7463	0	0.427899	33	564	597	0.346172	0	0.257473	44	370	414	0.239116	0	0.193349	0.292907	0.0989785
18S	1684	C	46	613	659	0.145825	0	0.127435	92	904	996	0.249694	0	0	76	251	327	0.512161	0.0543027	0.339379	0.155605	0.139975
18S	1685	U	72	941	1013	0.277022	0	0	156	1129	1285	0.422628	0	0	108	473	581	0.148415	0	0	0	0
18S	1686	G	70	277	347	1.18835	0.142654	0.543748	136	624	760	0.00316835	0	0.00316248	110	453	563	0.118716	0	0	0.182303	0.255583
18S	1687	C	141	284	425	0.669744	0.0484722	0.401671	248	705	953	0.222944	0	0	71	597	668	0.268809	0	0	0.13389	0.189349
18S	1688	C	278	368	646	0.131685	0	0.116521	283	272	555	0.43809	0	0.305014	106	733	839	0.423585	0	0	0.140512	0.125672
18S	1689	C	500	509	1009	0.272717	0	0	466	356	822	0.0533144	0	0	107	650	757	0.3781	0	0	0	0
18S	1690	U	539	566	1105	0.3043	0	0	309	530	839	0.0402381	0	0	127	426	553	0.0524469	0	0	0	0
18S	1691	U	337	350	687	0.210255	0	0.173937	188	250	438	0.935434	0.187393	0.48389	91	173	264	1.12943	0.129209	0.531333	0.396387	0.158484
18S	1692	U	414	135	549	0.546141	0	0.353644	214	255	469	0.82253	0.187855	0.45184	80	100	180	2.55586	0.263256	0.719893	0.508459	0.154788
18S	1693	G	418	272	690	0.239733	0	0.193601	304	381	685	0.23458	0	0.190233	55	160	215	2.1805	0.237039	0.686584	0.356806	0.233192
18S	1694	U	851	693	1544	0.504408	0	0	431	638	1069	0.238868	0	0	105	460	565	0.238673	0	0.19296	0.0643199	0.090962
18S	1695	A	450	335	785	0.0812412	0	0.0752255	277	638	915	0.0402353	0	0	68	150	218	2.94028	0.413741	0.747077	0.274101	0.335852
18S	1696	C	556	485	1041	0.262828	0	0	524	789	1313	0.352883	0	0	94	1183	1277	0.394262	0	0	0	0
18S	1697	A	234	493	727	0.000793651	0	0	253	708	961	0.108997	0	0	34	614	648	0.341894	0	0.255077	0.0850258	0.120245
18S	1698	C	438	367	805	0.163937	0	0	757	512	1269	0.320429	0	0	83	1849	1932	0.612163	0	0	0	0
18S	1699	A	155	381	536	0.281709	0	0.220112	253	381	634	0.730131	0	0.422394	51	1051	1102	0.216833	0	0	0.214168	0.172493
18S	1700	C	307	209	516	0.268751	0	0.212147	422	320	742	0.615119	0	0.381168	43	1062	1105	0.23258	0	0	0.197772	0.155943
18S	1701	C	399	327	726	0.231209	0	0	742	337	1079	0.183241	0	0.154985	76	2163	2239	0.706776	0	0	0.0516616	0.0730605
18S	1702	G	229	74	303	0.893604	0.125987	0.472728	732	130	862	0.749079	0.011009	0.428555	82	145	227	2.61637	0.34861	0.724358	0.54188	0.130286
18S	1703	C	8	10	18	30.2854	0.919033	0.969667	24	32	56	30.3427	0.919231	0.968637	1	3	4	144.784	0.97467	0.994505	0.977603	0.0119588	1
18S	1704	C	343	38	381	0.578156	0	0.366958	1280	96	1376	0.399645	0.0381874	0.285681	89	117	206	2.06994	0.0890615	0.675324	0.442654	0.167835
18S	1705	C	736	103	839	0.279577	0	0	3456	149	3605	0.451085	0	0	231	172	403	0.211441	0	0.174894	0.0582981	0.0824459
18S	1706	G	556	39	595	0.11648	0	0.104485	2298	138	2436	0.0276798	0	0	206	56	262	0.639375	0	0.390918	0.165134	0.165253
18S	1707	U	502	67	569	0.247193	0	0.198479	2339	157	2496	0.0433498	0	0.0415646	127	66	193	0.905556	0.0134058	0.476508	0.23885	0.179845
18S	1708	C	370	115	485	0.645588	0	0.392805	3286	353	3639	0.268715	0	0	81	131	212	0.236046	0	0.191697	0.194834	0.160378
18S	1709	G	799	98	897	0.0844345	0	0	2690	225	2915	0.0381001	0	0	189	71	260	0.0117923	0	0	0	0
18S	1710	C	1384	121	1505	0.458544	0	0	3914	120	4034	0.324362	0	0	324	101	425	0.416536	0	0	0	0
18S	1711	U	1177	195	1372	0.372696	0	0	4008	227	4235	0.38476	0	0	268	94	362	0.309458	0	0	0	0
18S	1712	A	489	67	556	0.674566	0	0.403263	2579	99	2678	0.0607067	0	0	207	30	237	0.0233427	0	0.0229043	0.142056	0.184938
18S	1713	C	602	171	773	0.151105	0	0.131417	2888	112	3000	0.253201	0	0	123	54	177	0.329276	0	0.248762	0.126726	0.101611
18S	1714	U	418	1146	1564	0.505204	0	0	2346	333	2679	0.247289	0	0	183	107	290	0.262314	0	0	0	0
18S	1715	A	290	567	857	0.0420875	0	0	544	113	657	1.97778	0.401397	0.664518	117	25	142	0.565268	0.0840507	0.362752	0.342424	0.271669
18S	1716	C	398	264	662	0.1849	0	0.156246	849	89	938	0.783789	0.0721097	0.439658	134	45	179	0.17537	0	0.149913	0.248606	0.135119
18S	1717	C	403	332	735	0.0523098	0	0	529	116	645	1.23965	0.122091	0.553884	109	70	179	0.164568	0	0.14199	0.231958	0.234901
18S	1718	G	165	220	385	0.804836	0.0665139	0.446574	310	85	395	2.18563	0.288797	0.686635	66	36	102	1.15836	0.199945	0.53911	0.55744	0.0988578
18S	1719	A	180	222	402	0.984064	0	0.496605	287	240	527	1.2859	0.0397135	0.563002	91	38	129	1.12385	0	0.53108	0.530229	0.0271132
18S	1720	U	207	200	407	1.26386	0	0.558882	375	317	692	0.708337	0	0.414986	82	95	177	0.900499	0	0.475227	0.483032	0.0590039
18S	1721	U	289	140	429	1.25716	0.0871277	0.557539	382	904	1286	0.13683	0	0	106	114	220	0.735043	0.00877821	0.424753	0.327431	0.23779
18S	1722	G	368	168	536	1.06832	0.128235	0.516982	630	344	974	0.333117	0	0.250071	120	130	250	0.774369	0.0786193	0.437402	0.401485	0.111887
18S	1723	G	445	213	658	0.972028	0.176036	0.493287	938	278	1216	0.195663	0	0.163757	305	151	456	0.0438609	0	0.0421062	0.23305	0.1906
18S	1724	A	736	317	1053	0.378083	0.0503833	0.274544	1087	364	1451	0.178727	0	0.151716	318	77	395	0.368939	0	0.270006	0.232088	0.0568623
18S	1725	U	1512	1232	2744	0.456057	0	0	1560	860	2420	0.181114	0	0	957	196	1153	0.555045	0	0	0	0
18S	1726	G	2056	717	2773	0.409429	0	0	1727	781	2508	0.118644	0	0	962	114	1076	0.493067	0	0	0	0
18S	1727	G	1234	274	1508	0.279427	0	0.218513	824	648	1472	0.812657	0.0980189	0.448492	530	139	669	0.0887894	0	0	0.222335	0.183116
18S	1728	U	1633	731	2364	0.198783	0	0	855	1404	2259	0.213422	0	0.175948	594	126	720	0.168578	0	0	0.0586495	0.0829429
18S	1729	U	1471	1218	2689	0.301454	0	0	783	2122	2905	0.0329663	0	0.0319248	379	141	520	0.173619	0	0.148177	0.060034	0.0636747
18S	1730	U	1424	870	2294	0.175633	0	0	1008	3184	4192	0.275027	0	0	434	142	576	0.0124013	0	0	0	0
18S	1731	A	1694	965	2659	0.345522	0	0	1186	4297	5483	0.46241	0	0	473	164	637	0.180843	0	0	0	0
18S	1732	G	825	561	1386	0.214035	0	0.176405	632	2051	2683	0.220993	0	0.18105	153	82	235	1.1371	0.221537	0.533133	0.296863	0.167079
18S	1733	U	811	1135	1946	0.273389	0	0	757	4085	4842	0.385078	0	0	231	251	482	0.0933057	0	0	0	0
18S	1734	G	418	437	855	0.692407	0.117215	0.409408	543	1311	1854	0.791021	0.0449038	0.441792	133	166	299	0.577333	0	0.366794	0.405998	0.0307128
18S	1735	A	340	481	821	0.6191	0.0224159	0.38266	607	4332	4939	0.402785	0	0	168	202	370	0.338964	0	0.253664	0.212108	0.15896
18S	1736	G	347	307	654	0.942748	0.0574503	0.485647	565	1971	2536	0.255564	0	0.203609	128	89	217	1.80887	0.183537	0.645038	0.444765	0.182516
18S	1737	G	165	183	348	2.60691	0.362404	0.723329	475	850	1325	1.41941	0.270425	0.586858	131	43	174	3.152	0.432609	0.760198	0.690129	0.0745582
18S	1738	C	317	255	572	1.03046	0.116984	0.507938	853	1457	2310	0.260195	0	0.206543	320	104	424	0.845569	0.11862	0.458746	0.391076	0.132021
18S	1739	C	515	186	701	0.662995	0.0198684	0.399017	1110	1002	2112	0.377168	0	0.273966	623	79	702	0.248696	0	0.199392	0.290792	0.0823605
18S	1740	C	1341	256	1597	0.332464	0	0	1747	806	2553	0.0559384	0	0.0529947	1026	72	1098	0.132565	0	0	0.0176649	0.0249819
18S	1741	U	1443	153	1596	0.263035	0	0	1994	1591	3585	0.282701	0	0	1204	49	1253	0.145357	0	0	0	0
18S	1742	C	1907	262	2169	0.465776	0	0	2163	1602	3765	0.367885	0	0	1860	150	2010	0.469341	0	0	0	0
18S	1743	G	1385	257	1642	0.24976	0	0	2103	1172	3275	0.291656	0	0	1524	330	1854	0.396813	0	0	0	0
18S	1744	G	661	321	982	0.472352	0	0.321036	1294	1147	2441	0.0371872	0	0	802	312	1114	0.0925561	0	0.0847848	0.135274	0.135838
18S	1745	A	731	312	1043	0.43526	0	0.303464	1134	1086	2220	0.0107859	0	0	1007	309	1316	0.117067	0	0	0.101155	0.143055
18S	1746	U	534	555	1089	0.410663	0	0.291303	567	857	1424	0.492561	0.0653243	0.330166	692	728	1420	0.238236	0	0	0.207156	0.147338
18S	1747	C	304	1767	2071	0.296423	0	0	376	1318	1694	0.140951	0	0.123602	285	1290	1575	0.385589	0	0	0.0412006	0.0582664
18S	1748	G	89	969	1058	0.451831	0	0.311417	179	1626	1805	0.0689676	0	0	79	790	869	0.0629885	0	0.0593202	0.123579	0.135011
18S	1749	G	64	571	635	1.38941	0.125333	0.58187	107	829	936	0.652959	0.0899366	0.395279	48	260	308	1.68457	0.348864	0.628259	0.535136	0.100691
18S	1750	C	68	2972	3040	0.604008	0	0	191	1267	1458	0.105559	0	0	95	386	481	0.406685	0	0.289536	0.096512	0.136489
18S	1751	C	94	1482	1576	0.142662	0	0	158	530	688	0.870602	0.176655	0.465774	60	224	284	1.1607	0.150633	0.538061	0.334612	0.23844
18S	1752	C	124	1296	1420	0.0618422	0	0	381	684	1065	0.147884	0	0.128937	109	117	226	1.43201	0.130745	0.589886	0.239608	0.253216
18S	1753	C	224	1841	2065	0.42553	0	0	762	724	1486	0.198035	0	0	250	179	429	0.0462274	0	0.0442833	0.0147611	0.0208753
18S	1754	G	327	315	642	0.880041	0.038957	0.468484	527	234	761	0.628157	0.033841	0.38612	177	78	255	0.526042	0	0.345595	0.400066	0.0511296
18S	1755	C	371	248	619	0.805197	0	0.446443	433	326	759	0.603772	0.0340367	0.376779	244	50	294	0.192957	0	0.162208	0.328476	0.120961
18S	1756	C	438	320	758	0.379827	0	0.275535	531	364	895	0.377592	0	0.274318	267	167	434	0.234687	0	0	0.183284	0.129602
18S	1757	G	486	307	793	0.157949	0	0.136552	910	323	1233	0.0290203	0	0	160	210	370	0.0864031	0	0	0.0455174	0.0643714
18S	1758	G	642	352	994	0.153143	0	0	1773	464	2237	0.493576	0	0	496	131	627	0.503857	0	0	0	0
18S	1759	G	368	293	661	0.296005	0	0.228665	1312	533	1845	0.346473	0	0	108	186	294	0.211563	0	0.17511	0.134592	0.0976497
18S	1760	G	263	139	402	1.04141	0.19437	0.510764	510	397	907	0.419408	0	0.29571	120	71	191	0.878472	0.136307	0.468953	0.425142	0.0931004
18S	1761	U	247	177	424	1.00489	0.199341	0.501808	505	607	1112	0.157782	0	0.136385	120	92	212	0.852269	0.0478216	0.461291	0.366495	0.163551
18S	1762	C	432	280	712	0.183279	0	0.155074	681	430	1111	0.178797	0	0.151793	140	102	242	0.684545	0.0238742	0.407363	0.238077	0.119711
18S	1763	G	176	1258	1434	0.430019	0	0	367	626	993	0.413928	0.000833205	0.292959	114	332	446	0.00427542	0	0.00426672	0.0990752	0.137108
18S	1764	G	215	755	970	0.0379563	0	0	551	778	1329	0.0555388	0	0.0526541	74	282	356	0.561345	0	0.360173	0.137609	0.158838
18S	1765	C	465	752	1217	0.249918	0	0	660	872	1532	0.12618	0	0	200	252	452	0.304979	0	0.2341	0.0780334	0.110356
18S	1766	C	409	313	722	0.416767	0	0.294455	361	694	1055	0.337721	0.00134659	0.252639	178	158	336	1.01484	0.100301	0.504425	0.350506	0.110168
18S	1767	C	679	290	969	0.0719473	0	0.0671829	435	922	1357	0.0369089	0	0.0356204	259	685	944	0.271335	0	0	0.0342678	0.027444
18S	1768	A	265	438	703	0.559564	0.0467544	0.359122	171	1156	1327	0.087408	0	0.0804376	94	403	497	0.683378	0.0172037	0.406441	0.282	0.14383
18S	1769	C	274	1203	1477	0.290565	0	0	145	2364	2509	0.465166	0	0	118	1258	1376	0.4023	0	0	0	0
18S	1770	G	262	1316	1578	0.35457	0	0	203	1560	1763	0.189172	0	0	97	1638	1735	0.525109	0	0	0	0
18S	1771	G	200	555	755	0.455409	0.00567823	0.313192	116	961	1077	0.359462	0	0.264595	36	690	726	0.323475	0	0.244668	0.274152	0.0287796
18S	1772	C	304	1052	1356	0.235298	0	0	164	1526	1690	0.17875	0	0	80	797	877	0.0991521	0	0.0903014	0.0301005	0.0425685
18S	1773	C	419	533	952	0.231445	0	0.188106	177	795	972	0.567329	0.050402	0.362209	98	781	879	0.142753	0	0.125044	0.22512	0.100297
18S	1774	C	164	562	726	0.753859	0.0799514	0.430166	224	1077	1301	0.147619	0	0.128717	131	1130	1261	0.238977	0	0	0.186294	0.180272
18S	1775	U	181	1179	1360	0.0246632	0	0	245	1293	1538	0.0213631	0	0	129	1007	1136	0.126708	0	0	0	0
18S	1776	G	214	779	993	0.449083	0.013975	0.310124	218	869	1087	0.390676	0.0219003	0.281111	181	549	730	0.355753	0	0.262668	0.284634	0.0195334
18S	1777	G	448	277	725	1.28679	0.249814	0.563045	323	506	829	0.973387	0.20648	0.493558	228	334	562	0.770949	0.154739	0.435768	0.497457	0.0520338
18S	1778	C	885	546	1431	0.239952	0	0.193626	579	1254	1833	0.137308	0	0	455	415	870	0.102998	0	0.0934772	0.0957011	0.0790632
18S	1779	G	1885	524	2409	0.268442	0	0	1391	970	2361	0.349784	0	0	847	367	1214	0.262332	0	0	0	0
18S	1780	G	1652	482	2134	0.0598022	0	0	1139	465	1604	0.0670613	0	0.0628834	857	177	1034	0.118336	0	0	0.0209611	0.0296435
18S	1781	A	2220	379	2599	0.213718	0	0	1226	849	2075	0.183729	0	0	919	150	1069	0.197217	0	0	0	0
18S	1782	G	1708	282	1990	0.19164	0	0.160888	761	591	1352	0.426575	0	0.299175	484	192	676	0.385311	0	0.278437	0.246167	0.0608925
18S	1783	C	3438	478	3916	0.377307	0	0	2057	908	2965	0.347524	0	0	1276	234	1510	0.408692	0	0	0	0
18S	1784	G	2269	443	2712	0.0724618	0	0.0675891	1095	233	1328	0.736209	0.080881	0.424216	452	112	564	0.93115	0.085922	0.482616	0.324807	0.183437
18S	1785	C	944	423	1367	1.46841	0.260916	0.595058	894	298	1192	1.06514	0.199809	0.515981	246	102	348	2.31404	0.369814	0.698858	0.603299	0.0748864
18S	1786	U	2609	720	3329	0.0254054	0	0.0247832	1740	436	2176	0.154264	0	0.1337	702	188	890	0.268986	0	0.212157	0.123547	0.0768312
18S	1787	G	825	218	1043	2.78528	0.518618	0.736005	957	688	1645	0.700857	0.177066	0.412208	384	88	472	1.61015	0.29104	0.61738	0.588531	0.133754
18S	1788	A	4867	248	5115	0.23549	0	0	3553	461	4014	0.296494	0	0	1769	126	1895	0.374496	0	0	0	0
18S	1789	G	4999	190	5189	0.141229	0	0	3467	607	4074	0.222792	0	0	1572	143	1715	0.227933	0	0	0	0
18S	1790	A	5213	477	5690	0.157055	0	0	3161	318	3479	0.019735	0	0	2019	117	2136	0.393548	0	0	0	0
18S	1791	A	5174	513	5687	0.0706399	0	0	3092	276	3368	0.098407	0	0.0896149	1154	142	1296	0.114401	0	0.102728	0.0641142	0.0456506
18S	1792	G	4817	322	5139	0.163748	0	0.140731	3168	594	3762	0.0854253	0	0.0787215	1185	114	1299	0.168564	0	0.144344	0.121266	0.0301193
18S	1793	A	4119	266	4385	0.449035	0.025022	0.309934	3487	260	3747	0.147688	0	0.128713	1164	70	1234	0.242384	0	0.195223	0.21129	0.0748506
18S	1794	C	6805	652	7457	0.155059	0	0	4996	383	5379	0.204585	0	0	2067	234	2301	0.387991	0	0	0	0
18S	1795	G	8428	336	8764	0.310108	0	0	4401	1151	5552	0.240371	0	0	1545	375	1920	0.30181	0	0	0	0
18S	1796	G	7152	316	7468	0.198414	0	0	3471	409	3880	0.122486	0	0.109145	778	278	1056	0.257553	0	0.204959	0.104701	0.0837331
18S	1797	U	7710	364	8074	0.307251	0	0	4019	449	4468	0.0438701	0	0	684	391	1075	0.113228	0	0.101796	0.0339321	0.0479873
18S	1798	C	9020	613	9633	0.492078	0	0	6775	588	7363	0.497064	0	0	853	733	1586	0.358069	0	0	0	0
18S	1799	G	4327	488	4815	0.0170197	0	0.0167383	3506	535	4041	0.0563912	0	0	557	392	949	0.0386901	0	0.0372867	0.0180083	0.0152487
18S	1800	A	3466	364	3830	0.161005	0	0.138709	2780	408	3188	0.124644	0	0.11086	418	280	698	0.292815	0	0.226745	0.158771	0.049391
18S	1801	A	1385	214	1599	1.50187	0.280147	0.600449	1958	400	2358	0.389723	0	0.280517	245	134	379	1.11977	0.16058	0.528906	0.469958	0.137101
18S	1802	C	1383	218	1601	1.12838	0.0685169	0.530315	2273	607	2880	0.0165105	0	0.0162479	283	204	487	0.516416	0	0.341011	0.295858	0.212282
18S	1803	U	1529	288	1817	0.576806	0	0.365934	2802	747	3549	0.275499	0	0	406	193	599	0.207741	0	0.172245	0.179393	0.149477
18S	1804	U	41	63	104	23.5225	0.818828	0.959594	134	37	171	14.5717	0.812211	0.93613	20	14	34	22.093	0.863428	0.957882	0.951202	0.0106801	1
18S	1805	G	523	503	1026	0.983469	0.0147212	0.496076	794	488	1282	0.683615	0.00241205	0.406228	223	304	527	0.507744	0	0.337181	0.413162	0.0650537
18S	1806	A	322	1040	1362	0.453477	0	0.312152	778	447	1225	0.706607	0	0.41424	218	201	419	1.19429	0.222083	0.544862	0.423751	0.0952412
18S	1807	C	163	1394	1557	0.381493	0	0.276274	417	995	1412	0.533105	0	0.34789	134	666	800	0.340297	0	0.254133	0.292766	0.0400129
18S	1808	U	177	3502	3679	0.396694	0	0	379	2981	3360	0.388076	0	0	204	1350	1554	0.257806	0	0	0	0
18S	1809	A	183	1987	2170	0.35033	0	0.259529	344	1249	1593	0.539823	0	0.350718	192	1082	1274	0.056732	0	0.0537262	0.221324	0.124219
18S	1810	U	127	1606	1733	1.09105	0.0618018	0.521915	313	1505	1818	0.480508	0	0.324677	110	1245	1355	0.114979	0	0.10319	0.316594	0.171039
18S	1811	C	83	2345	2428	0.731188	0.0851363	0.422462	284	1294	1578	0.933566	0.155847	0.482979	143	1752	1895	0.150346	0	0	0.301814	0.21484
18S	1812	U	146	3811	3957	0.183712	0	0.155233	307	2877	3184	0.00223618	0	0.00223189	133	1923	2056	0.176055	0	0	0.0524884	0.0726573
18S	1813	A	178	5561	5739	0.127904	0	0	434	4201	4635	0.245216	0	0	139	2835	2974	0.420937	0	0	0	0
18S	1814	G	142	4898	5040	0.0906588	0	0.0831381	611	2930	3541	0.106697	0	0.0964352	213	1626	1839	0.0174034	0	0.0171148	0.0655627	0.0346853
18S	1815	A	273	8509	8782	0.368639	0	0	891	4192	5083	0.214249	0	0	310	1547	1857	0.00308576	0	0	0	0
18S	1816	G	916	8881	9797	0.418232	0	0	2526	3653	6179	0.335437	0	0	1062	1204	2266	0.215307	0	0	0	0
18S	1817	G	542	6673	7215	0.149219	0	0	1451	1971	3422	0.358438	0	0.263917	616	997	1613	0.134166	0	0.11836	0.127426	0.107934
18S	1818	A	739	6772	7511	0.186827	0	0	2005	2301	4306	0.126309	0	0.112167	924	406	1330	0.388647	0.0263019	0.280026	0.130731	0.115071
18S	1819	A	1902	3441	5343	0.174827	0	0.148835	3989	3111	7100	0.311845	0	0	1952	399	2351	0.256104	0	0	0.0496116	0.0701614
18S	1820	G	800	3282	4082	0.50363	0.0292458	0.334997	1458	2428	3886	0.387617	0.00731254	0.279392	756	205	961	0.971506	0.208168	0.493034	0.369141	0.0904987
18S	1821	U	934	7495	8429	0.358337	0	0	2014	3360	5374	0.00456848	0	0.00454854	1058	383	1441	0.308584	0	0.23594	0.0801629	0.110167
18S	1822	A	851	3401	4252	0.284212	0.0111216	0.221353	1676	2263	3939	0.467391	0.0640514	0.318574	999	257	1256	0.599947	0.118409	0.375166	0.305031	0.0635198
18S	1823	A	1033	2705	3738	0.34821	0.0303088	0.258327	2282	2478	4760	0.17835	0	0.151382	1378	257	1635	0.215254	0	0.177216	0.195642	0.0455625
18S	1824	A	1500	2462	3962	0.247178	0	0.19823	3304	3174	6478	0.147384	0	0	2056	262	2318	0.143237	0	0	0.0660767	0.0934465
18S	1825	A	2467	2631	5098	0.112854	0	0	4808	4289	9097	0.427799	0	0	2703	207	2910	0.327012	0	0	0	0
18S	1826	G	2208	1081	3289	0.367673	0	0.268891	4003	1908	5911	0.0994531	0	0	2555	153	2708	0.283647	0	0	0.0896303	0.126756
18S	1827	U	2118	2136	4254	0.00617574	0	0.00613927	3467	2337	5804	0.0845612	0	0	2091	253	2344	0.136612	0	0	0.00204642	0.00289408
18S	1828	C	3204	891	4095	0.0408013	0	0	4540	3117	7657	0.363685	0	0	2539	504	3043	0.373814	0	0	0	0
18S	1829	G	1479	2092	3571	0.0837097	0	0.0772636	1674	890	2564	1.08052	0.245681	0.519447	1031	454	1485	0.406423	0.0424851	0.289115	0.295275	0.180573
18S	1830	U	1837	5917	7754	0.578908	0	0	2603	1421	4024	0.230979	0	0.187676	1304	621	1925	0.0722799	0	0.0674403	0.0850388	0.0776224
18S	1831	A	1275	1542	2817	0.277514	0	0.21729	2166	1470	3636	0.286628	0	0.222822	935	307	1242	0.673219	0.112197	0.402543	0.280885	0.0860549
18S	1832	A	1167	522	1689	1.05891	0.163426	0.514454	1682	1323	3005	0.450684	0.0255207	0.310741	935	194	1129	0.819508	0.150232	0.45062	0.425272	0.0850749
18S	1833	C	2703	489	3192	0.0205415	0	0	3685	1561	5246	0.261063	0	0	1662	231	1893	0.0121729	0	0.0120328	0.00401094	0.00567233
18S	1834	A	1685	346	2031	0.496697	0	0.331971	2297	1183	3480	0.105867	0	0.0957568	1172	164	1336	0.442757	0	0.307042	0.244923	0.105967
18S	1835	A	2507	227	2734	0.00214503	0	0	3019	1611	4630	0.270707	0	0	2164	163	2327	0.261808	0	0	0	0
18S	1836	G	2584	269	2853	0.122444	0	0	2845	952	3797	0.10832	0	0	2683	466	3149	0.481926	0	0	0	0
18S	1837	G	1439	231	1670	0.329384	0	0.247883	2083	840	2923	0.12375	0	0.110156	1371	375	1746	0.0147682	0	0.0145615	0.1242	0.0957695
18S	1838	U	2197	573	2770	0.290292	0	0	2300	975	3275	0.0472324	0	0	2188	279	2467	0.266171	0	0	0	0
18S	1839	U	1472	571	2043	0.0177321	0	0	1866	939	2805	0.122697	0	0.109323	1022	515	1537	0.302131	0	0.232144	0.113822	0.0948258
18S	1840	U	923	1030	1953	0.0358012	0	0	1033	1432	2465	0.228318	0	0.18594	573	391	964	1.17622	0.167253	0.540746	0.242229	0.224318
18S	1841	C	651	778	1429	0.285991	0.0065064	0.22251	696	1404	2100	0.405574	0.0371908	0.288645	519	280	799	1.68119	0.275364	0.627324	0.379493	0.177311
18S	1842	C	662	628	1290	0.377511	0.0194352	0.274207	943	1286	2229	0.289312	0.00487773	0.224471	711	862	1573	0.344402	0	0.256296	0.251658	0.0205679
18S	1843	G	295	592	887	1.00656	0.214952	0.501915	337	1550	1887	0.561576	0.123117	0.359743	154	1618	1772	0.188619	0	0.158763	0.340141	0.140775
18S	1844	U	422	988	1410	0.192929	0	0.161823	532	2580	3112	0.1005	0	0	222	3789	4011	0.536269	0	0	0.053941	0.0762841
18S	1845	A	546	1532	2078	0.275538	0	0	756	3488	4244	0.385293	0	0	249	2735	2984	0.366008	0	0	0	0
18S	1846	G	559	1219	1778	0.154456	0	0	334	2956	3290	0.175313	0	0	203	2274	2477	0.243373	0	0	0	0
18S	1847	G	109	988	1097	0.426391	0	0.299121	259	1658	1917	0.496854	0	0.332048	45	1451	1496	0.285037	0	0.221927	0.284366	0.0461514
18S	1848	U	91	2082	2173	0.307508	0	0	158	3490	3648	0.245458	0	0	30	2750	2780	0.38485	0	0	0	0
18S	1849	G	31	2344	2375	0.382524	0	0	41	3859	3900	0.323077	0	0	2	2142	2144	0.246371	0	0	0	0
18S	1850	A	13	925	938	0.770086	0.101437	0.435318	35	1847	1882	0.488423	0.0177281	0.328265	4	867	871	0.824019	0.132107	0.452044	0.405209	0.0548345
18S	1851	A	6	761	767	1.18582	0.213726	0.54283	21	1455	1476	0.801753	0.0517191	0.445152	5	359	364	2.83017	0.448255	0.739444	0.575808	0.122386
18S	1852	C	0	1332	1332	0.182537	0	0.154459	5	2569	2574	0.091836	0	0	3	497	500	1.38754	0.16989	0.581644	0.245368	0.246003
18S	1853	C	8	1600	1608	0.0533803	0	0	8	2554	2562	0.138631	0	0	6	770	776	0.352181	0	0.260702	0.0869007	0.122896
18S	1854	U	0	2573	2573	0.428481	0	0	0	3918	3918	0.46642	0	0	0	1166	1166	0.105627	0	0	0	0
18S	1855	G	0	1010	1010	0.686878	0.0323653	0.407428	0	1113	1113	1.12958	0.122504	0.530648	0	418	418	1.58417	0.129053	0.613595	0.517224	0.0847011
18S	1856	C	0	1772	1772	0.0711224	0	0	0	1681	1681	0.283697	0	0.221102	0	863	863	0.189635	0	0.159561	0.126888	0.0931744
18S	1857	G	0	1608	1608	0.0869001	0	0.079998	0	783	783	1.89675	0.252785	0.655075	0	1163	1163	0.113478	0	0	0.245024	0.291783
18S	1858	G	0	1323	1323	0.41258	0.0113039	0.292232	0	1548	1548	0.470511	0	0.320105	0	699	699	0.64773	0	0.393446	0.335261	0.0426876
18S	1859	A	0	1185	1185	0.627656	0.0935166	0.385819	0	1667	1667	0.405795	0	0.288782	0	1079	1079	0.148591	0	0.129472	0.268025	0.105678
18S	1860	A	0	2228	2228	0.189846	0	0	0	3868	3868	0.455748	0	0	0	2639	2639	0.58287	0	0	0	0
18S	1861	G	0	3046	3046	0.454987	0	0	0	3670	3670	0.423642	0	0	0	1629	1629	0.234969	0	0	0	0
18S	1862	G	0	2411	2411	0.268624	0	0	0	1374	1374	0.835927	0.0697642	0.455497	0	1339	1339	0.00247098	0	0	0.151832	0.214723
18S	1863	A	0	1864	1864	0.0827584	0	0	0	2003	2003	0.198143	0	0.165444	0	712	712	0.909272	0	0.47659	0.214011	0.197575
18S	1864	U	0	1895	1895	0	0	0	0	2981	2981	0	0	0	0	888	888	0	0	0	0	0
18S	1865	C	0	1564	1564	0	0	0	0	3251	3251	0	0	0	0	2263	2263	0	0	0	0	0
18S	1866	A	0	953	953	0	0	0	0	1812	1812	0	0	0	0	885	885	0	0	0	0	0
18S	1867	U	0	1238	1238	0	0	0	0	2778	2778	0	0	0	0	1397	1397	0	0	0	0	0
18S	1868	U	0	1722	1722	0	0	0	0	3220	3220	0	0	0	0	1512	1512	0	0	0	0	0
18S	1869	A	0	120	120	0	0	0	0	218	218	0	0	0	0	105	105	0	0	0	0	0
28S	1	C	1971	0	1971	0	0	0	2407	0	2407	0	0	0	1100	0	1100	0	0	0	0	0
28S	2	G	1154	0	1154	0	0	0	870	0	870	0	0	0	297	0	297	0	0	0	0	0
28S	3	C	936	0	936	0	0	0	845	0	845	0	0	0	405	0	405	0	0	0	0	0
28S	4	G	478	0	478	0	0	0	697	0	697	0	0	0	219	0	219	0	0	0	0	0
28S	5	A	268	0	268	0	0	0	372	0	372	0	0	0	119	0	119	0	0	0	0	0
28S	6	C	182	0	182	0	0	0	421	0	421	0	0	0	143	0	143	0	0	0	0	0
28S	7	C	687	0	687	0.852697	0	0.460608	526	0	526	0.522813	0	0.343749	247	0	247	0.686335	0	0.407974	0.40411	0.0477856
28S	8	U	910	0	910	0.723027	0	0.419894	601	0	601	0.298634	0	0.230255	280	0	280	0.747054	0	0.428481	0.359543	0.0914878
28S	9	C	672	0	672	2.10773	0.268438	0.678546	588	0	588	0.483003	0.0203495	0.326066	202	0	202	2.12397	0.255953	0.680969	0.56186	0.166735
28S	10	A	2015	0	2015	0.200992	0	0.167424	918	0	918	0.0029017	0	0	505	0	505	0.479205	0	0.324395	0.16394	0.132456
28S	11	G	2259	0	2259	0.269046	0	0.212081	954	0	954	0.0344968	0	0.0333802	700	0	700	0.208955	0	0.173044	0.139502	0.0767127
28S	12	A	2416	0	2416	0.479594	0.00532325	0.324229	819	0	819	0.422154	0.00462785	0.297096	621	0	621	0.665881	0.0694143	0.400103	0.340476	0.0435933
28S	13	U	4333	0	4333	0.0564272	0	0	1119	0	1119	0.232599	0	0.188843	1179	0	1179	0.0313183	0	0	0.0629477	0.0890215
28S	14	C	5992	0	5992	0.17305	0	0	1945	0	1945	0.108747	0	0	2070	0	2070	0.349284	0	0	0	0
28S	15	A	7176	2	7178	0.204488	0	0	1907	9	1916	0.0624703	0	0.0588261	1926	5	1931	0.138555	0	0	0.0196087	0.0277309
28S	16	G	5589	37	5626	0.154718	0	0.134009	1423	26	1449	0.630498	0	0.386854	1873	97	1970	0.0791251	0	0	0.173621	0.160397
28S	17	A	4345	99	4444	0.615036	0.010365	0.380872	1001	109	1110	1.47358	0.225183	0.595944	1004	31	1035	1.00971	0.0344831	0.502656	0.493157	0.0880595
28S	18	C	7707	1000	8707	0.194932	0	0	1251	1162	2413	0.208501	0	0.172588	1564	432	1996	0.0406054	0	0.0390397	0.0705426	0.0738962
28S	19	G	2905	5269	8174	0.116304	0	0	902	2928	3830	0.159845	0	0	394	1375	1769	0.230452	0	0.187377	0.0624588	0.0883302
28S	20	U	3064	11366	14430	0.55453	0	0	1131	6049	7180	0.540977	0	0	477	3956	4433	0.572252	0	0	0	0
28S	21	G	2885	8051	10936	0.403019	0	0	881	2788	3669	0.118683	0	0.106118	535	3568	4103	0.533301	0	0	0.0353725	0.0500243
28S	22	G	2286	3506	5792	0.165148	0	0.141761	1064	1995	3059	0.566354	0	0.36165	608	733	1341	0.671626	0	0.401959	0.30179	0.114348
28S	23	C	3632	3109	6741	0.0851462	0	0	1972	2499	4471	0.113248	0	0.101748	611	1402	2013	0.0477767	0	0.0456198	0.0491225	0.0416122
28S	24	G	2387	1263	3650	0.651271	0.0671982	0.394471	1939	1674	3613	0.51896	0.0125284	0.341717	683	690	1373	0.584061	0	0.368881	0.368356	0.0215399
28S	25	A	1588	813	2401	1.2984	0.185295	0.565017	1180	5006	6186	0.0866476	0	0	550	398	948	1.33538	0.190489	0.572063	0.379027	0.268028
28S	26	C	2222	787	3009	0.607837	0	0.378124	1209	5574	6783	0.149274	0	0	549	740	1289	0.696693	0.0506	0.410806	0.262977	0.186431
28S	27	C	2951	371	3322	0.197606	0	0.165042	1836	4976	6812	0.162891	0	0	1071	1023	2094	0.0525961	0	0	0.0550141	0.0778017
28S	28	C	4803	508	5311	0.397938	0	0	4022	6672	10694	0.50711	0	0	1840	1168	3008	0.410794	0	0	0	0
28S	29	G	2348	504	2852	0.141508	0	0.124004	1481	2952	4433	0.347675	0	0.258024	904	939	1843	0.0630634	0	0.0593526	0.147127	0.082739
28S	30	C	1053	933	1986	0.593955	0.0925601	0.372747	1594	4048	5642	0.00664146	0	0.00659881	549	1291	1840	0.0689903	0	0.0645706	0.147972	0.160692
28S	31	U	1067	1916	2983	0.0473823	0	0.0452533	1522	6511	8033	0.352926	0	0	397	2182	2579	0.252265	0	0	0.0150844	0.0213326
28S	32	G	499	1649	2148	0.530179	0.0569669	0.346587	583	3884	4467	0.146655	0	0.127923	219	2116	2335	0.16123	0	0	0.15817	0.143101
28S	33	A	616	1809	2425	0.39019	0.0192005	0.280757	746	2812	3558	0.316718	0	0.240587	267	1740	2007	0.0223716	0	0	0.173781	0.123971
28S	34	A	734	1953	2687	0.240009	0	0.193612	779	2478	3257	0.271789	0	0.213758	356	1033	1389	0.37717	0.00951835	0.274017	0.227129	0.0341594
28S	35	U	1032	2275	3307	0.0172578	0	0	1003	2790	3793	0.116304	0	0	579	1318	1897	0.103442	0	0	0	0
28S	36	U	1032	3194	4226	0.229493	0	0	1011	2762	3773	0.221354	0	0	585	1262	1847	0.139959	0	0	0	0
28S	37	U	683	4629	5312	0.368451	0	0	447	2486	2933	0.121533	0	0	267	1826	2093	0.312936	0	0	0	0
28S	38	A	429	2940	3369	0.0773096	0	0.0717815	216	892	1108	0.998207	0.255357	0.499777	193	979	1172	0.160832	0	0.13865	0.236736	0.18799
28S	39	A	667	3923	4590	0.227394	0	0	314	934	1248	0.50975	0.0407362	0.337818	272	1021	1293	0.0911643	0	0	0.112606	0.159249
28S	40	G	394	1637	2031	0.938687	0.204168	0.48431	119	405	524	2.32787	0.371317	0.699908	106	534	640	0.748813	0.146985	0.428566	0.537595	0.117008
28S	41	C	373	3271	3644	0.0718579	0	0.0670577	257	585	842	0.805918	0.00595756	0.446558	195	714	909	0.0832479	0	0.0769283	0.196848	0.176618
28S	42	A	184	3271	3455	0.131655	0	0.116368	149	450	599	1.25026	0.0927209	0.556019	68	462	530	0.684746	0.0588882	0.406893	0.35976	0.182555
28S	43	U	329	4894	5223	0.297831	0	0	339	879	1218	0.0473521	0	0	138	615	753	0.0133952	0	0	0	0
28S	44	A	180	3039	3219	0.162257	0	0.139642	197	564	761	0.52769	0.0740454	0.345714	89	331	420	0.611217	0.0565469	0.379911	0.288422	0.106126
28S	45	U	182	2982	3164	0.176939	0	0.150378	200	1275	1475	0.212865	0	0	81	351	432	0.43341	0	0.302851	0.151076	0.123639
28S	46	U	241	4168	4409	0.22123	0	0	286	1324	1610	0.22696	0	0	91	690	781	0.339187	0	0	0	0
28S	47	A	157	5438	5595	0.4	0	0	186	1100	1286	0.153086	0	0.132852	70	500	570	0.011617	0	0.0115036	0.0481185	0.0600993
28S	48	G	68	2518	2586	0.392235	0.027283	0.281809	115	739	854	0.969474	0.173155	0.492543	42	274	316	1.09919	0.0315831	0.524415	0.432922	0.107643
28S	49	U	109	3276	3385	0.0108847	0	0	125	1620	1745	0.00311187	0	0	43	255	298	1.38647	0.128438	0.581787	0.193929	0.274257
28S	50	C	205	2027	2232	0.477121	0.0408372	0.323105	171	1369	1540	0.267611	0	0.211223	92	584	676	0.0688331	0	0.0644893	0.199606	0.105899
28S	51	A	153	2939	3092	0.0565542	0	0.0535434	122	1852	1974	0.0788861	0	0.0731524	22	433	455	0.900219	0.0794644	0.474292	0.200329	0.193886
28S	52	G	108	1877	1985	0.711273	0.0952487	0.415762	120	2211	2331	0.0663951	0	0	24	284	308	2.22956	0.415705	0.691053	0.368938	0.284057
28S	53	C	118	3988	4106	0.255786	0	0	152	3310	3462	0.382847	0	0	23	1489	1512	0.386759	0	0	0	0
28S	54	G	173	2781	2954	0.0194698	0	0.0191043	331	2167	2498	0.0845538	0	0	50	1865	1915	0.515646	0	0	0.00636811	0.00900587
28S	55	G	239	1716	1955	0.562378	0	0.360068	316	1994	2310	0.00103851	0	0.00103788	45	933	978	0.0833277	0	0.0769908	0.146032	0.15449
28S	56	A	412	2568	2980	0.0571881	0	0	547	2774	3321	0.359178	0	0	63	1097	1160	0.104508	0	0	0	0
28S	57	G	581	4841	5422	0.556017	0	0	802	2630	3432	0.418024	0	0	99	1756	1855	0.504029	0	0	0	0
28S	58	G	508	2952	3460	0.30522	0	0	584	842	1426	0.439119	0.0154607	0.305279	71	1477	1548	0.418507	0	0	0.10176	0.14391
28S	59	A	642	1875	2517	0.0899082	0	0	930	1105	2035	0.132717	0	0	112	787	899	0.012358	0	0.0122206	0.00407353	0.00576084
28S	60	G	513	1376	1889	0.0734803	0	0.0684843	649	602	1251	0.261581	0	0.207475	120	382	502	0.635675	0.0973601	0.389104	0.221688	0.131278
28S	61	A	394	683	1077	0.766574	0.0279903	0.434161	508	350	858	0.640176	0.0445749	0.390587	91	194	285	1.51243	0.238098	0.602818	0.475855	0.0915219
28S	62	A	535	482	1017	0.766732	0	0.434225	641	364	1005	0.215827	0	0.17766	119	122	241	1.82934	0.164747	0.647506	0.419797	0.192085
28S	63	G	484	208	692	1.39703	0.0577783	0.583169	397	209	606	0.731722	0.00151887	0.422943	156	104	260	1.48203	0.0201415	0.598028	0.534713	0.0792661
28S	64	A	308	162	470	1.98309	0.223336	0.66525	315	283	598	0.407067	0	0.289646	131	91	222	1.61834	0.0960275	0.619138	0.524678	0.167256
28S	65	A	396	123	519	1.55801	0.202074	0.60953	321	188	509	0.531721	0	0.347585	209	170	379	0.484444	0	0.326927	0.428014	0.128628
28S	66	A	645	75	720	1.05528	0.0169071	0.513795	261	162	423	0.847799	3.73277e-05	0.459402	292	49	341	1.09919	0	0.524356	0.499184	0.0284587
28S	67	C	1581	91	1672	0.0156871	0	0.0154539	371	147	518	0.665404	0	0.400008	523	82	605	0.597836	0	0.374541	0.263334	0.175586
28S	68	U	2148	221	2369	0.130999	0	0	569	453	1022	0.0129793	0	0	936	176	1112	0.138624	0	0.121843	0.0406145	0.0574375
28S	69	A	1453	127	1580	0.549821	0	0.354909	519	95	614	0.964553	0.00906081	0.491385	974	46	1020	0.497769	0	0.332558	0.392951	0.0701992
28S	70	A	947	41	988	1.8513	0.224954	0.649513	281	83	364	2.90828	0.4316	0.744655	618	14	632	1.87286	0.211291	0.652274	0.682147	0.044214
28S	71	C	2120	63	2183	0.358903	0	0.264201	603	98	701	1.30386	0.274411	0.566296	1159	42	1201	0.638131	0	0.389746	0.406748	0.123914
28S	72	C	4841	79	4920	0.421407	0	0	1986	138	2124	0.230907	0	0	2918	62	2980	0.361065	0	0	0	0
28S	73	A	5775	278	6053	0.540456	0	0	2519	128	2647	0.3541	0	0	4399	26	4425	0.591814	0	0	0	0
28S	74	G	6312	183	6495	0.595667	0	0	3648	173	3821	0.568969	0	0	4883	35	4918	0.651393	0	0	0	0
28S	75	G	2701	458	3159	0.115179	0	0	2066	295	2361	0.231485	0	0	2278	24	2302	0.181888	0	0	0	0
28S	76	A	2442	308	2750	0.0248112	0	0	1951	368	2319	0.21693	0	0	2033	25	2058	0.158739	0	0	0	0
28S	77	U	1826	393	2219	0.151507	0	0.131624	2161	508	2669	0.339863	0	0	1397	27	1424	0.133661	0	0.117975	0.0831996	0.0590943
28S	78	U	819	334	1153	1.11504	0.127889	0.527412	862	624	1486	0.248405	0	0.199085	462	33	495	2.0073	0.302194	0.667924	0.464807	0.196455
28S	79	C	309	107	416	4.13509	0.450361	0.805638	472	478	950	0.84816	0.16037	0.459183	109	32	141	7.60156	0.601524	0.884466	0.716429	0.184725
28S	80	C	120	105	225	7.08658	0.576162	0.876818	247	494	741	1.1994	0.207959	0.545665	20	23	43	19.5609	0.691333	0.952417	0.791633	0.176643	1
28S	81	C	381	159	540	1.78766	0.255055	0.641701	431	349	780	0.832167	0.118379	0.454516	96	51	147	3.21051	0.0132621	0.763725	0.619981	0.127165
28S	82	U	835	1105	1940	0.358275	0	0	585	578	1163	0.10273	0	0.0932324	151	27	178	1.79075	0	0.642961	0.245398	0.283684
28S	83	C	1042	316	1358	0.0747772	0	0	717	679	1396	0.138972	0	0	147	81	228	0.962348	0	0.4915	0.163833	0.231695
28S	84	A	1568	182	1750	0.295691	0	0	1110	562	1672	0.338215	0	0	246	57	303	0.519335	0	0.342559	0.114186	0.161484
28S	85	G	750	279	1029	0.34302	0	0.255594	508	379	887	0.303128	0	0.232817	157	97	254	1.03852	0.12411	0.51043	0.332947	0.125843
28S	86	U	892	963	1855	0.167547	0	0	778	541	1319	0.138636	0	0	247	298	545	0.190028	0	0.15993	0.05331	0.0753918
28S	87	A	721	1007	1728	0.0162136	0	0.015964	600	350	950	0.229501	0	0.186822	202	839	1041	0.302421	0	0	0.0675953	0.0845574
28S	88	A	526	516	1042	0.95057	0.148973	0.487569	450	413	863	0.37918	0	0.275162	135	362	497	0.909973	0.0389705	0.476934	0.413222	0.0977193
28S	89	C	463	765	1228	0.714664	0.0958171	0.416993	749	770	1519	0.288363	0	0	239	938	1177	0.139766	0	0	0.138998	0.196573
28S	90	G	317	1730	2047	0.071365	0	0.0666417	793	622	1415	0.260013	0	0	155	1142	1297	0.0569252	0	0	0.0222139	0.0314152
28S	91	G	235	1493	1728	0.343044	0	0.255533	227	382	609	0.764827	0.0960027	0.433775	52	624	676	1.11154	0.132788	0.52678	0.405363	0.112544
28S	92	C	246	4341	4587	0.54705	0	0	288	1242	1530	0.38759	0	0	53	2251	2304	0.405023	0	0	0	0
28S	93	G	137	2847	2984	0.249179	0	0	246	330	576	0.71735	0.0921994	0.41813	58	1397	1455	0.0374084	0	0.0360834	0.151404	0.189178
28S	94	A	99	3134	3233	0.329358	0	0	190	976	1166	0.20995	0	0	32	1984	2016	0.277029	0	0	0	0
28S	95	G	99	2153	2252	0.00855649	0	0.00848764	113	569	682	0.489621	0	0.329012	26	1556	1582	0.0323647	0	0	0.1125	0.153136
28S	96	U	144	2939	3083	0.318789	0	0	129	675	804	0.263796	0	0.208938	50	3133	3183	0.596814	0	0	0.0696461	0.0984944
28S	97	G	111	1453	1564	0.387916	0.00216437	0.279624	84	649	733	0.394777	0	0.283316	36	1317	1353	0.0363614	0	0.0351107	0.19935	0.116145
28S	98	A	83	1229	1312	0.567014	0.062184	0.362019	71	578	649	0.617573	0	0.382153	63	1395	1458	0.118666	0	0	0.248058	0.175596
28S	99	A	92	758	850	1.17728	0.227158	0.541004	136	499	635	0.650629	0.036268	0.394546	67	302	369	2.33351	0.361508	0.700584	0.545378	0.124978
28S	100	C	218	1020	1238	0.352489	0	0.260778	514	862	1376	0.186864	0	0	168	656	824	0.300512	0	0.231288	0.164022	0.116604
28S	101	A	262	1585	1847	0.171465	0	0	466	1437	1903	0.401436	0	0	147	750	897	0.0773695	0	0.0718876	0.0239625	0.0338881
28S	102	G	121	1237	1358	0.164966	0	0.141695	188	1574	1762	0.260207	0	0	75	409	484	0.925361	0	0.481132	0.207609	0.201875
28S	103	G	73	1854	1927	0.264465	0	0	103	933	1036	0.397214	0	0.284486	39	549	588	0.292134	0	0.226384	0.17029	0.122727
28S	104	G	65	880	945	0.593669	0.0243651	0.372764	82	466	548	1.86106	0.241779	0.650894	34	215	249	1.99853	0.26542	0.667394	0.563684	0.135168
28S	105	A	53	1087	1140	0.294829	0	0.227852	108	832	940	0.688771	0	0.40811	49	442	491	0.380917	0	0.27625	0.304071	0.0761743
28S	106	A	58	1359	1417	0.0344225	0	0.0332997	86	2799	2885	0.511088	0	0	16	837	853	0.227179	0	0	0.0110999	0.0156976
28S	107	G	39	2264	2303	0.419483	0	0	32	1814	1846	0.179005	0	0	26	1294	1320	0.552275	0	0	0	0
28S	108	A	26	2248	2274	0.455868	0	0	30	2721	2751	0.516033	0	0	10	877	887	0.321772	0	0	0	0
28S	109	G	48	948	996	0.311914	0	0.237937	60	1161	1221	0.164484	0	0.14135	25	477	502	0.296488	0	0.229037	0.202774	0.0435852
28S	110	C	90	816	906	0.319833	0	0.242531	118	1168	1286	0.0380299	0	0.036664	58	407	465	0.355675	0	0.262776	0.180657	0.102153
28S	111	C	238	785	1023	0.0941189	0	0.0860994	278	831	1109	0.179469	0	0.152277	152	353	505	0.205929	0	0.171044	0.136474	0.0364346
28S	112	C	310	866	1176	0.115331	0	0	293	708	1001	0.262542	0	0.208111	230	386	616	0.0753647	0	0	0.0693705	0.0981046
28S	113	A	283	568	851	0.155047	0	0.134371	417	542	959	0.153009	0	0.132824	309	162	471	0.13411	0	0.118473	0.128556	0.0071578
28S	114	G	179	184	363	1.46865	0.235183	0.595583	192	519	711	0.442572	0	0.307093	151	96	247	0.966667	0.0834216	0.492535	0.46507	0.119366
28S	115	C	377	369	746	0.0377213	0	0	509	271	780	0.100982	0	0.0918264	718	133	851	0.569575	0	0	0.0306088	0.0432874
28S	116	G	272	263	535	0.261546	0	0.207629	345	136	481	0.706754	0.0599469	0.414597	322	47	369	0.0436637	0	0.0419455	0.22139	0.152445
28S	117	C	500	190	690	0.13269	0	0	692	163	855	0.181724	0	0	208	33	241	0.489669	0	0.329624	0.109875	0.155386
28S	118	C	742	222	964	0.489419	0	0	951	219	1170	0.49407	0	0	317	51	368	0.179886	0	0	0	0
28S	119	G	473	106	579	0.221303	0	0	626	171	797	0.3011	0	0	150	100	250	0.0706507	0	0.0662351	0.0220784	0.0312235
28S	120	A	269	91	360	0.138473	0	0.121927	268	303	571	0.120105	0	0	124	71	195	0.214342	0	0.177254	0.0997271	0.0740467
28S	121	A	102	67	169	1.26974	0.231554	0.560874	53	166	219	1.15273	0.209554	0.536606	60	84	144	0.47931	0	0.325527	0.474336	0.105689
28S	122	U	15	103	118	1.76704	0.235918	0.640548	4	240	244	0.640952	0.0140857	0.391572	2	107	109	0.469697	0.00621952	0.321577	0.451232	0.136883
28S	123	C	27	199	226	0.187078	0	0.158182	18	128	146	1.46425	0.184959	0.595842	16	56	72	0.916591	0.101601	0.481683	0.411902	0.185362
28S	124	C	11	85	96	1.42761	0.012719	0.59058	13	173	186	0.575698	0	0.366605	2	72	74	0.670667	0	0.404666	0.45395	0.0978531
28S	125	C	8	102	110	0.704404	0	0.415481	6	108	114	1.0599	0.0491314	0.516722	4	83	87	0.195581	0	0.165156	0.365786	0.147765
28S	126	C	7	190	197	0.239057	0	0	10	135	145	0.306012	0	0.235546	7	119	126	0.316448	0	0	0.0785152	0.111037
28S	127	G	9	73	82	0.874565	0.0706215	0.469561	7	115	122	0.453297	0.0367036	0.313664	5	39	44	1.0163	0.156783	0.509658	0.430961	0.0845414
28S	128	C	18	91	109	0.415758	0	0.295562	41	133	174	0.0167619	0	0	12	22	34	1.51492	0.266523	0.609295	0.301619	0.248781
28S	129	C	15	93	108	0.475229	0	0.324155	34	109	143	0.201157	0	0.168443	28	42	70	0.150861	0	0.132709	0.208436	0.0831161
[truncated: 5,212 more rows]
