# Supplementary material for: Profiling of ribose methylations in ribosomal RNA from diffuse large B-cell lymphoma patients for evaluation of ribosomes as drug targets
Source: NAR Cancer. 2020 Dec 22;2(4):zcaa035. doi: 10.1093/narcan/zcaa035 (PMC8210301; doi:10.1093/narcan/zcaa035)
Supplement: zcaa035_Supplemental_Files [file zcaa035_supplemental_files.zip › Data_S1_Liver.xls]

## Sheet: Liver
RNA	Position	Nucl	5'_reads	3'_reads	5'+3'	v5_score	v6_score	Meth%	5'_reads	3'_reads	5'+3'	v5_score	v6_score	Meth%	5'_reads	3'_reads	5'+3'	v5_score	v6_score	Meth%	Av.Meth%	Std.dev.
18S	1	U	1340	0	1340	0	0	0	2096	0	2096	0	0	0	1121	0	1121	0	0	0	0	0
18S	2	A	1220	0	1220	0	0	0	2073	0	2073	0	0	0	901	0	901	0	0	0	0	0
18S	3	C	2514	0	2514	0	0	0	3239	0	3239	0	0	0	1632	0	1632	0	0	0	0	0
18S	4	C	4939	0	4939	0	0	0	3764	0	3764	0	0	0	4563	0	4563	0	0	0	0	0
18S	5	U	5312	0	5312	0	0	0	1521	0	1521	0	0	0	5202	0	5202	0	0	0	0	0
18S	6	G	7451	0	7451	0	0	0	1034	0	1034	0	0	0	6716	0	6716	0	0	0	0	0
18S	7	G	3415	0	3415	0.200163	0	0	2100	0	2100	0.293527	0	0	1368	0	1368	0.598921	0	0.374749	0.124916	0.176658
18S	8	U	2647	0	2647	0.0251427	0	0	1409	0	1409	0.142317	0	0.124663	1114	0	1114	0.793363	0	0.44261	0.189091	0.186349
18S	9	U	1903	0	1903	0.262086	0	0.207747	628	0	628	2.01466	0.0467843	0.66864	779	0	779	1.34923	0	0.574642	0.483677	0.19885
18S	10	G	697	0	697	2.15266	0.301677	0.683118	501	0	501	2.94351	0.0792836	0.746796	402	0	402	3.05156	0.170939	0.753643	0.727852	0.0317554
18S	11	A	197	0	197	8.64461	0.573809	0.896785	355	0	355	5.57132	0.477822	0.848186	126	0	126	9.78793	0.130745	0.907966	0.884312	0.0259499
18S	12	U	137	0	137	11.1349	0.397582	0.918142	380	0	380	6.87469	0.617157	0.873302	132	0	132	8.0929	0.436338	0.890761	0.894068	0.0184545
18S	13	C	198	0	198	6.4354	0.398871	0.866094	1050	0	1050	2.55252	0.413153	0.718702	191	0	191	4.62737	0.32544	0.823059	0.802618	0.0618838
18S	14	C	750	0	750	0.935775	0	0.483744	4732	0	4732	0.172538	0	0	682	0	682	0.670148	0	0.401603	0.295115	0.211355
18S	15	U	848	3	851	0.858529	0.0103824	0.462232	6577	2	6579	0.339384	0	0	811	0	811	0.572961	0	0.364542	0.275591	0.198912
18S	16	G	784	0	784	1.37843	0.283283	0.579865	3823	10	3833	0.400417	0	0.28598	689	0	689	1.24549	0.165305	0.555021	0.473622	0.13307
18S	17	C	2301	3	2304	0.0996095	0	0	7963	8	7971	0.311924	0	0	1817	0	1817	0.0497433	0	0	0	0
18S	18	C	3187	20	3207	0.231494	0	0	9759	9	9768	0.400378	0	0	3551	8	3559	0.448708	0	0	0	0
18S	19	A	4238	18	4256	0.32496	0	0	9978	20	9998	0.363123	0	0	3759	1	3760	0.358545	0	0	0	0
18S	20	G	2859	30	2889	0.308016	0	0.235546	5738	39	5777	0.253542	0	0.202289	1811	7	1818	0.80755	0	0.446901	0.294912	0.108327
18S	21	U	2994	128	3122	0.262166	0	0.207764	5887	78	5965	0.164584	0	0.141345	1752	75	1827	0.889108	0	0.470786	0.273298	0.142253
18S	22	A	3866	248	4114	0.117967	0	0.105542	6672	374	7046	0.0583763	0	0	3061	123	3184	0.211948	0	0.174928	0.0934899	0.0719206
18S	23	G	4135	261	4396	0.272347	0	0.214089	5047	729	5776	0.160137	0	0.138053	3187	237	3424	0.267825	0	0.211296	0.187813	0.0352038
18S	24	C	5174	637	5811	0.14182	0	0.124224	5864	1190	7054	0.119027	0	0	4543	996	5539	0.193225	0	0	0.0414079	0.0585596
18S	25	A	5891	604	6495	0.12851	0	0.113891	7143	1394	8537	0.358114	0	0	5136	1176	6312	0.29001	0	0	0.0379637	0.0536888
18S	26	U	8032	2541	10573	0.311795	0	0	5032	3024	8056	0.390184	0	0	6926	2593	9519	0.567232	0	0	0	0
18S	27	A	76	51	127	69.0882	0.945541	0.985842	40	93	133	39.2619	0.935867	0.975343	28	180	208	23.7412	0.820521	0.959767	0.973651	0.0107121
18S	28	U	6357	5542	11899	0.340894	0	0	1363	3315	4678	0.0645247	0	0	2926	5249	8175	0.498675	0	0	0	0
18S	29	G	9516	5900	15416	0.512635	0	0	1804	2890	4694	0.169807	0	0	1879	4576	6455	0.378717	0	0	0	0
18S	30	C	11691	6810	18501	0.630043	0	0	1484	2771	4255	0.183947	0	0	1510	3523	5033	0.255787	0	0	0	0
18S	31	U	6154	3375	9529	0.239282	0	0	646	1410	2056	0.605672	0	0.377322	1034	1223	2257	0.557795	0	0.358169	0.245164	0.173533
18S	32	U	1049	3368	4417	0.587553	0	0.370153	313	1675	1988	0.468248	0	0.319025	706	1681	2387	0.230007	0	0.18706	0.292079	0.0771376
18S	33	G	3681	1647	5328	0.102093	0	0.0926516	979	966	1945	0.483339	0	0.325958	355	954	1309	0.883469	0	0.469255	0.295955	0.155205
18S	34	U	1698	305	2003	1.8654	0.240449	0.651122	513	524	1037	2.32706	0.276465	0.699637	156	415	571	3.35633	0.336365	0.770758	0.707172	0.0491313
18S	35	C	2311	428	2739	0.656967	0	0.396575	1504	601	2105	0.724501	0	0.420238	495	357	852	1.39966	0	0.58356	0.466791	0.0831312
18S	36	U	637	69	706	4.14543	0.274164	0.805874	876	244	1120	2.64586	0.428624	0.725894	249	43	292	5.59738	0.538607	0.848864	0.793544	0.0509537
18S	37	C	874	141	1015	1.4536	0.0919856	0.592673	3001	171	3172	0.388525	0.0497411	0.279875	785	134	919	1.01275	0.136967	0.50344	0.458663	0.131566
18S	38	A	859	112	971	1.16237	0.0463894	0.5378	2928	1075	4003	0.299387	0.0217723	0.23045	1015	202	1217	0.846442	0	0.458622	0.408957	0.130297
18S	39	A	1208	261	1469	0.317468	0	0.241093	6374	1864	8238	0.326818	0	0	2066	494	2560	0.0755998	0	0	0.0803642	0.113652
18S	40	A	1341	354	1695	0.0582875	0	0.0551079	5040	3288	8328	0.25711	0	0	2163	703	2866	0.0784211	0	0	0.0183693	0.0259781
18S	41	G	738	461	1199	0.611352	0.0388707	0.379599	4758	3281	8039	0.152338	0	0	1694	952	2646	0.138803	0	0.121925	0.167175	0.158239
18S	42	A	1317	478	1795	0.117397	0	0.105115	4556	2262	6818	0.111703	0	0.100492	2162	1393	3555	0.032974	0	0	0.0685357	0.0484988
18S	43	U	1172	715	1887	0.240919	0	0.194229	5110	3728	8838	0.101634	0	0	2048	1682	3730	0.101617	0	0.092266	0.0954982	0.0793265
18S	44	U	2548	1284	3832	0.323834	0	0	7641	4009	11650	0.316179	0	0	4734	3280	8014	0.470304	0	0	0	0
18S	45	A	588	2129	2717	0.174115	0	0.148341	3391	6393	9784	0.139506	0	0	1330	2501	3831	0.404257	0	0.287933	0.145425	0.117566
18S	46	A	569	1859	2428	0.529752	0.00524253	0.346392	2004	4924	6928	0.255485	0.030904	0.203518	1156	2126	3282	0.781734	0.0779737	0.438824	0.329578	0.0967961
18S	47	G	775	1582	2357	0.953473	0.0988499	0.488197	1909	4772	6681	0.336102	0.0473658	0.251582	1211	2306	3517	0.847897	0.156775	0.458915	0.399565	0.10532
18S	48	C	1426	2350	3776	0.419304	0.000449196	0.295484	3427	6211	9638	0.0986398	0	0	2762	4642	7404	0.101043	0	0	0.0984948	0.139293
18S	49	C	2138	3048	5186	0.210541	0	0.173951	2673	6386	9059	0.00440643	0	0	3784	5775	9559	0.253439	0	0	0.0579837	0.0820013
18S	50	A	2338	5180	7518	0.0943255	0	0	1917	6024	7941	0.151633	0	0.131682	4570	4404	8974	0.155639	0	0	0.043894	0.0620755
18S	51	U	3059	3829	6888	0.110118	0	0.0992075	1482	6941	8423	0.0647805	0	0.0608461	5724	4092	9816	0.224484	0	0	0.0533512	0.0408466
18S	52	G	2123	5146	7269	0.147869	0	0.128836	4118	3822	7940	0.138989	0	0.122042	4173	2027	6200	0.355249	0	0.262159	0.171013	0.0645103
18S	53	C	4320	9421	13741	0.39183	0	0	6894	5480	12374	0.299274	0	0	8271	2756	11027	0.243558	0	0	0	0
18S	54	A	3667	8361	12028	0.242617	0	0	5768	3528	9296	0.0199455	0	0	7277	1316	8593	0.0418574	0	0.0401802	0.0133934	0.0189411
18S	55	U	4866	9435	14301	0.355782	0	0	3801	7414	11215	0.215602	0	0	10481	1583	12064	0.269512	0	0	0	0
18S	56	G	2422	5858	8280	0.189124	0	0.159061	4831	3129	7960	0.110611	0	0.0996064	5452	716	6168	0.520005	0.0903993	0.342144	0.20027	0.103214
18S	57	U	3154	6668	9822	0.0393046	0	0	4516	3581	8097	0.0609163	0	0.0574252	6402	636	7038	0.293858	0	0.227143	0.094856	0.0964339
18S	58	C	4037	4614	8651	0.0691028	0	0.0646433	5270	3159	8429	0.0252656	0	0	7702	698	8400	0.0469045	0	0.0448081	0.0364838	0.027039
18S	59	U	6008	4117	10125	0.140669	0	0	6735	1692	8427	0.0727061	0	0	10701	523	11224	0.246491	0	0	0	0
18S	60	A	4819	3559	8378	0.0277718	0	0	6243	1978	8221	0.123497	0	0	8356	715	9071	0.0827479	0	0	0	0
18S	61	A	6258	2988	9246	0.18365	0	0	5675	3074	8749	0.246651	0	0	11897	657	12554	0.390463	0	0	0	0
18S	62	G	3486	1306	4792	0.565331	0.15587	0.361206	2824	1323	4147	0.551605	0.154447	0.355561	6452	724	7176	0.0750112	0	0.0697862	0.262184	0.136066
18S	63	U	3979	1846	5825	0.217451	0	0.178637	3291	2674	5965	0.0347655	0	0	4254	1465	5719	0.312958	0.00176751	0.238393	0.13901	0.101277
18S	64	A	3288	1342	4630	0.464764	0.0554409	0.317343	2680	2325	5005	0.0800417	0	0.0741236	5459	1119	6578	0.0502356	0	0.0478396	0.146435	0.121325
18S	65	C	3016	2392	5408	0.162345	0	0.139692	1607	2468	4075	0.250412	0.00169341	0.200303	5167	1375	6542	0.042264	0	0	0.113332	0.0838707
18S	66	G	3253	1635	4888	0.220795	0	0.180892	854	3564	4418	0.0662644	0	0.0621595	3186	1811	4997	0.126788	0	0.112542	0.118531	0.048657
18S	67	C	6099	2037	8136	0.266297	0	0	888	2501	3389	0.527076	0	0.345221	2280	4021	6301	0.205122	0	0	0.115074	0.162739
18S	68	A	6285	1551	7836	0.224228	0	0	853	2011	2864	0.972647	0.0526447	0.493154	1661	3127	4788	0.0706063	0	0	0.164385	0.232475
18S	69	C	4709	1326	6035	0.068548	0	0.0641605	1174	2662	3836	0.540428	0	0.350889	830	2546	3376	0.219198	0	0.179833	0.198294	0.117782
18S	70	G	2746	892	3638	0.950713	0.0871524	0.487436	1541	2180	3721	0.738623	0.0485872	0.424898	557	1872	2429	0.639781	0.0652812	0.39026	0.434198	0.040213
18S	71	G	2036	806	2842	1.70949	0.290013	0.631008	1391	3054	4445	0.576601	0.0373777	0.365776	423	1101	1524	1.50452	0.244849	0.60088	0.532555	0.11857
18S	72	C	3118	1108	4226	1.06241	0.138477	0.51519	2662	2290	4952	0.648989	0.08327	0.393616	746	498	1244	2.37318	0.204415	0.703712	0.537506	0.127576
18S	73	C	14840	1129	15969	0.484383	0	0	12485	3672	16157	0.523721	0	0	4757	761	5518	0.27749	0	0	0	0
18S	74	G	8279	906	9185	0.0201079	0	0.0197136	8909	5437	14346	0.402724	0	0	2368	492	2860	0.570873	0	0.363492	0.127735	0.166899
18S	75	G	5381	1075	6456	0.567302	0	0.361996	3576	3023	6599	0.524981	0	0.344289	1357	302	1659	2.17135	0.281944	0.684807	0.463697	0.156515
18S	76	U	9062	2093	11155	0.107028	0	0	6160	4315	10475	0.0571921	0	0	2701	2018	4719	0.193157	0	0.161916	0.053972	0.0763279
18S	77	A	9011	1969	10980	0.0471511	0	0	5729	3626	9355	0.107897	0	0.0973988	3264	530	3794	0.755579	0.0933333	0.430452	0.17595	0.1843
18S	78	C	19286	2513	21799	0.561924	0	0	12092	6098	18190	0.474591	0	0	7657	5837	13494	0.507304	0	0	0	0
18S	79	A	9831	3624	13455	0.214623	0	0	3500	6695	10195	0.0410891	0	0.0394711	1265	6841	8106	0.00296315	0	0	0.013157	0.0186069
18S	80	G	3811	3357	7168	0.514873	0.0151551	0.33991	3620	4869	8489	0.246748	0	0.197932	884	5540	6424	0.433774	0	0.302573	0.280138	0.0600939
18S	81	U	3661	5836	9497	0.146184	0	0.127551	3470	6105	9575	0.0905667	0	0.0830535	908	10852	11760	0.175739	0	0	0.0702016	0.0528597
18S	82	G	4235	2945	7180	0.596517	0.0419955	0.373669	3915	1852	5767	0.911797	0.179589	0.476975	1428	8678	10106	0.0682167	0	0.0638663	0.304837	0.175534
18S	83	A	3979	4247	8226	0.418376	0	0.294994	5110	4023	9133	0.147191	0	0.128318	1437	10278	11715	0.00811047	0	0	0.141104	0.120769
18S	84	A	4521	3815	8336	0.378495	0	0.274595	4792	4657	9449	0.0675767	0	0.0633054	1596	12663	14259	0.185545	0	0	0.112633	0.117404
18S	85	A	4680	3849	8529	0.35767	0	0.263467	5328	5568	10896	0.141206	0	0	1729	7409	9138	0.316833	0	0.240622	0.16803	0.11918
18S	86	C	9592	2622	12214	0.056457	0	0	8888	6145	15033	0.426748	0	0	4521	11865	16386	0.321746	0	0	0	0
18S	87	U	13221	4968	18189	0.401781	0	0	7224	7652	14876	0.454831	0	0	7078	9166	16244	0.337859	0	0	0	0
18S	88	G	10861	3180	14041	0.197208	0	0	5337	3621	8958	0.0998834	0	0	4922	7030	11952	0.119521	0	0	0	0
18S	89	C	12400	4844	17244	0.386197	0	0	2965	3682	6647	0.161958	0	0.139402	5923	11975	17898	0.50099	0	0	0.0464674	0.0657148
18S	90	G	2434	3366	5800	0.993737	0	0.498472	730	1401	2131	2.57984	0.412842	0.720752	1279	3134	4413	1.11224	0.187684	0.526625	0.58195	0.0988187
18S	91	A	7850	11534	19384	0.510148	0	0	2028	5013	7041	0.0566837	0	0	3120	3943	7063	0.0863046	0	0.0794582	0.0264861	0.037457
18S	92	A	5334	7641	12975	0.267657	0	0	2732	2969	5701	0.125056	0	0.111172	1819	3562	5381	0.265455	0	0.209801	0.106991	0.0857019
18S	93	U	1231	764	1995	3.76643	0.508526	0.790282	421	1482	1903	2.10567	0.172086	0.678123	365	1384	1749	2.30359	0.244086	0.697419	0.721941	0.0489622
18S	94	G	3005	2655	5660	0.368317	0	0.26921	654	1622	2276	1.34202	0.0773252	0.573126	939	3079	4018	0.0656493	0	0.0616193	0.301319	0.210053
18S	95	G	1604	1538	3142	1.38476	0	0.580747	1843	1259	3102	0.698894	0	0.41146	934	1421	2355	0.532466	0	0.347553	0.446587	0.0983881
18S	96	C	1368	5252	6620	0.0285556	0	0	3387	2887	6274	0.196165	0	0	690	587	1277	1.10901	0.101959	0.526038	0.175346	0.247977
18S	97	U	1116	5095	6211	0.0396061	0	0.0381032	4952	3939	8891	0.428346	0	0	703	528	1231	0.99164	0.00640925	0.498104	0.178736	0.226363
18S	98	C	856	3755	4611	0.284629	0	0.221603	1471	7685	9156	0.45818	0	0	286	1207	1493	0.361446	0	0.265617	0.162407	0.116236
18S	99	A	34	99	133	43.6677	0.921459	0.977776	44	350	394	13.8119	0.766469	0.932646	8	24	32	57.5923	0.942378	0.983442	0.964621	0.0227278
18S	100	U	786	2659	3445	0.745786	0	0.427263	1665	4042	5707	0.0404384	0	0	294	1580	1874	0.0560119	0	0	0.142421	0.201414
18S	101	U	936	10831	11767	0.5395	0	0	1350	6760	8110	0.293389	0	0	298	2345	2643	0.370146	0	0	0	0
18S	102	A	524	8465	8989	0.325174	0	0	1003	5250	6253	0.0223306	0	0	233	2106	2339	0.271557	0	0	0	0
18S	103	A	350	7944	8294	0.2744	0	0	667	5482	6149	0.0280668	0	0	228	2181	2409	0.284094	0	0	0	0
18S	104	A	76	6061	6137	0.103329	0	0.0936659	214	3695	3909	0.621938	0	0.383514	46	1083	1129	1.06909	0	0.516916	0.331365	0.176682
18S	105	U	160	1952	2112	2.81684	0.279606	0.738095	711	1936	2647	1.56561	0.199923	0.61032	94	604	698	3.19057	0.17437	0.761629	0.703348	0.0664789
18S	106	C	527	6430	6957	0.314841	0	0.239478	1989	4343	6332	0.144497	0	0.126271	307	2413	2720	0.245931	0	0.197445	0.187732	0.0467242
18S	107	A	1168	8039	9207	0.0904491	0	0.0829549	4865	7297	12162	0.415073	0	0	713	2378	3091	0.255804	0	0.20375	0.0955682	0.0836572
18S	108	G	586	6318	6904	0.52022	0	0.342233	1626	4501	6127	0.297663	0	0.229413	361	1264	1625	1.68277	0.160911	0.627394	0.39968	0.167476
18S	109	U	207	3132	3339	2.40774	0.306974	0.706613	838	2979	3817	1.19664	0.12871	0.544825	132	1261	1393	2.36572	0.255502	0.703036	0.651491	0.0754386
18S	110	U	661	14882	15543	0.352641	0	0	2637	8040	10677	0.298367	0	0	472	8999	9471	0.58743	0	0	0	0
18S	111	A	747	17219	17966	0.431536	0	0	3403	8864	12267	0.369671	0	0	540	8931	9471	0.548531	0	0	0	0
18S	112	U	759	25705	26464	0.636971	0	0	3439	9519	12958	0.373175	0	0	637	8805	9442	0.528876	0	0	0	0
18S	113	G	726	16695	17421	0.422578	0	0	3895	7311	11206	0.282809	0	0	727	6322	7049	0.361893	0	0	0	0
18S	114	G	478	5247	5725	0.851521	0	0.459947	2050	3940	5990	0.375155	0	0.272843	386	2445	2831	0.670888	0	0.401601	0.37813	0.0781672
18S	115	U	440	7262	7702	0.215515	0	0.177322	1639	3439	5078	0.54143	0	0.351297	336	1829	2165	1.05642	0	0.513834	0.347484	0.137407
18S	116	U	37	125	162	57.3429	0.932961	0.982963	130	369	499	15.2103	0.793187	0.938427	51	64	115	37.0789	0.897421	0.973959	0.965116	0.0192272
18S	117	C	1695	6216	7911	0.0717321	0	0	6246	4249	10495	0.39608	0	0	1483	3863	5346	0.412279	0	0	0	0
18S	118	C	2075	6730	8805	0.33669	0	0	7436	4785	12221	0.556243	0	0	1736	2168	3904	0.316264	0	0	0	0
18S	119	U	853	690	1543	2.24003	0.122812	0.691499	2224	1219	3443	0.647306	0	0.393018	690	279	969	1.54077	0.0165284	0.606664	0.563727	0.12558
18S	120	U	2422	1967	4389	0.180481	0	0	4661	3509	8170	0.461244	0	0	1927	708	2635	0.285272	0	0	0	0
18S	121	U	66	80	146	24.6847	0.849237	0.961321	86	63	149	32.335	0.888567	0.970195	49	16	65	31.9886	0.862398	0.970132	0.967216	0.00416867
18S	122	G	1369	1597	2966	0.0694978	0	0.0650022	1679	1676	3355	0.328582	0	0.247373	1060	635	1695	0.274345	0	0.215383	0.175919	0.0795103
18S	123	G	802	2747	3549	0.0497715	0	0	1130	1776	2906	0.596568	0	0.373737	838	490	1328	1.00456	0	0.501327	0.291688	0.21273
18S	124	U	804	866	1670	0.999714	0	0.500078	1102	1686	2788	0.502944	0	0.334719	787	276	1063	1.64162	0.119463	0.621666	0.485488	0.117599
18S	125	C	1475	612	2087	0.560441	0	0.359266	1585	1492	3077	0.1956	0	0.163644	1525	493	2018	0.577464	0	0.366186	0.296365	0.0938906
18S	126	G	1055	747	1802	1.00455	0.127268	0.501275	1290	891	2181	0.7282	0	0.421475	1423	147	1570	1.40218	0.242819	0.583866	0.502205	0.066299
18S	127	C	2951	301	3252	0.0841821	0	0.0776678	2301	1898	4199	0.212632	0	0	3735	199	3934	0.033195	0	0	0.0258893	0.0366129
18S	128	U	4221	367	4588	0.221384	0	0	4043	1635	5678	0.419004	0	0	5481	268	5749	0.320329	0	0	0	0
18S	129	C	6420	389	6809	0.515427	0	0	3340	2857	6197	0.480528	0	0	7787	361	8148	0.541698	0	0	0	0
18S	130	G	3045	398	3443	0.0432636	0	0.0414811	1382	1987	3369	0.00933399	0	0.00925039	4491	534	5025	0.177252	0	0	0.0169105	0.0177797
18S	131	C	6396	283	6679	0.51764	0	0	1974	895	2869	0.175598	0	0.149413	8804	199	9003	0.597496	0	0	0.0498045	0.0704342
18S	132	U	4552	419	4971	0.28983	0	0	748	1550	2298	0.475066	0	0.322159	5407	252	5659	0.304172	0	0	0.107386	0.151867
18S	133	C	1662	840	2502	0.52659	0	0.345036	370	1857	2227	0.551202	0.0400972	0.355441	2174	256	2430	0.693944	0.0415968	0.409761	0.370079	0.028379
18S	134	C	603	581	1184	2.27015	0.342134	0.694382	122	2320	2442	0.407777	0	0.289745	763	281	1044	2.7983	0.412703	0.73691	0.573679	0.201521
18S	135	U	502	706	1208	2.04983	0.26245	0.672295	83	3263	3346	0.0244265	0	0	433	289	722	3.93327	0.441875	0.797518	0.489938	0.35019
18S	136	C	1217	246	1463	1.33859	0.107356	0.57256	194	1276	1470	1.35931	0.339365	0.576313	1125	260	1385	1.15463	0	0.536062	0.561645	0.0181548
18S	137	U	2680	229	2909	0.117125	0	0.104877	526	2677	3203	0.0882196	0	0.0810911	1575	282	1857	0.418449	0	0.295116	0.160362	0.0957796
18S	138	C	5760	595	6355	0.575935	0	0	2616	1416	4032	0.0812409	0	0	3967	417	4384	0.568924	0	0	0	0
18S	139	C	4086	330	4416	0.357681	0	0	2980	1791	4771	0.184349	0	0	2534	304	2838	0.362412	0	0	0	0
18S	140	U	3171	446	3617	0.190047	0	0	2132	2911	5043	0.196592	0	0	2580	384	2964	0.433491	0	0	0	0
18S	141	A	2019	364	2383	0.30274	0	0.232462	1571	2472	4043	0.0746401	0	0.0694719	859	369	1228	0.458322	0	0.314456	0.205463	0.10182
18S	142	C	1927	468	2395	0.353051	0	0.26101	1876	2687	4563	0.0341148	0	0	461	543	1004	0.754892	0.0540838	0.430408	0.230473	0.177035
18S	143	U	1848	851	2699	0.232165	0	0.188477	2146	3125	5271	0.160264	0	0	370	572	942	0.804289	0.0650807	0.446027	0.211501	0.182816
18S	144	U	1906	830	2736	0.249949	0	0.200026	2139	3943	6082	0.285994	0	0	493	603	1096	0.444049	0	0.307697	0.169241	0.127489
18S	145	G	2216	516	2732	0.329621	0	0.247975	2775	1903	4678	0.0355394	0	0	469	696	1165	0.207338	0	0.171853	0.139943	0.103719
18S	146	G	1855	763	2618	0.723359	0	0.419831	1843	1781	3624	0.29947	0.0235158	0.230504	326	800	1126	0.25173	0	0.201248	0.283861	0.0968841
18S	147	A	2060	446	2506	1.0997	0.130257	0.523841	2651	1594	4245	0.0973622	0	0.0887429	375	394	769	0.99684	0.191201	0.499534	0.370706	0.199625
18S	148	U	3769	1008	4777	0.22695	0	0.185002	1817	2617	4434	0.0722009	0	0.0673532	395	1030	1425	0.307379	0	0.235237	0.162531	0.0703561
18S	149	A	3338	1124	4462	0.511231	0.0108283	0.338338	967	1863	2830	0.802928	0.208109	0.445434	251	1428	1679	0.274438	0	0.215441	0.333071	0.0939681
18S	150	A	3947	1147	5094	0.427491	0	0.299511	1054	2791	3845	0.268172	0	0.211507	202	1102	1304	0.862401	0.0596022	0.463249	0.324756	0.104312
18S	151	C	7515	1872	9387	0.224966	0	0	1468	3748	5216	0.121074	0	0	406	1476	1882	0.450794	0	0.310836	0.103612	0.146529
18S	152	U	11780	5762	17542	0.623893	0	0	2268	4843	7111	0.394627	0	0	568	2280	2848	0.0321282	0	0.0311387	0.0103796	0.0146789
18S	153	G	4877	6361	11238	0.357761	0	0	3297	2307	5604	0.239647	0	0	408	3385	3793	0.223704	0	0	0	0
18S	154	U	4094	6694	10788	0.354512	0	0	2721	3347	6068	0.330472	0	0	275	6912	7187	0.617055	0	0	0	0
18S	155	G	5507	3987	9494	0.30555	0	0	4941	1905	6846	0.442007	0	0	718	3392	4110	0.212671	0	0	0	0
18S	156	G	2051	2808	4859	0.349751	0	0.259162	1091	573	1664	1.61445	0.290329	0.617653	164	2389	2553	0.401296	0	0.286455	0.387757	0.162943
18S	157	U	1369	2641	4010	0.510801	0	0.338155	1059	1012	2071	1.08521	0.122924	0.520553	119	4693	4812	0.272089	0	0	0.286236	0.215662
18S	158	A	865	1787	2652	1.05474	0.0762124	0.513415	1615	1159	2774	0.515207	0	0.340105	159	3464	3623	0.0385118	0	0.0370935	0.296871	0.196846
18S	159	A	18	38	56	83.5049	0.961607	0.988372	17	37	54	79.2515	0.96512	0.987763	1	55	56	72.2528	0.963611	0.986585	0.987573	0.000741632
18S	160	U	569	504	1073	2.68588	0.193336	0.728878	1978	1629	3607	0.0525684	0	0.0499561	190	2696	2886	0.264627	0	0.20931	0.329382	0.289881
18S	161	U	810	1727	2537	0.310809	0	0.237184	2250	2257	4507	0.193288	0	0	190	3310	3500	0.0538449	0	0	0.0790612	0.111809
18S	162	C	749	2575	3324	0.0883977	0	0	2466	2551	5017	0.304176	0	0	181	4971	5152	0.411665	0	0	0	0
18S	163	U	1025	3133	4158	0.269969	0	0	4141	2910	7051	0.507087	0	0	285	5099	5384	0.451656	0	0	0	0
18S	164	A	1291	2980	4271	0.267736	0	0	3131	2817	5948	0.390383	0	0	397	4492	4889	0.435499	0	0	0	0
18S	165	G	879	5056	5935	0.475024	0	0	1768	2892	4660	0.211798	0	0	237	3019	3256	0.175117	0	0	0	0
18S	166	A	9	132	141	26.36	0.879778	0.963698	13	54	67	58.8967	0.950655	0.983546	5	29	34	81.8889	0.965311	0.988276	0.978507	0.0106478
18S	167	G	1812	1180	2992	0.290986	0	0.225457	867	2236	3103	0.131776	0	0.116466	209	1401	1610	0.525878	0	0.34478	0.228901	0.0932404
18S	168	C	2257	2518	4775	0.242548	0	0	1020	2104	3124	0.010112	0	0.0100139	293	1818	2111	0.0134312	0	0	0.00333798	0.00472062
18S	169	U	2570	2492	5062	0.178636	0	0	1301	3372	4673	0.430585	0	0	342	1851	2193	0.200775	0	0	0	0
18S	170	A	2217	1823	4040	0.215082	0	0.177046	1129	1513	2642	0.0361794	0	0	355	1206	1561	0.0448143	0	0	0.0590153	0.0834603
18S	171	A	1565	3027	4592	0.145748	0	0.127232	902	1471	2373	0.0497613	0	0	384	539	923	0.366234	0	0.268273	0.131835	0.10957
18S	172	U	574	514	1088	4.66042	0.489986	0.823468	75	21	96	23.1219	0.849933	0.958954	83	72	155	6.58105	0.572388	0.868827	0.88375	0.0563092
18S	173	A	1498	5029	6527	0.0631264	0	0	964	1491	2455	0.140735	0	0	716	397	1113	0.0332436	0	0	0	0
18S	174	C	57	916	973	6.24295	0.584627	0.862057	29	205	234	8.76411	0.732002	0.897975	20	294	314	2.42705	0.292394	0.708861	0.822964	0.0820051
18S	175	A	2006	11685	13691	0.581882	0	0	472	1336	1808	0.178975	0	0.151877	949	646	1595	0.487141	0	0	0.0506257	0.0715956
18S	176	U	862	13029	13891	0.596421	0	0	113	2810	2923	0.315834	0	0	271	702	973	0.18971	0	0	0	0
18S	177	G	116	8147	8263	0.271418	0	0	66	1719	1785	0.328244	0	0.247231	60	431	491	0.612376	0	0.380277	0.209169	0.157563
18S	178	C	967	8925	9892	0.451894	0	0	499	1999	2498	0.0184385	0	0.0181118	291	598	889	0.14427	0	0	0.00603726	0.00853798
18S	179	C	642	4458	5100	0.0951077	0	0.0868634	291	1697	1988	0.524429	0.0230168	0.34413	200	675	875	0.0836377	0	0	0.143664	0.146119
18S	180	G	800	1725	2525	1.06229	0.017268	0.5152	666	1692	2358	0.429853	0.0225481	0.300716	216	266	482	0.802484	0.0279684	0.445722	0.420546	0.0893539
18S	181	A	899	1704	2603	0.858018	0.0580654	0.461887	877	2620	3497	0.0335843	0	0.032502	229	193	422	1.2653	0.21298	0.559141	0.351177	0.228808
18S	182	C	541	558	1099	2.67695	0.328598	0.728215	715	2942	3657	0.0392169	0	0.0377469	233	370	603	0.606604	0.105579	0.377959	0.381307	0.281893
18S	183	G	921	454	1375	1.30647	0.094646	0.566615	1322	4329	5651	0.354563	0	0	461	375	836	0.187628	0	0.158144	0.241587	0.238726
18S	184	G	1346	423	1769	0.488776	0	0.328432	1264	3719	4983	0.254276	0	0	961	374	1335	0.270426	0	0	0.109477	0.154824
18S	185	G	925	321	1246	0.762719	0.0142911	0.432892	2113	3541	5654	0.380853	0	0	626	403	1029	0.0259871	0	0	0.144297	0.204067
18S	186	C	1179	1139	2318	0.181956	0	0	1527	4966	6493	0.50707	0	0	1131	425	1556	0.410098	0	0	0	0
18S	187	G	2060	996	3056	0.431113	0	0	717	3072	3789	0.158294	0	0	1574	90	1664	0.472926	0	0	0	0
18S	188	C	1631	748	2379	0.264141	0	0	233	2239	2472	0.175392	0	0.149271	1538	96	1634	0.495236	0	0	0.0497571	0.0703672
18S	189	U	721	1568	2289	0.235143	0	0	74	1822	1896	0.326012	0.00488858	0.245957	943	110	1053	0.239068	0	0	0.0819856	0.115945
18S	190	G	267	1076	1343	0.341939	0.0105945	0.254951	20	404	424	4.04724	0.543897	0.802246	317	91	408	0.860364	0.200511	0.463079	0.506759	0.225557
18S	191	A	64	1179	1243	0.367399	0	0.268843	4	374	378	3.46198	0.373934	0.776343	49	122	171	2.7593	0.432472	0.73513	0.593439	0.23014
18S	192	C	52	1585	1637	0.0545448	0	0	26	474	500	1.46638	0	0.595029	34	119	153	2.45014	0.293943	0.711496	0.435508	0.3116
18S	193	C	12	986	998	0.479146	0	0.324153	33	273	306	1.75038	0.0222391	0.637168	8	115	123	2.27294	0.0755394	0.69618	0.552501	0.163253
18S	194	C	18	1511	1529	0.201118	0	0	54	296	350	0.747167	0	0.428343	9	102	111	1.57589	0	0.613913	0.347419	0.257078
18S	195	C	4	1521	1525	0.297881	0	0	43	341	384	0.248398	0	0.199388	2	111	113	0.648538	0	0.395506	0.198298	0.161467
18S	196	C	0	1187	1187	0.191274	0	0	29	306	335	0.207903	0.0333094	0.172544	2	113	115	0.108716	0	0.0988246	0.0904563	0.070689
18S	197	U	1	605	606	0.615486	0.0763077	0.38138	5	400	405	0.0210728	0	0	1	67	68	0.72818	0.162261	0.42492	0.268767	0.190876
18S	198	U	3	396	399	1.49322	0.214552	0.599514	3	356	359	0.156667	0	0.135773	2	73	75	0.731433	0	0.425679	0.386988	0.191288
18S	199	C	60	715	775	0.167583	0	0.143688	134	353	487	0.125934	0	0	37	90	127	0.164062	0	0.141892	0.0951935	0.0673159
18S	200	G	42	359	401	1.64071	0.126563	0.6219	88	369	457	0.385177	0	0.27851	44	68	112	1.21937	0	0.551621	0.48401	0.148116
18S	201	C	29	455	484	1.42018	0.113016	0.587309	28	417	445	0.816891	0	0.450165	20	90	110	2.46917	0	0.7136	0.583691	0.107577
18S	202	G	49	389	438	2.11878	0.328434	0.679858	19	394	413	1.2649	0	0.559075	18	66	84	5.66039	0.420715	0.851363	0.696765	0.119923
18S	203	G	110	1315	1425	0.0606826	0	0.0572487	77	287	364	1.91017	0.133601	0.656996	43	135	178	2.99354	0.373567	0.750646	0.488297	0.307186
18S	204	G	181	1619	1800	0.0701586	0	0	157	412	569	0.995867	0	0.499404	114	294	408	0.996985	0.0652647	0.499857	0.333087	0.235528
18S	205	G	297	709	1006	0.98826	0.134995	0.497296	586	259	845	0.491174	0	0.329649	158	340	498	0.875017	0.0131372	0.467171	0.431372	0.0729729
18S	206	G	2340	728	3068	0.364618	0	0	3417	410	3827	0.726321	0	0	1371	395	1766	0.488719	0	0	0	0
18S	207	G	2096	970	3066	0.314814	0	0	2056	627	2683	0.492296	0	0	1290	747	2037	0.527254	0	0	0	0
18S	208	G	2373	1177	3550	0.392562	0	0	811	552	1363	0.185826	0	0.156803	1501	941	2442	0.605499	0	0	0.0522676	0.0739176
18S	209	A	1876	1901	3777	0.416611	0	0	442	610	1052	0.728163	0	0.421583	1086	562	1648	0.349687	0	0	0.140528	0.198736
18S	210	U	1259	621	1880	0.293047	0	0.226726	184	467	651	2.18182	0.27237	0.686045	551	235	786	0.505125	0	0.335887	0.416219	0.195931
18S	211	G	1821	522	2343	4.74024e-06	0	4.74224e-06	1059	600	1659	0.304518	0	0.233541	627	154	781	0.489315	0	0.328833	0.18746	0.138141
18S	212	C	1391	555	1946	0.177567	0	0.150857	1031	538	1569	0.426886	0	0.299307	462	261	723	0.529604	0	0.346549	0.265571	0.0833764
18S	213	G	1080	375	1455	0.489713	0.00801524	0.328881	2844	264	3108	0.351492	0	0	435	279	714	0.404367	0	0.288222	0.205701	0.146397
18S	214	U	489	1230	1719	0.148146	0	0.129096	1442	545	1987	0.0758384	0	0.0705253	263	319	582	0.587669	0	0.370546	0.190056	0.129847
18S	215	G	945	998	1943	0.0982796	0	0	2084	1211	3295	0.391083	0	0	449	262	711	0.135893	0	0.119783	0.0399277	0.0564663
18S	216	C	1043	1312	2355	0.35848	0	0	1883	1799	3682	0.460775	0	0	342	859	1201	0.41296	0	0	0	0
18S	217	A	1241	907	2148	0.330267	0	0	2505	943	3448	0.42256	0	0	370	562	932	0.195046	0	0	0	0
18S	218	U	368	65	433	2.50474	0.497563	0.715142	561	260	821	1.71288	0.326373	0.631672	92	168	260	2.22456	0.436833	0.690701	0.679172	0.0350383
18S	219	U	611	452	1063	0.276869	0	0.216994	976	732	1708	0.185027	0	0.156214	181	509	690	0.157903	0	0.136541	0.169916	0.0342442
18S	220	U	519	690	1209	0.0606979	0	0.0572691	757	558	1315	0.439108	0	0.305287	163	714	877	0.116768	0	0	0.120852	0.132494
18S	221	A	415	428	843	0.48856	0.0448955	0.328471	658	362	1020	0.794189	0.0862317	0.442887	148	587	735	0.0789553	0	0.0732698	0.281543	0.154501
18S	222	U	621	362	983	0.179099	0	0.152026	1139	441	1580	0.0419636	0	0.040298	161	629	790	0.00400337	0	0.00399244	0.0654387	0.0629948
18S	223	C	906	236	1142	0.0700301	0	0	1187	132	1319	0.164596	0	0.141425	261	836	1097	0.324418	0	0	0.0471417	0.0666684
18S	224	A	910	311	1221	0.165221	0	0	1816	220	2036	0.340244	0	0	283	733	1016	0.255643	0	0	0	0
18S	225	G	903	223	1126	0.0372572	0	0	1114	193	1307	0.102948	0	0.0934034	253	508	761	0.0754593	0	0.0702505	0.0545513	0.0397148
18S	226	A	793	258	1051	0.0526405	0	0.0500532	944	208	1152	0.227359	0	0.185373	149	353	502	0.656395	0.13874	0.396755	0.210727	0.142671
18S	227	U	378	605	983	0.140007	0	0.122922	754	639	1393	0.010585	0	0	105	454	559	0.461349	0.0626738	0.316087	0.146336	0.1301
18S	228	C	283	547	830	0.423813	0.126099	0.297913	725	1122	1847	0.283105	0	0	95	732	827	0.0452362	0	0	0.0993042	0.140437
18S	229	A	241	778	1019	0.195142	0.0334048	0.163413	481	813	1294	0.0348348	0	0.0336874	74	764	838	0.0749305	0	0	0.0657002	0.0704489
18S	230	A	319	1120	1439	0.163557	0	0	478	814	1292	0.000111713	0	0.000111787	64	953	1017	0.30155	0	0	3.72622e-05	5.26967e-05
18S	231	A	219	1176	1395	0.115839	0	0	401	732	1133	0.100529	0	0.0914194	43	921	964	0.304226	0	0	0.0304731	0.0430955
18S	232	A	146	1116	1262	0.0104337	0	0.0103341	301	664	965	0.374603	0	0.272723	35	445	480	0.474821	0.00039638	0.322406	0.201821	0.136912
18S	233	C	185	1021	1206	0.126669	0	0.11251	396	901	1297	0.152645	0	0.132519	50	729	779	0.131467	0	0	0.0816764	0.0583287
18S	234	C	248	1235	1483	0.0813941	0	0	340	891	1231	0.315602	0	0.24004	62	726	788	0.178158	0	0	0.0800134	0.113156
18S	235	A	97	1657	1754	0.229395	0	0	157	850	1007	0.69224	0.0217122	0.409307	37	497	534	0.167082	0	0.143392	0.184233	0.169576
18S	236	A	53	1289	1342	0.0392074	0	0.0377552	94	796	890	1.05446	0.136921	0.513534	13	294	307	0.955195	0.120248	0.489355	0.346881	0.218808
18S	237	C	38	1224	1262	0.0938946	0	0.0858973	258	968	1226	0.612977	0.0488107	0.38022	24	293	317	0.785989	0.0465477	0.440862	0.302327	0.155028
18S	238	C	305	964	1269	0.048014	0	0.0458487	1340	1334	2674	0.28044	0	0	110	570	680	0.278561	0	0	0.0152829	0.0216133
18S	239	C	427	1730	2157	0.453877	0	0	2313	2518	4831	0.63844	0	0	206	635	841	0.466178	0	0	0	0
18S	240	G	329	900	1229	0.0422042	0	0.0405267	1125	1561	2686	0.256023	0	0	110	234	344	0.353849	0	0.261926	0.100817	0.115116
18S	241	G	139	851	990	0.271936	0	0.213967	536	1127	1663	0.269591	0	0.212446	73	131	204	1.2161	0.139179	0.549967	0.32546	0.158752
18S	242	U	172	777	949	0.27924	0	0.218465	593	1280	1873	0.108396	0	0.0978421	63	250	313	0.363623	0	0.267284	0.194531	0.0712147
18S	243	C	243	884	1127	0.0492908	0	0.0470151	682	2338	3020	0.368193	0	0	99	554	653	0.425552	0	0	0.0156717	0.0221631
18S	244	A	39	578	617	0.971845	0.173278	0.493265	96	1219	1315	0.530243	0.0410231	0.346681	15	402	417	0.0891547	0	0	0.279982	0.206824
18S	245	G	76	645	721	0.591674	0	0.372055	67	1031	1098	0.680952	0.0274235	0.405319	26	182	208	0.739022	0	0.426137	0.40117	0.0222729
18S	246	C	139	1613	1752	0.467966	0	0	49	1106	1155	0.35915	0	0.264415	60	208	268	0.140933	0	0.123929	0.129448	0.108017
18S	247	C	221	922	1143	0.178331	0	0	57	1605	1662	0.182221	0	0	66	376	442	0.409105	0	0	0	0
18S	248	C	197	1041	1238	0.304027	0	0	22	1578	1600	0.210861	0	0	54	328	382	0.355991	0	0	0	0
18S	249	C	41	1374	1415	0.464917	0	0	5	1397	1402	0.180035	0	0	11	165	176	0.341682	0	0.255744	0.085248	0.120559
18S	250	U	16	921	937	0.249893	0	0	1	1069	1070	0.0773317	0	0	3	114	117	0.648399	0.0208048	0.395384	0.131795	0.186386
18S	251	C	20	201	221	2.11061	0.356114	0.679504	31	650	681	0.350016	0	0.25955	7	138	145	0.0686454	0	0.0646502	0.334568	0.256557
18S	252	U	6	307	313	0.838783	0.0450009	0.456953	19	783	802	0.00193718	0	0.00193584	4	73	77	0.805983	0.0120553	0.449476	0.302788	0.212757
18S	253	C	11	188	199	1.23672	0.0678727	0.554156	23	558	581	0.261111	0	0.207331	1	58	59	0.986296	0	0.500752	0.420746	0.152474
18S	254	C	7	191	198	0.759743	0	0.432972	6	580	586	0.0631649	0	0.0595075	3	66	69	0.285079	0	0.224332	0.238937	0.152815
18S	255	G	8	110	118	1.21774	0	0.551179	5	344	349	0.603206	0.0449747	0.376922	7	33	40	0.736856	0.0561608	0.43029	0.452797	0.0728987
18S	256	G	3	79	82	1.1324	0	0.534061	6	196	202	1.52589	0.284474	0.60528	0	27	27	1.27976	0.197063	0.570292	0.569878	0.0290764
18S	257	C	8	14	22	4.79372	0.579149	0.833655	5	197	202	1.58035	0.187364	0.613627	4	17	21	1.73889	0.284546	0.645603	0.697628	0.0970673
18S	258	C	15	26	41	1.91429	0.248592	0.662273	8	235	243	1.37036	0.122989	0.579124	5	28	33	0.74085	0.056412	0.432881	0.558093	0.0948223
18S	259	C	7	75	82	0.348327	0	0.260669	53	356	409	0.547073	0	0.354177	11	45	56	0.103704	0	0.0954774	0.236774	0.106956
18S	260	C	24	124	148	0.177479	0	0	45	479	524	0.33346	0	0.250429	13	67	80	0.167901	0	0	0.0834764	0.118053
18S	261	G	25	42	67	1.27222	0.00780591	0.56355	44	540	584	0.285774	0	0.222554	10	48	58	0.317514	0	0.244136	0.343413	0.155909
18S	262	G	24	56	80	1.56283	0.0107807	0.612757	36	553	589	0.404746	0	0.288475	13	48	61	0.454659	0.00120568	0.316058	0.405764	0.146799
18S	263	C	18	138	156	0.718471	0	0.419643	33	1366	1399	0.420786	0	0	14	47	61	0.696237	0.147502	0.4144	0.278014	0.196597
18S	264	C	6	133	139	1.36373	0.16786	0.578689	8	1540	1548	0.446804	0	0	3	138	141	0.202034	0	0	0.192896	0.272796
18S	265	G	21	191	212	0.774491	0.0863018	0.437616	15	1581	1596	0.440604	0	0	11	142	153	0.136075	0	0	0.145872	0.206294
18S	266	G	79	405	484	0.0916838	0	0	44	1124	1168	0.1046	0	0	15	116	131	0.367761	0	0.270376	0.0901252	0.127456
18S	267	G	218	248	466	0.206067	0	0.171163	139	526	665	0.775475	0	0.43714	80	57	137	0.664412	0	0.400933	0.336412	0.11778
18S	268	G	468	415	883	0.30548	0	0	507	272	779	0.51906	0	0.341987	140	49	189	0.321053	0	0.244	0.195329	0.143795
18S	269	G	691	298	989	0.270314	0	0	584	157	741	0.634262	0	0.388423	169	27	196	0.469036	0	0.320388	0.236271	0.169362
18S	270	G	432	133	565	0.554554	0	0.357135	779	29	808	0.4694	0	0.319719	194	30	224	0.418617	0	0.296016	0.32429	0.0251602
18S	271	C	428	35	463	1.43197	0.133981	0.589333	836	28	864	0.465022	0	0.317667	287	13	300	0.202584	0	0.168924	0.358641	0.174059
18S	272	G	998	199	1197	0.204062	0	0.169596	2358	113	2471	0.490453	0	0	682	56	738	0.454323	0	0	0.0565319	0.0799482
18S	273	G	1377	255	1632	0.0920664	0	0.0843521	1885	87	1972	0.247255	0	0	695	47	742	0.332077	0	0	0.0281174	0.0397639
18S	274	G	953	106	1059	1.06636	0.0740436	0.516294	718	26	744	1.34094	0.044933	0.57315	186	29	215	1.97263	0.185133	0.664633	0.584692	0.0611069
18S	275	C	1495	57	1552	0.657652	0.0355998	0.396891	877	39	916	1.27418	0.0340497	0.56055	397	50	447	0.570089	0	0.36361	0.44035	0.0860728
18S	276	G	1364	35	1399	1.24641	0.25529	0.555022	826	35	861	1.88919	0.258218	0.654144	302	13	315	1.59508	0.307839	0.615405	0.608191	0.0407867
18S	277	C	3558	90	3648	0.0741938	0	0	2602	68	2670	0.0262449	0	0	701	32	733	0.229791	0	0.187061	0.0623537	0.0881814
18S	278	C	6094	58	6152	0.412139	0	0	4018	54	4072	0.312265	0	0	1421	36	1457	0.338653	0	0	0	0
18S	279	G	5374	27	5401	0.240475	0	0	3092	57	3149	0.0202928	0	0.0198954	1373	16	1389	0.225667	0	0	0.00663178	0.00937876
18S	280	G	3825	10	3835	0.185512	0	0.156517	1638	29	1667	1.18246	0.156132	0.54195	1158	11	1169	0.0294587	0	0.0286395	0.242369	0.218174
18S	281	C	5645	18	5663	0.19312	0	0	6128	28	6156	0.468942	0	0	1168	16	1184	0.0922269	0	0.0845046	0.0281682	0.0398359
18S	282	G	6986	12	6998	0.354705	0	0	5720	31	5751	0.419106	0	0	1286	3	1289	0.0338329	0	0.0327503	0.0109168	0.0154386
18S	283	G	4823	10	4833	0.0242059	0	0	3631	17	3648	0.00568801	0	0	1726	12	1738	0.251933	0	0	0	0
18S	284	C	5755	37	5792	0.254972	0	0	4568	23	4591	0.275714	0	0	1978	16	1994	0.382473	0	0	0	0
18S	285	U	4827	47	4874	0.188568	0	0	5079	46	5125	0.425233	0	0	1610	25	1635	0.283299	0	0	0	0
18S	286	U	3577	57	3634	0.00652606	0	0	3422	60	3482	0.191524	0	0	1657	17	1674	0.374726	0	0	0	0
18S	287	U	3375	150	3525	0.0951913	0	0	790	75	865	2.30155	0.415732	0.697356	1039	25	1064	0.0685029	0	0	0.232452	0.328737
18S	288	G	2585	225	2810	0.0271592	0	0	262	74	336	6.32816	0.632844	0.86389	706	51	757	0.176268	0	0.150022	0.337971	0.376891
18S	289	G	1223	269	1492	0.545218	0.0996013	0.352995	2368	115	2483	0.247195	0	0	331	54	385	1.06842	0.224726	0.517188	0.290061	0.21578
18S	290	U	347	343	690	1.84433	0.325393	0.648754	642	173	815	1.31778	0.0696247	0.568854	141	58	199	2.38911	0.359315	0.705979	0.641196	0.0562355
18S	291	G	492	256	748	1.07575	0.0873531	0.518579	514	270	784	1.22795	0	0.551473	151	56	207	1.65294	0.132332	0.624191	0.564748	0.0441257
18S	292	A	185	107	292	3.51411	0.403347	0.779061	401	422	823	0.900566	0	0.474144	126	40	166	1.86068	0.0782361	0.651797	0.635001	0.125047
18S	293	C	225	241	466	1.56514	0	0.610668	821	396	1217	0.220361	0	0.180692	122	57	179	1.31179	0.0763302	0.568802	0.453387	0.193581
18S	294	U	284	235	519	1.19139	0	0.544146	903	478	1381	0.169071	0	0.144709	164	37	201	1.06441	0.109092	0.51684	0.401898	0.182202
18S	295	C	459	194	653	0.671033	0	0.401936	1119	671	1790	0.0618401	0	0	179	119	298	0.443999	0.0584388	0.308192	0.236709	0.171698
18S	296	U	467	205	672	0.694089	0.0541882	0.410072	1312	1065	2377	0.324876	0	0	214	196	410	0.134523	0	0.118827	0.1763	0.172273
18S	297	A	559	703	1262	0.0677224	0	0	1824	1083	2907	0.442973	0	0	296	298	594	0.144799	0	0	0	0
18S	298	G	178	1322	1500	0.146288	0	0	636	937	1573	0.18135	0	0.153593	103	596	699	0.133921	0	0	0.0511977	0.0724045
18S	299	A	155	2514	2669	0.376155	0	0	643	1244	1887	0.0536547	0	0.050948	67	606	673	0.0889878	0	0.0818276	0.0442585	0.0337392
18S	300	U	176	2259	2435	0.144207	0	0	718	1743	2461	0.148086	0	0	94	838	932	0.0371204	0	0	0	0
18S	301	A	80	1188	1268	1.48687	0	0.598077	214	1086	1300	0.869323	0.131258	0.465238	74	708	782	0.397233	0	0.28456	0.449292	0.128489
18S	302	A	56	1041	1097	2.69485	0.201245	0.729533	179	1110	1289	1.04693	0.203617	0.511656	34	651	685	0.861662	0.135748	0.463208	0.568132	0.115829
18S	303	C	100	1184	1284	2.59644	0.274211	0.722103	241	1390	1631	0.76796	0.155052	0.434527	63	726	789	0.751646	0.125946	0.429419	0.528683	0.136785
18S	304	C	174	1691	1865	1.7146	0.143603	0.631746	666	1567	2233	0.520039	0.0112655	0.342223	121	1528	1649	0.116835	0	0	0.324656	0.258208
18S	305	U	209	8462	8671	0.460634	0	0	920	3020	3940	0.0141391	0	0	143	1639	1782	0.0913068	0	0	0	0
18S	306	C	241	5384	5625	0.0582198	0	0	589	3649	4238	0.0226704	0	0.022173	105	2854	2959	0.447646	0	0	0.007391	0.0104525
18S	307	G	599	14509	15108	0.711121	0	0	1711	2811	4522	0.0258334	0	0.0251883	545	1840	2385	0.236938	0	0	0.00839609	0.0118739
18S	308	G	493	11235	11728	0.592919	0	0	1861	2589	4450	0.138705	0	0.121834	610	1538	2148	0.0939558	0	0	0.0406113	0.057433
18S	309	G	546	3888	4434	0.207716	0	0.172023	2923	2693	5616	0.0631021	0	0	620	470	1090	0.917802	0.116875	0.478799	0.216941	0.198032
18S	310	C	958	2139	3097	0.654666	0	0.395726	5029	5419	10448	0.534357	0	0	1487	830	2317	0.163215	0	0	0.131909	0.186547
18S	311	C	896	983	1879	1.56288	0.12801	0.609941	4265	5392	9657	0.490313	0	0	1455	1036	2491	0.253701	0	0	0.203314	0.287529
18S	312	G	1182	915	2097	0.911318	0	0.47692	3165	2259	5424	0.0507506	0	0	1740	434	2174	0.174513	0	0	0.158973	0.224822
18S	313	A	1582	1201	2783	0.19458	0	0.162935	1122	2352	3474	0.444991	0	0.308016	1745	475	2220	0.280544	0	0	0.156983	0.125817
18S	314	U	1776	962	2738	0.144586	0	0	1869	2743	4612	0.0381819	0	0	1852	246	2098	0.322153	0	0	0	0
18S	315	C	438	531	969	0.866403	0.155659	0.464467	1525	2181	3706	0.0995324	0	0.0905447	439	397	836	0.646568	0.0659443	0.392961	0.315991	0.162065
18S	316	G	524	451	975	0.522769	0.0134721	0.343533	653	1997	2650	0.377434	0	0.274088	467	249	716	0.736851	0.0711049	0.424586	0.347402	0.0615018
18S	317	C	527	560	1087	0.141503	0	0.124062	562	1696	2258	0.307919	0	0.235506	498	525	1023	0.0144206	0	0	0.119856	0.096191
18S	318	A	513	333	846	0.381451	0	0.27636	250	1827	2077	0.266303	0	0.21038	394	397	791	0.107211	0	0.0969403	0.19456	0.0740968
18S	319	C	137	470	607	0.756305	0	0.431026	219	1687	1906	0.280376	0	0.219069	141	348	489	0.556122	0	0.357846	0.335981	0.0879016
18S	320	G	81	998	1079	0.188241	0	0	157	720	877	1.79398	0.168526	0.642349	77	185	262	1.50879	0.104125	0.602314	0.414888	0.293825
18S	321	C	87	456	543	0.484457	0.00389001	0.326757	224	888	1112	1.03141	0	0.507955	74	149	223	1.43209	0.156502	0.589914	0.474876	0.10995
18S	322	C	86	211	297	1.71376	0.28417	0.632289	306	636	942	1.33737	0.0336712	0.572429	65	96	161	2.17071	0.227047	0.685949	0.630223	0.0463672
18S	323	C	116	227	343	1.31205	0.192302	0.568197	676	434	1110	0.983348	0	0.496027	126	134	260	0.821286	0	0.451888	0.505371	0.0479406
18S	324	C	801	641	1442	0.553777	0	0	5444	817	6261	0.743676	0	0	814	161	975	0.640301	0	0	0	0
18S	325	C	461	287	748	0.0523216	0	0	2628	319	2947	0.335919	0	0	440	73	513	0.275767	0	0	0	0
18S	326	C	697	238	935	0.265895	0	0	1845	363	2208	0.110432	0	0	521	63	584	0.414644	0	0	0	0
18S	327	G	438	127	565	0.238732	0	0.192998	1235	214	1449	0.381916	0	0.276505	196	26	222	0.662631	0	0.399621	0.289708	0.0848687
18S	328	U	533	77	610	0.132897	0	0.117477	1137	365	1502	0.294603	0	0.22768	265	32	297	0.16167	0	0.139574	0.161577	0.0476044
18S	329	G	644	155	799	0.154278	0	0	1368	379	1747	0.0511569	0	0.0486937	223	41	264	0.282851	0	0.221137	0.0899435	0.0948737
18S	330	G	424	78	502	0.385973	0.0100448	0.278885	1041	160	1201	0.506434	0	0.336366	160	65	225	0.439774	0	0.306388	0.307213	0.0234738
18S	331	C	364	172	536	0.191703	0	0.161116	1274	90	1364	0.11265	0	0.101311	164	45	209	0.382857	0	0.277816	0.180081	0.0732951
18S	332	G	477	234	711	0.145708	0	0	777	391	1168	0.223505	0	0.182804	165	62	227	0.183431	0	0.155576	0.112793	0.0805278
18S	333	G	433	201	634	0.0818723	0	0	620	514	1134	0.258894	0.00277647	0.205796	132	98	230	0.173112	0	0.148113	0.11797	0.0866774
18S	334	C	292	297	589	0.00858757	0	0.00852878	948	597	1545	0.0579345	0	0	150	48	198	0.531379	0.0495824	0.348136	0.118888	0.16214
18S	335	G	254	352	606	0.0933187	0	0.0854824	678	316	994	0.645729	0.112668	0.392606	150	126	276	0.272403	0	0.214694	0.230928	0.125907
18S	336	A	240	124	364	1.26545	0.0632344	0.559263	496	674	1170	0.526293	0.0778187	0.345011	103	107	210	1.28657	0.0292549	0.563833	0.489369	0.102094
18S	337	C	225	406	631	0.570693	0	0.363705	253	1847	2100	0.0957428	0	0	98	363	461	0.324026	0	0.245129	0.202944	0.151448
18S	338	G	170	475	645	0.911386	0.0445322	0.477206	207	988	1195	0.904506	0.193005	0.475138	68	154	222	2.62955	0.357321	0.72538	0.559241	0.117481
18S	339	A	140	222	362	3.23125	0.498804	0.764161	174	1992	2166	0.129196	0	0.114461	60	521	581	0.586712	0.0288121	0.370167	0.416263	0.267234
18S	340	C	504	298	802	1.3272	0.289676	0.570605	310	2329	2639	0.0169739	0	0.0166968	125	535	660	0.660649	0.109316	0.398188	0.328497	0.231439
18S	341	C	1361	593	1954	0.101904	0	0.0925228	834	2294	3128	0.0906076	0	0	444	672	1116	0.0788222	0	0.0731239	0.0552156	0.0398384
18S	342	C	1757	1212	2969	0.176255	0	0	978	2854	3832	0.225312	0	0	430	1652	2082	0.408481	0	0	0	0
18S	343	A	2673	616	3289	0.150621	0	0	1046	2690	3736	0.152446	0	0	538	1811	2349	0.444137	0	0	0	0
18S	344	U	2837	790	3627	0.152766	0	0	1006	3453	4459	0.295349	0	0	359	1801	2160	0.352805	0	0	0	0
18S	345	U	2586	1017	3603	0.0774325	0	0	1033	2952	3985	0.189497	0	0	312	1288	1600	0.0706711	0	0	0	0
18S	346	C	3150	1833	4983	0.329757	0	0	923	3011	3934	0.188671	0	0	370	1566	1936	0.264068	0	0	0	0
18S	347	G	3814	1045	4859	0.286571	0	0	963	1988	2951	0.0928184	0	0.0849612	377	990	1367	0.064563	0	0.0606891	0.0485501	0.0357316
18S	348	A	3554	832	4386	0.230251	0	0	720	1953	2673	0.12415	0	0.110476	364	876	1240	0.0868565	0	0.0799746	0.0634835	0.0465847
18S	349	A	3432	422	3854	0.157106	0	0	871	2315	3186	0.124847	0	0	429	597	1026	0.193714	0	0.162411	0.054137	0.0765613
18S	350	C	2618	726	3344	0.0719116	0	0	577	1773	2350	0.222473	0	0.182049	533	710	1243	0.109941	0	0	0.0606831	0.0858188
18S	351	G	2137	571	2708	0.0840367	0	0.0775485	668	1243	1911	0.54638	0.00299271	0.353448	351	353	704	0.650638	0	0.394513	0.27517	0.140741
18S	352	U	680	1420	2100	0.327484	0	0.246784	609	1714	2323	0.367298	0	0.268715	234	454	688	0.794533	0	0.44311	0.319536	0.0878375
18S	353	C	1649	997	2646	0.0882928	0	0	1018	1596	2614	0.261751	0	0.207513	562	396	958	0.22688	0	0.185082	0.130865	0.0929875
18S	354	U	51	94	145	15.3518	0.85001	0.939238	36	88	124	28.5653	0.904433	0.966438	21	7	28	43.2027	0.919408	0.97814	0.961272	0.0162963
18S	355	G	892	601	1493	0.33842	0	0.252977	1770	1133	2903	0.244888	0	0.196769	463	138	601	1.07327	0	0.518086	0.322611	0.140114
18S	356	C	1604	530	2134	0.178173	0	0	3782	1436	5218	0.318162	0	0	1533	178	1711	0.315044	0	0	0	0
18S	357	C	1796	172	1968	0.187275	0	0	5133	645	5778	0.375155	0	0	2517	218	2735	0.612114	0	0	0	0
18S	358	C	2192	146	2338	0.394551	0	0	7483	994	8477	0.606194	0	0	2813	220	3033	0.660408	0	0	0	0
18S	359	U	1210	316	1526	0.0854471	0	0	3318	1506	4824	0.232269	0	0	890	3	893	0.394246	0	0.282993	0.0943311	0.133404
18S	360	A	774	3	777	0.782933	0.0104492	0.439443	2126	25	2151	0.824886	0	0.452136	585	3	588	1.08451	0	0.520696	0.470758	0.0356892
18S	361	U	995	289	1284	0.0724859	0	0.0676359	2455	1514	3969	0.0605262	0	0	744	166	910	0.293597	0	0.227154	0.0982634	0.0952306
18S	362	C	743	593	1336	0.0192138	0	0	2209	1412	3621	0.0118658	0	0.0117298	688	292	980	0.141522	0	0.124088	0.0452725	0.0559361
18S	363	A	550	50	600	1.23738	0.222413	0.553461	1171	610	1781	1.03171	0.167377	0.507943	591	10	601	0.801329	0.0124586	0.445265	0.502223	0.0443555
18S	364	A	596	137	733	0.891387	0.0746209	0.471627	1440	335	1775	0.862469	0.0674842	0.463218	582	164	746	0.243522	0	0.196044	0.376963	0.127975
18S	365	C	775	79	854	0.866537	0	0.46454	1930	336	2266	0.272372	0	0.21414	672	68	740	0.0995652	0	0.0906608	0.256447	0.155539
18S	366	U	737	896	1633	0.178002	0	0.151184	2263	834	3097	0.155799	0	0	704	134	838	0.0300093	0	0	0.0503946	0.0712687
18S	367	U	843	1015	1858	0.222437	0	0.182042	2726	412	3138	0.121479	0	0	698	100	798	0.127507	0	0.113213	0.0984184	0.0750511
18S	368	U	858	149	1007	1.69613	0.242982	0.62933	3360	560	3920	0.273153	0	0	722	11	733	0.329791	0	0.248257	0.292529	0.258823
18S	369	C	737	887	1624	0.881812	0.138794	0.468751	2366	572	2938	0.0932025	0	0.085283	639	537	1176	0.144086	0	0	0.184678	0.203865
18S	370	G	637	2439	3076	0.0627451	0	0.0590587	1364	309	1673	1.13854	0.148514	0.532539	486	164	650	0.776156	0.152524	0.437365	0.342988	0.204493
18S	371	A	1108	4474	5582	0.392423	0	0	1658	498	2156	0.78346	0.103318	0.439406	743	179	922	0.321319	0.0287089	0.24338	0.227596	0.179734
18S	372	U	1414	5908	7322	0.526939	0	0	929	607	1536	1.80309	0.384755	0.643401	740	241	981	0.309437	0.0233288	0.236497	0.293299	0.26572
18S	373	G	2553	2171	4724	0.175043	0	0	3976	1057	5033	0.179009	0	0	1705	273	1978	0.374544	0	0	0	0
18S	374	G	1984	2177	4161	0.0418469	0	0	6182	853	7035	0.423031	0	0	1331	442	1773	0.264963	0	0	0	0
18S	375	U	1627	3230	4857	0.19608	0	0	5947	1168	7115	0.398598	0	0	1335	579	1914	0.303475	0	0	0	0
18S	376	A	1220	1990	3210	0.243437	0	0.195827	2744	1377	4121	0.166758	0	0.142954	964	522	1486	0.054106	0	0	0.112927	0.0827174
18S	377	G	1331	3151	4482	0.202397	0	0	4928	723	5651	0.143658	0	0	853	807	1660	0.153542	0	0	0	0
18S	378	U	941	2244	3185	0.0451908	0	0.0432498	5196	1298	6494	0.253049	0	0	451	677	1128	0.30685	0.0349064	0.23496	0.0927367	0.102106
18S	379	C	972	1922	2894	0.00834389	0	0	1418	2196	3614	0.420224	0.0283054	0.295944	271	959	1230	0.160403	0	0.138327	0.144757	0.120904
18S	380	G	768	1579	2347	0.0984005	0	0.08962	730	2138	2868	0.743217	0.104629	0.426433	243	745	988	0.401786	0.0579748	0.286831	0.267628	0.138172
18S	381	C	933	1225	2158	0.0578611	0	0.0547203	717	5441	6158	0.307296	0	0	297	1099	1396	0.0780959	0	0	0.0182401	0.0257954
18S	382	C	868	992	1860	0.0703564	0	0.0657648	933	4083	5016	0.190904	0	0	276	1333	1609	0.243251	0	0	0.0219216	0.0310018
18S	383	G	371	583	954	0.910925	0.151072	0.476955	1980	3050	5030	0.239577	0	0	138	1093	1231	0.0271645	0	0	0.158985	0.224839
18S	384	U	234	1144	1378	0.0828217	0	0.0765382	1156	3322	4478	0.19393	0	0	101	1343	1444	0.240161	0	0	0.0255127	0.0360804
18S	385	G	238	785	1023	0.31633	0	0.240491	817	1128	1945	0.854299	0.179727	0.46084	63	705	768	0.485725	0.0715535	0.327214	0.342848	0.0906342
18S	386	C	228	654	882	0.368592	0	0.269545	1491	1217	2708	0.256548	0	0.204229	109	930	1039	0.0294444	0	0.028629	0.167468	0.101731
18S	387	C	268	709	977	0.155612	0	0.134777	1186	764	1950	0.73593	0.139656	0.424065	98	984	1082	0.0408023	0	0	0.186281	0.176913
18S	388	U	182	1004	1186	0.0925864	0	0	946	1484	2430	0.259623	0	0.206179	99	1175	1274	0.22427	0	0	0.0687264	0.0971938
18S	389	A	116	200	316	2.68461	0.493967	0.729225	930	1270	2200	0.360165	0.00150848	0.264883	76	456	532	0.911069	0.214034	0.477201	0.490437	0.189798
18S	390	C	218	753	971	0.161065	0	0.138845	1071	2184	3255	0.143557	0	0	130	477	607	0.610764	0.109182	0.379564	0.172803	0.156806
18S	391	C	312	724	1036	0.0899496	0	0.0825995	941	2481	3422	0.209689	0	0	156	806	962	0.0574132	0	0	0.0275332	0.0389378
18S	392	A	317	627	944	0.208078	0	0.17239	922	2596	3518	0.210255	0	0	174	746	920	0.0269876	0	0	0.0574632	0.0812652
18S	393	U	333	1379	1712	0.379315	0	0	754	1849	2603	0.121437	0	0.108324	122	810	932	0.0855544	0	0	0.036108	0.0510645
18S	394	G	242	1602	1844	0.43037	0	0	603	1507	2110	0.439276	0.102473	0.305307	83	1229	1312	0.406533	0	0	0.101769	0.143923
18S	395	G	355	1143	1498	0.267571	0	0	776	2789	3565	0.162619	0	0	92	731	823	0.0362999	0	0	0	0
18S	396	U	153	1083	1236	0.0307913	0	0	332	2774	3106	0.0950578	0	0.0868317	38	768	806	0.0331819	0	0.0321548	0.0396621	0.0358442
18S	397	G	78	891	969	0.366541	0	0.268428	293	2285	2578	0.392478	0	0.281934	22	823	845	0.0104676	0	0.0103713	0.186911	0.124954
18S	398	A	60	398	458	2.45863	0.327467	0.711316	220	2963	3183	0.142926	0	0.125087	29	410	439	1.15611	0.199952	0.536768	0.457724	0.245767
18S	399	C	83	620	703	1.31007	0.111966	0.567462	301	2860	3161	0.164618	0	0.141388	34	302	336	1.84712	0.304388	0.649444	0.452764	0.222706
18S	400	C	183	755	938	0.686794	0	0.407417	571	2365	2936	0.261635	0	0.207434	111	609	720	0.239652	0	0.193538	0.269463	0.0977129
18S	401	A	125	1349	1474	0.0255217	0	0.024903	224	4183	4407	0.182028	0	0	85	640	725	0.187557	0	0.158119	0.0610073	0.0694168
18S	402	C	90	1913	2003	0.272549	0	0	144	8359	8503	0.629428	0	0	56	1490	1546	0.512454	0	0	0	0
18S	403	G	114	2894	3008	0.55296	0	0	271	3933	4204	0.130554	0	0	76	1225	1301	0.414712	0	0	0	0
18S	404	G	203	4348	4551	0.749439	0	0	440	3392	3832	0.0450213	0	0	112	1760	1872	0.653355	0	0	0	0
18S	405	G	225	964	1189	0.238768	0	0.192877	386	1886	2272	0.651117	0.00267663	0.394454	66	553	619	0.210018	0	0.173798	0.25371	0.099826
18S	406	U	56	119	175	7.49747	0.618075	0.882908	118	712	830	3.48485	0.453068	0.777236	23	127	150	4.01273	0.526956	0.801567	0.82057	0.045185
18S	407	G	78	343	421	2.20958	0.204927	0.688942	254	2192	2446	0.366798	0	0.268443	64	241	305	1.17574	0.0888961	0.5412	0.499528	0.174178
18S	408	A	59	502	561	1.14336	0	0.533885	230	3626	3856	0.248181	0	0	46	256	302	0.957572	0	0.489989	0.341292	0.241994
18S	409	C	73	674	747	0.371687	0	0.271235	177	4021	4198	0.435598	0	0	49	371	420	0.118263	0	0.105981	0.125739	0.111609
18S	410	G	173	696	869	0.0416092	0	0	519	3112	3631	0.398841	0	0	60	291	351	0.120391	0	0.107728	0.0359093	0.0507834
18S	411	G	232	577	809	0.231097	0	0	943	2436	3379	0.394629	0	0	97	273	370	0.200839	0	0	0	0
18S	412	G	401	373	774	0.225763	0	0	613	469	1082	0.996696	0.0377627	0.499404	161	241	402	0.343038	0	0	0.166468	0.235421
18S	413	G	324	259	583	0.0968417	0	0.0884295	454	246	700	2.03019	0.304959	0.670304	141	92	233	0.187322	0	0.158338	0.305691	0.259395
18S	414	A	258	227	485	0.384979	0.0514525	0.278381	287	264	551	2.68382	0.357197	0.728901	98	56	154	0.830036	0.164501	0.455167	0.487483	0.185338
18S	415	A	226	100	326	1.15878	0.292361	0.537538	120	378	498	2.7226	0.324823	0.731765	72	55	127	1.31398	0.222998	0.569767	0.613023	0.0849876
18S	416	U	330	246	576	0.170518	0	0.145893	522	596	1118	0.492136	0	0.330017	110	70	180	0.614979	0.0397302	0.382104	0.286005	0.10133
18S	417	C	494	209	703	0.0448706	0	0	2169	619	2788	0.47865	0	0	185	103	288	0.0189927	0	0.0187022	0.00623407	0.0088163
18S	418	A	414	315	729	0.0596195	0	0	1058	574	1632	0.0597129	0	0	146	75	221	0.445295	0.0164643	0.309063	0.103021	0.145694
18S	419	G	409	231	640	0.0857861	0	0.079122	1047	515	1562	0.00848084	0	0.00841486	137	66	203	0.622277	0.0987375	0.384745	0.157427	0.163309
18S	420	G	729	239	968	0.310584	0	0	1557	668	2225	0.312259	0	0	344	73	417	0.221026	0	0	0	0
18S	421	G	792	75	867	0.216654	0	0	1032	285	1317	0.24334	0	0.195834	495	72	567	0.428071	0	0	0.0652781	0.0923172
18S	422	U	552	68	620	0.105046	0	0.0951987	1533	487	2020	0.256078	0	0	372	47	419	0.18836	0	0	0.0317329	0.0448771
18S	423	U	765	135	900	0.308534	0	0	2027	553	2580	0.46095	0	0	434	64	498	0.343019	0	0	0	0
18S	424	C	745	119	864	0.318754	0	0	893	489	1382	0.0173616	0	0.0170775	401	108	509	0.385969	0	0	0.00569249	0.0080504
18S	425	G	366	92	458	0.300992	0	0.231744	650	252	902	0.614187	0	0.380754	192	70	262	0.275623	0	0.216715	0.276405	0.0740411
18S	426	A	473	85	558	0.0249255	0	0.0243618	514	373	887	0.841804	0	0.457334	260	48	308	0.165732	0	0.142565	0.208087	0.182731
18S	427	U	351	61	412	0.451708	0	0.311676	393	248	641	2.05768	0.0760653	0.673298	208	37	245	0.98645	0.00988743	0.497608	0.494194	0.147651
18S	428	U	20	10	30	22.2305	0.848975	0.958284	30	26	56	40.9136	0.913168	0.97655	16	1	17	37.2198	0.802948	0.975253	0.970029	0.00832202
18S	429	C	241	74	315	1.67187	0.0791059	0.626472	1087	263	1350	0.914878	0.0533655	0.477958	106	68	174	4.25219	0.27496	0.810485	0.638305	0.136011
18S	430	C	285	149	434	1.00204	0	0.501086	933	726	1659	0.618106	0	0.382136	112	98	210	3.88462	0.267135	0.796048	0.559757	0.173997
18S	431	G	357	151	508	1.02286	0.0272068	0.506141	2016	589	2605	0.170483	0	0.145699	284	75	359	2.50074	0.300144	0.714913	0.455585	0.235114
18S	432	G	612	296	908	0.300452	0	0.231232	5001	376	5377	0.417923	0	0	918	103	1021	0.39663	0	0.28419	0.171807	0.123395
18S	433	A	1065	393	1458	0.11632	0	0	6269	790	7059	0.541731	0	0	2554	144	2698	0.484151	0	0	0	0
18S	434	G	1823	406	2229	0.39712	0	0	5025	735	5760	0.387342	0	0	3019	186	3205	0.555788	0	0	0	0
18S	435	A	2568	388	2956	0.51515	0	0	3835	1122	4957	0.251842	0	0	3486	274	3760	0.629183	0	0	0	0
18S	436	G	383	86	469	2.99423	0.395674	0.750038	575	28	603	5.96308	0.588582	0.856589	605	32	637	1.71398	0	0.631903	0.746177	0.0917683
18S	437	G	2234	386	2620	0.310056	0	0	5351	495	5846	0.382751	0	0	2734	143	2877	0.511644	0	0	0	0
18S	438	G	2111	295	2406	0.184882	0	0	3622	340	3962	0.0437968	0	0	2089	60	2149	0.359178	0	0	0	0
18S	439	A	1537	254	1791	0.163176	0	0.140352	2624	553	3177	0.175886	0	0.149618	648	58	706	0.930897	0.110282	0.482459	0.257476	0.159132
18S	440	G	1151	186	1337	0.622098	0.0643747	0.383691	1364	474	1838	1.04318	0.147527	0.510703	118	45	163	6.1628	0.587921	0.861123	0.585172	0.201899
18S	441	C	1870	221	2091	0.0251487	0	0	1607	605	2212	0.658799	0.0569862	0.397262	156	26	182	4.00953	0.301246	0.801255	0.399506	0.327115
18S	442	C	2123	261	2384	0.19147	0	0	2078	583	2661	0.372118	0	0.271274	208	67	275	1.39702	0	0.583698	0.284991	0.238491
18S	443	U	2667	438	3105	0.399682	0	0	2662	1125	3787	8.79972e-06	0	0	224	111	335	0.745073	0	0.427687	0.142562	0.201614
18S	444	G	2005	303	2308	0.211987	0	0	3265	835	4100	0.0924598	0	0	229	107	336	0.257534	0	0.205277	0.0684257	0.0967686
18S	445	A	1220	363	1583	0.112626	0	0.101283	3459	1329	4788	0.22025	0	0	168	117	285	0.155789	0	0.135199	0.0788273	0.0574333
18S	446	G	1622	317	1939	0.169496	0	0	4499	966	5465	0.319023	0	0	281	146	427	0.307451	0	0	0	0
18S	447	A	934	230	1164	0.378455	0.0547729	0.274721	3485	1015	4500	0.134528	0	0	173	121	294	0.0819962	0	0.0760205	0.116914	0.115822
18S	448	A	1050	198	1248	0.156703	0	0.135568	3308	774	4082	0.0472909	0	0	201	123	324	0.026359	0	0	0.0451893	0.0639073
18S	449	A	910	254	1164	0.101936	0	0.0925785	3351	761	4112	0.0914175	0	0	209	76	285	0.106799	0	0.0967992	0.0631259	0.04467
18S	450	C	552	245	797	0.414703	0.017564	0.293398	2808	654	3462	0.0359804	0	0.0347404	159	166	325	0.0629857	0	0	0.109379	0.130891
18S	451	G	570	237	807	0.244788	0	0.196846	3419	553	3972	0.189789	0	0	267	103	370	0.14136	0	0	0.0656154	0.0927942
18S	452	G	821	169	990	0.0784393	0	0	2606	603	3209	0.0721565	0	0	241	73	314	0.0408818	0	0.0393963	0.0131321	0.0185716
18S	453	C	688	297	985	0.140816	0	0	2320	449	2769	0.000252708	0	0.000252735	154	112	266	0.365335	0	0.268315	0.0895226	0.126425
18S	454	U	371	302	673	0.28846	0.00865655	0.224138	1327	604	1931	0.379129	0.0406735	0.275008	97	115	212	0.943558	0.129424	0.486655	0.3286	0.113675
18S	455	A	212	276	488	0.806976	0.182639	0.447095	588	840	1428	0.884698	0.126446	0.469585	47	190	237	1.1253	0.103237	0.530528	0.482403	0.0352464
18S	456	C	135	309	444	0.890137	0.118875	0.471498	334	1389	1723	0.452049	0	0.311443	21	248	269	0.935103	0	0.484158	0.422366	0.0786051
18S	457	C	211	604	815	0.0224265	0	0.0219609	330	532	862	1.91976	0.281146	0.657768	36	689	725	0.195608	0	0	0.226576	0.30503
18S	458	A	100	765	865	0.111586	0	0.100489	264	1249	1513	0.672083	0.0175287	0.402102	15	315	330	1.38077	0.0225608	0.580704	0.361098	0.198179
18S	459	C	92	1026	1118	0.0211101	0	0	261	3120	3381	0.249093	0	0	18	938	956	0.0148845	0	0	0	0
18S	460	A	65	1113	1178	0.0962774	0	0.0878902	149	2749	2898	0.0169637	0	0	14	882	896	0.371014	0	0.270833	0.119574	0.112814
18S	461	U	64	1152	1216	0.277066	0	0.217095	164	4859	5023	0.447342	0	0	16	1688	1704	0.228459	0	0	0.0723649	0.102339
18S	462	C	2	121	123	13.4546	0.779403	0.931337	1	1616	1617	0.971714	0	0.492982	0	24	24	63.1853	0.928346	0.985034	0.803118	0.220392
18S	463	C	103	1202	1305	0.366786	0	0.268507	117	1694	1811	0.87557	0	0.466966	22	1820	1842	0.189184	0	0	0.245158	0.191352
18S	464	A	72	2873	2945	0.386683	0	0	94	4658	4752	0.283052	0	0	17	2411	2428	0.393527	0	0	0	0
18S	465	A	60	3153	3213	0.38753	0	0	150	5462	5612	0.374074	0	0	19	3295	3314	0.581016	0	0	0	0
18S	466	G	104	3446	3550	0.432955	0	0	216	4900	5116	0.260515	0	0	30	3775	3805	0.66688	0	0	0	0
18S	467	G	114	3864	3978	0.501874	0	0	416	2446	2862	0.462033	0	0.316096	34	1557	1591	0.118042	0	0	0.105365	0.149009
18S	468	A	9	466	475	3.95602	0.399125	0.798564	6	101	107	40.8793	0.932918	0.976338	2	119	121	10.357	0.674721	0.912607	0.895836	0.0735384
18S	469	A	158	724	882	1.60872	0.146899	0.616938	940	3966	4906	0.13608	0	0	75	515	590	1.0784	0.041083	0.519283	0.37874	0.270761
18S	470	G	239	2729	2968	0.326709	0	0	1485	4589	6074	0.286994	0	0	112	301	413	1.55537	0.0476421	0.609243	0.203081	0.2872
18S	471	G	94	2834	2928	0.37804	0	0	452	3816	4268	0.0715572	0	0.0667933	64	303	367	1.33351	0	0.572128	0.212974	0.25542
18S	472	C	244	1467	1711	0.025357	0	0.024744	1641	5196	6837	0.382779	0	0	117	404	521	0.177927	0	0.151297	0.0586803	0.0662643
18S	473	A	167	1267	1434	0.0889586	0	0.0817437	946	4002	4948	0.0656317	0	0	67	313	380	0.103704	0	0.0941837	0.0586425	0.0417763
18S	474	G	116	1123	1239	0.103405	0	0.093783	467	3490	3957	0.209966	0	0.173567	37	222	259	0.348077	0	0.258941	0.17543	0.0674385
18S	475	C	143	736	879	0.559268	0.019811	0.358935	941	3981	4922	0.0150947	0	0	65	275	340	0.0134897	0	0	0.119645	0.169204
18S	476	A	123	1067	1190	0.0545853	0	0.0518012	892	3619	4511	0.038485	0	0.0370667	61	238	299	0.0287778	0	0.0280637	0.0389772	0.00978451
18S	477	G	100	703	803	0.401783	0	0.286877	785	3414	4199	0.0581852	0	0.0549982	51	224	275	0.0458535	0	0.0439955	0.128624	0.111992
18S	478	G	221	626	847	0.100367	0	0.09131	1420	2265	3685	0.138479	0	0.121664	93	133	226	0.17303	0	0.148063	0.120346	0.023188
18S	479	C	338	443	781	0.0760159	0	0.0707298	4636	3356	7992	0.581393	0	0	174	187	361	0.397483	0	0	0.0235766	0.0333423
18S	480	G	809	172	981	0.244739	0	0	2005	1219	3224	0.130298	0	0.115309	119	72	191	0.119502	0	0.107245	0.0741847	0.0525597
18S	481	C	758	132	890	0.241115	0	0	2850	945	3795	0.132868	0	0	167	46	213	0.102285	0	0	0	0
18S	482	G	498	111	609	0.0534791	0	0.0508433	1279	508	1787	0.769811	0.0402042	0.435105	104	39	143	0.216435	0	0.178947	0.221632	0.159752
18S	483	C	603	86	689	0.21351	0	0	1556	441	1997	0.386575	0	0.278899	125	27	152	0.0233842	0	0	0.0929665	0.131474
18S	484	A	16	10	26	19.5263	0.881355	0.953002	40	13	53	48.534	0.919469	0.980178	1	13	14	8.66741	0.733426	0.902785	0.945322	0.0320588
18S	485	A	273	126	399	0.135528	0	0.119616	2132	346	2478	0.135798	0	0	61	31	92	0.298686	0	0.231911	0.117176	0.094693
18S	486	A	440	67	507	0.237008	0	0	2818	214	3032	0.452643	0	0	130	10	140	0.322537	0	0	0	0
18S	487	U	255	77	332	0.0510511	0	0.0487106	1714	213	1927	0.179253	0	0	74	10	84	0.102484	0	0.0939597	0.0475568	0.0383676
18S	488	U	178	65	243	0.262659	0	0.208698	1253	188	1441	0.0276468	0	0	54	15	69	0.245238	0	0.199226	0.135975	0.0962264
18S	489	A	82	28	110	1.60531	0.195661	0.618306	487	144	631	1.27453	0.0751335	0.560738	15	12	27	2.19246	0.37481	0.694532	0.624525	0.0547979
18S	490	C	172	16	188	0.453674	0	0.313228	672	114	786	0.67326	0	0.40267	48	16	64	0.338974	0	0.256102	0.324	0.0603189
18S	491	C	264	43	307	0.063961	0	0	988	158	1146	0.211605	0	0.174774	61	20	81	0.188347	0	0.160138	0.111638	0.0791655
18S	492	C	140	61	201	0.542739	0	0.352935	1212	193	1405	0.0594278	0	0	52	28	80	0.331276	0	0.25117	0.201368	0.148326
18S	493	A	184	83	267	0.145149	0	0.127166	370	185	555	1.41189	0.164022	0.585824	85	20	105	0.0419287	0	0.0406091	0.2512	0.239239
18S	494	C	115	74	189	0.695556	0.0128898	0.4115	424	119	543	1.42132	0.154625	0.587449	65	37	102	0.130421	0	0.116373	0.371774	0.194357
18S	495	U	88	75	163	1.11111	0.159592	0.52784	354	1460	1814	0.349728	0	0	32	77	109	0.120202	0	0.108182	0.212007	0.227653
18S	496	C	179	482	661	0.535247	0	0	166	663	829	0.686225	0	0.40725	38	130	168	0.250362	0	0	0.13575	0.19198
18S	497	C	296	234	530	0.340783	0	0	1884	1073	2957	0.570156	0	0	93	112	205	0.351618	0	0	0	0
18S	498	C	395	126	521	0.305619	0	0	1195	814	2009	0.259867	0	0	141	75	216	0.376088	0	0	0	0
18S	499	G	284	93	377	0.138242	0	0.121735	847	375	1222	0.428046	0	0.299914	77	65	142	0.0420357	0	0.0406126	0.154087	0.108303
18S	500	A	166	44	210	1.5732	0.023111	0.612506	366	424	790	1.44891	0.163104	0.591961	43	39	82	0.91245	0.167333	0.480135	0.561534	0.0581657
18S	501	C	285	94	379	0.618743	0	0.382859	294	567	861	1.3511	0.182435	0.57495	35	79	114	0.44	0.00790333	0.307412	0.42174	0.112629
18S	502	C	76	163	239	2.07898	0.333238	0.676132	683	1245	1928	0.0684062	0	0.0640575	25	117	142	0.243279	0	0.196782	0.312324	0.262896
18S	503	C	79	490	569	0.275926	0	0.216553	647	1820	2467	0.178485	0	0	22	196	218	0.241654	0	0	0.0721844	0.102084
18S	504	G	123	331	454	1.04774	0.0143103	0.512207	1434	1283	2717	0.216671	0	0	15	94	109	1.15475	0	0.538179	0.350129	0.247805
18S	505	G	438	687	1125	0.0110815	0	0.0109697	2247	1830	4077	0.433333	0	0	70	112	182	0.775896	0	0.438252	0.149741	0.204058
18S	506	G	934	887	1821	0.374174	0	0	701	1641	2342	0.0769953	0	0.0715192	97	70	167	1.09537	0	0.524247	0.198589	0.232119
18S	507	G	1031	404	1435	0.00704116	0	0.00699677	36	1321	1357	1.09344	0	0.522501	126	168	294	0.340339	0	0.254564	0.261354	0.210508
18S	508	A	1200	291	1491	0.107373	0	0.0970203	16	3519	3535	0.216418	0	0	199	154	353	0.255869	0	0.204198	0.100406	0.0833979
18S	509	G	240	9	249	6.8448	0.572986	0.872972	16	51	67	46.3067	0.917883	0.979166	35	5	40	12.181	0.662241	0.925847	0.925995	0.0433535
18S	510	G	2974	127	3101	0.416527	0	0	1954	2418	4372	0.338349	0	0	1160	36	1196	0.60259	0	0	0	0
18S	511	U	3797	523	4320	0.604328	0	0	2863	4257	7120	0.651606	0	0	1622	53	1675	0.738213	0	0	0	0
18S	512	A	51	1	52	42.2906	0.895123	0.977326	26	14	40	76.6892	0.925166	0.987438	20	0	20	29.982	0.777884	0.969213	0.977992	0.00745535
18S	513	G	3371	283	3654	0.454935	0	0	2114	1840	3954	0.301596	0	0	580	33	613	0.0144408	0	0	0	0
18S	514	U	2421	346	2767	0.181395	0	0	1599	1915	3514	0.173144	0	0	526	46	572	0.107582	0	0.0972855	0.0324285	0.0458608
18S	515	G	1442	177	1619	0.590048	0	0.371232	1367	447	1814	0.716064	0	0.417405	576	44	620	0.0488281	0	0.0466265	0.278421	0.164984
18S	516	A	2181	152	2333	0.193683	0	0.162315	3466	1306	4772	0.372971	0	0	853	33	886	0.252574	0	0	0.0541049	0.0765159
18S	517	C	210	17	227	13.0157	0.813674	0.928942	226	19	245	13.699	0.785355	0.932226	67	0	67	10.1765	0.734746	0.911726	0.924298	0.00899025
18S	518	G	2500	113	2613	0.186194	0	0.157018	1399	671	2070	0.721412	0	0.419199	468	76	544	0.308583	0	0.236146	0.270788	0.109802
18S	519	A	3648	145	3793	0.129266	0	0	2185	1177	3362	0.15996	0	0.137936	626	82	708	0.124651	0	0.110975	0.0829704	0.0596925
18S	520	A	4126	187	4313	0.22138	0	0	2630	1017	3647	0.16194	0	0.139403	712	123	835	0.0392079	0	0.0377721	0.0590583	0.0588678
18S	521	A	4130	264	4394	0.210095	0	0	3202	973	4175	0.0769317	0	0.0714519	715	135	850	0.0902859	0	0.0828988	0.0514502	0.0366797
18S	522	A	4916	255	5171	0.316525	0	0	3933	957	4890	0.00597924	0	0.00594491	900	96	996	0.00508191	0	0	0.00198164	0.00280246
18S	523	A	4401	285	4686	0.223064	0	0	5095	1099	6194	0.201489	0	0	1137	81	1218	0.161945	0	0	0	0
18S	524	U	4814	184	4998	0.253351	0	0	7071	1148	8219	0.38007	0	0	1347	60	1407	0.222064	0	0	0	0
18S	525	A	3280	191	3471	0.112529	0.00209558	0.101173	5404	701	6105	0.0906012	0	0	1320	34	1354	0.138581	0	0	0.0337244	0.0476934
18S	526	A	2841	218	3059	0.248279	0.0555443	0.198949	6422	749	7171	0.222145	0	0	1493	32	1525	0.233625	0	0	0.0663163	0.0937855
18S	527	C	2695	102	2797	0.374327	0.0626569	0.272442	4236	924	5160	0.105021	0	0.0950561	867	63	930	0.341103	0.0357148	0.254549	0.207349	0.0797383
18S	528	A	2964	202	3166	0.178634	0	0.151601	6482	625	7107	0.259131	0	0	1353	34	1387	0.135719	0	0	0.0505336	0.0714652
18S	529	A	2522	329	2851	0.284748	0.0160923	0.221697	3115	690	3805	0.422733	0.0413769	0.297182	1104	40	1144	0.0664144	0	0.0623292	0.193736	0.0978957
18S	530	U	2689	788	3477	0.0108875	0	0.0107733	3674	1063	4737	0.0457741	0	0.0437794	1126	165	1291	0.0858273	0	0	0.0181842	0.0186253
18S	531	A	2366	938	3304	0.0211733	0	0.0207404	4317	608	4925	0.0848762	0	0	1351	47	1398	0.200675	0	0	0.00691348	0.00977714
18S	532	C	2800	989	3789	0.154356	0	0	5215	1025	6240	0.34758	0	0	776	146	922	0.215914	0.0125377	0.177732	0.059244	0.0837837
18S	533	A	2793	2684	5477	0.461961	0	0	1566	849	2415	0.75637	0.167858	0.430745	795	210	1005	0.0642478	0	0.0604257	0.163724	0.190417
18S	534	G	2180	1422	3602	0.152099	0	0	1285	1011	2296	0.816674	0.148811	0.449651	857	174	1031	0.0424419	0	0.0407518	0.163468	0.203045
18S	535	G	1685	1493	3178	0.0684038	0	0	2097	1315	3412	0.148983	0	0.129698	819	234	1053	0.0108897	0	0.0107825	0.0468268	0.0587638
18S	536	A	1781	1117	2898	0.00763865	0	0	1872	800	2672	0.520497	0.0727684	0.342405	909	123	1032	0.0332043	0	0.0321673	0.124857	0.154389
18S	537	C	898	498	1396	1.07685	0.242243	0.51868	2197	815	3012	0.316809	0	0.240649	531	218	749	0.514296	0.106941	0.339927	0.366418	0.115041
18S	538	U	756	385	1141	1.60011	0.278171	0.615608	2514	1205	3719	0.0363292	0	0.0350647	470	286	756	0.548921	0.143048	0.354692	0.335121	0.237409
18S	539	C	1261	1213	2474	0.119695	0	0.106938	3501	1234	4735	0.225701	0	0	645	422	1067	0.142395	0	0.124748	0.0772287	0.0550909
18S	540	U	1232	852	2084	0.415326	0	0.293549	3832	1674	5506	0.341694	0	0	684	688	1372	0.100655	0	0	0.0978496	0.13838
18S	541	U	1321	1096	2417	0.236058	0	0.191041	4037	1272	5309	0.320749	0	0	787	615	1402	0.0893324	0	0	0.0636802	0.0900574
18S	542	U	1015	1779	2794	0.0818247	0	0.0756608	3318	1244	4562	0.21733	0	0	578	617	1195	0.110981	0	0.0999699	0.0585436	0.0425695
18S	543	C	748	1854	2602	0.200598	0	0.167135	1895	872	2767	0.381334	0.00280689	0.276135	478	1402	1880	0.291411	0	0	0.147756	0.113561
18S	544	G	936	4396	5332	0.443155	0	0	2219	928	3147	0.325766	0	0.245778	592	1108	1700	0.138748	0	0	0.081926	0.115861
18S	545	A	931	2223	3154	0.0789329	0	0.0731798	1802	1588	3390	0.358501	0	0.263952	788	1076	1864	0.187191	0	0	0.112377	0.111265
18S	546	G	356	6759	7115	0.593272	0	0	817	1575	2392	1.12311	0.114636	0.529097	504	692	1196	0.343832	0.00175377	0.256018	0.261705	0.21604
18S	547	G	261	2706	2967	0.11107	0	0.099997	966	862	1828	1.96124	0.309762	0.662426	488	739	1227	0.288907	0	0.224291	0.328905	0.241233
18S	548	C	304	2021	2325	0.408928	0	0.290329	1211	1292	2503	1.31656	0.251502	0.568424	548	432	980	0.656507	0.085815	0.396564	0.418439	0.114581
18S	549	C	816	1248	2064	0.641851	0	0.391047	4311	1115	5426	0.21393	0	0.176256	1803	349	2152	0.282087	0	0	0.189101	0.159902
18S	550	C	1853	861	2714	0.398899	0	0.285227	10362	1368	11730	0.367385	0	0	2088	354	2442	0.34806	0	0	0.0950758	0.134457
18S	551	U	1982	1659	3641	0.0748764	0	0.0696783	10182	1620	11802	0.264526	0	0	1637	147	1784	0.0449362	0	0	0.0232261	0.0328467
18S	552	G	1214	310	1524	1.96616	0.203622	0.66301	8459	411	8870	0.114162	0	0.102475	1143	49	1192	0.520406	0.00376689	0.34247	0.369318	0.229624
18S	553	U	1248	607	1855	1.54617	0.249864	0.607382	5502	684	6186	0.778349	0	0.43772	667	201	868	1.26424	0.25125	0.558634	0.534579	0.0713222
18S	554	A	1086	1518	2604	1.01334	0.197808	0.503409	5718	2312	8030	0.466333	0	0.318054	594	954	1548	0.341855	0	0.254886	0.358783	0.105468
18S	555	A	1837	4240	6077	0.101768	0	0	9540	8421	17961	0.352893	0	0	1031	1086	2117	0.0445284	0	0.0426494	0.0142165	0.0201051
18S	556	U	2225	10052	12277	0.556859	0	0	8847	13608	22455	0.473842	0	0	844	2354	3198	0.284356	0	0	0	0
18S	557	U	2308	5636	7944	0.193722	0	0	7684	8687	16371	0.238517	0	0	883	1218	2101	0.226435	0	0.1847	0.0615668	0.0870686
18S	558	G	3589	3573	7162	0.0527696	0	0	4806	4948	9754	0.329307	0	0.247747	1208	1068	2276	0.206388	0	0.171141	0.13963	0.103568
18S	559	G	3068	3880	6948	0.0162453	0	0.0159879	4662	4246	8908	0.424448	0	0.297997	1320	1465	2785	0.0325756	0	0.0315589	0.115181	0.129427
18S	560	A	4355	3825	8180	0.147196	0	0	7008	5407	12415	0.0209846	0	0	1746	2052	3798	0.241713	0	0	0	0
18S	561	A	5466	1527	6993	0.00776221	0	0.00770351	8717	5720	14437	0.191464	0	0	2312	1070	3382	0.123424	0	0	0.00256784	0.00363147
18S	562	U	5862	3290	9152	0.267161	0	0	8076	6742	14818	0.259673	0	0	2850	1549	4399	0.339934	0	0	0	0
18S	563	G	4952	1919	6871	0.0602558	0	0	6106	3688	9794	0.108838	0	0.0981639	2789	828	3617	0.186328	0	0	0.0327213	0.0462749
18S	564	A	4614	1526	6140	0.0195281	0	0.0191571	3710	4491	8201	0.356481	0	0.262822	2637	727	3364	0.113165	0	0	0.093993	0.119636
18S	565	G	3784	980	4764	0.289381	0.0219289	0.224471	2616	1844	4460	1.69593	0.341004	0.629122	2452	349	2801	0.0888968	0	0.0816661	0.311753	0.231863
18S	566	U	2518	698	3216	0.835554	0.137917	0.455283	6331	1812	8143	0.426491	0	0.299005	1322	379	1701	0.798028	0.183765	0.44398	0.399423	0.0711558
18S	567	C	2900	670	3570	0.558042	0.0192552	0.358233	6903	2505	9408	0.217627	0	0.178746	1229	331	1560	1.02731	0.173872	0.506896	0.347958	0.134163
18S	568	C	4833	3021	7854	0.389832	0	0	10414	1639	12053	0.076125	0	0	2893	380	3273	0.0965587	0	0	0	0
18S	569	A	4404	1152	5556	0.168456	0	0	11944	2410	14354	0.25591	0	0	2416	259	2675	0.0974091	0	0.088793	0.0295977	0.0418574
18S	570	C	4970	661	5631	0.263522	0	0	17673	2661	20334	0.528091	0	0	2729	518	3247	0.163116	0	0	0	0
18S	571	U	4285	482	4767	0.192335	0	0	13804	3896	17700	0.458554	0	0	2524	935	3459	0.257062	0	0	0	0
18S	572	U	1420	123	1543	1.51584	0.191223	0.602673	4904	1168	6072	0.761783	0.0402279	0.432434	974	645	1619	0.658368	0	0.397145	0.477417	0.0897334
18S	573	U	2945	1515	4460	0.254485	0	0	4768	3524	8292	0.209428	0	0.17318	1333	4720	6053	0.656745	0	0	0.0577268	0.081638
18S	574	A	2317	1005	3322	0.0452737	0	0	5164	4531	9695	0.0243331	0	0	1786	1066	2852	0.195658	0	0	0	0
18S	575	A	1355	1073	2428	0.140154	0	0.12297	2858	3955	6813	0.344144	0	0.25606	1352	632	1984	0.0658382	0	0.0618005	0.146943	0.0810978
18S	576	A	137	174	311	7.56001	0.715733	0.883508	200	760	960	8.54518	0.736243	0.895333	112	63	175	10.9099	0.764788	0.916474	0.898438	0.0136359
18S	577	U	977	670	1647	0.32767	0	0.246914	2254	3778	6032	0.267105	0	0.210827	696	300	996	0.753728	0	0.430032	0.295924	0.0959661
18S	578	C	985	666	1651	0.188438	0	0.15864	1699	6078	7777	0.124759	0	0	313	975	1288	0.135626	0	0.11951	0.0927169	0.0674789
18S	579	C	873	1724	2597	0.312912	0	0	1434	7612	9046	0.25798	0	0	227	773	1000	0.363647	0	0.266868	0.088956	0.125803
18S	580	U	800	1080	1880	0.0902829	0	0	1489	8447	9936	0.35421	0	0	173	652	825	0.265604	0	0.210064	0.0700215	0.0990253
18S	581	U	773	811	1584	0.0446547	0	0.0427718	1146	6324	7470	0.132029	0	0	103	764	867	0.0225294	0	0.0220579	0.0216099	0.0174644
18S	582	U	483	1135	1618	0.0403404	0	0.0387992	1145	6120	7265	0.130458	0	0	134	1022	1156	0.340699	0	0	0.0129331	0.0182901
18S	583	A	351	701	1052	1.10078	0	0.524223	782	3599	4381	0.504737	0.0860655	0.335483	76	721	797	0.0671401	0	0.0629899	0.307565	0.18933
18S	584	A	292	1105	1397	0.552154	0	0.355898	1054	3820	4874	0.236686	0	0.191419	102	425	527	0.539478	0	0.350861	0.299393	0.0763765
18S	585	C	149	1005	1154	1.04422	0	0.511033	364	6117	6481	0.185274	0	0	41	801	842	0.0969026	0	0	0.170344	0.240903
18S	586	G	295	1912	2207	0.0951339	0	0.0869056	831	4077	4908	0.0340327	0	0.0329191	79	492	571	0.455886	0	0.313509	0.144445	0.121561
18S	587	A	381	1593	1974	0.45088	0	0.310872	1099	5421	6520	0.252656	0	0	127	278	405	1.75835	0	0.638034	0.316302	0.260504
18S	588	G	489	2581	3070	0.105973	0	0.0958474	1258	3465	4723	0.121578	0	0.108419	199	346	545	1.52177	0	0.603892	0.269386	0.236587
18S	589	G	266	8325	8591	0.613785	0	0	607	2098	2705	1.30678	0.0762845	0.566587	117	1355	1472	0.0514521	0	0.0489659	0.205184	0.256331
18S	590	A	2	42	44	104.359	0.95939	0.990718	1	80	81	91.3741	0.964706	0.989305	0	19	19	98.5228	0.96615	0.99045	0.990157	0.000612554
18S	591	U	442	2733	3175	0.511122	0	0.33831	220	1143	1363	5.16665	0.612944	0.837937	115	1202	1317	0.696299	0.0506359	0.410665	0.528971	0.22046
18S	592	C	273	3591	3864	0.368325	0	0.269231	340	5577	5917	0.48761	0.0374849	0.327818	83	1744	1827	0.409136	0.0174118	0.290458	0.295836	0.0242187
18S	593	C	251	6829	7080	0.264398	0	0	277	12372	12649	0.262828	0	0	78	5385	5463	0.536965	0	0	0	0
18S	594	A	307	9961	10268	0.501245	0	0	351	12212	12563	0.182187	0	0	66	4466	4532	0.366809	0	0	0	0
18S	595	U	281	7644	7925	0.337134	0	0	244	18892	19136	0.487086	0	0	70	4031	4101	0.276215	0	0	0	0
18S	596	U	214	4852	5066	0.0292349	0	0.02841	129	18165	18294	0.445252	0	0	41	2930	2971	0.0263384	0	0.0256709	0.018027	0.0127959
18S	597	G	499	4766	5265	0.0169811	0	0	441	13412	13853	0.225428	0	0	69	4457	4526	0.374209	0	0	0	0
18S	598	G	1470	5925	7395	0.364206	0	0	728	10412	11140	0.0322383	0	0	134	4135	4269	0.37121	0	0	0	0
18S	599	A	617	2773	3390	0.428726	0	0.300138	554	15287	15841	0.395289	0	0	123	3566	3689	0.327233	0	0	0.100046	0.141486
18S	600	G	1163	3560	4723	0.131292	0	0	784	9965	10749	0.165823	0	0	308	1484	1792	0.234796	0.0189167	0.190235	0.0634118	0.0896778
18S	601	G	54	92	146	25.8001	0.902307	0.962931	31	137	168	53.0312	0.955253	0.9816	16	14	30	64.1978	0.961217	0.985149	0.97656	0.00974551
18S	602	G	1502	1376	2878	0.0739995	0	0.0689231	818	2370	3188	1.35268	0.192838	0.575029	136	310	446	2.67783	0.346068	0.728544	0.457499	0.281821
18S	603	C	1340	1164	2504	0.101987	0	0.0925819	1163	2617	3780	0.638012	0	0.389567	231	389	620	1.2112	0	0.548156	0.343435	0.188826
18S	604	A	1119	1892	3011	0.206057	0	0	1314	2506	3820	0.436474	0	0.303906	191	411	602	0.886383	0	0.470298	0.258068	0.194715
18S	605	A	966	1921	2887	0.308976	0	0	1575	3066	4641	0.0636866	0	0.0598856	228	416	644	0.455728	0	0.313392	0.124426	0.135838
18S	606	G	587	719	1306	0.517317	0	0.341114	1543	1776	3319	0.341011	0	0.254351	240	207	447	0.866195	0.00574101	0.464706	0.35339	0.0863148
18S	607	U	514	936	1450	0.160479	0	0.138369	3397	2857	6254	0.401892	0	0	583	313	896	0.162802	0	0	0.0461231	0.0652279
18S	608	C	651	418	1069	0.598847	0.0518216	0.374768	3314	2160	5474	0.242307	0	0	681	271	952	0.131853	0	0	0.124923	0.176668
18S	609	U	407	182	589	1.81723	0.307899	0.64543	849	709	1558	2.14182	0.382115	0.681853	525	72	597	0.589056	0.0583082	0.371086	0.566123	0.138711
18S	610	G	1348	533	1881	0.231385	0	0	3748	1471	5219	0.0925649	0	0	1375	211	1586	0.440279	0	0	0	0
18S	611	G	1128	366	1494	0.0668004	0	0	4264	978	5242	0.0663445	0	0	1008	191	1199	0.204537	0	0	0	0
18S	612	U	1093	265	1358	0.01134	0	0.011221	2981	1069	4050	0.281182	0	0.219513	905	190	1095	0.11765	0	0	0.0769113	0.100939
18S	613	G	472	159	631	1.4231	0.293503	0.587689	2086	546	2632	1.08367	0.192779	0.520172	415	126	541	0.892538	0.0868416	0.472069	0.526644	0.0474231
18S	614	C	1036	159	1195	0.280463	0	0.219175	5192	755	5947	0.165083	0	0	911	154	1065	0.136856	0	0	0.0730585	0.10332
18S	615	C	1741	222	1963	0.186417	0	0	8130	466	8596	0.477486	0	0	1387	106	1493	0.447226	0	0	0	0
18S	616	A	1667	156	1823	0.0538194	0	0.0510974	7149	458	7607	0.402493	0	0	1010	102	1112	0.22966	0	0	0.0170325	0.0240876
18S	617	G	1260	118	1378	0.640279	0.0192526	0.39052	4741	458	5199	0.125333	0	0	614	53	667	0.248104	0	0.199023	0.196514	0.159439
18S	618	C	1646	457	2103	0.326943	0	0.246477	5399	535	5934	0.300122	0	0	490	91	581	0.427835	0	0.3	0.182159	0.130646
18S	619	A	1381	901	2282	0.706449	0	0.414094	3649	259	3908	0.070629	0	0.0659854	401	57	458	0.986807	0.000388395	0.497225	0.325768	0.186803
18S	620	G	1232	715	1947	1.41303	0.113128	0.585708	1009	571	1580	1.77785	0.329122	0.640155	223	43	266	2.59101	0.321307	0.72228	0.649381	0.0561356
18S	621	C	2303	782	3085	0.650065	0	0.394041	786	348	1134	2.49714	0.313488	0.714232	453	45	498	0.817969	0	0.450432	0.519568	0.13956
18S	622	C	4571	728	5299	0.0597589	0	0.0563992	1079	536	1615	1.20349	0.0491785	0.546328	914	92	1006	0.158888	0	0	0.200909	0.245331
18S	623	G	5046	446	5492	0.14742	0	0.1285	2447	459	2906	0.0770974	0	0.0716017	643	144	787	0.126777	0	0.11264	0.104247	0.0239746
18S	624	C	9281	975	10256	0.389557	0	0	2684	465	3149	0.059933	0	0	1277	159	1436	0.42182	0	0	0	0
18S	625	G	15666	2103	17769	0.683101	0	0	3949	532	4481	0.405843	0	0	2327	156	2483	0.715007	0	0	0	0
18S	626	G	6737	1022	7759	0.120649	0	0	5164	532	5696	0.54743	0	0	666	76	742	0.246089	0	0.197703	0.065901	0.093198
18S	627	U	3054	59	3113	1.3674	0.0499739	0.577674	122	7	129	24.7223	0.877286	0.961411	154	17	171	4.95297	0.497335	0.83283	0.790638	0.159475
18S	628	A	8379	484	8863	0.258328	0	0	3501	279	3780	0.200494	0	0	783	136	919	0.0360024	0	0.0347878	0.0115959	0.0163991
18S	629	A	6786	379	7165	0.117119	0	0	1931	627	2558	0.242247	0	0.195069	678	76	754	0.265107	0	0.209772	0.134947	0.0956106
18S	630	U	3885	284	4169	0.478574	0	0.323725	1156	976	2132	0.505011	0	0.335658	402	84	486	1.0089	0.0314967	0.502729	0.387371	0.0817157
18S	631	U	2957	239	3196	0.738401	0	0.424835	1412	1188	2600	0.243001	0	0.195556	345	106	451	1.15745	0.100631	0.53704	0.38581	0.142115
18S	632	C	3479	162	3641	0.259323	0	0.205968	2832	1818	4650	0.337758	0	0	941	200	1141	0.239375	0	0	0.0686559	0.0970941
18S	633	C	4977	521	5498	0.252359	0	0	1986	1754	3740	0.099005	0	0	1035	346	1381	0.31366	0	0	0	0
18S	634	A	4285	519	4804	0.144632	0	0	1141	1951	3092	0.243105	0	0.195613	833	335	1168	0.0686912	0	0	0.0652044	0.092213
18S	635	G	1432	633	2065	1.0003	0.199368	0.500195	607	1401	2008	1.11952	0.219325	0.528319	304	607	911	0.317446	0	0.241157	0.423223	0.129252
18S	636	C	1554	758	2312	0.771816	0.129068	0.435714	1400	1446	2846	0.619927	0.12527	0.382771	342	466	808	0.676157	0.0951562	0.403695	0.407393	0.0217713
18S	637	U	1756	880	2636	0.598588	0.0929163	0.374537	1464	3094	4558	0.077885	0	0.072272	476	765	1241	0.159188	0	0.137422	0.194744	0.129885
18S	638	C	2534	1394	3928	0.0200334	0	0.0196448	1775	3663	5438	0.0962636	0	0	721	737	1458	0.00871221	0	0	0.00654827	0.00926066
18S	639	C	3543	1529	5072	0.213978	0	0	1983	5774	7757	0.37574	0	0	876	1223	2099	0.312889	0	0	0	0
18S	640	A	2870	1037	3907	0.0736267	0	0.068594	1970	4023	5993	0.143922	0	0	772	943	1715	0.121549	0	0	0.0228647	0.0323355
18S	641	A	4007	947	4954	0.117392	0	0	2762	4105	6867	0.253909	0	0	829	985	1814	0.152733	0	0	0	0
18S	642	U	5789	1413	7202	0.348599	0	0	2558	5165	7723	0.339394	0	0	1028	1561	2589	0.44048	0	0	0	0
18S	643	A	4500	1256	5756	0.107627	0	0	2149	5308	7457	0.334857	0	0	683	1251	1934	0.232702	0	0	0	0
18S	644	G	299	27	326	18.4629	0.865204	0.948769	126	366	492	10.4834	0.803708	0.913079	41	14	55	28.3286	0.911332	0.966492	0.94278	0.0222133
18S	645	C	3529	1070	4599	0.30801	0	0.235519	1765	3762	5527	0.136963	0	0	605	1238	1843	0.274307	0	0	0.0785063	0.111025
18S	646	G	3348	2150	5498	0.135257	0	0.119161	1315	2062	3377	0.428557	0	0.300055	420	824	1244	0.0678179	0	0.0635586	0.160925	0.100965
18S	647	U	4877	3744	8621	0.264973	0	0	1843	2474	4317	0.0817688	0	0.0756043	548	1135	1683	0.276042	0	0	0.0252014	0.0356402
18S	648	A	4422	6487	10909	0.398346	0	0	1944	2471	4415	0.0856733	0	0.0789291	500	478	978	0.29605	0	0.228605	0.102511	0.0948057
18S	649	U	2388	3157	5545	0.369792	0	0.269998	968	1289	2257	1.25339	0.171176	0.556333	297	346	643	0.906867	0.0618262	0.475967	0.434099	0.120586
18S	650	A	4357	7483	11840	0.39532	0	0	2191	3826	6017	0.222848	0	0	509	469	978	0.187958	0	0.158356	0.0527852	0.0746496
18S	651	U	1561	1553	3114	1.75739	0.315471	0.637412	826	1737	2563	1.12092	0.208865	0.528603	244	239	483	1.68303	0.358511	0.627771	0.597929	0.0491783
18S	652	U	2620	4740	7360	0.121045	0	0.107988	2191	4045	6236	0.185531	0	0	504	908	1412	0.155493	0	0	0.035996	0.0509061
18S	653	A	2321	6349	8670	0.0234767	0	0	2447	3959	6406	0.183175	0	0	487	869	1356	0.103865	0	0	0	0
18S	654	A	2073	8907	10980	0.252848	0	0	5112	4389	9501	0.470594	0	0	588	1269	1857	0.374154	0	0	0	0
18S	655	A	1393	10239	11632	0.329828	0	0	2152	4633	6785	0.203285	0	0	230	1089	1319	0.0389141	0	0	0	0
18S	656	G	1678	6444	8122	0.0187998	0	0	2621	2281	4902	0.161173	0	0.138827	412	897	1309	0.00988974	0	0.0098003	0.0495423	0.0632602
18S	657	U	1336	4946	6282	0.211725	0	0.174753	2069	2428	4497	0.254797	0	0.203094	382	951	1333	0.0312094	0	0.0302869	0.136045	0.0756719
18S	658	U	1636	4730	6366	0.16645	0	0.142717	1807	2277	4084	0.419214	0.0802751	0.295436	569	907	1476	0.044625	0	0	0.146051	0.120634
18S	659	G	1872	9453	11325	0.440395	0	0	2721	1720	4441	0.268815	0.0163351	0.211901	301	735	1036	0.381099	0.060312	0.276132	0.162678	0.117981
18S	660	C	1978	5538	7516	0.185322	0	0	2895	3314	6209	0.146042	0	0	676	655	1331	0.023707	0	0.023175	0.00772501	0.0109248
18S	661	U	1759	2487	4246	0.340816	0.0188863	0.25423	2649	2973	5622	0.0961349	0	0	698	786	1484	0.131672	0	0	0.0847433	0.119845
18S	662	G	1677	1229	2906	0.700462	0.0650014	0.412008	2679	2147	4826	0.000273922	0	0	507	979	1486	0.182254	0	0	0.137336	0.194222
18S	663	C	2019	1594	3613	0.205137	0	0.170258	3115	2469	5584	0.176934	0	0	933	964	1897	0.414003	0	0	0.0567527	0.0802605
18S	664	A	1731	1626	3357	0.211862	0	0.174867	3902	2026	5928	0.255692	0	0	685	726	1411	0.229068	0	0	0.0582889	0.0824329
18S	665	G	1366	1125	2491	0.578924	0	0.36675	3246	1583	4829	0.0988015	0	0	512	313	825	0.274778	0	0.215755	0.194168	0.150501
18S	666	U	1209	1342	2551	0.432863	0	0.302179	2873	1671	4544	0.096619	0	0	422	327	749	0.292163	0	0.226337	0.176172	0.128363
18S	667	U	1017	1454	2471	0.40587	0	0.28878	2834	1321	4155	0.0971714	0	0	412	438	850	0.00505288	0	0	0.09626	0.136132
18S	668	A	217	239	456	7.67418	0.739958	0.884939	363	27	390	8.93234	0.788812	0.89955	33	118	151	4.3663	0.553567	0.814651	0.86638	0.0370613
18S	669	A	594	3242	3836	0.0257145	0	0.0250762	2083	1217	3300	0.0138679	0	0.0136823	320	478	798	0.0743986	0	0	0.0129195	0.0102515
18S	670	A	541	4193	4734	0.17556	0	0	2156	1313	3469	0.0767851	0	0	277	346	623	0.123736	0	0.110268	0.0367561	0.051981
18S	671	A	286	5034	5320	0.275276	0	0	1814	1153	2967	0.0402179	0	0.0386755	199	277	476	0.409457	0	0.29094	0.109872	0.129004
18S	672	A	238	7167	7405	0.479179	0	0	1179	1025	2204	0.386939	0	0.279079	152	165	317	1.14284	0	0.534113	0.271064	0.218124
18S	673	G	167	2897	3064	0.454881	0	0.312729	1142	814	1956	0.530614	0.01424	0.346783	130	147	277	1.49572	0	0.60018	0.419897	0.128235
18S	674	C	242	6884	7126	0.433522	0	0	2208	612	2820	0.0640711	0	0.0602332	147	156	303	1.28359	0	0.562904	0.207712	0.252359
18S	675	U	148	6373	6521	0.38434	0	0	1382	1927	3309	0.0805203	0	0	83	2074	2157	0.772917	0	0	0	0
18S	676	C	149	1063	1212	2.58149	0.359183	0.720952	470	4192	4662	0.371306	0	0	72	876	948	0.369641	0	0	0.240317	0.33986
18S	677	G	60	910	970	3.08266	0.28952	0.755252	264	3022	3286	0.111831	0	0	30	441	471	0.269821	0	0.212843	0.322698	0.317965
18S	678	U	67	5642	5709	0.45193	0	0	469	2274	2743	0.0959265	0	0.0875591	35	439	474	0.221614	0	0.181724	0.0897611	0.0742049
18S	679	A	70	3691	3761	0.217928	0	0	378	2032	2410	0.290645	0	0.225266	41	560	601	0.101661	0	0	0.0750886	0.106191
18S	680	G	47	3669	3716	0.290494	0	0	260	4921	5181	0.473063	0	0	22	430	452	0.142899	0	0.125274	0.0417581	0.0590548
18S	681	U	30	619	649	2.90456	0.227549	0.744183	105	1137	1242	1.56683	0.223787	0.610605	9	84	93	4.84622	0.30971	0.83046	0.728416	0.0904452
18S	682	U	33	1676	1709	0.231995	0	0.188398	235	3468	3703	0.208636	0	0	17	291	308	0.480834	0	0.325416	0.171271	0.133401
18S	683	G	0	187	187	11.3125	0.691539	0.919179	21	72	93	34.7758	0.92081	0.972337	1	9	10	44.4596	0.930367	0.979962	0.957159	0.027036
18S	684	G	50	2783	2833	0.2919	0	0	244	3682	3926	0.251207	0	0	25	621	646	0.249511	0	0	0	0
18S	685	A	38	2059	2097	0.107881	0	0	163	3634	3797	0.21585	0	0	36	354	390	0.449304	0	0.310562	0.103521	0.1464
18S	686	U	23	275	298	5.41148	0.502788	0.84447	63	1386	1449	1.26222	0.113742	0.558127	11	134	145	3.27527	0.446681	0.767326	0.723308	0.120972
18S	687	C	60	1355	1415	0.160256	0	0.138205	204	3706	3910	0.252803	0	0	53	735	788	0.266244	0	0	0.0460684	0.0651506
18S	688	U	42	2544	2586	0.414405	0	0	205	4379	4584	0.33685	0	0	50	1075	1125	0.473653	0	0	0	0
18S	689	U	28	3000	3028	0.539331	0	0	58	4594	4652	0.328362	0	0	19	897	916	0.309851	0	0	0	0
18S	690	G	27	1915	1942	0.226929	0	0	101	2625	2726	0.270277	0	0.212831	15	1180	1195	0.493636	0	0	0.0709438	0.10033
18S	691	G	59	1897	1956	0.330279	0	0	178	2047	2225	0.513013	0	0.339168	31	850	881	0.323129	0	0	0.113056	0.159885
18S	692	G	82	531	613	1.1194	0.0850752	0.528574	325	2035	2360	0.350431	0	0.259577	38	429	467	0.28312	0	0.221018	0.33639	0.136804
18S	693	A	58	428	486	1.52304	0.220369	0.604145	239	2664	2903	0.0585093	0	0.0552932	26	270	296	0.949607	0.121901	0.487919	0.382452	0.236152
18S	694	G	98	409	507	1.18281	0.100126	0.542364	318	4021	4339	0.379158	0	0	50	513	563	0.136978	0	0	0.180788	0.255673
18S	695	C	79	627	706	0.317523	0	0.241259	166	4920	5086	0.538921	0	0	33	296	329	0.358182	0	0.264311	0.168523	0.119535
18S	696	G	109	819	928	0.181378	0	0	203	2289	2492	0.0459375	0	0	36	153	189	1.35877	0	0.577339	0.192446	0.27216
18S	697	G	184	468	652	0.129624	0	0.114905	452	985	1437	0.605733	0.0527038	0.377395	92	75	167	1.70139	0.0506103	0.631211	0.374504	0.210791
18S	698	G	272	169	441	0.550528	0.0263098	0.355577	581	466	1047	1.09863	0.179688	0.523737	103	47	150	1.96497	0.161431	0.664213	0.514509	0.126169
18S	699	C	187	89	276	1.48456	0.204729	0.598383	309	905	1214	0.644719	0.00904367	0.39219	71	47	118	2.83604	0.217596	0.740938	0.57717	0.143164
18S	700	G	633	91	724	0.142253	0	0	566	440	1006	0.801931	0	0.445285	335	52	387	0.130126	0	0.115406	0.186897	0.188685
18S	701	G	693	99	792	0.248129	0	0	1088	243	1331	0.14975	0	0.130331	477	35	512	0.171128	0	0	0.0434435	0.0614384
18S	702	G	879	39	918	0.412526	0	0	1638	123	1761	0.315998	0	0	1033	16	1049	0.654169	0	0	0	0
18S	703	C	1168	34	1202	0.634035	0	0	1282	195	1477	0.254435	0	0	1295	22	1317	0.756592	0	0	0	0
18S	704	G	427	31	458	0.00970709	0	0.00963456	1436	113	1549	0.343663	0	0	415	14	429	0.084677	0	0	0.00321152	0.00454177
18S	705	G	153	19	172	1.54213	0.181827	0.608012	826	76	902	0.178553	0	0.151644	126	5	131	1.95985	0.0126796	0.663844	0.4745	0.229429
18S	706	U	101	25	126	2.10376	0.271065	0.679534	534	121	655	0.580928	0.0614364	0.367815	87	15	102	2.452	0.141023	0.712316	0.586555	0.155251
18S	707	C	172	35	207	0.537073	0	0.350509	689	191	880	0.0891159	0	0.0819094	134	25	159	0.875556	0	0.468385	0.300268	0.161728
18S	708	C	93	22	115	1.31954	0	0.571002	228	192	420	1.29541	0.228301	0.564932	40	20	60	3.29126	0	0.769909	0.635281	0.0952286
18S	709	G	41	23	64	2.33248	0	0.703169	235	156	391	1.29022	0.212445	0.563989	29	25	54	2.5204	0.143829	0.719659	0.662272	0.069822
18S	710	C	56	19	75	1.02515	0.0487275	0.509519	387	293	680	0.210116	0	0.173844	23	20	43	1.86136	0.184311	0.655725	0.446362	0.201732
18S	711	C	83	25	108	0.227319	0	0.186611	791	559	1350	0.477876	0	0	54	41	95	0.0815972	0	0.076175	0.0875953	0.0766104
18S	712	G	45	23	68	1.08003	0.244787	0.522881	660	252	912	0.15844	0	0	55	29	84	0.251503	0	0.202868	0.241916	0.215244
18S	713	C	125	43	168	0.192965	0	0	518	195	713	0.0946156	0	0.086548	74	49	123	0.160932	0	0	0.0288493	0.0407991
18S	714	G	122	53	175	0.20423	0	0	768	226	994	0.276616	0	0	109	41	150	0.345401	0	0	0	0
18S	715	A	104	82	186	0.207427	0	0	378	253	631	0.17943	0	0.152337	96	43	139	0.262222	0	0	0.0507792	0.0718126
18S	716	G	92	78	170	0.0653671	0	0	456	234	690	0.0365493	0	0.0353098	95	39	134	0.220905	0	0	0.0117699	0.0166452
18S	717	G	98	47	145	0.185464	0	0.157358	413	201	614	0.137037	0	0.120694	77	34	111	0.00902778	0	0.00902688	0.0956928	0.0630835
18S	718	C	101	115	216	0.208705	0	0	444	592	1036	0.435583	0	0	88	19	107	0.0418724	0	0.04055	0.0135167	0.0191154
18S	719	G	54	79	133	0.509287	0.0730761	0.339112	315	131	446	0.439746	0.00460235	0.305909	70	22	92	0.27264	0.00436653	0.216058	0.287026	0.0519809
18S	720	A	68	135	203	0.0174292	0	0.0172136	136	261	397	0.657259	0.0459841	0.397196	34	36	70	0.776995	0.156733	0.440746	0.285052	0.190223
18S	721	G	23	184	207	0.151549	0	0.132156	178	150	328	1.00797	0.153754	0.502746	34	61	95	0.503125	0	0.337055	0.323986	0.151574
18S	722	C	30	149	179	0.566481	0.0164133	0.362914	108	242	350	0.960336	0.164185	0.490596	40	42	82	1.14685	0.0838811	0.537217	0.463576	0.0736794
18S	723	C	114	103	217	0.442661	0.0142027	0.307815	441	190	631	0.121941	0	0.108841	115	52	167	0.334722	0	0.251904	0.222853	0.0837879
18S	724	A	46	145	191	0.87228	0.201152	0.467192	161	339	500	0.560767	0.0940774	0.35975	73	30	103	1.74519	0.234042	0.637961	0.488301	0.114556
18S	725	C	83	338	421	0.129674	0	0	242	826	1068	0.303565	0	0	71	116	187	0.697518	0.0378042	0.412196	0.137399	0.194311
18S	726	C	79	260	339	0.206471	0	0.171554	161	960	1121	0.298881	0	0	78	143	221	0.591692	0	0.372793	0.181449	0.152353
18S	727	G	58	601	659	0.397088	0	0	154	670	824	0.0401481	0	0.0386435	87	404	491	0.264092	0	0	0.0128812	0.0182167
18S	728	C	98	604	702	0.417228	0	0	157	820	977	0.104749	0	0	91	501	592	0.351246	0	0	0	0
18S	729	C	148	402	550	0.217887	0	0	260	1036	1296	0.330421	0	0	115	794	909	0.596361	0	0	0	0
18S	730	C	98	458	556	0.236884	0	0	89	1029	1118	0.204061	0	0	121	574	695	0.433589	0	0	0	0
18S	731	G	109	334	443	0.0483984	0	0	217	644	861	0.0579918	0	0.0548732	78	322	400	0.0403713	0	0.0388979	0.0312571	0.0230442
18S	732	U	32	327	359	0.11537	0	0.103695	85	652	737	0.197862	0.0144297	0.165366	43	219	262	0.564766	0	0.361806	0.210289	0.110057
18S	733	C	22	321	343	0.0919574	0	0.0844381	90	577	667	0.26986	0.0271565	0.212763	49	273	322	0.177778	0	0.151341	0.149514	0.0524042
18S	734	C	40	284	324	0.048547	0	0.0464356	91	655	746	0.114726	0	0.103042	40	299	339	0.015098	0	0.0149167	0.0547981	0.0364597
18S	735	C	47	171	218	0.559868	0.00434692	0.359974	147	716	863	0.0259259	0	0	40	193	233	0.408405	0	0.290859	0.216944	0.155976
18S	736	C	53	195	248	0.334851	0	0.251609	116	682	798	0.0679321	0	0.0636855	62	169	231	0.234148	0	0.190389	0.168561	0.0782568
18S	737	G	43	112	155	1.15085	0.176078	0.536668	111	554	665	0.292876	0	0.226794	42	87	129	1.08197	0.226072	0.521612	0.428358	0.14266
18S	738	C	56	123	179	0.806481	0.0462436	0.447815	142	494	636	0.348107	0	0.25852	26	114	140	0.805595	0.109995	0.447925	0.384754	0.0892603
18S	739	C	110	88	198	0.627303	0	0.38668	259	352	611	0.428922	0.00706307	0.300515	88	96	184	0.325105	0	0.246348	0.311181	0.0577849
18S	740	C	180	136	316	7.01016e-05	0	0	486	499	985	0.141199	0	0	155	123	278	0.176543	0	0	0	0
18S	741	C	521	215	736	0.629534	0	0	998	570	1568	0.502486	0	0	323	102	425	0.514293	0	0	0	0
18S	742	U	396	136	532	0.422368	0	0	704	605	1309	0.388965	0	0	238	61	299	0.255815	0	0	0	0
18S	743	U	298	74	372	0.123801	0	0	276	469	745	0.131963	0	0.116717	177	78	255	0.115365	0	0	0.0389057	0.055021
18S	744	G	127	45	172	1.14952	0.0731799	0.536221	226	254	480	0.773204	0.131695	0.436561	69	53	122	1.03704	0.173203	0.511131	0.494638	0.0423247
18S	745	C	124	81	205	0.890183	0.0524351	0.472163	284	417	701	0.144318	0	0.126274	97	58	155	0.631766	0.0917197	0.388694	0.329044	0.147374
18S	746	C	211	66	277	0.411671	0	0.292364	421	276	697	0.120917	0	0.108011	150	46	196	0.274055	0	0.215965	0.205447	0.0756285
18S	747	U	214	47	261	0.57095	0.0202723	0.364328	378	271	649	0.138684	0	0.121958	141	59	200	0.22482	0	0.184302	0.223529	0.102761
18S	748	C	302	97	399	0.00861111	0	0	492	295	787	0.163847	0	0	192	90	282	0.200785	0	0	0	0
18S	749	U	248	75	323	0.333608	0.0162191	0.250735	353	339	692	0.101363	0	0	147	94	241	0.0540863	0	0	0.0835782	0.118197
18S	750	C	531	134	665	0.33365	0	0	321	283	604	0.0265932	0	0.0259461	184	163	347	0.38145	0	0	0.0086487	0.0122311
18S	751	G	534	72	606	0.132089	0	0	249	294	543	0.195915	0.00546158	0.164072	190	123	313	0.27799	0	0	0.0546908	0.0773445
18S	752	G	290	82	372	0.676259	0.0713266	0.40408	348	241	589	0.141017	0	0.123773	115	86	201	0.239274	0	0.19385	0.240568	0.119107
18S	753	C	410	149	559	0.194623	0	0.16316	219	227	446	0.63388	0.129711	0.388492	95	79	174	0.54419	0.0472108	0.35372	0.301791	0.0990494
18S	754	G	504	44	548	0.302935	0	0.232827	376	217	593	0.320932	0.00612379	0.243269	147	32	179	0.595988	0.0801255	0.374733	0.28361	0.0645749
18S	755	C	676	51	727	0.0218407	0	0.0214026	418	150	568	0.545753	0.101187	0.353468	150	59	209	0.478519	0.034508	0.324693	0.233188	0.150215
18S	756	C	921	46	967	0.202204	0	0	583	71	654	0.438321	0.0923477	0.305069	152	45	197	0.758305	0.150676	0.432513	0.24586	0.181468
18S	757	C	1175	32	1207	0.365002	0	0	950	74	1024	0.0182547	0	0	237	46	283	0.296792	0.0421959	0.229489	0.0764965	0.108182
18S	758	C	1068	24	1092	0.245085	0	0	1133	96	1229	0.0454833	0	0	355	46	401	0.0715589	0	0.0669355	0.0223118	0.0315537
18S	759	C	936	45	981	0.133458	0	0	1176	105	1281	0.024337	0	0	482	41	523	0.143766	0	0	0	0
18S	760	U	506	45	551	0.614795	0.0588955	0.381154	1488	124	1612	0.182441	0	0	443	28	471	0.0277072	0	0.0270159	0.136057	0.173661
18S	761	C	785	32	817	0.0223581	0	0.0218953	1723	137	1860	0.252367	0	0	592	48	640	0.237702	0	0	0.00729843	0.0103215
18S	762	G	880	54	934	0.144706	0	0	1050	94	1144	0.424338	0	0.298102	640	34	674	0.254305	0	0	0.0993674	0.140527
18S	763	A	676	63	739	0.0686937	0	0.0643596	1455	167	1622	0.0886561	0	0.0814824	523	32	555	0.0490208	0	0	0.048614	0.0350788
18S	764	U	1145	106	1251	0.413152	0	0	2833	206	3039	0.335311	0	0	1224	69	1293	0.641018	0	0	0	0
18S	765	G	406	152	558	0.453707	0	0.312488	731	145	876	1.96072	0.214403	0.6625	200	49	249	1.314	0.152307	0.568831	0.514606	0.147947
18S	766	C	341	134	475	0.763399	0.058543	0.43343	1243	193	1436	0.895848	0	0.472705	236	61	297	0.901529	0.0432691	0.474945	0.46036	0.0190646
18S	767	U	198	94	292	2.25529	0.373749	0.693535	1448	276	1724	0.701333	0	0.412366	197	93	290	1.04227	0.0639363	0.511208	0.539037	0.116461
18S	768	C	500	99	599	0.635611	0.0600049	0.389004	2604	264	2868	0.020189	0	0.0197962	280	100	380	0.555147	0	0.357578	0.255459	0.167132
18S	769	U	511	201	712	0.443135	0.0238437	0.307363	3096	375	3471	0.152032	0	0	241	137	378	0.610144	0	0.379559	0.228974	0.16457
18S	770	U	1010	559	1569	0.37075	0	0	6849	927	7776	0.687679	0	0	508	318	826	0.320489	0	0	0	0
18S	771	A	977	206	1183	0.0833896	0	0	5006	312	5318	0.514748	0	0	368	135	503	0.119599	0	0.107013	0.0356708	0.0504462
18S	772	G	1038	246	1284	0.0739645	0	0	2007	318	2325	0.208398	0	0.172519	464	193	657	0.142604	0	0	0.0575064	0.0813264
18S	773	C	1795	240	2035	0.418582	0	0	3047	286	3333	0.254569	0	0	829	259	1088	0.524028	0	0	0	0
18S	774	U	1038	324	1362	0.00516834	0	0.00514552	696	489	1185	1.10853	0.0948477	0.525947	454	257	711	0.213889	0	0	0.177031	0.24673
18S	775	G	655	538	1193	0.18284	0	0.154687	161	251	412	4.53511	0.496797	0.819694	395	374	769	0.313752	0	0	0.324793	0.3556
18S	776	A	443	495	938	0.564572	0.0771327	0.361093	38	394	432	3.63808	0.35844	0.784784	153	185	338	0.639102	0.125814	0.390613	0.512164	0.193148
18S	777	G	364	1032	1396	0.0344071	0	0.0332856	297	1102	1399	0.0735	0	0.0685132	107	188	295	0.789977	0.105818	0.442168	0.181322	0.185006
18S	778	U	330	1659	1989	0.297554	0	0	259	868	1127	0.174773	0	0.148884	102	247	349	0.442032	0	0.307143	0.152009	0.12541
18S	779	G	248	1113	1361	0.0983684	0	0.0896186	270	644	914	0.498482	0	0.332901	68	249	317	0.626415	0	0.385897	0.269472	0.129003
18S	780	U	277	1716	1993	0.268667	0	0	276	925	1201	0.100564	0	0.091444	71	345	416	0.243272	0	0.196049	0.095831	0.0800967
18S	781	C	481	362	843	1.10671	0.136162	0.525623	636	251	887	0.738776	0.0955132	0.425158	220	60	280	1.24792	0.0737966	0.556025	0.502269	0.0559202
18S	782	C	1054	141	1195	0.60196	0.0233722	0.375961	1018	376	1394	0.200135	0	0.16686	378	54	432	0.58504	0.00993397	0.36964	0.304154	0.0971153
18S	783	C	1578	409	1987	0.0117371	0	0	1386	637	2023	0.129655	0	0	495	167	662	0.09152	0	0.0839624	0.0279875	0.0395803
18S	784	G	1265	141	1406	0.597623	0.062624	0.374237	1039	789	1828	0.0943928	0	0.0862944	348	102	450	0.830796	0.0378453	0.45434	0.304957	0.158038
18S	785	C	1320	374	1694	0.400216	0.0230847	0.285945	1053	1559	2612	0.141179	0	0	429	581	1010	0.136828	0	0	0.095315	0.134796
18S	786	G	1676	895	2571	0.0471142	0	0	871	1330	2201	0.23683	0	0.191552	367	867	1234	0.220378	0	0	0.0638506	0.0902984
18S	787	G	2985	1438	4423	0.460669	0	0	1638	1745	3383	0.140301	0	0	559	1574	2133	0.55051	0	0	0	0
18S	788	G	2943	555	3498	0.23622	0	0	901	1473	2374	0.437567	0.00257286	0.30447	496	806	1302	0.118479	0	0	0.10149	0.143528
18S	789	G	1974	223	2197	0.3431	0	0.25554	712	1177	1889	1.1062	0.24917	0.525342	328	248	576	1.30017	0.207673	0.565676	0.448853	0.137681
18S	790	C	3258	673	3931	0.296072	0	0	1668	2275	3943	0.10109	0	0.0918304	658	157	815	0.647658	0.0630515	0.39337	0.161734	0.168028
18S	791	C	2451	525	2976	0.0573807	0	0	2831	2754	5585	0.229544	0	0	1345	179	1524	0.17541	0	0	0	0
18S	792	C	1798	791	2589	0.105967	0	0.0958477	3078	3675	6753	0.303859	0	0	1340	226	1566	0.168298	0	0	0.0319492	0.045183
18S	793	G	2360	557	2917	0.0975249	0	0	2353	2195	4548	0.0998193	0	0.0907778	1335	224	1559	0.204623	0	0	0.0302593	0.0427931
18S	794	A	2234	764	2998	0.192735	0	0	2509	2918	5427	0.0532322	0	0	1260	317	1577	0.241642	0	0	0	0
18S	795	A	2163	798	2961	0.251095	0	0	2766	5013	7779	0.361704	0	0	1340	544	1884	0.40705	0	0	0	0
18S	796	G	1238	730	1968	0.140077	0	0.122921	6155	2953	9108	0.467377	0	0	601	454	1055	0.144949	0	0.126704	0.0832082	0.0588574
18S	797	C	28	348	376	5.22408	0.629267	0.839692	121	59	180	30.949	0.898575	0.968868	13	12	25	51.2812	0.946322	0.981595	0.930051	0.064105
18S	798	G	2836	213	3049	0.312321	0	0	8602	859	9461	0.520684	0	0	1672	238	1910	0.389337	0	0	0	0
18S	799	U	193	10	203	11.4157	0.774456	0.91982	223	36	259	19.7037	0.851703	0.951876	73	2	75	17.725	0.843331	0.947261	0.939652	0.0141497
18S	800	U	1855	233	2088	0.161555	0	0.139143	5912	428	6340	0.285765	0	0	1430	112	1542	0.147469	0	0	0.0463809	0.0655925
18S	801	U	1026	134	1160	1.31218	0.230815	0.56772	3198	238	3436	0.344464	0	0.256265	699	82	781	0.877138	0.0801116	0.467593	0.430526	0.129824
18S	802	A	1972	424	2396	0.142192	0	0.124536	2854	952	3806	0.0966494	0	0.0881527	969	135	1104	0.342293	0	0.255178	0.155955	0.0717159
18S	803	C	3299	387	3686	0.214049	0	0	2853	1352	4205	0.117697	0	0	1808	191	1999	0.26135	0	0	0	0
18S	804	U	4029	590	4619	0.323398	0	0	3389	1417	4806	0.240982	0	0	2036	224	2260	0.304497	0	0	0	0
18S	805	U	3614	574	4188	0.203586	0	0	2644	1853	4497	0.283188	0	0	1890	299	2189	0.276032	0	0	0	0
18S	806	U	3124	710	3834	0.0395683	0	0	1885	1694	3579	0.0704066	0	0	1544	635	2179	0.232885	0	0	0	0
18S	807	G	3034	718	3752	0.0338722	0	0.0327709	1525	928	2453	0.277583	0.0536765	0.217341	1491	352	1843	0.0881779	0	0	0.0833707	0.0956716
18S	808	A	2561	1354	3915	0.0079361	0	0	1326	327	1653	0.806207	0.174632	0.446503	1133	500	1633	0.0225418	0	0.0220581	0.156187	0.205482
18S	809	A	2439	2302	4741	0.220142	0	0	1228	864	2092	0.291649	0	0.22588	891	693	1584	0.0153242	0	0.0151023	0.0803273	0.103106
18S	810	A	2521	1520	4041	0.0885453	0	0	1041	1024	2065	0.231155	0	0.187829	813	645	1458	0.0725763	0	0.0677087	0.0851791	0.0776694
18S	811	A	2175	1647	3822	0.054268	0	0	1201	1244	2445	0.0457118	0	0	628	734	1362	0.112929	0	0.101537	0.0338457	0.047865
18S	812	A	2321	2157	4478	0.21666	0	0	1423	1244	2667	0.106747	0	0	723	856	1579	0.0873066	0	0	0	0
18S	813	A	2107	2371	4478	0.249877	0	0	1828	756	2584	0.047449	0	0	670	507	1177	0.186078	0	0.156998	0.0523325	0.0740094
18S	814	U	475	530	1005	2.73943	0.495227	0.732774	505	480	985	1.97966	0.329199	0.664617	169	516	685	1.04221	0.220778	0.510699	0.63603	0.0928882
18S	815	U	590	546	1136	2.20712	0.381956	0.688383	855	475	1330	1.33655	0.230639	0.572202	239	501	740	0.803674	0.0876541	0.44591	0.568832	0.099018
18S	816	A	1149	1963	3112	0.0277689	0	0.027027	1404	1265	2669	0.151373	0	0.131515	580	1280	1860	0.393116	0	0	0.0528473	0.05671
18S	817	G	994	3197	4191	0.298807	0	0	1340	1265	2605	0.290057	0	0.224907	664	1218	1882	0.439122	0	0	0.0749691	0.106022
18S	818	A	1029	3818	4847	0.437044	0	0	2083	4074	6157	0.469261	0	0	768	978	1746	0.412854	0	0	0	0
18S	819	G	914	1438	2352	0.201393	0	0.167692	2611	1619	4230	0.108293	0	0	409	352	761	0.414086	0	0.293101	0.153598	0.120072
18S	820	U	703	4412	5115	0.55043	0	0	4078	2524	6602	0.418187	0	0	395	657	1052	0.013327	0	0	0	0
18S	821	G	464	2025	2489	0.0328514	0	0.0318189	1742	1615	3357	0.3856	0	0.278351	178	377	555	1.03205	0.078315	0.508337	0.272836	0.194577
18S	822	U	141	271	412	5.78639	0.663452	0.852951	809	876	1685	2.03384	0.377259	0.670516	64	85	149	7.33852	0.685694	0.880779	0.801415	0.0932543
18S	823	U	443	1016	1459	0.839551	0.0335484	0.456559	1675	3037	4712	0.070368	0	0.0657549	183	256	439	1.9496	0.300227	0.66148	0.394598	0.247119
18S	824	C	650	1177	1827	0.421785	0	0.296773	1991	3803	5794	0.119873	0	0	240	920	1160	0.112164	0	0.10093	0.132568	0.123205
18S	825	A	588	1182	1770	0.491718	0	0.329757	2016	3483	5499	0.0774747	0	0	199	940	1139	0.214678	0	0.176865	0.168874	0.134741
18S	826	A	662	1125	1787	0.58306	0.0155919	0.368442	1786	5322	7108	0.323849	0	0	267	1492	1759	0.174924	0	0	0.122814	0.173685
18S	827	A	700	1622	2322	0.26594	0	0.210144	1614	5920	7534	0.395641	0	0	239	1556	1795	0.137225	0	0	0.0700481	0.099063
18S	828	G	1142	2088	3230	0.0227277	0	0	1230	3399	4629	0.0442741	0	0.0424057	311	1996	2307	0.306518	0	0	0.0141352	0.0199903
18S	829	C	511	4200	4711	0.221534	0	0	1304	4629	5933	0.175108	0	0	201	2653	2854	0.413403	0	0	0	0
18S	830	A	514	3131	3645	0.117828	0	0.105434	204	3833	4037	0.215252	0	0.177162	89	1998	2087	0.154811	0	0	0.0941985	0.072761
18S	831	G	177	4553	4730	0.129031	0	0	224	3136	3360	0.382902	0	0.276942	47	1771	1818	0.0547065	0	0	0.0923142	0.130552
18S	832	G	209	4106	4315	0.00984708	0	0	286	1685	1971	1.28838	0.16284	0.563135	53	1660	1713	0.0467133	0	0	0.187712	0.265464
18S	833	C	401	5234	5635	0.253511	0	0	575	2550	3125	0.290179	0	0.22497	91	1319	1410	0.0803607	0	0.074432	0.0998005	0.0935789
18S	834	C	1210	3841	5051	0.150783	0	0	1509	2373	3882	0.0798151	0	0	141	1309	1450	0.059683	0	0	0	0
18S	835	C	2977	6745	9722	0.63426	0	0	3668	4558	8226	0.65642	0	0	356	1785	2141	0.492925	0	0	0	0
18S	836	G	1771	1187	2958	0.379989	0	0.275424	2417	724	3141	0.0167728	0	0	197	254	451	1.33122	0.320841	0.571582	0.282336	0.233399
18S	837	A	925	1109	2034	1.01749	0.0917709	0.504457	774	1071	1845	0.671145	0	0.401738	77	268	345	1.56843	0.277809	0.611345	0.505847	0.0855775
18S	838	G	1382	370	1752	1.26008	0.127595	0.557679	1565	526	2091	0.447918	0	0.309455	135	255	390	0.886616	0.0407761	0.470588	0.445907	0.102829
18S	839	C	2162	496	2658	0.421382	0	0.296538	1551	494	2045	0.489682	0	0.328824	114	284	398	0.518073	0	0.341834	0.322399	0.0190421
18S	840	C	2132	818	2950	0.231409	0	0.187974	590	694	1284	1.41721	0.136189	0.586488	70	336	406	0.239421	0	0.193556	0.322673	0.18656
18S	841	G	1134	360	1494	1.49699	0.177265	0.599678	1025	460	1485	1.04982	0.063135	0.512321	64	195	259	0.650855	0	0.395174	0.502391	0.0837834
18S	842	C	2641	531	3172	0.0439157	0	0.0420809	1498	518	2016	0.392007	0.0565436	0.281713	61	165	226	0.441018	0.109051	0.306985	0.21026	0.119367
18S	843	C	5387	295	5682	0.459577	0	0	2854	841	3695	0.271753	0	0	91	184	275	0.102858	0	0.0935726	0.0311909	0.0441105
18S	844	U	3393	532	3925	0.164063	0	0	1788	3022	4810	0.434941	0	0	55	255	310	0.0678814	0	0	0	0
18S	845	G	4213	265	4478	0.289844	0	0	2725	879	3604	0.169385	0	0	88	130	218	0.37032	0.0323927	0.271147	0.0903823	0.12782
18S	846	G	3844	308	4152	0.260532	0	0	2749	617	3366	0.0801637	0	0	119	182	301	0.000735835	0	0.000737735	0.000245912	0.000347772
18S	847	A	3191	275	3466	0.150761	0	0	1866	1308	3174	0.0252073	0	0.0245951	100	181	281	0.148818	0	0.129941	0.0515121	0.0563594
18S	848	U	3239	397	3636	0.243348	0	0	1393	1956	3349	0.00821891	0	0.00815432	103	255	358	0.0226865	0	0	0.00271811	0.00384398
18S	849	A	1679	205	1884	0.405164	0.0926357	0.288448	791	1708	2499	0.405591	0.0970191	0.288638	53	153	206	0.905421	0.179354	0.47639	0.351158	0.0885518
18S	850	C	731	463	1194	0.960037	0.229455	0.490015	613	2532	3145	0.0862118	0	0.0793924	34	183	217	0.935474	0.220621	0.484479	0.351295	0.192278
18S	851	C	732	631	1363	0.557731	0.0197501	0.358209	858	2785	3643	0.0762563	0	0	76	354	430	0.0195669	0	0.0192352	0.125815	0.164515
18S	852	G	804	362	1166	0.71272	0.0164553	0.416342	1031	1883	2914	0.212266	0.0270864	0.175148	56	543	599	0.224574	0	0	0.197163	0.170682
18S	853	C	757	442	1199	0.665352	0	0.399726	1792	1963	3755	0.0329576	0	0	166	487	653	0.220948	0	0	0.133242	0.188433
18S	854	A	1035	257	1292	0.538824	0	0.350329	2476	1871	4347	0.142927	0	0	331	411	742	0.2722	0	0	0.116776	0.165147
18S	855	G	667	241	908	1.44881	0.269155	0.591904	1804	1137	2941	0.424798	0.0596082	0.298217	159	296	455	0.421028	0	0.296742	0.395621	0.138794
18S	856	C	1084	447	1531	0.556919	0.0956039	0.357856	2480	906	3386	0.293849	0.0366511	0.227164	311	199	510	0.396891	0	0.284523	0.289848	0.0534874
18S	857	U	1483	1169	2652	0.085752	0	0	2808	1808	4616	0.0641614	0	0	418	314	732	0.0140822	0	0	0	0
18S	858	A	1736	1430	3166	0.129302	0	0	3562	899	4461	0.0579934	0	0.0548262	513	162	675	0.314826	0	0.239713	0.0981796	0.102551
18S	859	G	2192	2419	4611	0.332789	0	0	5350	682	6032	0.166134	0	0	749	132	881	0.164651	0	0.141511	0.0471705	0.0667091
18S	860	G	1211	1559	2770	0.262669	0	0.208086	4310	569	4879	0.0742714	0	0.0691497	569	164	733	0.543082	0	0.352257	0.209831	0.115585
18S	861	A	2549	2987	5536	0.419142	0	0	6223	1204	7427	0.35325	0	0	1250	179	1429	0.246263	0	0	0	0
18S	862	A	2181	1311	3492	0.0723924	0	0.0675235	3499	1397	4896	0.0437796	0	0.0419516	1053	86	1139	0.0619201	0	0.0583578	0.0559443	0.0105783
18S	863	U	487	945	1432	1.93257	0.236634	0.659159	1582	897	2479	1.17877	0.0743167	0.541126	386	39	425	2.25021	0.219459	0.692828	0.631037	0.0650459
18S	864	A	2550	3468	6018	0.384804	0	0	6445	2414	8859	0.479007	0	0	2826	151	2977	0.616999	0	0	0	0
18S	865	A	2098	5379	7477	0.514741	0	0	6780	2956	9736	0.540363	0	0	2701	79	2780	0.573978	0	0	0	0
18S	866	U	857	1369	2226	0.891793	0	0.471513	1356	1175	2531	0.997626	0.0707768	0.499505	1082	45	1127	0.176546	0	0.150168	0.373728	0.158494
18S	867	G	76	105	181	23.7476	0.881236	0.959805	110	29	139	35.5383	0.918182	0.972822	105	4	109	11.6292	0.712645	0.921482	0.951369	0.0217917
18S	868	G	1937	3896	5833	0.346722	0	0	1066	2271	3337	0.308661	0	0.235914	1342	145	1487	0.239957	0	0	0.0786381	0.111211
18S	869	A	1183	3845	5028	0.242429	0	0	2217	2153	4370	0.0819492	0	0	1260	148	1408	0.257401	0	0	0	0
18S	870	A	1231	1368	2599	0.544603	0	0.352672	2145	2575	4720	0.187474	0	0	934	99	1033	0.0195465	0	0	0.117557	0.166251
18S	871	U	1143	4002	5145	0.346051	0	0	2442	3367	5809	0.443829	0	0	824	141	965	0.153612	0	0	0	0
18S	872	A	828	3890	4718	0.371781	0	0	847	3293	4140	0.303636	0	0	394	84	478	0.456298	0	0.313777	0.104592	0.147916
18S	873	G	1043	3002	4045	0.304537	0	0	1345	1987	3332	0.155366	0	0	420	70	490	0.267934	0	0.211655	0.0705518	0.0997753
18S	874	G	601	3590	4191	0.378226	0	0	994	608	1602	0.821744	0.196529	0.45123	296	55	351	0.79053	0.0820373	0.442208	0.297813	0.210618
18S	875	A	377	807	1184	1.07688	0.246057	0.518719	567	824	1391	0.928887	0.188598	0.481746	239	39	278	1.05962	0.112745	0.51537	0.505278	0.0166959
18S	876	C	302	473	775	1.69122	0.281721	0.628723	580	1081	1661	0.433641	0	0.302602	225	48	273	0.946634	0.107868	0.487206	0.472844	0.133525
18S	877	C	211	352	563	2.31807	0.307827	0.698993	775	977	1752	0.237117	0	0.191758	247	71	318	0.676036	0.0491218	0.40411	0.43162	0.20799
18S	878	G	201	232	433	2.64383	0.252043	0.726023	666	545	1211	0.740741	0.033637	0.425734	260	76	336	0.678569	0.137076	0.40497	0.518909	0.146697
18S	879	C	187	308	495	1.79937	0.0312306	0.64324	1171	663	1834	0.192231	0	0.16131	393	97	490	0.29122	0.00879288	0.225895	0.343482	0.213595
18S	880	G	432	283	715	0.808644	0	0.447445	934	542	1476	0.759964	0.0208501	0.431973	588	117	705	0.000786906	0	0	0.293139	0.207377
18S	881	G	643	270	913	0.501337	0	0.334171	1170	398	1568	1.06454	0.115291	0.515789	749	41	790	0.0509201	0	0.0485112	0.29949	0.192335
18S	882	U	831	186	1017	0.690963	0	0.408858	1196	625	1821	1.19308	0.203916	0.544157	756	35	791	0.265109	0	0.209764	0.387593	0.137341
18S	883	U	1273	138	1411	0.543225	0	0.352168	1992	730	2722	0.776958	0.147052	0.437331	999	37	1036	0.14543	0	0.127073	0.305524	0.130886
18S	884	C	1539	199	1738	0.620657	0	0.383102	2800	1408	4208	0.302592	0.0181097	0.232342	1101	70	1171	0.153783	0	0.133384	0.24961	0.102675
18S	885	U	1896	466	2362	0.461377	0.0037256	0.315805	3746	2632	6378	0.029099	0	0	1324	135	1459	0.0110578	0	0.0109443	0.108917	0.146361
18S	886	A	2227	516	2743	0.546384	0.0795345	0.353413	3960	4251	8211	0.164475	0	0	1267	201	1468	0.144951	0	0.126676	0.16003	0.146195
18S	887	U	3572	1241	4813	0.0254051	0	0	5897	4307	10204	0.297548	0	0	1584	356	1940	0.081991	0	0	0	0
18S	888	U	4342	1318	5660	0.077978	0	0	6744	4013	10757	0.30496	0	0	1667	695	2362	0.194042	0	0	0	0
18S	889	U	4873	2088	6961	0.203752	0	0	7891	4360	12251	0.376496	0	0	1780	1176	2956	0.344298	0	0	0	0
18S	890	U	6278	2653	8931	0.36337	0	0	4040	4297	8337	0.00668692	0	0	1541	592	2133	0.00747162	0	0	0	0
18S	891	G	5146	3052	8198	0.283346	0	0	6136	4141	10277	0.229675	0	0	1265	468	1733	0.25255	0	0.201722	0.0672406	0.0950925
18S	892	U	6200	3524	9724	0.422062	0	0	3354	6163	9517	0.200648	0	0	1413	1473	2886	0.306708	0	0	0	0
18S	893	U	5042	1478	6520	0.121638	0	0	861	3242	4103	0.865773	0.20634	0.46409	1198	885	2083	0.0286682	0	0	0.154697	0.218774
18S	894	G	4158	1738	5896	0.102608	0	0	415	3587	4002	0.728154	0.0730926	0.421409	1593	1075	2668	0.313513	0	0	0.14047	0.198654
18S	895	G	1768	2441	4209	0.168139	0	0.143967	1678	5143	6821	0.125134	0	0	410	1303	1713	0.105264	0	0.095289	0.079752	0.0597923
18S	896	U	1700	2777	4477	0.0616322	0	0	2582	4895	7477	0.311665	0	0	353	1725	2078	0.178857	0	0	0	0
18S	897	U	887	1138	2025	0.826933	0.130471	0.452757	2048	2649	4697	0.0359917	0	0.0347484	247	845	1092	0.577707	0.043503	0.366381	0.284629	0.180176
18S	898	U	725	1288	2013	0.490544	0	0.329214	1725	2100	3825	0.118958	0	0.106336	191	752	943	0.764772	0.0763385	0.433615	0.289722	0.136498
18S	899	U	617	839	1456	0.64324	0.0322457	0.39161	1824	1440	3264	0.134807	0	0.118825	172	625	797	0.972737	0.116485	0.493404	0.334613	0.158143
18S	900	C	250	528	778	1.60549	0.224297	0.616499	747	958	1705	1.09508	0.152568	0.522838	77	666	743	1.08117	0.137455	0.519836	0.553058	0.0448764
18S	901	G	1042	428	1470	0.0847647	0	0.0781901	3168	840	4008	0.261528	0	0	241	2558	2799	0.547651	0	0	0.0260634	0.0368592
18S	902	G	456	461	917	0.56663	0	0.361939	1720	813	2533	0.0544944	0	0.0516976	163	1178	1341	0.0529227	0	0.0502982	0.154645	0.14658
18S	903	A	197	401	598	1.09605	0.216689	0.523329	976	633	1609	0.442257	0.0394761	0.306774	87	1277	1364	0.0158242	0	0	0.276701	0.214704
18S	904	A	325	381	706	0.667154	0.0951343	0.400515	1006	740	1746	0.177479	0	0.150801	98	1161	1259	0.0452116	0	0.0432888	0.198202	0.149639
18S	905	C	240	1162	1402	0.240287	0	0	447	680	1127	0.842918	0.0542815	0.457602	83	1286	1369	0.0699108	0	0	0.152534	0.215716
18S	906	U	225	1083	1308	0.174357	0	0	428	1360	1788	0.0994907	0	0.090534	71	1511	1582	0.221527	0	0	0.030178	0.0426781
18S	907	G	235	1083	1318	0.122416	0	0	522	496	1018	1.15111	0.14033	0.535367	76	1573	1649	0.244862	0	0	0.178456	0.252375
18S	908	A	89	1262	1351	0.0417899	0	0	256	1159	1415	0.582627	0.0493254	0.368304	39	1080	1119	0.0708929	0	0.066255	0.144853	0.160302
18S	909	G	133	750	883	0.758999	0.00509198	0.431773	407	1002	1409	0.687912	0.13199	0.407723	70	680	750	0.609439	0.097975	0.378979	0.406158	0.0215813
18S	910	G	123	809	932	1.0899	0.0730441	0.521776	357	1560	1917	0.368677	0.0587662	0.26947	103	334	437	1.77704	0.346238	0.640431	0.477226	0.154686
18S	911	C	68	1192	1260	0.749485	0.0630185	0.428597	180	3913	4093	0.343459	0	0	42	653	695	0.6659	0.053499	0.400069	0.276222	0.195665
18S	912	C	56	1225	1281	0.838638	0.056955	0.456313	236	2687	2923	0.0380073	0	0.0366277	36	1004	1040	0.0305369	0	0.0296597	0.1742	0.199504
18S	913	A	94	1963	2057	0.226439	0	0.184704	285	3783	4068	0.226545	0	0	49	1892	1941	0.512353	0	0	0.0615681	0.0870705
18S	914	U	73	3650	3723	0.288113	0	0	253	4310	4563	0.241457	0	0	43	1268	1311	0.244394	0	0	0	0
18S	915	G	57	3810	3867	0.223121	0	0	213	2754	2967	0.308434	0	0.235789	43	1087	1130	0.111298	0	0	0.0785962	0.111152
18S	916	A	92	6492	6584	0.540638	0	0	279	4455	4734	0.164904	0	0	48	1000	1048	0.0242877	0	0	0	0
18S	917	U	66	3658	3724	0.0332975	0	0	165	4563	4728	0.129753	0	0	32	719	751	0.405142	0	0.288601	0.0962004	0.136048
18S	918	U	41	1289	1330	2.01288	0.317739	0.668258	125	2210	2335	0.887229	0.195727	0.470229	23	347	370	1.89069	0.344558	0.654672	0.59772	0.0903199
18S	919	A	37	3130	3167	0.207211	0	0.171689	85	4115	4200	0.00858526	0	0	25	1103	1128	0.176085	0	0	0.0572298	0.0809351
18S	920	A	70	4274	4344	0.167516	0	0	103	6130	6233	0.387201	0	0	49	1061	1110	0.255736	0	0	0	0
18S	921	G	61	5401	5462	0.402687	0	0	191	4054	4245	0.0906762	0	0	40	1056	1096	0.316976	0	0	0	0
18S	922	A	38	4883	4921	0.384907	0	0	86	5295	5381	0.344393	0	0	44	1067	1111	0.402758	0	0	0	0
18S	923	G	86	4088	4174	0.371492	0	0	122	3929	4051	0.179116	0	0	47	653	700	0.112664	0	0	0	0
18S	924	G	104	2822	2926	0.182177	0	0	176	3437	3613	0.164653	0	0	65	417	482	0.17902	0	0.152105	0.0507017	0.071703
18S	925	G	102	1136	1238	0.856614	0.170558	0.461586	221	1554	1775	0.657626	0.12069	0.396863	88	244	332	0.596396	0.0899559	0.374293	0.410914	0.0369961
18S	926	A	95	686	781	1.5402	0.264892	0.606635	223	1758	1981	0.297657	0	0.229469	53	170	223	1.05714	0.135883	0.515007	0.45037	0.160617
18S	927	C	61	452	513	2.15711	0.253507	0.683676	118	1636	1754	0.261197	0	0.207196	24	178	202	0.929611	0.0175062	0.482994	0.457955	0.195326
18S	928	G	44	403	447	1.72619	0.0439926	0.633707	90	975	1065	0.930582	0.0980644	0.482256	34	87	121	1.85474	0.165269	0.651576	0.589179	0.0759576
18S	929	G	38	214	252	2.74418	0.0599177	0.733693	128	616	744	1.66413	0.182896	0.624958	30	57	87	2.79141	0.319725	0.738459	0.699037	0.0524179
18S	930	C	87	195	282	1.6236	0	0.619678	175	1161	1336	0.422978	0	0.297405	44	95	139	1.44952	0.189447	0.593488	0.503524	0.14614
18S	931	C	68	163	231	1.83137	0.285203	0.6478	144	611	755	1.82568	0.298529	0.646405	51	212	263	0.469276	0	0.320218	0.538141	0.154096
18S	932	G	403	220	623	0.0342236	0	0.0331425	816	674	1490	0.601841	0.0465588	0.375876	178	195	373	0.170232	0	0.145802	0.18494	0.142631
18S	933	G	340	299	639	0.0936111	0	0.0857206	1372	688	2060	0.31613	0	0.240285	239	133	372	0.372773	0	0.272079	0.199362	0.0813979
18S	934	G	411	96	507	0.536614	0.0932857	0.349666	1760	393	2153	0.463391	0.0836105	0.316756	418	57	475	0.200794	0	0.167511	0.277978	0.0792592
18S	935	G	1011	57	1068	0.237138	0	0	4318	179	4497	0.242945	0	0	809	34	843	0.280003	0	0	0	0
18S	936	G	1054	61	1115	0.184329	0	0	3423	178	3601	0.11307	0	0.101609	751	27	778	0.141749	0	0	0.0338697	0.047899
18S	937	C	1098	41	1139	0.109542	0	0	5161	200	5361	0.203077	0	0	1139	25	1164	0.427649	0	0	0	0
18S	938	A	1340	36	1376	0.199524	0	0	5442	183	5625	0.185666	0	0	861	15	876	0.177043	0	0	0	0
18S	939	U	1020	79	1099	0.123747	0	0.11021	5614	226	5840	0.184732	0	0	871	24	895	0.185913	0	0	0.0367365	0.0519533
18S	940	U	837	72	909	0.46221	0.0820244	0.316341	5656	290	5946	0.199966	0	0	733	32	765	0.0395561	0	0	0.105447	0.149125
18S	941	C	1399	76	1475	0.120084	0	0	6094	217	6311	0.27077	0	0	821	37	858	0.19352	0	0	0	0
18S	942	G	1248	61	1309	0.004419	0	0.0044029	5402	165	5567	0.215529	0	0	429	37	466	0.461028	0.0692299	0.316014	0.106805	0.147943
18S	943	U	1496	101	1597	0.18916	0	0	5768	170	5938	0.318166	0	0	518	54	572	0.0852046	0	0.0786412	0.0262137	0.0370718
18S	944	A	1706	80	1786	0.257576	0	0	3528	145	3673	0.0965947	0	0.0881079	470	63	533	0.104515	0	0.0947861	0.0609647	0.0431947
18S	945	U	1869	88	1957	0.284281	0	0	3021	196	3217	0.200445	0	0.167019	551	86	637	0.065047	0	0	0.055673	0.0787336
18S	946	U	1315	61	1376	0.145501	0	0.1271	1237	266	1503	1.55728	0.275154	0.609117	368	71	439	0.480455	0	0.325031	0.35375	0.197828
18S	947	G	547	73	620	1.88232	0.355305	0.653423	983	117	1100	2.38918	0.37295	0.705132	223	47	270	1.59598	0.249861	0.615664	0.658073	0.0366729
18S	948	C	639	64	703	1.82579	0.335763	0.646442	852	116	968	2.76177	0.439628	0.734369	213	63	276	1.67457	0.309534	0.626954	0.669255	0.046725
18S	949	G	1201	40	1241	0.701029	0.130114	0.412316	2282	52	2334	0.46533	0	0.317652	359	23	382	1.00049	0.142863	0.500777	0.410248	0.0747745
18S	950	C	2105	24	2129	0.0897757	0	0.0824155	4400	95	4495	0.300796	0	0	869	12	881	0.148488	0	0	0.0274718	0.038851
18S	951	C	3094	32	3126	0.15331	0	0	5452	116	5568	0.444033	0	0	1450	16	1466	0.50665	0	0	0	0
18S	952	G	2918	38	2956	0.138158	0	0.121423	4603	99	4702	0.302967	0	0	1438	33	1471	0.475883	0	0	0.0404745	0.0572396
18S	953	C	2773	44	2817	0.353852	0	0.261435	4262	142	4404	0.214007	0	0	1041	42	1083	0.228444	0	0	0.0871452	0.123242
18S	954	U	4278	104	4382	0.0704971	0	0	3643	529	4172	0.117816	0	0	913	102	1015	0.137533	0	0	0	0
18S	955	A	2807	183	2990	0.544028	0	0.35242	1996	696	2692	0.502245	0.0804956	0.334412	356	85	441	1.28524	0.183914	0.562967	0.4166	0.103758
18S	956	G	4898	263	5161	0.0983964	0	0	2206	836	3042	0.380805	0.0536985	0.27585	489	144	633	0.621696	0.0621849	0.383735	0.219862	0.161584
18S	957	A	6820	353	7173	0.358656	0	0	1762	1225	2987	0.452536	0.0801809	0.311621	519	165	684	0.529521	0.0473959	0.346532	0.219384	0.155781
18S	958	G	10814	435	11249	0.628173	0	0	2316	1065	3381	0.35181	0.0359237	0.260308	966	219	1185	0.163828	0	0	0.0867694	0.12271
18S	959	G	4250	314	4564	0.0551613	0	0.0522884	2789	1071	3860	0.211456	0	0.174585	410	284	694	0.490823	0.0313359	0.329548	0.185474	0.113452
18S	960	U	3772	441	4213	0.0829352	0	0.0766005	3032	1968	5000	0.0706103	0	0	408	612	1020	0.0412014	0	0	0.0255335	0.0361098
18S	961	G	3398	298	3696	0.160935	0	0.138658	2773	2437	5210	0.0289452	0	0	398	1352	1750	0.485551	0	0	0.0462193	0.0653639
18S	962	A	2683	449	3132	0.392528	0	0.281946	2621	3806	6427	0.143506	0	0	357	851	1208	0.178485	0	0	0.093982	0.132911
18S	963	A	2508	573	3081	0.322824	0	0.244102	2671	3737	6408	0.0684714	0	0	418	841	1259	0.220511	0	0	0.0813672	0.115071
18S	964	A	2948	731	3679	0.0316335	0	0	2711	6236	8947	0.340527	0	0	672	530	1202	0.195493	0	0	0	0
18S	965	U	1433	505	1938	0.655676	0	0.39614	1120	3502	4622	0.378345	0	0.274535	439	333	772	0.239874	0	0.193668	0.288115	0.0832148
18S	966	U	517	124	641	3.8947	0.450024	0.795951	1097	1987	3084	1.10609	0.0892796	0.525267	187	72	259	2.75675	0.483822	0.734565	0.685261	0.115875
18S	967	C	1649	545	2194	0.264009	0	0.208942	4042	5266	9308	0.388809	0	0	515	341	856	0.014858	0	0.0146574	0.074533	0.0952295
18S	968	U	1639	5663	7302	0.717346	0	0	3469	6854	10323	0.463977	0	0	480	514	994	0.188487	0	0	0	0
18S	969	U	1060	1882	2942	0.156171	0	0	1935	6263	8198	0.325339	0	0	298	488	786	0.0768036	0	0.0714098	0.0238033	0.0336629
18S	970	G	859	637	1496	0.680658	0	0.405156	743	3745	4488	0.263246	0	0.208425	202	548	750	0.127371	0	0.113114	0.242232	0.121598
18S	971	G	691	1540	2231	0.127001	0	0.112734	367	1145	1512	2.80043	0.42124	0.737	146	467	613	0.398842	0	0.285455	0.378397	0.263193
18S	972	A	542	532	1074	1.53553	0	0.605828	442	2228	2670	1.05742	0.125016	0.514049	84	402	486	0.819416	0.0977606	0.450882	0.523586	0.063615
18S	973	C	375	418	793	2.91465	0.271793	0.744789	649	3145	3794	0.433234	0	0.302333	64	736	800	0.148273	0	0.129267	0.39213	0.259184
18S	974	C	691	1223	1914	0.786249	0	0.440296	1255	4948	6203	0.211512	0	0	142	1016	1158	0.196117	0	0	0.146765	0.207558
18S	975	G	1840	922	2762	0.311682	0	0.237686	1245	3630	4875	0.0160195	0	0	256	1364	1620	0.431908	0	0	0.0792286	0.112046
18S	976	G	1114	1057	2171	0.954522	0.17881	0.488481	1250	3689	4939	0.0608727	0	0	143	911	1054	0.00203265	0	0	0.162827	0.230272
18S	977	C	1029	5372	6401	0.292362	0	0	1419	5615	7034	0.371601	0	0	112	746	858	0.3249	0	0.245442	0.0818139	0.115702
18S	978	G	1529	1986	3515	0.579718	0.0687883	0.367042	1716	2349	4065	0.191761	0	0.160939	264	374	638	0.893445	0.175073	0.472252	0.333411	0.129299
18S	979	C	2819	4026	6845	0.148698	0	0	2962	2700	5662	0.189028	0	0	446	782	1228	0.0293735	0	0	0	0
18S	980	A	2455	6275	8730	0.308201	0	0	2108	2289	4397	0.0392123	0	0.0377409	367	1066	1433	0.1808	0	0	0.0125803	0.0177913
18S	981	A	2637	6199	8836	0.29041	0	0	1698	3192	4890	0.139135	0	0	399	969	1368	0.161277	0	0	0	0
18S	982	G	2123	5452	7575	0.138816	0	0	1184	2811	3995	0.0521688	0	0.049594	624	1062	1686	0.371389	0	0	0.0165313	0.0233788
18S	983	A	3218	6524	9742	0.356092	0	0	1617	2337	3954	0.0810029	0	0.0749507	953	604	1557	0.326879	0	0	0.0249836	0.0353321
18S	984	C	2492	5796	8288	0.254568	0	0	1129	2010	3139	0.465117	0	0.31753	616	419	1035	0.0772952	0	0.0718136	0.129781	0.135957
18S	985	G	3625	3210	6835	0.080341	0	0	1118	1483	2601	1.02715	0.121501	0.506794	881	161	1042	0.116576	0	0.104495	0.203763	0.21848
18S	986	G	1552	1926	3478	0.853984	0.218151	0.460693	1874	700	2574	1.35943	0.215681	0.576263	373	238	611	1.09094	0.172882	0.522154	0.519703	0.0472133
18S	987	A	1368	2063	3431	0.770733	0.150415	0.435334	2116	656	2772	1.40307	0.262882	0.583953	262	182	444	2.01451	0.349949	0.668769	0.562685	0.0964789
18S	988	C	1757	2227	3984	0.410043	0	0.290854	4169	1019	5188	0.355311	0.00439015	0.262199	560	221	781	0.72917	0.0858911	0.422	0.325018	0.0695674
18S	989	C	2410	1244	3654	0.504043	0.0197103	0.335186	7313	775	8088	0.101183	0	0	705	202	907	0.535157	0.0661757	0.348851	0.228012	0.161326
18S	990	A	2855	1757	4612	0.127834	0	0.113367	10511	1102	11613	0.322937	0	0	1291	249	1540	0.0254236	0	0	0.0377889	0.0534416
18S	991	G	4583	2482	7065	0.324958	0	0	11781	1876	13657	0.372311	0	0	1740	383	2123	0.233862	0	0	0	0
18S	992	A	5206	1948	7154	0.352835	0	0	12318	3517	15835	0.428885	0	0	2280	414	2694	0.370348	0	0	0	0
18S	993	G	2295	2591	4886	0.0144783	0	0	4771	3449	8220	0.244708	0	0.196618	1584	356	1940	0.0386971	0	0	0.0655393	0.0926866
18S	994	C	2187	1218	3405	0.417551	0	0.294619	2489	5645	8134	0.269725	0	0.212448	1224	357	1581	0.244135	0	0.196329	0.234465	0.0430411
18S	995	G	3708	1946	5654	0.218532	0	0	2964	2628	5592	0.887327	0.0862903	0.470195	1249	402	1651	0.202509	0	0.16849	0.212895	0.194507
18S	996	A	3808	2118	5926	0.287432	0	0	11816	2827	14643	0.365084	0	0	3077	473	3550	0.5046	0	0	0	0
18S	997	A	2840	1434	4274	0.0401222	0	0	11115	2644	13759	0.36225	0	0	2386	547	2933	0.411285	0	0	0	0
18S	998	A	1870	1637	3507	0.0466426	0	0.0445762	8937	2479	11416	0.293587	0	0	1659	304	1963	0.158882	0	0	0.0148587	0.0210134
18S	999	G	1148	1134	2282	0.489711	0.0444424	0.328826	4735	1558	6293	0.201305	0	0.167594	725	243	968	0.605229	0.00554009	0.377278	0.291233	0.0896357
18S	1000	C	1091	558	1649	0.999737	0.148746	0.500086	3135	1737	4872	0.473293	0	0.321293	668	296	964	0.502867	0	0.334836	0.385405	0.0812799
18S	1001	A	1474	1593	3067	0.0561531	0	0.053184	3663	1806	5469	0.234676	0	0.190099	692	324	1016	0.3961	0	0.283919	0.175734	0.0947431
18S	1002	U	1679	1463	3142	0.0525153	0	0.0499101	4454	2220	6674	0.0484711	0	0	712	307	1019	0.37439	0	0.272599	0.107503	0.118505
18S	1003	U	962	1091	2053	0.791821	0.0275694	0.442029	2403	1384	3787	0.610005	0	0.378946	350	194	544	1.63256	0.129181	0.620574	0.480516	0.102329
18S	1004	U	263	461	724	4.64895	0.597753	0.823177	680	571	1251	3.79403	0.535025	0.791539	152	56	208	6.13929	0.645553	0.860507	0.825074	0.0281879
18S	1005	G	925	1610	2535	0.645956	0.0700541	0.392544	1634	540	2174	1.69038	0.361269	0.628413	402	146	548	1.82977	0.374989	0.647031	0.555996	0.115827
18S	1006	C	3541	502	4043	0.113672	0	0.102092	4739	607	5346	0.121009	0	0.107964	1533	174	1707	0.0317981	0	0	0.0700188	0.0495688
18S	1007	C	6426	577	7003	0.338764	0	0	7593	567	8160	0.236295	0	0	2269	276	2545	0.29715	0	0	0	0
18S	1008	A	5215	2065	7280	0.330518	0	0	6253	562	6815	0.0179105	0	0.0175979	2100	199	2299	0.131797	0	0	0.00586596	0.00829571
18S	1009	A	7670	1419	9089	0.451676	0	0	7046	886	7932	0.0607364	0	0	3216	83	3299	0.360795	0	0	0	0
18S	1010	G	4520	1307	5827	0.0387592	0	0	7012	796	7808	0.0216474	0	0.0211914	2263	137	2400	0.00789949	0	0	0.00706379	0.0099897
18S	1011	A	3830	505	4335	0.401645	0.00540005	0.2866	8010	749	8759	0.0428057	0	0	2059	142	2201	0.165047	0	0.141721	0.142774	0.117006
18S	1012	A	6322	328	6650	0.102362	0	0	10853	864	11717	0.282863	0	0	3114	176	3290	0.220497	0	0	0	0
18S	1013	U	4952	582	5534	0.0959089	0	0.0875298	8817	1242	10059	0.145255	0	0	2859	194	3053	0.141941	0	0	0.0291766	0.0412619
18S	1014	G	1985	2226	4211	0.4173	0.0448559	0.294482	6752	3317	10069	0.17126	0	0	1899	315	2214	0.203175	0	0.168929	0.154471	0.120656
18S	1015	U	3189	3507	6696	0.175035	0	0	10358	2247	12605	0.357989	0	0	3175	348	3523	0.288195	0	0	0	0
18S	1016	U	1853	3629	5482	0.0135591	0	0	4777	2353	7130	0.253429	0	0.202211	1664	595	2259	0.165128	0	0.141779	0.114663	0.0847497
18S	1017	U	1800	4773	6573	0.212291	0	0	2315	3933	6248	0.44007	0.0245543	0.305623	1068	1255	2323	0.140529	0	0.12326	0.142961	0.125546
18S	1018	U	1243	4939	6182	0.16635	0	0	1078	5333	6411	0.399761	0.00419049	0.285624	724	1776	2500	0.0577014	0	0.0545742	0.113399	0.123802
18S	1019	C	1291	3120	4411	0.157167	0	0.135847	999	3949	4948	0.851173	0.156101	0.459852	691	1520	2211	0.17287	0	0.147448	0.247716	0.150078
18S	1020	A	1696	1697	3393	0.485082	0.101791	0.326701	1077	3681	4758	0.953718	0.198614	0.488208	1149	654	1803	0.468662	0.0872317	0.319229	0.378046	0.077956
18S	1021	U	1737	3584	5321	0.113264	0	0	819	9884	10703	0.188636	0	0	1018	1709	2727	0.0470715	0	0	0	0
18S	1022	U	1320	3386	4706	0.0188679	0	0	1033	14228	15261	0.465158	0	0	970	2366	3336	0.244168	0	0	0	0
18S	1023	A	1311	3236	4547	0.00662074	0	0	801	8563	9364	0.0441953	0	0	784	2398	3182	0.188076	0	0	0	0
18S	1024	A	1379	2982	4361	0.000787101	0	0.000786662	929	9038	9967	0.110489	0	0	880	1796	2676	0.0143652	0	0	0.000262221	0.000370836
18S	1025	U	1042	2417	3459	0.188642	0	0.158742	684	10670	11354	0.268977	0	0	593	1132	1725	0.513358	0	0.339348	0.16603	0.138634
18S	1026	C	1222	2455	3677	0.0871156	0	0.0801547	949	8346	9295	0.102631	0	0	757	2306	3063	0.208	0	0	0.0267182	0.0377853
18S	1027	A	1500	2505	4005	0.0163255	0	0	864	6483	7347	0.132015	0	0.116633	946	1985	2931	0.166689	0	0	0.0388778	0.0549815
18S	1028	A	1895	2951	4846	0.221278	0	0	1203	7554	8757	0.122596	0	0	1143	1709	2852	0.159162	0	0	0	0
18S	1029	G	1217	3248	4465	0.0961512	0	0	704	6092	6796	0.0901443	0	0.0827014	815	1918	2733	0.086483	0	0	0.0275671	0.0389858
18S	1030	A	1532	2637	4169	0.046688	0	0.0446157	620	5020	5640	0.309384	0	0.236314	979	1162	2141	0.24985	0	0.199978	0.160303	0.0831371
18S	1031	A	38	34	72	67.7578	0.961982	0.985653	7	432	439	16.8364	0.871466	0.944055	17	12	29	98.3848	0.972613	0.99027	0.973326	0.0207832
18S	1032	C	1505	2239	3744	0.307699	0	0.235346	477	5309	5786	0.283862	0	0.22113	716	1442	2158	0.352504	0	0.26072	0.239065	0.016375
18S	1033	G	1296	2732	4028	0.292157	0	0.226144	853	5425	6278	0.263451	0	0.208544	830	1754	2584	0.300013	0	0.230846	0.221844	0.00959892
18S	1034	A	2068	2799	4867	0.167132	0	0.143224	1258	6918	8176	0.0294811	0	0.0286402	1316	1322	2638	0.43074	0	0.301141	0.157668	0.111716
18S	1035	A	3460	5836	9296	0.338964	0	0	2502	8096	10598	0.172395	0	0	3563	2116	5679	0.247471	0	0	0	0
18S	1036	A	2623	6906	9529	0.249851	0	0	1911	7807	9718	0.0447325	0	0	2387	2876	5263	0.00530015	0	0	0	0
18S	1037	G	1943	3805	5748	0.523604	0	0.343701	1058	7418	8476	0.143869	0	0.125787	1711	1216	2927	1.22531	0.129884	0.55071	0.340066	0.173493
18S	1038	U	2385	3761	6146	0.608394	0.0390038	0.3783	1786	11650	13436	0.293892	0	0	2340	1462	3802	1.05756	0.200151	0.514053	0.297451	0.217509
18S	1039	C	4337	1860	6197	0.660883	0	0.397949	1940	13117	15057	0.400174	0	0	5687	4232	9919	0.221675	0	0	0.13265	0.187595
18S	1040	G	4452	5866	10318	0.022486	0	0	2854	11043	13897	0.375654	0	0	4211	2766	6977	0.219539	0	0.180039	0.0600131	0.0848713
18S	1041	G	11053	6712	17765	0.467807	0	0	5162	7677	12839	0.359947	0	0	12336	1725	14061	0.421248	0	0	0	0
18S	1042	A	13853	3278	17131	0.461417	0	0	3110	3673	6783	0.188242	0	0.15844	12143	1442	13585	0.390936	0	0	0.0528134	0.0746894
18S	1043	G	12155	6327	18482	0.539979	0	0	2217	2214	4431	0.681573	0.0878124	0.405373	9581	3870	13451	0.390861	0	0	0.135124	0.191095
18S	1044	G	9705	3774	13479	0.375518	0	0	3248	866	4114	0.615799	0.0270227	0.381168	14212	3198	17410	0.568792	0	0	0.127056	0.179684
18S	1045	U	2385	52	2437	2.62711	0.404243	0.724381	766	294	1060	4.64469	0.538353	0.82298	3163	80	3243	1.66222	0.311275	0.624447	0.723936	0.0810514
18S	1046	U	1735	64	1799	3.43364	0.454483	0.774549	1541	262	1803	1.72709	0.127864	0.633437	2567	46	2613	1.97332	0.286076	0.663761	0.690582	0.0606501
18S	1047	C	2677	2425	5102	0.274847	0	0.215625	4733	886	5619	0.345089	0	0	4772	804	5576	0.194665	0	0.162969	0.126198	0.0917884
18S	1048	G	2159	1094	3253	0.655996	0	0.396207	3761	606	4367	0.270777	0	0	3878	622	4500	0.268	0	0.211393	0.202534	0.161872
18S	1049	A	1885	1327	3212	0.30573	0	0.234201	2572	841	3413	0.142196	0	0	3622	791	4413	0.0639682	0	0.0601351	0.098112	0.0993116
18S	1050	A	1389	1182	2571	0.214075	0	0.176384	1651	874	2525	0.101984	0	0.0925789	3377	713	4090	0.0803444	0	0	0.0896543	0.0720381
18S	1051	G	1679	822	2501	0.0122657	0	0.0121219	1873	631	2504	0.115449	0	0.103537	2303	838	3141	0.070645	0	0	0.038553	0.0462164
18S	1052	A	768	738	1506	0.756905	0.058215	0.43098	1319	703	2022	0.438035	0	0.304711	1367	493	1860	0.538587	0.0524136	0.350175	0.361956	0.0522176
18S	1053	C	754	870	1624	0.713511	0.0423469	0.416553	1332	773	2105	0.402532	0	0.287101	638	1041	1679	0.654015	0.0711475	0.395553	0.366402	0.0567258
18S	1054	G	969	1376	2345	0.144373	0	0.126206	1225	1318	2543	0.094213	0	0.0861321	690	1046	1736	0.446811	0	0.308948	0.173762	0.0969806
18S	1055	A	736	984	1720	0.793215	0.0838722	0.442486	600	720	1320	1.3229	0.243505	0.56969	456	716	1172	1.18244	0.154712	0.542009	0.518061	0.054622
18S	1056	U	717	449	1166	1.97426	0.391325	0.663974	847	493	1340	1.46786	0.311493	0.59497	429	314	743	2.49231	0.418869	0.713931	0.657625	0.0487726
18S	1057	C	2772	1437	4209	0.102602	0	0	4835	814	5649	0.413801	0	0	2162	820	2982	0.122993	0	0	0	0
18S	1058	A	1992	1499	3491	0.434103	0	0.302761	2263	856	3119	0.340011	0	0.253798	1319	917	2236	0.515566	0	0.340281	0.298947	0.0354094
18S	1059	G	3303	1936	5239	0.126081	0	0.111984	2817	846	3663	0.252538	0	0.201665	2375	924	3299	0.168481	0	0.144226	0.152625	0.0370908
18S	1060	A	2354	1838	4192	0.739227	0.0597945	0.42509	2260	1122	3382	0.505262	0.0236344	0.33573	1760	663	2423	1.00655	0.0919222	0.501734	0.420851	0.0678374
18S	1061	U	4379	3473	7852	0.04372	0	0.0418938	4280	1852	6132	0.16244	0	0	3404	1512	4916	0.116053	0	0.104004	0.0486327	0.0427261
18S	1062	A	3583	2561	6144	0.536613	0.0408975	0.349255	4117	1622	5739	0.0415331	0	0	2644	930	3574	0.744096	0.0329353	0.426706	0.258654	0.185609
18S	1063	C	6949	3791	10740	0.0606441	0	0	6618	2264	8882	0.385379	0	0	5128	2389	7517	0.120944	0	0	0	0
18S	1064	C	9058	8983	18041	0.441666	0	0	6635	2754	9389	0.428536	0	0	5958	6719	12677	0.466694	0	0	0	0
18S	1065	G	7357	6534	13891	0.203719	0	0	4381	1968	6349	0.108941	0	0	4843	2966	7809	0.0525309	0	0.0499152	0.0166384	0.0235303
18S	1066	U	6620	9217	15837	0.310913	0	0	3686	2407	6093	0.0986143	0	0	3746	8798	12544	0.334087	0	0	0	0
18S	1067	C	8656	7511	16167	0.339989	0	0	2588	1983	4571	0.185137	0	0.156244	4142	7070	11212	0.210497	0	0	0.0520814	0.0736542
18S	1068	G	3876	5583	9459	0.148147	0	0.129043	1599	1876	3475	0.555591	0.0457614	0.357223	1343	2585	3928	1.48935	0.23042	0.59835	0.361539	0.191618
18S	1069	U	4020	8304	12324	0.196426	0	0	1685	3600	5285	0.0480893	0	0	1352	7539	8891	0.0312128	0	0.0302714	0.0100905	0.0142701
18S	1070	A	3461	6907	10368	0.123239	0	0	859	3371	4230	0.120142	0	0.107279	1634	8826	10460	0.17383	0	0	0.0357596	0.0505718
18S	1071	G	1068	5918	6986	0.15417	0	0.133593	337	2790	3127	0.418191	0	0.294943	548	13153	13701	0.452497	0	0	0.142845	0.120587
18S	1072	U	457	4340	4797	0.526446	0.0669076	0.344931	163	2582	2745	0.57641	0.0369751	0.365732	251	11506	11757	0.396728	0	0	0.236887	0.16772
18S	1073	U	405	2625	3030	1.18767	0.190557	0.542975	456	2065	2521	0.701229	0.0865243	0.412286	107	6182	6289	0.0793217	0	0.073503	0.342921	0.197838
18S	1074	C	1838	1455	3293	0.751504	0.0672571	0.429137	4382	3065	7447	0.498029	0	0	695	4961	5656	0.0502013	0	0.0478097	0.158982	0.192023
18S	1075	C	2116	1765	3881	0.339665	0	0.253593	2165	3479	5644	0.313666	0	0	521	2758	3279	0.716348	0.113574	0.417442	0.223678	0.171728
18S	1076	G	1968	509	2477	0.958161	0.095888	0.489418	1403	1783	3186	0.260597	0	0.206776	577	2090	2667	0.834058	0.0938678	0.454854	0.383683	0.125885
18S	1077	A	2486	346	2832	0.579158	0.0301749	0.366833	1401	1170	2571	0.581541	0.0155636	0.367796	709	865	1574	1.70303	0.213064	0.630192	0.45494	0.123922
18S	1078	C	5271	645	5916	0.322466	0	0	2416	1695	4111	0.0219601	0	0	1468	612	2080	0.61581	0	0.381229	0.127076	0.179713
18S	1079	C	5524	1685	7209	0.450789	0	0	2010	2491	4501	0.0626956	0	0	1197	1520	2717	0.040986	0	0.0393862	0.0131287	0.0185668
18S	1080	A	4341	1171	5512	0.224502	0	0	1975	2285	4260	0.0402827	0	0.0387315	832	1135	1967	0.426953	0	0.299313	0.112681	0.132912
18S	1081	U	2722	385	3107	0.524264	0.0224048	0.344018	890	1277	2167	1.15324	0.257858	0.535698	498	1090	1588	0.871694	0.121285	0.465881	0.448533	0.0792088
18S	1082	A	2949	1078	4027	0.22364	0	0.182803	1444	1994	3438	0.344092	0.0446082	0.256059	274	1726	2000	0.558143	0.0628608	0.358325	0.265729	0.0719821
18S	1083	A	2087	1420	3507	0.506313	0.0436735	0.336191	1947	2558	4505	0.0335429	0	0.0324613	194	2698	2892	0.0691631	0	0.0647099	0.144454	0.136216
18S	1084	A	2230	1381	3611	0.569583	0.107856	0.362952	2307	3606	5913	0.206596	0	0	197	2107	2304	0.469024	0	0.31937	0.227441	0.161806
18S	1085	C	1946	3702	5648	0.0174308	0	0.0171352	2945	4362	7307	0.381825	0	0	330	4848	5178	0.371947	0	0	0.00571172	0.0080776
18S	1086	G	1087	3928	5015	0.189921	0	0.159635	1738	4059	5797	0.216847	0	0	180	4487	4667	0.28554	0	0	0.0532116	0.0752526
18S	1087	A	591	6311	6902	0.134629	0	0	483	5629	6112	0.298181	0	0	126	6813	6939	0.563674	0	0	0	0
18S	1088	U	418	8601	9019	0.355552	0	0	290	4869	5159	0.1709	0	0	51	4444	4495	0.292215	0	0	0	0
18S	1089	G	158	6551	6709	0.110174	0	0	149	3262	3411	0.25297	0	0.201943	43	1231	1274	1.63393	0.176601	0.620525	0.274156	0.258423
18S	1090	C	615	7854	8469	0.341539	0	0	446	3710	4156	0.0438163	0	0	226	3006	3232	0.106547	0	0	0	0
18S	1091	C	645	8201	8846	0.405158	0	0	497	2107	2604	0.498149	0.065442	0.332595	149	3389	3538	0.261047	0	0	0.110865	0.156787
18S	1092	G	714	5174	5888	0.118092	0	0	429	1236	1665	1.29231	0.258141	0.563907	227	1206	1433	0.727011	0.0637411	0.421135	0.328347	0.239381
18S	1093	A	482	5088	5570	0.141503	0	0	320	1328	1648	1.27852	0.257363	0.561268	136	847	983	1.21037	0.121835	0.547838	0.369702	0.261476
18S	1094	C	454	1259	1713	1.77981	0.36851	0.640398	1321	1418	2739	0.337826	0.0167871	0.252588	189	601	790	1.31181	0.179327	0.56775	0.486912	0.168326
18S	1095	C	412	675	1087	2.99612	0.4599	0.74993	1462	1790	3252	0.12836	0	0.113789	133	995	1128	0.451747	0	0.311365	0.391694	0.265843
18S	1096	G	394	967	1361	1.9488	0.298507	0.661044	2113	2153	4266	0.151314	0	0	253	1242	1495	0.101738	0	0.0923992	0.251148	0.292285
18S	1097	G	626	1611	2237	0.639872	0.00689415	0.390303	1742	2611	4353	0.169109	0	0	265	1075	1340	0.187613	0	0.158074	0.182792	0.160296
18S	1098	C	541	2778	3319	0.0352945	0	0.0341012	2524	3074	5598	0.37186	0	0	271	1176	1447	0.0234193	0	0.0228988	0.019	0.0141921
18S	1099	G	439	2590	3029	0.162633	0	0.139923	2325	2574	4899	0.249603	0	0	314	681	995	0.528369	0	0.345935	0.161953	0.142084
18S	1100	A	716	3726	4442	0.210371	0	0	3038	2532	5570	0.343609	0	0	581	1251	1832	0.227429	0	0	0	0
18S	1101	U	933	3550	4483	0.167774	0	0	1529	2504	4033	0.0546879	0	0	653	1775	2428	0.458858	0	0	0	0
18S	1102	G	523	3362	3885	0.0158575	0	0.0156139	649	1576	2225	0.75295	0.188326	0.429643	315	2245	2560	0.525589	0	0	0.148419	0.198958
18S	1103	C	295	4483	4778	0.174827	0	0	592	1589	2181	0.713275	0.145917	0.416434	160	1483	1643	0.275831	0	0	0.138811	0.196309
18S	1104	G	895	4924	5819	0.359395	0	0	1187	1026	2213	0.581005	0.0333415	0.367596	290	744	1034	0.0683736	0	0.0640558	0.143884	0.160335
18S	1105	G	591	3970	4561	0.19329	0	0	2434	720	3154	0.0187639	0	0.018424	234	269	503	0.993276	0.128491	0.49881	0.172411	0.230921
18S	1106	C	372	5002	5374	0.373009	0	0	2748	1159	3907	0.239864	0	0	144	209	353	1.50593	0.217303	0.601625	0.200542	0.283609
18S	1107	G	471	2668	3139	0.0472258	0	0.0451098	3643	579	4222	0.354656	0	0	132	82	214	2.40687	0.241329	0.707442	0.25085	0.323383
18S	1108	G	401	1520	1921	0.581564	0.0909593	0.367836	2328	706	3034	0.103262	0	0	127	147	274	0.972364	0	0.493905	0.287247	0.209533
18S	1109	C	530	1882	2412	0.0856656	0	0.0789362	2192	624	2816	0.0498048	0	0	181	173	354	0.036964	0	0.0357435	0.0382266	0.0322734
18S	1110	G	346	450	796	2.02062	0.324082	0.66922	928	243	1171	1.3886	0.308979	0.581553	62	47	109	1.71192	0.200061	0.633381	0.628051	0.0359877
18S	1111	U	402	930	1332	0.464258	0	0.317223	1694	1387	3081	0.170218	0	0	112	83	195	0.201587	0	0.168483	0.161902	0.129589
18S	1112	U	300	1534	1834	0.118795	0	0	992	1408	2400	0.0861308	0	0.079331	67	183	250	0.142187	0	0	0.0264437	0.037397
18S	1113	A	242	1304	1546	0.113639	0	0	730	1315	2045	0.25536	0	0.203495	64	104	168	0.319395	0	0.243167	0.148887	0.106518
18S	1114	U	226	647	873	0.488508	0.0439059	0.328439	443	1581	2024	0.213032	0	0.175691	35	95	130	0.809839	0.130558	0.44936	0.31783	0.111977
18S	1115	U	178	586	764	0.603166	0.0551325	0.376541	430	1542	1972	0.193231	0	0.162008	57	105	162	0.458896	0.0319895	0.315878	0.284809	0.0902962
18S	1116	C	418	200	618	0.832633	0.118635	0.454738	653	1449	2102	0.0572727	0	0.0541946	67	124	191	0.206539	0	0.171925	0.226953	0.168087
18S	1117	C	722	323	1045	0.0389845	0	0.0375563	1223	1771	2994	0.309464	0	0	96	139	235	0.0137947	0	0.0136641	0.0170735	0.0155207
18S	1118	C	940	357	1297	0.16005	0	0	1538	1964	3502	0.465344	0	0	111	222	333	0.288224	0	0	0	0
18S	1119	A	993	381	1374	0.216372	0	0	1321	1514	2835	0.359783	0	0	189	157	346	0.276881	0	0	0	0
18S	1120	U	957	211	1168	0.0680544	0	0	528	1454	1982	0.105642	0	0	153	222	375	0.308304	0	0	0	0
18S	1121	G	664	181	845	0.381324	0	0.276293	281	430	711	1.52431	0.299809	0.604189	103	167	270	0.0420664	0	0.0405117	0.306998	0.231142
18S	1122	A	464	130	594	1.07638	0.208265	0.518812	138	323	461	2.68182	0.435014	0.728824	83	77	160	0.890959	0.191966	0.472721	0.573452	0.111464
18S	1123	C	849	158	1007	0.284965	0	0.22194	140	426	566	1.85532	0.301224	0.650178	82	136	218	0.512836	0.0099176	0.340016	0.404045	0.180595
18S	1124	C	1846	182	2028	0.364164	0	0	716	664	1380	0.0775686	0	0.0720332	111	159	270	0.347191	0	0.258423	0.110152	0.108889
18S	1125	C	1170	429	1599	0.111681	0	0	504	739	1243	0.306422	0	0.234695	173	259	432	0.120888	0	0	0.0782316	0.110636
18S	1126	G	885	169	1054	0.475692	0.00953539	0.322559	819	408	1227	0.585957	0	0.369656	269	62	331	0.349197	0	0.259397	0.317204	0.0451718
18S	1127	C	1119	296	1415	0.136574	0	0.120238	941	675	1616	0.39319	0	0.282348	220	73	293	0.752872	0.113192	0.430343	0.277643	0.126644
18S	1128	C	860	285	1145	0.523444	0.0850425	0.343789	582	633	1215	1.29751	0.191748	0.564948	198	128	326	0.802888	0.189427	0.446091	0.451609	0.0903717
18S	1129	G	1546	672	2218	0.229618	0	0	1279	625	1904	0.662945	0.106085	0.398783	420	352	772	0.205821	0	0	0.132928	0.187988
18S	1130	G	1205	1359	2564	0.346324	0	0	1079	1645	2724	0.239751	0	0.193444	428	385	813	0.197311	0	0	0.0644813	0.0911903
18S	1131	G	1152	967	2119	0.198931	0	0	1689	3580	5269	0.345665	0	0	334	370	704	0.0237667	0	0.0232472	0.00774907	0.0109588
18S	1132	C	1105	855	1960	0.0972916	0	0	2163	4917	7080	0.482251	0	0	364	668	1032	0.283995	0	0	0	0
18S	1133	A	1305	744	2049	0.0670678	0	0	1891	3597	5488	0.242475	0	0	646	407	1053	0.238952	0	0	0	0
18S	1134	G	1123	713	1836	0.0807053	0	0.074716	2085	4044	6129	0.303464	0	0	661	418	1079	0.23428	0	0	0.0249053	0.0352214
18S	1135	C	739	661	1400	0.532167	0.0621871	0.347492	1841	2601	4442	0.049231	0	0.0469311	569	294	863	0.0357639	0	0.0345676	0.142997	0.144688
18S	1136	U	333	351	684	2.29424	0.43038	0.696749	836	812	1648	2.02654	0.378322	0.669724	298	97	395	1.41257	0.324012	0.586118	0.650864	0.0470928
18S	1137	U	780	647	1427	0.509679	0.00680376	0.337764	2029	2185	4214	0.0986055	0	0.0897745	604	225	829	0.0792102	0	0.0734785	0.167006	0.120928
18S	1138	C	1898	878	2776	0.286284	0	0	2677	3462	6139	0.323299	0	0	851	222	1073	0.203352	0	0	0	0
18S	1139	C	2422	1639	4061	0.556119	0	0	1559	3369	4928	0.208397	0	0	951	281	1232	0.353852	0	0	0	0
18S	1140	G	1734	496	2230	0.136267	0	0	2998	1275	4273	0.152501	0	0	490	153	643	0.246618	0	0.198077	0.0660255	0.0933742
18S	1141	G	2565	558	3123	0.445373	0	0	4316	833	5149	0.397379	0	0	1042	115	1157	0.416436	0	0	0	0
18S	1142	G	1525	623	2148	0.180363	0	0	2280	356	2636	0.148182	0	0.1291	749	125	874	0.264292	0	0	0.0430335	0.0608585
18S	1143	A	841	401	1242	0.448887	0.00504754	0.309987	1987	443	2430	0.149947	0	0.130442	477	81	558	0.125641	0	0.111795	0.184075	0.0893585
18S	1144	A	466	247	713	1.4634	0.28178	0.594395	1224	407	1631	0.533231	0.0714918	0.347922	361	100	461	0.223184	0	0.182785	0.375034	0.169129
18S	1145	A	406	491	897	0.717533	0.0240006	0.418041	865	397	1262	0.648087	0.0823701	0.393425	321	74	395	0.216863	0	0.178585	0.330017	0.107549
18S	1146	C	201	417	618	1.16697	0.132967	0.538928	541	497	1038	0.68644	0.0536275	0.407267	85	59	144	1.90337	0.335924	0.657134	0.534443	0.102057
18S	1147	C	161	909	1070	0.0806826	0	0.0747235	471	548	1019	0.456035	0	0.313414	85	127	212	0.700991	0.00541699	0.413248	0.267129	0.142025
18S	1148	A	128	1167	1295	0.238032	0	0	303	514	817	0.554591	0.0367408	0.357025	74	127	201	0.466392	0	0.319131	0.225385	0.160121
18S	1149	A	89	1300	1389	0.356371	0	0	188	655	843	0.468878	0	0.319466	61	145	206	0.222061	0	0.182432	0.167299	0.13086
18S	1150	A	92	1333	1425	0.410449	0	0	154	812	966	0.287211	0	0.223306	85	160	245	0.0614273	0	0	0.0744354	0.105268
18S	1151	G	36	612	648	0.380363	0.00584969	0.275861	215	560	775	0.715693	0.138754	0.417459	29	105	134	0.813251	0.114375	0.450344	0.381221	0.0757011
18S	1152	U	60	551	611	0.418192	0.00862619	0.295217	279	613	892	0.55955	0.115767	0.359047	23	150	173	0.576884	0	0.367176	0.34048	0.0321775
18S	1153	C	45	329	374	1.43721	0.269331	0.590342	341	850	1191	0.191294	0	0.16069	39	181	220	0.36184	0	0.266585	0.339205	0.182767
18S	1154	U	61	688	749	0.15243	0	0.132421	422	1346	1768	0.176559	0	0	46	190	236	0.44632	0	0.309493	0.147305	0.126787
18S	1155	U	109	702	811	0.0724138	0	0.0676017	434	2037	2471	0.392781	0	0	59	199	258	0.521536	0.0516217	0.343641	0.137081	0.148645
18S	1156	U	99	524	623	0.655716	0	0.396415	315	2185	2500	0.336359	0	0	31	286	317	0.497205	0.0175793	0.332788	0.243068	0.173827
18S	1157	G	121	451	572	0.962847	0.0799714	0.490972	556	1484	2040	0.0856715	0	0	87	393	480	0.201363	0	0.167903	0.219625	0.203748
18S	1158	G	231	623	854	0.42794	0	0.299936	828	714	1542	0.355916	0	0.262616	144	761	905	0.336804	0	0	0.187518	0.133467
18S	1159	G	126	1290	1416	0.00519094	0	0.00516776	503	445	948	1.48787	0.318631	0.598303	48	429	477	0.525895	0	0.34512	0.316197	0.243009
18S	1160	U	11	1134	1145	0.543232	0	0.352209	217	1574	1791	0.451928	0.026066	0.31138	4	697	701	0.131608	0	0.116448	0.260013	0.102874
18S	1161	U	38	1465	1503	0.43583	0	0.30368	273	1918	2191	0.482421	0	0.325528	9	779	788	0.154823	0	0.134214	0.254474	0.0855031
18S	1162	C	139	3460	3599	0.34521	0	0	268	2906	3174	0.271048	0	0.213301	34	1298	1332	0.275486	0	0	0.0711002	0.100551
18S	1163	C	101	1805	1906	0.593474	0	0.372563	90	3161	3251	0.504534	0	0.335411	40	1726	1766	0.42941	0	0	0.235991	0.167559
18S	1164	G	281	1382	1663	1.27473	0.200719	0.560536	220	3121	3341	0.826571	0.068497	0.4526	80	546	626	0.950913	0.142499	0.487818	0.500318	0.0449424
18S	1165	G	759	3301	4060	0.0292621	0	0	692	3095	3787	0.798472	0.0593287	0.444038	185	705	890	0.35053	0	0.259766	0.234601	0.182149
18S	1166	G	1689	2514	4203	0.0626705	0	0.0589877	2596	3532	6128	0.20661	0	0.171255	486	711	1197	0.00959006	0	0.00950682	0.0799164	0.0676713
18S	1167	G	3987	2284	6271	0.250847	0	0	9182	3007	12189	0.39588	0	0	1175	662	1837	0.379023	0	0	0	0
18S	1168	G	5256	608	5864	0.151509	0	0	13547	1065	14612	0.497492	0	0	1424	218	1642	0.3169	0	0	0	0
18S	1169	G	5885	305	6190	0.155328	0	0	11399	375	11774	0.341756	0	0	1269	112	1381	0.2233	0	0	0	0
18S	1170	A	9488	419	9907	0.485852	0	0	15527	734	16261	0.563084	0	0	1435	86	1521	0.377208	0	0	0	0
18S	1171	G	3683	218	3901	0.496085	0	0.331645	4863	397	5260	0.504568	0	0.3354	493	79	572	0.718014	0.0881937	0.418358	0.361801	0.040021
18S	1172	U	6380	314	6694	0.174261	0	0	6240	609	6849	0.0493771	0	0.0470603	737	117	854	0.0209877	0	0.0205798	0.0225467	0.0192626
18S	1173	A	5195	283	5478	0.00929813	0	0.00921414	5013	538	5551	0.19926	0	0.166177	546	95	641	0.255348	0	0.203661	0.126351	0.0842298
18S	1174	U	2289	51	2340	1.39608	0.234358	0.582755	1205	250	1455	3.20216	0.448511	0.762152	209	15	224	2.28143	0.394583	0.696198	0.680368	0.0740886
18S	1175	G	6595	166	6761	0.285726	0	0	2958	542	3500	0.384693	0	0.277876	356	74	430	0.453029	0	0.312281	0.196719	0.139809
18S	1176	G	6182	102	6284	0.280721	0	0	3753	338	4091	0.0323205	0	0	412	69	481	0.145413	0	0.127183	0.0423942	0.0599544
18S	1177	U	2832	9	2841	0.522797	0	0.343393	1266	69	1335	1.52394	0.266101	0.603974	236	13	249	1.05444	0.213555	0.514252	0.487206	0.108087
18S	1178	U	5777	46	5823	0.371984	0	0	2531	349	2880	0.0127271	0	0.0125714	505	53	558	0.146611	0	0	0.00419048	0.00592623
18S	1179	G	3379	38	3417	0.00396268	0	0.00394819	2980	380	3360	0.25704	0	0	524	43	567	0.204832	0	0	0.00131606	0.0018612
18S	1180	C	2819	89	2908	0.0412169	0	0.0395984	1899	297	2196	0.0700349	0	0.0654789	474	49	523	0.157252	0	0	0.0350258	0.0269265
18S	1181	A	2764	94	2858	0.0522755	0	0	1955	244	2199	0.0257071	0	0.0250739	522	33	555	0.203737	0	0	0.00835796	0.0118199
18S	1182	A	1685	79	1764	0.305401	0	0.234054	984	668	1652	0.289454	0	0.224583	354	66	420	0.0584851	0	0.0553778	0.171338	0.0820874
18S	1183	A	1156	74	1230	0.545293	0.023158	0.353059	1587	648	2235	0.165086	0	0	347	37	384	0.142165	0	0.124753	0.159271	0.146188
18S	1184	G	825	52	877	0.944255	0.075767	0.485949	1577	556	2133	0.13476	0	0	539	29	568	0.279887	0	0	0.161983	0.229078
18S	1185	C	554	73	627	1.21161	0.180054	0.548235	845	497	1342	0.381426	0.0408573	0.276259	270	60	330	0.262504	0.0382165	0.208422	0.344305	0.146835
18S	1186	U	393	158	551	1.26904	0.14482	0.559732	751	580	1331	0.494286	0	0.33095	203	106	309	0.316022	0.0372622	0.240724	0.377136	0.134267
18S	1187	G	307	200	507	1.29449	0.166271	0.564657	524	534	1058	1.25117	0.0582844	0.55602	199	164	363	0.131563	0	0.116549	0.412409	0.209234
18S	1188	A	175	595	770	0.421934	0.0122404	0.297003	411	896	1307	1.06795	0.0729235	0.51662	85	212	297	0.52047	0.00499387	0.343066	0.385563	0.09456
18S	1189	A	147	740	887	0.56743	0	0.362273	408	1046	1454	1.19379	0.172259	0.544339	80	340	420	0.209264	0	0.173391	0.360001	0.151447
18S	1190	A	184	1123	1307	0.415036	0	0.293463	467	1455	1922	0.925279	0.180024	0.480725	87	171	258	1.2151	0.187689	0.549511	0.441233	0.108197
18S	1191	C	107	1120	1227	1.08174	0	0.519836	379	1992	2371	0.794355	0.230331	0.442801	52	337	389	0.558405	0.06273	0.358909	0.440515	0.0657183
18S	1192	U	71	1727	1798	0.793953	0	0.442709	350	5881	6231	0.287195	0	0	33	458	491	0.339815	0.00481732	0.254014	0.232241	0.18139
18S	1193	U	88	1441	1529	1.62522	0.266949	0.619234	401	7589	7990	0.39069	0	0	44	738	782	0.122563	0	0	0.206411	0.29191
18S	1194	A	101	1696	1797	1.59153	0.338188	0.61426	386	5832	6218	0.0653856	0	0	48	1051	1099	0.359051	0	0	0.204753	0.289565
18S	1195	A	74	6471	6545	0.271268	0	0	376	7011	7387	0.128187	0	0	42	1419	1461	0.516781	0	0	0	0
18S	1196	A	137	8282	8419	0.39041	0	0	547	7205	7752	0.0896986	0	0	70	682	752	0.0778811	0	0.072343	0.0241143	0.0341028
18S	1197	G	670	9397	10067	0.464495	0	0	1603	5581	7184	0.0654496	0	0.0614371	122	748	870	0.0567802	0	0	0.020479	0.0289617
18S	1198	G	681	8298	8979	0.347763	0	0	1988	4530	6518	0.26657	0.0559013	0.210491	165	631	796	0.0585111	0	0.0553424	0.0886112	0.0890945
18S	1199	A	584	7414	7998	0.244794	0	0	2613	4529	7142	0.163268	0	0.14037	204	538	742	0.156647	0	0.13559	0.0919865	0.0650736
18S	1200	A	872	4541	5413	0.163211	0	0.140333	4422	5533	9955	0.197413	0	0	313	455	768	0.139965	0	0.122921	0.0877511	0.0624552
18S	1201	U	995	4438	5433	0.142913	0	0.125063	4539	6704	11243	0.302078	0	0	296	433	729	0.263881	0	0.209013	0.111359	0.0858777
18S	1202	U	653	4460	5113	0.162847	0	0.140065	3472	6349	9821	0.199557	0	0	258	460	718	0.402333	0.0025001	0.287188	0.142418	0.117256
18S	1203	G	971	4281	5252	0.0377985	0	0.0364285	4816	3832	8648	0.12602	0	0	420	346	766	0.415283	0.0269071	0.293698	0.110042	0.130713
18S	1204	A	1159	4449	5608	0.132224	0	0	5156	4464	9620	0.279389	0	0	602	209	811	0.428407	0.0519487	0.300178	0.100059	0.141505
18S	1205	C	915	2537	3452	0.346468	0.0484744	0.257372	1947	3925	5872	0.159239	0	0.137385	351	550	901	0.378615	0.0484161	0.274856	0.223204	0.0611015
18S	1206	G	1839	1331	3170	0.31984	0	0.24239	3391	2460	5851	0.0443419	0	0.0424661	938	417	1355	0.0914372	0	0	0.0949521	0.105686
18S	1207	G	2748	1405	4153	0.10489	0	0	2978	2474	5452	0.0275424	0	0	1335	528	1863	0.358	0	0	0	0
18S	1208	A	3359	1646	5005	0.347581	0	0	4496	930	5426	0.196196	0	0	1990	637	2627	0.574154	0	0	0	0
18S	1209	A	2048	1035	3083	0.00161046	0	0	673	1245	1918	1.05864	0.216809	0.514373	973	535	1508	0.205051	0	0	0.171458	0.242478
18S	1210	G	2062	1016	3078	0.138082	0	0	840	1051	1891	0.699307	0.0382702	0.411653	897	501	1398	0.187213	0	0	0.137218	0.194055
18S	1211	G	1972	915	2887	0.222461	0	0	1229	801	2030	0.216276	0	0.17789	992	484	1476	0.300647	0	0	0.0592966	0.0838581
18S	1212	G	577	225	802	1.84236	0.326557	0.648463	732	341	1073	0.960221	0.0664108	0.490086	249	178	427	1.51145	0.268033	0.602384	0.580311	0.0665142
18S	1213	C	871	104	975	1.24965	0.0538118	0.555739	789	385	1174	0.540785	0	0.351174	385	61	446	1.24862	0.106384	0.555836	0.487583	0.0964556
18S	1214	A	1242	108	1350	0.633161	0	0.387866	309	297	606	1.96039	0	0.662575	696	24	720	0.300586	0	0.231362	0.427268	0.178233
18S	1215	C	349	63	412	5.27043	0.415645	0.840846	706	422	1128	0.612745	0	0.380148	151	23	174	4.69321	0.455219	0.82518	0.682058	0.213579
18S	1216	C	511	70	581	4.40563	0.415943	0.815267	318	280	598	2.86101	0.269092	0.741321	251	33	284	3.00047	0.277848	0.750688	0.769092	0.0328739
18S	1217	A	743	82	825	3.75564	0.468481	0.789924	231	248	479	4.87604	0.551436	0.830112	298	35	333	2.94754	0.387387	0.747244	0.789093	0.0338356
18S	1218	C	2759	56	2815	0.525971	0.015525	0.34476	291	408	699	3.72149	0.573461	0.788441	883	34	917	0.478686	0	0.323962	0.485721	0.214224
18S	1219	C	4279	120	4399	0.0988232	0	0.0899541	2932	455	3387	0.0729896	0	0.0680433	1354	72	1426	0.017457	0	0.0171693	0.0583889	0.0304884
18S	1220	A	6135	126	6261	0.145105	0	0	4868	415	5283	0.272411	0	0	1997	61	2058	0.254935	0	0	0	0
18S	1221	G	9039	178	9217	0.388131	0	0	5830	597	6427	0.365545	0	0	2568	69	2637	0.400025	0	0	0	0
18S	1222	G	10355	196	10551	0.446618	0	0	6501	1312	7813	0.467181	0	0	3647	89	3736	0.590744	0	0	0	0
18S	1223	A	12068	212	12280	0.524943	0	0	4273	3000	7273	0.398242	0	0	3122	78	3200	0.504256	0	0	0	0
18S	1224	G	5659	132	5791	0.17951	0	0.152213	2587	3484	6071	0.208599	0	0	1087	57	1144	0.614556	0	0.380841	0.177684	0.156517
18S	1225	U	5440	217	5657	0.215897	0	0.177588	1293	5324	6617	0.249938	0	0	874	108	982	0.856505	0.0668475	0.461606	0.213065	0.190112
18S	1226	G	6247	283	6530	0.00974498	0	0	1595	1000	2595	1.00811	0.179292	0.502116	1281	54	1335	0.246723	0	0.198016	0.233377	0.206507
18S	1227	G	5733	337	6070	0.0233569	0	0.0228275	1612	673	2285	1.18881	0.169272	0.543239	1263	38	1301	0.1851	0	0.156291	0.240786	0.220698
18S	1228	A	2068	306	2374	1.6123	0.275055	0.617295	649	1905	2554	0.907249	0.0690848	0.475782	785	38	823	0.79288	0	0.442538	0.511872	0.0757709
18S	1229	G	3185	181	3366	0.701564	0.0350659	0.412377	1062	1534	2596	0.765832	0	0.433789	557	47	604	1.28086	0.128329	0.561977	0.469381	0.0660559
18S	1230	C	7432	220	7652	0.356149	0	0	1395	5780	7175	0.437441	0	0	1995	84	2079	0.444519	0	0	0	0
18S	1231	C	6655	96	6751	0.269502	0	0	4952	2288	7240	0.459284	0	0	1477	72	1549	0.194351	0	0	0	0
18S	1232	U	2290	13	2303	1.24597	0.155904	0.554865	1735	296	2031	1.07952	0	0.519242	538	10	548	1.43764	0.17769	0.590209	0.554772	0.0289722
18S	1233	G	4339	630	4969	0.0600939	0	0	2184	1230	3414	0.206491	0	0.171192	820	182	1002	0.324294	0	0.245065	0.138752	0.102643
18S	1234	C	2849	1975	4824	0.0590743	0	0	1537	4660	6197	0.382521	0	0	567	855	1422	0.0503943	0	0	0	0
18S	1235	G	4090	1860	5950	0.254629	0	0	925	1560	2485	0.724663	0	0.420274	1364	453	1817	0.229654	0	0	0.140091	0.198119
18S	1236	G	3082	3663	6745	0.356153	0	0	3940	2361	6301	0.385481	0	0	763	1195	1958	0.217866	0	0	0	0
18S	1237	C	2166	1753	3919	0.134297	0	0.118423	1401	1855	3256	0.233671	0	0.189458	450	974	1424	0.168554	0	0.144328	0.150737	0.0293518
18S	1238	U	840	201	1041	3.29768	0.500855	0.767487	533	361	894	3.47038	0.490006	0.776499	181	114	295	5.18438	0.619242	0.838761	0.794249	0.0316887
18S	1239	U	1784	1764	3548	0.196403	0	0.1642	972	3035	4007	0.0846834	0	0	520	1431	1951	0.0821664	0	0	0.0547332	0.0774045
18S	1240	A	1208	2456	3664	0.145757	0	0.127245	1419	2088	3507	0.0635658	0	0.0597827	367	1820	2187	0.154124	0	0	0.0623426	0.0519791
18S	1241	A	1042	2932	3974	0.0514465	0	0.048941	1997	2318	4315	0.200777	0	0	414	1678	2092	0.0990816	0	0	0.0163137	0.023071
18S	1242	U	862	4503	5365	0.30352	0	0	1810	2967	4777	0.309755	0	0	335	2652	2987	0.426923	0	0	0	0
18S	1243	U	699	4597	5296	0.336228	0	0	1164	3311	4475	0.288668	0	0	341	2429	2770	0.390621	0	0	0	0
18S	1244	U	192	1963	2155	0.853613	0	0.460628	489	1589	2078	0.681118	0.0260951	0.405274	82	1138	1220	0.504423	0	0.335476	0.400459	0.0512066
18S	1245	G	246	4083	4329	0.0407236	0	0	915	1859	2774	0.29218	0	0.226177	99	2333	2432	0.301073	0	0	0.0753924	0.106621
18S	1246	A	273	4357	4630	0.0588522	0	0	1058	2622	3680	0.0326451	0	0	127	1495	1622	0.120942	0	0.107953	0.0359842	0.0508893
18S	1247	C	147	4828	4975	0.0920708	0	0	758	1819	2577	0.526791	0.0341436	0.345119	79	1063	1142	0.618382	0.00397743	0.382306	0.242475	0.172126
18S	1248	U	148	131	279	20.449	0.844228	0.953537	742	417	1159	2.7122	0.494701	0.730788	72	142	214	8.2968	0.724945	0.892883	0.859069	0.0940276
18S	1249	C	448	2131	2579	1.59177	0.179839	0.614255	1860	2526	4386	0.0456956	0	0	196	1164	1360	0.381762	0	0.276433	0.296896	0.251186
18S	1250	A	602	5842	6444	0.0903577	0	0.0828816	1806	2841	4647	0.0477649	0	0	256	1286	1542	0.272276	0	0.214116	0.0989993	0.0881524
18S	1251	A	400	8408	8808	0.149037	0	0	1801	3045	4846	0.0143456	0	0	259	1226	1485	0.409175	0	0.290503	0.0968345	0.136945
18S	1252	C	1254	6056	7310	0.109318	0	0.0985572	2491	3186	5677	0.124915	0	0	889	2683	3572	0.480272	0	0	0.0328524	0.0464603
18S	1253	A	1188	5175	6363	0.333803	0	0.250294	2985	4611	7596	0.363743	0	0	714	1728	2442	0.181589	0	0	0.0834312	0.11799
18S	1254	C	3214	16204	19418	0.633895	0	0	3441	2826	6267	0.193868	0	0	1285	1759	3044	0.374654	0	0	0	0
18S	1255	G	1295	15537	16832	0.555188	0	0	3308	3080	6388	0.197419	0	0	590	1981	2571	0.241196	0	0	0	0
18S	1256	G	1227	9457	10684	0.255916	0	0	2650	2956	5606	0.0981155	0	0	420	2903	3323	0.462371	0	0	0	0
18S	1257	G	1206	5352	6558	0.181398	0	0.153565	3319	2092	5411	0.0988031	0	0	592	1234	1826	0.00299824	0	0	0.0511883	0.0723912
18S	1258	A	1070	3127	4197	0.69752	0	0.410963	3206	1709	4915	0.0573592	0	0	459	415	874	1.05586	0.23072	0.513871	0.308278	0.221997
18S	1259	A	663	1958	2621	1.4669	0.125143	0.594725	1827	1065	2892	0.545362	0.12472	0.352982	313	433	746	1.08236	0.165699	0.52011	0.489272	0.101072
18S	1260	A	494	2676	3170	0.77783	0	0.437594	1355	1610	2965	0.358279	0.0260735	0.26384	232	167	399	2.54583	0.357334	0.718485	0.473306	0.187318
18S	1261	C	1446	1322	2768	0.565459	0	0.361293	2255	1566	3821	0.0305774	0	0	576	193	769	0.551443	0	0.355737	0.23901	0.169021
18S	1262	C	1999	2424	4423	0.293598	0	0	2260	1093	3353	0.0649241	0	0.060983	875	521	1396	0.288658	0	0	0.0203277	0.0287477
18S	1263	U	1325	1546	2871	0.0774721	0	0	1213	2377	3590	0.0873666	0	0	617	337	954	0.0856661	0	0	0	0
18S	1264	C	1302	528	1830	0.292997	0.0069417	0.226699	1095	1363	2458	0.274963	0	0.215732	614	697	1311	0.433139	0	0	0.147477	0.104378
18S	1265	A	614	659	1273	0.697776	0.114438	0.411184	840	868	1708	0.797035	0.115383	0.443672	306	305	611	0.274492	0	0.21565	0.356836	0.10071
18S	1266	C	591	822	1413	0.353827	0	0.26149	1336	1180	2516	0.120726	0	0.107759	306	292	598	0.19859	0	0.165918	0.178389	0.0633767
18S	1267	C	394	587	981	0.818556	0.00163251	0.450365	3002	1471	4473	0.423576	0	0	289	362	651	0.0716599	0	0.0669639	0.172443	0.198413
18S	1268	C	327	1814	2141	0.283043	0	0	2480	1980	4460	0.423149	0	0	265	553	818	0.189065	0	0	0	0
18S	1269	G	286	1068	1354	0.0529479	0	0.0503207	931	726	1657	0.690873	0	0.408735	184	210	394	0.669536	0.0174074	0.40164	0.286899	0.167311
18S	1270	G	164	1239	1403	0.0737892	0	0	634	581	1215	1.3095	0.136894	0.567208	120	312	432	0.46251	0	0.316744	0.294651	0.232088
18S	1271	C	557	557	1114	0.169616	0	0.14513	1165	1558	2723	0.0171643	0	0	281	120	401	0.563156	0.0200627	0.360843	0.168658	0.14825
18S	1272	C	33	6	39	35.3144	0.933044	0.973133	97	238	335	8.1832	0.734484	0.891394	15	15	30	21.2387	0.892518	0.956421	0.940316	0.0352591
18S	1273	C	1079	337	1416	0.0604799	0	0	1733	1699	3432	0.171677	0	0	514	238	752	0.145079	0	0	0	0
18S	1274	G	1636	247	1883	0.272694	0	0	2627	1920	4547	0.404253	0	0	860	193	1053	0.395309	0	0	0	0
18S	1275	G	959	431	1390	0.0501238	0	0.047764	1306	1082	2388	0.219185	0	0.179842	380	375	755	0.0480894	0	0	0.0758686	0.0760621
18S	1276	A	677	377	1054	0.517694	0.0552493	0.341319	1455	1777	3232	0.0679177	0	0	421	337	758	0.017362	0	0.0170879	0.119469	0.157027
18S	1277	C	714	881	1595	0.0825606	0	0.0763083	903	2387	3290	0.00416962	0	0.00415356	288	818	1106	0.293556	0	0	0.0268206	0.0350341
18S	1278	A	774	1012	1786	0.169452	0	0.144968	1515	2253	3768	0.0505528	0	0	284	377	661	0.380598	0	0.275978	0.140315	0.112716
18S	1279	C	572	1269	1841	0.389184	0	0.280263	1370	2446	3816	0.0900969	0	0.0826703	193	700	893	0.150286	0	0.130778	0.16457	0.0841314
18S	1280	G	875	1418	2293	0.228969	0	0.186376	1384	1683	3067	0.502376	0.0387175	0.33446	198	520	718	0.565631	0.0841421	0.361601	0.294146	0.077006
18S	1281	G	949	1186	2135	0.508687	0.041084	0.337277	1053	1184	2237	1.36519	0.292301	0.57731	303	975	1278	0.0887846	0	0	0.304862	0.236798
18S	1282	A	1288	1163	2451	0.366069	0	0.268052	1782	2592	4374	0.192998	0	0.161807	410	538	948	0.283726	0	0.221199	0.217019	0.0434752
18S	1283	C	2128	1703	3831	0.10742	0	0	3493	2314	5807	0.0418675	0	0	499	505	1004	0.274914	0	0.215802	0.071934	0.10173
18S	1284	A	4271	2388	6659	0.510974	0	0	4931	2602	7533	0.236594	0	0	1113	474	1587	0.207823	0	0	0	0
18S	1285	G	4655	1931	6586	0.488666	0	0	7323	2366	9689	0.380983	0	0	1742	589	2331	0.467148	0	0	0	0
18S	1286	G	2693	1523	4216	0.123885	0	0	5323	2199	7522	0.127688	0	0	951	640	1591	0.1311	0	0	0	0
18S	1287	A	3818	1793	5611	0.380102	0	0	8630	2883	11513	0.451401	0	0	1658	573	2231	0.407631	0	0	0	0
18S	1288	U	613	29	642	5.20622	0.642097	0.839082	211	142	353	20.8121	0.877268	0.954277	118	6	124	11.3955	0.800269	0.919919	0.904426	0.0482876
18S	1289	U	1693	582	2275	0.646412	0.0817443	0.392723	5273	2957	8230	0.172853	0	0	1161	202	1363	0.0405507	0	0.0389979	0.143907	0.176659
18S	1290	G	1899	645	2544	0.412194	0.00430112	0.291963	4433	1660	6093	0.131849	0	0.116507	726	498	1224	0.172862	0	0.147487	0.185319	0.076462
18S	1291	A	2404	691	3095	0.0582831	0	0.0550901	7662	1978	9640	0.358355	0	0	1239	295	1534	0.112074	0	0	0.0183634	0.0259697
18S	1292	C	3141	476	3617	0.184239	0	0	5184	1890	7074	0.158868	0	0	1389	368	1757	0.280698	0	0	0	0
18S	1293	A	2635	463	3098	0.0701983	0	0	4218	2056	6274	0.108997	0	0	889	238	1127	0.143883	0	0.125882	0.0419608	0.0593415
18S	1294	G	2745	486	3231	0.169905	0	0	3169	1559	4728	0.105893	0	0.0957715	896	350	1246	0.036746	0	0	0.0319238	0.0451471
18S	1295	A	3095	505	3600	0.260351	0	0	3437	1904	5341	0.0587691	0	0	1076	379	1455	0.191224	0	0	0	0
18S	1296	U	1981	1045	3026	0.143773	0	0	2129	1721	3850	0.19702	0	0.164627	680	509	1189	0.0541176	0	0	0.0548758	0.0776061
18S	1297	U	1745	851	2596	0.0548368	0	0	1646	2184	3830	0.0901505	0	0.0827153	607	445	1052	0.00887412	0	0.00880435	0.0305065	0.0370917
18S	1298	G	1330	397	1727	0.368056	0.0579614	0.269149	1108	1155	2263	0.679108	0.104215	0.404552	518	580	1098	0.131392	0	0	0.224567	0.168139
18S	1299	A	1024	892	1916	0.101623	0	0.0922921	1127	1479	2606	0.300281	0	0.231004	420	462	882	0.00850635	0	0	0.107765	0.0949395
18S	1300	U	1129	1035	2164	0.0841622	0	0	1513	3105	4618	0.374934	0	0	516	414	930	0.151808	0	0	0	0
18S	1301	A	610	1061	1671	0.18221	0	0.154205	836	1141	1977	0.500916	0.0665355	0.333852	295	193	488	0.531152	0.126181	0.347361	0.278473	0.0880436
18S	1302	G	458	481	939	1.15069	0.204311	0.535297	745	676	1421	1.00761	0.22415	0.502071	218	165	383	0.732378	0.153673	0.423395	0.486921	0.0469228
18S	1303	C	550	309	859	1.30899	0.237637	0.567196	1593	694	2287	0.193862	0	0.162442	311	168	479	0.270069	0	0.212991	0.31421	0.180075
18S	1304	U	564	967	1531	0.339295	0	0.253462	1590	1040	2630	0.0870898	0	0.0801408	300	109	409	0.441301	0	0.306701	0.213435	0.0967266
18S	1305	C	716	417	1133	0.965765	0.182605	0.491513	1688	880	2568	0.228316	0	0.185936	403	174	577	0.0725682	0	0.0677677	0.248406	0.178544
18S	1306	U	430	2451	2881	0.247043	0	0	1337	1739	3076	0.076077	0	0.0707198	264	155	419	0.641746	0	0.39146	0.15406	0.170332
18S	1307	U	204	3035	3239	0.304829	0	0	774	1323	2097	0.706964	0.126565	0.41428	119	188	307	1.36288	0.182995	0.577581	0.33062	0.243104
18S	1308	U	151	3152	3303	0.288018	0	0	1160	1919	3079	0.2564	0.00201111	0.204128	114	220	334	1.31167	0.173567	0.568147	0.257425	0.234987
18S	1309	C	183	1634	1817	0.441804	0	0.306541	1570	2162	3732	0.14651	0	0.127818	162	699	861	0.0874323	0	0	0.144786	0.125719
18S	1310	U	261	4077	4338	0.438967	0	0	2354	4143	6497	0.308394	0	0	194	638	832	0.090116	0	0.0827576	0.0275859	0.0390123
18S	1311	C	217	2301	2518	0.0630409	0	0.0593246	1957	4385	6342	0.180845	0	0	188	1850	2038	0.558122	0	0	0.0197749	0.0279659
18S	1312	G	260	2477	2737	0.0221979	0	0	1650	3009	4659	0.264218	0	0.209033	227	1255	1482	0.28733	0	0	0.0696775	0.0985389
18S	1313	A	322	2324	2646	0.0264198	0	0.0257493	881	3956	4837	0.328641	0	0.24739	272	480	752	0.646717	0	0.393048	0.222062	0.151015
18S	1314	U	308	1949	2257	0.242186	0	0.195037	717	5600	6317	0.0578207	0	0.0546684	184	458	642	1.15958	0.170431	0.537334	0.262347	0.202714
18S	1315	U	288	1547	1835	0.639972	0.0717133	0.390363	1220	5692	6912	0.0237298	0	0.0231831	215	731	946	0.670562	0.0467256	0.401653	0.271733	0.175812
18S	1316	C	474	2082	2556	0.245805	0	0.197368	1344	7204	8548	0.181707	0	0	301	1543	1844	0.119825	0	0	0.0657893	0.0930401
18S	1317	C	597	1745	2342	0.410623	0.06768	0.291181	1304	10305	11609	0.439064	0	0	419	1641	2060	0.163804	0	0	0.0970604	0.137264
18S	1318	G	779	1570	2349	0.586028	0.12688	0.369593	1710	6060	7770	0.105675	0	0	537	1036	1573	0.223916	0	0.183046	0.184213	0.150888
18S	1319	U	401	3788	4189	0.0781199	0	0	1076	8135	9211	0.250508	0	0	319	1397	1716	0.186967	0	0.157594	0.0525313	0.0742905
18S	1320	G	1048	3284	4332	0.0939226	0	0	2991	2714	5705	0.210591	0	0.173982	689	1555	2244	0.10288	0	0	0.0579942	0.0820161
18S	1321	G	2362	3465	5827	0.300425	0	0	6202	1799	8001	0.214864	0	0	1444	2285	3729	0.470378	0	0	0	0
18S	1322	G	2486	3006	5492	0.251431	0	0	1611	1198	2809	1.22857	0.129139	0.55137	1480	816	2296	0.0885358	0	0	0.18379	0.259918
18S	1323	U	2446	1577	4023	0.0787911	0	0.0730533	760	2277	3037	0.907947	0	0.475959	1194	721	1915	0.0719091	0	0.0671177	0.205377	0.191346
18S	1324	G	6414	1349	7763	0.500389	0	0	5233	1805	7038	0.311075	0	0	2987	485	3472	0.50136	0	0	0	0
18S	1325	G	4619	1077	5696	0.280469	0	0	7776	1273	9049	0.48621	0	0	1959	335	2294	0.240044	0	0	0	0
18S	1326	U	428	152	580	6.9175	0.679732	0.873887	96	33	129	41.7946	0.914963	0.976808	44	4	48	37.0281	0.916693	0.974226	0.941641	0.0479204
18S	1327	G	5258	652	5910	0.358881	0	0	3595	462	4057	0.245359	0	0.197058	2197	344	2541	0.452789	0	0	0.0656859	0.0928939
18S	1328	G	97	53	150	26.5286	0.887814	0.963906	51	17	68	76.4198	0.945765	0.987268	30	10	40	33.7528	0.905009	0.971907	0.974361	0.00969405
18S	1329	U	3196	335	3531	0.0133918	0	0	4243	765	5008	0.0325348	0	0	757	193	950	0.208844	0	0.172914	0.057638	0.0815125
18S	1330	G	2559	210	2769	0.203678	0	0.169264	4818	784	5602	0.125234	0	0	404	111	515	1.0674	0	0.516785	0.228683	0.215119
18S	1331	C	4170	193	4363	0.3732	0	0	8946	2034	10980	0.618586	0	0	820	180	1000	0.165546	0	0	0	0
18S	1332	A	4841	275	5116	0.545836	0	0	5611	2378	7989	0.473439	0	0	933	160	1093	0.330358	0	0	0	0
18S	1333	U	2690	289	2979	0.173863	0	0	1491	2954	4445	0.0334233	0	0.0323494	561	188	749	0.0641926	0	0.0603961	0.0309152	0.0246775
18S	1334	G	1665	210	1875	0.185708	0	0.156693	538	2282	2820	0.593186	0	0.37241	352	128	480	0.571772	0	0.364257	0.297787	0.0998239
18S	1335	G	1396	134	1530	0.452217	0	0.311538	216	1841	2057	1.25688	0.156059	0.557031	339	109	448	0.891091	0.140238	0.47176	0.446776	0.101767
18S	1336	C	433	204	637	2.34202	0.358003	0.701109	2166	1464	3630	0.228599	0	0.186107	331	148	479	0.926227	0.136843	0.481371	0.456196	0.211001
18S	1337	C	782	136	918	1.18487	0.0989017	0.542578	3759	675	4434	0.00447451	0	0	715	85	800	0.262269	0	0.207982	0.250187	0.223508
18S	1338	G	694	103	797	1.44606	0.129565	0.591482	2109	794	2903	0.596396	0	0.37367	703	156	859	0.344354	0	0.25637	0.407174	0.138845
18S	1339	U	836	146	982	1.0355	0.0894203	0.508975	1348	640	1988	1.5482	0.261955	0.607686	828	108	936	0.481442	0.00164312	0.325216	0.480626	0.117047
18S	1340	U	1457	183	1640	0.352685	0	0.260847	1169	761	1930	1.84437	0.361849	0.648546	1119	141	1260	0.302643	0	0.232472	0.380622	0.189805
18S	1341	C	1882	316	2198	0.112965	0	0.101541	3900	1175	5075	0.0729621	0	0.0680131	1360	286	1646	0.107691	0	0.0972743	0.0889428	0.0149017
18S	1342	U	1926	292	2218	0.423945	0	0.29782	6237	1713	7950	0.296972	0	0	1682	356	2038	0.0524604	0	0.0498687	0.115896	0.13024
18S	1343	U	1862	837	2699	0.369979	0	0.270135	6359	1714	8073	0.279106	0	0	1675	445	2120	0.128456	0	0.113881	0.128005	0.110733
18S	1344	A	2906	688	3594	0.194486	0	0.162858	9028	2049	11077	0.498051	0	0	2387	392	2779	0.0727378	0	0	0.054286	0.0767719
18S	1345	G	4637	848	5485	0.133056	0	0	7660	2939	10599	0.450971	0	0	3192	853	4045	0.355377	0	0	0	0
18S	1346	U	3748	2399	6147	0.123619	0	0	3484	3093	6577	0.00599811	0	0.00596325	2401	1665	4066	0.315409	0	0	0.00198775	0.0028111
18S	1347	U	1912	2121	4033	0.593026	0.0753227	0.372322	1010	1417	2427	2.21317	0.324311	0.68887	916	1302	2218	0.426038	0	0.298851	0.453347	0.169219
18S	1348	G	6172	4823	10995	0.44226	0	0	2042	3573	5615	0.366328	0	0.268146	1669	3173	4842	0.413986	0	0	0.0893821	0.126405
18S	1349	G	2219	4342	6561	0.0806055	0	0.0746034	1807	2229	4036	1.03722	0.124882	0.509197	588	2020	2608	0.17047	0	0.14569	0.243164	0.19034
18S	1350	U	1637	6708	8345	0.152938	0	0	1392	2490	3882	1.19661	0.185715	0.544818	511	2717	3228	0.116445	0	0	0.181606	0.25683
18S	1351	G	3986	3638	7624	0.0493785	0	0	6357	750	7107	0.224217	0	0.183172	1336	809	2145	0.31821	0	0.241481	0.141551	0.102883
18S	1352	G	5419	3220	8639	0.182302	0	0	9765	746	10511	0.145901	0	0	2429	679	3108	0.178821	0	0	0	0
18S	1353	A	5668	5239	10907	0.398525	0	0	14498	2771	17269	0.471893	0	0	3066	680	3746	0.390452	0	0	0	0
18S	1354	G	2915	3540	6455	0.0601594	0	0.0567539	7202	2234	9436	0.154567	0	0.133886	626	437	1063	1.34356	0.276595	0.573528	0.254723	0.227618
18S	1355	C	3976	2616	6592	0.0750948	0	0	7514	5305	12819	0.16265	0	0	1052	788	1840	0.154753	0	0.134077	0.0446923	0.0632045
18S	1356	G	2279	1611	3890	0.535175	0.0963869	0.348667	6313	2776	9089	0.26432	0	0.209079	748	208	956	1.20088	0.190205	0.545896	0.367881	0.138174
18S	1357	A	2904	1816	4720	0.177392	0	0.150692	9080	5574	14654	0.232825	0	0	1402	190	1592	0.245707	0	0.197342	0.116012	0.0842143
18S	1358	U	3884	1030	4914	0.0712354	0	0.066511	10397	3842	14239	0.204057	0	0	2260	299	2559	0.256645	0	0	0.0221703	0.0313536
18S	1359	U	3039	769	3808	0.396657	0	0.284058	9965	5252	15217	0.265079	0	0	1517	388	1905	0.119815	0	0.107045	0.130368	0.117133
18S	1360	U	3165	715	3880	0.283094	0	0.220678	6924	4818	11742	0.0682402	0	0	1478	562	2040	0.0238663	0	0.0233211	0.0813332	0.0989908
18S	1361	G	1501	504	2005	1.48661	0.234373	0.597965	3216	1843	5059	1.20085	0.237414	0.545678	582	353	935	1.42001	0.114957	0.587038	0.576894	0.0225192
18S	1362	U	2827	617	3444	0.365883	0	0.26793	5055	2621	7676	0.362251	0	0.265946	960	378	1338	0.718513	0	0.418283	0.317386	0.0713495
18S	1363	C	5686	1284	6970	0.378235	0	0	7045	4114	11159	0.134632	0	0	2406	526	2932	0.22545	0	0	0	0
18S	1364	U	4775	1232	6007	0.250547	0	0	4413	5161	9574	0.0522541	0	0	2335	591	2926	0.179695	0	0	0	0
18S	1365	G	8300	1164	9464	0.55724	0	0	4941	8434	13375	0.414429	0	0	4655	1115	5770	0.634481	0	0	0	0
18S	1366	G	3852	812	4664	0.0540884	0	0.0513234	3988	4647	8635	0.123309	0	0	1351	683	2034	0.27133	0	0.213504	0.0882759	0.0909951
18S	1367	U	1194	338	1532	2.72432	0.335572	0.731623	1242	1451	2693	1.90423	0.313139	0.655758	395	386	781	2.90359	0.255213	0.74407	0.710483	0.0390288
18S	1368	U	1897	1000	2897	1.21764	0.0870125	0.549155	2666	7079	9745	0.290917	0	0	725	1490	2215	0.415057	0	0.293408	0.280854	0.224367
18S	1369	A	1931	1283	3214	1.16926	0.141736	0.53909	1929	3095	5024	0.428922	0	0.300214	765	1912	2677	0.222807	0	0.182265	0.340523	0.148436
18S	1370	A	3114	1967	5081	0.458313	0	0.314318	1096	2789	3885	0.824644	0.100033	0.452012	1192	1775	2967	0.13619	0	0.119901	0.29541	0.136241
18S	1371	U	1702	5054	6756	0.22721	0	0.185166	1227	2431	3658	1.00466	0.115187	0.501231	728	1965	2693	0.366522	0	0.268288	0.318228	0.133778
18S	1372	U	2299	5553	7852	0.141551	0	0.124013	2723	2348	5071	0.414415	0	0.293035	795	2005	2800	0.35141	0	0.260101	0.225716	0.0731612
18S	1373	C	7489	4802	12291	0.218109	0	0	5230	3072	8302	0.128122	0	0	3286	4736	8022	0.558075	0	0	0	0
18S	1374	C	7762	8956	16718	0.363137	0	0	4852	2768	7620	0.0723585	0	0.0674843	2305	2163	4468	0.03122	0	0	0.0224948	0.0318124
18S	1375	G	8512	1408	9920	0.305614	0	0.234095	3994	2473	6467	0.347239	0.033633	0.257771	2495	966	3461	0.358011	0	0.263685	0.25185	0.0127849
18S	1376	A	10401	2374	12775	0.0862224	0	0.079384	4292	5554	9846	0.0827686	0	0	3141	583	3724	0.314825	0	0.239491	0.106292	0.099606
18S	1377	U	16030	1630	17660	0.238533	0	0	6721	7233	13954	0.37713	0	0	5088	1056	6144	0.262797	0	0	0	0
18S	1378	A	12106	1257	13363	0.114314	0	0.102594	4135	5924	10059	0.0295229	0	0	3830	995	4825	0.00253949	0	0	0.0341979	0.0483631
18S	1379	A	13696	1290	14986	0.0315466	0	0.0305838	5429	6255	11684	0.156936	0	0	5205	700	5905	0.201883	0	0	0.0101946	0.0144174
18S	1380	C	18107	2359	20466	0.27102	0	0	4482	8720	13202	0.262078	0	0	4339	1303	5642	0.185857	0	0	0	0
18S	1381	G	15880	6105	21985	0.339222	0	0	3442	7183	10625	0.0718542	0	0	4097	1383	5480	0.167534	0	0	0	0
18S	1382	A	15578	2036	17614	0.169296	0	0	2804	8505	11309	0.161582	0	0	4062	1265	5327	0.169751	0	0	0	0
18S	1383	A	114	34	148	106.838	0.973535	0.990788	15	817	832	11.3468	0.811376	0.919097	23	20	43	108.668	0.976927	0.991087	0.966991	0.0338663
18S	1384	C	18375	2640	21015	0.384177	0	0	1264	11810	13074	0.356325	0	0	3184	1992	5176	0.254856	0	0	0	0
18S	1385	G	12431	6520	18951	0.359483	0	0	264	9074	9338	0.112465	0	0	2021	1968	3989	0.0866862	0	0	0	0
18S	1386	A	6468	5212	11680	0.00508043	0	0.00505518	156	9784	9940	0.214214	0	0	1520	4347	5867	0.48328	0	0	0.00168506	0.00238303
18S	1387	G	2443	10113	12556	0.197745	0	0	360	5764	6124	0.241745	0	0.194707	810	3499	4309	0.355566	0	0	0.0649025	0.0917859
18S	1388	A	335	5713	6048	0.536272	0	0.349111	190	4693	4883	0.472529	0	0.320941	235	1786	2021	0.293175	0	0.226796	0.29895	0.0523002
18S	1389	C	2339	4976	7315	0.0657782	0	0.0617264	898	5670	6568	0.00375163	0	0	198	1518	1716	0.324455	0	0.24508	0.102269	0.10408
18S	1390	U	3471	6033	9504	0.264844	0	0	1675	7129	8804	0.273415	0	0	196	649	845	1.67805	0.260181	0.626871	0.208957	0.29551
18S	1391	C	230	169	399	15.2559	0.830633	0.938628	318	2243	2561	1.57291	0.318265	0.611428	36	100	136	13.9631	0.790195	0.933624	0.827894	0.153078
18S	1392	U	1429	919	2348	1.14371	0.107895	0.533624	1518	6801	8319	0.326469	0	0	158	1015	1173	0.467216	0	0.318622	0.284082	0.219216
18S	1393	G	837	2205	3042	0.384434	0	0.277749	1507	3167	4674	0.223924	0	0.182988	208	560	768	1.12667	0	0.530106	0.330281	0.146498
18S	1394	G	371	3900	4271	0.175187	0	0	1484	1923	3407	0.727012	0.136087	0.421037	234	894	1128	0.532133	0	0.347516	0.256184	0.183619
18S	1395	C	330	1853	2183	0.702172	0	0.412626	2294	3039	5333	0.0564346	0	0.0534294	342	1309	1651	0.149428	0	0.130071	0.198709	0.154465
18S	1396	A	385	1170	1555	1.49739	0.0339344	0.599736	3579	2896	6475	0.155871	0	0	370	1080	1450	0.468007	0	0.318954	0.30623	0.245006
18S	1397	U	162	2538	2700	0.413534	0	0.29263	1723	4090	5813	0.0474984	0	0	321	1901	2222	0.0985205	0	0.0897215	0.12745	0.122408
18S	1398	G	348	2769	3117	0.450681	0.00519685	0.310737	1598	3595	5193	0.127296	0	0.112941	253	1424	1677	0.700132	0.0931548	0.411955	0.278544	0.124176
18S	1399	C	596	2062	2658	1.18615	0.141233	0.542669	1423	3896	5319	0.104162	0	0.0943523	166	3503	3669	0.1936	0	0	0.21234	0.236732
18S	1400	U	920	4368	5288	0.250379	0	0.200273	1606	5533	7139	0.183336	0	0	238	5534	5772	0.463352	0	0	0.0667576	0.0944095
18S	1401	A	938	5883	6821	0.112064	0	0.100784	1461	2960	4421	0.428411	0.102676	0.299969	220	3860	4080	0.130978	0	0	0.133584	0.124639
18S	1402	A	754	8132	8886	0.010666	0	0	1701	4095	5796	0.0717574	0	0.0669638	209	2593	2802	0.382007	0	0.276486	0.114483	0.11777
18S	1403	C	794	6871	7665	0.343865	0	0.255902	2424	5624	8048	0.279343	0	0	196	5179	5375	0.317475	0	0	0.0853008	0.120634
18S	1404	U	682	9662	10344	0.0974706	0	0.0888217	2698	3832	6530	0.119616	0	0	271	3064	3335	0.170847	0	0.145955	0.0782587	0.060052
18S	1405	A	453	19142	19595	0.425128	0	0	2949	4717	7666	0.297077	0	0	254	3994	4248	0.122939	0	0	0	0
18S	1406	G	438	14372	14810	0.141071	0	0	2280	4009	6289	0.170207	0	0	246	4880	5126	0.33236	0	0	0	0
18S	1407	U	409	14629	15038	0.135993	0	0	2569	2901	5470	0.127895	0	0	306	3466	3772	0.15749	0	0	0	0
18S	1408	U	507	17082	17589	0.290675	0	0	3216	2192	5408	0.203205	0	0	449	3124	3573	0.202313	0	0	0	0
18S	1409	A	381	14551	14932	0.183436	0	0	794	2066	2860	0.408055	0.0495689	0.289872	313	2075	2388	0.112558	0	0.101208	0.13036	0.120122
18S	1410	C	337	15605	15942	0.290828	0	0	196	1702	1898	0.832842	0.120947	0.45453	438	1743	2181	0.0134993	0	0.0133256	0.155952	0.211197
18S	1411	G	174	10460	10634	0.0200188	0	0.0196277	62	2674	2736	0.0688304	0	0.0644199	226	981	1207	0.632947	0.0279574	0.387807	0.157285	0.164026
18S	1412	C	116	12161	12277	0.266699	0	0	177	2042	2219	0.194479	0	0.162877	116	1492	1608	0.0253159	0	0	0.0542922	0.0767808
18S	1413	G	106	6925	7031	0.17732	0.00127861	0.150631	172	731	903	2.21415	0.0556751	0.689113	45	400	445	2.08054	0.286527	0.675874	0.505206	0.25078
18S	1414	A	30	2688	2718	1.72035	0.355937	0.632486	89	645	734	3.15599	0.2344	0.759632	18	374	392	1.92392	0.17057	0.658566	0.683562	0.0548339
18S	1415	C	50	2193	2243	1.66775	0.247995	0.625257	121	616	737	3.17559	0.314754	0.76076	27	135	162	4.86789	0.450734	0.830449	0.738822	0.0851937
18S	1416	C	97	2109	2206	1.17398	0.0154332	0.540126	406	663	1069	2.03862	0.184426	0.67111	53	120	173	3.7841	0.290746	0.791926	0.66772	0.102825
18S	1417	C	309	2265	2574	0.445109	0	0.308093	1478	1141	2619	0.317388	0	0.240992	229	124	353	1.15734	0	0.537171	0.362085	0.126799
18S	1418	C	516	1473	1989	0.565405	0	0.361304	2571	2308	4879	0.284019	0	0	449	426	875	0.184361	0	0	0.120435	0.17032
18S	1419	C	1596	2161	3757	0.404036	0	0	5217	4676	9893	0.676901	0	0	835	700	1535	0.598734	0	0	0	0
18S	1420	G	1966	286	2252	0.0600483	0	0	5978	1022	7000	0.444454	0	0	1061	130	1191	0.421719	0	0	0	0
18S	1421	A	680	183	863	1.56762	0.316359	0.610809	1208	1722	2930	0.578885	0	0.366721	244	142	386	1.0853	0	0.521098	0.499543	0.100808
18S	1422	G	696	203	899	1.49714	0.294444	0.599808	1682	1131	2813	0.736638	0.0123515	0.424262	247	229	476	0.750012	0	0.429089	0.484386	0.0816393
18S	1423	C	1721	603	2324	0.062681	0	0	3249	1316	4565	0.054935	0	0.0520851	826	348	1174	0.321333	0	0	0.0173617	0.0245532
18S	1424	G	1446	386	1832	0.239947	0	0.193599	2520	1192	3712	0.312	0	0.237854	692	277	969	0.148534	0	0	0.143818	0.103287
18S	1425	G	1526	248	1774	0.290817	0	0.225395	2918	987	3905	0.218058	0	0.179058	483	144	627	0.318471	0	0.241838	0.215431	0.0265805
18S	1426	U	2077	557	2634	0.200114	0	0	4376	1631	6007	0.307632	0	0	603	132	735	0.00144928	0	0.00144914	0.000483048	0.000683133
18S	1427	C	1919	495	2414	0.135275	0	0	3245	2278	5523	0.270066	0	0	502	222	724	0.0597395	0	0	0	0
18S	1428	G	2209	988	3197	0.373734	0	0	3844	1674	5518	0.26388	0	0	646	175	821	0.20934	0	0	0	0
18S	1429	G	2167	1579	3746	0.480506	0	0	2821	1022	3843	0.135889	0	0.119659	684	306	990	0.389528	0	0	0.0398864	0.056408
18S	1430	C	1753	720	2473	0.171032	0	0	783	1657	2440	0.863221	0.192282	0.463397	425	144	569	0.0538596	0	0.0511923	0.17153	0.207437
18S	1431	G	996	334	1330	0.588246	0.0427539	0.37055	3110	882	3992	0.10955	0	0.098756	366	47	413	0.394954	0.0304046	0.283622	0.250976	0.113335
18S	1432	U	416	760	1176	0.724186	0.070311	0.420223	1981	1293	3274	0.36474	0.0149152	0.267319	181	69	250	1.27242	0.261186	0.560924	0.416156	0.119898
18S	1433	C	477	140	617	2.16079	0.326366	0.683973	1925	1582	3507	0.225754	0	0.184218	149	141	290	0.852386	0.131503	0.461011	0.443068	0.204418
18S	1434	C	767	147	914	0.926485	0	0.481193	2647	1611	4258	0.0568495	0	0	214	88	302	0.649982	0	0.394722	0.291972	0.209451
18S	1435	C	1765	113	1878	0.199107	0	0	4781	1397	6178	0.397988	0	0	394	92	486	0.0242984	0	0	0	0
18S	1436	C	2740	103	2843	0.585994	0	0	4044	1678	5722	0.378952	0	0	530	152	682	0.406182	0	0	0	0
18S	1437	C	1785	164	1949	0.387858	0	0	3455	1614	5069	0.286128	0	0	376	241	617	0.256922	0	0	0	0
18S	1438	A	1080	116	1196	0.0377332	0	0.0363905	1914	978	2892	0.296113	0	0.228523	272	193	465	0.109776	0	0.0991088	0.121341	0.0799978
18S	1439	A	943	81	1024	0.164564	0	0.141428	1975	885	2860	0.243947	0	0.196163	275	169	444	0.256629	0	0.204586	0.180726	0.0279997
18S	1440	C	134	49	183	6.18357	0.59468	0.861445	365	834	1199	2.07659	0.336772	0.675148	40	74	114	4.8771	0.555666	0.831078	0.789224	0.0816108
18S	1441	U	719	194	913	0.309361	0	0.236466	1743	2131	3874	0.20525	0	0	218	563	781	0.208767	0	0	0.078822	0.111471
18S	1442	U	13	18	31	45.6812	0.864735	0.979234	20	246	266	12.3362	0.734231	0.925276	6	4	10	73.7808	0.952966	0.987828	0.964113	0.0276851
18S	1443	C	590	901	1491	0.0693625	0	0.0649041	1270	3059	4329	0.214752	0	0	333	1057	1390	0.36741	0	0	0.0216347	0.0305961
18S	1444	U	448	1006	1454	0.387438	0	0.279385	1028	3038	4066	0.0759173	0	0	252	754	1006	0.135187	0	0.119192	0.132859	0.114467
18S	1445	U	238	547	785	2.24214	0.236304	0.691833	497	1480	1977	1.20467	0.0205893	0.546543	161	619	780	0.788647	0	0.441234	0.55987	0.10274
18S	1446	A	642	1420	2062	0.445834	0	0.308461	965	3535	4500	0.000928189	0	0	385	1062	1447	0.0760666	0	0.0707349	0.126399	0.131937
18S	1447	G	69	668	737	4.19571	0.623244	0.807744	66	38	104	50.893	0.942404	0.98091	35	185	220	7.96088	0.737719	0.888853	0.892502	0.0707416
18S	1448	A	1485	4109	5594	0.309377	0	0	3476	4699	8175	0.422963	0	0	974	1135	2109	0.0687362	0	0	0	0
18S	1449	G	4711	1809	6520	0.303062	0	0	6759	3612	10371	0.52478	0	0	3234	612	3846	0.476692	0	0	0	0
18S	1450	G	5143	1880	7023	0.273625	0	0	6075	2107	8182	0.344178	0	0	2906	363	3269	0.328739	0	0	0	0
18S	1451	G	4435	1297	5732	0.00756633	0	0	4809	991	5800	0.00461032	0	0	2652	299	2951	0.233412	0	0	0	0
18S	1452	A	4691	2400	7091	0.18193	0	0	5006	1568	6574	0.130403	0	0	2686	175	2861	0.210797	0	0	0	0
18S	1453	C	6695	711	7406	0.209566	0	0	3216	1408	4624	0.273528	0	0.214816	2866	180	3046	0.300459	0	0	0.0716054	0.101265
18S	1454	A	4738	832	5570	0.0930234	0	0.0851205	1186	1591	2777	1.3004	0.286032	0.565381	1775	239	2014	0.077083	0	0.0715994	0.2407	0.22965
18S	1455	A	7425	1452	8877	0.395683	0	0	1324	4538	5862	0.0240889	0	0	2011	481	2492	0.237804	0	0	0	0
18S	1456	G	6539	1181	7720	0.352637	0	0	3096	3369	6465	0.177142	0	0	1573	376	1949	0.158091	0	0	0	0
18S	1457	U	3191	2064	5255	0.0942605	0	0	1602	4803	6405	0.188389	0	0	400	401	801	0.856082	0.21644	0.461541	0.153847	0.217572
18S	1458	G	1570	1373	2943	0.541259	0.111127	0.351257	1404	2141	3545	0.543276	0.0674858	0.352092	332	309	641	0.947819	0.168059	0.486995	0.396781	0.0637915
18S	1459	G	1355	1339	2694	0.47946	0.039591	0.324159	1691	3529	5220	0.0299006	0	0	108	319	427	1.41994	0.18067	0.587333	0.303831	0.240208
18S	1460	C	1503	677	2180	0.590219	0.0166672	0.371263	2710	5029	7739	0.406761	0	0	138	462	600	0.313995	0	0.239265	0.203509	0.153662
18S	1461	G	1255	515	1770	0.780789	0.0193459	0.43859	1943	1600	3543	0.415877	0	0.293782	142	371	513	0.25802	0	0.205418	0.312597	0.0961175
18S	1462	U	813	386	1199	1.34914	0.148893	0.574516	1899	2758	4657	0.0160632	0	0	131	209	340	0.535647	0	0.349476	0.307997	0.236372
18S	1463	U	2208	384	2592	0.0852038	0	0	2968	3095	6063	0.333929	0	0	176	209	385	0.0544905	0	0.051802	0.0172673	0.0244197
18S	1464	C	2057	281	2338	0.000413282	0	0	2071	2744	4815	0.218665	0	0	156	209	365	0.00179114	0	0	0	0
18S	1465	A	1453	184	1637	0.501058	0.0574013	0.333939	990	1461	2451	0.527225	0.0531751	0.34531	84	103	187	0.908452	0.164477	0.477345	0.385531	0.065088
18S	1466	G	1087	117	1204	1.20051	0.291033	0.545765	1043	806	1849	0.910054	0.123073	0.476589	106	79	185	1.08996	0.0450078	0.522868	0.515074	0.0287735
18S	1467	C	2310	483	2793	8.35123e-05	0	0	1230	2359	3589	0.151804	0	0	107	127	234	0.986099	0	0.497567	0.165856	0.234555
18S	1468	C	3137	617	3754	0.18103	0	0	1174	1213	2387	0.350926	0	0.259848	186	359	545	0.0305861	0	0	0.0866158	0.122493
18S	1469	A	2333	752	3085	0.102135	0	0.0926975	798	957	1755	0.868995	0.0730374	0.465095	143	90	233	2.16106	0.165807	0.684576	0.414123	0.244307
18S	1470	C	3010	787	3797	0.0779592	0	0	927	546	1473	1.27474	0.223814	0.560556	152	86	238	3.05142	0.376751	0.753951	0.438169	0.319734
18S	1471	C	1922	952	2874	0.329801	0	0.248073	801	923	1724	1.09208	0.236549	0.522152	180	153	333	2.78041	0.422531	0.736061	0.502095	0.199725
18S	1472	C	2046	2009	4055	0.0317609	0	0	1208	2185	3393	0.125846	0	0.111809	249	837	1086	0.401472	0.0157806	0.286653	0.13282	0.117965
18S	1473	G	4065	2246	6311	0.385833	0	0	2473	2111	4584	0.114048	0	0	897	1076	1973	0.107182	0	0	0	0
18S	1474	A	4008	2520	6528	0.401775	0	0	1520	4258	5778	0.268935	0	0	768	1013	1781	0.208467	0	0.172586	0.0575286	0.0813577
18S	1475	G	1397	1731	3128	0.358379	0.0161974	0.26389	1500	3263	4763	0.0385624	0	0	934	1758	2692	0.139555	0	0	0.0879634	0.124399
18S	1476	A	1589	2006	3595	0.162421	0	0.13976	1543	4204	5747	0.18613	0	0	979	2261	3240	0.239017	0	0	0.0465867	0.0658835
18S	1477	U	1438	2608	4046	0.0188452	0	0.0185011	1609	5867	7476	0.38756	0	0	907	3069	3976	0.366094	0	0	0.00616705	0.00872152
18S	1478	U	1244	2832	4076	0.0256997	0	0.0250618	1756	4395	6151	0.231511	0	0	925	3016	3941	0.348269	0	0	0.00835393	0.0118142
18S	1479	G	1254	2538	3792	0.143879	0	0.125811	1790	2981	4771	0.000137375	0	0	1030	2422	3452	0.256563	0	0	0.0419369	0.0593077
18S	1480	A	960	2578	3538	0.20216	0	0.168204	2384	2887	5271	0.169282	0	0	1002	2914	3916	0.403387	0	0	0.0560678	0.0792919
18S	1481	G	1557	1814	3371	0.240629	0.00943353	0.194003	1467	1991	3458	0.207719	0	0.172034	1021	1360	2381	0.0348773	0	0	0.122012	0.0867408
18S	1482	C	793	2909	3702	0.158622	0	0.136938	1171	2278	3449	0.112882	0	0.101459	391	1172	1563	0.347492	0.0423833	0.258003	0.165467	0.0670171
18S	1483	A	1071	3489	4560	0.0198275	0	0	963	1616	2579	0.382321	0.00372124	0.276657	570	647	1217	0.505227	0.063758	0.335832	0.204163	0.146372
18S	1484	A	690	4228	4918	0.124693	0	0	828	1867	2695	0.114944	0	0.103128	378	399	777	0.960211	0.0999191	0.490172	0.197767	0.211005
18S	1485	U	621	6395	7016	0.409018	0	0	762	2835	3597	0.280832	0	0	372	461	833	0.447562	0	0.30944	0.103147	0.145871
18S	1486	A	277	3570	3847	0.195091	0	0.163279	194	1165	1359	0.976193	0.138126	0.49416	213	317	530	0.862586	0	0.463581	0.373674	0.149294
18S	1487	A	310	3524	3834	0.214176	0	0.176434	150	1411	1561	0.64236	0.0249005	0.391273	289	214	503	0.510538	0	0.338429	0.302045	0.0914028
18S	1488	C	259	4431	4690	0.00149459	0	0	537	1648	2185	0.190668	0	0.160197	214	329	543	0.165707	0	0.142376	0.100858	0.0716872
18S	1489	A	336	7122	7458	0.427638	0	0	708	1530	2238	0.179673	0	0.152365	249	261	510	0.106719	0	0.096599	0.0829881	0.0629431
18S	1490	G	11	109	120	40.2505	0.933523	0.975953	22	29	51	57.5709	0.956567	0.98325	5	8	13	40.646	0.94498	0.977665	0.978956	0.00311538
18S	1491	G	409	4809	5218	0.201893	0	0	1363	1489	2852	0.0245122	0	0	283	136	419	0.286772	0	0.223275	0.074425	0.105253
18S	1492	U	514	4826	5340	0.288804	0	0	1656	2153	3809	0.294987	0	0	381	110	491	0.0843044	0	0.0778958	0.0259653	0.0367204
18S	1493	C	551	4147	4698	0.22375	0	0	1803	2600	4403	0.379049	0	0	502	220	722	0.236684	0	0	0	0
18S	1494	U	536	5286	5822	0.437503	0	0	1352	4093	5445	0.522157	0	0	560	165	725	0.17966	0	0	0	0
18S	1495	G	529	1839	2368	0.417593	0	0.294667	1398	1896	3294	0.139275	0	0	386	174	560	0.278451	0	0.218108	0.170925	0.124838
18S	1496	U	641	2412	3053	0.0714618	0	0	1378	2425	3803	0.288512	0	0	376	216	592	0.399026	0	0.285561	0.095187	0.134615
18S	1497	G	377	982	1359	1.2229	0.24772	0.550319	1125	482	1607	0.834335	0.168332	0.454998	256	532	788	0.17651	0	0.150191	0.385169	0.170651
18S	1498	A	193	994	1187	1.44297	0.203845	0.590865	347	1187	1534	0.855461	0.149919	0.461212	143	451	594	0.689356	0.0590934	0.408465	0.486847	0.0766392
18S	1499	U	106	1247	1353	0.958781	0.0481286	0.489663	188	1874	2062	0.28158	0	0.219796	78	991	1069	0.0667601	0	0	0.236486	0.200252
18S	1500	G	62	2022	2084	0.15069	0	0.131011	107	923	1030	1.47364	0.23521	0.595971	8	962	970	0.067502	0	0.0632947	0.263426	0.236765
18S	1501	C	126	1907	2033	0.0697695	0	0.0652492	162	2592	2754	0.239149	0	0	27	2004	2031	0.550618	0	0	0.0217497	0.0307587
18S	1502	C	471	1588	2059	0.0275512	0	0.0268252	372	2066	2438	0.179796	0	0	88	1893	1981	0.547948	0	0	0.00894173	0.0126455
18S	1503	C	732	2319	3051	0.37713	0	0	438	1594	2032	0.0596327	0	0	152	1283	1435	0.37182	0	0	0	0
18S	1504	U	494	4344	4838	0.664908	0	0	393	2574	2967	0.420339	0	0	83	453	536	0.701448	0	0.412717	0.137572	0.194557
18S	1505	U	542	1276	1818	0.0174821	0	0.017191	428	2227	2655	0.372247	0	0	114	495	609	0.332732	0	0.249969	0.0890534	0.114001
18S	1506	A	505	1099	1604	0.066722	0	0.0625852	357	865	1222	0.385918	0	0.278621	116	425	541	0.351948	0	0.260682	0.200629	0.0978863
18S	1507	G	192	699	891	0.782586	0.0459571	0.439294	285	630	915	0.809413	0.1589	0.447605	47	279	326	1.0194	0	0.50557	0.464156	0.0294798
18S	1508	A	167	555	722	0.946642	0.0418841	0.486641	368	621	989	0.507946	0.0240868	0.337072	49	215	264	0.976939	0	0.495113	0.439608	0.0725866
18S	1509	U	200	582	782	0.553924	0	0.356761	232	1210	1442	0.058882	0	0	41	204	245	0.66888	0	0.401774	0.252845	0.17973
18S	1510	G	106	376	482	1.19878	0	0.545716	148	404	552	1.5039	0.248863	0.601057	35	96	131	1.80985	0.242343	0.64585	0.597541	0.040955
18S	1511	U	101	393	494	0.621549	0.0333282	0.383784	142	851	993	0.254997	0	0.203348	27	96	123	1.92231	0.245016	0.659625	0.415586	0.187627
18S	1512	C	194	373	567	0.315806	0	0.240331	229	731	960	0.271199	0.00732013	0.213516	75	587	662	0.551366	0	0	0.151282	0.107531
18S	1513	C	167	445	612	0.263603	0	0.208882	199	1123	1322	0.0789704	0	0	76	194	270	0.285281	0	0.222599	0.143827	0.101855
18S	1514	G	229	265	494	0.654254	0.0651667	0.395981	364	785	1149	0.120947	0	0.107981	101	84	185	1.02861	0.107768	0.5084	0.337454	0.168628
18S	1515	G	342	315	657	0.322729	0	0.244268	734	1146	1880	0.337002	0	0	172	146	318	0.308081	0	0.236087	0.160118	0.11327
18S	1516	G	875	201	1076	0.189188	0	0	552	668	1220	0.0898444	0	0.0824998	442	195	637	0.362905	0	0	0.0274999	0.0388908
18S	1517	G	437	239	676	0.512342	0.0223157	0.339105	1019	499	1518	0.0992393	0	0	172	177	349	0.385143	0	0.278628	0.205911	0.14768
18S	1518	C	915	247	1162	0.0830897	0	0	1244	486	1730	0.199249	0	0	347	121	468	0.0803127	0	0.0744891	0.0248297	0.0351145
18S	1519	U	1019	1026	2045	0.476105	0	0	750	619	1369	0.0849554	0	0.0783558	276	223	499	0.0548667	0	0.0521117	0.0434892	0.0325645
18S	1520	G	639	299	938	0.346385	0	0.257474	493	790	1283	0.200268	0	0.166961	153	356	509	0.0877996	0	0.0808587	0.168431	0.0721104
18S	1521	C	1034	349	1383	0.0733542	0	0	547	778	1325	0.186936	0.00621023	0.157595	270	773	1043	0.504672	0	0	0.0525317	0.074291
18S	1522	A	656	305	961	0.449238	0.0440326	0.310205	399	778	1177	0.353452	0.0900294	0.261313	162	227	389	0.524444	0	0.344603	0.305373	0.0341743
18S	1523	C	1216	444	1660	0.188581	0	0	370	1338	1708	0.0862363	0	0	307	388	695	0.2322	0	0	0	0
18S	1524	G	1131	384	1515	0.0794488	0	0	567	1105	1672	0.067902	0	0	298	244	542	0.0118887	0	0	0	0
18S	1525	C	1277	567	1844	0.283138	0	0	651	1377	2028	0.274667	0	0	358	456	814	0.423613	0	0	0	0
18S	1526	G	744	457	1201	0.0849787	0	0.0783831	1216	837	2053	0.288115	0	0	273	204	477	0.0207578	0	0	0.0261277	0.0369501
18S	1527	C	808	591	1399	0.11504	0	0	823	815	1638	0.0737442	0	0	235	211	446	0.0352225	0	0	0	0
18S	1528	G	1170	309	1479	0.21488	0	0	1221	336	1557	0.00858651	0	0.00851883	212	89	301	0.333407	0	0.250664	0.0863942	0.116208
18S	1529	C	1191	201	1392	0.193332	0	0	1060	288	1348	0.185281	0	0.156416	181	43	224	0.816247	0.0561576	0.450517	0.202311	0.186764
18S	1530	U	906	175	1081	0.016451	0	0	806	252	1058	0.490054	0.0533346	0.329092	171	40	211	0.999633	0.00370868	0.50109	0.276727	0.207893
18S	1531	A	402	192	594	0.739925	0.194732	0.425674	501	204	705	1.19509	0.191431	0.544789	75	30	105	3.21876	0.395164	0.764674	0.578379	0.140419
18S	1532	C	426	103	529	0.795577	0.194949	0.443542	1217	203	1420	0.00749081	0	0	133	40	173	1.62752	0.269574	0.620771	0.354771	0.261087
18S	1533	A	336	282	618	0.428738	0.0426807	0.300421	1661	163	1824	0.283373	0	0	249	29	278	0.720032	0.111513	0.41949	0.23997	0.17651
18S	1534	C	534	217	751	0.0821661	0	0.0760208	2400	178	2578	0.547107	0	0	583	41	624	0.233209	0	0	0.0253403	0.0358366
18S	1535	U	505	402	907	0.190516	0	0	1157	401	1558	0.218944	0	0	595	64	659	0.199983	0	0	0	0
18S	1536	G	588	187	775	0.0266466	0	0	712	211	923	0.366294	0	0.268306	998	94	1092	0.487943	0	0	0.0894352	0.12648
18S	1537	A	487	280	767	0.124146	0	0.110564	244	278	522	1.63189	0.182399	0.620496	546	90	636	0.0848247	0	0.0783054	0.269788	0.248337
18S	1538	C	544	212	756	0.340393	0	0.254201	637	362	999	0.419011	0	0.295492	631	173	804	0.026501	0	0	0.183231	0.130656
18S	1539	U	329	237	566	1.23868	0.137741	0.553745	96	865	961	0.556329	0	0.357701	311	279	590	0.584132	0.00213979	0.369134	0.42686	0.0898425
18S	1540	G	208	447	655	1.37934	0.207503	0.580086	141	713	854	1.00878	0.0521815	0.502479	244	329	573	0.913298	0.154367	0.477777	0.520114	0.0435892
18S	1541	G	236	276	512	2.67674	0.479432	0.728406	240	590	830	1.2872	0.233408	0.563081	398	310	708	0.802163	0.139879	0.44546	0.578982	0.116058
18S	1542	C	898	659	1557	0.336307	0.066611	0.25179	834	734	1568	0.370831	0.0257228	0.270641	1018	258	1276	0.127217	0	0.112937	0.21179	0.0703214
18S	1543	U	1724	1156	2880	0.202518	0	0	2018	865	2883	0.189975	0	0	1096	145	1241	0.350474	0.0217669	0.259674	0.086558	0.122412
18S	1544	C	2316	462	2778	0.0400544	0	0	2062	604	2666	0.000645753	0	0.000645578	1583	213	1796	0.0146912	0	0	0.000215193	0.000304328
18S	1545	A	2593	1227	3820	0.246035	0	0	1791	681	2472	0.167421	0	0.143461	1873	157	2030	0.0749166	0	0	0.0478203	0.0676282
18S	1546	G	2723	1802	4525	0.336186	0	0	4133	675	4808	0.394993	0	0	2203	310	2513	0.225316	0	0	0	0
18S	1547	C	2873	1090	3963	0.183129	0	0	2935	1005	3940	0.15191	0	0	2680	430	3110	0.340898	0	0	0	0
18S	1548	G	2696	936	3632	0.0615194	0	0	3766	1269	5035	0.320654	0	0	2722	585	3307	0.342987	0	0	0	0
18S	1549	U	2745	1464	4209	0.208535	0	0	2207	1730	3937	0.0633457	0	0	2657	757	3414	0.352868	0	0	0	0
18S	1550	G	2241	1764	4005	0.204696	0	0	2756	323	3079	0.23219	0	0.188486	1262	79	1341	0.80058	0.110225	0.444807	0.211098	0.182294
18S	1551	U	1895	1950	3845	0.215557	0	0	1649	151	1800	1.22629	0.273761	0.550959	1333	28	1361	0.734369	0.0833759	0.423601	0.324853	0.235517
18S	1552	G	1119	826	1945	0.513503	0.102785	0.339397	3925	314	4239	0.113386	0	0	1379	26	1405	0.599139	0	0.37483	0.238076	0.168965
18S	1553	C	1948	571	2519	0.0130908	0	0.0129267	5099	276	5375	0.349494	0	0	2838	26	2864	0.323017	0	0	0.00430891	0.00609372
18S	1554	C	2436	307	2743	0.184151	0	0	3421	212	3633	0.0286064	0	0	2964	45	3009	0.421694	0	0	0	0
18S	1555	U	1632	267	1899	0.0800526	0	0.0741553	3479	434	3913	0.177261	0	0	2221	69	2290	0.298647	0	0	0.0247184	0.0349572
18S	1556	A	775	221	996	0.861585	0.166483	0.463073	2446	632	3078	0.00460828	0	0	1106	70	1176	0.28213	0	0.220194	0.227755	0.189124
18S	1557	C	1255	170	1425	0.0656771	0	0.06167	3423	535	3958	0.299596	0	0	1444	143	1587	0.167191	0	0	0.0205567	0.0290715
18S	1558	C	766	114	880	0.535969	0.0633438	0.349203	2497	516	3013	0.0996645	0	0	384	237	621	1.12801	0.183244	0.530478	0.293227	0.220154
18S	1559	C	781	173	954	0.303607	0	0.233085	1779	622	2401	0.0317189	0	0.0307562	376	266	642	0.910334	0.0803133	0.476919	0.24692	0.182408
18S	1560	U	730	320	1050	0.0485781	0	0.0463696	938	456	1394	0.618295	0.147515	0.382235	316	407	723	0.430678	0	0.301322	0.243309	0.143121
18S	1561	A	569	260	829	0.209023	0	0.173058	369	566	935	1.2775	0.259449	0.561186	293	293	586	0.490441	0	0.329434	0.35456	0.159446
18S	1562	C	538	319	857	0.122157	0	0.108973	160	595	755	1.71581	0.296592	0.632094	146	445	591	0.299587	0	0.230825	0.323964	0.223488
18S	1563	G	191	294	485	1.08832	0.266232	0.52166	152	1525	1677	0.162475	0	0.139838	64	294	358	1.11009	0.0858592	0.526782	0.396093	0.181212
18S	1564	C	269	675	944	0.0297002	0	0.0288732	596	862	1458	0.327759	0	0.246979	103	915	1018	0.379762	0	0	0.0919506	0.110253
18S	1565	C	209	1019	1228	0.192397	0	0	812	713	1525	0.341976	0	0.254955	196	1066	1262	0.525099	0	0	0.0849849	0.120187
18S	1566	G	241	618	859	0.31792	0	0.241442	976	662	1638	0.351081	0.041942	0.259969	170	364	534	0.380893	0	0.276205	0.259205	0.0142023
18S	1567	G	301	582	883	0.374774	0.0297203	0.272832	919	1394	2313	0.00641986	0	0.00638165	137	212	349	1.17206	0.0546355	0.540319	0.273178	0.217979
18S	1568	C	427	977	1404	0.0558323	0	0	2065	1120	3185	0.212876	0	0	237	409	646	0.262511	0	0.208182	0.0693941	0.0981381
18S	1569	A	441	713	1154	0.319394	0	0.242235	1671	1722	3393	0.196759	0	0	240	327	567	0.544464	0	0.352928	0.198388	0.147381
18S	1570	G	355	1043	1398	0.227901	0	0.18571	1265	1302	2567	0.192688	0	0.16161	230	379	609	0.562623	0	0.360428	0.235916	0.0885914
18S	1571	G	477	1017	1494	0.275236	0.0304853	0.215945	2229	1723	3952	0.216983	0	0	256	312	568	0.748662	0.0295464	0.428565	0.214837	0.174963
18S	1572	C	841	1477	2318	0.11149	0	0	1988	1799	3787	0.103074	0	0	581	1214	1795	0.476782	0	0	0	0
18S	1573	G	964	923	1887	0.215731	0	0.177527	1255	1442	2697	0.384766	0.063494	0.277931	342	323	665	0.830848	0.0200263	0.454177	0.303212	0.114348
18S	1574	C	1981	1117	3098	0.256674	0	0	1421	2610	4031	0.0564594	0	0	594	1517	2111	0.439289	0	0	0	0
18S	1575	G	1370	1380	2750	0.0916919	0	0	1455	1963	3418	0.252432	0	0.201601	493	582	1075	0.386101	0	0.278739	0.160113	0.117515
18S	1576	G	1837	1381	3218	0.190963	0	0	3020	1511	4531	0.0466412	0	0.0445721	801	527	1328	0.259702	0	0.206285	0.083619	0.088626
18S	1577	G	1728	1255	2983	0.050041	0	0	3060	470	3530	0.584364	0.068633	0.368898	621	344	965	1.0991	0.154204	0.523864	0.297587	0.219731
18S	1578	U	1454	2546	4000	0.28146	0	0	4283	1331	5614	0.0757752	0	0.0704494	964	1069	2033	0.104616	0	0.0947502	0.0550665	0.0401819
18S	1579	A	876	1405	2281	0.400789	0.0422263	0.286206	3004	1405	4409	0.569111	0.100499	0.362749	751	1602	2353	0.0476966	0	0.0455437	0.231499	0.135153
18S	1580	A	494	1467	1961	0.71926	0.191371	0.418479	2286	3000	5286	0.416523	0.0845118	0.294085	531	1364	1895	0.501934	0.0886144	0.334309	0.348958	0.051829
18S	1581	C	1404	1579	2983	0.0966116	0	0.088127	5004	4159	9163	0.18498	0	0	1416	1814	3230	0.110499	0	0	0.0293757	0.0415435
18S	1582	C	1313	1874	3187	0.0116583	0	0.0115275	6732	4997	11729	0.370877	0	0	1162	2254	3416	0.11499	0	0	0.00384251	0.00543413
18S	1583	C	1467	3035	4502	0.343623	0	0	5724	6496	12220	0.406408	0	0	1330	3575	4905	0.411664	0	0	0	0
18S	1584	G	1742	2181	3923	0.268779	0	0	7883	3398	11281	0.366484	0	0	1138	3744	4882	0.413	0	0	0	0
18S	1585	U	1738	2409	4147	0.376564	0	0	7667	3243	10910	0.387954	0	0	1192	2757	3949	0.286256	0	0	0	0
18S	1586	U	1794	2093	3887	0.380147	0	0	5253	2611	7864	0.179794	0	0	1161	2879	4040	0.363914	0	0	0	0
18S	1587	G	976	1467	2443	0.0426759	0	0	2447	2472	4919	0.233541	0.0292095	0.189357	738	1829	2567	0.0380798	0	0	0.063119	0.0892637
18S	1588	A	425	993	1418	0.497009	0.0986959	0.332158	650	1529	2179	1.50782	0.330469	0.601357	343	1452	1795	0.217984	0	0.179053	0.370856	0.174563
18S	1589	A	143	532	675	1.77081	0.329698	0.639436	153	1274	1427	2.22419	0.362416	0.689995	93	383	476	3.12243	0.506372	0.75781	0.695747	0.0484969
18S	1590	C	110	529	639	1.35384	0.158268	0.575544	183	1324	1507	1.49406	0.161363	0.599207	69	509	578	1.65974	0.219402	0.624429	0.599726	0.0199606
18S	1591	C	81	438	519	1.50891	0	0.601882	287	1120	1407	1.19884	0.0574203	0.545391	36	553	589	1.00136	0	0.500763	0.549345	0.0413763
18S	1592	C	88	677	765	0.348941	0	0.258928	313	1564	1877	0.308242	0	0.235711	40	480	520	0.749605	0	0.428913	0.307851	0.0861271
18S	1593	C	101	652	753	0.116475	0	0.104448	386	1517	1903	0.101377	0	0.0920898	54	376	430	0.564785	0	0.36147	0.186003	0.124177
18S	1594	A	67	247	314	1.49743	0.090462	0.600351	524	1500	2024	0.0566914	0	0	51	266	317	0.689588	0	0.408901	0.336417	0.250394
18S	1595	U	107	255	362	1.04971	0.0147674	0.512815	436	1952	2388	0.210483	0	0	75	305	380	0.145815	0	0.127551	0.213455	0.21799
18S	1596	U	118	334	452	0.658327	0	0.397512	518	2197	2715	0.298118	0	0	74	359	433	0.0486687	0	0	0.132504	0.187389
18S	1597	C	145	1890	2035	0.708077	0	0	533	1855	2388	0.0980466	0	0	90	498	588	0.338691	0	0	0	0
18S	1598	G	138	646	784	0.0473036	0	0.0452221	810	832	1642	0.643342	0	0.391629	114	312	426	0.0429352	0	0.0412603	0.15937	0.16424
18S	1599	U	133	633	766	0.263204	0	0.208578	603	892	1495	1.18765	0.0735565	0.543054	93	271	364	0.457321	0	0.314401	0.355344	0.139585
18S	1600	G	115	381	496	1.17127	0	0.539941	783	569	1352	1.82279	0.274269	0.64591	62	164	226	1.8234	0.196543	0.646826	0.610892	0.0501715
18S	1601	A	178	332	510	1.39489	0.0520126	0.582921	1102	1078	2180	1.03076	0.172941	0.507687	74	145	219	2.5146	0.36866	0.716399	0.602336	0.0863051
18S	1602	U	172	492	664	1.16045	0.091712	0.537508	771	1605	2376	1.21126	0.285106	0.547874	78	200	278	2.47376	0.394532	0.712863	0.599415	0.0803314
18S	1603	G	365	515	880	0.930571	0.10697	0.482302	4412	1024	5436	0.0525739	0	0.0499567	412	200	612	0.996665	0.133277	0.499573	0.343944	0.208
18S	1604	G	1101	882	1983	0.0600526	0	0	7798	1545	9343	0.338105	0	0	1069	277	1346	0.0902747	0	0.0828564	0.0276188	0.0390589
18S	1605	G	1863	1384	3247	0.355915	0	0	9059	979	10038	0.307304	0	0	1677	171	1848	0.111363	0	0	0	0
18S	1606	G	1346	184	1530	0.640896	0	0.390732	7687	124	7811	0.00348182	0	0	1621	63	1684	0.113703	0	0.102149	0.164294	0.165458
18S	1607	A	1693	472	2165	0.206048	0	0.170911	8244	1538	9782	0.198277	0	0	1810	159	1969	0.0108347	0	0.010724	0.060545	0.0781633
18S	1608	U	1765	1683	3448	0.246387	0	0	3731	7373	11104	0.292057	0	0	1804	1137	2941	0.324949	0	0	0	0
18S	1609	C	2160	1922	4082	0.362492	0	0	703	8728	9431	0.14248	0	0	1431	2663	4094	0.537224	0	0	0	0
18S	1610	G	1434	3509	4943	0.498607	0	0	2596	8096	10692	0.286745	0	0	1545	2710	4255	0.570872	0	0	0	0
18S	1611	G	582	4248	4830	0.518423	0	0	1612	8070	9682	0.269135	0	0	268	1654	1922	0.00734963	0	0.00729977	0.00243326	0.00344115
18S	1612	G	507	1402	1909	0.25107	0	0.200768	1076	4919	5995	0.134399	0	0.118493	215	1524	1739	0.00301405	0	0.00300671	0.107423	0.0811145
18S	1613	G	353	829	1182	0.900319	0.116326	0.473983	963	1877	2840	1.29522	0.305497	0.564399	128	604	732	1.23921	0.187847	0.553752	0.530712	0.0403477
18S	1614	A	554	558	1112	0.797085	0.065638	0.443765	1216	3213	4429	0.276235	0	0.216484	184	488	672	1.10588	0.107971	0.525509	0.395253	0.13074
18S	1615	U	692	473	1165	0.444425	0	0.307866	1309	3551	4860	0.0136895	0	0.0135073	162	413	575	1.02629	0	0.506922	0.276098	0.202684
18S	1616	U	378	426	804	0.757005	0	0.431154	956	2753	3709	0.219599	0	0.180098	146	381	527	0.67923	0	0.404946	0.338733	0.112681
18S	1617	G	395	279	674	0.637877	0	0.389806	1373	1319	2692	0.487329	0	0.327736	169	163	332	0.939573	0.0690561	0.485174	0.400905	0.0647512
18S	1618	C	396	390	786	0.0181985	0	0.0178956	1902	1868	3770	0.122381	0	0	213	236	449	0.122272	0	0.109166	0.0423539	0.047805
18S	1619	A	328	187	515	0.361283	0	0.265777	1739	948	2687	0.130303	0	0.11532	199	126	325	0.257294	0	0.205141	0.195413	0.0618081
18S	1620	A	413	203	616	0.0214839	0	0	2420	771	3191	0.143853	0	0	291	73	364	0.0310198	0	0	0	0
18S	1621	U	395	182	577	0.0772587	0	0	2707	706	3413	0.29902	0	0	342	52	394	0.210914	0	0	0	0
18S	1622	U	504	161	665	0.290574	0	0	3033	422	3455	0.400797	0	0	397	43	440	0.365961	0	0	0	0
18S	1623	A	360	172	532	0.104795	0	0	1213	355	1568	0.306331	0.00348525	0.234612	210	55	265	0.0703425	0	0.0659513	0.100188	0.0987919
18S	1624	U	151	80	231	1.33372	0.131619	0.572556	583	233	816	1.47485	0.240351	0.596231	98	14	112	1.70128	0.277633	0.631875	0.600221	0.0243805
18S	1625	U	40	10	50	11.7651	0.712186	0.92308	83	81	164	12.5831	0.675154	0.926793	25	6	31	9.94653	0.691791	0.911248	0.920373	0.00662817
18S	1626	C	63	42	105	6.47254	0.565168	0.867272	123	236	359	5.54546	0.429448	0.847582	50	11	61	5.88889	0.501553	0.856845	0.857233	0.00804286
18S	1627	C	202	37	239	2.86662	0.399701	0.742176	431	599	1030	1.43638	0.0274927	0.58979	196	40	236	1.18565	0.00921662	0.54352	0.625162	0.0848701
18S	1628	C	636	57	693	0.489209	0.0144611	0.328821	940	625	1565	0.782617	0	0.439184	287	61	348	0.822031	0.0196702	0.451873	0.406626	0.0552598
18S	1629	C	798	194	992	0.168658	0	0.144442	1219	698	1917	0.732858	0.0683661	0.423046	376	108	484	0.609966	0.0330975	0.379355	0.315614	0.122344
18S	1630	A	1109	336	1445	0.115499	0	0	1319	1667	2986	0.26959	0	0.2124	421	137	558	0.77253	0.115992	0.436275	0.216225	0.178129
18S	1631	U	1506	777	2283	0.402393	0	0	1116	6588	7704	0.495339	0	0	577	541	1118	0.0401152	0	0.0386012	0.0128671	0.0181968
18S	1632	G	815	1743	2558	0.425123	0	0	685	3913	4598	0.0264357	0	0.0257603	456	1078	1534	0.157676	0	0	0.00858677	0.0121435
18S	1633	A	593	1554	2147	0.269072	0	0	881	4581	5462	0.101184	0	0	520	1270	1790	0.217358	0	0	0	0
18S	1634	A	499	1317	1816	0.0921177	0	0	948	5308	6256	0.193367	0	0	515	1310	1825	0.171121	0	0	0	0
18S	1635	C	326	1404	1730	0.0452596	0	0	956	8166	9122	0.469039	0	0	563	1534	2097	0.24168	0	0	0	0
18S	1636	G	297	1431	1728	0.0648866	0	0	949	5351	6300	0.190596	0	0	669	2009	2678	0.421306	0	0	0	0
18S	1637	A	313	1561	1874	0.207609	0	0	749	5893	6642	0.283356	0	0	865	1729	2594	0.415885	0	0	0	0
18S	1638	G	109	1238	1347	0.060699	0	0.0572655	263	3483	3746	0.22584	0	0.184273	231	1096	1327	0.195223	0	0.163439	0.134992	0.0556154
18S	1639	G	163	332	495	1.95941	0.385962	0.662546	1066	1062	2128	1.13015	0.212559	0.530666	820	155	975	0.617441	0.0453202	0.381981	0.525065	0.114609
18S	1640	A	211	958	1169	0.223941	0	0.183095	1341	1907	3248	0.314569	0	0.23935	781	412	1193	0.263782	0	0.208863	0.210436	0.022993
18S	1641	A	394	744	1138	0.353136	0	0.261146	1379	2382	3761	0.0668498	0	0.0626765	1203	426	1629	0.138125	0	0	0.107941	0.111313
18S	1642	U	250	938	1188	0.323671	0	0.244681	701	1678	2379	0.604001	0.00489757	0.376658	542	194	736	0.920338	0.0743156	0.479597	0.366978	0.0961482
18S	1643	U	209	208	417	3.1714	0.475141	0.760709	412	725	1137	2.35948	0.387068	0.702519	215	54	269	4.04457	0.516113	0.802356	0.755194	0.0409445
18S	1644	C	871	466	1337	0.35955	0	0.264608	1032	1683	2715	0.29552	0	0.228174	657	238	895	0.339757	0	0.253807	0.248863	0.0152793
18S	1645	C	1608	740	2348	0.166548	0	0	1341	3083	4424	0.235483	0	0	1538	389	1927	0.44649	0	0	0	0
18S	1646	C	2289	974	3263	0.362857	0	0	2740	3739	6479	0.507378	0	0	1378	607	1985	0.473442	0	0	0	0
18S	1647	A	3008	436	3444	0.339261	0	0	2113	2694	4807	0.303323	0	0	1196	399	1595	0.337239	0	0	0	0
18S	1648	G	1281	297	1578	0.647055	0	0.393007	2013	1318	3331	0.00164066	0	0.00163846	614	304	918	0.144807	0	0.126611	0.173752	0.163216
18S	1649	U	1750	303	2053	0.298918	0	0.230215	1973	1497	3470	0.0782323	0	0	517	348	865	0.196177	0	0.164161	0.131459	0.0967878
18S	1650	A	3050	552	3602	0.2806	0	0	1701	1167	2868	0.115135	0	0.10328	391	260	651	0.590354	0.0545443	0.371568	0.158283	0.156598
18S	1651	A	3444	515	3959	0.342217	0	0	1428	1634	3062	0.0252839	0	0	410	340	750	0.287217	0	0.223361	0.0744538	0.105294
18S	1652	G	2089	552	2641	0.00456725	0	0.0045482	768	1176	1944	0.443616	0.0182822	0.307405	199	495	694	0.236771	0	0.191666	0.167873	0.12478
18S	1653	U	2270	1319	3589	0.347335	0	0	618	2068	2686	0.130807	0	0	346	599	945	0.235588	0	0	0	0
18S	1654	G	777	1011	1788	0.293181	0	0.226811	658	553	1211	0.840447	0.201772	0.456859	104	450	554	0.245185	0	0.197192	0.29362	0.116058
18S	1655	C	1263	1132	2395	0.134085	0	0	827	904	1731	0.152354	0	0.132278	446	508	954	0.375753	0	0	0.0440926	0.0623563
18S	1656	G	965	702	1667	0.168852	0	0.144534	1857	298	2155	0.162874	0	0	299	245	544	0.107768	0	0.097445	0.0806595	0.0601875
18S	1657	G	1897	506	2403	0.351853	0	0	1540	272	1812	0.0586321	0	0	327	222	549	0.0254949	0	0.0249053	0.00830176	0.0117405
18S	1658	G	435	583	1018	0.374572	0.0168568	0.272696	886	375	1261	0.296857	0.0191146	0.229045	231	149	380	0.415106	0.0503718	0.293884	0.265208	0.0269949
18S	1659	U	363	271	634	0.923412	0.135938	0.480484	948	387	1335	0.207019	0	0.171619	300	91	391	0.397647	0	0.285032	0.312378	0.127568
18S	1660	C	314	139	453	1.2465	0.169015	0.555408	997	248	1245	0.265293	0	0.209803	340	108	448	0.313808	0	0.23926	0.334823	0.15644
18S	1661	A	310	118	428	1.17379	0.0523902	0.540553	1106	284	1390	0.156866	0	0.13568	298	30	328	1.1591	0.00128864	0.537601	0.404611	0.190167
18S	1662	U	342	132	474	0.832702	0	0.45488	1148	677	1825	0.115072	0	0	354	127	481	0.723651	0	0.420342	0.291741	0.206773
18S	1663	A	199	101	300	1.86489	0.104985	0.651703	734	397	1131	0.640371	0.0781415	0.390592	265	55	320	2.13759	0.345962	0.681961	0.574752	0.130805
18S	1664	A	218	95	313	1.77955	0.296352	0.640964	755	504	1259	0.6103	0.0914248	0.379185	244	65	309	4.03265	0.195397	0.801812	0.60732	0.174169
18S	1665	G	545	75	620	0.472893	0.0585671	0.321416	1123	1085	2208	0.0266989	0	0	985	220	1205	0.43525	0	0.303432	0.208283	0.147461
18S	1666	C	927	101	1028	0.0146528	0	0	1141	788	1929	0.223241	0	0.182577	1514	369	1883	0.020795	0	0.020382	0.067653	0.0816885
18S	1667	U	843	399	1242	0.0534638	0	0	1164	913	2077	0.210117	0	0.173702	1548	658	2206	0.0323868	0	0	0.0579008	0.0818841
18S	1668	U	853	1052	1905	0.331748	0	0	1064	1498	2562	0.0199679	0	0.0195845	1728	978	2706	0.149198	0	0	0.00652817	0.00923222
18S	1669	G	404	733	1137	0.398233	0	0.284991	862	3645	4507	0.448992	0	0	981	1173	2154	0.202671	0	0.168582	0.151191	0.116995
18S	1670	C	494	1538	2032	0.175548	0	0	1074	2846	3920	0.328748	0	0	1130	7725	8855	0.779602	0	0	0	0
18S	1671	G	701	674	1375	0.408398	0.0299918	0.290123	1599	2125	3724	0.281274	0	0	1409	670	2079	0.34289	0	0.255429	0.181851	0.129366
18S	1672	U	716	1376	2092	0.0888358	0	0	1713	871	2584	0.0208812	0	0.0204618	1702	283	1985	0.336231	0	0.251721	0.0907278	0.114146
18S	1673	U	783	1744	2527	0.204989	0	0	1476	936	2412	0.0744071	0	0.0692809	1742	147	1889	0.310353	0	0.236942	0.102074	0.0994719
18S	1674	G	599	1618	2217	0.0102946	0	0.0101942	1376	1017	2393	0.012898	0	0.012739	1659	133	1792	0.260216	0	0.206576	0.0765032	0.0919815
18S	1675	A	690	2615	3305	0.347735	0	0	1133	952	2085	0.0840844	0	0.0775969	2339	98	2437	0.216042	0	0	0.0258656	0.0365795
18S	1676	U	386	1951	2337	0.0318506	0	0	526	1463	1989	0.00200447	0	0	1701	128	1829	0.0509532	0	0	0	0
18S	1677	U	434	1969	2403	0.090465	0	0	308	1738	2046	0.143212	0	0	1681	265	1946	0.399412	0	0	0	0
18S	1678	A	9	400	409	4.79407	0.553673	0.827758	4	49	53	33.0185	0.928867	0.971133	42	47	89	12.2902	0.839215	0.925531	0.908141	0.0598102
18S	1679	A	107	3044	3151	0.376639	0	0	167	2227	2394	0.37241	0	0	260	223	483	1.02727	0.111491	0.507243	0.169081	0.239117
18S	1680	G	34	4134	4168	0.599014	0	0	104	663	767	1.10639	0.152441	0.52558	107	198	305	1.78882	0.188758	0.642177	0.389252	0.279329
18S	1681	U	32	1868	1900	0.0833772	0	0	60	923	983	0.583379	0.00447668	0.368676	25	164	189	2.92526	0.290992	0.746241	0.371639	0.304659
18S	1682	C	27	745	772	1.11663	0.0543719	0.527874	54	1062	1116	0.366378	0	0.268314	37	477	514	0.133981	0	0.118353	0.304847	0.16917
18S	1683	C	36	965	1001	0.48921	0	0.328724	92	1340	1432	0.0548887	0	0.0520672	50	546	596	0.146529	0	0	0.12693	0.144264
18S	1684	C	76	1011	1087	0.298652	0	0.230134	205	1984	2189	0.319716	0	0	110	306	416	0.14559	0	0.127354	0.119163	0.09413
18S	1685	U	84	871	955	0.49993	0	0.333535	209	1934	2143	0.247766	0	0	106	373	479	0.0492593	0	0.0470401	0.126858	0.147399
18S	1686	G	106	170	276	3.83967	0.295539	0.793967	269	1093	1362	0.209293	0	0.173176	90	322	412	0.224401	0	0.183638	0.383593	0.290209
18S	1687	C	169	289	458	1.51668	0.139124	0.603173	489	1327	1816	0.0859414	0	0	69	428	497	0.0178046	0	0.0175277	0.2069	0.280299
18S	1688	C	424	449	873	0.279786	0	0.218815	592	848	1440	0.236047	0	0.191077	83	542	625	0.161253	0	0	0.136631	0.0972739
18S	1689	C	962	918	1880	0.444935	0	0	901	916	1817	0.00157071	0	0.00156911	170	599	769	0.342078	0	0	0.000523037	0.000739686
18S	1690	U	1218	1122	2340	0.565134	0	0	1064	1450	2514	0.27446	0	0	214	559	773	0.216566	0	0	0	0
18S	1691	U	972	584	1556	0.290024	0	0	931	792	1723	0.129002	0	0.114321	165	319	484	0.45583	0	0.313551	0.142624	0.129562
18S	1692	U	422	55	477	1.57506	0.177882	0.612157	540	366	906	1.30026	0.315234	0.565537	80	80	160	4.9118	0.398157	0.831721	0.669805	0.116063
18S	1693	G	532	380	912	0.323707	0	0.244748	991	803	1794	0.140501	0	0.123253	126	247	373	2.02136	0.187353	0.669616	0.345872	0.234233
18S	1694	U	641	815	1456	0.209456	0	0	1055	1239	2294	0.117913	0	0	176	568	744	0.786458	0.0152283	0.440564	0.146855	0.207684
18S	1695	A	420	433	853	0.410669	0.0241019	0.291358	973	1554	2527	0.20363	0	0	137	306	443	2.77678	0.458922	0.735663	0.34234	0.302489
18S	1696	C	458	673	1131	0.0469768	0	0	1219	1618	2837	0.315011	0	0	135	2310	2445	0.356673	0	0	0	0
18S	1697	A	268	747	1015	0.0591645	0	0	650	1791	2441	0.246292	0	0	83	1273	1356	0.317252	0	0.240979	0.0803262	0.113598
18S	1698	C	441	706	1147	0.241773	0	0	1225	1214	2439	0.233921	0	0	140	3657	3797	0.584003	0	0	0	0
18S	1699	A	249	796	1045	0.166306	0	0	572	1216	1788	0.148885	0	0.129654	67	2851	2918	0.410807	0	0	0.043218	0.0611195
18S	1700	C	405	507	912	0.0838627	0	0	805	874	1679	0.277341	0	0.217225	80	3146	3226	0.492597	0	0	0.0724084	0.102401
18S	1701	C	450	552	1002	0.255533	0	0	608	611	1219	0.909308	0.105588	0.476455	72	3942	4014	0.64805	0	0	0.158818	0.224603
18S	1702	G	351	143	494	0.501953	0.0948418	0.33465	785	339	1124	1.14458	0.165549	0.53393	73	285	358	3.63538	0.504443	0.784739	0.551107	0.184149
18S	1703	C	9	17	26	26.8786	0.913153	0.965413	15	44	59	45.2585	0.947217	0.978735	1	23	24	55.9684	0.935526	0.983137	0.975761	0.00753508
18S	1704	C	467	85	552	0.25224	0	0.201723	2876	257	3133	0.138616	0	0	103	252	355	2.33536	0.155826	0.700773	0.300832	0.294548
18S	1705	C	654	124	778	0.166381	0	0	3551	339	3890	0.271455	0	0	176	221	397	1.22786	0	0.551761	0.18392	0.260103
18S	1706	G	498	57	555	0.173401	0	0.148003	3590	239	3829	0.213716	0	0	176	56	232	1.92961	0	0.659624	0.269209	0.2826
18S	1707	U	520	58	578	0.105738	0	0.0957761	4421	254	4675	0.348703	0	0	104	97	201	1.35677	0.263877	0.576901	0.224226	0.252426
18S	1708	C	264	67	331	1.12369	0.108556	0.529874	2563	393	2956	0.121749	0	0.108568	60	96	156	0.712173	0.0324418	0.4175	0.35198	0.178128
18S	1709	G	787	40	827	0.148027	0	0	5144	311	5455	0.451904	0	0	205	48	253	0.0208224	0	0	0	0
18S	1710	C	1221	68	1289	0.44795	0	0	4544	167	4711	0.349545	0	0	296	74	370	0.345253	0	0	0	0
18S	1711	U	690	113	803	0.0223466	0	0	2879	356	3235	0.07614	0	0	263	71	334	0.301559	0	0	0	0
18S	1712	A	386	99	485	0.666255	0	0.400346	1752	331	2083	0.34156	0	0.25469	189	58	247	0.0916219	0	0	0.218345	0.165449
18S	1713	C	322	240	562	0.436471	0	0.304226	1838	342	2180	0.146503	0	0.127833	118	86	204	0.101138	0	0.0922575	0.174772	0.0926826
18S	1714	U	220	1143	1363	0.479692	0	0	940	603	1543	0.469632	0.00197239	0.319698	107	78	185	0.21595	0	0.178386	0.166028	0.130808
18S	1715	A	194	896	1090	0.329473	0	0	276	334	610	2.62239	0.418968	0.724266	114	50	164	0.414411	0.0393528	0.294253	0.339506	0.297407
18S	1716	C	241	528	769	0.0568975	0	0	1423	256	1679	0.108644	0	0.09805	109	86	195	0.20017	0	0.167497	0.0885156	0.0687118
18S	1717	C	233	437	670	0.0142077	0	0.0140292	986	381	1367	0.295322	0	0.22812	90	81	171	0.446576	0.0167118	0.309958	0.184036	0.124769
18S	1718	G	141	254	395	0.796409	0.0574218	0.443958	606	341	947	0.972832	0.184885	0.493378	73	52	125	1.21887	0.256494	0.551292	0.496209	0.0438648
18S	1719	A	214	384	598	0.330848	0	0.248911	972	713	1685	0.158152	0	0.136626	166	83	249	0.249467	0	0.2003	0.195279	0.0459778
18S	1720	U	184	256	440	1.04306	0	0.511105	1006	660	1666	0.295927	0	0.228458	147	115	262	0.364216	0.0114424	0.267725	0.335762	0.125018
18S	1721	U	229	168	397	1.34989	0.12951	0.575063	743	1406	2149	0.0559018	0	0.0529656	156	169	325	0.191684	0	0.161266	0.263098	0.22498
18S	1722	G	292	197	489	1.07422	0.147702	0.518401	1676	791	2467	0.00622636	0	0	218	172	390	0.0640239	0	0.0603164	0.192906	0.231473
18S	1723	G	420	246	666	0.691204	0.107084	0.409068	2158	447	2605	0.00183338	0	0.00183072	338	185	523	0.17922	0	0	0.136966	0.192406
18S	1724	A	696	448	1144	0.0274624	0	0.0267511	3035	633	3668	0.253563	0	0	497	148	645	0.320967	0	0	0.00891704	0.0126106
18S	1725	U	1240	1459	2699	0.58742	0	0	2996	1011	4007	0.230317	0	0	698	142	840	0.482098	0	0	0	0
18S	1726	G	1384	509	1893	0.329878	0	0	3243	887	4130	0.196229	0	0	558	131	689	0.345008	0	0	0	0
18S	1727	G	973	247	1220	0.155683	0	0.134806	1463	906	2369	0.594946	0.0719545	0.373118	262	147	409	0.165041	0	0.141958	0.216628	0.110694
18S	1728	U	842	942	1784	0.231678	0	0	1300	1343	2643	0.462557	0.0314781	0.316348	248	121	369	0.267808	0.0017859	0.211688	0.176012	0.131589
18S	1729	U	765	1120	1885	0.285219	0	0	806	2195	3001	0.345311	0.0140557	0.256741	200	150	350	0.29177	0.0223021	0.226367	0.161036	0.114543
18S	1730	U	484	581	1065	0.308005	0	0.235646	892	3456	4348	0.0824353	0	0	167	141	308	0.389141	0.0282286	0.280785	0.172144	0.123111
18S	1731	A	567	762	1329	0.0500752	0	0	1452	5221	6673	0.448833	0	0	224	160	384	0.000692641	0	0.000693963	0.000231321	0.000327137
18S	1732	G	319	632	951	0.192974	0	0.161901	1493	3381	4874	0.215391	0	0	177	130	307	0.159921	0	0.138259	0.100053	0.0714038
18S	1733	U	312	1012	1324	0.261317	0	0	952	4137	5089	0.276446	0	0	174	192	366	0.0886467	0	0	0	0
18S	1734	G	399	480	879	0.099154	0	0.0903028	1333	1508	2841	0.373817	0	0.272171	173	192	365	0.0275956	0	0	0.120825	0.11319
18S	1735	A	295	390	685	0.32666	0	0.246498	835	4028	4863	0.250286	0	0	139	206	345	0.136673	0	0.120546	0.122348	0.100641
18S	1736	G	264	309	573	0.498819	0.052696	0.333195	540	2388	2928	0.303304	0.00999372	0.23278	149	92	241	0.900184	0.12665	0.474768	0.346914	0.099266
18S	1737	G	179	150	329	1.65071	0.333077	0.623455	743	1070	1813	1.11719	0.255263	0.527814	130	82	212	1.47861	0.288812	0.597681	0.582983	0.0404047
18S	1738	C	270	186	456	0.803793	0.127703	0.446154	1446	1391	2837	0.232648	0	0.188792	240	61	301	0.871486	0.179116	0.466491	0.367146	0.126388
18S	1739	C	513	173	686	0.157399	0	0.136165	1732	1021	2753	0.239232	0	0.193105	418	50	468	0.280881	0.00241118	0.219653	0.182974	0.0348285
18S	1740	C	796	184	980	0.241579	0	0	2051	1078	3129	0.0371956	0	0.0358728	740	83	823	0.247344	0	0	0.0119576	0.0169106
18S	1741	U	935	138	1073	0.296752	0	0	2067	2085	4152	0.235399	0	0	866	70	936	0.280624	0	0	0	0
18S	1742	C	914	256	1170	0.361002	0	0	1409	2624	4033	0.24407	0	0	1029	109	1138	0.396439	0	0	0	0
18S	1743	G	810	187	997	0.2443	0	0	2493	1530	4023	0.258413	0	0	911	185	1096	0.358827	0	0	0	0
18S	1744	G	406	171	577	0.489235	0	0.328896	1277	1783	3060	0.00568079	0	0.00565053	456	209	665	0.127995	0	0.113622	0.14939	0.134366
18S	1745	A	489	195	684	0.257843	0	0.205226	593	2403	2996	0.0243095	0	0	448	207	655	0.110349	0	0.0995188	0.101582	0.0837959
18S	1746	U	324	352	676	0.279993	0	0.218999	200	2049	2249	0.257802	0	0.205035	287	534	821	0.185469	0	0	0.141345	0.100108
18S	1747	C	172	821	993	0.159244	0	0	198	3177	3375	0.264491	0	0	103	896	999	0.4175	0	0	0	0
18S	1748	G	62	510	572	0.504363	0	0.335656	51	1858	1909	0.232833	0	0.18894	30	522	552	0.0102672	0	0.0101811	0.178259	0.133089
18S	1749	G	23	315	338	1.57584	0.267807	0.612479	35	1917	1952	0.0639358	0	0.0601226	19	234	253	1.00945	0.226388	0.503337	0.39198	0.238851
18S	1750	C	46	1582	1628	0.562779	0	0	99	2369	2468	0.285352	0	0	32	257	289	0.487088	0.0399426	0.328306	0.109435	0.154765
18S	1751	C	29	796	825	0.0272263	0	0	67	1093	1160	0.498115	0.0887603	0.332686	14	165	179	1.23759	0.205975	0.554468	0.295718	0.227865
18S	1752	C	50	797	847	0.0537605	0	0	108	964	1072	0.566201	0	0.361727	61	157	218	0.659107	0.00899561	0.398363	0.253363	0.179778
18S	1753	C	93	1024	1117	0.334774	0	0	135	941	1076	0.520458	0	0.342513	81	131	212	0.503339	0	0.335863	0.226125	0.159918
18S	1754	G	296	278	574	0.306493	0	0.234905	179	457	636	1.43754	0.20534	0.59013	198	60	258	0.0249678	0	0.0244517	0.283162	0.233445
18S	1755	C	325	366	691	0.00260116	0	0.00259815	122	872	994	0.484902	0	0.326776	193	94	287	0.16821	0	0	0.109791	0.153435
18S	1756	C	323	246	569	0.181189	0	0.153624	240	904	1144	0.245153	0	0.197024	110	141	251	0.0664903	0	0	0.116883	0.0845263
18S	1757	G	201	306	507	0.174606	0	0.1489	741	762	1503	0.128864	0	0	92	251	343	0.378908	0	0	0.0496335	0.0701923
18S	1758	G	459	399	858	0.399897	0	0	2364	718	3082	0.633297	0	0	172	164	336	0.385559	0	0	0	0
18S	1759	G	206	185	391	0.420833	0	0.29672	1455	729	2184	0.413527	0	0	85	107	192	0.161773	0	0.139871	0.14553	0.121202
18S	1760	G	200	81	281	0.851773	0.095347	0.46086	498	401	899	0.573593	0	0.364769	102	20	122	0.815899	0.125252	0.451329	0.425653	0.0432266
18S	1761	U	147	55	202	2.45386	0.0967536	0.711484	508	546	1054	0.627741	0	0.385876	94	31	125	1.60582	0.246852	0.618126	0.571829	0.1369
18S	1762	C	187	88	275	1.62097	0	0.619319	383	475	858	1.08179	0	0.519934	58	53	111	2.1371	0.193972	0.683179	0.607477	0.0671683
18S	1763	G	110	425	535	0.401389	0	0.286804	108	371	479	3.04301	0.126133	0.753048	39	99	138	1.76395	0	0.639864	0.559905	0.198563
18S	1764	G	123	365	488	0.688616	0	0.408294	267	707	974	0.992308	0	0.498326	38	116	154	1.71677	0	0.633421	0.513347	0.0925194
18S	1765	C	192	803	995	0.176718	0	0	270	1940	2210	0.198915	0	0	107	272	379	0.152135	0	0.132348	0.044116	0.0623895
18S	1766	C	310	102	412	1.33169	0	0.571721	242	1047	1289	0.501895	0	0.334347	100	70	170	2.00526	0	0.668551	0.524873	0.140402
18S	1767	C	3093	606	3699	0.828826	0	0	2320	4664	6984	0.808154	0	0	1446	799	2245	0.854561	0	0	0	0
18S	1768	A	293	240	533	0.927362	0	0.481624	244	1011	1255	0.606122	0	0.377569	146	159	305	1.03569	0	0.509585	0.456259	0.0568011
18S	1769	C	339	472	811	0.258539	0	0.205629	184	2147	2331	0.196846	0	0	102	367	469	0.399267	0	0.285775	0.163801	0.120358
18S	1770	G	267	600	867	0.154301	0	0.133808	159	1169	1328	0.45798	0	0.314282	98	405	503	0.359921	0	0.26505	0.237713	0.0761714
18S	1771	G	237	604	841	0.179018	0	0.15199	177	751	928	1.05324	0	0.513233	75	411	486	0.455076	0	0.313193	0.326138	0.147761
18S	1772	C	210	595	805	0.201034	0	0.167557	270	1352	1622	0.039796	0	0.0382956	62	410	472	0.50552	0	0.33625	0.180701	0.121994
18S	1773	C	300	349	649	0.61241	0	0.380173	412	746	1158	0.51415	0	0.339757	135	501	636	0.134223	0	0.118503	0.279478	0.115016
18S	1774	C	151	591	742	0.351996	0	0.260613	503	972	1475	0.0164559	0	0	109	1146	1255	0.52822	0	0	0.0868708	0.122854
18S	1775	U	99	1046	1145	0.0233275	0	0	226	1271	1497	0.0215324	0	0.0210923	78	933	1011	0.352383	0	0	0.00703078	0.00994302
18S	1776	G	176	500	676	1.02152	0.150177	0.505691	244	600	844	1.02544	0.178088	0.506577	134	450	584	0.242222	0	0.19526	0.402509	0.146548
18S	1777	G	484	273	757	1.23001	0.17872	0.551897	870	255	1125	0.686343	0.092191	0.407215	215	245	460	0.800627	0	0.445174	0.468096	0.0612495
18S	1778	C	805	144	949	1.10018	0.217034	0.524112	821	237	1058	1.06651	0.248267	0.516328	255	108	363	1.4264	0.182941	0.588534	0.542991	0.0323598
18S	1779	G	1785	252	2037	0.0366154	0	0.0353388	2780	158	2938	0.248433	0	0	610	142	752	0.145064	0	0.126834	0.0540575	0.0534446
18S	1780	G	2404	356	2760	0.13205	0	0	1870	291	2161	0.228415	0	0.186013	853	104	957	0.0898051	0	0	0.0620043	0.0876873
18S	1781	A	2507	256	2763	0.0494533	0	0	1905	656	2561	0.128316	0	0.113762	727	111	838	0.043822	0	0.0420303	0.0519309	0.046968
18S	1782	G	3102	186	3288	0.0815547	0	0	2884	737	3621	0.0937696	0	0	769	126	895	0.0648934	0	0.0610028	0.0203343	0.028757
18S	1783	C	5088	210	5298	0.372091	0	0	3620	510	4130	0.0644853	0	0	2002	125	2127	0.565226	0	0	0	0
18S	1784	G	4105	181	4286	0.058956	0	0	4076	168	4244	0.0270226	0	0.0263177	860	66	926	0.262663	0	0.208201	0.0781729	0.0925694
18S	1785	C	2029	181	2210	1.17284	0.179009	0.539885	3425	201	3626	0.333992	0	0.250422	425	88	513	1.54135	0.209604	0.606974	0.46576	0.154711
18S	1786	U	4225	263	4488	0.134311	0	0.118431	4872	341	5213	0.0595065	0	0	810	86	896	0.482695	0	0.325798	0.148076	0.134648
18S	1787	G	1910	193	2103	1.8558	0.413174	0.649943	2960	869	3829	0.439405	0.0244571	0.305324	552	96	648	1.20086	0.207621	0.546014	0.500427	0.144336
18S	1788	A	6665	371	7036	0.117807	0	0	7584	499	8083	0.335813	0	0	1959	178	2137	0.363185	0	0	0	0
18S	1789	G	7662	380	8042	0.157023	0	0	8438	874	9312	0.41875	0	0	1859	318	2177	0.338358	0	0	0	0
18S	1790	A	7964	1078	9042	0.196126	0	0	6325	395	6720	0.091043	0	0	1678	282	1960	0.258808	0	0	0	0
18S	1791	A	6845	897	7742	0.0356652	0	0.0344413	4459	430	4889	0.389271	0	0.280239	1234	297	1531	0.00263998	0	0.00263474	0.105772	0.124049
18S	1792	G	8168	491	8659	0.0184706	0	0	3308	757	4065	0.835525	0.13186	0.455258	1138	265	1403	0.136325	0	0.120045	0.191768	0.192653
18S	1793	A	9423	532	9955	0.141072	0	0	6858	523	7381	0.00369367	0	0.00368057	1263	187	1450	0.0942721	0	0.0862048	0.0299618	0.0397982
18S	1794	C	10237	1207	11444	0.254384	0	0	5583	594	6177	0.271702	0	0.21368	1672	308	1980	0.234921	0	0	0.0712266	0.10073
18S	1795	G	9611	295	9906	0.156279	0	0	3867	1364	5231	0.535848	0.0424027	0.348937	1468	296	1764	0.19283	0	0	0.116312	0.164491
18S	1796	G	10401	189	10590	0.269865	0	0	10428	495	10923	0.315208	0	0	1114	201	1315	0.0339412	0	0.0328512	0.0109504	0.0154862
18S	1797	U	9700	146	9846	0.276073	0	0	11764	395	12159	0.371635	0	0	1095	151	1246	0.0291277	0	0.0283253	0.00944178	0.0133527
18S	1798	C	8242	252	8494	0.240606	0	0	11837	453	12290	0.397568	0	0	1072	266	1338	0.141125	0	0	0	0
18S	1799	G	4551	192	4743	0.261334	0.0135425	0.207223	7677	407	8084	0.0552298	0	0	846	169	1015	0.0763451	0	0.0709949	0.0927393	0.0859843
18S	1800	A	3926	221	4147	0.233098	0	0.189071	5768	581	6349	0.155141	0	0.134323	763	152	915	0.0989447	0	0.0901256	0.13784	0.0404708
18S	1801	A	1732	205	1937	1.27472	0.225243	0.560513	5204	721	5925	0.158842	0	0.13709	515	91	606	0.528409	0.0316706	0.346098	0.3479	0.172866
18S	1802	C	1525	154	1679	1.18508	0.110233	0.542499	6697	896	7593	0.177444	0	0	625	143	768	0.0799017	0	0.074079	0.205526	0.240187
18S	1803	U	1700	317	2017	0.436334	0	0.303888	8209	1368	9577	0.456304	0	0	958	169	1127	0.338761	0	0	0.101296	0.143254
18S	1804	U	16	34	50	48.3778	0.930361	0.980137	96	49	145	36.3246	0.933083	0.973387	11	1	12	65.7265	0.962234	0.98615	0.979891	0.00521364
18S	1805	G	840	288	1128	0.760211	0.0422201	0.432104	1581	740	2321	0.907077	0.0993212	0.475745	340	266	606	0.37408	0	0.272567	0.393472	0.0873292
18S	1806	A	505	1312	1817	0.0348001	0	0.0336477	1833	862	2695	0.499172	0	0.333047	360	230	590	0.536717	0	0.349647	0.238781	0.145209
18S	1807	C	266	1419	1685	0.269711	0	0.212519	667	1512	2179	0.877171	0	0.467398	183	474	657	0.649916	0	0.394272	0.358063	0.107158
18S	1808	U	304	2036	2340	0.113128	0	0.10167	788	3182	3970	0.015935	0	0.0156889	271	633	904	0.413984	0	0.293007	0.136789	0.115906
18S	1809	A	334	1458	1792	0.982667	0	0.495768	761	2128	2889	0.541722	0	0.351454	343	638	981	0.502806	0	0.334805	0.394009	0.072275
18S	1810	U	187	1328	1515	1.98784	0.232078	0.665457	687	2199	2886	0.674537	0.00991327	0.402903	216	1169	1385	0.22809	0	0.185837	0.418066	0.196097
18S	1811	C	249	1918	2167	1.55127	0.296157	0.608148	546	2297	2843	0.991077	0.218098	0.497847	279	1629	1908	0.0264362	0	0.0257685	0.377254	0.252584
18S	1812	U	267	4012	4279	0.50439	0.111982	0.335331	465	4375	4840	0.315382	0.0545608	0.239803	294	1542	1836	0.2407	0	0.194089	0.256407	0.0588451
18S	1813	A	280	7217	7497	0.0837764	0	0	708	7144	7852	0.0591522	0	0	374	3090	3464	0.285557	0	0	0	0
18S	1814	G	580	8927	9507	0.212653	0	0	1574	7094	8668	0.045166	0	0	630	2668	3298	0.173534	0	0	0	0
18S	1815	A	667	13346	14013	0.433044	0	0	2591	8389	10980	0.182892	0	0	833	1839	2672	0.125872	0	0.111837	0.0372789	0.0527203
18S	1816	G	1842	11076	12918	0.325974	0	0	6016	5599	11615	0.160685	0	0	2456	1472	3928	0.226218	0	0	0	0
18S	1817	G	1415	10077	11492	0.185085	0	0	4655	4332	8987	0.222134	0	0.181776	1898	1500	3398	0.0407146	0	0	0.060592	0.08569
18S	1818	A	2000	10434	12434	0.227533	0	0	7195	5116	12311	0.0408472	0	0	2895	873	3768	0.10242	0	0	0	0
18S	1819	A	3011	2828	5839	0.787774	0.169518	0.440687	12630	6903	19533	0.383699	0	0	4476	659	5135	0.35776	0	0	0.146896	0.207742
18S	1820	G	1393	6484	7877	0.261737	0	0.207463	4435	6178	10613	0.280637	0	0.219155	1932	533	2465	0.460566	0.0826196	0.315421	0.247346	0.0483725
18S	1821	U	1446	11510	12956	0.302559	0	0	5032	7726	12758	0.0902152	0	0.0827558	2241	680	2921	0.215271	0	0.177188	0.086648	0.0723891
18S	1822	A	1642	6557	8199	0.0889011	0	0.0816521	5086	5633	10719	0.345474	0.0155053	0.256785	2304	583	2887	0.247634	0.0189523	0.198538	0.178992	0.0728214
18S	1823	A	2369	6171	8540	0.0296413	0	0	6771	6940	13711	0.0159058	0	0.0156579	2871	622	3493	0.0193411	0	0	0.00521929	0.00738119
18S	1824	A	3403	5925	9328	0.165411	0	0	11082	8575	19657	0.328415	0	0	3841	669	4510	0.287354	0	0	0	0
18S	1825	A	3269	4555	7824	0.0672233	0	0	11307	8241	19548	0.352764	0	0	2819	328	3147	0.0179303	0	0.0176199	0.00587331	0.00830611
18S	1826	G	3460	1805	5265	0.365299	0.00702542	0.267597	8947	4268	13215	0.0656233	0	0	3269	334	3603	0.197811	0	0	0.089199	0.126147
18S	1827	U	3447	3468	6915	0.059572	0	0	10221	5765	15986	0.285794	0	0	3053	496	3549	0.214833	0	0	0	0
18S	1828	C	3919	1178	5097	0.162818	0	0.140044	7107	5225	12332	0.109624	0	0	2809	812	3621	0.283566	0	0	0.0466812	0.0660172
18S	1829	G	2467	2826	5293	0.0155081	0	0.0152741	2982	2429	5411	1.03356	0.257769	0.508298	1209	601	1810	0.450684	0.116764	0.310788	0.27812	0.202597
18S	1830	U	2587	4828	7415	0.382855	0	0	4223	3439	7662	0.263677	0	0.20868	1194	717	1911	0.284554	0.00075558	0.22161	0.14343	0.101558
18S	1831	A	1579	1768	3347	0.316726	0.0301891	0.240595	2127	2626	4753	0.847878	0.129676	0.458891	793	545	1338	0.723849	0.142891	0.420085	0.37319	0.0950878
18S	1832	A	1584	936	2520	0.578271	0.0898374	0.366488	2506	3150	5656	0.324565	0	0.245068	865	351	1216	0.794129	0.136264	0.442829	0.351462	0.0814318
18S	1833	C	2868	602	3470	0.000147252	0	0	4034	3484	7518	0.141529	0	0	1451	451	1902	0.0171659	0	0.0168849	0.0056283	0.00795962
18S	1834	A	1761	614	2375	0.320595	0	0.242843	3438	3316	6754	0.165234	0	0	1202	292	1494	0.216016	0	0.17774	0.140194	0.102633
18S	1835	A	1855	550	2405	0.155537	0	0.13465	3362	3913	7275	0.313382	0	0	1563	371	1934	0.171151	0	0	0.0448833	0.0634746
18S	1836	G	1868	590	2458	0.0150784	0	0	2201	1971	4172	0.224246	0	0.183206	1706	1018	2724	0.46314	0	0	0.0610688	0.0863643
18S	1837	G	1163	432	1595	0.311048	0.0385248	0.237365	2469	2216	4685	0.0208778	0	0.0204551	1331	664	1995	0.226303	0	0	0.0859401	0.107399
18S	1838	U	1360	614	1974	0.0461716	0	0	1358	1585	2943	0.6885	0.123664	0.40784	1188	358	1546	0.189593	0	0.159463	0.189101	0.167814
18S	1839	U	852	615	1467	0.299152	0	0.230388	1069	1245	2314	1.26283	0.216134	0.558182	468	554	1022	1.07731	0.00834562	0.518853	0.435808	0.146138
18S	1840	U	469	1021	1490	0.220314	0	0.180638	607	2048	2655	0.996812	0.168844	0.499296	266	483	749	2.13163	0.256313	0.680967	0.453634	0.206795
18S	1841	C	332	1002	1334	0.371336	0.0153587	0.270932	1037	3609	4646	0.120642	0	0.107675	201	474	675	2.79459	0.388736	0.736754	0.371787	0.266538
18S	1842	C	354	849	1203	0.583647	0.0931531	0.36874	961	3297	4258	0.299434	0.0106976	0.230476	135	1094	1229	1.25888	0.203519	0.557503	0.385573	0.134038
18S	1843	G	182	906	1088	0.840659	0.214423	0.456944	352	5515	5867	0.00502916	0	0	87	2363	2450	0.180738	0	0.153125	0.203356	0.189898
18S	1844	U	177	1502	1679	0.193598	0	0.162278	355	6609	6964	0.148332	0	0	97	6300	6397	0.592826	0	0	0.0540926	0.0764985
18S	1845	A	226	2802	3028	0.381307	0	0	249	10167	10416	0.446931	0	0	108	4896	5004	0.432439	0	0	0	0
18S	1846	G	159	2274	2433	0.141208	0	0	64	8043	8107	0.214389	0	0	72	4097	4169	0.287703	0	0	0	0
18S	1847	G	35	2324	2359	0.0404991	0	0	186	5979	6165	0.110953	0	0.0998861	16	3220	3236	0.0441184	0	0	0.0332954	0.0470868
18S	1848	U	13	3177	3190	0.249695	0	0	44	8185	8229	0.167675	0	0	4	4233	4237	0.302375	0	0	0	0
18S	1849	G	1	3021	3022	0.16033	0	0	11	8327	8338	0.19529	0	0	0	3835	3835	0.261033	0	0	0	0
18S	1850	A	3	1475	1478	0.923477	0.161805	0.480277	3	3669	3672	0.915446	0.163279	0.477996	0	1637	1637	0.736583	0.146149	0.424306	0.46086	0.0258644
18S	1851	A	1	1129	1130	1.6066	0.327045	0.616568	31	3792	3823	0.727295	0.0231286	0.421124	0	802	802	2.09946	0.381228	0.677635	0.571776	0.109405
18S	1852	C	0	3293	3293	0.198526	0	0	13	7467	7480	0.249316	0	0	3	1233	1236	0.671661	0	0.401987	0.133996	0.189498
18S	1853	C	28	3692	3720	0.324259	0	0	7	7533	7540	0.320351	0	0	3	1912	1915	0.117826	0	0	0	0
18S	1854	U	0	4690	4690	0.512295	0	0	0	9724	9724	0.528174	0	0	1	2163	2164	0.338075	0	0	0	0
18S	1855	G	0	2716	2716	0.124778	0	0	0	3020	3020	0.638813	0	0.389881	0	932	932	0.394069	0	0.282893	0.224258	0.16448
18S	1856	C	0	2945	2945	0.252708	0	0	0	4043	4043	0.0442823	0	0.0424146	0	1430	1430	0.274051	0	0	0.0141382	0.0199944
18S	1857	G	0	2175	2175	0.0156658	0	0.0154312	0	1411	1411	2.0422	0.252734	0.671447	0	886	886	0.127684	0	0.11334	0.266739	0.28895
18S	1858	G	0	1057	1057	1.13434	0.225491	0.531707	0	1677	1677	1.4857	0.127498	0.597843	0	251	251	3.0134	0.465958	0.751578	0.627043	0.0921061
18S	1859	A	0	545	545	2.85877	0.447087	0.741202	0	1466	1466	1.6415	0.113967	0.621587	0	347	347	1.80951	0.23179	0.644726	0.669172	0.0518016
18S	1860	A	0	755	755	1.46944	0.171903	0.59537	0	4857	4857	0.343523	0	0	0	685	685	0.27381	0	0.2152	0.27019	0.246149
18S	1861	G	0	1898	1898	0.196624	0	0	0	4823	4823	0.406055	0	0	0	555	555	0.58725	0	0.370399	0.123466	0.174608
18S	1862	G	0	1880	1880	0.234154	0	0	0	885	885	2.89046	0.399882	0.743176	0	1124	1124	0.224158	0	0	0.247725	0.350337
18S	1863	A	0	1975	1975	0.358654	0	0	0	3289	3289	0.0836846	0	0	0	672	672	0.319052	0	0.242153	0.0807176	0.114152
18S	1864	U	0	1821	1821	0	0	0	0	5410	5410	0	0	0	0	591	591	0	0	0	0	0
18S	1865	C	0	1130	1130	0	0	0	0	3026	3026	0	0	0	0	1562	1562	0	0	0	0	0
18S	1866	A	0	796	796	0	0	0	0	2464	2464	0	0	0	0	953	953	0	0	0	0	0
18S	1867	U	0	1200	1200	0	0	0	0	3133	3133	0	0	0	0	1849	1849	0	0	0	0	0
18S	1868	U	0	1260	1260	0	0	0	0	4842	4842	0	0	0	0	1490	1490	0	0	0	0	0
18S	1869	A	0	61	61	0	0	0	0	142	142	0	0	0	0	50	50	0	0	0	0	0
28S	1	C	1150	0	1150	0	0	0	1083	0	1083	0	0	0	615	0	615	0	0	0	0	0
28S	2	G	1011	0	1011	0	0	0	1213	0	1213	0	0	0	384	0	384	0	0	0	0	0
28S	3	C	703	0	703	0	0	0	587	0	587	0	0	0	260	0	260	0	0	0	0	0
28S	4	G	467	0	467	0	0	0	445	0	445	0	0	0	197	0	197	0	0	0	0	0
28S	5	A	427	0	427	0	0	0	317	0	317	0	0	0	148	0	148	0	0	0	0	0
28S	6	C	541	0	541	0	0	0	292	0	292	0	0	0	178	0	178	0	0	0	0	0
28S	7	C	1682	0	1682	0.80066	0	0.444795	759	0	759	0.353143	0	0.261234	315	0	315	0.6673	0	0.400989	0.369006	0.0782766
28S	8	U	2890	0	2890	0.326338	0	0.246109	1079	0	1079	0.0762963	0	0.0709489	338	0	338	1.07863	0	0.519651	0.278903	0.184644
28S	9	C	2161	0	2161	1.33486	0.212713	0.571822	1014	0	1014	0.306787	0	0.234942	351	0	351	1.56509	0.19086	0.610826	0.47253	0.168753
28S	10	A	5299	0	5299	0.101868	0	0.092466	1373	0	1373	0.0382339	0	0.0368517	622	0	622	0.761584	0.0880454	0.432723	0.187347	0.174986
28S	11	G	6948	0	6948	0.0141667	0	0	1763	0	1763	0.128578	0	0	1140	0	1140	0.0908852	0	0.0833802	0.0277934	0.0393058
28S	12	A	7428	0	7428	0.0903277	0	0.0828548	1889	0	1889	0.120012	0	0	1121	0	1121	0.287255	0	0.223308	0.102054	0.0921703
28S	13	U	11797	0	11797	0.275893	0	0	2351	0	2351	0.237509	0	0	1844	0	1844	0.194116	0	0	0	0
28S	14	C	11940	0	11940	0.235165	0	0	3028	0	3028	0.397821	0	0	3079	0	3079	0.535368	0	0	0	0
28S	15	A	13449	29	13478	0.307623	0	0	2401	33	2434	0.193589	0	0	2634	3	2637	0.416629	0	0	0	0
28S	16	G	12037	80	12117	0.187648	0	0	1351	42	1393	0.604408	0.0679181	0.376886	2565	10	2575	0.385119	0	0	0.125629	0.177666
28S	17	A	12046	99	12145	0.197215	0	0	1662	28	1690	0.436783	0	0.304126	1881	17	1898	0.136072	0	0	0.101375	0.143366
28S	18	C	13928	169	14097	0.357521	0	0	1470	91	1561	0.655456	0.0917442	0.39609	1620	37	1657	0.0459255	0	0	0.13203	0.186719
28S	19	G	8127	166	8293	0.0894381	0	0.0821048	2688	48	2736	0.0552795	0	0	561	13	574	1.7858	0.362173	0.641437	0.241181	0.285002
28S	20	U	5163	342	5505	0.524815	0.0649774	0.344224	2013	112	2125	0.323267	0	0.244382	558	69	627	1.32891	0.225254	0.571005	0.386537	0.136659
28S	21	G	5079	776	5855	0.272687	0	0.21429	1970	211	2181	0.386159	0.0397384	0.278674	775	170	945	0.360571	0	0.26522	0.252728	0.0277296
28S	22	G	6277	1873	8150	0.231156	0	0	3036	831	3867	0.169775	0	0	1275	183	1458	0.201881	0	0	0	0
28S	23	C	4396	1215	5611	0.0249347	0	0.0243323	4023	1218	5241	0.332939	0	0	874	326	1200	0.0267092	0	0	0.00811076	0.0114703
28S	24	G	2527	521	3048	0.716588	0.0940129	0.417529	2795	511	3306	0.243084	0	0.195597	725	166	891	0.373156	0	0.271973	0.295033	0.0920591
28S	25	A	1585	503	2088	1.1693	0.254247	0.539142	1689	1383	3072	0.471523	0.0530562	0.320503	498	199	697	0.86014	0.144408	0.462762	0.440802	0.0905997
28S	26	C	2011	492	2503	0.609514	0.0659842	0.378788	1986	1727	3713	0.246425	0	0.197748	446	328	774	0.803111	0.192903	0.445722	0.340753	0.104747
28S	27	C	3163	253	3416	0.0808441	0	0.0748175	2938	2129	5067	0.0775037	0	0	982	439	1421	0.00976715	0	0.00967942	0.0281656	0.0332237
28S	28	C	3358	460	3818	0.0830264	0	0	4633	2355	6988	0.33717	0	0	1389	536	1925	0.247214	0	0	0	0
28S	29	G	3500	475	3975	0.171795	0	0	5098	1810	6908	0.325855	0	0	1663	475	2138	0.312015	0	0	0	0
28S	30	C	2219	695	2914	0.189041	0	0.159032	4442	1777	6219	0.255113	0	0	1292	656	1948	0.20956	0	0	0.0530107	0.0749685
28S	31	U	1609	1286	2895	0.311779	0	0.237739	3101	2843	5944	0.231384	0	0	852	1060	1912	0.151374	0	0	0.0792463	0.112071
28S	32	G	1032	1295	2327	0.840063	0.176796	0.456647	1427	1640	3067	0.531182	0.0831897	0.346984	517	1149	1666	0.0322935	0	0.0313015	0.278311	0.180308
28S	33	A	1065	1965	3030	0.57244	0.113719	0.364122	1249	2120	3369	0.303749	0	0.233034	414	1320	1734	0.0157028	0	0.0154689	0.204208	0.143789
28S	34	A	1306	3161	4467	0.116038	0	0.103994	1372	2621	3993	0.00974796	0	0	501	828	1329	0.356065	0.0991713	0.262718	0.122237	0.108027
28S	35	U	1311	3598	4909	0.114141	0	0.102466	944	2777	3721	0.04817	0	0	363	1191	1554	0.127996	0	0.113537	0.072001	0.0511126
28S	36	U	947	5107	6054	0.0222314	0	0	877	2956	3833	0.195827	0	0	323	1241	1564	0.0878452	0	0.080799	0.026933	0.038089
28S	37	U	521	7483	8004	0.184218	0	0	501	2660	3161	0.113504	0	0	160	1972	2132	0.248528	0	0	0	0
28S	38	A	350	7360	7710	0.0588611	0	0	303	1487	1790	0.460878	0.12568	0.315601	96	1841	1937	0.191348	0	0	0.1052	0.148776
28S	39	A	426	9341	9767	0.221886	0	0	356	1414	1770	0.404486	0.0593934	0.288112	110	1711	1821	0.173296	0	0	0.0960372	0.135817
28S	40	G	419	5735	6154	0.390848	0.0404226	0.281047	337	1054	1391	0.722661	0.142796	0.419678	58	1413	1471	0.0048913	0	0.00487079	0.235198	0.17242
28S	41	C	455	8449	8904	0.0188134	0	0	443	1291	1734	0.254396	0	0.202897	128	1450	1578	0.118542	0	0	0.0676324	0.0956466
28S	42	A	249	9134	9383	0.0551459	0	0	355	1055	1410	0.461525	0.00853397	0.315936	55	1105	1160	0.150981	0	0.131274	0.14907	0.129593
28S	43	U	396	12539	12935	0.342827	0	0	542	1691	2233	0.138968	0	0	86	1251	1337	0.102475	0	0	0	0
28S	44	A	261	9857	10118	0.155229	0	0	369	1362	1731	0.151719	0	0.131799	71	904	975	0.160394	0	0.138346	0.0900483	0.0637298
28S	45	U	275	8143	8418	0.00619498	0	0.00615757	339	2280	2619	0.217061	0	0	59	637	696	0.51913	0.083571	0.342051	0.11607	0.159813
28S	46	U	256	9106	9362	0.152861	0	0	381	1975	2356	0.00739169	0	0.00734055	47	1054	1101	0.158308	0	0	0.00244685	0.00346037
28S	47	A	195	10200	10395	0.284094	0	0	243	1233	1476	0.925765	0.119886	0.480895	49	669	718	0.323366	0	0.244608	0.241834	0.196334
28S	48	G	129	5353	5482	0.340987	0.0477767	0.254315	199	1125	1324	1.35965	0.264897	0.576392	22	516	538	0.847227	0.112792	0.459109	0.429939	0.133095
28S	49	U	129	5806	5935	0.109835	0	0.0989798	156	2895	3051	0.0708388	0	0.0661729	21	442	463	1.19468	0.203561	0.544889	0.23668	0.218347
28S	50	C	142	3540	3682	0.641732	0.10619	0.390952	165	2728	2893	0.247858	0	0.198682	20	1048	1068	0.0905415	0	0	0.196544	0.159613
28S	51	A	177	5203	5380	0.0149497	0	0.0147322	153	3918	4071	0.0424089	0	0	31	717	748	0.486708	0.0131351	0.327667	0.114133	0.151111
28S	52	G	173	5097	5270	0.03237	0	0	287	5910	6197	0.380962	0	0	30	835	865	0.413459	0.0226403	0.292755	0.097585	0.138006
28S	53	C	146	4070	4216	0.118283	0	0.105795	167	6361	6528	0.390388	0	0	37	1512	1549	0.213513	0	0	0.0352648	0.049872
28S	54	G	286	2320	2606	0.684273	0.0901028	0.406365	538	3493	4031	0.0849923	0	0.0783524	93	2035	2128	0.432211	0	0	0.161572	0.176025
28S	55	G	528	2012	2540	0.629866	0.00719517	0.386546	874	3879	4753	0.0913149	0	0	160	952	1112	0.230049	0	0.187161	0.191236	0.157833
28S	56	A	712	2723	3435	0.0967857	0	0.0882683	1073	3805	4878	0.144021	0	0	196	1046	1242	0.104058	0	0.0943194	0.0608626	0.0431072
28S	57	G	750	6538	7288	0.570856	0	0	1556	4603	6159	0.381555	0	0	175	2028	2203	0.440159	0	0	0	0
28S	58	G	817	3836	4653	0.338963	0	0	1287	1409	2696	0.435673	0.0401	0.303541	233	1817	2050	0.410954	0	0	0.10118	0.143091
28S	59	A	851	1551	2402	0.22956	0	0.186764	1748	1910	3658	0.101427	0	0	279	1060	1339	0.086791	0	0	0.0622548	0.0880415
28S	60	G	868	1545	2413	0.094113	0	0.0860502	1448	1214	2662	0.0998456	0	0.0908125	316	523	839	0.401892	0.0344371	0.286922	0.154595	0.0935894
28S	61	A	704	1015	1719	0.487862	0	0.328023	1297	1022	2319	0.132342	0	0.116919	479	315	794	0.344486	0	0.256461	0.233801	0.0876596
28S	62	A	807	741	1548	0.605774	0	0.377399	1123	839	1962	0.183019	0	0.154772	412	197	609	0.744663	0.0742003	0.427225	0.319799	0.118451
28S	63	G	886	428	1314	0.791136	0	0.441883	858	453	1311	0.546308	0.00716744	0.353472	522	130	652	0.573915	0.00403685	0.364997	0.386784	0.0392438
28S	64	A	647	269	916	1.2546	0.152785	0.556731	711	452	1163	0.415664	0.016705	0.293796	405	106	511	0.864974	0.0958693	0.464286	0.438271	0.108908
28S	65	A	780	230	1010	1.00085	0.173944	0.500459	645	348	993	0.510999	0.0143833	0.338412	565	124	689	0.342383	0	0.255332	0.364734	0.101789
28S	66	A	1239	160	1399	0.685278	0	0.406798	751	277	1028	0.429694	0	0.300754	781	34	815	0.4064	0	0.289217	0.332256	0.0529192
28S	67	C	2441	126	2567	0.0750736	0	0.0698564	778	271	1049	0.463005	0	0.316682	952	63	1015	0.5035	0	0.335104	0.240547	0.120931
28S	68	U	3248	255	3503	0.0692796	0	0	890	565	1455	0.160462	0	0.138356	1398	59	1457	0.315181	0	0.239773	0.126043	0.0982735
28S	69	A	2271	136	2407	0.58032	0	0.367313	487	167	654	2.09274	0.316198	0.676996	1176	43	1219	0.860765	0	0.46279	0.502367	0.129488
28S	70	A	1572	108	1680	1.55704	0.184281	0.609065	425	205	630	2.57355	0.422126	0.720486	666	30	696	2.76713	0.351998	0.734826	0.688126	0.05621
28S	71	C	3511	95	3606	0.229273	0	0.186553	831	318	1149	1.11297	0.207427	0.526949	1644	53	1697	0.62357	0	0.384213	0.365905	0.139567
28S	72	C	7946	121	8067	0.486713	0	0	3726	344	4070	0.437976	0	0	4984	56	5040	0.49812	0	0	0	0
28S	73	A	9053	370	9423	0.573517	0	0	3564	268	3832	0.357979	0	0	6667	40	6707	0.643797	0	0	0	0
28S	74	G	8465	335	8800	0.558107	0	0	4884	234	5118	0.537054	0	0	6263	18	6281	0.625501	0	0	0	0
28S	75	G	3899	378	4277	0.0534648	0	0	4295	264	4559	0.474247	0	0	3097	35	3132	0.200596	0	0	0	0
28S	76	A	3507	271	3778	0.0106201	0	0.0105112	2369	411	2780	0.064677	0	0	2309	23	2332	0.00108587	0	0	0.00350375	0.00495505
28S	77	U	2247	270	2517	0.437269	0	0.30432	1870	445	2315	0.144876	0	0.126591	1188	26	1214	0.799314	0	0.444436	0.291782	0.130062
28S	78	U	969	245	1214	1.73845	0.229284	0.63502	975	548	1523	0.790471	0.126519	0.44165	385	14	399	3.87083	0.465127	0.795104	0.623925	0.14451
28S	79	C	446	104	550	4.02321	0.390712	0.801214	820	572	1392	0.824017	0.0936815	0.451937	145	19	164	8.12687	0.530769	0.891025	0.714725	0.189402
28S	80	C	233	132	365	5.00686	0.404034	0.833903	384	676	1060	1.27678	0.179229	0.561016	46	28	74	12.8144	0.394396	0.928508	0.774476	0.155802
28S	81	C	464	228	692	1.46516	0.113391	0.594695	396	691	1087	1.02421	0.115637	0.506211	63	66	129	4.31444	0	0.81301	0.637972	0.128935
28S	82	U	975	1539	2514	0.474659	0	0	921	1326	2247	0.135256	0	0	126	48	174	2.13314	0	0.682076	0.227359	0.321534
28S	83	C	832	492	1324	0.0136184	0	0.0134455	1175	1716	2891	0.349178	0	0	112	134	246	1.05911	0	0.515366	0.176271	0.23984
28S	84	A	1237	290	1527	0.143092	0	0	1812	1478	3290	0.441581	0	0	193	134	327	0.680759	0	0.405767	0.135256	0.19128
28S	85	G	644	500	1144	0.247356	0	0.198443	949	1084	2033	0.0410248	0	0	111	239	350	0.760019	0.0550197	0.432524	0.210322	0.176777
28S	86	U	653	830	1483	0.0932989	0	0.0853897	921	943	1864	0.035913	0	0.0346859	101	395	496	0.480416	0.0177957	0.324956	0.148344	0.126587
28S	87	A	372	1128	1500	0.249115	0	0.19954	706	675	1381	0.392571	0	0.28205	70	1237	1307	0.396679	0	0	0.16053	0.118404
28S	88	A	314	928	1242	0.82426	0.0758223	0.452032	725	1025	1750	0.0486325	0	0.0464024	91	856	947	0.0655415	0	0.061571	0.186668	0.187743
28S	89	C	276	1203	1479	0.711021	0.11517	0.415718	744	1624	2368	0.308611	0	0	95	1377	1472	0.208328	0	0	0.138573	0.195971
28S	90	G	215	1799	2014	0.42456	0.0614883	0.298133	909	987	1896	0.200861	0	0	60	1358	1418	0.0432073	0	0.0414457	0.113193	0.131862
28S	91	G	250	1883	2133	0.469723	0.0637732	0.319702	384	539	923	0.546429	0.103676	0.353596	61	610	671	1.63262	0.226918	0.620501	0.431266	0.134523
28S	92	C	164	4171	4335	0.275861	0	0	311	860	1171	0.0861206	0	0.0793543	56	1551	1607	0.179871	0	0.15253	0.0772949	0.0622873
28S	93	G	216	3927	4143	0.189173	0	0	334	314	648	0.922804	0.163024	0.480311	63	1616	1679	0.202923	0	0.168775	0.216362	0.198952
28S	94	A	129	5892	6021	0.449175	0	0	345	953	1298	0.106655	0	0	55	2281	2336	0.111216	0	0	0	0
28S	95	G	135	5285	5420	0.347125	0	0	324	695	1019	0.190523	0	0.160165	59	2976	3035	0.29847	0	0	0.0533883	0.0755024
28S	96	U	98	5352	5450	0.348126	0	0	247	557	804	0.537971	0	0.350075	56	4557	4613	0.571839	0	0	0.116692	0.165027
28S	97	G	66	2781	2847	0.325484	0	0.245624	132	536	668	0.876947	0.129972	0.467592	41	2251	2292	0.0388138	0	0	0.237739	0.190975
28S	98	A	89	2289	2378	0.531867	0.062975	0.347297	124	562	686	0.88635	0.117758	0.470238	41	2824	2865	0.284682	0	0	0.272512	0.199124
28S	99	A	125	2188	2313	0.44031	0	0.305797	171	965	1136	0.148901	0	0.129702	53	948	1001	1.09531	0.0590035	0.522993	0.319497	0.160852
28S	100	C	212	2829	3041	0.0340931	0	0	495	1371	1866	0.230149	0	0	109	1985	2094	0.145038	0	0	0	0
28S	101	A	219	3435	3654	0.305545	0	0	514	2017	2531	0.39964	0	0	129	1962	2091	0.234242	0	0	0	0
28S	102	G	135	2541	2676	0.120437	0	0	277	1898	2175	0.183956	0	0	41	1283	1324	0.0974256	0	0.0888376	0.0296125	0.0418784
28S	103	G	92	2303	2395	0.144398	0	0	185	1089	1274	0.582405	0	0.368233	29	850	879	0.348775	0	0.258805	0.209013	0.154399
28S	104	G	75	1026	1101	0.805324	0.132372	0.446307	224	651	875	1.54077	0.244224	0.606691	27	196	223	3.84449	0.48266	0.794312	0.61577	0.142217
28S	105	A	78	724	802	1.31346	0.19732	0.568053	222	1179	1401	0.665121	0.0880236	0.399614	35	202	237	2.82694	0.345301	0.739506	0.569058	0.138762
28S	106	A	68	726	794	1.16548	0.1106	0.538521	92	3618	3710	0.410533	0	0	30	362	392	1.13953	0.0211634	0.533241	0.357254	0.252626
28S	107	G	41	2133	2174	0.35551	0	0	69	3025	3094	0.254511	0	0	17	1058	1075	0.386235	0	0	0	0
28S	108	A	22	1889	1911	0.359484	0	0	23	3846	3869	0.434473	0	0	11	840	851	0.313185	0	0	0	0
28S	109	G	34	862	896	0.325245	0	0.245629	74	2069	2143	0.0802342	0	0.0743069	22	405	427	0.395691	0	0.283984	0.201307	0.0911573
28S	110	C	67	599	666	0.619657	0	0.38294	157	2295	2452	0.0890112	0	0	39	388	427	0.348209	0	0.258723	0.213888	0.159517
28S	111	C	187	749	936	0.0547492	0	0.0519599	404	2035	2439	0.0897131	0	0	124	474	598	0.0695233	0	0	0.01732	0.0244941
28S	112	C	225	878	1103	0.163466	0	0	392	1661	2053	0.050092	0	0.0477246	204	494	698	0.2409	0	0	0.0159082	0.0224976
28S	113	A	232	836	1068	0.200509	0	0	495	1355	1850	0.0386398	0	0.0372216	268	295	563	0.0876675	0	0	0.0124072	0.0175465
28S	114	G	162	398	560	0.361557	0	0.265895	406	1238	1644	0.0420331	0	0.0403611	190	167	357	0.311111	0	0.237795	0.18135	0.100352
28S	115	C	237	349	586	0.0777967	0	0.0722955	495	505	1000	0.518204	0.0302611	0.341552	619	109	728	0.495275	0	0	0.137949	0.146963
28S	116	G	258	231	489	0.165193	0	0.142022	814	406	1220	0.0843207	0	0.0778224	433	47	480	0.263664	0	0	0.0732813	0.0580689
28S	117	C	329	210	539	0.0609671	0	0	1477	418	1895	0.443747	0	0	202	40	242	0.377138	0.0427428	0.274677	0.091559	0.129484
28S	118	C	391	219	610	0.307529	0	0	585	420	1005	0.034471	0	0	88	28	116	1.50959	0.279328	0.603584	0.201195	0.284532
28S	119	G	142	102	244	0.556145	0.0683231	0.358326	250	282	532	0.614447	0.109662	0.381035	61	63	124	0.898756	0.0715945	0.475342	0.404901	0.0506646
28S	120	A	36	96	132	1.40276	0.304486	0.585644	93	299	392	0.863302	0.137166	0.463952	38	74	112	0.730875	0	0.424428	0.491341	0.0686067
28S	121	A	38	95	133	1.03756	0.127562	0.511089	17	243	260	1.38459	0.191485	0.581575	22	73	95	0.723032	0	0.42218	0.504948	0.0652174
28S	122	U	4	122	126	0.82196	0	0.453099	10	320	330	0.616314	0	0.382022	3	71	74	0.634667	0	0.391447	0.408856	0.0315199
28S	123	C	8	210	218	0.146322	0	0	6	242	248	0.863588	0	0.464401	9	75	84	0.107582	0	0.0981749	0.187525	0.199841
28S	124	C	6	151	157	0.0196906	0	0.019431	15	345	360	0.0285319	0	0	8	67	75	0.104094	0	0.0954168	0.0382826	0.0411714
28S	125	C	16	97	113	0.235283	0	0.191831	10	306	316	0.00504732	0	0	4	83	87	0.114268	0	0	0.0639436	0.09043
28S	126	C	10	131	141	0.102582	0	0	11	301	312	0.0445154	0	0	6	83	89	0.181481	0	0	0	0
28S	127	G	8	59	67	0.95719	0.156219	0.492766	9	210	219	0.357374	0.068296	0.264168	5	31	36	1.02973	0.279588	0.51417	0.423701	0.113145
28S	128	C	7	79	86	0.532184	0.00973141	0.349962	12	273	285	0.00532246	0	0.00531275	11	45	56	0.252437	0	0.20442	0.186565	0.141268
28S	129	C	31	61	92	0.458423	0	0.316663	71	226	297	0.0659582	0	0	19	38	57	0.212835	0	0.178016	0.164893	0.12961
28S	130	C	26	75	101	0.321786	0	0.245267	104	193	297	0.0843028	0	0	11	68	79	0.165833	0	0	0.0817558	0.11562
[truncated: 4,939 more rows]
