# Supplementary material for: Profiling of ribose methylations in ribosomal RNA from diffuse large B-cell lymphoma patients for evaluation of ribosomes as drug targets
Source: NAR Cancer. 2020 Dec 22;2(4):zcaa035. doi: 10.1093/narcan/zcaa035 (PMC8210301; doi:10.1093/narcan/zcaa035)
Supplement: zcaa035_Supplemental_Files [file zcaa035_supplemental_files.zip › Data_S1_OCI_Ly3.xls]

## Sheet: OCI_Ly3
Data_handling_v3			OCI-Ly3_1						OCI-Ly3_2						OCI-Ly3_3						Average
RNA	Position	Nucl	5'_reads	3'_reads	5'+3'	v5_score	v6_score	Meth%	5'_reads	3'_reads	5'+3'	v5_score	v6_score	Meth%	5'_reads	3'_reads	5'+3'	v5_score	v6_score	Meth%	Av.Meth%	Std.dev.	>=0.75
18S	1	U	2120	0	2120	0	0	0	4216	0	4216	0	0	0	935	0	935	0	0	0	0	0
18S	2	A	1280	0	1280	0	0	0	2982	0	2982	0	0	0	613	0	613	0	0	0	0	0
18S	3	C	2112	0	2112	0	0	0	3613	0	3613	0	0	0	1159	0	1159	0	0	0	0	0
18S	4	C	3634	0	3634	0	0	0	5788	0	5788	0	0	0	2819	0	2819	0	0	0	0	0
18S	5	U	4038	0	4038	0	0	0	5993	0	5993	0	0	0	4100	0	4100	0	0	0	0	0
18S	6	G	3418	0	3418	0	0	0	4256	0	4256	0	0	0	5514	0	5514	0	0	0	0	0
18S	7	G	2050	0	2050	0.0164906	0	0	2347	0	2347	0.271664	0	0.2137	908	0	908	0.937514	0	0.48415	0.232617	0.198105
18S	8	U	2068	0	2068	0.133097	0	0	2643	0	2643	0.0224996	0	0	898	0	898	0.781893	0	0.439073	0.146358	0.206981
18S	9	U	1854	0	1854	0.124528	0	0	2132	0	2132	0.11682	0	0.104645	1262	0	1262	0.126982	0	0.112753	0.072466	0.051348
18S	10	G	916	0	916	0.606967	0.0810132	0.377966	1128	0	1128	0.920382	0.0660307	0.479491	575	0	575	1.27867	0	0.561574	0.473011	0.0750977
18S	11	A	322	0	322	2.82786	0.408904	0.739356	446	0	446	3.25996	0.376593	0.765658	187	0	187	4.96921	0.101239	0.833216	0.77941	0.039533	1
18S	12	U	175	0	175	4.63535	0.476277	0.823379	315	0	315	4.26825	0.478417	0.810671	83	0	83	9.92791	0.456483	0.909482	0.847844	0.0438924	1
18S	13	C	160	0	160	4.19124	0.374244	0.808335	384	0	384	3.28522	0.396228	0.767105	123	0	123	4.6853	0.441859	0.825279	0.800239	0.0244294	1
18S	14	C	343	0	343	1.32949	0	0.571435	1229	0	1229	0.343812	0	0.256003	443	0	443	0.552152	0	0.35625	0.394563	0.131593
18S	15	U	465	1	466	0.818534	0	0.450637	2007	10	2017	0.109079	0	0	745	0	745	0.0480042	0	0	0.150212	0.212432
18S	16	G	275	2	277	2.75568	0.296575	0.73444	1076	3	1079	1.15328	0.0973162	0.535823	320	1	321	1.64065	0.235694	0.622037	0.630767	0.0813196
18S	17	C	571	7	578	1.0033	0.100918	0.501256	2117	26	2143	0.194071	0	0.162593	809	2	811	0.132499	0	0.117124	0.260324	0.171373
18S	18	C	883	155	1038	0.337761	0	0.252664	2521	31	2552	0.223854	0	0.182968	1552	6	1558	0.287969	0	0	0.145211	0.106549
18S	19	A	1172	309	1481	0.0785125	0	0.0728426	3725	335	4060	0.134017	0	0	1729	22	1751	0.234132	0	0	0.0242809	0.0343383
18S	20	G	1041	1054	2095	0.10124	0	0	2294	761	3055	0.487216	0	0.327675	786	41	827	1.14669	0.0830615	0.534466	0.28738	0.220047
18S	21	U	1162	1606	2768	0.305233	0	0	3106	2026	5132	0.112908	0	0	1042	231	1273	0.438453	0	0.304975	0.101658	0.143767
18S	22	A	2097	1677	3774	0.409189	0	0	4385	2681	7066	0.23794	0	0	1591	383	1974	0.0736034	0	0.0685897	0.0228632	0.0323335
18S	23	G	861	804	1665	0.700173	0	0.41197	2200	1783	3983	0.632678	0	0.387569	1048	594	1642	0.490843	0	0.329373	0.376304	0.0346481
18S	24	C	1262	2048	3310	0.0524716	0	0	3803	3966	7769	0.12144	0	0	1752	2207	3959	0.374147	0	0	0	0
18S	25	A	1008	1447	2455	0.458469	0	0.314437	3561	2800	6361	0.175308	0	0.149179	1550	1644	3194	0.146253	0	0	0.154539	0.128424
18S	26	U	1697	2575	4272	0.155894	0	0	6001	6622	12623	0.439553	0	0	2447	2037	4484	0.402339	0	0	0	0
18S	27	A	14	68	82	49.788	0.938091	0.980543	33	313	346	23.8282	0.847196	0.959835	28	286	314	9.19778	0.668618	0.90222	0.947533	0.0331372	1
18S	28	U	1503	5229	6732	0.482559	0	0	3758	13465	17223	0.621004	0	0	2539	3123	5662	0.547319	0	0	0	0
18S	29	G	2691	2429	5120	0.288616	0	0	3503	6078	9581	0.263144	0	0	1412	1890	3302	0.174162	0	0	0	0
18S	30	C	3563	4290	7853	0.583343	0	0	4032	6622	10654	0.39098	0	0	1711	2340	4051	0.392336	0	0	0	0
18S	31	U	1662	3216	4878	0.298886	0	0	2261	3765	6026	0.0483804	0	0.0461551	1253	1194	2447	0.0440541	0	0	0.015385	0.0217577
18S	32	U	326	3026	3352	0.00134871	0	0	1213	4766	5979	0.0577982	0	0	480	1781	2261	0.0808331	0	0	0	0
18S	33	G	1068	808	1876	0.682821	0	0.405888	1043	1353	2396	1.13378	0	0.531453	326	597	923	1.0906	0.020769	0.521938	0.486426	0.0570812
18S	34	U	1038	343	1381	1.23095	0.210232	0.551939	732	1211	1943	1.53254	0.166318	0.605263	226	519	745	1.56623	0.186297	0.610643	0.589282	0.0264967
18S	35	C	1430	472	1902	0.336346	0	0.25179	1344	844	2188	0.766585	0.00638525	0.434048	524	319	843	0.883544	0.0235403	0.469381	0.385073	0.095343
18S	36	U	1020	133	1153	0.989053	0.0458991	0.497465	750	251	1001	2.4627	0.323657	0.711413	356	84	440	2.44195	0.313631	0.709935	0.639604	0.100509
18S	37	C	1440	389	1829	0.00789921	0	0	1803	166	1969	0.492239	0	0.329978	681	221	902	0.53278	0	0.347842	0.22594	0.15993
18S	38	A	1048	238	1286	0.373332	0	0.271998	1627	510	2137	0.37837	0	0.274599	609	307	916	0.695602	0	0.410503	0.319033	0.0646876
18S	39	A	1087	239	1326	0.27113	0	0.213425	2338	683	3021	0.0476947	0	0	1250	290	1540	0.0218689	0	0.0214145	0.0782797	0.095961
18S	40	A	1516	305	1821	0.10383	0	0	2715	1109	3824	0.194844	0	0	1688	575	2263	0.267526	0	0	0	0
18S	41	G	879	306	1185	0.440041	0	0.305754	2226	1012	3238	0.0507701	0	0.0483313	939	459	1398	0.359836	0	0.264757	0.206281	0.112934
18S	42	A	1181	361	1542	0.0714337	0	0.0667115	2174	441	2615	0.445719	0.0450185	0.308384	1209	676	1885	0.0874809	0	0.0804828	0.151859	0.110822
18S	43	U	1283	531	1814	0.0616162	0	0	2661	1130	3791	0.115597	0	0.103644	1327	1083	2410	0.0434674	0	0	0.0345479	0.0488581
18S	44	U	2447	875	3322	0.531855	0	0	4960	936	5896	0.258111	0	0	2999	1693	4692	0.521121	0	0	0	0
18S	45	A	643	1028	1671	0.106579	0	0.096366	2527	2003	4530	0.134989	0	0.118957	793	1314	2107	0.347491	0	0.257971	0.157765	0.0714542
18S	46	A	535	963	1498	0.283129	0	0.22077	3153	2316	5469	0.0169876	0	0	874	1271	2145	0.371922	0	0.271188	0.163986	0.117768
18S	47	G	409	581	990	1.23827	0.120511	0.553475	1539	2662	4201	0.466241	0.0182929	0.318035	737	952	1689	0.962853	0.101587	0.490686	0.454065	0.0995448
18S	48	C	594	662	1256	0.924052	0.0990187	0.480462	2157	3212	5369	0.21071	0	0.174065	1107	1988	3095	0.0926536	0	0.0848219	0.24645	0.169435
18S	49	C	1197	1141	2338	0.169878	0	0.145263	3245	5923	9168	0.239737	0	0	1686	3056	4742	0.237946	0	0	0.048421	0.0684777
18S	50	A	938	1133	2071	0.456027	0	0.313304	2565	3436	6001	0.287201	0	0.223149	1412	1840	3252	0.214161	0	0.176431	0.237628	0.0568082
18S	51	U	2025	1168	3193	0.0230745	0	0	4143	6337	10480	0.289853	0	0	3324	2013	5337	0.287969	0	0	0	0
18S	52	G	1365	900	2265	0.589306	0.0304332	0.370897	3619	2329	5948	0.391718	0	0.281498	1549	839	2388	0.846882	0.0677758	0.458651	0.370349	0.0723234
18S	53	C	3474	2318	5792	0.375284	0	0	7494	4528	12022	0.353228	0	0	5235	1567	6802	0.372156	0	0	0	0
18S	54	A	2311	1851	4162	0.00235407	0	0.00234911	4825	2612	7437	0.134663	0	0.118695	2841	694	3535	0.411259	0	0.291471	0.137505	0.118781
18S	55	U	4512	3277	7789	0.470277	0	0	8848	6213	15061	0.487308	0	0	6563	1130	7693	0.356884	0	0	0	0
18S	56	G	1687	1750	3437	0.396739	0	0.284106	3260	2689	5949	0.4047	0	0.288139	2616	443	3059	0.827378	0.0851594	0.452849	0.341698	0.0786129
18S	57	U	2341	1948	4289	0.171412	0	0.146358	3873	2356	6229	0.31904	0	0.241903	3834	409	4243	0.346597	0	0.257432	0.215231	0.0491113
18S	58	C	3461	1550	5011	0.0150461	0	0.014826	4757	2464	7221	0.0609034	0	0.0574146	4722	410	5132	0.111955	0	0.100701	0.0576472	0.0350587
18S	59	U	4415	1486	5901	0.107246	0	0	5929	1295	7224	0.0433725	0	0.0415751	6874	452	7326	0.200584	0	0	0.0138584	0.0195987
18S	60	A	3316	1322	4638	0.15084	0	0.131094	4961	1069	6030	0.177793	0	0.150975	5894	475	6369	0.0734659	0	0	0.094023	0.0669779
18S	61	A	5039	1115	6154	0.137162	0	0	7850	2046	9896	0.360179	0	0	9504	428	9932	0.436186	0	0	0	0
18S	62	G	3218	872	4090	0.329976	0.00749405	0.248153	2736	710	3446	0.832418	0.141492	0.454345	4329	393	4722	0.259211	0	0.205887	0.302795	0.108542
18S	63	U	5522	1755	7277	0.283014	0	0	5559	1902	7461	0.237389	0	0	4910	1382	6292	0.0835708	0	0	0	0
18S	64	A	3567	1264	4831	0.131213	0	0.116015	3718	1214	4932	0.169113	0	0.144676	3641	1110	4751	0.222393	0	0.181964	0.147551	0.0270003
18S	65	C	4676	2334	7010	0.286128	0	0	4840	1878	6718	0.218563	0	0	6581	1542	8123	0.375724	0	0	0	0
18S	66	G	2501	1085	3586	0.458421	0.0108109	0.314387	2140	1551	3691	0.448399	0.04176	0.30964	2549	1112	3661	0.386574	0	0.278853	0.30096	0.0157518
18S	67	C	5447	1170	6617	0.258769	0	0	2268	2111	4379	0.213757	0	0.176145	2640	2572	5212	0.131146	0	0	0.058715	0.0830355
18S	68	A	3842	953	4795	0.0551084	0	0.0522404	1793	1175	2968	0.891336	0.111739	0.471357	1559	1576	3135	0.349826	0	0.259225	0.260941	0.171108
18S	69	C	4455	1178	5633	0.135351	0	0	2604	2894	5498	0.00332384	0	0.00331343	2085	2495	4580	0.187499	0	0	0.00110447	0.00156196
18S	70	G	2564	924	3488	0.476189	0.016916	0.322642	2230	2433	4663	0.2663	0	0.210333	1488	2178	3666	0.0212738	0	0	0.177659	0.133729
18S	71	G	1127	731	1858	1.91109	0.367499	0.656608	1702	2361	4063	0.545645	0.0444072	0.353077	551	933	1484	1.40844	0.211418	0.584957	0.531547	0.129543
18S	72	C	3158	890	4048	0.355407	0	0.262262	2014	2941	4955	0.397377	0	0.284415	737	571	1308	1.74725	0.206645	0.636177	0.394285	0.171283
18S	73	C	5847	895	6742	0.167049	0	0	5016	3889	8905	0.198986	0	0	2694	837	3531	0.00854725	0	0.00847719	0.00282573	0.00399619
18S	74	G	5321	981	6302	0.0869833	0	0	5812	6279	12091	0.41141	0	0	2304	737	3041	0.189959	0	0.159679	0.0532264	0.0752734
18S	75	G	3019	724	3743	0.740533	0.0821911	0.425529	2496	2745	5241	0.617584	0	0.381839	1076	340	1416	1.9916	0.275936	0.665888	0.491085	0.124884
18S	76	U	6684	2154	8838	0.296441	0	0	6051	4224	10275	0.218293	0	0	2529	2360	4889	0.157566	0	0	0	0
18S	77	A	4380	1488	5868	0.186695	0	0.157346	3802	3046	6848	0.270182	0	0.212736	1780	488	2268	1.1168	0.136894	0.527699	0.29926	0.163106
18S	78	C	8945	2344	11289	0.40087	0	0	9757	5903	15660	0.497923	0	0	5171	3975	9146	0.512436	0	0	0	0
18S	79	A	5298	3260	8558	0.147661	0	0	3254	6380	9634	0.109756	0	0	1143	5816	6959	0.27224	0	0	0	0
18S	80	G	2593	1936	4529	0.761847	0.132058	0.432468	1962	3388	5350	0.68382	0.0864819	0.406157	605	2564	3169	0.851935	0.059542	0.460103	0.432909	0.0220252
18S	81	U	4007	5920	9927	0.180334	0	0	3243	6607	9850	0.0939713	0	0	913	7746	8659	0.333259	0	0	0	0
18S	82	G	4048	2868	6916	0.283299	0	0.220783	2840	2155	4995	0.935411	0.0762944	0.483364	1054	4885	5939	0.0698279	0	0.0652805	0.256476	0.172538
18S	83	A	3562	3708	7270	0.281315	0	0.219576	3341	4421	7762	0.237785	0	0.192125	1135	4974	6109	0.135656	0	0.119469	0.177056	0.0422347
18S	84	A	4073	3512	7585	0.24413	0	0.196246	3114	4292	7406	0.298594	0	0.229961	1216	4515	5731	0.255263	0	0.203382	0.209863	0.0145067
18S	85	A	3853	3344	7197	0.336868	0	0.252009	2875	4488	7363	0.28341	0	0.220849	1165	3775	4940	0.45552	0	0.313004	0.261954	0.0382734
18S	86	C	7715	2746	10461	0.112416	0	0	5354	5318	10672	0.148676	0	0	2711	5614	8325	0.191554	0	0	0	0
18S	87	U	13016	6672	19688	0.584077	0	0	9294	12162	21456	0.632256	0	0	5137	5871	11008	0.411605	0	0	0	0
18S	88	G	5777	2621	8398	0.0868212	0	0.0798942	3902	3643	7545	0.217348	0	0.178562	2137	2357	4494	0.565651	0	0.361339	0.206598	0.116597
18S	89	C	9999	4833	14832	0.469261	0	0	8140	5162	13302	0.379829	0	0	4269	10614	14883	0.626993	0	0	0	0
18S	90	G	2226	2588	4814	0.793271	0	0.442411	1482	1860	3342	1.70782	0.249518	0.630769	978	3192	4170	0.525291	0	0.344442	0.472541	0.118819
18S	91	A	4876	4765	9641	0.216418	0	0	4550	4261	8811	0.0815882	0	0	2159	2934	5093	0.129863	0	0.114957	0.038319	0.0541912
18S	92	A	2463	2330	4793	0.609092	0	0.378581	3411	2455	5866	0.392942	0	0.282129	1013	2417	3430	0.592684	0	0.372197	0.344302	0.0440402
18S	93	U	1549	975	2524	1.79603	0.160663	0.642441	2143	2958	5101	0.461666	0	0.315892	540	3294	3834	0.219142	0	0.17979	0.379374	0.194138
18S	94	G	1561	3255	4816	0.177478	0	0.150754	2456	3245	5701	0.109503	0	0.0987115	722	4915	5637	0.342933	0	0	0.0831551	0.0625203
18S	95	G	712	1591	2303	1.50005	0.0677005	0.600112	2658	2171	4829	0.302551	0	0.232313	419	2344	2763	0.318263	0	0.241492	0.357972	0.17126
18S	96	C	1116	5687	6803	0.310344	0	0	2855	4252	7107	0.224825	0	0	569	1445	2014	0.405608	0.00236638	0.288666	0.096222	0.136078
18S	97	U	1028	4651	5679	0.156551	0	0	3159	4266	7425	0.268161	0	0	638	1217	1855	0.377065	0	0.273925	0.0913084	0.12913
18S	98	C	957	6614	7571	0.447158	0	0	1621	6511	8132	0.400115	0	0	305	1426	1731	0.278073	0	0.21767	0.0725568	0.102611
18S	99	A	12	179	191	24.424	0.868143	0.960864	45	480	525	9.3518	0.755887	0.903564	6	53	59	35.128	0.909123	0.972769	0.945733	0.030211	1
18S	100	U	911	2362	3273	0.452189	0	0.31145	1619	2848	4467	0.0949343	0	0.086721	261	1607	1868	0.0228643	0	0	0.132724	0.131244
18S	101	U	937	6640	7577	0.411881	0	0	1384	5539	6923	0.326958	0	0	302	2125	2427	0.329668	0	0	0	0
18S	102	A	500	4573	5073	0.0557373	0	0	980	3083	4063	0.183782	0	0.155282	256	1369	1625	0.00574689	0	0.00571755	0.0536665	0.0718909
18S	103	A	273	4142	4415	0.0692457	0	0.064775	777	3085	3862	0.186237	0	0.157032	194	1291	1485	0.10412	0	0.0943588	0.105389	0.038463
18S	104	A	42	2641	2683	0.983515	0	0.495938	173	1801	1974	1.45579	0.128083	0.592921	44	684	728	1.71901	0.055247	0.632538	0.573799	0.0573825
18S	105	U	217	2152	2369	1.40606	0.115597	0.584485	573	2045	2618	0.837996	0.0242455	0.456024	136	717	853	1.61535	0.107119	0.617919	0.552809	0.0697855
18S	106	C	988	6426	7414	0.158244	0	0	1418	4366	5784	0.0831749	0	0	565	2118	2683	0.0985511	0	0	0	0
18S	107	A	2031	6153	8184	0.169874	0	0	2918	5462	8380	0.348186	0	0	1137	2251	3388	0.248703	0	0	0	0
18S	108	G	457	2548	3005	1.4978	0.135953	0.599727	778	2052	2830	1.18945	0.083395	0.543351	266	711	977	1.98237	0.185936	0.664924	0.602667	0.0496754
18S	109	U	418	3947	4365	0.762353	0	0.432633	661	3109	3770	0.692059	0	0.409068	185	1508	1693	0.748537	0	0.428238	0.423313	0.0102312
18S	110	U	1139	11581	12720	0.466611	0	0	1688	6926	8614	0.320655	0	0	547	5563	6110	0.593454	0	0	0	0
18S	111	A	695	10031	10726	0.330398	0	0	1328	5528	6856	0.0734383	0	0	390	4638	5028	0.459663	0	0	0	0
18S	112	U	1594	15198	16792	0.616874	0	0	3253	10594	13847	0.589821	0	0	921	4333	5254	0.493162	0	0	0	0
18S	113	G	738	8930	9668	0.311487	0	0	2018	7208	9226	0.354249	0	0	410	2759	3169	0.154974	0	0	0	0
18S	114	G	288	3316	3604	0.84593	0	0.458337	1124	3135	4259	0.44308	0	0.307088	225	1275	1500	0.730358	0	0.422247	0.395891	0.0644983
18S	115	U	383	5070	5453	0.066683	0	0.0625251	1238	3952	5190	0.0878593	0	0.0807778	213	1274	1487	0.597864	0	0.374322	0.172542	0.142875
18S	116	U	35	207	242	22.9032	0.861456	0.95833	117	367	484	11.1315	0.750723	0.917726	27	133	160	13.3489	0.759269	0.930711	0.935589	0.0169314	1
18S	117	C	620	3147	3767	0.1681	0	0.143941	1822	3727	5549	0.144236	0	0	528	1834	2362	0.312522	0	0	0.0479805	0.0678547
18S	118	C	764	2846	3610	0.00824949	0	0	1692	3723	5415	0.203966	0	0	589	980	1569	0.125258	0	0	0	0
18S	119	U	598	1054	1652	0.692196	0	0.409198	1299	2161	3460	0.112418	0	0.101083	398	414	812	0.452221	0	0.311663	0.273982	0.128578
18S	120	U	968	1617	2585	0.186324	0	0	1977	3038	5015	0.365692	0	0	609	509	1118	0.132003	0	0	0	0
18S	121	U	28	94	122	16.778	0.815417	0.944183	69	93	162	21.3666	0.870462	0.955553	29	15	44	22.7798	0.853473	0.958843	0.95286	0.00628088	1
18S	122	G	767	1365	2132	0.195281	0	0	1314	1945	3259	0.0160464	0	0	329	527	856	0.170478	0	0.145794	0.0485979	0.0687279
18S	123	G	341	1330	1671	0.13641	0	0.120099	693	2047	2740	0.315351	0	0.239813	219	361	580	1.08246	0	0.520229	0.293381	0.167686
18S	124	U	365	803	1168	0.568045	0	0.362461	766	1609	2375	0.504896	0	0.335596	249	304	553	1.26121	0.137793	0.558205	0.418754	0.0992147
18S	125	C	646	1129	1775	0.000813313	0	0	1554	2312	3866	0.0929431	0	0	620	757	1377	0.0519271	0	0.0493979	0.016466	0.0232864
18S	126	G	349	672	1021	0.915732	0.0868538	0.478251	831	1173	2004	0.93386	0.109214	0.483024	383	363	746	1.45503	0.169327	0.592997	0.518091	0.0530028
18S	127	C	1033	522	1555	0.233483	0	0.189386	2252	1825	4077	0.110623	0	0	1252	334	1586	0.205335	0	0.170444	0.119944	0.0851647
18S	128	U	1369	573	1942	0.016864	0	0.0165927	3076	1395	4471	0.160791	0	0	1799	342	2141	0.0583411	0	0	0.00553089	0.00782186
18S	129	C	2445	1035	3480	0.488104	0	0	4904	2262	7166	0.519725	0	0	2811	420	3231	0.388789	0	0	0	0
18S	130	G	1047	573	1620	0.218562	0	0.179451	2378	1051	3429	0.117234	0	0.104959	1560	582	2142	0.025582	0	0.0249552	0.103122	0.0630862
18S	131	C	2958	522	3480	0.498481	0	0	5180	690	5870	0.385653	0	0	5109	364	5473	0.65393	0	0	0	0
18S	132	U	1682	882	2564	0.230132	0	0	2873	1227	4100	0.073096	0	0	3686	498	4184	0.483467	0	0	0	0
18S	133	C	519	1196	1715	0.268849	0	0.211981	1012	1113	2125	0.925572	0.147905	0.480791	1203	264	1467	0.716061	0	0.417436	0.37007	0.114738
18S	134	C	175	719	894	1.56543	0.186314	0.610467	336	1194	1530	1.77818	0.315105	0.640202	324	228	552	3.7827	0.435929	0.791212	0.680627	0.0791322
18S	135	U	133	969	1102	1.04027	0.0348518	0.510096	216	2440	2656	0.523598	0	0.343744	149	343	492	4.19006	0.428947	0.80764	0.553827	0.191892
18S	136	C	495	478	973	1.27995	0.0972463	0.561646	1492	896	2388	0.637901	0.019765	0.389562	971	281	1252	0.866046	0	0.464306	0.471838	0.0704546
18S	137	U	852	410	1262	0.8147	0.00709746	0.449141	2856	2103	4959	0.258349	0	0	1549	431	1980	0.103848	0	0.0941209	0.181087	0.193398
18S	138	C	4126	672	4798	0.586923	0	0	4547	776	5323	0.320768	0	0	4030	401	4431	0.618489	0	0	0	0
18S	139	C	2985	595	3580	0.373986	0	0	3966	985	4951	0.260223	0	0	2595	325	2920	0.419951	0	0	0	0
18S	140	U	1653	671	2324	0.0717133	0	0.0669415	4515	2197	6712	0.481234	0	0	2860	377	3237	0.513112	0	0	0.0223138	0.0315565
18S	141	A	1298	223	1521	0.782669	0.0243405	0.439205	1976	725	2701	0.45915	0.0142127	0.314749	804	202	1006	0.746971	0	0.427824	0.393926	0.056179
18S	142	C	1748	296	2044	0.460277	0	0.315304	2023	654	2677	0.481632	0.0252691	0.325151	573	257	830	1.09315	0.0813276	0.522553	0.387669	0.0954617
18S	143	U	2130	449	2579	0.245418	0	0.197118	2181	955	3136	0.233195	0	0.189147	531	290	821	1.02207	0.0702321	0.505762	0.297343	0.147411
18S	144	U	3402	617	4019	0.181324	0	0	2508	1492	4000	0.105951	0	0	949	327	1276	0.157252	0	0.135976	0.0453254	0.0640998
18S	145	G	3160	329	3489	0.0151035	0	0.014883	2383	708	3091	0.142802	0	0.124993	628	311	939	0.404468	0	0.288205	0.142694	0.112283
18S	146	G	2381	397	2778	0.489876	0	0.328883	1607	1034	2641	0.356943	0	0.263123	420	328	748	0.747753	0	0.428164	0.340057	0.0678393
18S	147	A	2363	273	2636	0.68805	0.047308	0.407692	1732	1005	2737	0.247602	0	0.19852	416	254	670	0.90101	0.190749	0.474336	0.360183	0.117506
18S	148	U	5906	644	6550	0.327399	0	0	2533	2274	4807	0.315412	0	0	826	831	1657	0.196294	0	0	0	0
18S	149	A	4414	516	4930	0.00956984	0	0.00948103	1573	1420	2993	0.215527	0	0.177361	695	805	1500	0.0115849	0	0	0.0622805	0.0814659
18S	150	A	3886	435	4321	0.20598	0	0.170831	1131	1529	2660	0.372299	0	0.27137	468	486	954	0.704782	0.0583022	0.413669	0.28529	0.0996253
18S	151	C	5780	654	6434	0.211783	0	0	1196	2393	3589	0.0159734	0	0	763	814	1577	0.0666948	0	0.0625619	0.020854	0.029492
18S	152	U	8401	2038	10439	0.559077	0	0	1725	3741	5466	0.393015	0	0	1080	1420	2500	0.31666	0	0	0	0
18S	153	G	2308	1526	3834	0.345653	0	0.256916	1260	1818	3078	0.123947	0	0.11031	255	1560	1815	0.000146843	0	0	0.122409	0.105234
18S	154	U	3430	2096	5526	0.148254	0	0	1319	2834	4153	0.194142	0	0	270	2989	3259	0.465613	0	0	0	0
18S	155	G	4745	1344	6089	0.315594	0	0	2339	2302	4641	0.297803	0	0	537	1568	2105	0.0975678	0	0	0	0
18S	156	G	1925	1079	3004	0.37052	0	0.270415	626	1337	1963	0.897697	0.09551	0.473173	160	976	1136	0.848422	0.0564931	0.459216	0.400935	0.0924669
18S	157	U	2060	1962	4022	0.0907173	0	0	823	2286	3109	0.243544	0	0.195897	131	2324	2455	0.147439	0	0	0.0652991	0.0923469
18S	158	A	1326	1480	2806	0.224688	0	0.183519	886	1881	2767	0.526285	0	0.344896	118	2083	2201	0.0233525	0	0.0228297	0.183748	0.131483
18S	159	A	111	174	285	10.2369	0.775642	0.911291	118	338	456	9.05451	0.766857	0.900738	27	312	339	6.3268	0.690545	0.863861	0.891964	0.0203328	1
18S	160	U	621	539	1160	1.43955	0.0928953	0.590297	1229	2938	4167	0.00603274	0	0.00599799	175	2048	2223	0.00165867	0	0.00165667	0.199317	0.27647
18S	161	U	647	1053	1700	0.496473	0	0.331892	1494	3771	5265	0.209242	0	0	210	1989	2199	0.0182727	0	0	0.110631	0.156456
18S	162	C	678	1305	1983	0.221119	0	0.181154	1538	5150	6688	0.389932	0	0	294	3026	3320	0.3864	0	0	0.0603846	0.0853967
18S	163	U	992	1956	2948	0.155823	0	0	3068	4727	7795	0.460146	0	0	480	3167	3647	0.435106	0	0	0	0
18S	164	A	1273	2926	4199	0.410265	0	0	2680	5643	8323	0.507025	0	0	408	3350	3758	0.476655	0	0	0	0
18S	165	G	698	2765	3463	0.204215	0	0	1531	2917	4448	0.0141655	0	0	377	1802	2179	0.0772936	0	0	0	0
18S	166	A	13	136	149	20.6748	0.843198	0.954157	29	62	91	50.0059	0.938383	0.980603	18	34	52	39.7061	0.927873	0.975886	0.970215	0.0115172	1
18S	167	G	1133	1003	2136	0.536094	0	0.349105	961	1984	2945	0.366063	0	0.268036	297	748	1045	0.795411	0	0.443261	0.353467	0.0716016
18S	168	C	1743	2378	4121	0.209478	0	0	1221	2537	3758	0.0560344	0	0	344	1341	1685	0.0260709	0	0	0	0
18S	169	U	1866	3451	5317	0.327462	0	0	926	4794	5720	0.496654	0	0	318	2025	2343	0.40748	0	0	0	0
18S	170	A	1505	3342	4847	0.126189	0	0	844	1904	2748	0.00699244	0	0.0069464	377	1213	1590	0.190984	0	0	0.00231547	0.00327456
18S	171	A	1117	3553	4670	0.0360166	0	0	547	1376	1923	0.222886	0	0.18234	385	457	842	0.369725	0	0.27016	0.150833	0.11252
18S	172	U	283	457	740	6.17853	0.594377	0.860858	181	108	289	6.91563	0.607409	0.874048	141	99	240	3.67146	0.403033	0.786633	0.840513	0.0384776	1
18S	173	A	864	3755	4619	0.16709	0	0.143195	715	750	1465	0.465393	0	0.317737	623	237	860	0.257375	0	0.204882	0.221938	0.0722702
18S	174	C	641	3105	3746	0.531708	0	0.347195	458	904	1362	0.491204	0	0.329563	398	250	648	0.656412	0	0.396654	0.357804	0.0283987
18S	175	A	1258	7696	8954	0.41852	0	0	882	856	1738	0.0817264	0	0.075592	967	412	1379	0.33591	0	0	0.0251973	0.0356344
18S	176	U	943	11207	12150	0.609162	0	0	500	1903	2403	0.282233	0	0	540	720	1260	0.312653	0	0	0	0
18S	177	G	61	5577	5638	0.0463951	0	0	177	960	1137	0.819527	0	0.450624	81	380	461	1.09942	0.123228	0.524219	0.324948	0.231729
18S	178	C	703	5890	6593	0.221685	0	0	725	855	1580	0.44994	0	0.310452	467	410	877	0.157087	0	0.135894	0.148782	0.127069
18S	179	C	1177	4840	6017	0.155319	0	0	674	893	1567	0.661742	0.0842209	0.398375	549	541	1090	0.0179652	0	0	0.132792	0.187796
18S	180	G	1429	1282	2711	0.921612	0.119537	0.479696	1019	839	1858	0.630596	0.0889342	0.386855	525	286	811	0.477819	0	0.323597	0.396716	0.0641074
18S	181	A	1415	960	2375	1.10455	0.176907	0.524945	1170	1335	2505	0.305223	0	0.233919	418	150	568	1.28494	0.251693	0.562785	0.44055	0.146925
18S	182	C	1922	599	2521	0.787717	0.0556201	0.440725	1903	2174	4077	0.180423	0	0	744	541	1285	0.0156471	0	0	0.146908	0.20776
18S	183	G	2584	1051	3635	0.0764974	0	0.0710795	2223	3243	5466	0.383023	0	0	1050	667	1717	0.257515	0	0	0.0236932	0.0335072
18S	184	G	4044	713	4757	0.250822	0	0	3025	2132	5157	0.325126	0	0	1860	425	2285	0.455074	0	0	0	0
18S	185	G	2199	330	2529	0.383777	0	0.277419	2120	1590	3710	0.0303123	0	0	952	301	1253	0.0634503	0	0.0597093	0.112376	0.119222
18S	186	C	3277	1289	4566	0.346982	0	0	3758	3412	7170	0.573007	0	0	1529	591	2120	0.450296	0	0	0	0
18S	187	G	2620	925	3545	0.170364	0	0	2001	1537	3538	0.0873128	0	0	1095	151	1246	0.0474116	0	0	0	0
18S	188	C	2472	737	3209	0.127525	0	0	1487	1380	2867	0.0300209	0	0.0291558	1210	162	1372	0.213061	0	0	0.0097186	0.0137442
18S	189	U	2658	1965	4623	0.481219	0	0	1240	1736	2976	0.168421	0	0	1244	161	1405	0.339711	0	0	0	0
18S	190	G	881	1058	1939	0.224244	0	0.183247	278	450	728	2.02583	0.340227	0.669816	374	132	506	0.688363	0.126508	0.408187	0.420417	0.198829
18S	191	A	98	769	867	1.41848	0.269648	0.586797	62	378	440	2.98642	0.341841	0.749575	66	93	159	3.36	0.493777	0.771748	0.702707	0.0824588
18S	192	C	66	1053	1119	0.594296	0	0.372973	92	440	532	1.58395	0	0.613441	58	144	202	1.75829	0.175236	0.638597	0.54167	0.119729
18S	193	C	25	728	753	0.955025	0.018932	0.488829	64	229	293	2.14135	0.132291	0.682404	26	125	151	1.69898	0.0827593	0.631027	0.600754	0.0818746
18S	194	C	49	853	902	0.30123	0	0.231694	96	223	319	1.11917	0	0.528896	20	114	134	1.34971	0	0.576232	0.445608	0.152489
18S	195	C	13	794	807	0.182467	0	0.154472	55	173	228	1.29452	0	0.565254	4	103	107	1.18148	0	0.543905	0.42121	0.188814
18S	196	C	3	667	670	0.0474416	0	0.0453574	38	202	240	0.56095	0.0277471	0.360322	2	119	121	0.357013	0	0.264686	0.223455	0.131848
18S	197	U	3	490	493	0.328992	0	0.247928	6	244	250	0.468969	0.0371059	0.320118	0	76	76	1.12698	0.202532	0.533106	0.367051	0.121061
18S	198	U	2	237	239	2.00509	0.284136	0.668158	7	223	230	0.818759	0.0656052	0.451249	0	73	73	1.55931	0.251005	0.612504	0.577303	0.0919845
18S	199	C	48	393	441	0.651785	0	0.395135	151	231	382	0.220075	0	0.180765	54	105	159	0.525139	0	0.345739	0.307213	0.0916581
18S	200	G	43	238	281	2.22206	0.245552	0.6904	90	325	415	0.737153	0	0.424933	52	107	159	1.4141	0	0.587287	0.56754	0.109272
18S	201	C	32	470	502	1.13583	0.0960337	0.532293	48	579	627	0.572293	0	0.364355	29	187	216	1.59672	0	0.615992	0.504214	0.104632
18S	202	G	28	499	527	1.39036	0.250705	0.582115	67	328	395	2.16925	0.161966	0.685014	25	241	266	1.83987	0.156791	0.648726	0.638618	0.0426121
18S	203	G	114	1129	1243	0.0868078	0	0.0799332	186	380	566	1.56102	0.146994	0.609951	68	292	360	1.47304	0.150344	0.596307	0.42873	0.2467
18S	204	G	109	1666	1775	0.164827	0	0	321	850	1171	0.381323	0	0.276227	97	428	525	0.979869	0.10293	0.495392	0.257206	0.20269
18S	205	G	254	1288	1542	0.117009	0	0.104813	606	710	1316	0.468573	0	0.319232	209	961	1170	0.0454787	0	0	0.141348	0.132862
18S	206	G	1380	1771	3151	0.416822	0	0	3373	1021	4394	0.554711	0	0	1019	1287	2306	0.50184	0	0	0	0
18S	207	G	1223	1986	3209	0.365459	0	0	2271	1935	4206	0.462277	0	0	815	1805	2620	0.532587	0	0	0	0
18S	208	G	974	1504	2478	0.0196854	0	0	1244	1310	2554	0.0702892	0	0.0656971	700	1734	2434	0.455683	0	0	0.021899	0.0309699
18S	209	A	548	1132	1680	0.623134	0.0246967	0.384049	816	966	1782	0.689456	0	0.408229	410	646	1056	0.42813	0	0.299982	0.364087	0.0463911
18S	210	U	878	1028	1906	0.51526	0.0382299	0.340165	1052	970	2022	0.575279	0.0184309	0.365306	857	482	1339	0.11602	0	0.104028	0.269833	0.11769
18S	211	G	1285	927	2212	0.314314	0	0.239229	2039	1640	3679	0.16272	0	0	578	440	1018	0.467495	0	0.31878	0.186003	0.135474
18S	212	C	1751	2540	4291	0.377889	0	0	2202	2535	4737	0.377632	0	0	668	942	1610	0.172474	0	0	0	0
18S	213	G	1064	1514	2578	0.0846237	0	0.0780491	2113	1279	3392	0.135989	0	0	524	644	1168	0.0593004	0	0.056026	0.0446917	0.0328559
18S	214	U	906	4328	5234	0.54375	0	0	1802	2470	4272	0.385009	0	0	415	922	1337	0.204991	0	0	0	0
18S	215	G	785	2455	3240	0.237862	0	0	1141	1419	2560	0.036123	0	0.0348768	319	607	926	0.0403092	0	0.0387876	0.0245548	0.0174361
18S	216	C	982	2533	3515	0.350468	0	0	1097	2090	3187	0.235616	0	0	290	982	1272	0.331561	0	0	0	0
18S	217	A	601	768	1369	0.712393	0.086117	0.416199	1011	794	1805	0.338095	0.0449551	0.252774	222	314	536	0.588889	0.132525	0.371064	0.346679	0.0689104
18S	218	U	453	252	705	2.16045	0.36934	0.683896	504	493	997	1.32221	0.258037	0.569622	150	187	337	1.4307	0.305042	0.589314	0.614277	0.04988
18S	219	U	662	836	1498	0.242525	0	0.195292	762	917	1679	0.190575	0	0.16015	186	341	527	0.366477	0	0.268563	0.208002	0.0451629
18S	220	U	630	981	1611	0.0401709	0	0.0386426	725	683	1408	0.330881	0	0.248751	168	419	587	0.134751	0	0.118927	0.13544	0.0865673
18S	221	A	323	430	753	0.982154	0.139423	0.49583	503	396	899	0.969864	0.171158	0.492629	99	311	410	0.554745	0.0620564	0.357367	0.448609	0.0645309
18S	222	U	555	378	933	0.416869	0	0.294441	1035	364	1399	0.205579	0	0.170624	244	277	521	0.1755	0	0.149542	0.204869	0.0639189
18S	223	C	930	215	1145	0.0128466	0	0.0126946	1095	250	1345	0.206175	0	0.171038	324	320	644	0.11168	0	0	0.0612442	0.0778087
18S	224	A	1103	300	1403	0.200332	0	0	2177	387	2564	0.415595	0	0	417	358	775	0.258018	0	0	0	0
18S	225	G	1023	235	1258	0.0847057	0	0	1124	784	1908	0.151051	0	0	364	285	649	0.0547009	0	0	0	0
18S	226	A	807	367	1174	0.0517069	0	0	961	581	1542	0.0727155	0	0.0678273	274	319	593	0.0367565	0	0.035511	0.0344461	0.0277006
18S	227	U	616	505	1121	0.0298871	0	0	697	1009	1706	0.0216169	0	0	162	396	558	0.105466	0	0.0955588	0.0318529	0.0450469
18S	228	C	517	521	1038	0.0799273	0	0.0740777	604	1427	2031	0.153707	0	0	125	574	699	0.121667	0	0	0.0246926	0.0349206
18S	229	A	403	597	1000	0.139838	0	0.12279	445	884	1329	0.363191	0.039408	0.266574	100	511	611	0.0167938	0	0.016543	0.135302	0.102458
18S	230	A	476	707	1183	0.0671077	0	0	403	1172	1575	0.125092	0	0.111246	102	601	703	0.166256	0	0	0.0370821	0.052442
18S	231	A	342	691	1033	0.0609284	0	0.0574818	322	1262	1584	0.0839537	0	0.0774965	68	618	686	0.183746	0	0	0.0449928	0.0328472
18S	232	A	254	484	738	0.528477	0.155707	0.34606	295	1152	1447	0.212922	0	0.175645	54	322	376	0.561627	0.122913	0.360254	0.293986	0.0838806
18S	233	C	467	674	1141	0.0143121	0	0.0141224	356	1678	2034	0.10142	0	0	87	453	540	0.0858698	0	0.0792141	0.0311122	0.0344984
18S	234	C	422	933	1355	0.13961	0	0	425	2174	2599	0.298415	0	0	99	590	689	0.188535	0	0	0	0
18S	235	A	214	1114	1328	0.119714	0	0	268	1373	1641	0.172892	0	0.147483	75	449	524	0.0490582	0	0.0468491	0.0647775	0.0615299
18S	236	A	77	858	935	0.309865	0	0.236755	146	1062	1208	0.676252	0.0686895	0.40363	39	245	284	0.968265	0.116979	0.492817	0.377734	0.106128
18S	237	C	99	887	986	0.300405	0	0.231189	455	1053	1508	0.414292	0	0.29307	75	334	409	0.336992	0	0.252513	0.258924	0.0256662
18S	238	C	458	750	1208	0.0760132	0	0.0706977	1160	1001	2161	0.00437352	0	0.00435648	185	491	676	0.233596	0	0	0.0250181	0.0323493
18S	239	C	792	1619	2411	0.506279	0	0	2246	1593	3839	0.469823	0	0	447	586	1033	0.539867	0	0	0	0
18S	240	G	550	774	1324	0.0405367	0	0.0389858	1252	1025	2277	0.0233977	0	0	202	188	390	0.371128	0	0.271179	0.103388	0.119709
18S	241	G	203	485	688	1.13812	0.170238	0.532662	568	774	1342	0.711277	0.0239751	0.415822	90	139	229	1.37628	0.184178	0.580236	0.509573	0.0690787
18S	242	U	336	655	991	0.468425	0	0.319217	831	1067	1898	0.17281	0	0.147413	103	263	366	0.444233	0	0.308172	0.258268	0.0785154
18S	243	C	703	1411	2114	0.36321	0	0	1868	1801	3669	0.457681	0	0	192	555	747	0.354724	0	0	0	0
18S	244	A	347	1037	1384	0.030702	0	0.0298083	983	1759	2742	0.266853	0	0	100	522	622	0.234671	0	0	0.00993611	0.0140518
18S	245	G	385	627	1012	0.405791	0	0.28886	640	1135	1775	0.106807	0	0.0965491	91	242	333	0.415902	0	0.294359	0.226589	0.0919796
18S	246	C	629	1644	2273	0.487311	0	0	600	1247	1847	0.0748196	0	0	194	203	397	0.0308487	0	0.0299986	0.00999955	0.0141415
18S	247	C	841	761	1602	0.271332	0	0	557	1181	1738	0.114357	0	0	346	301	647	0.454527	0	0	0	0
18S	248	C	617	716	1333	0.14696	0	0	289	1029	1318	0.0960745	0	0.0877139	236	274	510	0.329941	0	0	0.029238	0.0413487
18S	249	C	170	836	1006	0.06254	0	0.058914	79	749	828	0.594049	0.0482577	0.372949	103	136	239	0.39625	0.00706155	0.284645	0.238836	0.132233
18S	250	U	100	758	858	0.0691243	0	0.0647255	47	782	829	0.275783	0	0.216372	41	126	167	0.690807	0.0598188	0.41001	0.230369	0.141309
18S	251	C	219	274	493	0.675461	0.01954	0.403637	231	473	704	0.255823	0	0.20394	62	127	189	0.235029	0	0.191117	0.266231	0.0973014
18S	252	U	128	399	527	0.348401	0	0.258744	149	529	678	0.121862	0	0.108768	37	117	154	0.33871	0	0.254237	0.20725	0.0696616
18S	253	C	87	329	416	0.345777	0	0.257393	164	256	420	0.621536	0.0718588	0.383863	20	55	75	1.46316	0.141568	0.597207	0.412821	0.140232
18S	254	C	47	456	503	0.123699	0	0	148	349	497	0.20058	0	0.167349	18	66	84	0.775948	0	0.439834	0.202394	0.181263
18S	255	G	44	187	231	0.627155	0.0516947	0.386454	76	334	410	0.357529	0.0189015	0.26384	19	89	108	0.114883	0	0.1039	0.251398	0.115687
18S	256	G	8	168	176	0.762524	0.0656933	0.434023	35	252	287	0.932832	0.203706	0.483493	8	56	64	0.820855	0.140767	0.454649	0.457388	0.0202887
18S	257	C	17	79	96	1.7551	0.293242	0.639429	40	371	411	0.378452	0	0.275033	12	93	105	0.0539832	0	0.0516809	0.322048	0.242239
18S	258	C	19	108	127	0.832205	0.0238966	0.456155	17	388	405	0.556021	0.0372472	0.357902	5	74	79	0.461111	0.0396396	0.318313	0.377456	0.0579476
18S	259	C	29	140	169	0.215817	0	0.178371	66	523	589	0.140264	0	0.123193	22	114	136	0.147364	0	0	0.100521	0.0745633
18S	260	C	30	278	308	0.377202	0	0	88	729	817	0.106656	0	0	25	141	166	0.261144	0	0	0	0
18S	261	G	30	89	119	0.840926	0	0.458872	58	557	615	0.350234	0	0.2597	23	60	83	0.691667	0.123093	0.411765	0.376779	0.0849917
18S	262	G	16	96	112	1.68279	0	0.62933	34	583	617	0.527041	0.100292	0.345505	26	88	114	0.360193	0	0.266514	0.413783	0.155789
18S	263	C	28	132	160	1.39903	0	0.584679	40	1173	1213	0.179947	0	0	20	116	136	0.286294	0	0.223843	0.269507	0.240868
18S	264	C	5	158	163	1.7836	0.1496	0.64216	15	1514	1529	0.33472	0	0	6	194	200	0.0802653	0	0	0.214053	0.302717
18S	265	G	19	203	222	1.40478	0.185957	0.585253	34	1197	1231	0.0982323	0	0	18	196	214	0.0498191	0	0	0.195084	0.275891
18S	266	G	64	445	509	0.297887	0	0.229864	83	1198	1281	0.0388022	0	0	52	140	192	0.383823	0	0.278406	0.169423	0.121429
18S	267	G	180	384	564	0.500157	0	0.333797	273	884	1157	0.222692	0	0.182262	93	89	182	0.832423	0	0.455633	0.323897	0.111823
18S	268	G	611	938	1549	0.440996	0	0	839	810	1649	0.134916	0	0	229	124	353	0.00634024	0	0.00631803	0.00210601	0.00297835
18S	269	G	790	540	1330	0.192387	0	0	1035	575	1610	0.0214911	0	0	263	87	350	0.209877	0	0.173879	0.0579596	0.0819673
18S	270	G	406	293	699	0.843905	0	0.458027	508	160	668	1.58416	0.265715	0.613381	202	44	246	0.960324	0.0608503	0.490894	0.520768	0.0668481
18S	271	C	523	401	924	0.631315	0	0.387254	714	268	982	0.854968	0.108004	0.46116	227	92	319	0.740625	0.0610657	0.426259	0.424891	0.0301873
18S	272	G	1227	937	2164	0.188406	0	0	2094	523	2617	0.250166	0	0	791	281	1072	0.417987	0	0	0	0
18S	273	G	1773	809	2582	0.229496	0	0	2919	491	3410	0.367771	0	0	817	239	1056	0.261421	0	0	0	0
18S	274	G	819	303	1122	1.07701	0.0551533	0.51876	897	226	1123	1.28366	0.0631083	0.562325	250	114	364	1.64895	0.111783	0.623136	0.568074	0.0428049
18S	275	C	1789	463	2252	0.116916	0	0.104719	2307	436	2743	0.0248056	0	0	738	175	913	0.149319	0	0.130044	0.0782541	0.0562916
18S	276	G	1357	218	1575	0.912563	0.0819477	0.4773	1091	176	1267	1.55204	0.206371	0.608345	406	77	483	1.62918	0.266666	0.62014	0.568595	0.0647348
18S	277	C	3167	270	3437	0.108797	0	0	2740	274	3014	0.112652	0	0.101276	1036	101	1137	0.177622	0	0.150943	0.0840732	0.0628115
18S	278	C	5695	210	5905	0.473848	0	0	5708	268	5976	0.432956	0	0	2321	88	2409	0.424758	0	0	0	0
18S	279	G	3600	96	3696	0.0348751	0	0	4569	169	4738	0.182563	0	0	2145	55	2200	0.2937	0	0	0	0
18S	280	G	1744	21	1765	1.23511	0.136294	0.552734	1875	51	1926	1.33998	0.217137	0.572773	1164	25	1189	0.514183	0	0.339766	0.488425	0.105435
18S	281	C	5338	46	5384	0.293566	0	0	5247	79	5326	0.168517	0	0	2039	42	2081	0.0936973	0	0	0	0
18S	282	G	6361	36	6397	0.407105	0	0	6216	87	6303	0.307292	0	0	2247	48	2295	0.151074	0	0	0	0
18S	283	G	2467	31	2498	0.69077	0.0380664	0.40865	3593	26	3619	0.325586	0	0.245668	1455	26	1481	0.395367	0	0.28348	0.312599	0.0696503
18S	284	C	4579	55	4634	0.180956	0	0	5334	44	5378	0.144806	0	0	2558	65	2623	0.277947	0	0	0	0
18S	285	U	4006	89	4095	0.134684	0	0	6570	95	6665	0.360918	0	0	2483	56	2539	0.301102	0	0	0	0
18S	286	U	3703	98	3801	0.129888	0	0	6481	107	6588	0.385714	0	0	2296	47	2343	0.298564	0	0	0	0
18S	287	U	4613	260	4873	0.389178	0	0	4142	181	4323	0.0362961	0	0	2717	134	2851	0.489976	0	0	0	0
18S	288	G	2917	462	3379	0.193422	0	0	1398	244	1642	1.51185	0.331159	0.602033	1461	116	1577	0.114758	0	0	0.200678	0.283801
18S	289	G	1092	340	1432	0.729177	0.149781	0.421861	2746	202	2948	0.21304	0	0.175674	336	74	410	2.18756	0.424245	0.686805	0.428113	0.208715
18S	290	U	414	687	1101	1.06172	0.209159	0.515194	2691	688	3379	0.0106443	0	0	257	136	393	1.95076	0.308236	0.661674	0.392289	0.283763
18S	291	G	677	646	1323	0.489569	0	0.328831	2041	996	3037	0.0512435	0	0.0487609	264	161	425	1.33944	0.0503685	0.573122	0.316905	0.214235
18S	292	A	223	348	571	2.17077	0.297511	0.684996	1113	1089	2202	0.348898	0	0.258741	199	53	252	2.457	0.163428	0.711546	0.551761	0.20748
18S	293	C	487	504	991	0.61147	0	0.379686	1151	1213	2364	0.123434	0	0.109914	289	96	385	0.989177	0	0.497928	0.329176	0.162383
18S	294	U	486	595	1081	0.358338	0	0.263986	779	1388	2167	0.238945	0	0.192934	289	89	378	1.04362	0	0.511333	0.322751	0.136466
18S	295	C	631	369	1000	0.436741	0.0432242	0.304192	906	799	1705	0.657542	0.111903	0.396837	230	169	399	1.10403	0.147575	0.525345	0.408792	0.0906804
18S	296	U	676	617	1293	0.113172	0	0.101737	1061	1846	2907	0.0760431	0	0	291	520	811	0.111097	0	0.1001	0.0672789	0.047578
18S	297	A	866	1344	2210	0.354274	0	0	1534	2618	4152	0.386409	0	0	470	728	1198	0.191956	0	0	0	0
18S	298	G	246	1094	1340	0.229074	0	0.186493	493	1622	2115	0.336426	0	0.251825	105	773	878	0.336923	0	0.252229	0.230182	0.0308934
18S	299	A	212	1594	1806	0.0893378	0	0.0820528	388	1316	1704	0.782398	0.125582	0.439103	87	998	1085	0.22745	0	0.185442	0.235533	0.150007
18S	300	U	303	2462	2765	0.220378	0	0	762	3816	4578	0.364213	0	0	157	2538	2695	0.479224	0	0	0	0
18S	301	A	125	1725	1850	0.5783	0	0.366532	408	2556	2964	0.122503	0	0.109167	72	1794	1866	0.0812712	0	0	0.158566	0.153659
18S	302	A	82	996	1078	2.41834	0.311692	0.707652	299	2044	2343	0.571824	0.0829585	0.363895	55	1092	1147	0.713124	0.0327673	0.416483	0.49601	0.151186
18S	303	C	123	1808	1931	1.07199	0.0905042	0.517502	254	2674	2928	0.304192	0.0120487	0.233303	74	1126	1200	0.696531	0.00998496	0.410763	0.387189	0.117215
18S	304	C	379	2274	2653	0.60718	0	0.377881	656	2706	3362	0.243542	0	0.195893	152	2193	2345	0.148096	0	0	0.191258	0.154304
18S	305	U	403	6124	6527	0.355504	0	0	1128	3476	4604	0.0221209	0	0.0216467	172	2119	2291	0.0650475	0	0	0.00721558	0.0102044
18S	306	C	442	4428	4870	0.0429435	0	0	1028	4154	5182	0.0140009	0	0	207	3639	3846	0.475493	0	0	0	0
18S	307	G	829	10310	11139	0.637814	0	0	1791	3486	5277	0.0177761	0	0.0174689	453	2578	3031	0.32692	0	0	0.00582296	0.00823491
18S	308	G	855	8865	9720	0.568933	0	0	2118	3576	5694	0.006255	0	0.0062172	545	1732	2277	0.0860014	0	0	0.0020724	0.00293082
18S	309	G	479	3197	3676	0.291379	0	0.225681	1986	2811	4797	0.296675	0	0.228833	412	567	979	1.21893	0.187894	0.549586	0.3347	0.151953
18S	310	C	1196	1762	2958	0.529008	0	0.346057	2933	6234	9167	0.35743	0	0	774	1062	1836	0.0855925	0	0.0788836	0.141647	0.148084
18S	311	C	1583	1871	3454	0.192652	0	0.161571	4109	6817	10926	0.476781	0	0	974	1599	2573	0.304856	0	0	0.0538571	0.0761655
18S	312	G	1422	1118	2540	0.433591	0	0.302534	3290	2897	6187	0.0244308	0	0	1029	625	1654	0.0537429	0	0.0510311	0.117855	0.132239
18S	313	A	1312	1042	2354	0.348983	0	0.258782	2495	2864	5359	0.082585	0	0.0762981	937	448	1385	0.106502	0	0.0963135	0.143798	0.0817158
18S	314	U	1249	980	2229	0.0932187	0	0.085305	3420	3233	6653	0.218883	0	0	1216	366	1582	0.174753	0	0	0.028435	0.0402131
18S	315	C	610	1141	1751	0.0715627	0	0.066819	2148	3848	5996	0.20755	0	0	401	551	952	0.272181	0	0.214125	0.0936481	0.0894511
18S	316	G	477	501	978	0.722529	0.125318	0.419707	1258	2263	3521	0.275232	0	0.215877	413	384	797	0.405987	0	0.289014	0.308199	0.0843119
18S	317	C	622	972	1594	0.132268	0	0	1250	2068	3318	0.131589	0	0.116318	545	796	1341	0.321394	0	0	0.0387727	0.0548328
18S	318	A	333	456	789	0.60661	0.0890363	0.377869	562	1371	1933	0.65632	0.099884	0.396376	383	436	819	0.000704607	0	0	0.258082	0.182648
18S	319	C	218	615	833	0.341886	0	0.255008	462	1737	2199	0.251414	0	0.200977	142	421	563	0.332703	0	0.249978	0.235321	0.0243716
18S	320	G	121	747	868	0.185744	0	0.156799	243	691	934	1.79501	0.261288	0.642465	92	212	304	1.40284	0.189315	0.584624	0.461296	0.216603
18S	321	C	193	466	659	0.435808	0	0.303849	355	917	1272	0.714437	0	0.416909	95	151	246	1.64791	0.187127	0.623296	0.448018	0.132256
18S	322	C	176	274	450	1.04873	0.164221	0.512448	459	418	877	1.26387	0.17834	0.55856	116	77	193	2.26816	0.265439	0.695113	0.588707	0.07756
18S	323	C	308	186	494	0.876162	0.126203	0.4675	919	182	1101	0.712855	0.0504374	0.4164	240	85	325	0.851091	0	0.460541	0.448147	0.0226276
18S	324	C	799	288	1087	0.242719	0	0	2289	190	2479	0.340399	0	0	777	57	834	0.402568	0	0	0	0
18S	325	C	808	188	996	0.134347	0	0	2106	146	2252	0.250121	0	0	712	41	753	0.332582	0	0	0	0
18S	326	C	1386	172	1558	0.453068	0	0	2784	217	3001	0.472307	0	0	1088	69	1157	0.607043	0	0	0	0
18S	327	G	404	189	593	0.668088	0.0221141	0.400916	708	317	1025	0.7748	0.0368232	0.436796	214	75	289	0.890651	0	0.471943	0.436551	0.028997
18S	328	U	815	159	974	0.0212877	0	0.020865	1697	412	2109	0.188736	0	0	473	106	579	0.127452	0	0	0.00695499	0.00983585
18S	329	G	771	287	1058	0.0216661	0	0	1261	664	1925	0.0998269	0	0	371	72	443	0.188388	0	0.158825	0.0529418	0.0748709
18S	330	G	497	81	578	0.924679	0.175802	0.480864	653	270	923	1.004	0.21661	0.50127	181	76	257	1.07093	0.152543	0.518095	0.500076	0.0152228
18S	331	C	784	236	1020	0.100522	0	0.091422	1564	361	1925	0.0472424	0	0	455	62	517	0.0521879	0	0	0.030474	0.0430967
18S	332	G	1176	461	1637	0.324495	0	0	1058	494	1552	0.243708	0	0.196054	338	129	467	0.0162156	0	0.0159904	0.0706815	0.0888918
18S	333	G	734	375	1109	0.0245045	0	0.0239394	604	550	1154	0.727388	0.0496009	0.421302	154	110	264	0.75979	0.105286	0.432678	0.29264	0.190057
18S	334	C	883	463	1346	0.157478	0	0	1111	810	1921	0.0688345	0	0.0644329	211	118	329	0.459495	0.0365074	0.315487	0.12664	0.136101
18S	335	G	353	798	1151	0.0294753	0	0.0286556	644	737	1381	0.613057	0.0659713	0.38023	146	468	614	0.230587	0	0	0.136295	0.172884
18S	336	A	207	526	733	0.816288	0.053575	0.449764	419	1388	1807	0.324896	0	0.245326	71	286	357	0.630323	0	0.387288	0.360793	0.0855384
18S	337	C	299	1679	1978	0.329471	0	0	436	4246	4682	0.509911	0	0	103	709	812	0.237433	0	0	0	0
18S	338	G	149	1461	1610	0.0529554	0	0	169	2681	2850	0.0560661	0	0	63	383	446	0.678399	0.0133171	0.404734	0.134911	0.190793
18S	339	A	84	452	536	2.31649	0.382408	0.698869	90	2314	2404	0.210755	0	0.174129	29	461	490	0.68649	0.066687	0.407545	0.426848	0.214658
18S	340	C	427	450	877	1.34985	0.206376	0.574719	304	2382	2686	0.141265	0	0.123819	79	524	603	0.552539	0.0914672	0.356274	0.351604	0.184109
18S	341	C	870	567	1437	0.616682	0.068227	0.381613	463	2325	2788	0.119728	0	0.10696	278	567	845	0.196191	0	0.164175	0.217583	0.118315
18S	342	C	1818	904	2722	0.0861264	0	0	638	3543	4181	0.275137	0	0	380	1265	1645	0.394134	0	0	0	0
18S	343	A	2012	761	2773	0.0154811	0	0	536	2936	3472	0.10422	0	0	359	1094	1453	0.257558	0	0	0	0
18S	344	U	2559	828	3387	0.156953	0	0	641	3206	3847	0.236729	0	0	353	1176	1529	0.257429	0	0	0	0
18S	345	U	2218	890	3108	0.022669	0	0	603	2824	3427	0.164035	0	0	345	871	1216	0.0157491	0	0	0	0
18S	346	C	4129	1420	5549	0.472264	0	0	577	2911	3488	0.209739	0	0	412	1226	1638	0.295024	0	0	0	0
18S	347	G	3980	889	4869	0.361629	0	0	800	1281	2081	0.351153	0.068002	0.259984	430	767	1197	0.00303283	0	0.00302618	0.0876699	0.12185
18S	348	A	3209	668	3877	0.161372	0	0	799	1343	2142	0.275553	0.0169213	0.216106	478	606	1084	0.0896569	0	0.0823496	0.0994851	0.0890529
18S	349	A	2024	307	2331	0.421527	0.0453812	0.29662	743	1165	1908	0.398725	0.0444021	0.28517	385	375	760	0.512776	0.0800687	0.339258	0.307016	0.0232728
18S	350	C	1995	954	2949	0.082806	0	0.0764975	1297	1376	2673	0.00347794	0	0	825	785	1610	0.340458	0	0	0.0254992	0.0360613
18S	351	G	1576	511	2087	0.546142	0.0901971	0.353338	538	835	1373	1.12547	0.21752	0.529698	277	403	680	0.813493	0.0579715	0.448942	0.443993	0.0720835
18S	352	U	981	1481	2462	0.297636	0	0.22944	483	1450	1933	0.627318	0.072564	0.385615	260	460	720	0.881199	0.0557806	0.46877	0.361275	0.0992103
18S	353	C	1596	1104	2700	0.128845	0	0.114176	1183	1232	2415	0.401849	0.0470001	0.286741	486	433	919	0.501365	0	0.334181	0.245033	0.0945347
18S	354	U	914	2121	3035	0.0663373	0	0	1477	1623	3100	0.144394	0	0.126211	512	317	829	0.72826	0	0.421677	0.182629	0.176711
18S	355	G	1274	777	2051	0.40627	0.0122514	0.288999	2518	1019	3537	0.0804032	0	0.0744391	664	229	893	0.687422	0	0.40765	0.25703	0.137898
18S	356	C	2983	544	3527	0.223636	0	0	4254	1175	5429	0.272519	0	0	1875	206	2081	0.292155	0	0	0	0
18S	357	C	3255	213	3468	0.232795	0	0	4684	492	5176	0.202958	0	0	2630	234	2864	0.514869	0	0	0	0
18S	358	C	4062	174	4236	0.414604	0	0	6458	699	7157	0.439895	0	0	3050	171	3221	0.579199	0	0	0	0
18S	359	U	2956	381	3337	0.269326	0	0	4602	1319	5921	0.295482	0	0	1561	12	1573	0.027446	0	0	0	0
18S	360	A	1090	7	1097	1.3621	0.267188	0.576871	2910	17	2927	0.527713	0.017061	0.345504	819	0	819	0.921206	0.0433211	0.479798	0.467391	0.0948616
18S	361	U	1807	394	2201	0.0715562	0	0.0668061	3873	808	4681	0.116759	0	0	1184	188	1372	0.078935	0	0.0732095	0.0466719	0.0331054
18S	362	C	1459	963	2422	0.0758426	0	0	4301	817	5118	0.236706	0	0	1083	408	1491	0.0481308	0	0	0	0
18S	363	A	912	331	1243	0.841354	0.106348	0.457121	2162	485	2647	0.490626	0.0939763	0.329224	726	54	780	0.834415	0.0941753	0.455185	0.413843	0.0598399
18S	364	A	642	416	1058	1.11645	0.174394	0.527747	2101	151	2252	0.645643	0.111339	0.392441	603	59	662	0.975482	0.108013	0.494172	0.471453	0.057527
18S	365	C	1082	190	1272	0.736353	0.111631	0.424272	2542	258	2800	0.17781	0	0.151012	963	103	1066	0.0642091	0	0.0603882	0.211891	0.154666
18S	366	U	1325	1302	2627	0.121656	0	0	2581	644	3225	0.0626094	0	0	955	162	1117	0.0131286	0	0.0129699	0.00432331	0.00611408
18S	367	U	1674	956	2630	0.0170531	0	0.0167734	2347	416	2763	0.177054	0	0.150468	1190	156	1346	0.0648272	0	0	0.055747	0.0673268
18S	368	U	1421	273	1694	0.777352	0.0798702	0.43751	2502	389	2891	0.119298	0	0.106616	1094	53	1147	0.159582	0	0.137724	0.227283	0.149194
18S	369	C	1794	1312	3106	0.0311662	0	0.0302336	3126	465	3591	0.0806298	0	0	1233	553	1786	0.250482	0	0	0.0100779	0.0142523
18S	370	G	999	1604	2603	0.416876	0.0186051	0.294302	1985	196	2181	0.727187	0.110819	0.421136	669	149	818	0.914096	0.101	0.477865	0.397767	0.0767395
18S	371	A	1113	2522	3635	0.103866	0	0.0941161	1995	232	2227	0.839019	0.181201	0.456343	694	163	857	0.996555	0.185516	0.499429	0.349963	0.181764
18S	372	U	2070	4610	6680	0.389619	0	0	2061	554	2615	0.707501	0.185792	0.414442	1182	276	1458	0.207227	0	0.171753	0.195398	0.170019
18S	373	G	3680	2135	5815	0.22296	0	0	6297	633	6930	0.357878	0	0	3152	272	3424	0.515711	0	0	0	0
18S	374	G	2205	1542	3747	0.301651	0	0.231793	3708	634	4342	0.170282	0	0.145534	1214	402	1616	0.176967	0	0.150438	0.175921	0.0395577
18S	375	U	2552	3406	5958	0.210252	0	0	5500	1273	6773	0.222919	0	0	1494	782	2276	0.184175	0	0	0	0
18S	376	A	2617	3052	5669	0.166586	0	0	4199	2231	6430	0.0996976	0	0	1424	670	2094	0.0861575	0	0	0	0
18S	377	G	2144	3504	5648	0.187359	0	0	3849	2046	5895	0.0539518	0	0.0511983	1183	1293	2476	0.234392	0	0	0.0170661	0.0241351
18S	378	U	1688	3996	5684	0.226125	0	0	4341	2742	7083	0.0821993	0	0	782	1221	2003	0.0105456	0	0.0104407	0.00348023	0.00492178
18S	379	C	2026	4207	6233	0.37668	0	0	4622	3566	8188	0.212848	0	0	932	1367	2299	0.154565	0	0	0	0
18S	380	G	877	1790	2667	0.458508	0.077548	0.314449	2088	2702	4790	0.387017	0	0.27907	476	638	1114	0.764106	0.161072	0.433361	0.342293	0.0659943
18S	381	C	794	1405	2199	0.659667	0.125555	0.397578	2739	5311	8050	0.240129	0	0	501	818	1319	0.475396	0.0621341	0.322381	0.239986	0.172451
18S	382	C	1236	1650	2886	0.125855	0	0.111821	4445	4784	9229	0.377104	0	0	677	1561	2238	0.16887	0	0	0.0372736	0.0527129
18S	383	G	566	801	1367	1.23006	0.187495	0.551762	2337	3520	5857	0.0135541	0	0	231	1157	1388	0.37257	0	0.271582	0.274448	0.225265
18S	384	U	632	2138	2770	0.063507	0	0	2326	5649	7975	0.346712	0	0	238	2492	2730	0.381574	0	0	0	0
18S	385	G	366	1155	1521	0.678595	0.00757145	0.404422	1007	1709	2716	1.01642	0.224006	0.504163	132	1086	1218	0.532349	0.0115077	0.347593	0.418726	0.0647148
18S	386	C	626	1349	1975	0.163439	0	0.14054	1384	1675	3059	0.640962	0.077874	0.390679	267	1506	1773	0.0122823	0	0.0121401	0.18112	0.157179
18S	387	C	730	1495	2225	0.02944	0	0.0286105	1631	843	2474	0.988278	0.180818	0.497153	306	1730	2036	0.104429	0	0	0.175255	0.227916
18S	388	U	896	2428	3324	0.33743	0	0	2490	2071	4561	0.06153	0	0	548	2175	2723	0.349258	0	0	0	0
18S	389	A	618	543	1161	1.06055	0.177842	0.514907	1737	1120	2857	0.44759	0	0.309271	445	516	961	0.967221	0.151219	0.491929	0.438702	0.0920011
18S	390	C	1141	1003	2144	0.0968765	0	0.0883579	2233	2009	4242	0.0789405	0	0	841	455	1296	0.427354	0	0.299565	0.129307	0.125678
18S	391	C	1890	1477	3367	0.348007	0	0	2719	2454	5173	0.295855	0	0	1072	1043	2115	0.196251	0	0	0	0
18S	392	A	1178	1291	2469	0.0732883	0	0	1756	2206	3962	0.0193596	0	0	749	1293	2042	0.182852	0	0	0	0
18S	393	U	975	1714	2689	0.170277	0	0	1451	2969	4420	0.120166	0	0	570	1534	2104	0.255228	0	0	0	0
18S	394	G	559	1983	2542	0.11555	0	0	745	1601	2346	0.818553	0.221697	0.450218	250	1679	1929	0.216056	0	0	0.150073	0.212235
18S	395	G	539	794	1333	0.737631	0.123572	0.424687	528	3087	3615	0.143596	0	0.125596	168	635	803	0.868601	0.0949738	0.46515	0.338478	0.151434
18S	396	U	358	2110	2468	0.0889879	0	0	431	4325	4756	0.0876299	0	0	101	1513	1614	0.145793	0	0	0	0
18S	397	G	230	1903	2133	0.102983	0	0.0934078	420	3964	4384	0.0384518	0	0.0370361	75	1627	1702	0.219241	0	0	0.0434813	0.0384049
18S	398	A	107	1226	1333	0.874346	0.201647	0.466667	261	3942	4203	0.112221	0	0.10092	38	598	636	1.18707	0.2359	0.543158	0.370248	0.192987
18S	399	C	275	1596	1871	0.285132	0	0.221962	441	3597	4038	0.160936	0	0.138656	104	452	556	1.34151	0.21423	0.573365	0.311328	0.188384
18S	400	C	641	2265	2906	0.23268	0	0	1434	3663	5097	0.107831	0	0	422	1044	1466	0.240536	0	0	0	0
18S	401	A	253	2116	2369	0.0515518	0	0	453	3889	4342	0.0931921	0	0.0852657	131	657	788	0.432953	0	0.302408	0.129225	0.12731
18S	402	C	271	2443	2714	0.196648	0	0	563	7880	8443	0.493126	0	0	172	1068	1240	0.155376	0	0	0	0
18S	403	G	241	3355	3596	0.443243	0	0	644	5375	6019	0.24643	0	0	198	1237	1435	0.327515	0	0	0	0
18S	404	G	395	3620	4015	0.532777	0	0	1081	4161	5242	0.132435	0	0	240	1488	1728	0.493072	0	0	0	0
18S	405	G	208	747	955	1.27552	0.239678	0.560798	235	1711	1946	1.50968	0.312305	0.601666	78	502	580	0.72794	0.0733461	0.421696	0.528053	0.0770343
18S	406	U	213	625	838	1.5084	0.271729	0.601625	251	2416	2667	0.740788	0.0942255	0.425639	81	604	685	0.469501	0.00188694	0.319814	0.449026	0.116231
18S	407	G	173	1009	1182	0.629379	0.0154862	0.38647	340	3422	3762	0.130304	0	0.115309	94	704	798	0.170852	0	0.146078	0.215952	0.121227
18S	408	A	69	778	847	1.20925	0.170203	0.54765	200	3767	3967	0.00501512	0	0.00499135	55	318	373	1.54878	0.239193	0.608294	0.386978	0.271238
18S	409	C	130	1445	1575	0.0536238	0	0.0509253	356	5064	5420	0.382699	0	0	81	635	716	0.192128	0	0.161352	0.0707593	0.0673483
18S	410	G	258	1599	1857	0.19405	0	0	574	4147	4721	0.339131	0	0	141	848	989	0.233962	0	0	0	0
18S	411	G	392	1635	2027	0.328057	0	0	1116	4054	5170	0.430647	0	0	146	873	1019	0.315054	0	0	0	0
18S	412	G	580	1404	1984	0.299586	0	0	1022	1324	2346	0.365857	0	0.267943	220	1173	1393	0.541495	0	0	0.0893142	0.126309
18S	413	G	514	966	1480	0.0175107	0	0	646	475	1121	1.89516	0.314646	0.654797	166	476	642	0.0822188	0	0.0760817	0.243626	0.292396
18S	414	A	599	765	1364	0.0813105	0	0.0752473	552	530	1082	1.96206	0.287411	0.662604	158	281	439	0.563434	0	0.360907	0.366253	0.239817
18S	415	A	445	267	712	1.15214	0.28338	0.535696	273	568	841	2.742	0.38777	0.732996	137	165	302	1.2919	0.238237	0.564493	0.611062	0.0870185
18S	416	U	794	485	1279	0.11987	0	0.107114	1248	714	1962	0.523569	0	0.343761	188	132	320	1.09301	0.196195	0.522997	0.324624	0.170322
18S	417	C	1108	537	1645	0.175807	0	0	4218	827	5045	0.466709	0	0	549	175	724	0.17292	0	0	0	0
18S	418	A	798	532	1330	0.037332	0	0.0360146	2400	703	3103	0.0372637	0	0	289	195	484	0.282451	0	0.220598	0.0855375	0.0966273
18S	419	G	850	377	1227	0.081587	0	0.0754895	2578	609	3187	0.043019	0	0	358	171	529	0.0828302	0	0.0766277	0.0507057	0.0358574
18S	420	G	1252	494	1746	0.300464	0	0	3454	999	4453	0.329906	0	0	474	201	675	0.177071	0	0	0	0
18S	421	G	761	174	935	0.357799	0	0.263722	2254	408	2662	0.20083	0	0.167295	393	229	622	0.0764045	0	0	0.143672	0.108952
18S	422	U	947	309	1256	0.0616282	0	0	2927	1053	3980	0.255232	0	0	389	246	635	0.113557	0	0	0	0
18S	423	U	1122	299	1421	0.24178	0	0	3164	962	4126	0.325749	0	0	504	163	667	0.17658	0	0	0	0
18S	424	C	1475	402	1877	0.505804	0	0	3549	878	4427	0.447629	0	0	729	206	935	0.473908	0	0	0	0
18S	425	G	513	169	682	0.437596	0.0103095	0.304704	1479	241	1720	0.497572	0.0441635	0.332382	268	128	396	0.366219	0	0.268548	0.301878	0.0261365
18S	426	A	540	100	640	0.443144	0	0.307401	1051	433	1484	0.643098	0.0382196	0.391554	315	105	420	0.261072	0	0.207414	0.302123	0.0752673
18S	427	U	550	134	684	0.296999	0	0.229248	738	280	1018	1.43365	0.102443	0.589332	430	108	538	0.0472274	0	0.0451776	0.287919	0.225991
18S	428	U	63	31	94	9.61485	0.710922	0.906692	186	94	280	8.64694	0.670156	0.896671	46	28	74	8.304	0.65712	0.8938	0.899054	0.00552609	1
18S	429	C	192	174	366	1.96019	0.179448	0.662794	587	290	877	2.3028	0.262971	0.697467	144	127	271	1.9529	0.186613	0.662174	0.674145	0.016493
18S	430	C	274	387	661	0.703927	0	0.413487	1102	885	1987	0.472865	0	0.321161	219	253	472	0.864388	0.024288	0.464157	0.399602	0.059198
18S	431	G	318	418	736	0.689492	0.0885509	0.408434	1712	895	2607	0.219585	0	0.180106	327	249	576	0.731427	0.0899125	0.422865	0.337135	0.111193
18S	432	G	570	489	1059	0.324727	0.0144306	0.245302	2232	587	2819	0.268412	0	0.211672	503	188	691	0.644493	0.120746	0.392254	0.283076	0.078412
18S	433	A	1268	558	1826	0.165596	0	0	4853	1055	5908	0.380762	0	0	1497	252	1749	0.354863	0	0	0	0
18S	434	G	1574	586	2160	0.251632	0	0	4437	1213	5650	0.300031	0	0	1707	246	1953	0.40663	0	0	0	0
18S	435	A	2185	791	2976	0.43215	0	0	4784	2554	7338	0.457654	0	0	2016	413	2429	0.527078	0	0	0	0
18S	436	G	1276	528	1804	0.0829978	0	0.0766764	2850	925	3775	0.187065	0	0.157621	1254	224	1478	0.151942	0	0	0.0780991	0.0643564
18S	437	G	1819	845	2664	0.237111	0	0	4873	1319	6192	0.306276	0	0	1624	308	1932	0.393148	0	0	0	0
18S	438	G	1513	881	2394	0.100705	0	0	3771	862	4633	0.0572436	0	0	1373	201	1574	0.277608	0	0	0	0
18S	439	A	1463	984	2447	0.102369	0	0	3349	1628	4977	0.156102	0	0	638	249	887	0.257107	0.0105126	0.204706	0.0682354	0.0964994
18S	440	G	697	451	1148	1.04123	0.236128	0.510318	819	1350	2169	0.97278	0.211155	0.493216	137	114	251	3.125	0.512859	0.758305	0.58728	0.121135
18S	441	C	1345	538	1883	0.174121	0	0.148366	722	1870	2592	0.545799	0.0544919	0.353173	142	227	369	1.36444	0.180964	0.577728	0.359756	0.175348
18S	442	C	1395	566	1961	0.0784517	0	0.0727791	592	1878	2470	0.532555	0.062439	0.347587	162	184	346	1.09023	0.0843031	0.522305	0.314224	0.185028
18S	443	U	2270	1305	3575	0.477598	0	0	1145	3822	4967	0.310301	0	0	194	518	712	0.18024	0	0	0	0
18S	444	G	1665	466	2131	0.100391	0	0	1259	1198	2457	0.474252	0.063838	0.321779	162	210	372	0.414209	0	0.293447	0.205075	0.145471
18S	445	A	1580	516	2096	0.140153	0	0	1138	2190	3328	0.0525516	0	0.0499421	134	295	429	0.0497158	0	0.0474663	0.0324695	0.0229816
18S	446	G	1489	473	1962	0.147727	0	0	2573	1514	4087	0.175329	0	0	259	263	522	0.212981	0	0	0	0
18S	447	A	991	351	1342	0.253471	0	0.202335	2200	1309	3509	0.00918962	0	0.00910851	184	225	409	0.0518157	0	0.0493776	0.0869405	0.0832361
18S	448	A	965	307	1272	0.276844	0	0.216952	2712	1078	3790	0.039667	0	0	245	182	427	0.0323728	0	0.0314288	0.0827937	0.0957283
18S	449	A	700	218	918	0.695454	0.0828744	0.410451	2112	846	2958	0.270621	0.00496286	0.21304	158	88	246	0.878902	0.190687	0.468784	0.364092	0.109433
18S	450	C	792	330	1122	0.203611	0	0.169292	3377	1180	4557	0.239708	0	0	293	212	505	0.17209	0	0	0.0564308	0.0798051
18S	451	G	823	313	1136	0.139509	0	0.122524	2691	1183	3874	0.0920746	0	0	260	149	409	0.152087	0	0.13229	0.0849379	0.0601924
18S	452	G	623	196	819	0.550054	0.0569659	0.355141	2202	1098	3300	0.0606853	0	0.0572297	253	115	368	0.31879	0	0.242227	0.218199	0.122803
18S	453	C	688	683	1371	0.11035	0	0	2348	1210	3558	0.010187	0	0	178	255	433	0.249462	0	0.200025	0.0666749	0.0942925
18S	454	U	743	1228	1971	0.399453	0	0	2455	2282	4737	0.291328	0	0	225	455	680	0.156518	0	0	0	0
18S	455	A	323	656	979	0.339206	0	0.253482	899	1716	2615	0.372902	0.0176985	0.271691	90	304	394	0.712377	0.0414757	0.416632	0.313935	0.0729973
18S	456	C	261	511	772	0.696105	0.015682	0.410727	607	2077	2684	0.298043	0	0.229675	81	311	392	0.777269	0	0.437966	0.359456	0.0924402
18S	457	C	475	1011	1486	0.152171	0	0	873	1324	2197	0.534435	0.00679164	0.348398	71	1024	1095	0.369252	0	0	0.116133	0.164236
18S	458	A	238	789	1027	0.358885	0	0.264292	542	1956	2498	0.325175	0	0.245457	48	379	427	0.968354	0.0278447	0.492546	0.334098	0.112303
18S	459	C	425	1644	2069	0.325615	0	0	861	4919	5780	0.479436	0	0	111	1344	1455	0.442781	0	0	0	0
18S	460	A	257	1418	1675	0.0808075	0	0	413	3024	3437	0.0543307	0	0	64	1056	1120	0.138061	0	0	0	0
18S	461	U	234	1028	1262	0.29495	0	0.227909	372	3713	4085	0.26829	0	0	103	1082	1185	0.163847	0	0	0.0759696	0.107437
18S	462	C	6	254	260	5.78072	0.614992	0.853005	5	1584	1589	0.951964	0	0.487853	1	61	62	16.8617	0.794074	0.944854	0.761904	0.197378	1
18S	463	C	265	1375	1640	0.0123028	0	0.0121606	296	1400	1696	0.799293	0	0.444372	79	1310	1389	0.295891	0	0	0.152177	0.206672
18S	464	A	86	2385	2471	0.337001	0	0	112	3326	3438	0.151517	0	0	36	1169	1205	0.203446	0	0	0	0
18S	465	A	87	2653	2740	0.397475	0	0	118	4615	4733	0.424316	0	0	25	1445	1470	0.388073	0	0	0	0
18S	466	G	149	2609	2758	0.406951	0	0	224	2839	3063	0.0650348	0	0	43	2044	2087	0.643274	0	0	0	0
18S	467	G	104	2043	2147	0.210392	0	0	264	1314	1578	0.936218	0.0490322	0.483688	42	736	778	0.0352304	0	0.0340737	0.172587	0.220421
18S	468	A	4	442	446	3.1441	0.428039	0.759103	11	79	90	33.6402	0.909802	0.97144	2	63	65	10.8677	0.705036	0.916908	0.882484	0.0900391	1	0.978199	0.97144	0.916908	0.955516	0.0274388
18S	469	A	259	710	969	0.847411	0.0847173	0.458958	669	2344	3013	0.0216619	0	0	97	246	343	1.05891	0.0472496	0.515034	0.324664	0.230711
18S	470	G	381	1813	2194	0.275059	0	0	971	3254	4225	0.302358	0	0	137	166	303	1.01031	0	0.503387	0.167796	0.237299
18S	471	G	89	1381	1470	0.0568396	0	0.0538173	272	2272	2544	0.276612	0	0.216743	56	139	195	1.75414	0	0.638092	0.302884	0.246183
18S	472	C	350	1496	1846	0.253504	0	0	976	4533	5509	0.482912	0	0	125	424	549	0.255758	0	0	0	0
18S	473	A	243	1577	1820	0.293929	0	0	760	3205	3965	0.184801	0	0	92	290	382	0.0960836	0	0	0	0
18S	474	G	115	873	988	0.309887	0	0.236758	317	1554	1871	0.884722	0	0.469551	84	146	230	0.481722	0	0.326062	0.344124	0.0958917
18S	475	C	208	698	906	0.485692	0.0339939	0.327156	749	2301	3050	0.166882	0	0.143055	105	217	322	0.0936017	0	0.0858333	0.185348	0.102958
18S	476	A	275	908	1183	0.082714	0	0.0764547	1130	2174	3304	0.0413414	0	0.0397117	136	210	346	0.00742875	0	0	0.0387221	0.0312203
18S	477	G	229	598	827	0.495384	0.0339017	0.331543	1093	3352	4445	0.284618	0	0	108	180	288	0.198731	0	0.166265	0.165936	0.135352
18S	478	G	284	601	885	0.290983	0	0.225594	949	1584	2533	0.271661	0	0.213693	107	124	231	0.473946	0	0.322492	0.253926	0.0487262
18S	479	C	582	937	1519	0.351243	0	0	3248	2887	6135	0.592253	0	0	264	406	670	0.607269	0	0	0	0
18S	480	G	643	336	979	0.0081746	0	0	972	913	1885	0.504142	0	0.335287	133	190	323	0.119033	0	0	0.111762	0.158056
18S	481	C	1164	636	1800	0.537825	0	0	2203	1011	3214	0.202354	0	0	257	172	429	0.41186	0	0	0	0
18S	482	G	513	291	804	0.114148	0	0.102567	935	433	1368	0.964248	0.0593489	0.491082	110	66	176	0.453923	0	0.313424	0.302358	0.158803
18S	483	C	599	304	903	0.126758	0	0	1267	902	2169	0.0981055	0	0.0893782	100	93	193	0.152978	0	0.133277	0.0742183	0.0554559
18S	484	A	15	20	35	21.767	0.876545	0.957245	49	9	58	39.5689	0.907693	0.975758	0	8	8	23.2765	0.863139	0.963217	0.965406	0.00771515	1
18S	485	A	392	124	516	0.359639	0	0.264887	1077	256	1333	0.61725	0	0.381843	66	37	103	0.804487	0	0.448214	0.364982	0.0757866
18S	486	A	559	73	632	0.0415306	0	0	2726	179	2905	0.387857	0	0	174	10	184	0.236817	0	0	0	0
18S	487	U	503	100	603	0.0884106	0	0	1691	262	1953	0.0600193	0	0	83	12	95	0.414699	0	0.29531	0.0984368	0.139211
18S	488	U	460	156	616	0.249073	0	0	3208	370	3578	0.572351	0	0	122	29	151	0.245249	0	0	0	0
18S	489	A	112	56	168	1.83511	0.286696	0.648634	962	110	1072	0.71721	0	0.417887	41	13	54	1.33434	0.166134	0.576101	0.547541	0.0963424
18S	490	C	285	40	325	0.398841	0	0.285749	1157	117	1274	0.356924	0	0.263191	62	11	73	0.787838	0.0437969	0.444021	0.330987	0.080456
18S	491	C	420	59	479	0.00305556	0	0	1430	200	1630	0.0915866	0	0.0839494	85	28	113	0.265497	0	0.211261	0.0984035	0.0868504
18S	492	C	354	131	485	0.0303841	0	0.0295471	2073	230	2303	0.22813	0	0	78	46	124	0.317689	0	0.242568	0.0907051	0.108059
18S	493	A	233	75	308	0.713592	0.0836945	0.417219	524	155	679	1.86199	0.277856	0.650928	91	36	127	0.398958	0.0274747	0.286784	0.451643	0.150641
18S	494	C	364	116	480	0.0665743	0	0.0625407	1002	126	1128	0.662543	0	0.398724	87	109	196	0.0379019	0	0	0.153755	0.175091
18S	495	U	202	113	315	0.741807	0.0977743	0.426659	697	1556	2253	0.254658	0	0	53	165	218	0.0706748	0	0	0.14222	0.201129
18S	496	C	220	648	868	0.402519	0	0	271	644	915	1.09586	0.144658	0.523142	83	171	254	0.153987	0	0	0.174381	0.246612
18S	497	C	375	389	764	0.25557	0	0	1531	857	2388	0.226389	0	0	130	107	237	0.00863679	0	0	0	0
18S	498	C	514	336	850	0.31525	0	0	2411	916	3327	0.449229	0	0	180	218	398	0.44088	0	0	0	0
18S	499	G	405	173	578	0.160603	0	0.138585	1856	720	2576	0.198659	0	0	135	150	285	0.149068	0	0	0.0461949	0.0653295
18S	500	A	260	130	390	1.04382	0.094472	0.51136	658	628	1286	0.90272	0.0828375	0.47463	123	123	246	0.0145299	0	0.0143792	0.333456	0.226119
18S	501	C	375	247	622	0.336401	0	0.252024	941	634	1575	0.586922	0.00109905	0.369997	89	172	261	0.0597964	0	0	0.20734	0.15432
18S	502	C	93	394	487	0.92714	0.16702	0.481609	899	986	1885	0.370749	0	0.270577	51	136	187	0.335165	0.0334046	0.252033	0.334739	0.104128
18S	503	C	122	728	850	0.0623188	0	0.058728	1288	1111	2399	0.0598981	0	0.0565353	36	247	283	0.213967	0	0	0.0384211	0.0271826
18S	504	G	202	593	795	0.276996	0	0.217126	1960	786	2746	0.0611859	0	0	48	87	135	0.844444	0.0641954	0.459664	0.225597	0.187753
18S	505	G	844	622	1466	0.234984	0	0	3032	1441	4473	0.43203	0	0	137	110	247	0.0440412	0	0.042347	0.0141157	0.0199625
18S	506	G	1102	930	2032	0.465781	0	0	1818	2575	4393	0.441688	0	0	125	92	217	0.167023	0	0.143684	0.0478947	0.0677333
18S	507	G	613	482	1095	0.20369	0	0.16935	94	1664	1758	0.591725	0	0.371884	64	150	214	0.217778	0	0.179518	0.24025	0.0931713
18S	508	A	1097	332	1429	0.0035742	0	0.00356396	37	3297	3334	0.181436	0	0	93	126	219	0.244394	0	0.197116	0.0668933	0.0920928
18S	509	G	185	31	216	6.76426	0.620845	0.871722	13	73	86	34.7525	0.90399	0.972343	19	6	25	11.1479	0.736396	0.920596	0.921553	0.0410837	1
18S	510	G	1728	288	2016	0.232551	0	0	1779	1257	3036	0.0899682	0	0	466	63	529	0.484004	0	0	0	0
18S	511	U	2603	721	3324	0.582907	0	0	1805	3718	5523	0.58129	0	0	722	57	779	0.685826	0	0	0	0
18S	512	A	62	9	71	23.6261	0.827824	0.959934	50	15	65	40.3818	0.883243	0.976192	11	2	13	23.0008	0.803341	0.961195	0.965774	0.00738487	1
18S	513	G	1844	302	2146	0.280107	0	0	1207	1255	2462	0.0638968	0	0	239	44	283	0.107551	0	0.0974166	0.0324722	0.0459226
18S	514	U	2170	777	2947	0.476869	0	0	1398	3015	4413	0.531534	0	0	292	82	374	0.148089	0	0	0	0
18S	515	G	1403	300	1703	0.0405973	0	0.0390355	1036	1257	2293	0.0406858	0	0	286	94	380	0.114873	0	0	0.0130118	0.0184015
18S	516	A	1128	183	1311	0.539676	0	0.350687	1239	1209	2448	0.0851323	0	0	333	36	369	0.016006	0	0.0157959	0.122161	0.161721
18S	517	C	110	13	123	17.3836	0.842258	0.946019	59	19	78	30.3191	0.893287	0.968462	22	2	24	16.6013	0.82837	0.945334	0.953272	0.0107448	1
18S	518	G	1410	214	1624	0.468827	0	0.319319	508	760	1268	0.916776	0	0.478487	202	105	307	0.558658	0	0.359171	0.385659	0.0676259
18S	519	A	1962	200	2162	0.260379	0	0.206664	844	1330	2174	0.218922	0	0.179671	308	125	433	0.314798	0	0.239847	0.208727	0.0246102
18S	520	A	2450	212	2662	0.108449	0	0.0978718	936	1200	2136	0.336188	0	0.25169	335	160	495	0.342159	0	0.255316	0.201626	0.0733802
18S	521	A	2802	275	3077	0.0300448	0	0.0291776	1116	983	2099	0.423937	0	0.297821	392	159	551	0.35779	0	0.263861	0.196953	0.119443
18S	522	A	3791	256	4047	0.159563	0	0	1669	993	2662	0.232924	0	0.188978	601	132	733	0.168619	0	0.144458	0.111145	0.0806658
18S	523	A	3342	293	3635	0.0390875	0	0.0376271	2036	1350	3386	0.0551849	0	0.0523134	747	108	855	0.139032	0	0.122187	0.070709	0.0368906
18S	524	U	6305	471	6776	0.426113	0	0	4160	2835	6995	0.452101	0	0	1519	217	1736	0.383983	0	0	0	0
18S	525	A	4406	456	4862	0.118633	0	0	3194	1504	4698	0.0606607	0	0	1210	97	1307	0.0633112	0	0	0	0
18S	526	A	3929	340	4269	0.0468644	0	0.0447765	3153	1042	4195	0.134014	0	0.118201	1315	58	1373	0.0639819	0	0	0.054326	0.0487257
18S	527	C	4136	244	4380	0.0366456	0	0.035358	2663	1368	4031	0.229092	0	0.186429	1012	84	1096	0.261298	0	0.207316	0.143034	0.0766147
18S	528	A	4318	286	4604	0.0218868	0	0	4866	787	5653	0.141563	0	0	1692	53	1745	0.23376	0	0	0	0
18S	529	A	3777	430	4207	0.0527963	0	0.0501599	4592	972	5564	0.1179	0	0	1572	62	1634	0.170336	0	0	0.01672	0.0236456
18S	530	U	5447	1208	6655	0.403307	0	0	7001	2200	9201	0.525504	0	0	2319	250	2569	0.524548	0	0	0	0
18S	531	A	2344	889	3233	0.231863	0	0.188269	3283	609	3892	0.1889	0	0.158921	1107	65	1172	0.0932651	0	0.0853754	0.144188	0.0432785
18S	532	C	2590	1122	3712	0.0275219	0	0	3904	1250	5154	0.185923	0	0	771	121	892	0.36979	0	0.270182	0.0900606	0.127365
18S	533	A	2236	1931	4167	0.207662	0	0	2471	965	3436	0.20011	0	0.166783	1000	131	1131	0.0153808	0	0	0.0555945	0.0786225
18S	534	G	1587	1589	3176	0.0144056	0	0	1239	1204	2443	0.630742	0.0982521	0.386879	606	140	746	0.477584	0.0287448	0.323513	0.236797	0.169428
18S	535	G	1335	1181	2516	0.166508	0	0.142789	1923	1392	3315	0.0813999	0	0.0752937	663	155	818	0.240931	0	0.194344	0.137476	0.0487472
18S	536	A	1224	670	1894	0.46757	0.0396501	0.318716	1611	749	2360	0.43987	0.00117823	0.305583	710	92	802	0.185181	0	0.156411	0.260237	0.0736113
18S	537	C	1120	404	1524	0.686667	0.135107	0.407273	1882	699	2581	0.13471	0	0.118758	482	102	584	0.558025	0.110954	0.358555	0.294862	0.126102
18S	538	U	908	365	1273	1.0046	0.215879	0.501345	1527	824	2351	0.190221	0	0.159877	383	166	549	0.659657	0.154105	0.397902	0.353041	0.142967
18S	539	C	1244	924	2168	0.106977	0	0.0966792	1921	604	2525	0.0320401	0	0.0310573	591	248	839	0.0806481	0	0.0747117	0.0674828	0.0272733
18S	540	U	1284	639	1923	0.338768	0	0.253143	2103	702	2805	0.106371	0	0	698	317	1015	0.102614	0	0	0.0843809	0.119333
18S	541	U	1417	993	2410	0.0772939	0	0.0717758	2360	769	3129	0.228598	0	0	771	266	1037	0.0824877	0	0	0.0239253	0.0338354
18S	542	U	1162	1339	2501	0.0751887	0	0.0699567	1703	743	2446	0.0143623	0	0	692	244	936	0.0651251	0	0.0612045	0.0437204	0.0311208
18S	543	C	1265	2196	3461	0.211731	0	0	1515	670	2185	0.118695	0	0.106144	666	819	1485	0.328256	0	0	0.0353815	0.050037
18S	544	G	683	2319	3002	0.0198283	0	0	1241	567	1808	0.459407	0.0412997	0.314909	498	444	942	0.21355	0	0.176125	0.163678	0.128862
18S	545	A	673	2074	2747	0.180705	0	0.153096	1396	994	2390	0.210251	0	0.173785	641	473	1114	0.0929048	0	0.0850771	0.137319	0.0378943
18S	546	G	470	5605	6075	0.516985	0	0	984	1441	2425	0.287039	0	0.223094	528	624	1152	0.0864123	0	0.0796027	0.100899	0.0923142
18S	547	G	295	2561	2856	0.20758	0	0.171947	960	832	1792	0.948671	0.176493	0.486969	482	632	1114	0.167205	0	0.143362	0.267426	0.155678
18S	548	C	461	2035	2496	0.433538	0.00198541	0.30251	1204	1102	2306	0.626904	0.130458	0.385438	684	350	1034	0.334074	0.0485587	0.250598	0.312849	0.0555316
18S	549	C	1122	1816	2938	0.280371	0	0.219035	2280	697	2977	0.425964	0.0818803	0.298791	1346	291	1637	0.140042	0	0	0.172608	0.126321
18S	550	C	2046	1053	3099	0.292473	0	0.226346	4697	906	5603	0.179164	0	0	1503	291	1794	0.181585	0	0	0.0754487	0.106701
18S	551	U	2762	2421	5183	0.199713	0	0	6144	1534	7678	0.338677	0	0	1698	247	1945	0.184835	0	0	0	0
18S	552	G	1388	1205	2593	0.86922	0.155703	0.465113	3610	1504	5114	0.168135	0	0.143959	829	277	1106	0.631456	0.119778	0.387265	0.332112	0.136788
18S	553	U	1542	2780	4322	0.107775	0	0.0973099	3181	2703	5884	0.0757859	0	0.0704581	714	703	1417	0.310892	0.0264754	0.237288	0.135019	0.0731415
18S	554	A	1153	2798	3951	0.310411	0.00639631	0.236926	2867	2757	5624	0.208994	0	0.172891	571	1280	1851	0.0263139	0	0.0256527	0.145157	0.0884535
18S	555	A	1039	5447	6486	0.205967	0	0	3130	5676	8806	0.228986	0	0	476	1706	2182	0.111758	0	0	0	0
18S	556	U	1332	5765	7097	0.234928	0	0	3037	6285	9322	0.230722	0	0	494	1764	2258	0.0978309	0	0	0	0
18S	557	U	1900	6359	8259	0.346181	0	0	3515	6481	9996	0.288453	0	0	507	2295	2802	0.287018	0	0	0	0
18S	558	G	2659	4979	7638	0.292038	0	0	2919	5578	8497	0.152469	0	0	590	2045	2635	0.232056	0	0	0	0
18S	559	G	1721	3363	5084	0.104711	0	0.0948028	2020	3975	5995	0.228532	0	0.186046	486	1398	1884	0.129272	0	0.114528	0.131792	0.0391992
18S	560	A	2430	3050	5480	0.0273125	0	0	2577	3360	5937	0.215956	0	0.177626	774	1113	1887	0.105438	0	0.0954268	0.0910177	0.0725826
18S	561	A	2626	1354	3980	0.335728	0	0.251392	3195	2792	5987	0.183638	0	0.155169	905	767	1672	0.227927	0	0.18571	0.197424	0.0401466
18S	562	U	3709	3225	6934	0.296469	0	0	5841	3736	9577	0.322114	0	0	1544	1473	3017	0.367086	0	0	0	0
18S	563	G	2340	1228	3568	0.400604	0	0.28608	3544	1774	5318	0.268446	0.00903782	0.211665	1088	564	1652	0.224602	0	0.183499	0.227081	0.0432739
18S	564	A	2940	1018	3958	0.173515	0	0.147891	3979	2690	6669	0.0363985	0	0	1308	508	1816	0.0818749	0	0.0757172	0.074536	0.0603819
18S	565	G	1848	644	2492	0.813959	0.10866	0.448819	3310	980	4290	0.542637	0.118616	0.351813	1265	311	1576	0.256042	0	0.203951	0.334861	0.100683
18S	566	U	1653	810	2463	0.766098	0.0413425	0.43388	3909	1313	5222	0.236384	0	0.191219	754	319	1073	0.907304	0.180466	0.475932	0.36701	0.125483
18S	567	C	2807	926	3733	0.147006	0	0.128195	3629	2014	5643	0.149197	0	0.129847	1050	307	1357	0.648372	0.028089	0.393517	0.217186	0.124686
18S	568	C	5178	2791	7969	0.519459	0	0	6350	1450	7800	0.191256	0	0	2566	509	3075	0.295156	0	0	0	0
18S	569	A	3502	984	4486	0.0933834	0	0	4978	1757	6735	0.0667343	0	0	1660	319	1979	0.195965	0	0.163924	0.0546415	0.0772748
18S	570	C	3576	707	4283	0.0931087	0	0	6652	1553	8205	0.286273	0	0	1936	548	2484	0.0753946	0	0	0	0
18S	571	U	2343	558	2901	0.34387	0	0.255946	4299	2742	7041	0.174931	0	0	1481	973	2454	0.0493007	0	0	0.0853154	0.120654
18S	572	U	1802	264	2066	0.881761	0	0.468703	3422	1137	4559	0.309189	0	0.236208	1106	729	1835	0.301616	0	0.231821	0.312244	0.110648
18S	573	U	4273	2355	6628	0.508547	0	0	3710	3081	6791	0.186666	0	0	1638	3819	5457	0.643795	0	0	0	0
18S	574	A	2694	1414	4108	0.188078	0	0	3844	2819	6663	0.194611	0	0	1881	945	2826	0.24424	0	0	0	0
18S	575	A	2090	1409	3499	0.153368	0	0	3594	2224	5818	0.123746	0	0	2311	596	2907	0.347742	0	0	0	0
18S	576	A	36	117	153	19.4187	0.874284	0.951328	56	219	275	18.9084	0.890519	0.949943	29	50	79	24.7214	0.882761	0.961589	0.954287	0.00519458	1
18S	577	U	1316	1082	2398	0.102672	0	0.0931476	2161	2456	4617	0.00259371	0	0.00258756	1245	356	1601	0.0446525	0	0.0427695	0.0461682	0.037049
18S	578	C	902	964	1866	0.371172	0	0.270803	1089	3001	4090	0.0759744	0	0.0706259	329	433	762	1.04523	0	0.511385	0.284271	0.180191
18S	579	C	967	1518	2485	0.039309	0	0	767	3688	4455	0.0465016	0	0	358	573	931	0.48927	0	0.328767	0.109589	0.154982
18S	580	U	1023	1341	2364	0.115255	0	0	787	4790	5577	0.31582	0	0	222	445	667	0.636344	0	0.389238	0.129746	0.183488
18S	581	U	843	1414	2257	0.124815	0	0	644	3502	4146	0.0966884	0	0	184	771	955	0.0602975	0	0	0	0
18S	582	U	965	1815	2780	0.322849	0	0	941	3907	4848	0.287684	0	0	248	1000	1248	0.419313	0	0	0	0
18S	583	A	638	640	1278	0.826114	0.109059	0.452583	767	2108	2875	0.296241	0.0582622	0.2286	175	621	796	0.0426182	0	0.0409253	0.240703	0.168276
18S	584	A	546	813	1359	0.643538	0	0.391732	647	1674	2321	0.486984	0.0268894	0.327593	140	303	443	0.753804	0.0113446	0.430363	0.383229	0.0423845
18S	585	C	435	1128	1563	0.47679	0	0.322996	522	2892	3414	0.0879551	0	0	115	705	820	0.0776018	0	0	0.107665	0.152262
18S	586	G	323	1295	1618	0.488628	0	0.328377	541	1482	2023	0.595043	0.00560076	0.373173	141	262	403	1.0764	0.0728877	0.519017	0.406856	0.081391
18S	587	A	734	1428	2162	0.200149	0	0.166834	996	2294	3290	0.0260914	0	0	213	198	411	1.39938	0.0646047	0.583816	0.250217	0.245526
18S	588	G	871	2257	3128	0.120933	0	0	1060	1924	2984	0.141169	0	0.123742	297	314	611	0.748548	0	0.428497	0.18408	0.180061
18S	589	G	433	5168	5601	0.52634	0	0	603	2428	3031	0.205021	0	0.170185	174	1349	1523	0.289509	0	0	0.0567284	0.0802261
18S	590	A	33	256	289	11.3934	0.779651	0.919568	42	188	230	18.4769	0.869055	0.948868	17	96	113	11.7241	0.784495	0.922044	0.93016	0.013267	1
18S	591	U	673	2615	3288	0.0807304	0	0.0747209	547	1711	2258	1.09998	0.233127	0.523916	333	1105	1438	0.102942	0	0.0933927	0.230676	0.207491
18S	592	C	617	2899	3516	0.0884655	0	0.0812967	502	4813	5315	0.0994816	0	0	222	1346	1568	0.145641	0	0.127197	0.069498	0.052594
18S	593	C	592	4888	5480	0.303844	0	0	553	7897	8450	0.408102	0	0	219	2960	3179	0.419881	0	0	0	0
18S	594	A	499	4559	5058	0.194654	0	0	418	5978	6396	0.122024	0	0	235	1766	2001	0.0732601	0	0.0682912	0.0227637	0.0321928
18S	595	U	548	3499	4047	0.00982927	0	0.00973598	455	7192	7647	0.282109	0	0	254	1961	2215	0.0233203	0	0	0.00324533	0.00458958
18S	596	U	729	4545	5274	0.278279	0	0	416	8870	9286	0.433862	0	0	234	2819	3053	0.331572	0	0	0	0
18S	597	G	630	4154	4784	0.164314	0	0	456	5855	6311	0.107439	0	0	202	3700	3902	0.499675	0	0	0	0
18S	598	G	1315	3260	4575	0.148764	0	0	615	4386	5001	0.109094	0	0.098381	199	2410	2609	0.242908	0	0	0.0327937	0.0463773
18S	599	A	688	2779	3467	0.112473	0	0.101128	510	7083	7593	0.363047	0	0	99	2440	2539	0.28699	0	0	0.0337093	0.0476721
18S	600	G	1716	2992	4708	0.287667	0	0	1063	4772	5835	0.24727	0	0	367	1345	1712	0.0523578	0	0	0	0
18S	601	G	156	267	423	7.30831	0.728372	0.879888	76	194	270	15.8084	0.862791	0.940712	18	104	122	11.9775	0.816957	0.923522	0.914708	0.0256016	1
18S	602	G	1435	1502	2937	0.000661826	0	0.000661613	618	1030	1648	1.34014	0.194224	0.572823	143	326	469	1.85787	0.260578	0.650574	0.40802	0.289789
18S	603	C	1809	2006	3815	0.343402	0	0	1067	1927	2994	0.0534335	0	0.0507393	282	524	806	0.353463	0	0.261394	0.104044	0.113175
18S	604	A	1065	1547	2612	0.0761704	0	0	779	1059	1838	0.672485	0	0.402218	227	317	544	0.715454	0	0.41751	0.273243	0.193313
18S	605	A	1246	1414	2660	0.186738	0	0	1405	1403	2808	0.00032831	0	0.000328319	375	223	598	0.386218	0	0.278949	0.0930923	0.13142
18S	606	G	689	465	1154	0.885782	0.0537727	0.469932	976	981	1957	0.400539	0	0.286094	291	103	394	1.07094	0.0353505	0.517761	0.424595	0.0998632
18S	607	U	656	656	1312	0.451096	0	0.311029	2079	1024	3103	0.209923	0	0	479	156	635	0.210849	0	0.17436	0.161796	0.127287
18S	608	C	590	246	836	1.34125	0.21116	0.573169	1307	830	2137	0.278381	0	0.21784	424	98	522	0.665456	0.096323	0.400023	0.397011	0.145078
18S	609	U	833	255	1088	0.705897	0.0292186	0.414021	1602	340	1942	0.498931	0.0524384	0.332972	719	129	848	0.116084	0	0.10412	0.283704	0.131225
18S	610	G	1841	700	2541	0.388487	0	0	3195	1056	4251	0.361568	0	0	1180	257	1437	0.340403	0	0	0	0
18S	611	G	1252	605	1857	0.174309	0	0	2572	575	3147	0.0843287	0	0	901	296	1197	0.156789	0	0	0	0
18S	612	U	1242	837	2079	0.302452	0	0	3046	1228	4274	0.348294	0	0	1232	480	1712	0.43035	0	0	0	0
18S	613	G	425	498	923	0.760931	0.0618881	0.432384	1132	539	1671	0.874927	0.158732	0.466795	384	312	696	0.579563	0	0.367247	0.422142	0.0412804
18S	614	C	778	609	1387	0.119973	0	0.10719	1989	595	2584	0.135173	0	0.119118	742	355	1097	0.070765	0	0	0.0754359	0.053563
18S	615	C	1496	664	2160	0.298447	0	0	3475	364	3839	0.290148	0	0	1548	318	1866	0.522669	0	0	0	0
18S	616	A	952	344	1296	0.329144	0	0.24778	2764	553	3317	0.156587	0	0	953	273	1226	0.256045	0	0	0.0825933	0.116805
18S	617	G	568	151	719	1.49086	0.278369	0.598867	1494	411	1905	0.45998	0	0.315172	371	83	454	0.979658	0.135786	0.495412	0.469817	0.117223
18S	618	C	924	771	1695	0.13427	0	0.118437	2624	716	3340	0.212159	0	0	487	222	709	0.151628	0	0.131825	0.0834208	0.0592401
18S	619	A	730	1359	2089	0.102993	0	0.0934165	2468	481	2949	0.0568964	0	0	320	152	472	0.694691	0	0.410434	0.16795	0.175652
18S	620	G	352	670	1022	1.70424	0.224309	0.630438	705	696	1401	1.19852	0.192591	0.545325	103	80	183	3.39342	0.396813	0.773343	0.649702	0.0940795
18S	621	C	812	1211	2023	0.375549	0	0.273116	943	424	1367	1.1923	0.085447	0.544039	200	105	305	1.41275	0	0.586328	0.467828	0.138761
18S	622	C	1792	1557	3349	0.131675	0	0	2593	605	3198	0.122583	0	0	580	181	761	0.187912	0	0	0	0
18S	623	G	1518	766	2284	0.436022	0	0.303725	1290	506	1796	0.691436	0	0.408921	298	205	503	0.233554	0	0.189639	0.300762	0.089546
18S	624	C	4373	1197	5570	0.441764	0	0	3626	676	4302	0.321195	0	0	766	320	1086	0.480517	0	0	0	0
18S	625	G	6028	2154	8182	0.650399	0	0	5808	634	6442	0.577593	0	0	1062	387	1449	0.647632	0	0	0	0
18S	626	G	3178	1082	4260	0.237722	0	0	2854	700	3554	0.117593	0	0	333	157	490	0.276329	0	0.216849	0.0722831	0.102224
18S	627	U	516	54	570	5.45266	0.551622	0.845254	208	21	229	15.1903	0.83127	0.938487	144	23	167	3.1914	0.382865	0.762499	0.848747	0.0718891	1
18S	628	A	3553	696	4249	0.251093	0	0	2935	424	3359	0.0749008	0	0.0697009	312	185	497	0.434784	0	0.303455	0.124385	0.12978
18S	629	A	2279	534	2813	0.10843	0	0.0978545	2606	710	3316	0.0996416	0	0.0906376	321	128	449	0.621383	0	0.383768	0.190754	0.136514
18S	630	U	1746	481	2227	0.375374	0	0.273014	2244	1609	3853	0.0338407	0	0	313	156	469	0.677281	0	0.40431	0.225775	0.168405
18S	631	U	1373	391	1764	0.622631	0	0.383851	1575	1737	3312	0.144431	0	0.126237	272	226	498	0.695391	0.0369128	0.410651	0.306913	0.128225
18S	632	C	1424	317	1741	0.451212	0	0.311044	2561	1688	4249	0.148646	0	0	545	244	789	0.0787482	0	0.0730854	0.128043	0.132796
18S	633	C	2427	793	3220	0.267322	0	0	3220	1897	5117	0.27435	0	0	700	512	1212	0.222717	0	0	0	0
18S	634	A	1863	865	2728	0.0672448	0	0	2967	2531	5498	0.2998	0	0	843	483	1326	0.212233	0	0	0	0
18S	635	G	362	805	1167	1.31674	0.296343	0.56857	919	1697	2616	0.593542	0.0973197	0.372557	203	614	817	0.469533	0.0162147	0.319778	0.420301	0.107033
18S	636	C	1315	1253	2568	0.0880887	0	0.0809863	1963	1695	3658	0.136586	0	0.120201	481	928	1409	0.0761308	0	0	0.0670623	0.0500497
18S	637	U	1423	1344	2767	0.102304	0	0.0928398	1668	1927	3595	0.172021	0	0.146808	518	1164	1682	0.158447	0	0	0.0798826	0.0606304
18S	638	C	1585	838	2423	0.290732	0	0.225318	1779	2184	3963	0.013959	0	0.0137702	696	572	1268	0.171491	0	0.146486	0.128524	0.0872927
18S	639	C	2266	1921	4187	0.237666	0	0	1903	4056	5959	0.368986	0	0	864	1219	2083	0.291688	0	0	0	0
18S	640	A	2005	857	2862	0.214526	0	0.176685	1387	1721	3108	0.251703	0	0.20114	641	688	1329	0.172297	0	0.147068	0.174964	0.0221081
18S	641	A	2738	669	3407	0.0927589	0	0.0849078	1511	1755	3266	0.130242	0	0.115265	830	599	1429	0.0743046	0	0.0692103	0.0897943	0.0191165
18S	642	U	4914	1516	6430	0.441585	0	0	2126	3494	5620	0.411856	0	0	1281	1463	2744	0.509885	0	0	0	0
18S	643	A	4281	1212	5493	0.307552	0	0	1647	2860	4507	0.283437	0	0	1087	1132	2219	0.41014	0	0	0	0
18S	644	G	237	44	281	14.8514	0.828262	0.937124	58	211	269	12.0729	0.802408	0.923767	63	22	85	15.5805	0.802332	0.940348	0.933746	0.00717776	1
18S	645	C	3545	1670	5215	0.246803	0	0	1577	2754	4331	0.340559	0	0	700	1258	1958	0.44196	0	0	0	0
18S	646	G	2440	1417	3857	0.0845199	0	0.0779516	863	1172	2035	0.476714	0	0.322928	299	513	812	0.356936	0	0.263284	0.221388	0.104307
18S	647	U	3967	2663	6630	0.403097	0	0	1213	1624	2837	0.0462219	0	0.0441947	459	543	1002	0.020904	0	0	0.0147316	0.0208336
18S	648	A	1845	1641	3486	0.269684	0	0.212451	750	877	1627	0.991039	0.0555927	0.497903	243	107	350	1.7918	0.141559	0.642464	0.450939	0.178666
18S	649	U	2345	1421	3766	0.163201	0	0.140335	787	1041	1828	0.82687	0.0469762	0.452751	259	171	430	0.956226	0	0.489392	0.360826	0.156627
18S	650	A	2053	1545	3598	0.216113	0	0.177748	865	1495	2360	0.44508	0	0.308087	273	97	370	1.0749	0.0101158	0.518724	0.334853	0.140483
18S	651	U	1868	886	2754	0.714826	0.156092	0.416939	740	1588	2328	0.654186	0.141277	0.395576	241	152	393	1.08801	0.14393	0.52171	0.444742	0.0551195
18S	652	U	3340	2376	5716	0.227761	0	0	1661	3562	5223	0.260394	0	0	408	615	1023	0.260872	0	0	0	0
18S	653	A	2378	2263	4641	0.00689837	0	0	1543	3421	4964	0.156782	0	0	299	403	702	0.183483	0	0.155223	0.0517411	0.073173
18S	654	A	2376	3351	5727	0.235834	0	0	2458	3300	5758	0.236964	0	0	535	532	1067	0.212776	0	0	0	0
18S	655	A	2063	3914	5977	0.266427	0	0	1634	4856	6490	0.277625	0	0	295	651	946	0.0496656	0	0.0473633	0.0157878	0.0223273
18S	656	G	1822	2176	3998	0.127679	0	0.113248	1711	2396	4107	0.240487	0	0.193903	366	428	794	0.397624	0	0.284756	0.197303	0.0700592
18S	657	U	2020	2208	4228	0.0377053	0	0.0363435	2058	3304	5362	0.0573518	0	0	525	562	1087	0.104851	0	0.0949795	0.0437743	0.0391296
18S	658	U	2061	2861	4922	0.137624	0	0	2826	4296	7122	0.310988	0	0	833	874	1707	0.272574	0	0	0	0
18S	659	G	1649	2646	4295	0.0645691	0	0	1553	2204	3757	0.359299	0.00469424	0.264378	404	507	911	0.497795	0.00955825	0.332595	0.198991	0.143438
18S	660	C	1617	2174	3791	0.0142874	0	0.0140898	2299	3171	5470	0.14045	0	0	756	558	1314	0.0386734	0	0.0372608	0.0171169	0.0153615
18S	661	U	1922	2059	3981	0.109074	0	0	3015	3556	6571	0.34496	0	0	1120	1168	2288	0.446935	0	0	0	0
18S	662	G	1103	1186	2289	0.457841	0.0636017	0.314148	1666	1192	2858	0.491221	0	0.329486	559	924	1483	0.115004	0	0	0.214545	0.151835
18S	663	C	1321	1664	2985	0.0414415	0	0.0398053	2587	1351	3938	0.0168796	0	0	933	946	1879	0.339569	0	0	0.0132684	0.0187644
18S	664	A	1681	1631	3312	0.109485	0	0	2890	1091	3981	0.109434	0	0	845	846	1691	0.290406	0	0	0	0
18S	665	G	1185	836	2021	0.476151	0.0374676	0.322671	1705	1168	2873	0.139295	0	0.122301	538	305	843	0.4156	0	0.293832	0.246268	0.0884447
18S	666	U	1246	1336	2582	0.134495	0	0.118591	1682	1130	2812	0.0977722	0	0.0890931	542	447	989	0.130999	0	0.115929	0.107871	0.0133224
18S	667	U	1353	1427	2780	0.0623277	0	0.0586907	1815	1062	2877	0.0319628	0	0	478	451	929	0.120621	0	0.107741	0.0554773	0.0440438
18S	668	A	132	206	338	9.16903	0.784232	0.901924	163	21	184	14.5673	0.858311	0.936088	35	50	85	11.1565	0.808664	0.918618	0.918876	0.0139485	1
18S	669	A	972	2338	3310	0.0344743	0	0.0333352	1684	658	2342	0.136496	0	0.120148	539	310	849	0.145137	0	0.126873	0.0934519	0.0425975
18S	670	A	1085	2576	3661	0.0397294	0	0	1854	659	2513	0.0889154	0	0.0816849	566	209	775	0.247194	0	0.198405	0.0933632	0.0814183
18S	671	A	720	3175	3895	0.0974703	0	0	1719	666	2385	0.156818	0	0.135609	565	190	755	0.233789	0	0.189692	0.108434	0.0797898
18S	672	A	792	4121	4913	0.270728	0	0	1995	790	2785	0.00120045	0	0	741	163	904	0.0306568	0	0.0297769	0.00992563	0.014037
18S	673	G	546	3766	4312	0.137046	0	0	1403	763	2166	0.357535	0	0.26346	633	129	762	0.256284	0	0.204214	0.155892	0.112854
18S	674	C	992	5598	6590	0.481384	0	0	3302	428	3730	0.234158	0	0	1007	220	1227	0.273272	0	0	0	0
18S	675	U	597	5299	5896	0.406489	0	0	2591	1255	3846	0.223378	0	0	548	1547	2095	0.614138	0	0	0	0
18S	676	C	833	1584	2417	0.543277	0.0561081	0.352123	2191	2997	5188	0.440961	0	0	663	727	1390	0.379895	0	0	0.117374	0.165992
18S	677	G	365	791	1156	2.06277	0.318874	0.673688	750	2057	2807	0.074723	0	0.0695507	183	300	483	0.836662	0	0.456047	0.399762	0.249829
18S	678	U	373	3357	3730	0.183671	0	0	1065	1611	2676	0.114735	0	0.10296	242	433	675	0.211391	0	0.174716	0.0925586	0.0717056
18S	679	A	326	2382	2708	0.0500349	0	0.0476674	917	1932	2849	0.00475634	0	0	130	544	674	0.108757	0	0.0982205	0.0486293	0.0401041
18S	680	G	116	1795	1911	0.366266	0	0.268181	278	2776	3054	0.124845	0	0	43	236	279	1.59409	0.12206	0.615355	0.294512	0.251907
18S	681	U	109	1946	2055	0.0923422	0	0.0845736	230	1655	1885	0.406404	0	0.289076	40	384	424	0.523346	0	0.344082	0.239244	0.11165
18S	682	U	126	2759	2885	0.343636	0	0	445	3080	3525	0.345601	0	0	72	713	785	0.341688	0	0	0	0
18S	683	G	7	211	218	9.01111	0.72433	0.900522	11	30	41	60.5079	0.959304	0.984123	1	16	17	31.5414	0.914234	0.970927	0.951857	0.0366973	1
18S	684	G	103	2848	2951	0.36763	0	0	356	2433	2789	0.209375	0	0	91	627	718	0.229501	0	0	0	0
18S	685	A	71	1247	1318	0.486749	0	0.327559	143	1618	1761	0.297011	0	0.229097	48	332	380	0.761971	0	0.433099	0.329918	0.0833003
18S	686	U	70	540	610	2.20298	0.316459	0.688143	112	1182	1294	0.800678	0.071034	0.444844	44	240	284	1.70955	0.258145	0.631753	0.588247	0.103981
18S	687	C	113	1754	1867	0.0461278	0	0	240	2363	2603	0.129728	0	0	71	652	723	0.128668	0	0.114139	0.0380465	0.0538059
18S	688	U	90	2129	2219	0.24024	0	0	233	2299	2532	0.0205948	0	0	80	673	753	0.181536	0	0.153816	0.0512721	0.0725097
18S	689	U	56	2913	2969	0.484766	0	0	161	3484	3645	0.295014	0	0	80	939	1019	0.104314	0	0	0	0
18S	690	G	92	1529	1621	0.0667626	0	0.0626205	177	1762	1939	0.558385	0.0170089	0.358429	40	1209	1249	0.229867	0	0	0.14035	0.15631
18S	691	G	151	2108	2259	0.312129	0	0	422	1497	1919	0.622037	0.0377933	0.383614	70	1671	1741	0.473383	0	0	0.127871	0.180838
18S	692	G	198	839	1037	0.587808	0.0301365	0.370426	490	1994	2484	0.266492	0	0.210484	74	1572	1646	0.438285	0	0	0.193637	0.151694
18S	693	A	233	903	1136	0.42017	0.0223729	0.296042	578	3408	3986	0.220269	0	0	77	1072	1149	0.161411	0	0	0.0986808	0.139556
18S	694	G	191	647	838	0.915389	0.169282	0.47821	509	4185	4694	0.350659	0	0	104	783	887	0.0842467	0	0.0777815	0.185331	0.209518
18S	695	C	249	1335	1584	0.0787943	0	0	497	5559	6056	0.521604	0	0	69	747	816	0.148633	0	0.129538	0.0431794	0.0610648
18S	696	G	378	1167	1545	0.108488	0	0	816	2333	3149	0.0133686	0	0	126	558	684	0.338135	0	0.252967	0.0843223	0.11925
18S	697	G	568	1065	1633	0.154209	0	0	1567	1114	2681	0.170238	0	0.145519	212	270	482	0.933747	0.112439	0.483387	0.209635	0.202483
18S	698	G	843	225	1068	0.302661	0	0.232507	1251	522	1773	0.788864	0.146845	0.441125	224	108	332	1.69806	0.28316	0.630065	0.434566	0.162369
18S	699	C	777	283	1060	0.288638	0	0.224151	982	1481	2463	0.184244	0	0.155633	230	223	453	0.813045	0.0438807	0.448987	0.276257	0.125301
18S	700	G	1495	280	1775	0.303635	0	0	1595	621	2216	0.209207	0	0.173076	693	206	899	0.178765	0	0	0.057692	0.0815888
18S	701	G	1143	312	1455	0.150748	0	0	2522	354	2876	0.194937	0	0	809	154	963	0.252835	0	0	0	0
18S	702	G	1308	90	1398	0.184529	0	0	2096	122	2218	0.0872315	0	0	1018	53	1071	0.365692	0	0	0	0
18S	703	C	1732	152	1884	0.490799	0	0	2729	345	3074	0.449124	0	0	1562	100	1662	0.658769	0	0	0	0
18S	704	G	912	120	1032	0.111993	0	0	2014	221	2235	0.299473	0	0	750	78	828	0.263276	0	0	0	0
18S	705	G	321	83	404	1.15698	0.21834	0.537004	756	99	855	0.836072	0.187926	0.455649	225	26	251	1.47456	0.174117	0.596845	0.529833	0.0578655
18S	706	U	247	69	316	1.40018	0.184772	0.584131	492	150	642	1.14292	0.174177	0.533735	178	36	214	1.59375	0.161444	0.615561	0.577809	0.0337031
18S	707	C	482	83	565	0.0446015	0	0.0427695	694	176	870	0.363465	0	0.266799	388	36	424	0.0615948	0	0.0581499	0.122573	0.102176
18S	708	C	261	63	324	0.545778	0	0.353781	276	152	428	1.45025	0.117945	0.592441	163	38	201	0.955941	0	0.489977	0.478733	0.0977567
18S	709	G	103	26	129	2.24436	0.117214	0.693417	158	132	290	2.20244	0.173984	0.688477	54	29	83	2.90278	0.0210026	0.746048	0.709314	0.026053
18S	710	C	116	51	167	0.838823	0	0.457655	176	223	399	0.911222	0	0.477399	60	42	102	1.23064	0	0.554109	0.496388	0.0416034
18S	711	C	165	74	239	0.0221759	0	0.0217836	581	571	1152	0.493409	0	0	96	118	214	0.2	0	0	0.00726121	0.0102689
18S	712	G	47	32	79	2.29083	0.324834	0.69878	292	153	445	0.666393	0	0.40044	31	41	72	1.46088	0.193678	0.596965	0.565395	0.123826
18S	713	C	161	106	267	0.0757048	0	0	705	250	955	0.269317	0	0	110	113	223	0.310516	0	0	0	0
18S	714	G	111	93	204	0.26813	0	0.212254	529	164	693	0.0763208	0	0.0710041	119	55	174	0.174984	0	0	0.0944193	0.0882199
18S	715	A	87	119	206	0.356522	0	0.26376	369	233	602	0.300626	0	0.231435	69	74	143	0.0442901	0	0.0426956	0.179297	0.0974889
18S	716	G	131	127	258	0.242428	0	0.195733	248	267	515	0.63891	0	0.3903	87	66	153	0.0297258	0	0.0290509	0.205028	0.147626
18S	717	G	84	92	176	1.11808	0.257999	0.529286	167	302	469	0.887494	0.00346448	0.470728	53	41	94	0.861871	0.144214	0.465538	0.488517	0.0289056
18S	718	C	144	341	485	0.232922	0	0	238	1946	2184	0.689311	0	0	61	91	152	0.101162	0	0.0924169	0.0308056	0.0435657
18S	719	G	75	356	431	0.0409465	0	0.0394235	136	457	593	0.603928	0	0.376926	55	69	124	0.6048	0.00106872	0.378758	0.265036	0.159534
18S	720	A	36	500	536	0.0215187	0	0	73	815	888	0.166867	0	0.143142	28	118	146	0.624641	0	0.386096	0.176413	0.159369
18S	721	G	44	458	502	0.188447	0	0.158832	106	530	636	0.792046	0	0.442366	42	210	252	0.0467282	0	0.0448113	0.215336	0.167147
18S	722	C	66	670	736	0.0999849	0	0	105	891	996	0.208214	0	0.172475	34	220	254	0.248671	0	0.199776	0.124084	0.0884454
18S	723	C	179	441	620	0.204366	0	0.169915	310	453	763	0.751062	0	0.429239	97	196	293	0.29384	0	0.227705	0.27562	0.111158
18S	724	A	42	415	457	0.858054	0.200759	0.462346	83	617	700	1.12435	0.173379	0.529623	18	100	118	3.06583	0.515376	0.755609	0.582526	0.125432
18S	725	C	57	950	1007	0.178296	0	0	160	1883	2043	0.339057	0	0	41	498	539	0.0946914	0	0	0	0
18S	726	C	64	1378	1442	0.442904	0	0	220	2713	2933	0.5488	0	0	49	758	807	0.375825	0	0	0	0
18S	727	G	74	823	897	0.0243752	0	0	196	1254	1450	0.0490696	0	0.0468052	57	528	585	0.0327076	0	0	0.0156017	0.0220642
18S	728	C	110	1236	1346	0.395207	0	0	228	1581	1809	0.179779	0	0	96	681	777	0.275693	0	0	0	0
18S	729	C	132	813	945	0.13116	0	0	342	1272	1614	0.0849467	0	0	120	815	935	0.413272	0	0	0	0
18S	730	C	107	1009	1116	0.317428	0	0	294	1863	2157	0.363171	0	0	128	935	1063	0.507863	0	0	0	0
18S	731	G	114	478	592	0.296758	0.0161198	0.229144	244	921	1165	0.222156	0	0.181901	70	395	465	0.225322	0	0.184211	0.198419	0.0217468
18S	732	U	77	376	453	0.537885	0.0564868	0.350258	99	943	1042	0.235933	0	0.191043	37	349	386	0.365518	0	0.268185	0.269829	0.0650099
18S	733	C	105	415	520	0.123331	0	0.109979	160	803	963	0.15113	0	0.131406	57	336	393	0.172786	0	0.147649	0.129678	0.0154275
18S	734	C	107	314	421	0.254213	0	0.203071	163	613	776	0.324267	0	0.245104	64	266	330	0.267103	0	0.211302	0.219825	0.0181875
18S	735	C	129	200	329	0.426869	0	0.299801	200	641	841	0.0912114	0	0.0836784	49	204	253	0.494488	0	0.331749	0.238409	0.110186
18S	736	C	122	336	458	0.100194	0	0	272	543	815	0.0240741	0	0.0235363	66	223	289	0.108812	0	0.0984402	0.0406588	0.0419722
18S	737	G	44	174	218	0.825114	0.167262	0.453223	109	603	712	0.050039	0	0.0477181	32	141	173	0.64189	0.130681	0.392319	0.297753	0.178541
18S	738	C	51	164	215	0.735751	0.0884455	0.425014	106	415	521	0.354427	0.0488315	0.262051	39	122	161	0.619547	0.0651275	0.384007	0.357024	0.0692112
18S	739	C	89	105	194	0.860171	0.0748359	0.463693	173	279	452	0.482634	0.0741448	0.32601	62	88	150	0.642752	0.0348286	0.392849	0.394184	0.0562168
18S	740	C	180	119	299	0.147111	0	0.128619	283	229	512	0.222266	0	0.182138	138	73	211	0.0807652	0	0.0750572	0.128605	0.0437154
18S	741	C	370	189	559	0.445337	0	0	525	217	742	0.223837	0	0	284	74	358	0.428753	0	0	0	0
18S	742	U	334	151	485	0.333973	0	0	408	290	698	0.20035	0	0	224	55	279	0.24004	0	0	0	0
18S	743	U	373	136	509	0.387233	0	0	443	315	758	0.308418	0	0	246	73	319	0.366389	0	0	0	0
18S	744	G	123	44	167	1.19967	0.154374	0.546866	148	140	288	0.980238	0.224752	0.495877	58	30	88	1.7628	0.252134	0.640653	0.561132	0.0599595
18S	745	C	133	44	177	1.17266	0.182263	0.541134	202	287	489	0.130726	0	0.115821	111	32	143	0.755941	0.0399733	0.432214	0.363056	0.180388
18S	746	C	305	39	344	0.0894686	0	0.0823404	241	177	418	0.33877	0.0141764	0.253497	146	32	178	0.422967	0	0.298415	0.211417	0.0930951
18S	747	U	218	66	284	0.408733	0	0.290867	272	196	468	0.205757	0	0.170948	166	29	195	0.335771	0	0.252332	0.238049	0.0499877
18S	748	C	326	71	397	0.00206588	0	0.00206681	354	198	552	0.020213	0	0.0198477	186	60	246	0.0491228	0	0.0470041	0.0229729	0.0184782
18S	749	U	268	60	328	0.344985	0	0.257078	266	201	467	0.290361	0	0.225396	175	54	229	0.18285	0	0.155155	0.212543	0.0425911
18S	750	C	512	93	605	0.212358	0	0	572	159	731	0.173315	0	0	423	98	521	0.523712	0	0	0	0
18S	751	G	462	100	562	0.0888692	0	0.0817494	483	217	700	0.00188619	0	0.00188533	273	113	386	0.23431	0	0	0.0278782	0.0381004
18S	752	G	225	76	301	1.66567	0.206478	0.625637	244	206	450	0.856467	0.136767	0.461894	138	51	189	0.911637	0.0452076	0.478205	0.521912	0.0736465
18S	753	C	391	190	581	0.726613	0	0.421251	359	350	709	0.346463	0	0.257583	162	134	296	0.450318	0	0.311219	0.330017	0.0681265
18S	754	G	415	183	598	1.00388	0.145241	0.501385	455	350	805	0.342239	0.010948	0.255212	199	90	289	0.722529	0	0.4203	0.392299	0.102432
18S	755	C	772	128	900	0.561167	0.081422	0.359709	707	341	1048	0.247823	0	0.198756	279	47	326	0.81682	0.0706164	0.450346	0.33627	0.104039
18S	756	C	1278	97	1375	0.126219	0	0.112146	892	117	1009	0.492244	0.030638	0.330087	299	55	354	0.895336	0.157102	0.473092	0.305109	0.148411
18S	757	C	2032	47	2079	0.216506	0	0	1564	86	1650	0.0234134	0	0	536	48	584	0.218955	0	0.179878	0.0599592	0.0847951
18S	758	C	2364	32	2396	0.252042	0	0	1817	84	1901	0.0993107	0	0.0903823	826	31	857	0.0269619	0	0	0.0301274	0.0426066
18S	759	C	3412	55	3467	0.492455	0	0	2273	101	2374	0.0583064	0	0	1396	45	1441	0.42253	0	0	0	0
18S	760	U	2182	49	2231	0.125946	0	0	1733	176	1909	0.297586	0	0.229431	994	27	1021	0.0824201	0	0	0.0764769	0.108155
18S	761	C	2782	98	2880	0.354453	0	0	3785	184	3969	0.396583	0	0	1432	63	1495	0.383772	0	0	0	0
18S	762	G	1640	132	1772	0.106367	0	0.0961899	2139	136	2275	0.215573	0	0.177407	906	53	959	0.0700463	0	0.0655248	0.113041	0.0472042
18S	763	A	1351	141	1492	0.297016	0	0.229118	2006	157	2163	0.374512	0	0.272561	797	51	848	0.258265	0	0.205447	0.235708	0.0277927
18S	764	U	2271	245	2516	0.303024	0	0	7811	271	8082	0.687835	0	0	2149	113	2262	0.587519	0	0	0	0
18S	765	G	571	212	783	1.34022	0.265357	0.573002	1223	159	1382	1.46435	0.0915331	0.594388	313	58	371	2.0287	0.338551	0.670421	0.612604	0.0418047
18S	766	C	888	235	1123	0.442171	0	0.30679	1634	207	1841	0.805405	0	0.446242	544	98	642	0.604113	0	0.376968	0.376667	0.0569313
18S	767	U	525	238	763	1.08911	0.171068	0.521653	1653	229	1882	0.782156	0	0.439013	545	102	647	0.570696	0	0.363697	0.441454	0.0645086
18S	768	C	1341	149	1490	0.0344213	0	0	2853	185	3038	0.038675	0	0.0372467	921	127	1048	0.0874484	0	0	0.0124156	0.0175583
18S	769	U	1401	237	1638	0.149312	0	0	3354	287	3641	0.17387	0	0	842	114	956	0.00797631	0	0.00792141	0.00264047	0.00373419
18S	770	U	1816	422	2238	0.41786	0	0	5035	460	5495	0.513109	0	0	1143	264	1407	0.369247	0	0	0	0
18S	771	A	1096	200	1296	0.0454039	0	0.043464	3539	250	3789	0.347728	0	0	575	191	766	0.124569	0	0.110899	0.0514543	0.0456255
18S	772	G	828	165	993	0.553465	0	0.356509	1697	218	1915	0.393076	0	0.28227	450	171	621	0.480743	0	0.325016	0.321265	0.0304238
18S	773	C	1200	220	1420	0.12983	0	0.114983	2342	192	2534	0.020114	0	0	690	323	1013	0.116579	0	0	0.0383277	0.0542035
18S	774	U	1143	396	1539	0.151299	0	0.13149	1744	624	2368	0.00625674	0	0.00622045	823	448	1271	0.30635	0	0	0.0459034	0.060572
18S	775	G	384	705	1089	0.713598	0.0493738	0.416656	384	287	671	2.50876	0.392578	0.715303	422	424	846	0.0436967	0	0.0419147	0.391291	0.275494
18S	776	A	182	942	1124	0.695131	0.0257703	0.41029	106	764	870	1.45641	0.172535	0.593179	200	263	463	0.929406	0.10032	0.482244	0.495238	0.0752273
18S	777	G	254	1249	1503	0.297008	0	0.229112	272	1414	1686	0.139287	0	0.122322	129	281	410	1.17291	0.164052	0.540393	0.297276	0.177352
18S	778	U	304	3377	3681	0.524307	0	0	363	2371	2734	0.371249	0	0	109	1164	1273	0.379635	0	0	0	0
18S	779	G	230	2549	2779	0.304201	0	0	212	1438	1650	0.189764	0	0.159578	74	1010	1084	0.211685	0	0	0.0531928	0.0752259
18S	780	U	293	3219	3512	0.462675	0	0	172	1628	1800	0.0882226	0	0.0811117	92	973	1065	0.185543	0	0	0.0270372	0.0382364
18S	781	C	362	932	1294	0.761218	0	0.432401	296	608	904	1.44411	0.204997	0.591121	156	166	322	2.33481	0.228954	0.700784	0.574768	0.110175
18S	782	C	590	767	1357	0.784667	0.00720057	0.439853	556	1018	1574	0.556148	0.0266095	0.357534	392	185	577	1.04833	0.0262751	0.512229	0.436539	0.0631978
18S	783	C	1240	1285	2525	0.0666183	0	0	1658	2076	3734	0.340187	0	0	864	437	1301	0.0711043	0	0	0	0
18S	784	G	745	261	1006	1.68	0.289619	0.627097	549	1433	1982	0.532689	0.00173341	0.347666	308	308	616	1.25408	0.133303	0.55676	0.510508	0.118673
18S	785	C	1055	821	1876	0.401308	0	0.28649	811	2967	3778	0.171283	0	0	458	979	1437	0.0439499	0	0	0.0954967	0.135053
18S	786	G	1074	1147	2221	0.227858	0	0.185641	635	1391	2026	0.894124	0.130834	0.472174	359	850	1209	0.251194	0	0.200896	0.286237	0.131625
18S	787	G	1830	2588	4418	0.424603	0	0	1468	2548	4016	0.0155312	0	0	622	2711	3333	0.593951	0	0	0	0
18S	788	G	1738	2158	3896	0.295504	0	0	1232	3722	4954	0.15449	0	0	509	2049	2558	0.394008	0	0	0	0
18S	789	G	1243	902	2145	0.446738	0	0.308889	878	2958	3836	0.239357	0	0.19317	284	1086	1370	0.331826	0	0.249288	0.250449	0.0472493
18S	790	C	2022	2195	4217	0.315584	0	0	1349	5192	6541	0.281913	0	0	523	664	1187	0.562121	0	0.360039	0.120013	0.169724
18S	791	C	1780	1322	3102	0.0277259	0	0	1607	4040	5647	0.130575	0	0	1064	502	1566	0.152811	0	0.132629	0.0442096	0.0625219
18S	792	C	1936	1681	3617	0.163688	0	0	2334	5550	7884	0.385053	0	0	1401	505	1906	0.0724465	0	0	0	0
18S	793	G	2063	718	2781	0.0632039	0	0.0594668	2249	2227	4476	0.145752	0	0.127236	1220	343	1563	0.104426	0	0.094607	0.0937699	0.0276729
18S	794	A	1867	657	2524	0.116013	0	0.10399	2449	1501	3950	0.295028	0	0.22786	1271	556	1827	0.144274	0	0	0.110617	0.0931416
18S	795	A	2662	821	3483	0.256946	0	0	3780	3152	6932	0.329633	0	0	2137	987	3124	0.578165	0	0	0	0
18S	796	G	1848	482	2330	0.142895	0	0.125076	4244	1435	5679	0.192428	0	0	848	458	1306	0.111111	0	0.100069	0.0750483	0.0540403
18S	797	C	670	412	1082	1.53862	0.28259	0.606305	1541	421	1962	1.35931	0.182466	0.576271	387	135	522	1.86686	0.280342	0.651621	0.611399	0.0309714
18S	798	G	3692	312	4004	0.379734	0	0	6070	747	6817	0.45469	0	0	1444	259	1703	0.225072	0	0	0	0
18S	799	U	185	12	197	14.147	0.831949	0.934292	145	48	193	19.8549	0.858896	0.952285	81	1	82	16.8335	0.843311	0.944564	0.943714	0.00737016	1
18S	800	U	2218	344	2562	0.123761	0	0.110169	3681	507	4188	0.194814	0	0	1190	106	1296	0.0519832	0	0.0494507	0.0532067	0.0450549
18S	801	U	2250	577	2827	0.0454542	0	0.0434926	3897	488	4385	0.291957	0	0	1033	227	1260	0.0762446	0	0.0708954	0.0381294	0.0291903
18S	802	A	1854	454	2308	0.33879	0	0.253139	1853	576	2429	0.198349	0	0.165576	663	120	783	0.732044	0.0851818	0.422959	0.280558	0.10685
18S	803	C	3578	399	3977	0.232808	0	0	1540	540	2080	0.270671	0	0.213095	1302	138	1440	0.0674994	0	0	0.0710316	0.100454
18S	804	U	4149	597	4746	0.335976	0	0	1559	486	2045	0.248463	0	0.199093	1471	210	1681	0.1529	0	0	0.0663644	0.0938534
18S	805	U	3920	508	4428	0.284995	0	0	1552	561	2113	0.0576422	0	0.054525	1703	212	1915	0.253242	0	0	0.018175	0.0257033
18S	806	U	3766	632	4398	0.249989	0	0	1654	1157	2811	0.22837	0	0	1601	587	2188	0.320334	0	0	0	0
18S	807	G	2222	454	2676	0.280837	0	0.219324	1032	519	1551	0.35169	0.00679918	0.260309	1058	312	1370	0.143658	0	0.125693	0.201776	0.0563403
18S	808	A	1997	863	2860	0.1434	0	0.125454	1061	124	1185	0.62477	0.131347	0.384728	948	499	1447	0.0544736	0	0.0516934	0.187292	0.142819
18S	809	A	1868	1404	3272	0.0418984	0	0	1089	641	1730	0.0583028	0	0.055121	936	681	1617	0.0598407	0	0	0.0183737	0.0259843
18S	810	A	2255	1022	3277	0.0597756	0	0	1118	880	1998	0.0287477	0	0	1057	724	1781	0.121792	0	0	0	0
18S	811	A	1779	930	2709	0.109225	0	0.0985025	915	1105	2020	0.0144153	0	0.0142174	783	787	1570	0.0189547	0	0.0186137	0.0437779	0.0387378
18S	812	A	1663	1185	2848	0.0388401	0	0.0374006	932	797	1729	0.442216	0	0.306745	773	616	1389	0.171191	0	0.146258	0.163468	0.110631
18S	813	A	1069	1044	2113	0.391422	0.04219	0.281407	780	470	1250	1.16316	0.0880057	0.537912	472	486	958	0.69138	0.0979053	0.409019	0.409446	0.104718
18S	814	U	729	758	1487	1.14501	0.249786	0.533969	560	568	1128	1.76154	0.277106	0.638088	307	506	813	1.0629	0.196662	0.515552	0.562537	0.0539493
18S	815	U	1494	759	2253	0.391921	0	0.281658	1344	959	2303	0.40232	0	0.286985	638	799	1437	0.106498	0	0.0963085	0.22165	0.0886568
18S	816	A	2313	2245	4558	0.376835	0	0	2833	2011	4844	0.354544	0	0	1219	1824	3043	0.555176	0	0	0	0
18S	817	G	1171	1945	3116	0.0314405	0	0	2280	1391	3671	0.0482722	0	0	1002	1081	2083	0.32854	0	0	0	0
18S	818	A	1505	2958	4463	0.348594	0	0	3083	5672	8755	0.640195	0	0	1011	1045	2056	0.327208	0	0	0	0
18S	819	G	1113	1271	2384	0.309672	0	0.236526	1622	1587	3209	0.226636	0	0.184809	572	318	890	0.644893	0	0.392326	0.27122	0.0881989
18S	820	U	1273	4295	5568	0.515618	0	0	2442	3451	5893	0.3565	0	0	748	1020	1768	0.243452	0	0	0	0
18S	821	G	473	1766	2239	0.365064	0	0.267521	559	1484	2043	1.17521	0.150658	0.540395	169	436	605	1.42809	0.222588	0.588554	0.46549	0.141359
18S	822	U	387	1093	1480	1.05889	0.196183	0.514471	538	1318	1856	1.39601	0.218395	0.58277	124	259	383	2.76968	0.423223	0.735233	0.610825	0.0922831
18S	823	U	534	2118	2652	0.0888093	0	0.0815938	998	2604	3602	0.151991	0	0.131969	211	558	769	0.774329	0.0663122	0.436726	0.216763	0.156891
18S	824	C	630	2560	3190	0.108019	0	0	1554	3367	4921	0.201853	0	0	344	1540	1884	0.330752	0	0	0	0
18S	825	A	459	1793	2252	0.317335	0	0.240973	939	2841	3780	0.0136325	0	0	180	932	1112	0.239653	0	0.193463	0.144812	0.104218
18S	826	A	471	1154	1625	0.93252	0.123565	0.482695	989	3924	4913	0.291062	0	0	268	1091	1359	0.0601961	0	0.0568177	0.179837	0.215405
18S	827	A	615	1813	2428	0.301601	0	0.231789	1324	4606	5930	0.471978	0	0	243	1440	1683	0.144471	0	0	0.0772629	0.109266
18S	828	G	626	1544	2170	0.603363	0.128226	0.376419	915	1718	2633	0.299975	0	0.230822	251	919	1170	0.364797	0	0.267458	0.291566	0.061836
18S	829	C	406	4826	5232	0.332507	0	0	1051	2186	3237	0.0337554	0	0.0326629	177	2213	2390	0.348144	0	0	0.0108876	0.0153975
18S	830	A	375	3541	3916	0.0409157	0	0	478	2085	2563	0.249814	0	0.199943	164	1862	2026	0.206243	0	0	0.0666477	0.0942541
18S	831	G	162	4405	4567	0.185858	0	0	269	2087	2356	0.282525	0	0.220361	84	1713	1797	0.127716	0	0	0.0734536	0.103879
18S	832	G	200	3431	3631	0.0560634	0	0.053101	351	1020	1371	1.16339	0.185998	0.537945	70	1701	1771	0.14489	0	0	0.197015	0.242046
18S	833	C	416	5565	5981	0.398098	0	0	417	1982	2399	0.11025	0	0.0993392	90	1425	1515	0.033949	0	0	0.0331131	0.046829
18S	834	C	1250	3795	5045	0.269826	0	0	727	1415	2142	0.164852	0	0.141579	248	1367	1615	0.161262	0	0	0.0471928	0.0667408
18S	835	C	2679	2944	5623	0.388381	0	0	1587	2557	4144	0.471859	0	0	534	1193	1727	0.287043	0	0	0	0
18S	836	G	1136	995	2131	0.665061	0.123092	0.399534	729	908	1637	0.454613	0	0.312663	175	529	704	0.657384	0.165054	0.396979	0.369725	0.0403627
18S	837	A	1044	1028	2072	0.648282	0.0694231	0.393423	694	2304	2998	0.273247	0	0	156	616	772	0.299986	0	0.230991	0.208138	0.161425
18S	838	G	949	434	1383	1.43786	0.242498	0.589979	1048	968	2016	0.168821	0	0.144498	145	418	563	0.605024	0.0410612	0.377373	0.370617	0.18193
18S	839	C	1708	798	2506	0.285724	0	0.222297	1279	982	2261	0.0548924	0	0.0520579	103	568	671	0.148694	0	0.129614	0.134656	0.0695914
18S	840	C	1825	1401	3226	0.0641704	0	0	1334	873	2207	0.0803291	0	0.0743873	85	777	862	0.248217	0	0	0.0247958	0.0350665
18S	841	G	817	506	1323	1.39241	0.257256	0.582196	839	431	1270	0.971178	0.174558	0.492886	67	291	358	0.670752	0.0291824	0.402138	0.492406	0.0735093
18S	842	C	2104	653	2757	0.0920997	0	0.0843607	1297	425	1722	0.423383	0.0456832	0.29757	58	242	300	0.722148	0.132574	0.42014	0.267357	0.138736
18S	843	C	3627	507	4134	0.290781	0	0	1737	479	2216	0.111968	0	0.100735	74	278	352	0.338527	0	0.253446	0.11806	0.104192
18S	844	U	3202	908	4110	0.280802	0	0	1116	2883	3999	0.440839	0	0	67	476	543	0.249101	0	0	0	0
18S	845	G	3622	603	4225	0.300786	0	0	1512	1246	2758	0.121074	0	0	87	284	371	0.100926	0	0.0918981	0.0306327	0.0433212
18S	846	G	3130	571	3701	0.224233	0	0	1881	590	2471	0.0191163	0	0	119	253	372	0.0259458	0	0.0253559	0.00845196	0.0119529
18S	847	A	2508	346	2854	0.0283012	0	0	1373	1033	2406	0.00695656	0	0.00691135	101	124	225	0.703884	0.101115	0.414181	0.140364	0.193638
18S	848	U	3484	666	4150	0.40125	0	0	1813	1737	3550	0.340846	0	0	151	336	487	0.221926	0	0	0	0
18S	849	A	1382	368	1750	0.429494	0.0957513	0.300572	823	1145	1968	0.252237	0	0.201511	91	137	228	0.857157	0.128269	0.46263	0.321571	0.107631
18S	850	C	758	601	1359	0.657533	0.115739	0.39687	538	1176	1714	0.412459	0.0441854	0.292135	68	148	216	1.06999	0.209596	0.51806	0.402355	0.092315
18S	851	C	706	902	1608	0.259015	0	0.20583	799	1638	2437	0.0582536	0	0	118	323	441	0.0505279	0	0.0482014	0.0846772	0.087899
18S	852	G	452	278	730	1.77988	0.230128	0.640587	454	1097	1551	0.575687	0.0740326	0.365506	77	276	353	0.502291	0.0495211	0.33498	0.447024	0.137436
18S	853	C	620	544	1164	0.81402	0	0.448951	928	1280	2208	0.131377	0	0.116168	195	456	651	0.107311	0	0	0.188373	0.190262
18S	854	A	736	444	1180	0.908204	0	0.476158	1630	1090	2720	0.0589326	0	0	261	534	795	0.197543	0	0	0.158719	0.224463
18S	855	G	593	278	871	1.89374	0.323466	0.654686	999	453	1452	0.95538	0.216581	0.488762	155	329	484	0.563757	0.0313891	0.36099	0.50148	0.120238
18S	856	C	983	588	1571	0.723565	0.10411	0.419962	1530	362	1892	0.558267	0.122924	0.358383	381	232	613	0.33308	0	0.250163	0.342836	0.0701865
18S	857	U	1505	1223	2728	0.0605065	0	0.0570741	2408	1428	3836	0.233073	0	0	564	459	1023	0.166157	0	0	0.0190247	0.026905
18S	858	A	2416	1427	3843	0.163915	0	0	3268	409	3677	0.0985046	0	0	845	157	1002	0.00835272	0	0	0	0
18S	859	G	4360	1977	6337	0.484003	0	0	3988	464	4452	0.209614	0	0	1306	102	1408	0.262613	0	0	0	0
18S	860	G	2986	1274	4260	0.104746	0	0	3191	527	3718	0.0554211	0	0.0525243	848	125	973	0.221264	0	0.181329	0.077951	0.0761792
18S	861	A	3855	2107	5962	0.357585	0	0	3610	914	4524	0.121527	0	0	1282	111	1393	0.146397	0	0	0	0
18S	862	A	1969	1113	3082	0.45291	0	0.311796	2104	784	2888	0.504431	0.0314098	0.335374	848	51	899	0.45942	0	0.315036	0.320735	0.0104352
18S	863	U	1913	1498	3411	0.376439	0.00911073	0.273546	2566	1130	3696	0.221342	0	0.181268	1027	55	1082	0.253709	0	0.202516	0.21911	0.0394573
18S	864	A	3865	2222	6087	0.269309	0	0	5419	1523	6942	0.394887	0	0	2271	90	2361	0.482938	0	0	0	0
18S	865	A	2347	1330	3677	0.309903	0.00174274	0.236634	3669	1170	4839	0.0581657	0	0	1296	39	1335	0.018829	0	0.0184946	0.0850428	0.107457
18S	866	U	2849	1553	4402	0.052757	0	0.050124	4717	1460	6177	0.29707	0	0	1798	62	1860	0.329345	0	0	0.016708	0.0236287
18S	867	G	1920	1891	3811	0.235088	0	0.190382	2780	605	3385	0.36374	0	0.26678	988	53	1041	0.256323	0	0.204183	0.220448	0.0332426
18S	868	G	3452	2804	6256	0.303037	0	0	1924	1445	3369	0.319459	0	0.242168	1066	122	1188	0.0305953	0	0.0297112	0.0906265	0.107841
18S	869	A	3077	2839	5916	0.271446	0	0	4298	1351	5649	0.286997	0	0	1227	152	1379	0.174678	0	0	0	0
18S	870	A	2301	1200	3501	0.256231	0	0.204015	2604	1240	3844	0.0437682	0	0.0419434	826	73	899	0.239111	0	0.193143	0.146367	0.073972
18S	871	U	2094	3411	5505	0.308116	0	0	3207	2064	5271	0.342187	0	0	1212	133	1345	0.308115	0	0	0	0
18S	872	A	1378	2686	4064	0.0966489	0	0	1091	2203	3294	0.0145035	0	0.0143004	481	113	594	0.556919	0.084659	0.358092	0.124131	0.165539
18S	873	G	1683	2102	3785	0.119698	0	0	1526	1849	3375	0.123832	0	0	674	92	766	0.0630161	0	0.0593533	0.0197844	0.0279794
18S	874	G	1101	3078	4179	0.29815	0	0	1122	913	2035	0.414009	0.0433	0.292893	566	125	691	0.143513	0	0.125661	0.139518	0.119974
18S	875	A	620	952	1572	0.748676	0.175095	0.428294	645	721	1366	0.99084	0.192012	0.497882	353	49	402	0.963496	0.176538	0.491325	0.472501	0.031373
18S	876	C	597	602	1199	0.966926	0.185299	0.491801	789	898	1687	0.410571	0	0.29119	353	139	492	0.534888	0.0525196	0.348948	0.377313	0.0843193
18S	877	C	578	753	1331	0.551243	0.016101	0.355528	1198	1115	2313	0.0719821	0	0	449	265	714	0.0519658	0	0.0494645	0.134997	0.157241
18S	878	G	370	316	686	1.6247	0.279016	0.619347	579	382	961	1.2629	0.252091	0.558346	230	175	405	0.985413	0.254444	0.496943	0.558212	0.0499713
18S	879	C	452	489	941	0.709448	0	0.415274	1382	661	2043	0.0785769	0	0.0728854	533	302	835	0.0403775	0	0.0388551	0.175671	0.169993
18S	880	G	678	640	1318	0.104852	0	0.0949667	1216	678	1894	0.314512	0	0.239357	679	291	970	0.0027692	0	0.00276439	0.112363	0.0973688
18S	881	G	471	735	1206	0.22769	0	0.185588	1294	410	1704	0.790453	0.0226243	0.441627	759	164	923	0.24246	0	0.195315	0.274177	0.118472
18S	882	U	693	561	1254	0.399982	0	0.285868	1344	600	1944	0.943073	0.0993399	0.48548	919	107	1026	0.340571	0	0.254234	0.341861	0.102372
18S	883	U	928	284	1212	0.841861	0.00580916	0.457276	1681	569	2250	1.09926	0.172513	0.523754	1076	113	1189	0.409925	0	0.290916	0.423982	0.0979275
18S	884	C	866	387	1253	1.37929	0.103616	0.579901	2410	1072	3482	0.681214	0.0784008	0.405261	1195	103	1298	0.540535	0.0551059	0.35105	0.445404	0.097645
18S	885	U	1377	890	2267	0.604292	0.0054986	0.376775	3980	1877	5857	0.139204	0	0.122212	1869	263	2132	0.0252123	0	0.0246035	0.17453	0.148457
18S	886	A	1453	687	2140	1.11564	0.202953	0.527445	4002	2855	6857	0.117926	0	0.1055	1849	285	2134	0.161046	0	0.138764	0.257236	0.191549
18S	887	U	2006	1911	3917	0.28991	0	0.224796	5307	4055	9362	0.131565	0	0	2154	595	2749	0.0303071	0	0	0.0749322	0.10597
18S	888	U	2791	2767	5558	0.00554256	0	0	6694	4448	11142	0.227889	0	0	2365	1143	3508	0.186302	0	0	0	0
18S	889	U	3505	4269	7774	0.258071	0	0	7811	5962	13773	0.363934	0	0	2316	2326	4642	0.38863	0	0	0	0
18S	890	U	6395	5258	11653	0.510408	0	0	10823	6609	17432	0.510915	0	0	2767	1784	4551	0.36592	0	0	0	0
18S	891	G	3492	5988	9480	0.35478	0	0	6867	3818	10685	0.143728	0	0	1507	1379	2886	0.0530924	0	0.0504323	0.0168108	0.023774
18S	892	U	4283	6015	10298	0.424097	0	0	7164	4534	11698	0.271565	0	0	1473	2037	3510	0.197598	0	0	0	0
18S	893	U	3017	3778	6795	0.109385	0	0	1976	3389	5365	0.59747	0.0940683	0.374054	1524	1551	3075	0.133543	0	0	0.124685	0.176331
18S	894	G	1711	3740	5451	0.0444343	0	0.0425513	1741	4315	6056	0.257608	0	0.204867	1846	1813	3659	0.365468	0	0	0.0824727	0.0882719
18S	895	G	1373	2061	3434	0.551839	0.060972	0.35567	2125	3231	5356	0.268185	0	0.211503	384	974	1358	0.706246	0.143058	0.414097	0.32709	0.0851419
18S	896	U	1174	2601	3775	0.21039	0	0.173858	2319	2528	4847	0.203775	0	0.169309	327	1006	1333	0.503765	0.0209971	0.335169	0.226112	0.0771375
18S	897	U	1095	1602	2697	0.412701	0	0.292213	2292	1660	3952	0.218945	0	0.179656	306	879	1185	0.49214	0	0.330008	0.267292	0.0638605
18S	898	U	758	1573	2331	0.349814	0	0.25924	1571	1603	3174	0.319524	0	0.242209	234	526	760	1.19469	0.14221	0.54468	0.348709	0.138746
18S	899	U	632	826	1458	0.78039	0.113889	0.438494	1215	1679	2894	0.217897	0	0.178963	204	332	536	1.88125	0.266617	0.653351	0.423603	0.193954
18S	900	C	360	632	992	1.31377	0.239479	0.568053	790	1671	2461	0.350162	0.0217336	0.259426	137	394	531	1.84453	0.284749	0.648877	0.492119	0.167814
18S	901	G	1527	400	1927	0.00292185	0	0	2083	1158	3241	0.112527	0	0	427	1278	1705	0.219083	0	0	0	0
18S	902	G	807	821	1628	0.135502	0	0.119397	1431	1187	2618	0.056438	0	0.0534422	321	1234	1555	0.0796487	0	0	0.0576131	0.0488328
18S	903	A	574	686	1260	0.413904	0.043996	0.292903	1297	986	2283	0.175224	0	0.149154	208	1673	1881	0.217003	0	0	0.147352	0.119584
18S	904	A	655	644	1299	0.322829	0.0115821	0.244186	855	917	1772	0.518224	0.0976017	0.341463	217	1373	1590	0.0341853	0	0	0.195216	0.143638
18S	905	C	574	1084	1658	0.00101132	0	0	584	1248	1832	0.584973	0.0484576	0.369202	192	1327	1519	0.0421491	0	0.04047	0.136557	0.165332
18S	906	U	801	1645	2446	0.340144	0	0	667	2529	3196	0.0813506	0	0	268	2195	2463	0.363519	0	0	0	0
18S	907	G	482	1166	1648	0.0913752	0	0.0837714	453	823	1276	1.67754	0.340491	0.626707	197	1784	1981	0.133883	0	0	0.236826	0.2778
18S	908	A	462	1655	2117	0.127636	0	0	438	3079	3517	0.000729581	0	0	169	1668	1837	0.0361867	0	0	0	0
18S	909	G	583	1301	1884	0.0304804	0	0.0295941	580	2936	3516	0.0672796	0	0.0630552	262	1536	1798	0.0310419	0	0	0.0308831	0.0257583
18S	910	G	417	936	1353	0.556458	0.0937316	0.357685	525	2752	3277	0.241214	0	0.194385	246	589	835	1.13583	0.192522	0.532096	0.361389	0.137895
18S	911	C	182	1308	1490	0.46265	0.0873746	0.316455	211	6668	6879	0.428451	0	0	93	838	931	0.84057	0.0499022	0.456956	0.257804	0.191106
18S	912	C	264	1725	1989	0.10794	0	0.097468	337	4637	4974	0.11039	0	0	142	1974	2116	0.280344	0	0	0.0324893	0.0459469
18S	913	A	184	2330	2514	0.126812	0	0	256	4963	5219	0.135213	0	0	121	2263	2384	0.41631	0	0	0	0
18S	914	U	250	3291	3541	0.378916	0	0	363	6659	7022	0.343263	0	0	156	2437	2593	0.505932	0	0	0	0
18S	915	G	158	2195	2353	0.0122581	0	0.0121147	309	3192	3501	0.429317	0.0182639	0.300425	119	963	1082	0.245727	0	0.197402	0.169981	0.119289
18S	916	A	152	2472	2624	0.0746074	0	0	300	3976	4276	0.162362	0	0.139711	110	665	775	0.650716	0.0277678	0.39451	0.178074	0.163327
18S	917	U	134	2106	2240	0.12961	0	0.114784	235	3954	4189	0.187319	0	0.157798	97	552	649	0.887658	0.0954716	0.470627	0.247736	0.158583
18S	918	U	445	1878	2323	0.0968971	0	0.0883721	767	4254	5021	0.0750542	0	0	207	514	721	0.585626	0	0.369657	0.152676	0.157613
18S	919	A	103	2318	2421	0.0300395	0	0.0291751	215	3953	4168	0.0824871	0	0.0762184	74	872	946	0.0419336	0	0.0402868	0.0485601	0.0200766
18S	920	A	203	2942	3145	0.272212	0	0	365	6484	6849	0.430573	0	0	121	958	1079	0.234938	0	0	0	0
18S	921	G	140	2190	2330	0.0537395	0	0	295	3130	3425	0.13248	0	0.117013	83	726	809	0.118395	0	0	0.0390042	0.0551603
18S	922	A	77	2868	2945	0.323007	0	0	255	4942	5197	0.34928	0	0	83	805	888	0.284477	0	0	0	0
18S	923	G	107	2064	2171	0.124586	0	0	376	3376	3752	0.158747	0	0	73	471	544	0.132396	0	0.117106	0.0390354	0.0552043
18S	924	G	232	1745	1977	0.12134	0	0	498	2429	2927	0.0285329	0	0	103	430	533	0.0652726	0	0.061381	0.0204603	0.0289353
18S	925	G	260	1086	1346	0.206987	0.0125867	0.171596	419	881	1300	0.9842	0.185501	0.496211	116	330	446	0.21136	0	0.174804	0.28087	0.152274
18S	926	A	135	597	732	1.08217	0.245429	0.520073	298	743	1041	1.1774	0.151331	0.540976	107	175	282	0.838791	0.120911	0.457043	0.506031	0.0356754
18S	927	C	192	767	959	0.370255	0	0.270414	264	925	1189	0.532157	0	0.347516	117	213	330	0.451829	0	0.311863	0.309931	0.0315063
18S	928	G	109	784	893	0.33004	0	0.248352	181	769	950	0.764131	0	0.433407	83	160	243	1.04622	0.138262	0.51232	0.398026	0.110631
18S	929	G	167	545	712	0.570017	0.0194829	0.363389	208	373	581	1.76289	0.133796	0.638457	88	132	220	1.49286	0.23313	0.599943	0.53393	0.121611
18S	930	C	155	460	615	0.755141	0.10301	0.430643	248	581	829	0.822945	0	0.451736	126	216	342	0.715938	0.0907312	0.417938	0.433439	0.0139386
18S	931	C	196	666	862	0.259779	0	0.2064	275	518	793	1.056	0.173159	0.513934	151	473	624	0.0395378	0	0.0380926	0.252809	0.197014
18S	932	G	439	667	1106	0.0214795	0	0.0210464	1090	495	1585	0.100974	0	0.0917657	221	436	657	0.0909828	0	0.0835116	0.0654412	0.0315722
18S	933	G	373	748	1121	0.109091	0	0.0984398	985	512	1497	0.383007	0.000670382	0.277072	330	355	685	0.171898	0	0.146866	0.174126	0.0754305
18S	934	G	616	258	874	0.554032	0.112769	0.356775	1533	580	2113	0.0955955	0	0.0872921	738	267	1005	0.14683	0	0	0.148022	0.151851
18S	935	G	1655	196	1851	0.233033	0	0	3540	343	3883	0.34314	0	0	1366	170	1536	0.410562	0	0	0	0
18S	936	G	1071	236	1307	0.222341	0	0.182012	1745	301	2046	0.493416	0	0.330502	812	119	931	0.0973772	0	0.0888232	0.200446	0.0995224
18S	937	C	1904	352	2256	0.269212	0	0	3297	495	3792	0.160448	0	0	1382	157	1539	0.356717	0	0	0	0
18S	938	A	1741	178	1919	0.0724363	0	0	2978	204	3182	0.105805	0	0.0957087	838	45	883	0.206963	0	0.171635	0.0891147	0.0702248
18S	939	U	1721	253	1974	0.0538228	0	0	4188	403	4591	0.21936	0	0	1015	45	1060	0.0195623	0	0	0	0
18S	940	U	1343	175	1518	0.320459	0	0.242809	3713	555	4268	0.109922	0	0	1110	66	1176	0.133673	0	0	0.0809363	0.114461
18S	941	C	2839	188	3027	0.385249	0	0	5732	472	6204	0.423597	0	0	1476	75	1551	0.411412	0	0	0	0
18S	942	G	1526	86	1612	0.263071	0	0.208381	2750	217	2967	0.310875	0	0.237212	481	52	533	0.801831	0.145565	0.445472	0.297022	0.105628
18S	943	U	2306	270	2576	0.241646	0	0	3931	415	4346	0.151706	0	0	705	136	841	0.0530087	0	0.0503971	0.016799	0.0237574
18S	944	A	1558	108	1666	0.278104	0	0.217693	3121	238	3359	0.112282	0	0.100974	513	103	616	0.490582	0	0.329479	0.216049	0.093294
18S	945	U	2108	90	2198	0.0409429	0	0.0393497	3652	357	4009	0.0491133	0	0	625	101	726	0.483173	0	0.326072	0.121807	0.145328
18S	946	U	1965	137	2102	0.144693	0	0.126456	3004	544	3548	0.0745844	0	0.0694259	651	221	872	0.305129	0	0.233998	0.143293	0.0682329
18S	947	G	1005	120	1125	1.39306	0.258397	0.582342	1539	282	1821	1.20717	0.223477	0.547068	233	83	316	3.0632	0.344399	0.754474	0.627961	0.0906099
18S	948	C	1770	278	2048	0.389822	0	0.280582	2814	408	3222	0.200107	0	0.166784	679	141	820	0.6252	0	0.384979	0.277448	0.0891055
18S	949	G	1909	142	2051	0.529787	0.0794131	0.346424	2264	99	2363	0.750771	0.151603	0.428927	701	58	759	0.957105	0.0990637	0.48937	0.421574	0.0585886
18S	950	C	3625	90	3715	0.135453	0	0	3753	210	3963	0.0115316	0	0.0114029	1974	52	2026	0.283013	0	0	0.00380098	0.0053754
18S	951	C	5609	159	5768	0.402592	0	0	7003	335	7338	0.486185	0	0	3937	94	4031	0.671059	0	0	0	0
18S	952	G	2927	122	3049	0.417253	0	0.294478	3919	249	4168	0.0174489	0	0.0171537	1717	88	1805	0.0743632	0	0	0.103877	0.134957
18S	953	C	3384	241	3625	0.246678	0	0.197912	4219	301	4520	0.0762073	0	0	1569	136	1705	0.0136837	0	0	0.0659707	0.0932967
18S	954	U	5548	471	6019	0.230676	0	0	4588	830	5418	0.225489	0	0	1714	330	2044	0.173268	0	0	0	0
18S	955	A	3697	664	4361	0.159491	0	0.13758	3239	1221	4460	0.0164886	0	0	1109	410	1519	0.186586	0	0.157333	0.0983044	0.069978
18S	956	G	3995	496	4491	0.15838	0	0.136752	2437	796	3233	0.423267	0.0543404	0.297456	855	356	1211	0.513852	0.00545471	0.339619	0.257942	0.087406
18S	957	A	6714	862	7576	0.357169	0	0	3155	1288	4443	0.00369537	0	0.00368259	921	460	1381	0.261585	0	0.207466	0.0703827	0.0969439
18S	958	G	8835	690	9525	0.530997	0	0	3671	1042	4713	0.0766605	0	0	1437	441	1878	0.191952	0	0	0	0
18S	959	G	2915	447	3362	0.482159	0	0.325374	1519	846	2365	0.950127	0.246658	0.487318	460	393	853	0.838017	0.129051	0.456226	0.422973	0.0701706
18S	960	U	4325	1047	5372	0.173723	0	0	2076	2280	4356	0.00182083	0	0	543	1115	1658	0.157953	0	0	0	0
18S	961	G	3137	846	3983	0.0677153	0	0.0634357	1830	3551	5381	0.194979	0	0	572	1900	2472	0.502377	0	0	0.0211452	0.0299039
18S	962	A	2524	882	3406	0.26168	0	0.207454	1679	2937	4616	0.00685871	0	0.00681346	435	943	1378	0.0535332	0	0	0.0714226	0.0962292
18S	963	A	2602	729	3331	0.252524	0	0.201661	2332	2382	4714	0.0676069	0	0.0633383	701	595	1296	0.0154202	0	0	0.088333	0.0842033
18S	964	A	2036	794	2830	0.363821	0	0.266835	2393	3618	6011	0.157851	0	0	588	509	1097	0.161182	0	0.138917	0.135251	0.108966
18S	965	U	795	660	1455	1.51124	0.225341	0.601955	1258	2318	3576	0.497779	0	0.332407	318	353	671	0.898231	0.127649	0.473565	0.469309	0.110084
18S	966	U	847	383	1230	1.92277	0.236197	0.658042	1264	2063	3327	0.647473	0.0572211	0.393081	261	169	430	1.98958	0.367785	0.666022	0.572382	0.126826
18S	967	C	2133	1176	3309	0.0325713	0	0	2816	3750	6566	0.222571	0	0	608	464	1072	0.117034	0	0.10486	0.0349533	0.0494314
18S	968	U	1839	5808	7647	0.64186	0	0	2609	4993	7602	0.331697	0	0	574	582	1156	0.0355325	0	0.0343419	0.0114473	0.0161889
18S	969	U	1418	3340	4758	0.353583	0	0	2428	6768	9196	0.461435	0	0	427	876	1303	0.0113412	0	0	0	0
18S	970	G	799	1601	2400	0.361655	0	0.265681	1389	4407	5796	0.0960823	0	0	265	1403	1668	0.216038	0	0	0.0885603	0.125243
18S	971	G	586	2528	3114	0.128839	0	0.114167	1020	1914	2934	0.947359	0.0799843	0.486569	187	1256	1443	0.000238535	0	0.000238643	0.200325	0.207681
18S	972	A	324	1075	1399	1.79879	0.112959	0.642867	862	1856	2718	1.12059	0.138462	0.528524	92	763	855	0.857464	0.113493	0.461922	0.544438	0.0747227
18S	973	C	371	1173	1544	1.77976	0.208626	0.640406	720	2531	3251	0.786648	0.0752026	0.440368	157	1264	1421	0.16519	0	0.141856	0.407544	0.204851
18S	974	C	652	3478	4130	0.0373517	0	0.0360152	1590	5096	6686	0.212349	0	0	309	1959	2268	0.277533	0	0	0.0120051	0.0169777
18S	975	G	1200	2412	3612	0.246852	0	0.198024	2396	3667	6063	0.135426	0	0	427	2267	2694	0.380767	0	0	0.0660081	0.0933496
18S	976	G	792	1832	2624	0.849448	0.114498	0.459393	738	3425	4163	0.250696	0	0.200484	161	1360	1521	0.211432	0	0.174626	0.278167	0.12858
18S	977	C	1232	8490	9722	0.548657	0	0	1219	9104	10323	0.579625	0	0	192	2076	2268	0.243617	0	0	0	0
18S	978	G	1100	3703	4803	0.108151	0	0.0976139	933	3518	4451	0.114104	0	0.102438	215	993	1208	0.484183	0	0.326411	0.175488	0.106737
18S	979	C	1800	5763	7563	0.302054	0	0	1843	3429	5272	0.10471	0	0	419	1684	2103	0.214729	0	0	0	0
18S	980	A	1160	5350	6510	0.148332	0	0	1004	2250	3254	0.448216	0	0.309561	218	1557	1775	0.0943131	0	0	0.103187	0.145929
18S	981	A	1640	5322	6962	0.222018	0	0	1522	3684	5206	0.22442	0	0	318	1785	2103	0.324461	0	0	0	0
18S	982	G	1043	3443	4486	0.248151	0	0.198851	763	2581	3344	0.165185	0	0.141804	218	1528	1746	0.257521	0	0	0.113551	0.0836024
18S	983	A	997	3899	4896	0.122957	0	0.109514	819	1699	2518	0.517282	0	0.341016	200	615	815	0.601675	0.136189	0.375941	0.27549	0.118226
18S	984	C	1476	5211	6687	0.244842	0	0	1077	1931	3008	0.155914	0	0.134922	292	481	773	0.553661	0.0643211	0.356655	0.163859	0.147035
18S	985	G	1715	2825	4540	0.165255	0	0.141845	1146	1541	2687	0.358061	0	0.263728	479	199	678	0.753052	0.0975832	0.429927	0.2785	0.118072
18S	986	G	1641	2048	3689	0.473743	0.0544072	0.321515	1285	790	2075	0.987845	0.0901726	0.497063	347	400	747	0.603877	0	0.376825	0.398468	0.0732831
18S	987	A	1489	2044	3533	0.522298	0.0558332	0.343162	1043	716	1759	1.57112	0.260906	0.611199	228	334	562	1.19092	0.138872	0.544012	0.499458	0.113871
18S	988	C	1342	2194	3536	0.527204	0.07189	0.345273	1753	1133	2886	0.734184	0.121631	0.423444	402	402	804	0.571056	0.0276404	0.363773	0.377497	0.0333562
18S	989	C	2496	1839	4335	0.271989	0	0.213868	3317	1053	4370	0.202547	0	0.168464	632	383	1015	0.275776	0	0.216331	0.199554	0.0220073
18S	990	A	3741	3626	7367	0.275897	0	0	5193	1470	6663	0.148276	0	0	933	397	1330	0.0647299	0	0.0608376	0.0202792	0.0286791
18S	991	G	4855	1582	6437	0.147712	0	0	5549	1730	7279	0.143614	0	0	1286	329	1615	0.0426499	0	0	0	0
18S	992	A	7493	1875	9368	0.435243	0	0	9004	2492	11496	0.4393	0	0	2369	418	2787	0.437618	0	0	0	0
18S	993	G	3188	1266	4454	0.303789	0	0.233045	4521	2086	6607	0.112033	0	0.100759	1454	272	1726	0.00833816	0	0.00827396	0.114026	0.0922405
18S	994	C	4343	1487	5830	0.0512395	0	0	6930	4639	11569	0.394007	0	0	1822	584	2406	0.290703	0	0	0	0
18S	995	G	4626	1481	6107	0.125389	0	0	2362	2132	4494	0.736821	0.0143529	0.42429	1038	439	1477	0.227267	0	0.185283	0.203191	0.173678
18S	996	A	4311	1364	5675	0.0948418	0	0	7079	1771	8850	0.191742	0	0	2052	281	2333	0.280144	0	0	0	0
18S	997	A	3890	1310	5200	0.0990771	0	0	6830	1617	8447	0.199619	0	0	1984	313	2297	0.310028	0	0	0	0
18S	998	A	4298	1618	5916	0.307532	0	0	8297	2195	10492	0.43363	0	0	1990	251	2241	0.351888	0	0	0	0
18S	999	G	1594	872	2466	0.583246	0.13911	0.36848	3022	1331	4353	0.336523	0	0.251833	526	136	662	1.17005	0.258122	0.539557	0.386623	0.118161
18S	1000	C	1701	749	2450	0.494293	0.0550118	0.330877	3094	1735	4829	0.0936278	0	0.0856283	622	394	1016	0.278401	0	0.21794	0.211482	0.100227
18S	1001	A	1553	1166	2719	0.277312	0	0.217168	1799	1148	2947	0.664224	0.0234767	0.399201	565	285	850	0.444549	0	0.307993	0.308121	0.0743145
18S	1002	U	1818	914	2732	0.211851	0	0.174869	2509	1326	3835	0.19293	0	0.161763	632	247	879	0.341477	0	0.254769	0.197134	0.0411041
18S	1003	U	920	544	1464	1.42985	0.182669	0.588618	988	806	1794	1.57663	0.191482	0.612028	285	143	428	1.86177	0.226845	0.651096	0.617247	0.0257725
18S	1004	U	572	627	1199	1.99121	0.300672	0.665873	907	777	1684	1.6422	0.204771	0.621667	362	135	497	1.39641	0.17482	0.583197	0.623579	0.0337792
18S	1005	G	1249	1113	2362	0.463582	0.00149415	0.316836	1473	494	1967	1.17169	0.240504	0.539655	451	234	685	0.710577	0.114552	0.415756	0.424082	0.0911554
18S	1006	C	3262	430	3692	0.0334477	0	0	3643	575	4218	0.0109215	0	0.010806	1217	205	1422	0.151956	0	0	0.00360201	0.00509401
18S	1007	C	5128	635	5763	0.370977	0	0	5204	459	5663	0.200004	0	0	1502	317	1819	0.283449	0	0	0	0
18S	1008	A	3512	1145	4657	0.156498	0	0	4091	567	4658	0.0790895	0	0.0733074	1210	186	1396	0.0345979	0	0.0334641	0.0355905	0.0299653
18S	1009	A	6708	1106	7814	0.51006	0	0	7161	1064	8225	0.391313	0	0	2339	191	2530	0.437109	0	0	0	0
18S	1010	G	2986	618	3604	0.271056	0	0.213299	4658	801	5459	0.0426882	0	0.0409477	1194	183	1377	0.212175	0	0.175142	0.143129	0.0739136
18S	1011	A	2566	578	3144	0.569606	0.0547823	0.362971	4908	849	5757	0.0436147	0	0.0417989	1114	202	1316	0.36136	0	0.265589	0.223453	0.134461
18S	1012	A	3805	436	4241	0.181324	0	0.153523	4926	836	5762	0.100372	0	0.0912309	1601	181	1782	0.0286284	0	0.0278468	0.0908669	0.0513078
18S	1013	U	4030	977	5007	0.00481008	0	0.00478801	7819	1163	8982	0.321292	0	0	2277	273	2550	0.297317	0	0	0.001596	0.00225709
18S	1014	G	1663	1832	3495	0.482167	0.071576	0.325375	3238	2495	5733	0.12417	0	0.110472	1074	343	1417	0.364872	0.0525835	0.267469	0.234439	0.0907895
18S	1015	U	2624	3617	6241	0.184962	0	0	5442	1886	7328	0.118064	0	0	1626	431	2057	0.0495357	0	0	0	0
18S	1016	U	2028	3684	5712	0.0830192	0	0	3242	2294	5536	0.242388	0	0.195127	1215	669	1884	0.0963513	0	0.0879262	0.0943509	0.0797895
18S	1017	U	1765	4809	6574	0.186689	0	0	2157	4090	6247	0.108511	0	0.0979032	909	1304	2213	0.0245157	0	0	0.0326344	0.046152
18S	1018	U	1067	4535	5602	0.0039344	0	0.00391968	1064	5774	6838	0.0156667	0	0.0154272	528	1514	2042	0.120504	0	0.107591	0.0423127	0.0463973
18S	1019	C	1359	3713	5072	0.129892	0	0.11498	1291	4580	5871	0.216983	0	0.178321	571	1405	1976	0.19334	0	0.162085	0.151795	0.0268627
18S	1020	A	1565	2718	4283	0.366734	0.0309129	0.268375	1311	3747	5058	0.422567	0.0590044	0.297087	956	814	1770	0.39409	0.0760703	0.282801	0.282754	0.0117217
18S	1021	U	2330	5437	7767	0.29305	0	0	1594	7500	9094	0.260221	0	0	1092	1890	2982	0.186278	0	0	0	0
18S	1022	U	1557	5960	7517	0.27702	0	0	1133	10702	11835	0.457488	0	0	980	2686	3666	0.338266	0	0	0	0
18S	1023	A	1501	4163	5664	0.0289634	0	0	1014	5684	6698	0.0344214	0	0.0332808	972	2076	3048	0.169072	0	0	0.0110936	0.0156887
18S	1024	A	1796	3278	5074	0.0471024	0	0.044992	1000	5259	6259	0.0792492	0	0.0734408	1170	1384	2554	0.00434877	0	0.00433163	0.0409215	0.0283601
18S	1025	U	1173	3277	4450	0.120567	0	0.107616	723	5681	6404	0.0234712	0	0	835	1296	2131	0.16712	0	0.143248	0.0836213	0.0608922
18S	1026	C	1214	3862	5076	0.056849	0	0	1068	5478	6546	0.0751031	0	0	1060	2099	3159	0.262479	0	0	0	0
18S	1027	A	1045	3159	4204	0.117556	0	0.105212	783	3405	4188	0.454184	0	0.312381	980	1235	2215	0.0717108	0	0.0669406	0.161511	0.107819
18S	1028	A	2192	3092	5284	0.20016	0	0	1440	5733	7173	0.258384	0	0	1463	1304	2767	0.21537	0	0	0	0
18S	1029	G	1383	2845	4228	0.0156407	0	0	856	4065	4921	0.0378753	0	0.0365003	875	1329	2204	0.0385941	0	0	0.0121668	0.0172064
18S	1030	A	1197	2233	3430	0.252233	0	0.201473	835	3304	4139	0.259002	0	0.205759	955	849	1804	0.179686	0	0.152388	0.18654	0.0242124
18S	1031	A	32	63	95	47.1821	0.948881	0.979457	18	402	420	12.1911	0.822702	0.924358	23	31	54	40.1509	0.940347	0.97613	0.959982	0.0252265	1
18S	1032	C	1288	4062	5350	0.241805	0	0	1041	5146	6187	0.195867	0	0	1081	1107	2188	0.0731943	0	0	0	0
18S	1033	G	1114	2239	3353	0.334407	0	0.250659	838	3647	4485	0.227681	0	0.18549	752	1001	1753	0.314912	0	0.239597	0.225249	0.0284741
18S	1034	A	1324	2369	3693	0.277122	0	0.217035	993	3707	4700	0.263717	0	0.208719	954	788	1742	0.436871	0	0.304165	0.243306	0.0431672
18S	1035	A	2508	3449	5957	0.19461	0	0	1825	3724	5549	0.117009	0	0.104769	1750	968	2718	0.0209677	0	0	0.034923	0.0493886
18S	1036	A	2932	4668	7600	0.334029	0	0	2190	6659	8849	0.276088	0	0	1584	1708	3292	0.0505753	0	0	0	0
18S	1037	G	1602	2183	3785	0.57732	0.016383	0.366075	994	3861	4855	0.508359	0.028414	0.337074	903	719	1622	1.39933	0.180946	0.583367	0.428838	0.109908
18S	1038	U	1827	2469	4296	0.473348	0.0484316	0.321325	1599	5650	7249	0.0299356	0	0.0290694	1448	934	2382	0.829874	0.152457	0.453618	0.268004	0.177375
18S	1039	C	4546	2451	6997	0.148187	0	0	3536	7099	10635	0.342173	0	0	4418	2325	6743	0.390866	0	0	0	0
18S	1040	G	2600	4592	7192	0.176874	0	0	3355	6204	9559	0.265921	0	0	2294	1917	4211	0.0907935	0	0.0832543	0.0277514	0.0392465
18S	1041	G	4902	3682	8584	0.312509	0	0	5645	3683	9328	0.25198	0	0	4584	921	5505	0.141871	0	0	0	0
18S	1042	A	6529	2742	9271	0.395594	0	0	8135	2777	10912	0.40749	0	0	8068	1060	9128	0.522164	0	0	0	0
18S	1043	G	4695	3901	8596	0.38877	0	0	5997	1409	7406	0.152738	0	0	6011	2368	8379	0.478538	0	0	0	0
18S	1044	G	2513	2133	4646	0.168666	0	0.14435	3739	419	4158	0.515172	0.0909977	0.340063	4189	1327	5516	0.15655	0	0	0.161471	0.139357
18S	1045	U	1197	115	1312	3.15212	0.493963	0.759298	1631	276	1907	2.17241	0.410985	0.684895	1819	222	2041	1.38627	0.264297	0.581055	0.675083	0.0730974
18S	1046	U	1415	188	1603	2.05117	0.262089	0.672394	1808	404	2212	1.40586	0.209406	0.584458	1484	198	1682	1.64766	0.245086	0.622448	0.626433	0.0360104
18S	1047	C	3011	3772	6783	0.432891	0	0	4414	1221	5635	0.216095	0	0	3178	1502	4680	0.177839	0	0	0	0
18S	1048	G	1675	1677	3352	0.111459	0	0.100309	2761	702	3463	0.205366	0	0.170417	1862	764	2626	0.416322	0	0.294025	0.18825	0.0800833
18S	1049	A	1350	1244	2594	0.245468	0	0.19715	2392	868	3260	0.101162	0	0.0918939	1805	911	2716	0.157461	0	0.136083	0.141709	0.0431543
18S	1050	A	1562	1631	3193	0.160468	0	0	3594	1473	5067	0.406347	0	0	2681	1162	3843	0.339409	0	0	0	0
18S	1051	G	1494	1134	2628	0.00351211	0	0	2748	1164	3912	0.220854	0	0	2044	1022	3066	0.223092	0	0	0	0
18S	1052	A	664	825	1489	0.853848	0.0248362	0.460748	1206	926	2132	0.500901	0	0.333838	1172	513	1685	0.454086	0	0.31241	0.368999	0.0654638
18S	1053	C	831	1709	2540	0.0347851	0	0.0336285	1594	1677	3271	0.0628328	0	0	970	1629	2599	0.125013	0	0	0.0112095	0.0158526
18S	1054	G	696	1453	2149	0.128439	0	0.113867	1142	1264	2406	0.2383	0	0.192506	559	1104	1663	0.297983	0	0.22968	0.178685	0.0482801
18S	1055	A	277	761	1038	1.63756	0.276588	0.621088	395	496	891	2.85539	0.388089	0.740839	175	656	831	1.83162	0.273615	0.64712	0.669682	0.0514252
18S	1056	U	538	917	1455	0.934638	0.129846	0.483279	795	697	1492	1.36629	0.162926	0.57756	306	768	1074	1.1793	0.131449	0.541368	0.534069	0.0388347
18S	1057	C	1474	2326	3800	0.272098	0	0	2698	1130	3828	0.086846	0	0	1040	1283	2323	0.00679862	0	0	0	0
18S	1058	A	1042	1865	2907	0.203576	0	0.169191	1598	1046	2644	0.615156	0	0.380954	691	1238	1929	0.459557	0	0.314972	0.288373	0.0884743
18S	1059	G	1537	1217	2754	0.448106	0	0.309521	2982	1093	4075	0.144853	0	0.126553	1258	895	2153	0.45781	0	0.314139	0.250071	0.0873609
18S	1060	A	1175	1428	2603	0.719841	0.0360178	0.418644	1978	1363	3341	0.591466	0.0380201	0.371718	984	877	1861	0.930218	0.112524	0.482058	0.42414	0.0452134
18S	1061	U	3027	3545	6572	0.287924	0	0	5025	4112	9137	0.411465	0	0	2911	2494	5405	0.29575	0	0	0	0
18S	1062	A	1887	1589	3476	0.587591	0	0.370182	2979	1925	4904	0.295356	0	0.228047	1792	1010	2802	0.594522	0	0.372936	0.323722	0.0676614
18S	1063	C	3526	1762	5288	0.108649	0	0.098018	4041	2745	6786	0.0184225	0	0	3299	1559	4858	0.0386751	0	0	0.0326727	0.0462061
18S	1064	C	6727	4909	11636	0.5304	0	0	7356	4539	11895	0.460752	0	0	5576	4014	9590	0.528042	0	0	0	0
18S	1065	G	3936	2340	6276	0.00986317	0	0	4676	2581	7257	0.0209516	0	0	3503	1242	4745	0.142546	0	0.124785	0.0415949	0.058824
18S	1066	U	3636	3023	6659	0.069653	0	0	4546	3254	7800	0.106065	0	0	3162	3108	6270	0.118	0	0	0	0
18S	1067	C	5569	3878	9447	0.388731	0	0	6104	3820	9924	0.335268	0	0	4920	3676	8596	0.378882	0	0	0	0
18S	1068	G	2137	2664	4801	0.242006	0	0.194883	1706	2625	4331	0.59198	0.0464018	0.371905	1061	1541	2602	1.24711	0.170532	0.555079	0.373956	0.147057
18S	1069	U	3059	4168	7227	0.241916	0	0	2570	4598	7168	0.0932627	0	0	1298	3891	5189	0.0507236	0	0.0482838	0.0160946	0.0227612
18S	1070	A	2477	3619	6096	0.145984	0	0	2710	4413	7123	0.130306	0	0	1860	4675	6535	0.222418	0	0	0	0
18S	1071	G	699	2287	2986	0.619845	0.134144	0.382736	819	3367	4186	0.416121	0.0313762	0.293895	467	5477	5944	0.226758	0	0	0.225544	0.163556
18S	1072	U	454	2528	2982	0.53124	0.0478181	0.34701	587	2858	3445	0.659302	0.0906174	0.397407	269	6017	6286	0.324772	0	0	0.248139	0.176663
18S	1073	U	444	1991	2435	0.837876	0.0942942	0.455996	1157	2407	3564	0.536537	0.0364399	0.34925	168	3071	3239	0.29192	0	0.226013	0.343753	0.0939706
18S	1074	C	1530	1471	3001	0.335532	0	0.251297	3088	2876	5964	0.197361	0	0	614	2188	2802	0.304725	0	0.233619	0.161639	0.114523
18S	1075	C	1953	2012	3965	0.0252199	0	0	2887	4438	7325	0.378651	0	0	703	1996	2699	0.274716	0	0.215574	0.0718581	0.101623
18S	1076	G	1929	882	2811	0.374743	0	0.272662	2462	2094	4556	0.0101114	0	0.0100124	773	2266	3039	0.00781067	0	0.00775267	0.096809	0.12435
18S	1077	A	2064	563	2627	0.468675	0.0610235	0.319197	2203	1348	3551	0.275006	0	0.215738	830	709	1539	0.875368	0.141485	0.466933	0.333956	0.10308
18S	1078	C	4377	895	5272	0.305972	0	0	2689	1559	4248	0.0423211	0	0.0406119	1565	707	2272	0.0989197	0	0.0900514	0.0435544	0.0368222
18S	1079	C	4967	1543	6510	0.413359	0	0	2766	2366	5132	0.108178	0	0	1227	1184	2411	0.00961397	0	0	0	0
18S	1080	A	2145	595	2740	0.614192	0.041219	0.380581	1268	1324	2592	0.927163	0.17662	0.481199	616	509	1125	1.26084	0.236364	0.557907	0.473229	0.0726119
18S	1081	U	3922	581	4503	0.0403222	0	0	1858	2033	3891	0.257688	0	0.204932	788	1092	1880	0.373684	0	0.272136	0.159023	0.115745
18S	1082	A	2947	1138	4085	0.11345	0	0.101913	1453	2070	3523	0.431464	0.065498	0.301474	486	1695	2181	0.219406	0	0.179996	0.194461	0.0821101
18S	1083	A	2891	1179	4070	0.129984	0	0.115057	1806	2990	4796	0.040296	0	0.0387429	381	2212	2593	0.0034567	0	0.00344611	0.0524154	0.0465794
18S	1084	A	2344	988	3332	0.431883	0	0.301682	1652	3112	4764	0.0870024	0	0.0800543	312	1649	1961	0.416984	0	0.294382	0.225373	0.102799
18S	1085	C	4231	3329	7560	0.430296	0	0	3371	5601	8972	0.473975	0	0	431	4886	5317	0.534589	0	0	0	0
18S	1086	G	2398	2210	4608	0.0218437	0	0	2072	3901	5973	0.171497	0	0	219	2956	3175	0.148359	0	0	0	0
18S	1087	A	1481	2714	4195	0.0791124	0	0.0733287	1389	4690	6079	0.200117	0	0	191	4155	4346	0.419702	0	0	0.0244429	0.0345675
18S	1088	U	907	5550	6457	0.373143	0	0	1037	6143	7180	0.367511	0	0	130	3153	3283	0.234003	0	0	0	0
18S	1089	G	246	2546	2792	0.526025	0	0.344784	371	3045	3416	0.402374	0.0258479	0.286983	109	943	1052	1.49889	0.227633	0.600051	0.410606	0.13602
18S	1090	C	1014	2738	3752	0.0428931	0	0.0411395	914	3533	4447	0.00184602	0	0	330	1673	2003	0.173082	0	0.147607	0.0629155	0.0621966
18S	1091	C	1385	3995	5380	0.351793	0	0	951	2009	2960	0.473444	0.0601412	0.321391	209	2550	2759	0.236699	0	0	0.10713	0.151505
18S	1092	G	947	2504	3451	0.0069203	0	0	890	1471	2361	0.747973	0.132352	0.428012	198	1324	1522	0.313708	0	0.238915	0.222309	0.175129
18S	1093	A	480	2131	2611	0.291322	0	0.225667	578	1791	2369	0.681256	0.105488	0.405308	165	684	849	1.24744	0.181395	0.55534	0.395438	0.134769
18S	1094	C	491	1035	1526	1.19855	0.186494	0.545318	992	1811	2803	0.353237	0	0.2611	236	800	1036	0.626926	0.0191071	0.385572	0.39733	0.116329
18S	1095	C	464	1551	2015	0.574239	0.0242894	0.364888	776	2848	3624	0.0109395	0	0.010824	236	1412	1648	0.0637491	0	0	0.125237	0.169516
18S	1096	G	638	1318	1956	0.607693	0.00768861	0.378111	1254	3036	4290	0.162083	0	0	317	1183	1500	0.0417277	0	0.0400819	0.139398	0.169587
18S	1097	G	568	1163	1731	0.837651	0.0868511	0.45597	770	2870	3640	0.00274345	0	0.00273669	211	991	1202	0.294782	0	0.227815	0.228841	0.185033
18S	1098	C	729	4288	5017	0.433732	0	0	1283	4350	5633	0.38175	0	0	326	2135	2461	0.458155	0	0	0	0
18S	1099	G	473	3528	4001	0.244047	0	0	1222	2991	4213	0.137183	0	0	262	1058	1320	0.0703003	0	0.0657293	0.0219097	0.0309851
18S	1100	A	701	2463	3164	0.0585712	0	0.0553469	1354	1964	3318	0.148894	0	0.129631	362	838	1200	0.16551	0	0.142108	0.109029	0.0382991
18S	1101	U	958	3597	4555	0.251961	0	0	2217	3160	5377	0.33124	0	0	508	1521	2029	0.385588	0	0	0	0
18S	1102	G	393	1438	1831	1.05662	0.135767	0.513901	986	1069	2055	0.864408	0.171966	0.463758	276	827	1103	0.123601	0	0.110093	0.362584	0.179708
18S	1103	C	370	2873	3243	0.175301	0	0.149194	1201	1649	2850	0.270007	0	0.212661	338	901	1239	0.0960215	0	0	0.120618	0.0891389
18S	1104	G	1173	3589	4762	0.231353	0	0	2433	1020	3453	0.0245545	0	0	640	545	1185	0.146758	0	0	0	0
18S	1105	G	552	2632	3184	0.156825	0	0.135602	1363	841	2204	0.501895	0	0.334275	327	246	573	0.58163	0.059037	0.368146	0.279341	0.102575
18S	1106	C	533	5189	5722	0.422445	0	0	2339	2241	4580	0.361158	0	0	407	292	699	0.118968	0	0.106456	0.0354852	0.0501836
18S	1107	G	564	3978	4542	0.273684	0	0	2789	1485	4274	0.335501	0	0	349	266	615	0.117118	0	0.104992	0.0349972	0.0494935
18S	1108	G	282	1642	1924	0.726667	0	0.420976	1159	827	1986	0.450646	0	0.31076	145	203	348	0.661477	0.0547991	0.398814	0.37685	0.0476006
18S	1109	C	590	4666	5256	0.476159	0	0	2091	1102	3193	0.155698	0	0	270	309	579	0.195575	0	0	0	0
18S	1110	G	323	1305	1628	0.765807	0.0537674	0.433838	609	580	1189	1.39269	0.306361	0.582265	50	142	192	1.20282	0.206733	0.547324	0.521142	0.0633602
18S	1111	U	342	1485	1827	0.360199	0	0.26492	1100	1518	2618	0.00522676	0	0	80	175	255	0.352517	0	0.261393	0.175438	0.124062
18S	1112	U	337	2391	2728	0.217845	0	0	1042	1749	2791	0.0639764	0	0	82	201	283	0.124413	0	0.110995	0.0369983	0.0523234
18S	1113	A	224	1320	1544	0.223819	0	0.182982	771	1223	1994	0.29359	0	0.227045	60	154	214	0.389354	0	0.281182	0.230403	0.0401603
18S	1114	U	204	702	906	0.888154	0.0279916	0.470657	922	1301	2223	0.135282	0	0.119209	35	166	201	0.456161	0	0.314331	0.301399	0.143769
18S	1115	U	173	626	799	0.984333	0.0151109	0.496365	801	1634	2435	0.0144864	0	0.0142853	28	131	159	0.931458	0.10777	0.483822	0.331491	0.224357
18S	1116	C	338	323	661	0.985851	0.111386	0.496815	951	1489	2440	0.0370295	0	0	52	129	181	0.632967	0.0921777	0.388926	0.295247	0.213367
18S	1117	C	610	327	937	0.309405	0	0.236487	1249	1577	2826	0.19625	0	0	78	168	246	0.270805	0	0.213778	0.150089	0.106533
18S	1118	C	973	523	1496	0.240399	0	0	1628	1728	3356	0.373568	0	0	132	299	431	0.25463	0	0	0	0
18S	1119	A	752	291	1043	0.0964453	0	0.0880387	1346	1048	2394	0.11383	0	0	128	216	344	0.101965	0	0.0927738	0.0602708	0.0426617
18S	1120	U	1378	365	1743	0.407887	0	0	1923	1469	3392	0.442205	0	0	203	363	566	0.325789	0	0	0	0
18S	1121	G	597	282	879	0.327563	0	0.246952	568	353	921	1.22854	0.268502	0.551544	76	407	483	0.138774	0	0	0.266165	0.225576
18S	1122	A	326	250	576	1.15586	0.201587	0.53658	236	380	616	2.1665	0.386193	0.684545	54	171	225	1.12552	0.164552	0.530631	0.583919	0.0711949
18S	1123	C	661	377	1038	0.266613	0	0.210653	270	556	826	1.24874	0.198743	0.555606	116	319	435	0.173191	0	0.147913	0.304724	0.17924
18S	1124	C	1207	370	1577	0.139178	0	0	510	868	1378	0.320151	0	0.242644	149	419	568	0.0294278	0	0	0.0808815	0.114384
18S	1125	C	923	842	1765	0.231546	0	0	791	1383	2174	0.200904	0	0	233	668	901	0.41217	0	0	0	0
18S	1126	G	377	343	720	1.18272	0.193619	0.542202	743	584	1327	0.540445	0	0.351009	230	187	417	0.490404	0	0.32957	0.407593	0.0955839
18S	1127	C	1152	319	1471	0.070471	0	0.0658736	760	865	1625	0.362239	0	0.266034	254	166	420	0.594062	0.0210639	0.373228	0.235045	0.127376
18S	1128	C	918	499	1417	0.182863	0	0.154686	496	927	1423	0.774462	0.104625	0.436622	316	276	592	0.146224	0	0.127758	0.239689	0.139686
18S	1129	G	1586	1126	2712	0.385412	0	0	1064	1096	2160	0.303759	0.0123201	0.23307	518	478	996	0.30409	0	0	0.0776898	0.10987
18S	1130	G	710	1598	2308	0.209807	0	0	1170	2448	3618	0.169068	0	0	413	577	990	0.24459	0	0	0	0
18S	1131	G	411	768	1179	0.732966	0.123562	0.423162	974	2089	3063	0.134399	0	0.11851	236	192	428	1.02082	0.186143	0.505736	0.349136	0.166525
18S	1132	C	1267	931	2198	0.0715224	0	0	1682	3605	5287	0.319218	0	0	469	347	816	0.0666123	0	0.0625239	0.0208413	0.0294741
18S	1133	A	1774	711	2485	0.0930947	0	0	2758	2350	5108	0.196812	0	0	912	284	1196	0.213497	0	0	0	0
18S	1134	G	1247	311	1558	0.615245	0.105848	0.38105	2069	1478	3547	0.298772	0	0.230092	495	111	606	0.775563	0.128621	0.437204	0.349449	0.087456
18S	1135	C	1885	471	2356	0.135992	0	0.119757	3097	1565	4662	0.0298044	0	0.0289478	907	121	1028	0.0721952	0	0.0673951	0.0720333	0.0372174
18S	1136	U	1788	706	2494	0.132492	0	0.117033	2822	1587	4409	0.143988	0	0.12589	1013	161	1174	0.0117636	0	0	0.0809743	0.0573716
18S	1137	U	2101	583	2684	0.104713	0	0.0948198	4052	1791	5843	0.14302	0	0	1146	129	1275	0.0436869	0	0	0.0316066	0.0446985
18S	1138	C	2738	418	3156	0.0322599	0	0	3467	2707	6174	0.179426	0	0	1303	82	1385	0.0708995	0	0	0	0
18S	1139	C	3772	721	4493	0.348017	0	0	4103	3380	7483	0.364456	0	0	1892	137	2029	0.387625	0	0	0	0
18S	1140	G	2921	367	3288	0.0800581	0	0	3785	1196	4981	0.0286141	0	0	981	99	1080	0.218142	0	0.179213	0.0597378	0.0844821
18S	1141	G	4302	533	4835	0.416393	0	0	4430	783	5213	0.0983847	0	0	1280	112	1392	0.0935072	0	0	0	0
18S	1142	G	3291	616	3907	0.286307	0	0	3971	243	4214	0.0761803	0	0.0708033	1592	113	1705	0.318562	0	0	0.0236011	0.033377
18S	1143	A	2499	739	3238	0.179517	0	0	4189	355	4544	0.0896223	0	0	1454	98	1552	0.297782	0	0	0	0
18S	1144	A	1585	406	1991	0.289458	0.0299043	0.224568	3707	393	4100	0.087862	0	0	1172	103	1275	0.202525	0	0	0.0748559	0.105862
18S	1145	A	987	496	1483	0.566622	0.0748121	0.361839	2076	341	2417	0.428508	0	0.300056	898	58	956	0.0380355	0	0	0.220632	0.158036
18S	1146	C	518	638	1156	0.743388	0.0644461	0.426616	1730	698	2428	0.210045	0	0.173644	228	114	342	1.42809	0.311531	0.58886	0.396373	0.170855
18S	1147	C	576	1097	1673	0.0095845	0	0.00949913	2959	734	3693	0.341891	0	0	289	180	469	0.52922	0.0253786	0.346554	0.118684	0.161175
18S	1148	A	409	808	1217	0.179931	0	0.152599	1612	425	2037	0.127636	0	0.113238	201	119	320	0.97179	0.0969891	0.493626	0.253154	0.170797
18S	1149	A	236	739	975	0.261157	0	0.207245	441	460	901	1.45914	0.270602	0.593621	205	127	332	0.57007	0	0.363782	0.388216	0.158681
18S	1150	A	257	967	1224	0.161959	0	0	440	687	1127	0.819868	0.0567264	0.450729	279	163	442	0.0198646	0	0	0.150243	0.212476
18S	1151	G	108	348	456	1.29054	0.300892	0.563961	307	593	900	1.26383	0.170645	0.558545	74	98	172	1.58504	0.165744	0.614532	0.579013	0.0252133
18S	1152	U	104	538	642	0.591671	0.0559256	0.372093	322	793	1115	0.836898	0.0769964	0.455826	76	199	275	0.775604	0	0.437704	0.421875	0.0359699
18S	1153	C	106	517	623	0.752048	0.0678462	0.429632	341	905	1246	0.649497	0.018902	0.393946	73	275	348	0.585291	0	0.36987	0.397816	0.024551
18S	1154	U	179	763	942	0.223153	0	0.182599	504	1487	1991	0.0404842	0	0.0389277	128	274	402	0.545933	0	0.353709	0.191745	0.128672
18S	1155	U	143	698	841	0.590525	0.0282503	0.371554	665	1998	2663	0.163021	0	0	121	217	338	1.16988	0.2182	0.539879	0.303811	0.22555
18S	1156	U	188	674	862	0.776774	0.137132	0.437467	803	2569	3372	0.2714	0	0	155	387	542	0.552486	0.106488	0.356295	0.264587	0.190004
18S	1157	G	272	1065	1337	0.318892	0.00159974	0.241925	1118	2510	3628	0.243768	0	0	200	872	1072	0.0868282	0	0	0.0806417	0.114045
18S	1158	G	392	1371	1763	0.111999	0	0.10077	1559	930	2489	0.286042	0	0.22249	302	1472	1774	0.416469	0	0	0.107753	0.0909652
18S	1159	G	165	2170	2335	0.0169521	0	0	968	750	1718	1.15303	0.254758	0.535683	133	1014	1147	0.0778262	0	0.072265	0.202649	0.237331
18S	1160	U	33	2836	2869	0.0769957	0	0	587	3321	3908	0.0230181	0	0.0225058	22	1144	1166	0.171951	0	0.146829	0.056445	0.0645684
18S	1161	U	116	3194	3310	0.0519648	0	0	752	3491	4243	0.11486	0	0.103048	46	1346	1392	0.0981096	0	0.0894025	0.0641503	0.0457019
18S	1162	C	227	2739	2966	0.277602	0	0.217341	511	3988	4499	0.225635	0	0.18413	73	1618	1691	0.000965327	0	0	0.133823	0.0955939
18S	1163	C	277	4113	4390	0.0465472	0	0	410	4603	5013	0.192712	0	0.161601	110	2728	2838	0.409925	0	0	0.0538671	0.0761796
18S	1164	G	397	2063	2460	1.08717	0.233343	0.520985	594	4471	5065	0.317932	0	0.241272	175	1142	1317	0.47207	0.0133905	0.32085	0.361035	0.117675
18S	1165	G	1033	4502	5535	0.0687219	0	0	1638	4948	6586	0.0546278	0	0.0518056	299	1210	1509	0.249875	0	0.200026	0.0839439	0.0847634
18S	1166	G	2131	3324	5455	0.0284009	0	0.0276215	3448	5288	8736	0.162486	0	0	688	1120	1808	0.0342669	0	0.0331493	0.020257	0.0145005
18S	1167	G	4766	3143	7909	0.306849	0	0	7168	5472	12640	0.445503	0	0	1495	1417	2912	0.415967	0	0	0	0
18S	1168	G	6678	1889	8567	0.363859	0	0	8786	3914	12700	0.452992	0	0	1928	964	2892	0.442708	0	0	0	0
18S	1169	G	6123	1052	7175	0.211961	0	0	5625	1195	6820	0.085903	0	0.0791181	1385	401	1786	0.103271	0	0	0.0263727	0.0372966
18S	1170	A	9652	644	10296	0.508971	0	0	8671	1471	10142	0.351428	0	0	1893	159	2052	0.342653	0	0	0	0
18S	1171	G	3248	301	3549	0.582106	0.0339509	0.367997	3303	760	4063	0.652455	0.00474474	0.394899	506	57	563	1.4302	0.244418	0.588941	0.450612	0.0984279
18S	1172	U	5585	487	6072	0.160388	0	0	6745	1215	7960	0.292326	0	0	913	178	1091	0.0690883	0	0.064679	0.0215597	0.03049
18S	1173	A	1904	167	2071	1.5027	0.264915	0.600548	2383	534	2917	0.871495	0.131915	0.465753	344	48	392	1.80229	0.264193	0.643734	0.570011	0.0758007
18S	1174	U	2234	138	2372	0.975043	0.0835942	0.493787	2093	756	2849	0.602402	0.00265132	0.376019	338	67	405	1.28424	0.0875424	0.562824	0.477543	0.0771229
18S	1175	G	3938	203	4141	0.0203176	0	0	2067	963	3030	0.230863	0	0.187612	325	154	479	0.61713	0	0.382113	0.189908	0.156005
18S	1176	G	2110	87	2197	0.784001	0	0.439574	1382	344	1726	0.997613	0.0828336	0.499547	237	82	319	1.25937	0.102246	0.558172	0.499098	0.0484183
18S	1177	U	2536	74	2610	0.314086	0	0.239084	969	206	1175	1.56824	0.273119	0.610831	244	119	363	0.846459	0.165957	0.459106	0.43634	0.152616
18S	1178	U	6249	219	6468	0.561433	0	0	2220	556	2776	0.0370664	0	0	558	248	806	0.197164	0	0	0	0
18S	1179	G	2837	117	2954	0.0142019	0	0	1969	533	2502	0.0336618	0	0	671	115	786	0.186926	0	0	0	0
18S	1180	C	2734	256	2990	0.0738215	0	0	1952	552	2504	0.0055489	0	0	784	150	934	0.290671	0	0	0	0
18S	1181	A	2993	180	3173	0.191276	0	0	1876	380	2256	0.133934	0	0.118161	754	100	854	0.174009	0	0	0.0393869	0.0557014
18S	1182	A	1909	152	2061	0.183312	0	0.154978	1495	1005	2500	0.0253143	0	0.024699	561	99	660	0.138074	0	0.121484	0.100387	0.0552386
18S	1183	A	2240	171	2411	0.0692648	0	0	1971	992	2963	0.123883	0	0	893	109	1002	0.252553	0	0	0	0
18S	1184	G	1132	94	1226	0.799393	0.0851084	0.444458	1344	841	2185	0.258051	0.0185359	0.205194	628	75	703	0.118955	0	0.106444	0.252032	0.141913
18S	1185	C	517	200	717	1.73609	0.367478	0.634838	911	1763	2674	0.0187622	0	0.0184234	306	162	468	0.710685	0.165303	0.415957	0.356406	0.255149
18S	1186	U	479	733	1212	0.531721	0.047418	0.347327	1133	2886	4019	0.31992	0	0	346	499	845	0.100762	0	0	0.115776	0.163731
18S	1187	G	317	910	1227	0.533505	0.0347241	0.348084	660	2294	2954	0.068197	0	0.0638634	244	590	834	0.0612774	0	0	0.137316	0.151299
18S	1188	A	236	1482	1718	0.0589231	0	0.055675	472	2314	2786	0.206164	0	0.170976	186	605	791	0.0208193	0	0.02042	0.0823569	0.0642947
18S	1189	A	235	1570	1805	0.107321	0	0.0969682	502	2054	2556	0.38324	0	0.277138	199	778	977	0.163372	0	0	0.124702	0.114828
18S	1190	A	284	1482	1766	0.396215	0	0.283893	357	1531	1888	1.01705	0.200896	0.504359	181	294	475	0.877521	0.20058	0.467906	0.418719	0.0964914
18S	1191	C	203	2039	2242	0.342106	0	0.254987	342	2668	3010	0.331056	0.0183492	0.248779	161	500	661	0.373615	0.0616056	0.272294	0.258687	0.00994975
18S	1192	U	191	2456	2647	0.319226	0	0.242049	308	4884	5192	0.23239	0	0	125	750	875	0.0616438	0	0.058127	0.100059	0.103169
18S	1193	U	244	3111	3355	0.173139	0	0.147624	440	6970	7410	0.47528	0	0	130	1179	1309	0.320288	0	0	0.0492079	0.0695905
18S	1194	A	159	2027	2186	1.0644	0.180027	0.515712	312	4156	4468	0.0124686	0	0	98	990	1088	0.158382	0	0	0.171904	0.243109
18S	1195	A	105	4281	4386	0.0703974	0	0.0657815	235	3527	3762	0.258429	0	0.205402	48	1048	1096	0.169412	0	0	0.0903944	0.0856419
18S	1196	A	137	8864	9001	0.486904	0	0	429	4272	4701	0.060785	0	0.0573134	65	1014	1079	0.153447	0	0	0.0191045	0.0270178
18S	1197	G	535	8442	8977	0.455714	0	0	1185	4692	5877	0.112098	0	0	109	941	1050	0.115995	0	0	0	0
18S	1198	G	557	5628	6185	0.146523	0	0	1254	2992	4246	0.322036	0.0297663	0.243635	150	778	928	0.00507116	0	0	0.0812115	0.11485
18S	1199	A	756	5464	6220	0.155677	0	0	1862	2866	4728	0.192411	0	0.161392	223	477	700	0.342368	0.0726689	0.255319	0.138904	0.10544
18S	1200	A	1044	3327	4371	0.229882	0	0.186949	2195	2741	4936	0.139736	0	0.122626	264	383	647	0.440141	0.0919543	0.305951	0.205175	0.0759439
18S	1201	U	1232	3556	4788	0.0985894	0	0.0897588	2710	3577	6287	0.108268	0	0	331	358	689	0.367182	0.0545009	0.268853	0.119537	0.111761
18S	1202	U	1557	4424	5981	0.178569	0	0	3941	4214	8155	0.322307	0	0	440	638	1078	0.119823	0	0	0	0
18S	1203	G	1382	2609	3991	0.160772	0	0.138534	5011	2490	7501	0.270831	0	0	566	315	881	0.160154	0	0.13818	0.0922381	0.0652223
18S	1204	A	1007	1970	2977	0.428136	0.0743836	0.299857	3709	1945	5654	0.0348148	0	0	475	146	621	0.779689	0.193001	0.4385	0.246119	0.183005
18S	1205	C	1447	1942	3389	0.162888	0	0.140107	2769	2560	5329	0.0134459	0	0.01327	598	463	1061	0.10814	0	0.0976698	0.0836823	0.0527172
18S	1206	G	2461	1359	3820	0.0766815	0	0	3978	1657	5635	0.0996313	0	0	784	461	1245	0.0250223	0	0	0	0
18S	1207	G	2473	1383	3856	0.148264	0	0	3584	1440	5024	0.0299591	0	0	850	498	1348	0.0567993	0	0	0	0
18S	1208	A	2090	1774	3864	0.226698	0	0	4565	563	5128	0.144696	0	0	1087	751	1838	0.315147	0	0	0	0
18S	1209	A	1012	1496	2508	0.0962225	0	0.0878083	1391	836	2227	0.868193	0.16414	0.464835	785	804	1589	0.206751	0	0	0.184214	0.201641
18S	1210	G	1131	985	2116	0.20264	0	0.168562	2136	831	2967	0.215019	0	0.177017	677	752	1429	0.115625	0	0	0.115193	0.0815269
18S	1211	G	2154	1098	3252	0.330447	0	0	3832	873	4705	0.364209	0	0	1491	884	2375	0.530658	0	0	0	0
18S	1212	G	625	304	929	1.44759	0.292574	0.591694	1594	353	1947	0.499783	0	0.333351	397	422	819	0.539268	0.020504	0.350618	0.425221	0.117925
18S	1213	C	1311	452	1763	0.204415	0	0.169802	2520	784	3304	0.246095	0	0	880	265	1145	0.0833721	0	0.0770182	0.0822733	0.0694208
18S	1214	A	1154	234	1388	0.62735	0	0.385675	779	364	1143	1.32471	0.115618	0.570053	874	68	942	0.424402	0	0.298173	0.417967	0.113319
18S	1215	C	471	224	695	2.92773	0.256166	0.745673	913	414	1327	1.11833	0	0.528118	250	52	302	4.37917	0.407925	0.814598	0.696129	0.122089
18S	1216	C	1304	199	1503	1.03257	0.000366943	0.508179	1431	408	1839	0.750779	0	0.428959	640	88	728	1.54687	0.0855866	0.607688	0.514942	0.0731225
18S	1217	A	766	92	858	3.37183	0.467468	0.771468	572	260	832	3.9894	0.392427	0.799767	421	30	451	3.9911	0.497929	0.799998	0.790411	0.0133951	1
18S	1218	C	2411	91	2502	0.588188	0.0504439	0.370445	746	306	1052	3.31999	0.424302	0.768687	1310	62	1372	0.676904	0.000826735	0.403838	0.514323	0.180378
18S	1219	C	4256	232	4488	0.0270785	0	0	2992	390	3382	0.5349	0.00362894	0.348559	2349	133	2482	0.0190048	0	0	0.116186	0.164312
18S	1220	A	5918	157	6075	0.214264	0	0	5037	394	5431	0.0368414	0	0.0355386	3208	107	3315	0.214321	0	0	0.0118462	0.0167531
18S	1221	G	9734	292	10026	0.522859	0	0	8211	574	8785	0.320716	0	0	5385	135	5520	0.537797	0	0	0	0
18S	1222	G	6737	306	7043	0.231582	0	0	8194	1323	9517	0.314243	0	0	5105	132	5237	0.475852	0	0	0	0
18S	1223	A	8537	439	8976	0.412565	0	0	11563	3067	14630	0.569389	0	0	5411	183	5594	0.519366	0	0	0	0
18S	1224	G	4203	228	4431	0.320605	0	0.242813	3033	2745	5778	0.339121	0	0.253274	1311	99	1410	1.25493	0.149453	0.556703	0.35093	0.145566
18S	1225	U	5299	593	5892	0.0419632	0	0	4196	6857	11053	0.330751	0	0	1760	179	1939	0.561438	0	0.359683	0.119894	0.169556
18S	1226	G	5619	754	6373	0.158658	0	0	5291	1309	6600	0.186256	0	0.157032	2530	151	2681	0.0322065	0	0.0312129	0.0627483	0.0678755
18S	1227	G	4090	849	4939	0.0648943	0	0.0609512	4734	1337	6071	0.261656	0	0.207418	1921	163	2084	0.26041	0	0.206686	0.158352	0.0688733
18S	1228	A	2140	864	3004	0.767317	0.112017	0.434252	4280	2251	6531	0.152363	0	0.132235	2006	144	2150	0.126422	0	0.112279	0.226256	0.147301
18S	1229	G	2426	297	2723	0.957738	0.149858	0.489298	3528	1145	4673	0.605601	0.0455528	0.37723	910	93	1003	1.41194	0.187899	0.585638	0.484056	0.0851628
18S	1230	C	3225	415	3640	0.385328	0	0.278204	4322	3347	7669	0.134507	0	0	2414	149	2563	0.202825	0	0	0.0927347	0.131147
18S	1231	C	4552	328	4880	0.014619	0	0.0144113	5008	2498	7506	0.136153	0	0	1911	107	2018	0.0498872	0	0.0475391	0.0206502	0.0199028
18S	1232	U	3682	147	3829	0.2996	0	0.230579	3988	613	4601	0.370223	0	0.270235	1498	25	1523	0.390435	0	0.280933	0.260582	0.0216606
18S	1233	G	3007	2020	5027	0.0147551	0	0	3388	1687	5075	0.22959	0	0.186751	1133	549	1682	0.295134	0	0.227984	0.138245	0.0991927
18S	1234	C	5567	4016	9583	0.52752	0	0	5599	5313	10912	0.500431	0	0	1546	2030	3576	0.42928	0	0	0	0
18S	1235	G	5083	2526	7609	0.361818	0	0	5322	1745	7067	0.179483	0	0	2471	917	3388	0.376965	0	0	0	0
18S	1236	G	2440	1912	4352	0.2159	0	0.177597	3424	1780	5204	0.149156	0	0.129818	816	716	1532	0.619468	0	0.382667	0.230027	0.109681
18S	1237	C	2022	1746	3768	0.397188	0	0.28433	1434	1670	3104	0.914582	0.131505	0.477773	514	801	1315	0.923244	0.0920803	0.480235	0.414113	0.0917755
18S	1238	U	1629	681	2310	1.29887	0.224216	0.565109	1139	916	2055	1.83686	0.314564	0.647608	375	359	734	2.65604	0.445172	0.72675	0.646489	0.0659945
18S	1239	U	2526	4130	6656	0.281972	0	0	2235	4976	7211	0.282622	0	0	769	3177	3946	0.373983	0	0	0	0
18S	1240	A	1952	3115	5067	0.0478909	0	0	1563	3237	4800	0.116029	0	0.103985	544	2508	3052	0.138534	0	0	0.0346618	0.0490192
18S	1241	A	1670	2885	4555	0.0117915	0	0.0116566	1871	4657	6528	0.275759	0	0	448	2228	2676	0.0278089	0	0	0.00388555	0.00549499
18S	1242	U	1374	3608	4982	0.163949	0	0	1409	5226	6635	0.3398	0	0	353	3547	3900	0.405739	0	0	0	0
18S	1243	U	857	2604	3461	0.23877	0	0.192793	860	3537	4397	0.0702011	0	0.0656101	220	2355	2575	0.0174991	0	0	0.0861343	0.0800341
18S	1244	U	583	3357	3940	0.084454	0	0.0778952	704	3342	4046	0.206562	0	0.171234	194	2584	2778	0.0784295	0	0	0.083043	0.0700006
18S	1245	G	711	3887	4598	0.0581334	0	0	977	3068	4045	0.270967	0	0.213239	264	3092	3356	0.246894	0	0	0.0710797	0.100522
18S	1246	A	644	3239	3883	0.152572	0	0.132405	849	3260	4109	0.32206	0	0.24365	217	1594	1811	0.501245	0.0217128	0.334009	0.236688	0.0824517
18S	1247	C	558	4887	5445	0.207998	0	0	663	2656	3319	0.779307	0.106302	0.438058	165	1463	1628	0.670439	0.0594593	0.401502	0.279853	0.198448
18S	1248	U	437	205	642	7.58922	0.695125	0.883735	621	897	1518	3.35837	0.558604	0.770673	163	241	404	6.46502	0.69176	0.866328	0.840245	0.0497058	1
18S	1249	C	710	3576	4286	0.296307	0	0.228619	1304	6618	7922	0.200151	0	0	225	2835	3060	0.0845003	0	0	0.0762062	0.107772
18S	1250	A	601	4802	5403	0.0916523	0	0.0839716	1337	5500	6837	0.0232085	0	0.0226854	278	2795	3073	0.0409492	0	0	0.0355523	0.0354681
18S	1251	A	421	5258	5679	0.0953228	0	0.0870411	1370	6525	7895	0.0791695	0	0	305	2228	2533	0.213084	0	0.175712	0.0875844	0.0717352
18S	1252	C	2023	5922	7945	0.21485	0	0	4245	8121	12366	0.430009	0	0	1542	3628	5170	0.469759	0	0	0	0
18S	1253	A	1157	3610	4767	0.420123	0	0.295879	2411	7157	9568	0.217689	0	0	709	2202	2911	0.0290598	0	0.0282486	0.108043	0.13332
18S	1254	C	3476	11803	15279	0.638993	0	0	5452	6038	11490	0.373116	0	0	1942	3260	5202	0.491624	0	0	0	0
18S	1255	G	1138	8202	9340	0.33371	0	0	1714	6984	8698	0.148949	0	0	488	3398	3886	0.301798	0	0	0	0
18S	1256	G	958	5993	6951	0.0960539	0	0	1458	6044	7502	0.0652613	0	0	372	2908	3280	0.226245	0	0	0	0
18S	1257	G	1075	4130	5205	0.176437	0	0.150001	1642	3713	5355	0.263455	0.0191063	0.208551	440	1485	1925	0.254638	0	0.203042	0.187198	0.0263982
18S	1258	A	938	4128	5066	0.116271	0	0.104178	1549	3664	5213	0.195401	0	0.163487	394	813	1207	0.891253	0.140645	0.471456	0.246374	0.160988
18S	1259	A	753	2279	3032	0.723296	0	0.419797	1009	3214	4223	0.304656	0.00428324	0.233557	284	634	918	1.10678	0.122586	0.525614	0.392989	0.120729
18S	1260	A	416	2336	2752	0.730762	0	0.422309	748	2441	3189	0.572212	0.0639623	0.364026	197	290	487	2.57582	0.298734	0.720757	0.502364	0.15625
18S	1261	C	1067	1449	2516	0.520916	0	0.342591	1150	2201	3351	0.304243	0	0.233325	473	324	797	0.748301	0	0.428323	0.334746	0.0798007
18S	1262	C	1654	3042	4696	0.346992	0	0	1832	2044	3876	0.0450205	0	0.0430916	755	650	1405	0.190509	0	0	0.0143639	0.0203136
18S	1263	U	1157	2869	4026	0.306845	0	0	1515	2628	4143	0.101703	0	0	620	520	1140	0.10185	0	0	0	0
18S	1264	C	1395	1027	2422	0.102311	0	0.0928499	2613	1550	4163	0.156666	0	0	986	879	1865	0.542015	0	0	0.03095	0.0437699
18S	1265	A	441	733	1174	1.12834	0.194023	0.530362	1343	826	2169	0.676354	0.131072	0.403578	320	301	621	0.516149	0	0.340795	0.424912	0.0788469
18S	1266	C	346	947	1293	0.756225	0.0101695	0.430787	1869	823	2692	0.29684	0	0.22896	282	261	543	0.655617	0	0.396436	0.352061	0.0881677
18S	1267	C	488	656	1144	0.902698	0.0251925	0.474648	1982	1038	3020	0.174979	0	0.148963	351	302	653	0.399439	0	0.28574	0.303117	0.133527
18S	1268	C	549	2043	2592	0.247988	0	0	4139	1703	5842	0.421169	0	0	558	517	1075	0.176105	0	0	0	0
18S	1269	G	315	2320	2635	0.340339	0	0	1631	1172	2803	0.345185	0	0.256676	297	528	825	0.0792844	0	0.0735426	0.110073	0.107924
18S	1270	G	176	1498	1674	0.00220895	0	0	1346	918	2264	0.708418	0.0999956	0.41477	133	398	531	0.686404	0	0.407476	0.274082	0.193828
18S	1271	C	567	478	1045	0.643106	0.006765	0.391624	2642	1284	3926	0.0140452	0	0	343	192	535	0.691604	0.0424824	0.409297	0.266974	0.188917
18S	1272	C	388	238	626	1.83661	0.309123	0.647831	1886	941	2827	0.46583	0.0153292	0.317869	269	145	414	1.26776	0.163962	0.559632	0.508444	0.139484
18S	1273	C	1050	965	2015	0.176565	0	0	2996	1887	4883	0.175855	0	0	662	797	1459	0.405327	0	0	0	0
18S	1274	G	1500	920	2420	0.304626	0	0	3997	2051	6048	0.353002	0	0	1062	424	1486	0.404857	0	0	0	0
18S	1275	G	800	638	1438	0.237958	0	0.192326	2299	1763	4062	0.0202478	0	0	387	687	1074	0.108858	0	0	0.0641088	0.0906635
18S	1276	A	542	562	1104	0.656048	0.103867	0.396369	2322	1729	4051	0.0142618	0	0	242	370	612	0.660069	0	0.398006	0.264792	0.187237
18S	1277	C	703	1561	2264	0.191199	0	0	2202	4257	6459	0.41957	0	0	293	1486	1779	0.488958	0	0	0	0
18S	1278	A	511	922	1433	0.545963	0	0.353313	1629	1489	3118	0.336921	0	0.252073	148	294	442	1.48187	0.237276	0.597621	0.401002	0.145044
18S	1279	C	605	1419	2024	0.233092	0	0.189106	1436	2027	3463	0.240044	0	0.193622	261	705	966	0.143433	0	0.125554	0.169427	0.0310776
18S	1280	G	1092	1346	2438	0.0893171	0	0.0820246	1407	1239	2646	0.653776	0.0897801	0.395413	200	510	710	0.590764	0.0427531	0.3717	0.283046	0.142473
18S	1281	G	1063	1074	2137	0.356345	0	0.262815	1408	1062	2470	0.787463	0.14756	0.440648	224	1192	1416	0.249502	0	0	0.234488	0.181005
18S	1282	A	1122	1215	2337	0.264281	0	0.209107	1724	1658	3382	0.243623	0	0.195945	287	510	797	0.386466	0	0.278994	0.228015	0.0364457
18S	1283	C	1455	2010	3465	0.118856	0	0	1833	2177	4010	0.10136	0	0.0920526	322	727	1049	0.0799153	0	0.0740668	0.0553731	0.0398373
18S	1284	A	3298	2055	5353	0.446665	0	0	3651	2338	5989	0.286965	0	0	798	501	1299	0.147034	0	0	0	0
18S	1285	G	4227	1325	5552	0.454315	0	0	4874	2306	7180	0.393421	0	0	1286	516	1802	0.386301	0	0	0	0
18S	1286	G	2611	1072	3683	0.103188	0	0	3336	1531	4867	0.000700721	0	0	684	525	1209	0.0175115	0	0.0172241	0.00574137	0.00811952
18S	1287	A	2728	1039	3767	0.124617	0	0	3849	1699	5548	0.0888949	0	0	1044	381	1425	0.126484	0	0	0	0
18S	1288	U	298	37	335	10.0751	0.795993	0.909952	239	302	541	9.74711	0.787124	0.907107	127	27	154	8.02667	0.756151	0.889853	0.902304	0.00888037	1
18S	1289	U	2470	978	3448	0.0200219	0	0	4996	2904	7900	0.345336	0	0	1233	263	1496	0.128991	0	0	0	0
18S	1290	G	2539	571	3110	0.0784492	0	0.0727643	3863	1726	5589	0.00575631	0	0	876	601	1477	0.0899188	0	0	0.0242548	0.0343014
18S	1291	A	2301	359	2660	0.236565	0	0.191366	3820	1511	5331	0.0664666	0	0.0623351	1070	171	1241	0.134138	0	0.118357	0.12402	0.0528288
18S	1292	C	3200	494	3694	0.191081	0	0	4726	1986	6712	0.201432	0	0	1476	444	1920	0.317797	0	0	0	0
18S	1293	A	3018	610	3628	0.202336	0	0	4355	2485	6840	0.228449	0	0	1038	379	1417	0.0423758	0	0	0	0
18S	1294	G	3156	497	3653	0.222989	0	0	3541	1372	4913	0.153066	0	0.13277	1021	337	1358	0.00403892	0	0.00402562	0.0455987	0.0616616
18S	1295	A	2916	519	3435	0.151998	0	0	3984	2014	5998	0.0492452	0	0	1156	485	1641	0.176364	0	0	0	0
18S	1296	U	1893	772	2665	0.050546	0	0.0481312	2507	2683	5190	0.0528115	0	0.0501715	737	678	1415	0.0806183	0	0	0.0327676	0.0231851
18S	1297	U	2128	1105	3233	0.197485	0	0	2894	4170	7064	0.273668	0	0	941	696	1637	0.256125	0	0	0	0
18S	1298	G	1176	562	1738	0.544419	0.117863	0.352639	1654	1315	2969	0.856798	0.155729	0.461522	590	463	1053	0.165897	0	0.142407	0.318856	0.13245
18S	1299	A	857	717	1574	0.627725	0.109117	0.385796	1367	2024	3391	0.5807	0.0458469	0.367437	447	347	794	0.485101	0.0879477	0.326922	0.360052	0.024596
18S	1300	U	1838	1100	2938	0.200953	0	0	3624	5346	8970	0.480447	0	0	923	452	1375	0.235861	0	0	0	0
18S	1301	A	919	1200	2119	0.122725	0	0.109356	2545	1797	4342	0.184133	0	0.15553	502	256	758	0.391217	0.0365526	0.281471	0.182119	0.0727375
18S	1302	G	553	350	903	1.73147	0.374692	0.634153	1697	825	2522	1.06753	0.196868	0.516431	342	151	493	1.04224	0.210464	0.510848	0.553811	0.0568563
18S	1303	C	1488	620	2108	0.117828	0	0.105453	3740	1112	4852	0.0101793	0	0.0100788	842	199	1041	0.128993	0	0	0.0385106	0.0475139
18S	1304	U	1194	1590	2784	0.153293	0	0	3629	1524	5153	0.061262	0	0	718	200	918	0.0306855	0	0	0	0
18S	1305	C	1370	951	2321	0.103589	0	0.0939021	4421	1215	5636	0.0941399	0	0	906	205	1111	0.150759	0	0	0.0313007	0.0442659
18S	1306	U	1001	2378	3379	0.229944	0	0	3598	2511	6109	0.14365	0	0	607	203	810	0.269037	0	0.212207	0.0707357	0.100035
18S	1307	U	583	2234	2817	0.0315275	0	0	2881	1516	4397	0.202516	0	0.168442	383	255	638	0.634133	0.0111884	0.388427	0.185623	0.159039
18S	1308	U	346	2008	2354	0.23824	0	0.192468	1897	2075	3972	0.398414	0.0390683	0.284956	304	311	615	0.781367	0.0745278	0.439034	0.305486	0.101701
18S	1309	C	628	2025	2653	0.142305	0	0.124618	2749	1743	4492	0.302119	0.0524044	0.232061	374	619	993	0.143304	0	0.125453	0.160711	0.0504534
18S	1310	U	668	3077	3745	0.208827	0	0	2809	3220	6029	0.0241662	0	0	418	732	1150	0.0325418	0	0.0315427	0.0105142	0.0148694
18S	1311	C	639	2792	3431	0.115786	0	0	4590	3986	8576	0.309803	0	0	448	2006	2454	0.526223	0	0	0	0
18S	1312	G	500	3085	3585	0.164095	0	0	3304	2975	6279	0.00661359	0	0	377	1089	1466	0.0966371	0	0	0	0
18S	1313	A	447	2535	2982	0.0322978	0	0.0312975	1802	3390	5192	0.247645	0	0.198521	338	492	830	0.778807	0.0410522	0.438122	0.222647	0.166959
18S	1314	U	553	3024	3577	0.151435	0	0	1672	5371	7043	0.100475	0	0	435	729	1164	0.329967	0	0.248262	0.0827539	0.117032
18S	1315	U	622	2178	2800	0.147844	0	0.128842	1971	5498	7469	0.138408	0	0	520	924	1444	0.163168	0	0.140362	0.0897347	0.0636261
18S	1316	C	567	1958	2525	0.316565	0.0602593	0.24052	2125	4552	6677	0.0369122	0	0	410	1228	1638	0.0736492	0	0.0686361	0.103052	0.101163
18S	1317	C	931	2112	3043	0.105614	0	0.0955536	2205	7071	9276	0.343837	0	0	709	1886	2595	0.302572	0	0	0.0318512	0.0450444
18S	1318	G	745	1221	1966	0.943789	0.206932	0.485668	1287	3359	4646	0.448041	0.0160464	0.309458	560	800	1360	0.583664	0.0111378	0.368724	0.38795	0.0732109
18S	1319	U	671	3192	3863	0.0293104	0	0	1276	5460	6736	0.0371827	0	0	622	1199	1821	0.222539	0	0.182112	0.0607041	0.0858485
18S	1320	G	1259	2285	3544	0.0643097	0	0.0604399	2256	2182	4438	0.455303	0	0.312906	1035	1117	2152	0.0355421	0	0.0343377	0.135895	0.125619
18S	1321	G	2163	2149	4312	0.0865188	0	0	3999	2381	6380	0.0166083	0	0	1488	1517	3005	0.227482	0	0	0	0
18S	1322	G	2268	1943	4211	0.0724992	0	0	1909	1245	3154	0.982557	0	0.49568	1486	542	2028	0.186419	0	0.157193	0.217624	0.206823
18S	1323	U	2596	2598	5194	0.21772	0	0	2323	4548	6871	0.0999224	0	0	2108	1269	3377	0.308036	0	0	0	0
18S	1324	G	6374	2015	8389	0.553927	0	0	8272	3613	11885	0.532805	0	0	4156	867	5023	0.587785	0	0	0	0
18S	1325	G	2629	1297	3926	0.142857	0	0.125028	4470	2209	6679	0.023671	0	0.023127	1523	580	2103	0.146604	0	0.127913	0.0920225	0.0487307
18S	1326	U	123	197	320	14.5153	0.802552	0.935735	106	43	149	52.8331	0.930896	0.981546	57	5	62	40.0388	0.913994	0.97601	0.96443	0.0204159	1
18S	1327	G	5171	1377	6548	0.341112	0	0	7887	922	8809	0.12223	0	0	3021	770	3791	0.451275	0	0	0	0
18S	1328	G	62	51	113	42.8804	0.923792	0.977406	105	27	132	67.8069	0.95235	0.985574	41	22	63	36.0585	0.90262	0.973426	0.978802	0.00505677	1
18S	1329	U	5479	1330	6809	0.398798	0	0	10817	2805	13622	0.416459	0	0	2335	723	3058	0.379074	0	0	0	0
18S	1330	G	3294	390	3684	0.154956	0	0.134197	5228	1888	7116	0.25658	0	0.204212	910	438	1348	0.416498	0	0.294187	0.210866	0.0654849
18S	1331	C	6484	704	7188	0.514641	0	0	10842	6073	16915	0.537711	0	0	1848	631	2479	0.376962	0	0	0	0
18S	1332	A	5255	521	5776	0.405699	0	0	8899	4267	13166	0.378121	0	0	1437	385	1822	0.158304	0	0	0	0
18S	1333	U	3800	716	4516	0.228109	0	0	5253	7156	12409	0.332849	0	0	1422	457	1879	0.17669	0	0	0	0
18S	1334	G	2152	475	2627	0.252723	0	0.2018	2067	5588	7655	0.0710626	0	0.0663559	863	325	1188	0.243183	0	0.195746	0.154634	0.0624709
18S	1335	G	1143	230	1373	1.5124	0.257152	0.602149	580	3349	3929	1.13034	0.172373	0.530654	471	173	644	1.58923	0.252323	0.614153	0.582319	0.0368598
18S	1336	C	829	591	1420	1.25434	0.13383	0.556586	3492	2966	6458	0.1208	0	0.107795	338	431	769	1.23615	0.143013	0.553123	0.405835	0.210751
18S	1337	C	1326	670	1996	0.589234	0	0.370883	6954	1470	8424	0.217273	0	0	850	407	1257	0.50885	0	0.337421	0.236101	0.167507
18S	1338	G	936	267	1203	1.74381	0.232238	0.635735	2898	1101	3999	0.608883	0.01691	0.37851	713	400	1113	0.991003	0.115182	0.497965	0.50407	0.105101
18S	1339	U	1448	457	1905	0.765198	0.0923641	0.43362	2244	1256	3500	0.724793	0.0501842	0.42029	1135	436	1571	0.605025	0.0658379	0.377106	0.410339	0.0241208
18S	1340	U	1967	437	2404	0.463784	0.0802699	0.316929	1669	1133	2802	1.03656	0.167699	0.509064	1427	411	1838	0.536203	0.0984177	0.349168	0.39172	0.0840119
18S	1341	C	3346	946	4292	0.142791	0	0	2196	1192	3388	0.646428	0.05993	0.392695	2681	556	3237	0.0556448	0	0	0.130898	0.185118
18S	1342	U	4033	793	4826	0.120848	0	0	3080	2236	5316	0.0767831	0	0.0713203	3289	891	4180	0.169598	0	0	0.0237734	0.0336207
18S	1343	U	3927	1744	5671	0.188485	0	0	4113	2343	6456	0.131471	0	0	3402	1310	4712	0.214093	0	0	0	0
18S	1344	A	5797	1465	7262	0.300843	0	0	6856	2779	9635	0.451429	0	0	5249	852	6101	0.36604	0	0	0	0
18S	1345	G	5018	754	5772	0.0381508	0	0.0367549	5149	2128	7277	0.208178	0	0	4442	922	5364	0.225449	0	0	0.0122516	0.0173264
18S	1346	U	2990	1490	4480	0.509599	0.0418602	0.337622	2678	2073	4751	0.33823	0	0.252784	2597	1527	4124	0.0754236	0	0.0701496	0.220185	0.111602
18S	1347	U	2592	2661	5253	0.440217	0.0575587	0.305701	2829	2256	5085	0.397992	0	0.284729	2190	2160	4350	0.0540668	0	0.0513047	0.213911	0.115299
18S	1348	G	4233	4452	8685	0.134139	0	0	4305	4495	8800	0.209734	0	0	2420	3943	6363	0.33738	0	0	0	0
18S	1349	G	2062	3584	5646	0.474405	0.0337084	0.321799	1146	2796	3942	1.07413	0.159121	0.517934	616	1937	2553	0.759488	0.128998	0.431749	0.423828	0.0802676
18S	1350	U	2323	8365	10688	0.262655	0	0	1681	5134	6815	0.194118	0	0.162582	901	3931	4832	0.1841	0	0	0.054194	0.0766419
18S	1351	G	5439	6128	11567	0.330378	0	0	4843	1437	6280	0.358961	0	0.264175	1612	1857	3469	0.0811143	0	0.0750484	0.113074	0.11115
18S	1352	G	6051	3676	9727	0.187201	0	0	6957	1561	8518	0.0413611	0	0.0397228	2662	1181	3843	0.101197	0	0	0.0132409	0.0187255
18S	1353	A	9714	4981	14695	0.512029	0	0	12065	4465	16530	0.468718	0	0	4452	1047	5499	0.443826	0	0	0	0
18S	1354	G	3338	2127	5465	0.477483	0.00723733	0.323213	3353	2944	6297	0.735417	0.0696288	0.423808	945	527	1472	1.29483	0.2301	0.564405	0.437142	0.0989166
18S	1355	C	5775	2724	8499	0.16845	0	0	6081	9289	15370	0.35023	0	0	1489	1161	2650	0.0894882	0	0.0821663	0.0273888	0.0387336
18S	1356	G	2111	1943	4054	0.7469	0.101434	0.427618	3640	4367	8007	0.393803	0	0.282564	807	428	1235	1.36527	0.201641	0.577413	0.429198	0.120377
18S	1357	A	2300	1764	4064	0.596687	0.00843237	0.373761	5009	5720	10729	0.0361883	0	0.0349275	1147	387	1534	0.762599	0.0216922	0.432816	0.280501	0.175313
18S	1358	U	3382	1198	4580	0.284528	0	0.221542	7181	5107	12288	0.0832072	0	0	2181	561	2742	0.0770811	0	0	0.0738472	0.104436
18S	1359	U	3050	1159	4209	0.320678	0	0.242857	6203	8621	14824	0.245165	0	0	1739	955	2694	0.0527561	0	0	0.0809523	0.114484
18S	1360	U	4734	2525	7259	0.385627	0	0	8520	9373	17893	0.437618	0	0	2432	1689	4121	0.471912	0	0	0	0
18S	1361	G	1232	1013	2245	1.12257	0.126479	0.528984	2749	2909	5658	0.951964	0.103848	0.48774	628	808	1436	0.722601	0	0.419652	0.478792	0.0450806
18S	1362	U	1692	1300	2992	0.472347	0	0.320885	3430	3527	6957	0.461135	0	0.315632	898	777	1675	0.500729	0	0.33379	0.323436	0.00762936
18S	1363	C	3160	2605	5765	0.294022	0	0	4994	5561	10555	0.119031	0	0	1456	905	2361	0.0847728	0	0.0781785	0.0260595	0.0368537
18S	1364	U	3337	2346	5683	0.290326	0	0	5398	6434	11832	0.28117	0	0	1572	1663	3235	0.20913	0	0	0	0
18S	1365	G	4032	1681	5713	0.281708	0	0	6353	6676	13029	0.41763	0	0	2289	1753	4042	0.370146	0	0	0	0
18S	1366	G	1224	629	1853	1.54428	0.23062	0.607091	1460	1851	3311	1.35701	0.226969	0.575807	379	582	961	2.09593	0.350355	0.677223	0.62004	0.0424034
18S	1367	U	973	669	1642	1.97367	0.321808	0.663851	1091	1535	2626	1.69058	0.286384	0.628422	242	951	1193	1.63292	0.275592	0.620391	0.637555	0.0188809
18S	1368	U	1989	2216	4205	0.329064	0	0.247635	1946	4667	6613	0.0101485	0	0	365	3587	3952	0.201487	0	0	0.0825451	0.116736
18S	1369	A	1569	2634	4203	0.432665	0	0.30205	1649	2743	4392	0.500759	0	0.333721	390	2892	3282	0.0384743	0	0.0370597	0.224277	0.133012
18S	1370	A	1290	2680	3970	0.618565	0	0.382228	1761	2767	4528	0.411621	0	0.29164	445	2631	3076	0.149514	0	0.130104	0.267991	0.104279
18S	1371	U	915	6314	7229	0.0614815	0	0	1767	3281	5048	0.305147	0	0.233838	364	3727	4091	0.10098	0	0	0.0779462	0.110233
18S	1372	U	1091	6967	8058	0.105625	0	0	2377	2875	5252	0.282224	0	0.220138	357	3394	3751	0.0235104	0	0.0229764	0.081038	0.0988046
18S	1373	C	3258	5561	8819	0.120045	0	0	4096	3578	7674	0.078532	0	0	1350	5132	6482	0.426135	0	0	0	0
18S	1374	C	4473	13521	17994	0.568552	0	0	4284	3723	8007	0.00819042	0	0.00812489	1321	4182	5503	0.266768	0	0	0.0027083	0.00383011
18S	1375	G	3609	2088	5697	0.708956	0	0.41489	3495	2016	5511	0.624129	0.0908182	0.384328	1324	1339	2663	0.628904	0.0578617	0.386179	0.395133	0.0139911
18S	1376	A	4038	2800	6838	0.45043	0	0.31058	3953	4465	8418	0.11528	0	0.103375	1644	783	2427	0.812072	0.127875	0.448247	0.287401	0.141744
18S	1377	U	9531	3159	12690	0.283399	0	0	8630	6800	15430	0.435566	0	0	3940	2397	6337	0.405627	0	0	0	0
18S	1378	A	5442	2297	7739	0.293559	0	0.226962	5112	6236	11348	0.133024	0	0	2272	1806	4078	0.0156275	0	0	0.0756538	0.106991
18S	1379	A	4896	2499	7395	0.35676	0	0.262976	4295	4820	9115	0.124075	0	0.11039	2214	969	3183	0.255447	0	0.203522	0.192296	0.0627967
18S	1380	C	10355	7147	17502	0.504734	0	0	8119	8399	16518	0.432878	0	0	2834	1970	4804	0.23781	0	0	0	0
18S	1381	G	6862	4299	11161	0.22567	0	0	5040	5609	10649	0.0845331	0	0	2076	1633	3709	0.0183588	0	0	0	0
18S	1382	A	5856	1819	7675	0.134406	0	0.118495	4975	6593	11568	0.203556	0	0	2593	1461	4054	0.146187	0	0	0.0394983	0.0558591
18S	1383	A	55	32	87	103.704	0.967144	0.990557	43	732	775	11.7592	0.785636	0.921718	14	28	42	87.061	0.965673	0.988905	0.96706	0.0320686	1
18S	1384	C	9538	5026	14564	0.523714	0	0	4995	9468	14463	0.481258	0	0	2734	2312	5046	0.436964	0	0	0	0
18S	1385	G	4516	3468	7984	0.118496	0	0	1365	4974	6339	0.194178	0	0.162625	1353	1437	2790	0.00869063	0	0.00861882	0.0570814	0.0747138
18S	1386	A	2349	3994	6343	0.0523977	0	0.0497964	515	7131	7646	0.102225	0	0	1559	3208	4767	0.507362	0	0	0.0165988	0.0234742
18S	1387	G	1044	4549	5593	0.020232	0	0.0198343	1517	3424	4941	0.256041	0	0.203881	1350	1993	3343	0.356443	0	0	0.0745716	0.0917931
18S	1388	A	98	3309	3407	0.537477	0	0.349651	570	2470	3040	0.885451	0	0.469705	292	795	1087	0.924071	0	0.480498	0.433284	0.059302
18S	1389	C	1459	3034	4493	0.0301884	0	0.0293101	1558	2968	4526	0.11385	0	0.102234	524	734	1258	0.445804	0	0.308513	0.146685	0.118238
18S	1390	U	2371	3021	5392	0.196052	0	0	1269	4913	6182	0.212761	0	0	283	369	652	1.79132	0.180849	0.642099	0.214033	0.302688
18S	1391	C	41	87	128	31.0972	0.920706	0.969079	179	603	782	5.41484	0.644093	0.84428	17	11	28	56.2885	0.931669	0.983136	0.932165	0.0624087	1
18S	1392	U	2797	1188	3985	0.180086	0	0	1021	4904	5925	0.27541	0	0	255	745	1000	0.420369	0	0.296166	0.0987219	0.139614
18S	1393	G	1553	1816	3369	0.088457	0	0	1056	2877	3933	0.120607	0	0.107651	244	492	736	0.80104	0	0.445101	0.18425	0.189612
18S	1394	G	493	1739	2232	0.42985	0	0.30072	664	1545	2209	1.15692	0.194461	0.536489	160	586	746	0.913089	0.0543344	0.477619	0.438276	0.100192
18S	1395	C	572	2187	2759	0.168104	0	0.143956	1365	3759	5124	0.109015	0	0	356	1689	2045	0.301846	0	0	0.0479855	0.0678617
18S	1396	A	318	1359	1677	1.01655	0.0923457	0.504254	1513	3117	4630	0.0213849	0	0.0209416	294	1076	1370	0.175825	0	0.149626	0.22494	0.204372
18S	1397	U	322	2961	3283	0.00127216	0	0.00127093	1842	5551	7393	0.377283	0	0	536	1827	2363	0.288005	0	0	0.000423644	0.000599123
18S	1398	G	637	1740	2377	0.636627	0.10757	0.389087	1293	2821	4114	0.305757	0	0.234204	390	801	1191	0.675047	0	0.403204	0.342165	0.0765571
18S	1399	C	1370	1545	2915	0.510056	0.0365216	0.337849	1425	3499	4924	0.102035	0	0.0926048	393	1877	2270	0.118685	0	0	0.143485	0.142542
18S	1400	U	2378	3997	6375	0.311129	0	0	1855	4942	6797	0.1962	0	0	494	3657	4151	0.539095	0	0	0	0
18S	1401	A	1711	3458	5169	0.0293896	0	0	1703	2256	3959	0.541122	0.118266	0.35118	454	1685	2139	0.0528868	0	0.0502526	0.133811	0.155066
18S	1402	A	1232	2971	4203	0.362137	0	0.265906	1483	3371	4854	0.305502	0.0340694	0.234048	348	1075	1423	0.692041	0.0862394	0.409168	0.30304	0.076162
18S	1403	C	1747	3423	5170	0.167131	0	0.143222	2339	5772	8111	0.250866	0	0	469	2125	2594	0.117028	0	0	0.0477406	0.0675154
18S	1404	U	1397	5824	7221	0.139195	0	0	2371	4327	6698	0.0752069	0	0	500	1491	1991	0.181777	0	0.153882	0.051294	0.0725407
18S	1405	A	1313	9990	11303	0.474489	0	0	2421	4676	7097	0.134561	0	0	383	1854	2237	0.0295998	0	0.0287614	0.00958712	0.0135582
18S	1406	G	1398	4544	5942	0.135996	0	0.119733	2170	4720	6890	0.113854	0	0	534	1850	2384	0.0621477	0	0	0.0399109	0.0564425
18S	1407	U	1497	5422	6919	0.0631712	0	0	2819	3716	6535	0.110219	0	0	565	1990	2555	0.210037	0	0	0	0
18S	1408	U	2102	7490	9592	0.384482	0	0	5899	3757	9656	0.467503	0	0	1048	2295	3343	0.463902	0	0	0	0
18S	1409	A	647	4351	4998	0.221589	0	0.181424	1967	2537	4504	0.172976	0	0.147495	329	1177	1506	0.241672	0	0.194739	0.174552	0.0198895
18S	1410	C	967	6142	7109	0.241125	0	0	1319	3369	4688	0.015765	0	0	808	1309	2117	0.253992	0	0	0	0
18S	1411	G	267	3154	3421	0.525674	0	0.344618	155	3090	3245	0.311785	0	0.237736	339	581	920	0.668006	0.0334706	0.400743	0.327699	0.067614
18S	1412	C	389	5619	6008	0.316834	0	0	899	3313	4212	0.140346	0	0	285	1436	1721	0.268802	0	0	0	0
18S	1413	G	182	3704	3886	0.0111054	0	0	402	1333	1735	1.00568	0.134763	0.501561	130	601	731	0.64367	0.0231342	0.391931	0.297831	0.215301
18S	1414	A	51	1740	1791	0.948177	0.160834	0.486839	148	987	1135	1.78386	0.246174	0.640989	47	319	366	1.90569	0.244349	0.656463	0.594764	0.0765755
18S	1415	C	75	1445	1520	0.873577	0.125754	0.466425	256	912	1168	1.31435	0.242493	0.568124	73	270	343	1.55294	0.2075	0.608988	0.547846	0.0599412
18S	1416	C	95	1367	1462	0.683428	0	0.406139	514	996	1510	0.661328	0.0618037	0.398231	86	175	261	2.10988	0.279715	0.679278	0.494549	0.130663
18S	1417	C	302	1215	1517	0.412853	0	0.292349	1361	1009	2370	0.023122	0	0.0226088	325	204	529	0.426667	0	0.299461	0.204806	0.128866
18S	1418	C	515	756	1271	0.636129	0	0.388988	1596	852	2448	0.0185427	0	0.0182124	527	259	786	0.0288578	0	0	0.135733	0.179232
18S	1419	C	953	937	1890	0.065656	0	0	2242	1176	3418	0.310146	0	0	617	411	1028	0.308854	0	0	0	0
18S	1420	G	615	459	1074	0.718036	0.0952057	0.418166	1563	1101	2664	0.0309235	0	0	477	218	695	0.125878	0	0.111947	0.176705	0.17675
18S	1421	A	746	400	1146	0.718909	0.111661	0.418448	1142	1549	2691	0.0454969	0	0.0435325	268	381	649	0.313299	0	0.238839	0.233606	0.153103
18S	1422	G	557	425	982	1.28134	0.275686	0.561911	1025	934	1959	0.657251	0.0846271	0.396713	179	455	634	0.473193	0	0.321546	0.426724	0.100397
18S	1423	C	1648	1897	3545	0.377229	0	0	3193	1358	4551	0.310342	0	0	857	798	1655	0.46868	0	0	0	0
18S	1424	G	1915	1076	2991	0.154638	0	0	2190	1341	3531	0.0186014	0	0	648	685	1333	0.278419	0	0	0	0
18S	1425	G	1036	640	1676	0.704207	0.0644666	0.413362	1419	793	2212	0.696716	0.108393	0.410736	405	297	702	0.47468	0.00832703	0.322198	0.382098	0.0423698
18S	1426	U	1774	1365	3139	0.0854211	0	0	2098	898	2996	0.274111	0	0.215195	579	252	831	0.202551	0	0.168603	0.127933	0.0924403
18S	1427	C	1753	1492	3245	0.0836414	0	0	2800	1696	4496	0.143422	0	0	736	357	1093	0.120435	0	0	0	0
18S	1428	G	2258	2335	4593	0.369571	0	0	3800	2636	6436	0.40314	0	0	811	512	1323	0.304355	0	0	0	0
18S	1429	G	2344	1879	4223	0.290483	0	0	2548	970	3518	0.268836	0	0.211923	603	380	983	0.0442525	0	0	0.0706411	0.0999017
18S	1430	C	2458	1626	4084	0.287882	0	0	3087	1833	4920	0.102831	0	0	818	328	1146	0.257687	0	0	0	0
18S	1431	G	1426	1001	2427	0.242042	0	0.194939	2235	1352	3587	0.325508	0.0188088	0.245624	515	200	715	0.212647	0	0.17556	0.205374	0.0295398
18S	1432	U	817	2481	3298	0.146125	0	0	1760	2860	4620	0.0299983	0	0.0291307	221	355	576	0.500404	0.0912971	0.333899	0.12101	0.151004
18S	1433	C	913	565	1478	0.912088	0.196337	0.47718	2279	2361	4640	0.0265987	0	0.025915	277	299	576	0.459754	0.0668374	0.315327	0.272807	0.186666
18S	1434	C	1458	339	1797	0.436683	0	0.30407	3109	2074	5183	0.116902	0	0	421	178	599	0.353167	0.0175688	0.261315	0.188461	0.134401
18S	1435	C	2097	262	2359	0.0309793	0	0	4673	1632	6305	0.321042	0	0	564	140	704	0.140867	0	0.123627	0.0412091	0.0582784
18S	1436	C	2316	224	2540	0.218763	0	0	3740	1781	5521	0.250567	0	0	568	233	801	0.0578692	0	0	0	0
18S	1437	C	2241	437	2678	0.342844	0	0	3440	2240	5680	0.318262	0	0	596	513	1109	0.347097	0	0	0	0
18S	1438	A	1302	225	1527	0.147368	0	0.128513	1482	1870	3352	0.157388	0	0.136021	316	380	696	0.118588	0	0.106152	0.123562	0.0126866
18S	1439	A	1083	149	1232	0.30264	0	0.232473	1579	927	2506	0.45868	0.0383553	0.314535	316	363	679	0.185196	0	0.156452	0.234487	0.0645528
18S	1440	C	888	246	1134	0.40928	0	0.2906	1327	842	2169	0.591654	0.0448602	0.37183	293	450	743	0.130809	0	0.115815	0.259415	0.106818
18S	1441	U	1240	424	1664	0.120754	0	0	1748	2007	3755	0.214628	0	0	465	925	1390	0.43926	0	0	0	0
18S	1442	U	60	63	123	13.2094	0.765158	0.930152	126	345	471	5.82665	0.62132	0.85378	27	72	99	8.95222	0.747193	0.900425	0.894786	0.0314326	1
18S	1443	C	675	778	1453	0.302514	0	0.232377	999	1878	2877	0.0517412	0	0.049212	353	766	1119	0.0899702	0	0	0.0938629	0.0999834
18S	1444	U	400	766	1166	0.985347	0	0.496524	795	1174	1969	0.643728	0	0.391748	275	448	723	0.663874	0	0.399324	0.429199	0.0477066
18S	1445	U	492	632	1124	1.43254	0.158556	0.589123	805	1312	2117	0.621367	0.00746534	0.383348	300	658	958	0.419639	0	0.295813	0.422761	0.122944
18S	1446	A	1116	1121	2237	0.363415	0	0.266635	1199	2083	3282	0.0891461	0	0.0818724	433	832	1265	0.168045	0	0.143966	0.164158	0.0767684
18S	1447	G	617	646	1263	1.92722	0.38412	0.658556	1114	698	1812	1.25448	0.242441	0.556576	360	394	754	1.31561	0.262862	0.568474	0.594535	0.0455295
18S	1448	A	2271	2744	5015	0.267597	0	0	2824	3249	6073	0.382561	0	0	1094	744	1838	0.0412483	0	0	0	0
18S	1449	G	5608	1452	7060	0.44661	0	0	4369	2891	7260	0.443447	0	0	2670	419	3089	0.413261	0	0	0	0
18S	1450	G	5787	1728	7515	0.445658	0	0	3738	2270	6008	0.269191	0	0	2376	419	2795	0.29231	0	0	0	0
18S	1451	G	4127	1374	5501	0.143415	0	0	3442	1201	4643	0.034599	0	0.0334489	2373	473	2846	0.278028	0	0	0.0111496	0.015768
18S	1452	A	3019	1941	4960	0.0111425	0	0	2854	1620	4474	0.115809	0	0.10381	1719	236	1955	0.119138	0	0.106504	0.0701045	0.0495836
18S	1453	C	4433	1525	5958	0.20515	0	0	3226	1760	4986	0.0151349	0	0	2618	308	2926	0.309088	0	0	0	0
18S	1454	A	2219	1498	3717	0.330411	0.010565	0.248403	1258	1621	2879	0.846806	0.20321	0.458611	1598	338	1936	0.0789422	0	0.0732013	0.260072	0.157559
18S	1455	A	2499	1840	4339	0.0483308	0	0.0461127	2024	3869	5893	0.196086	0	0	1513	458	1971	0.0106153	0	0	0.0153709	0.0217378
18S	1456	G	3231	1059	4290	0.0348352	0	0	2661	2493	5154	0.108712	0	0	2057	237	2294	0.264115	0	0	0	0
18S	1457	U	2865	2797	5662	0.367777	0	0	2083	4026	6109	0.289558	0	0	1101	470	1571	0.00901187	0	0	0	0
18S	1458	G	1730	1607	3337	0.060492	0	0.0570575	3008	2048	5056	0.143735	0	0	931	458	1389	0.0235412	0	0	0.0190192	0.0268972
18S	1459	G	888	1301	2189	0.53414	0.10995	0.348273	790	2186	2976	0.468406	0.0295705	0.319062	190	448	638	0.974126	0.181545	0.493838	0.387058	0.0764411
18S	1460	C	1313	1294	2607	0.118294	0	0.105817	1457	4126	5583	0.326562	0	0	157	766	923	0.0858466	0	0.0791384	0.0616519	0.0449344
18S	1461	G	779	921	1700	0.670253	0.0892455	0.40143	826	1324	2150	0.876285	0.170568	0.467148	145	623	768	0.123884	0	0.110356	0.326311	0.155042
18S	1462	U	614	1431	2045	0.337401	0	0.252373	779	2640	3419	0.0577875	0	0.0546457	159	290	449	0.767605	0	0.434809	0.247276	0.155243
18S	1463	U	1720	956	2676	0.038148	0	0	1204	2884	4088	0.198837	0	0	192	292	484	0.349462	0	0.25936	0.0864533	0.122263
18S	1464	C	2028	506	2534	0.0369844	0	0	1100	2279	3379	0.105273	0	0	151	285	436	0.322095	0	0.244047	0.0813491	0.115045
18S	1465	A	1555	347	1902	0.341829	0	0.254848	758	1580	2338	0.233362	0	0.189274	94	162	256	1.1409	0.136074	0.533877	0.326	0.149409
18S	1466	G	767	146	913	2.22215	0.412343	0.689882	506	640	1146	1.60503	0.291211	0.616333	79	124	203	2.0092	0.216574	0.668776	0.65833	0.0309214
18S	1467	C	1856	639	2495	0.228129	0	0.185814	604	2530	3134	0.168311	0	0	126	204	330	1.01175	0.0479517	0.503676	0.22983	0.207967
18S	1468	C	3158	1498	4656	0.295808	0	0	1060	2001	3061	0.102729	0	0	272	843	1115	0.392672	0	0	0	0
18S	1469	A	1381	1864	3245	0.137811	0	0.121152	611	1494	2105	0.356911	0	0.263124	151	266	417	1.18876	0.0713555	0.543714	0.30933	0.175577
18S	1470	C	1426	1280	2706	0.462004	0	0.316087	524	1115	1639	0.778313	0.134601	0.437819	121	342	463	1.3403	0.196	0.573233	0.44238	0.105029
18S	1471	C	1490	2044	3534	0.168659	0	0.144354	415	1477	1892	0.635628	0.101159	0.38874	176	504	680	0.949763	0.135508	0.487484	0.340193	0.144227
18S	1472	C	2936	3308	6244	0.327288	0	0	915	2891	3806	0.141882	0	0	319	1370	1689	0.0741683	0	0	0	0
18S	1473	G	3796	2236	6032	0.258747	0	0	1596	1686	3282	0.103926	0	0.0941681	677	1042	1719	0.0704199	0	0.0658229	0.0533303	0.0394458
18S	1474	A	4483	3053	7536	0.416679	0	0	1654	3201	4855	0.239138	0	0	744	1180	1924	0.118915	0	0.106326	0.0354421	0.0501227
18S	1475	G	1450	2117	3567	0.328603	0	0.247382	1326	1887	3213	0.246906	0	0.198064	722	1646	2368	0.0279865	0	0	0.148482	0.106906
18S	1476	A	1446	2027	3473	0.363206	0	0.266491	1181	2235	3416	0.212051	0	0.174994	727	1719	2446	0.0188303	0	0.0184897	0.153325	0.102399
18S	1477	U	1323	3263	4586	0.00574813	0	0.00571652	1456	4308	5764	0.311791	0	0	761	2898	3659	0.315993	0	0	0.00190551	0.00269479
18S	1478	U	1639	4705	6344	0.325033	0	0	1774	5574	7348	0.486421	0	0	999	3621	4620	0.473649	0	0	0	0
18S	1479	G	1175	2416	3591	0.236792	0	0.191499	1746	2231	3977	0.0217977	0	0.0213379	911	1926	2837	0.0916804	0	0	0.0709458	0.0856883
18S	1480	A	1537	2372	3909	0.0562461	0	0.0532638	2624	2683	5307	0.30782	0	0	1452	2605	4057	0.435291	0	0	0.0177546	0.0251088
18S	1481	G	1663	1218	2881	0.350555	0	0.25963	1377	1413	2790	0.293328	0	0.226864	1141	1010	2151	0.0709005	0	0.0662351	0.184243	0.0845097
18S	1482	C	1503	2418	3921	0.0654966	0	0	1087	1894	2981	0.111346	0	0.10022	889	941	1830	0.138849	0	0.121979	0.0740665	0.053121
18S	1483	A	1778	2204	3982	0.0923704	0	0	969	1162	2131	0.470096	0	0.319874	1128	525	1653	0.110513	0	0.0995697	0.139815	0.133653
18S	1484	A	950	1861	2811	0.224937	0	0.183685	773	1086	1859	0.449904	0	0.310414	513	331	844	0.873044	0.0569448	0.466404	0.320168	0.115626
18S	1485	U	1327	3827	5154	0.427953	0	0	1154	2230	3384	0.38169	0	0	569	490	1059	0.138491	0	0.121745	0.0405816	0.0573911
18S	1486	A	539	1853	2392	0.354627	0	0.26187	511	690	1201	0.798613	0.0474792	0.444222	251	252	503	1.07884	0.0356084	0.519457	0.408516	0.108148
18S	1487	A	519	1344	1863	0.757856	0.0680104	0.431257	259	835	1094	0.791355	0.0696801	0.441989	221	133	354	1.29196	0.162218	0.564385	0.47921	0.0603869
18S	1488	C	576	2122	2698	0.236149	0	0.191093	647	855	1502	0.305655	0	0.23422	261	158	419	0.664312	0	0.399723	0.275012	0.0899243
18S	1489	A	632	3341	3973	0.215361	0	0	857	852	1709	0.104347	0	0.0945376	329	120	449	0.346963	0	0.258015	0.117517	0.10658
18S	1490	G	13	74	87	39.9823	0.931572	0.97587	34	15	49	42.578	0.934109	0.977501	9	1	10	54.997	0.952256	0.983739	0.979037	0.00339106	1
18S	1491	G	712	2851	3563	0.0962308	0	0	1016	839	1855	0.0833513	0	0.0769767	333	109	442	0.306797	0	0.235176	0.104051	0.0979005
18S	1492	U	908	3492	4400	0.318173	0	0	1455	1169	2624	0.269989	0	0	536	98	634	0.103675	0	0	0	0
18S	1493	C	1139	3148	4287	0.287987	0	0	1333	1234	2567	0.198914	0	0	562	100	662	0.0154852	0	0.0152717	0.00509057	0.00719916
18S	1494	U	1293	4723	6016	0.525323	0	0	1639	2533	4172	0.540711	0	0	704	252	956	0.238883	0	0	0	0
18S	1495	G	947	1166	2113	0.54199	0	0.351595	835	909	1744	0.290029	0	0.224923	381	179	560	0.666885	0	0.400507	0.325675	0.0739877
18S	1496	U	1662	2245	3907	0.252093	0	0	1297	1958	3255	0.363261	0	0	670	267	937	0.111289	0	0.10024	0.0334134	0.0472536
18S	1497	G	858	1039	1897	0.704461	0.12327	0.413432	915	434	1349	0.737786	0.111741	0.424736	433	415	848	0.416228	0	0.294144	0.377437	0.059078
18S	1498	A	618	803	1421	1.26529	0.262179	0.558729	614	1102	1716	0.330395	0	0.248453	323	499	822	0.559106	0.0171639	0.358887	0.388689	0.128411
18S	1499	U	370	2105	2475	0.193852	0	0.16243	503	1915	2418	0.100873	0	0	255	1688	1943	0.374548	0	0	0.0541434	0.0765704
18S	1500	G	189	2168	2357	0.206309	0	0.171085	287	938	1225	0.810975	0.105403	0.448013	67	1236	1303	0.0129516	0	0.0127957	0.210631	0.179864
18S	1501	C	392	2616	3008	0.165515	0	0	259	2176	2435	0.225543	0	0	79	2538	2617	0.563802	0	0	0	0
18S	1502	C	806	2129	2935	0.168105	0	0	455	1499	1954	0.0492128	0	0	195	1973	2168	0.47119	0	0	0	0
18S	1503	C	1026	2298	3324	0.331018	0	0	514	1276	1790	0.0165147	0	0	304	1288	1592	0.298047	0	0	0	0
18S	1504	U	815	2872	3687	0.443748	0	0	472	1914	2386	0.323493	0	0	194	475	669	0.655755	0	0.396403	0.132134	0.186866
18S	1505	U	835	1480	2315	0.107911	0	0	563	2157	2720	0.455241	0	0	221	567	788	0.230573	0	0.187564	0.0625212	0.0884184
18S	1506	A	681	1380	2061	0.0905647	0	0	496	690	1186	0.274623	0	0.215597	199	331	530	0.57625	0	0.36602	0.193872	0.150215
18S	1507	G	280	533	813	1.22555	0.291739	0.550978	209	466	675	1.22696	0.239077	0.551323	54	182	236	2.14641	0.24573	0.683094	0.595131	0.062199
18S	1508	A	244	461	705	1.23341	0.214386	0.552605	163	360	523	1.69765	0.293027	0.629752	42	118	160	2.59593	0.262575	0.723157	0.635171	0.0697328
18S	1509	U	320	755	1075	0.227509	0	0.185483	336	1169	1505	0.153748	0	0	87	210	297	0.479866	0	0.325	0.170161	0.133122
18S	1510	G	122	434	556	1.15232	0.106679	0.535833	140	390	530	1.64723	0.24097	0.622689	34	177	211	0.902358	0.0243401	0.475516	0.544679	0.0604081
18S	1511	U	108	610	718	0.380637	0	0.275974	181	898	1079	0.213519	0	0.176084	38	168	206	0.931669	0.0505494	0.483522	0.31186	0.12805
18S	1512	C	116	705	821	0.15857	0	0.137011	264	734	998	0.335869	0	0.251612	66	398	464	0.152664	0	0	0.129541	0.102856
18S	1513	C	182	812	994	0.114707	0	0.102996	360	1037	1397	0.0417024	0	0.0400605	83	288	371	0.251941	0	0.201674	0.11491	0.066514
18S	1514	G	231	366	597	1.04883	0	0.512335	597	786	1383	0.132996	0	0.117459	104	199	303	0.735453	0.0574094	0.424586	0.35146	0.169297
18S	1515	G	352	418	770	0.74224	0	0.426343	1075	1013	2088	0.220116	0	0	166	245	411	0.478641	0.0278255	0.324235	0.250193	0.181758
18S	1516	G	886	341	1227	0.111301	0	0.100227	1775	536	2311	0.28873	0	0	564	303	867	0.298861	0	0	0.0334091	0.0472476
18S	1517	G	416	396	812	0.9328	0	0.482923	851	608	1459	0.284239	0	0.221447	167	349	516	0.408704	0	0.290527	0.331632	0.110634
18S	1518	C	859	1098	1957	0.208535	0	0	1361	784	2145	0.139231	0	0	410	582	992	0.278404	0	0	0	0
18S	1519	U	1158	3772	4930	0.732822	0	0	1987	1174	3161	0.423245	0	0	611	628	1239	0.410556	0	0	0	0
18S	1520	G	439	505	944	0.906761	0	0.475814	635	718	1353	0.502856	0.0344113	0.334765	236	440	676	0.192122	0	0.16136	0.32398	0.128602
18S	1521	C	1048	987	2035	0.150246	0	0	1179	870	2049	0.0524119	0	0	569	728	1297	0.429772	0	0	0	0
18S	1522	A	400	576	976	0.921267	0	0.479766	604	666	1270	0.55525	0.0474924	0.357197	237	328	565	0.438163	0	0.305043	0.380669	0.0732356
18S	1523	C	1074	984	2058	0.140991	0	0	1242	1127	2369	0.24685	0	0	569	492	1061	0.326533	0	0	0	0
18S	1524	G	832	479	1311	0.446494	0	0.308836	778	768	1546	0.21058	0	0.174042	298	164	462	0.641493	0.0763126	0.391313	0.291397	0.0895535
18S	1525	C	1089	913	2002	0.133184	0	0	1317	1300	2617	0.374501	0	0	450	448	898	0.292424	0	0	0	0
18S	1526	G	653	485	1138	0.457585	0.0129959	0.314123	890	599	1489	0.090865	0	0.0833476	187	190	377	0.625955	0.00638335	0.385604	0.261025	0.128981
18S	1527	C	974	955	1929	0.193218	0	0	812	676	1488	0.0518021	0	0.0492823	208	265	473	0.166456	0	0.142961	0.064081	0.0592941
18S	1528	G	1117	467	1584	0.0332843	0	0	1141	188	1329	0.177519	0	0.150853	356	124	480	0.00690691	0	0.00687372	0.0525756	0.0695493
18S	1529	C	1665	318	1983	0.258843	0	0	1216	181	1397	0.174932	0	0.148978	439	48	487	0.0410747	0	0	0.0496593	0.0702289
18S	1530	U	1754	329	2083	0.344183	0	0	1483	242	1725	0.0703875	0	0	463	72	535	0.119527	0	0	0	0
18S	1531	A	734	142	876	0.630685	0.102909	0.387032	487	121	608	1.836	0.300992	0.647765	114	17	131	3.10774	0.381821	0.757955	0.597584	0.155531
18S	1532	C	1472	135	1607	0.234619	0	0	957	137	1094	0.539817	0.0227578	0.35078	161	40	201	1.73795	0.239216	0.635914	0.328898	0.260071
18S	1533	A	522	198	720	0.777192	0.171745	0.437656	930	94	1024	0.745062	0.11429	0.427193	229	18	247	1.50587	0.246222	0.601905	0.488918	0.080008
18S	1534	C	790	151	941	0.231552	0	0.188179	2267	152	2419	0.281685	0	0	393	36	429	0.547158	0.0505395	0.354186	0.180788	0.14469
18S	1535	U	679	425	1104	0.0474811	0	0	2626	684	3310	0.48812	0	0	548	82	630	0.125902	0	0.111981	0.0373271	0.0527884
18S	1536	G	689	245	934	0.0910042	0	0.0834951	2024	319	2343	0.186391	0	0	1338	101	1439	0.503364	0	0	0.0278317	0.0393599
18S	1537	A	417	287	704	0.502143	0	0.334601	749	396	1145	0.911363	0.0610673	0.477031	753	120	873	0.00575896	0	0.00573251	0.272455	0.197361
18S	1538	C	533	205	738	0.570877	0	0.363726	1634	654	2288	0.0253386	0	0.0247229	731	249	980	0.0481142	0	0.0459502	0.1448	0.155047
18S	1539	U	543	539	1082	0.162091	0	0.139593	800	1404	2204	0.212618	0	0.175403	605	646	1251	0.06459	0	0	0.104999	0.075671
18S	1540	G	224	679	903	0.632633	0.0644178	0.387755	563	1781	2344	0.2571	0	0.204588	294	664	958	0.406743	0	0.289353	0.293899	0.0748468
18S	1541	G	149	406	555	2.31387	0.408268	0.698617	458	975	1433	1.41106	0.283948	0.585415	398	517	915	0.710395	0.123687	0.415605	0.566546	0.116307
18S	1542	C	672	836	1508	0.326964	0.00984819	0.246523	1306	1469	2775	0.289629	0.0105429	0.224646	1060	443	1503	0.0927896	0	0.0849625	0.185377	0.0715635
18S	1543	U	1296	1120	2416	0.034763	0	0	2508	1403	3911	0.0100602	0	0.00996253	1309	250	1559	0.155776	0	0.134856	0.0482727	0.0613582
18S	1544	C	2077	469	2546	0.0526894	0	0.0500709	4174	1043	5217	0.210381	0	0	1923	459	2382	0.244985	0	0	0.0166903	0.0236036
18S	1545	A	2224	1124	3348	0.101075	0	0	4508	1213	5721	0.25307	0	0	2247	329	2576	0.276044	0	0	0	0
18S	1546	G	2242	842	3084	0.0706213	0	0.0659829	3854	873	4727	0.0347222	0	0	1711	236	1947	0.00750057	0	0.00744853	0.0244771	0.0295061
18S	1547	C	3752	1424	5176	0.358037	0	0	5705	1852	7557	0.41341	0	0	2821	481	3302	0.432021	0	0	0	0
18S	1548	G	2295	1151	3446	0.097634	0	0.088973	3585	1253	4838	0.0208836	0	0.0204605	1463	473	1936	0.0937876	0	0.0857862	0.0650733	0.0315728
18S	1549	U	3753	2224	5977	0.39166	0	0	5200	2370	7570	0.371423	0	0	2119	869	2988	0.319341	0	0	0	0
18S	1550	G	2168	1815	3983	0.041491	0	0	2535	388	2923	0.77744	0.15344	0.437477	948	74	1022	1.16471	0.228147	0.538288	0.325255	0.233643
18S	1551	U	2882	2347	5229	0.313582	0	0	2798	275	3073	0.642236	0.0968924	0.391152	1516	46	1562	0.335352	0	0.251254	0.214135	0.16183
18S	1552	G	1599	1041	2640	0.401439	0	0.286525	3003	375	3378	0.426592	0	0.299091	995	45	1040	0.970829	0.110199	0.49284	0.359485	0.0944352
18S	1553	C	2521	756	3277	0.0443936	0	0.042519	4710	402	5112	0.124104	0	0	2164	23	2187	0.148725	0	0	0.014173	0.0200436
18S	1554	C	3295	441	3736	0.176803	0	0	4899	274	5173	0.190018	0	0	2653	131	2784	0.398352	0	0	0	0
18S	1555	U	2986	481	3467	0.184685	0	0	5587	887	6474	0.412827	0	0	2424	302	2726	0.417769	0	0	0	0
18S	1556	A	1264	291	1555	0.707769	0.132327	0.414597	2476	1000	3476	0.0883904	0	0.0812335	969	267	1236	0.310276	0	0.236948	0.244259	0.136193
18S	1557	C	1998	194	2192	0.0348381	0	0.0336801	3364	831	4195	0.147002	0	0	1353	372	1725	0.130752	0	0	0.0112267	0.015877
18S	1558	C	1397	263	1660	0.206315	0	0.171114	2105	763	2868	0.236784	0	0.191505	473	527	1000	0.508913	0.0307592	0.337495	0.233372	0.0740954
18S	1559	C	1333	267	1600	0.158554	0	0.136929	1640	1154	2794	0.208841	0	0.172813	543	563	1106	0.331306	0	0.249027	0.186256	0.0467407
18S	1560	U	1476	528	2004	0.195905	0	0	2143	754	2897	0.0782187	0	0.0725676	611	670	1281	0.0596204	0	0.0563072	0.0429583	0.031093
18S	1561	A	566	283	849	0.787346	0.109593	0.440802	679	926	1605	0.906835	0.19873	0.475726	313	416	729	0.75446	0.081092	0.43036	0.448963	0.0193989
18S	1562	C	730	471	1201	0.106461	0	0.0962904	879	1438	2317	0.213484	0	0.175989	229	925	1154	0.0214238	0	0	0.0907598	0.0719535
18S	1563	G	135	347	482	1.87283	0.372093	0.652382	494	2320	2814	0.000252615	0	0	137	700	837	0.367847	0	0.269159	0.30718	0.267687
18S	1564	C	318	772	1090	0.159782	0	0.137878	635	1466	2101	0.37347	0.0647755	0.272011	202	1065	1267	0.173081	0	0	0.13663	0.111052
18S	1565	C	369	1192	1561	0.242887	0	0	1025	1691	2716	0.0655093	0	0.061503	285	1385	1670	0.414409	0	0	0.020501	0.0289928
18S	1566	G	524	679	1203	0.0563769	0	0.0534102	1187	1685	2872	0.0718297	0	0.0670377	364	860	1224	0.135837	0	0	0.0401493	0.0289298
18S	1567	G	391	349	740	0.782156	0.119031	0.439215	908	1957	2865	0.109227	0	0.0985022	234	376	610	0.78196	0.0694468	0.439224	0.325647	0.160615
18S	1568	C	587	964	1551	0.12563	0	0	1505	2474	3979	0.157286	0	0	323	692	1015	0.0964239	0	0.088023	0.029341	0.0414944
18S	1569	A	730	856	1586	0.0605965	0	0	1482	2979	4461	0.219872	0	0	342	559	901	0.252119	0	0.201532	0.0671774	0.0950032
18S	1570	G	647	695	1342	0.296732	0	0.228962	1059	2137	3196	0.17391	0	0.148185	333	463	796	0.477401	0	0.323411	0.233519	0.071608
18S	1571	G	611	445	1056	0.839199	0.175056	0.45652	1036	2216	3252	0.168077	0	0.14393	340	318	658	0.812578	0.0676543	0.448675	0.349708	0.145542
18S	1572	C	1117	1244	2361	0.062687	0	0	1994	3227	5221	0.283865	0	0	610	1303	1913	0.384825	0	0	0	0
18S	1573	G	611	801	1412	0.904168	0.0827739	0.475013	779	2187	2966	0.394016	0.0163216	0.282716	244	427	671	1.20838	0.0795177	0.547549	0.435093	0.111742
18S	1574	C	1455	1228	2683	0.0704338	0	0.0658223	1527	4200	5727	0.309998	0	0	659	1576	2235	0.356167	0	0	0.0219408	0.0310289
18S	1575	G	1283	1641	2924	0.0824311	0	0.0761778	1051	3116	4167	0.0346662	0	0.0335125	346	725	1071	0.599378	0	0.374976	0.161555	0.151913
18S	1576	G	1885	1763	3648	0.0728632	0	0	1449	2372	3821	0.196587	0	0.164326	537	803	1340	0.359375	0	0.264513	0.142946	0.10904
18S	1577	G	1413	1473	2886	0.344337	0	0.256205	1110	943	2053	1.56726	0.317657	0.610595	387	548	935	1.21414	0.215683	0.548622	0.471807	0.154539
18S	1578	U	2412	5191	7603	0.527033	0	0	2230	3070	5300	0.00685615	0	0	831	2701	3532	0.451109	0	0	0	0
18S	1579	A	1447	3744	5191	0.216911	0	0	1799	3035	4834	0.167156	0	0.143242	688	2544	3232	0.355975	0	0	0.0477473	0.0675249
18S	1580	A	960	2735	3695	0.224793	0	0.183576	1486	3581	5067	0.217754	0	0.178845	545	1428	1973	0.24351	0	0.195905	0.186108	0.00719107
18S	1581	C	2261	1994	4255	0.0575841	0	0.0544608	3209	3737	6946	0.0975673	0	0	1287	1134	2421	0.018153	0	0.0178366	0.0240991	0.0226702
18S	1582	C	1773	2212	3985	0.127388	0	0.113019	3702	3995	7697	0.163804	0	0	956	1270	2226	0.161383	0	0.139011	0.08401	0.0603444
18S	1583	C	2528	3395	5923	0.307229	0	0	4588	5966	10554	0.416516	0	0	1287	1823	3110	0.205936	0	0	0	0
18S	1584	G	1854	1508	3362	0.251373	0	0.200925	3673	3281	6954	0.0557632	0	0	840	1468	2308	0.0972427	0	0.0886596	0.0965283	0.0822159
18S	1585	U	2479	1973	4452	0.188008	0	0	3899	3507	7406	0.161373	0	0	969	1759	2728	0.161276	0	0	0	0
18S	1586	U	3445	2827	6272	0.516166	0	0	5115	4130	9245	0.392472	0	0	1427	2696	4123	0.536855	0	0	0	0
18S	1587	G	1428	1563	2991	0.0285799	0	0.0277948	3310	3596	6906	0.220519	0	0	807	1650	2457	0.221309	0	0	0.00926494	0.0131026
18S	1588	A	927	1330	2257	0.216539	0	0.178061	2407	2285	4692	0.0569122	0	0.0538585	611	1495	2106	0.18988	0	0	0.0773063	0.0745598
18S	1589	A	271	1096	1367	0.791382	0.103252	0.441952	577	1747	2324	0.949147	0.219688	0.487063	181	512	693	1.34075	0.277018	0.573139	0.500718	0.0544201
18S	1590	C	303	818	1121	0.789582	0.0408754	0.44143	680	1380	2060	0.836573	0.148995	0.455628	233	491	724	0.847494	0.086195	0.459069	0.452042	0.00763437
18S	1591	C	191	734	925	0.97389	0	0.493656	509	1271	1780	0.853391	0.0937249	0.460588	74	466	540	1.13054	0.0767746	0.531096	0.495113	0.0288033
18S	1592	C	129	761	890	0.725851	0	0.420849	304	1398	1702	0.621726	0	0.383512	55	251	306	2.11097	0.129803	0.679268	0.494543	0.131506
18S	1593	C	208	772	980	0.232824	0	0.18901	419	1170	1589	0.400929	0	0.286317	78	320	398	0.734252	0	0.423995	0.299774	0.0964031
18S	1594	A	180	399	579	0.922529	0.00722184	0.480282	406	964	1370	0.366156	0	0.268162	75	283	358	0.534014	0	0.348749	0.365731	0.0874263
18S	1595	U	287	285	572	0.795579	0	0.443508	609	1155	1764	0.0836072	0	0	125	271	396	0.0967814	0	0.0884444	0.177317	0.191657
18S	1596	U	223	317	540	0.911892	0.0422252	0.477419	705	1282	1987	0.210742	0	0	125	261	386	0.0683606	0	0.0641416	0.18052	0.211566
18S	1597	C	396	2088	2484	0.66372	0	0	871	1238	2109	0.251359	0	0	214	416	630	0.406903	0	0	0	0
18S	1598	G	236	695	931	0.216595	0	0.178191	425	403	828	1.29658	0.190519	0.564867	117	174	291	0.526142	0	0.345528	0.362862	0.158335
18S	1599	U	435	818	1253	0.0814372	0	0.0753602	663	679	1342	0.577381	0	0.36621	206	257	463	0.0982519	0	0.089638	0.17707	0.13387
18S	1600	G	219	428	647	1.42997	0	0.588847	559	434	993	1.43626	0.225996	0.589779	105	170	275	1.21091	0.0980499	0.548597	0.575741	0.0191975
18S	1601	A	221	356	577	2.16169	0.210187	0.684088	650	669	1319	1.11853	0.204059	0.528163	87	143	230	2.15897	0.332085	0.684379	0.63221	0.0735725
18S	1602	U	280	842	1122	0.820046	0.0299147	0.450784	844	1437	2281	0.428007	0.0137691	0.299815	103	262	365	1.35889	0.246356	0.576741	0.442447	0.113208
18S	1603	G	567	749	1316	0.811398	0.116677	0.448128	1935	848	2783	0.367385	0.0233522	0.268748	313	268	581	0.814223	0.132903	0.449225	0.3887	0.0848205
18S	1604	G	1377	1539	2916	0.135931	0	0	3830	1163	4993	0.153747	0	0	730	403	1133	0.119792	0	0.107062	0.0356872	0.0504693
18S	1605	G	2488	2762	5250	0.501771	0	0	4611	1271	5882	0.187412	0	0	1255	463	1718	0.185987	0	0	0	0
18S	1606	G	1720	766	2486	0.264174	0	0.209036	4050	459	4509	0.19376	0	0.162341	1146	294	1440	0.104341	0	0.0945421	0.155306	0.0470058
18S	1607	A	1780	1748	3528	0.0993734	0	0	3956	2329	6285	0.131895	0	0	1258	547	1805	0.0739633	0	0	0	0
18S	1608	U	1828	1802	3630	0.101701	0	0	4267	4303	8570	0.374066	0	0	1368	777	2145	0.203645	0	0	0	0
18S	1609	C	1590	3105	4695	0.331362	0	0	2503	5624	8127	0.333597	0	0	896	2117	3013	0.456665	0	0	0	0
18S	1610	G	1866	3234	5100	0.409684	0	0	3472	5284	8756	0.405267	0	0	1425	2461	3886	0.614053	0	0	0	0
18S	1611	G	584	3833	4417	0.360711	0	0	1190	5887	7077	0.299203	0	0	324	1392	1716	0.0571281	0	0	0	0
18S	1612	G	458	1809	2267	0.177023	0	0.150456	462	3706	4168	0.140311	0	0.123072	187	1181	1368	0.0742553	0	0.0691696	0.114232	0.0337683
18S	1613	G	350	1213	1563	0.572506	0.0776691	0.364221	477	1495	1972	1.27251	0.262422	0.560082	106	738	844	0.590796	0.00398913	0.37166	0.431988	0.0906274
18S	1614	A	514	778	1292	0.65968	0.0447673	0.39766	504	1798	2302	0.673016	0.0320431	0.402381	112	338	450	1.63126	0.200439	0.620477	0.473506	0.103942
18S	1615	U	521	710	1231	0.478418	0	0.323779	592	1768	2360	0.356332	0	0.262799	142	357	499	0.946778	0	0.486831	0.357803	0.0945718
18S	1616	U	408	809	1217	0.209223	0	0.17314	563	2198	2761	0.0469829	0	0	154	372	526	0.437318	0	0.304662	0.159267	0.124764
18S	1617	G	314	277	591	1.01229	0.0284306	0.503477	458	678	1136	0.987189	0.0674155	0.496996	98	119	217	1.52238	0.152719	0.604648	0.535041	0.0492909
18S	1618	C	398	473	871	0.00215342	0	0	714	780	1494	0.196068	0	0.164019	142	162	304	0.397013	0	0.284855	0.149625	0.116736
18S	1619	A	266	264	530	0.404666	0	0.288474	555	449	1004	0.572747	0	0.364401	122	108	230	0.506061	0	0.336985	0.329953	0.0313932
18S	1620	A	293	185	478	0.327557	0	0.247126	745	436	1181	0.205969	0	0.170911	192	60	252	0.162143	0	0.139997	0.186011	0.0450195
18S	1621	U	374	163	537	0.00516316	0	0.00514615	997	482	1479	0.129925	0	0	220	43	263	0.0340488	0	0.0330487	0.0127316	0.0145192
18S	1622	U	575	144	719	0.355818	0	0	1916	348	2264	0.513515	0	0	511	69	580	0.626812	0	0	0	0
18S	1623	A	192	115	307	0.681999	0	0.406253	562	325	887	0.330818	0	0.248793	120	61	181	0.440904	0	0.307162	0.320736	0.0649955
18S	1624	U	130	66	196	2.17377	0.0452162	0.686015	326	333	659	0.935017	0.0349828	0.483587	80	18	98	1.96947	0.133153	0.665504	0.611702	0.0909769
18S	1625	U	45	35	80	9.28011	0.516486	0.90381	80	185	265	5.21809	0.303682	0.839686	32	13	45	7.53889	0.282322	0.885142	0.876213	0.026929	1
18S	1626	C	87	65	152	5.78373	0.503223	0.853411	151	282	433	3.29153	0.251808	0.767395	45	39	84	4.75333	0.32576	0.827881	0.816229	0.0360695	1
18S	1627	C	212	83	295	3.2277	0.435098	0.764075	455	813	1268	0.600271	0	0.375291	177	74	251	1.28148	0.0299312	0.562667	0.567344	0.158755
18S	1628	C	558	183	741	0.897065	0.125761	0.473206	684	714	1398	0.615455	0	0.381148	179	117	296	1.25847	0.131189	0.558055	0.470803	0.0722419
18S	1629	C	972	706	1678	0.0722652	0	0	970	929	1899	0.356959	0	0.26316	322	322	644	0.175607	0	0.149573	0.137578	0.107769
18S	1630	A	848	1488	2336	0.274564	0	0	786	2042	2828	0.00415538	0	0.00413964	274	410	684	0.3091	0	0.23638	0.0801732	0.110468
18S	1631	U	1882	1965	3847	0.547546	0	0	1104	6184	7288	0.624658	0	0	588	1298	1886	0.52138	0	0	0	0
18S	1632	G	825	2211	3036	0.352186	0	0	499	2952	3451	0.00848461	0	0	295	1268	1563	0.335585	0	0	0	0
18S	1633	A	965	1682	2647	0.22649	0	0	732	2885	3617	0.0155242	0	0	357	994	1351	0.162911	0	0	0	0
18S	1634	A	657	1166	1823	0.182462	0	0.154379	415	2536	2951	0.259282	0	0.205952	211	839	1050	0.154646	0	0.134044	0.164792	0.0302655
18S	1635	C	818	1944	2762	0.280705	0	0	765	4904	5669	0.393804	0	0	403	1273	1676	0.304406	0	0	0	0
18S	1636	G	423	1148	1571	0.266985	0	0.21083	626	3054	3680	0.0278065	0	0	318	1085	1403	0.16449	0	0	0.0702768	0.0993864
18S	1637	A	662	1600	2262	0.243374	0	0	1167	3703	4870	0.337905	0	0	564	909	1473	0.248862	0	0	0	0
18S	1638	G	239	1121	1360	0.152314	0	0.132266	431	1931	2362	0.314976	0	0.239607	223	625	848	0.258723	0.00738378	0.205736	0.192536	0.0448049
18S	1639	G	382	271	653	1.2634	0.263709	0.558565	1652	647	2299	0.276667	0	0.216784	649	140	789	0.27301	0	0.214674	0.330008	0.161617
18S	1640	A	256	951	1207	0.0861663	0	0.0793912	1461	872	2333	0.210564	0	0.174	541	357	898	0.0646644	0	0.0608004	0.104731	0.0495655
18S	1641	A	424	444	868	0.537374	0	0.349802	1727	770	2497	0.102865	0	0.0933042	614	231	845	0.130129	0	0.115266	0.186124	0.116085
18S	1642	U	299	542	841	0.467933	0	0.319028	1128	495	1623	0.60442	0.0504524	0.376866	435	117	552	0.685192	0.0904725	0.407033	0.367642	0.0365148
18S	1643	U	259	266	525	1.49586	0.245776	0.599793	834	382	1216	1.15127	0.204576	0.535364	283	74	357	1.68845	0.332268	0.628692	0.58795	0.0390108
18S	1644	C	640	361	1001	0.316201	0	0.24042	1300	732	2032	0.192627	0	0.161582	531	132	663	0.40169	0.0506541	0.286884	0.229628	0.0517204
18S	1645	C	953	409	1362	0.075161	0	0.0699545	1463	1002	2465	0.00489772	0	0.00487582	899	140	1039	0.0798718	0	0	0.0249434	0.0318898
18S	1646	C	1257	507	1764	0.116506	0	0	1925	1704	3629	0.345494	0	0	1069	225	1294	0.264805	0	0	0	0
18S	1647	A	1900	298	2198	0.227017	0	0	2489	1104	3593	0.313328	0	0	1193	189	1382	0.291934	0	0	0	0
18S	1648	G	754	195	949	1.08188	0.142468	0.519929	1217	537	1754	0.495638	0	0.331515	600	190	790	0.320902	0	0.243174	0.364873	0.11542
18S	1649	U	1453	684	2137	0.0452032	0	0	1931	1338	3269	0.245056	0	0	862	638	1500	0.346369	0	0	0	0
18S	1650	A	1925	701	2626	0.183877	0	0	1707	593	2300	0.121285	0	0.108208	803	296	1099	0.0659192	0	0	0.0360695	0.0510099
18S	1651	A	2981	624	3605	0.394059	0	0	2435	840	3275	0.256576	0	0	1202	345	1547	0.392593	0	0	0	0
18S	1652	G	1387	346	1733	0.394284	0	0.282903	1356	533	1889	0.30348	0	0.232918	339	272	611	0.587872	0.0435039	0.370608	0.295476	0.0569105
18S	1653	U	2052	1260	3312	0.338823	0	0	2110	1277	3387	0.385603	0	0	652	493	1145	0.288278	0	0	0	0
18S	1654	G	819	971	1790	0.269731	0	0.212525	724	289	1013	1.11886	0.177943	0.528294	126	316	442	0.80913	0.0870287	0.447807	0.396209	0.133976
18S	1655	C	1722	1396	3118	0.34588	0	0	1355	701	2056	0.0759736	0	0	450	353	803	0.144444	0	0	0	0
18S	1656	G	1188	905	2093	0.0442853	0	0	1411	243	1654	0.0827526	0	0.0764707	306	208	514	0.212751	0	0.17571	0.0840601	0.0719336
18S	1657	G	1816	1155	2971	0.435565	0	0	2009	312	2321	0.322978	0	0	326	161	487	0.128256	0	0.113883	0.037961	0.053685
18S	1658	G	447	637	1084	0.494982	0.0390409	0.3313	541	481	1022	0.518095	0.0232661	0.3415	153	116	269	0.824897	0.135247	0.452943	0.375248	0.0550967
18S	1659	U	462	462	924	0.583688	0.0577235	0.368814	528	446	974	0.551886	0	0.355858	192	120	312	0.539333	0	0.351097	0.35859	0.00748663
18S	1660	C	489	342	831	0.500775	0	0.333945	634	308	942	0.493708	0.0121599	0.33076	223	130	353	0.406089	0	0.289389	0.318031	0.0202949
18S	1661	A	360	137	497	1.37492	0.156645	0.579423	547	274	821	0.792647	0.1331	0.442466	197	64	261	1.3257	0.0342688	0.570959	0.530949	0.0626627
18S	1662	U	597	141	738	0.427515	0	0.299766	835	829	1664	0.118619	0	0	268	147	415	0.838809	0	0.456767	0.252178	0.189486
18S	1663	A	313	138	451	1.25772	0.00873459	0.557621	544	371	915	0.994493	0.0309202	0.498893	234	67	301	1.98389	0.228904	0.665605	0.57404	0.0690432
18S	1664	A	408	146	554	0.79029	0.0762852	0.441876	827	444	1271	0.618283	0	0.382247	304	140	444	1.87763	0.0825806	0.653002	0.492375	0.11616
18S	1665	G	533	94	627	0.677017	0.0852741	0.404087	1006	1032	2038	0.112065	0	0.100816	616	208	824	0.754572	0	0.430358	0.311754	0.14954
18S	1666	C	664	207	871	0.359047	0	0.264413	1100	613	1713	0.476339	0	0.322776	1037	531	1568	0.00643722	0	0	0.19573	0.140438
18S	1667	U	677	648	1325	0.0312301	0	0	1192	834	2026	0.337395	0	0.252371	1183	850	2033	0.182831	0	0	0.0841236	0.118969
18S	1668	U	1098	1017	2115	0.367255	0	0	1767	1656	3423	0.197034	0	0	2000	1265	3265	0.494312	0	0	0	0
18S	1669	G	437	625	1062	0.501913	0	0.334392	569	5179	5748	0.550416	0	0	575	872	1447	0.356315	0	0.262842	0.199078	0.143768
18S	1670	C	738	1570	2308	0.307382	0	0	828	4467	5295	0.486304	0	0	803	5294	6097	0.758997	0	0	0	0
18S	1671	G	603	851	1454	0.251256	0	0.200914	796	2945	3741	0.22588	0	0	684	797	1481	0.350255	0	0.259529	0.153481	0.111134
18S	1672	U	628	2120	2748	0.388715	0	0	828	1305	2133	0.349193	0	0.258906	847	448	1295	0.454081	0	0.312446	0.190451	0.136431
18S	1673	U	775	1391	2166	0.153766	0	0	796	1294	2090	0.338993	0	0.25326	805	68	873	1.03918	0	0.509893	0.254384	0.208165
18S	1674	G	647	1108	1755	0.0871615	0	0.0802155	978	1048	2026	0.292304	0	0.226275	858	149	1007	0.564319	0	0.360973	0.222488	0.11465
18S	1675	A	658	1291	1949	0.0561709	0	0	942	943	1885	0.267315	0	0.211018	1197	88	1285	0.0135044	0	0.0133347	0.0747843	0.0964857
18S	1676	U	586	1490	2076	0.14354	0	0	790	1384	2174	0.0770268	0	0	986	156	1142	0.0319432	0	0.0309807	0.0103269	0.0146044
18S	1677	U	463	1428	1891	0.109631	0	0	712	1551	2263	0.25346	0	0	1143	342	1485	0.46802	0	0	0	0
18S	1678	A	8	253	261	5.96383	0.666636	0.85687	9	50	59	28.7391	0.918902	0.966916	18	59	77	9.93604	0.792049	0.909626	0.911137	0.0449387	1
18S	1679	A	164	2370	2534	0.4206	0	0	358	2206	2564	0.433853	0	0	472	277	749	0.0556148	0	0	0	0
18S	1680	G	77	1976	2053	0.314292	0	0	117	814	931	0.687566	0.0388928	0.40769	226	147	373	0.897802	0.0948012	0.473742	0.293811	0.209498
18S	1681	U	36	1417	1453	0.0525906	0	0	55	1161	1216	0.234274	0	0.189933	115	257	372	0.814835	0.0436992	0.44965	0.213194	0.184304
18S	1682	C	32	623	655	1.08501	0.108423	0.520767	42	1046	1088	0.343098	0	0.255627	33	438	471	0.360758	0	0.265529	0.347308	0.122721
18S	1683	C	41	823	864	0.487502	0	0.327987	53	912	965	0.487118	0	0.327786	63	498	561	0.117319	0	0.105168	0.253647	0.104991
18S	1684	C	72	1268	1340	0.0989809	0	0	129	1608	1737	0.238198	0	0	91	314	405	0.531199	0.0445733	0.347476	0.115825	0.163802
18S	1685	U	130	1455	1585	0.246924	0	0	308	1756	2064	0.358122	0	0	162	594	756	0.190269	0	0	0	0
18S	1686	G	110	415	525	1.2974	0.197872	0.565193	248	1015	1263	0.0431083	0	0.0413581	125	509	634	0.0294488	0	0	0.202184	0.257241
18S	1687	C	193	554	747	0.506298	0	0.336419	377	1312	1689	0.257344	0	0	99	697	796	0.238575	0	0	0.11214	0.15859
18S	1688	C	344	584	928	0.237089	0	0.191818	422	551	973	0.37099	0	0.270803	163	831	994	0.388487	0	0	0.154207	0.113709
18S	1689	C	823	825	1648	0.328226	0	0	667	653	1320	0.020069	0	0	245	713	958	0.379075	0	0	0	0
18S	1690	U	808	928	1736	0.343005	0	0	541	950	1491	0.120874	0	0	204	437	641	0.0702665	0	0.065749	0.0219163	0.0309944
18S	1691	U	390	506	896	0.367918	0	0.269181	366	379	745	0.856747	0.174825	0.461757	112	211	323	1.28683	0.139829	0.563474	0.431471	0.122038
18S	1692	U	552	197	749	0.656578	0.0346386	0.396665	382	398	780	0.808465	0.165889	0.447362	94	165	259	2.10466	0.26344	0.678744	0.50759	0.122781
18S	1693	G	627	387	1014	0.217449	0	0.178755	429	565	994	0.424098	0.0351169	0.298012	123	282	405	1.07529	0.083291	0.518755	0.331841	0.14085
18S	1694	U	1059	947	2006	0.439711	0	0	681	905	1586	0.135945	0	0	190	655	845	0.00520095	0	0.00518013	0.00172671	0.00244194
18S	1695	A	655	425	1080	0.131822	0	0.116564	452	1019	1471	0.00443841	0	0.00442178	111	190	301	2.44868	0.377638	0.710716	0.277234	0.309918
18S	1696	C	801	717	1518	0.285422	0	0	718	1328	2046	0.285464	0	0	189	1678	1867	0.526707	0	0	0	0
18S	1697	A	296	722	1018	0.00908298	0	0.00900998	480	1174	1654	0.11806	0	0	70	760	830	0.225043	0	0.183883	0.0642977	0.0846396
18S	1698	C	638	720	1358	0.312877	0	0	1372	1050	2422	0.394639	0	0	184	1592	1776	0.475977	0	0	0	0
18S	1699	A	215	514	729	0.343242	0	0.255793	543	638	1181	0.64247	0	0.391363	53	1128	1181	0.13652	0	0	0.215719	0.162267
18S	1700	C	431	349	780	0.176127	0	0.149915	832	525	1357	0.591491	0	0.37183	76	1185	1261	0.215549	0	0	0.173915	0.152745
18S	1701	C	521	465	986	0.194788	0	0	1379	629	2008	0.154991	0	0.134251	136	2344	2480	0.686439	0	0	0.0447502	0.0632863
18S	1702	G	234	111	345	1.37508	0.232376	0.579667	1359	220	1579	0.74026	0.00272743	0.425528	76	170	246	2.92632	0.411551	0.746078	0.583758	0.130896
18S	1703	C	6	10	16	47.3771	0.946697	0.980521	41	17	58	54.1171	0.952373	0.982159	1	14	15	52.5681	0.933038	0.982478	0.98172	0.000857256	1
18S	1704	C	501	77	578	0.418787	0	0.295532	2389	160	2549	0.348074	0.0143889	0.258276	148	203	351	1.15025	0	0.535646	0.363152	0.122917
18S	1705	C	1019	100	1119	0.270833	0	0	6640	241	6881	0.501828	0	0	396	262	658	0.046552	0	0	0	0
18S	1706	G	707	80	787	0.140257	0	0.123141	4259	265	4524	0.0903843	0	0	308	79	387	0.534107	0	0.348741	0.157294	0.144406
18S	1707	U	694	67	761	0.262001	0	0.207823	4081	308	4389	0.0294027	0	0.0285692	226	100	326	0.652158	0	0.395463	0.210619	0.149797
18S	1708	C	507	206	713	0.494195	0	0.331054	5873	518	6391	0.28237	0	0	173	149	322	0.369797	0	0.270576	0.200543	0.143939
18S	1709	G	934	120	1054	0.0688784	0	0.064497	4478	345	4823	0.00219044	0	0.0021861	325	148	473	0.0789264	0	0	0.0222277	0.0299022
18S	1710	C	1872	206	2078	0.467394	0	0	6091	195	6286	0.245653	0	0	508	146	654	0.339067	0	0	0	0
18S	1711	U	1574	272	1846	0.352596	0	0	6479	396	6875	0.346489	0	0	520	160	680	0.375999	0	0	0	0
18S	1712	A	615	174	789	0.654641	0	0.395942	4413	188	4601	0.0735912	0	0	351	72	423	0.0019392	0	0	0.131981	0.186649
18S	1713	C	868	309	1177	0.0721845	0	0.067378	4987	175	5162	0.265048	0	0	309	80	389	0.054245	0	0.0515793	0.0396525	0.0287708
18S	1714	U	596	1368	1964	0.409415	0	0	4254	551	4805	0.293626	0	0	369	150	519	0.265321	0	0	0	0
18S	1715	A	414	789	1203	0.0222591	0	0.0217922	845	187	1032	2.23901	0.446218	0.691471	178	79	257	0.581869	0.100345	0.36874	0.360668	0.273455
18S	1716	C	668	425	1093	0.101747	0	0.0924272	1662	118	1780	0.602146	0.0249273	0.375969	189	77	266	0.483729	0.0395337	0.326847	0.265081	0.123721
18S	1717	C	745	603	1348	0.184606	0	0	935	235	1170	1.15438	0.113566	0.536042	184	138	322	0.227073	0	0.18552	0.240521	0.222267
18S	1718	G	391	341	732	0.573154	0.0518595	0.364651	507	175	682	2.26745	0.305763	0.694262	143	51	194	1.2404	0.193295	0.554921	0.537945	0.135098
18S	1719	A	408	383	791	0.672489	0	0.402392	596	471	1067	0.99664	0	0.499393	208	74	282	0.974048	0	0.494312	0.465366	0.044577
18S	1720	U	455	297	752	1.00577	0.038582	0.50177	671	458	1129	0.894031	0	0.472246	191	117	308	1.25588	0.0479249	0.557514	0.51051	0.0353545
18S	1721	U	644	258	902	0.753095	0.0327604	0.429852	804	1544	2348	0.151961	0	0	251	266	517	0.48299	0	0.326111	0.251988	0.183146
18S	1722	G	758	283	1041	0.681776	0.0605733	0.405622	1033	688	1721	0.361614	0	0.265691	313	171	484	0.83425	0.0387927	0.45533	0.375548	0.0802873
18S	1723	G	1019	225	1244	0.587095	0.0794966	0.370105	1731	489	2220	0.160934	0	0.138678	656	210	866	0.10528	0	0.0953514	0.201378	0.120612
18S	1724	A	1374	496	1870	0.139005	0	0.122098	1777	661	2438	0.240855	0	0.194168	912	121	1033	0.0183967	0	0.0180816	0.111449	0.0722802
18S	1725	U	2626	1563	4189	0.487295	0	0	2881	1522	4403	0.211989	0	0	2186	314	2500	0.605353	0	0	0	0
18S	1726	G	3156	705	3861	0.395693	0	0	3324	1371	4695	0.179512	0	0	1982	182	2164	0.511019	0	0	0	0
18S	1727	G	1852	313	2165	0.247851	0	0.198696	1437	1189	2626	0.798998	0.0801409	0.444229	936	136	1072	0.12303	0	0.109643	0.250856	0.141486
18S	1728	U	2248	559	2807	0.0453981	0	0	1648	2367	4015	0.213507	0	0.175978	954	170	1124	0.047763	0	0.0456244	0.0738676	0.074567
18S	1729	U	2043	1406	3449	0.235031	0	0	1266	3363	4629	0.1785	0	0.151492	796	216	1012	0.157607	0	0.136265	0.0959188	0.0681091
18S	1730	U	1840	1102	2942	0.0987617	0	0	1826	5160	6986	0.204884	0	0	865	279	1144	0.0484425	0	0	0	0
18S	1731	A	2302	1278	3580	0.321173	0	0	2467	7243	9710	0.446769	0	0	852	276	1128	0.117016	0	0	0	0
18S	1732	G	994	655	1649	0.446559	0.00261264	0.308834	1106	3810	4916	0.208858	0	0.172802	308	137	445	1.06248	0.161468	0.515708	0.332448	0.140983
18S	1733	U	1330	1636	2966	0.32284	0	0	1695	7584	9279	0.421414	0	0	450	418	868	0.119256	0	0	0	0
18S	1734	G	602	706	1308	0.631109	0.0822412	0.387102	1081	2691	3772	0.594517	0	0.372913	232	406	638	0.209442	0	0.173397	0.311137	0.0975692
18S	1735	A	906	851	1757	0.136557	0	0.12021	1667	8120	9787	0.458521	0	0	406	427	833	0.111751	0	0	0.0400699	0.0566674
18S	1736	G	596	598	1194	0.698085	0.0272102	0.411304	1104	3755	4859	0.201054	0	0.167427	241	189	430	0.942614	0.0776021	0.48581	0.354847	0.135972
18S	1737	G	322	357	679	2.05907	0.331351	0.673427	660	1482	2142	1.77625	0.324491	0.63991	151	114	265	2.50948	0.373883	0.715824	0.676387	0.0310626
18S	1738	C	574	424	998	0.98652	0.138981	0.496857	1286	2439	3725	0.455046	0	0.312794	277	167	444	1.20345	0.209071	0.546723	0.452125	0.100603
18S	1739	C	1054	444	1498	0.325113	0	0.245471	1928	1885	3813	0.393635	0	0.282505	606	197	803	0.329602	0.00396857	0.248127	0.258701	0.0168668
18S	1740	C	2168	609	2777	0.338093	0	0	2972	1469	4441	0.104755	0	0.0948414	1002	160	1162	0.00794879	0	0.00789284	0.0342447	0.0429693
18S	1741	U	2398	328	2726	0.252565	0	0	3754	2709	6463	0.281977	0	0	1112	124	1236	0.0999192	0	0.0909091	0.030303	0.042855
18S	1742	C	2929	708	3637	0.454963	0	0	4603	2654	7257	0.423409	0	0	1765	240	2005	0.293043	0	0	0	0
18S	1743	G	2252	502	2754	0.24294	0	0	4071	1857	5928	0.305388	0	0	1612	587	2199	0.32652	0	0	0	0
18S	1744	G	1145	448	1593	0.478733	0	0.323883	2342	1972	4314	0.0284666	0	0	892	602	1494	0.0920327	0	0.0843282	0.13607	0.137193
18S	1745	A	1100	465	1565	0.531191	0	0.347058	1897	1571	3468	0.149092	0	0.12978	1075	668	1743	0.0684952	0	0	0.158946	0.143179
18S	1746	U	666	934	1600	0.503713	0	0.335119	1094	1468	2562	0.478879	0.0397627	0.323898	698	1533	2231	0.313301	0	0	0.219672	0.155399
18S	1747	C	531	3261	3792	0.432788	0	0	870	2317	3187	0.0772097	0	0.0716965	377	2420	2797	0.502287	0	0	0.0238988	0.0337981
18S	1748	G	169	1581	1750	0.31363	0	0.238855	354	2710	3064	0.0143411	0	0	134	1801	1935	0.293457	0	0	0.0796182	0.112597
18S	1749	G	86	869	955	1.34572	0.139414	0.573948	179	1622	1801	0.509859	0.0404914	0.337811	70	633	703	0.892787	0.182089	0.472033	0.461264	0.0967029
18S	1750	C	175	3462	3637	0.486491	0	0	300	2266	2566	0.0975674	0	0	93	727	820	0.396346	0	0.284093	0.0946976	0.133923
18S	1751	C	150	1857	2007	0.000973882	0	0.000973419	257	1013	1270	0.804633	0.177749	0.446065	90	491	581	0.809603	0.0771151	0.447818	0.298285	0.210233
18S	1752	C	228	1782	2010	0.0179955	0	0	539	1240	1779	0.242703	0	0.195391	106	272	378	1.56728	0.180699	0.611111	0.268834	0.254833
18S	1753	C	481	2455	2936	0.391265	0	0	1234	1435	2669	0.201307	0	0	268	356	624	0.298613	0	0.230232	0.0767438	0.108532
18S	1754	G	462	778	1240	0.420351	0	0.296117	992	478	1470	0.494063	0.0120944	0.330835	252	128	380	0.812628	0	0.448965	0.358639	0.0654239
18S	1755	C	390	514	904	0.867686	0.0556405	0.464853	696	571	1267	0.733062	0.102287	0.423179	318	123	441	0.357994	0	0.26406	0.384031	0.0865215
18S	1756	C	739	881	1620	0.0412434	0	0	1097	713	1810	0.218375	0	0.179316	291	351	642	0.120546	0	0	0.059772	0.0845304
18S	1757	G	528	548	1076	0.395399	0	0.283548	1576	752	2328	0.0576833	0	0	321	406	727	0.236203	0	0	0.0945159	0.133666
18S	1758	G	1046	684	1730	0.208293	0	0	2889	854	3743	0.424021	0	0	774	254	1028	0.490887	0	0	0	0
18S	1759	G	654	547	1201	0.194657	0	0.163053	2162	1003	3165	0.266312	0	0	208	334	542	0.0969511	0	0.088531	0.0838614	0.066648
18S	1760	G	448	264	712	0.992738	0.17126	0.498529	823	774	1597	0.569351	0.0621038	0.362938	224	114	338	0.813864	0.122816	0.449422	0.436963	0.0560512
18S	1761	U	483	333	816	0.877914	0.131617	0.467799	948	1194	2142	0.236242	0	0.191169	250	146	396	0.774391	0	0.437047	0.365338	0.123795
18S	1762	C	710	486	1196	0.30543	0	0.234119	1502	902	2404	0.13143	0	0.116205	235	195	430	0.684481	0	0.406906	0.25241	0.119381
18S	1763	G	357	1957	2314	0.338421	0	0	818	1652	2470	0.166698	0	0.14293	190	564	754	0.0110964	0	0	0.0476433	0.0673778
18S	1764	G	293	1133	1426	0.228327	0	0.18599	1113	1743	2856	0.0301132	0	0.0292428	143	462	605	0.408122	0	0.290175	0.168469	0.107243
18S	1765	C	692	1702	2394	0.305678	0	0	1091	2142	3233	0.112369	0	0	290	466	756	0.142977	0	0.125236	0.0417454	0.0590369
18S	1766	C	748	622	1370	0.357014	0	0.26323	881	1484	2365	0.272438	0	0.214178	337	281	618	0.525884	0	0.345007	0.274138	0.0539649
18S	1767	C	2090	966	3056	0.437295	0	0	2044	2859	4903	0.438399	0	0	980	1171	2151	0.610073	0	0	0	0
18S	1768	A	362	968	1330	0.445413	0	0.308316	507	1940	2447	0.237754	0	0.192149	203	373	576	0.89093	0	0.471592	0.324019	0.114621
18S	1769	C	402	2087	2489	0.278657	0	0	434	3855	4289	0.350101	0	0	249	1077	1326	0.195797	0	0	0	0
18S	1770	G	274	2012	2286	0.237473	0	0	446	2899	3345	0.161466	0	0	218	1593	1811	0.434958	0	0	0	0
18S	1771	G	271	918	1189	0.52212	0.0443132	0.343211	288	1791	2079	0.345123	0	0.256665	126	614	740	0.54401	0	0.352644	0.317507	0.0431934
18S	1772	C	425	1507	1932	0.140174	0	0	314	2516	2830	0.0702108	0	0	126	751	877	0.286851	0	0.223107	0.074369	0.105174
18S	1773	C	595	748	1343	0.329183	0	0.247797	430	1249	1679	0.662143	0.0798937	0.39851	221	808	1029	0.10822	0	0.0977378	0.248015	0.12279
18S	1774	C	256	666	922	0.976995	0.167005	0.494453	481	1537	2018	0.301667	0	0.231843	184	1073	1257	0.140779	0	0	0.242099	0.20199
18S	1775	U	281	1512	1793	0.0433606	0	0.0415808	503	2005	2508	0.0617599	0	0.0581893	315	1019	1334	0.144511	0	0	0.0332567	0.024474
18S	1776	G	313	1134	1447	0.361878	0	0.265855	539	1299	1838	0.463042	0.0458966	0.31661	318	520	838	0.413852	0	0.29296	0.291808	0.0207367
18S	1777	G	658	428	1086	1.11291	0.187532	0.526949	646	809	1455	1.00808	0.223475	0.502184	358	288	646	1.00022	0.150018	0.500443	0.509858	0.0121055
18S	1778	C	1218	763	1981	0.232902	0	0.188983	1202	2122	3324	0.149303	0	0	637	412	1049	0.242804	0	0.195518	0.128167	0.0906669
18S	1779	G	2294	761	3055	0.185275	0	0	2454	1676	4130	0.31868	0	0	948	479	1427	0.0985605	0	0	0	0
18S	1780	G	2166	711	2877	0.00552853	0	0	2033	937	2970	0.0711283	0	0.0664259	1202	322	1524	0.127796	0	0	0.022142	0.0313135
18S	1781	A	2998	679	3677	0.202852	0	0	2745	1429	4174	0.240609	0	0	1619	272	1891	0.324237	0	0	0	0
18S	1782	G	2200	400	2600	0.32851	0	0.247349	1497	1110	2607	0.403655	0	0.287653	680	284	964	0.535199	0	0.348854	0.294619	0.041731
18S	1783	C	5094	913	6007	0.427291	0	0	3809	1750	5559	0.338799	0	0	2610	436	3046	0.562473	0	0	0	0
18S	1784	G	2781	686	3467	0.199318	0	0.166232	1912	478	2390	0.831595	0.129328	0.454132	844	193	1037	0.624395	0	0.384614	0.334993	0.12266
18S	1785	C	1761	743	2504	0.874101	0.120545	0.46651	1871	678	2549	0.808902	0.151998	0.447275	445	198	643	1.79808	0.268936	0.64297	0.518918	0.0880682
18S	1786	U	4121	1362	5483	0.150596	0	0	3629	1123	4752	0.0245623	0	0	1108	395	1503	0.166364	0	0.142716	0.047572	0.0672769
18S	1787	G	1226	413	1639	2.28783	0.43692	0.695977	1820	1472	3292	0.567375	0.129962	0.362061	503	180	683	1.76774	0.289708	0.639032	0.56569	0.145852
18S	1788	A	6871	461	7332	0.300067	0	0	6277	957	7234	0.292575	0	0	2555	292	2847	0.38997	0	0	0	0
18S	1789	G	6183	265	6448	0.112958	0	0	5759	1430	7189	0.216963	0	0	2002	295	2297	0.166154	0	0	0	0
18S	1790	A	6392	702	7094	0.172099	0	0	5478	732	6210	0.0417753	0	0	2487	271	2758	0.342681	0	0	0	0
18S	1791	A	6848	888	7736	0.20244	0	0	5320	675	5995	0.0613687	0	0.0578294	1732	367	2099	0.0808042	0	0	0.0192765	0.027261
18S	1792	G	5589	443	6032	0.146421	0	0.127738	5252	1264	6516	0.050202	0	0.0478092	1535	308	1843	0.100825	0	0.091636	0.0890612	0.0326816
18S	1793	A	4716	406	5122	0.396747	0.0065739	0.28409	5811	518	6329	0.113639	0	0.102057	1415	117	1532	0.335732	0	0.25147	0.212539	0.0792494
18S	1794	C	6875	1044	7919	0.108381	0	0	7471	934	8405	0.169078	0	0	2256	492	2748	0.308229	0	0	0	0
18S	1795	G	7921	533	8454	0.20221	0	0	6870	1877	8747	0.221638	0	0	1735	534	2269	0.208032	0	0	0	0
18S	1796	G	6547	546	7093	0.0659916	0	0	5482	751	6233	0.119584	0	0.106827	882	483	1365	0.296811	0	0.229007	0.111945	0.0935618
18S	1797	U	7222	628	7850	0.213479	0	0	6242	899	7141	0.043329	0	0	978	486	1464	0.104255	0	0.0944703	0.0314901	0.0445337
18S	1798	C	9709	1120	10829	0.517073	0	0	9516	1083	10599	0.430173	0	0	1282	784	2066	0.329415	0	0	0	0
18S	1799	G	4873	716	5589	0.0537229	0	0	4960	870	5830	0.059136	0	0.0558433	780	575	1355	0.00215503	0	0	0.0186144	0.0263248
18S	1800	A	4049	459	4508	0.0811094	0	0.0750396	4269	931	5200	0.111818	0	0.10059	689	463	1152	0.0907295	0	0.0832486	0.0862927	0.0106506
18S	1801	A	1669	352	2021	1.2276	0.22892	0.551208	3373	831	4204	0.267134	0	0.210857	429	215	644	0.812024	0.119957	0.448515	0.403527	0.142543
18S	1802	C	1770	427	2197	0.826125	0.00443933	0.452505	3945	1379	5324	0.0874763	0	0	517	358	875	0.243785	0	0.196183	0.216229	0.185277
18S	1803	U	1930	586	2516	0.40916	0	0.290439	5058	1290	6348	0.311596	0	0	687	382	1069	0.00630322	0	0	0.0968131	0.136914
18S	1804	U	100	144	244	12.8323	0.737491	0.927979	351	162	513	8.02246	0.711354	0.889357	32	34	66	17.0289	0.848592	0.945316	0.920884	0.0233894	1
18S	1805	G	780	835	1615	0.74747	0.00471493	0.427896	1571	902	2473	0.566559	0	0.361752	344	597	941	0.206216	0	0.171112	0.320253	0.108861
18S	1806	A	530	1671	2201	0.285362	0	0.222087	1434	1009	2443	0.573877	0	0.364721	305	366	671	0.936987	0.163231	0.484106	0.356972	0.107109
18S	1807	C	264	2220	2484	0.262356	0	0.207897	608	1918	2526	0.608469	0	0.378384	196	916	1112	0.359139	0	0.264415	0.283565	0.0709059
18S	1808	U	368	4973	5341	0.403035	0	0	966	5717	6683	0.435697	0	0	332	1682	2014	0.193962	0	0	0	0
18S	1809	A	244	2864	3108	0.308527	0	0.23584	669	2486	3155	0.420895	0	0.296284	262	1393	1655	0.128838	0	0.114194	0.21544	0.0757246
18S	1810	U	209	2333	2542	0.870206	0.0670515	0.465397	555	2495	3050	0.601857	0	0.375802	174	1828	2002	0.0185444	0	0.0182157	0.286472	0.19318
18S	1811	C	187	3445	3632	0.454974	0.0310395	0.312762	569	2046	2615	1.09502	0.196249	0.522772	168	1886	2054	0.101541	0	0.0922216	0.309252	0.175789
18S	1812	U	174	5579	5753	0.0102788	0	0	645	5313	5958	0.0656188	0	0	184	2602	2786	0.169509	0	0	0	0
18S	1813	A	266	7970	8236	0.27926	0	0	1030	7741	8771	0.322858	0	0	289	4161	4450	0.481882	0	0	0	0
18S	1814	G	299	5473	5772	0.139198	0	0.122208	1004	4954	5958	0.125401	0	0.111445	271	2318	2589	0.0129773	0	0	0.0778842	0.0552475
18S	1815	A	529	9653	10182	0.364174	0	0	1530	7154	8684	0.230217	0	0	470	2096	2566	0.00983422	0	0	0	0
18S	1816	G	1509	7916	9425	0.279723	0	0	4059	5862	9921	0.309557	0	0	1428	1481	2909	0.152245	0	0	0	0
18S	1817	G	932	6108	7040	0.0222033	0	0.021724	2339	3581	5920	0.286164	0	0.222523	806	1606	2412	0.0235668	0	0.0230335	0.0890937	0.0943506
18S	1818	A	1169	7053	8222	0.139037	0	0	2774	3679	6453	0.230575	0	0.187396	1087	740	1827	0.370666	0.0179971	0.270536	0.152644	0.113146
18S	1819	A	2855	3959	6814	0.0526698	0	0.0500414	5824	5158	10982	0.282986	0	0	2436	718	3154	0.263997	0	0	0.0166805	0.0235898
18S	1820	G	1087	3725	4812	0.476448	0.0556328	0.322744	2113	4482	6595	0.283807	0	0.221093	1004	419	1423	0.691199	0.162848	0.408873	0.31757	0.0767483
18S	1821	U	1338	8379	9717	0.341557	0	0	2774	5724	8498	0.00441882	0	0	1202	747	1949	0.200251	0	0.166912	0.0556374	0.0786831
18S	1822	A	1254	3871	5125	0.282592	0.0314342	0.220362	2601	3579	6180	0.448388	0.0635151	0.309612	1168	450	1618	0.503871	0.0985503	0.335187	0.288387	0.0492209
18S	1823	A	1566	3327	4893	0.272801	0.00927299	0.214366	3098	4372	7470	0.151912	0	0.131893	1547	408	1955	0.208242	0	0.172424	0.172895	0.0336709
18S	1824	A	2311	3169	5480	0.117124	0	0.104861	4549	4927	9476	0.108792	0	0	2175	392	2567	0.0998226	0	0	0.0349537	0.049432
18S	1825	A	3384	3375	6759	0.160473	0	0	6760	7254	14014	0.441058	0	0	2854	366	3220	0.306271	0	0	0	0
18S	1826	G	2972	1773	4745	0.18353	0	0.155098	5307	3624	8931	0.109162	0	0	2464	274	2738	0.201679	0	0	0.0516992	0.0731137
18S	1827	U	2855	2930	5785	0.0645677	0	0	5057	3767	8824	0.113162	0	0	2201	374	2575	0.136689	0	0	0	0
18S	1828	C	4382	1511	5893	0.157467	0	0	6467	4651	11118	0.357737	0	0	2573	762	3335	0.377158	0	0	0	0
18S	1829	G	2012	2319	4331	0.1595	0	0.137587	2088	1392	3480	1.24124	0.275222	0.55389	876	687	1563	0.46548	0.0596891	0.317768	0.336415	0.170466
18S	1830	U	2648	5091	7739	0.419255	0	0	3507	2014	5521	0.313141	0	0.2385	1171	843	2014	0.12209	0	0.108854	0.115785	0.0974906
18S	1831	A	1926	1368	3294	0.440789	0.0555263	0.306	2608	2268	4876	0.412428	0	0.292042	858	461	1319	0.726633	0.121149	0.421023	0.339688	0.0577939
18S	1832	A	1890	446	2336	0.966733	0.198416	0.49165	2155	1762	3917	0.650961	0.102165	0.394353	856	213	1069	1.11995	0.229131	0.528523	0.471509	0.0565959
18S	1833	C	4360	525	4885	0.155558	0	0	5360	2015	7375	0.214812	0	0	1825	345	2170	0.0299606	0	0	0	0
18S	1834	A	2440	339	2779	0.490412	0.0321756	0.329124	3297	1639	4936	0.174674	0	0.148726	1435	197	1632	0.301	0	0.23147	0.23644	0.073731
18S	1835	A	4050	304	4354	0.15042	0	0	5064	2146	7210	0.288217	0	0	2647	253	2900	0.348382	0	0	0	0
18S	1836	G	4034	374	4408	0.204448	0	0	4929	1522	6451	0.193539	0	0	2819	549	3368	0.447271	0	0	0	0
18S	1837	G	2598	286	2884	0.139411	0	0.122391	3560	1392	4952	0.0429437	0	0.0411834	1607	355	1962	0.0284768	0	0.0277021	0.0637587	0.0418227
18S	1838	U	3419	540	3959	0.231406	0	0	4244	1683	5927	0.168505	0	0	2190	374	2564	0.183899	0	0	0	0
18S	1839	U	2298	811	3109	0.0041229	0	0	3201	1330	4531	0.130416	0	0.115392	1086	607	1693	0.352853	0	0.260935	0.125443	0.106763
18S	1840	U	1428	1434	2862	0.0179416	0	0.0176314	1918	2137	4055	0.234281	0	0.18985	709	487	1196	0.990699	0.151527	0.497873	0.235118	0.198654
18S	1841	C	1030	1104	2134	0.339048	0.0361935	0.253289	1599	1917	3516	0.397716	0.0409859	0.284605	708	418	1126	1.13571	0.179292	0.531993	0.356629	0.124658
18S	1842	C	1208	986	2194	0.239823	0	0.193504	1976	1986	3962	0.203692	0	0.169259	902	1022	1924	0.218165	0	0.179169	0.180644	0.00995306
18S	1843	G	523	879	1402	0.935725	0.221522	0.483576	659	2452	3111	0.567388	0.119842	0.36207	266	1875	2141	0.0848947	0	0.0782852	0.307977	0.169823
18S	1844	U	677	1795	2472	0.00962843	0	0.00954043	981	3729	4710	0.0177622	0	0	324	4150	4474	0.54324	0	0	0.00318014	0.0044974
18S	1845	A	880	2369	3249	0.30906	0	0	1593	5337	6930	0.392986	0	0	379	2754	3133	0.332766	0	0	0	0
18S	1846	G	775	1712	2487	0.0914344	0	0	747	5023	5770	0.258407	0	0	269	2473	2742	0.258436	0	0	0	0
18S	1847	G	177	1529	1706	0.351474	0	0.26018	401	2746	3147	0.430107	0	0.300819	67	1473	1540	0.352354	0	0.260674	0.273891	0.0190419
18S	1848	U	134	3047	3181	0.313845	0	0	324	5608	5932	0.289151	0	0	42	2689	2731	0.318395	0	0	0	0
18S	1849	G	39	3055	3094	0.311901	0	0	81	5901	5982	0.331814	0	0	6	2200	2206	0.215476	0	0	0	0
18S	1850	A	19	1171	1190	0.997005	0.189731	0.49946	32	2457	2489	0.701874	0.0926156	0.41251	5	816	821	1.0842	0.173651	0.520503	0.477491	0.0467448
18S	1851	A	2	997	999	1.37881	0.2687	0.579866	29	1947	1976	1.01476	0.11748	0.503789	12	326	338	3.4748	0.499075	0.777038	0.620231	0.115147
18S	1852	C	1	2032	2033	0.0912269	0	0.083638	7	3475	3482	0.00522857	0	0	4	526	530	1.50013	0.195518	0.600472	0.228037	0.265556
18S	1853	C	15	2312	2327	0.0641562	0	0	13	3270	3283	0.0158546	0	0	10	914	924	0.277405	0	0.217347	0.072449	0.102458
18S	1854	U	0	3291	3291	0.339581	0	0	0	5419	5419	0.446984	0	0	0	1434	1434	0.180983	0	0	0	0
18S	1855	G	0	1349	1349	0.868897	0.0985854	0.465109	0	1511	1511	1.22011	0.146662	0.549736	0	518	518	1.42346	0.168522	0.587835	0.534227	0.0512887
18S	1856	C	0	2691	2691	0.0932888	0	0	0	2607	2607	0.150907	0	0.131164	0	1218	1218	0.0319661	0	0	0.0437214	0.0618314
18S	1857	G	0	2502	2502	0.0453633	0	0.0434114	0	1395	1395	1.27468	0.146976	0.560555	0	1521	1521	0.216689	0	0	0.201322	0.254633
18S	1858	G	0	2350	2350	0.190056	0	0.159761	0	2432	2432	0.329209	0	0.24775	0	993	993	0.332618	0	0.249786	0.219099	0.0419666
18S	1859	A	0	1936	1936	0.528934	0.0822261	0.346066	0	2413	2413	0.411535	0	0.291637	0	1293	1293	0.0876352	0	0.0806314	0.239445	0.114475
18S	1860	A	0	3486	3486	0.194166	0	0	0	5097	5097	0.378089	0	0	0	2663	2663	0.516479	0	0	0	0
18S	1861	G	0	4913	4913	0.467707	0	0	0	5240	5240	0.388999	0	0	0	1810	1810	0.218805	0	0	0	0
18S	1862	G	0	3230	3230	0.110808	0	0	0	1794	1794	1.16883	0.174446	0.53906	0	1360	1360	0.126133	0	0.112078	0.217046	0.23225
18S	1863	A	0	2791	2791	0.0153693	0	0	0	2934	2934	0.263525	0	0.208619	0	771	771	0.984729	0.0571992	0.496477	0.235032	0.203545
18S	1864	U	0	3025	3025	0	0	0	0	4868	4868	0	0	0	0	1011	1011	0	0	0	0	0
18S	1865	C	0	3095	3095	0	0	0	0	5423	5423	0	0	0	0	2220	2220	0	0	0	0	0
18S	1866	A	0	1724	1724	0	0	0	0	3007	3007	0	0	0	0	1219	1219	0	0	0	0	0
18S	1867	U	0	2041	2041	0	0	0	0	4743	4743	0	0	0	0	1800	1800	0	0	0	0	0
18S	1868	U	0	2672	2672	0	0	0	0	5647	5647	0	0	0	0	1874	1874	0	0	0	0	0
18S	1869	A	0	109	109	0	0	0	0	142	142	0	0	0	0	63	63	0	0	0	0	0
28S	1	C	1581	0	1581	0	0	0	2964	0	2964	0	0	0	902	0	902	0	0	0	0	0
28S	2	G	799	0	799	0	0	0	1163	0	1163	0	0	0	280	0	280	0	0	0	0	0
28S	3	C	711	0	711	0	0	0	1285	0	1285	0	0	0	359	0	359	0	0	0	0	0
28S	4	G	605	0	605	0	0	0	988	0	988	0	0	0	287	0	287	0	0	0	0	0
28S	5	A	305	0	305	0	0	0	676	0	676	0	0	0	150	0	150	0	0	0	0	0
28S	6	C	221	0	221	0	0	0	555	0	555	0	0	0	156	0	156	0	0	0	0	0
28S	7	C	644	0	644	0.903945	0	0.475162	627	0	627	0.684678	0	0.406799	219	0	219	1.05682	0	0.51495	0.465637	0.0446631
28S	8	U	894	0	894	0.950143	0	0.487496	792	0	792	0.513633	0	0.339621	323	0	323	1.23728	0	0.553792	0.460303	0.0895244
28S	9	C	1004	0	1004	1.26081	0	0.557926	736	0	736	0.837977	0	0.45626	247	0	247	2.81254	0	0.738489	0.584225	0.11671
28S	10	A	1941	0	1941	0.353582	0	0.261319	1089	0	1089	0.323558	0	0.24463	546	0	546	1.05359	0	0.513504	0.339818	0.123004
28S	11	G	2316	0	2316	0.299199	0	0.230372	1124	0	1124	0.383368	0	0.277305	797	0	797	0.591841	0	0.372089	0.293255	0.0589451
28S	12	A	2147	0	2147	0.690555	0	0.408591	933	0	933	0.876112	0	0.46725	646	0	646	1.30982	0	0.567446	0.481095	0.0655873
28S	13	U	4073	0	4073	0.000687285	0	0.000686982	1615	0	1615	0.241536	0	0.194643	1490	0	1490	0.0596915	0	0.0563648	0.0838983	0.0815407
28S	14	C	9625	0	9625	0.518269	0	0	5690	0	5690	0.603626	0	0	5514	0	5514	0.750207	0	0	0	0
28S	15	A	6975	2	6977	0.15365	0	0	2550	14	2564	0.208867	0	0.172835	2528	7	2535	0.235467	0	0	0.0576117	0.0814752
28S	16	G	4473	36	4509	0.501976	0	0.33426	1904	15	1919	0.854439	0	0.460883	2125	63	2188	0.0635348	0	0	0.265047	0.194415
28S	17	A	3302	69	3371	1.2423	0.0844706	0.554103	1144	92	1236	2.3561	0.208084	0.702205	1129	50	1179	0.907542	0	0.475977	0.577428	0.0938183
28S	18	C	5962	414	6376	0.197463	0	0.164923	1334	643	1977	1.26674	0.0766791	0.558962	1518	82	1600	0.387237	0	0.279268	0.334385	0.16552
28S	19	G	2272	5008	7280	0.0762899	0	0.0708913	845	3843	4688	0.0452051	0	0.0432588	358	849	1207	0.875552	0	0.46703	0.193727	0.193583
28S	20	U	2207	15585	17792	0.624849	0	0	1066	10659	11725	0.589534	0	0	409	2985	3394	0.421303	0	0	0	0
28S	21	G	1956	10909	12865	0.466655	0	0	663	5877	6540	0.0955987	0	0	310	2989	3299	0.465869	0	0	0	0
28S	22	G	1214	4963	6177	0.19127	0	0.160582	934	3645	4579	0.55589	0	0.357331	374	841	1215	0.638615	0	0.389924	0.302612	0.101309
28S	23	C	2292	6471	8763	0.23262	0	0	1524	5320	6844	0.0844818	0	0.0779111	370	1829	2199	0.161798	0	0	0.0259704	0.0367276
28S	24	G	1870	2700	4570	0.502897	0	0.334667	1588	2665	4253	0.978917	0.110812	0.494732	349	963	1312	0.512372	0	0.338958	0.389452	0.0744644
28S	25	A	1333	1904	3237	1.03081	0.12885	0.507664	1189	8495	9684	0.106737	0	0	395	567	962	1.18267	0.183939	0.542103	0.349922	0.247832
28S	26	C	1628	1613	3241	0.87191	0.0615527	0.465863	1338	9067	10405	0.139699	0	0	358	894	1252	0.734974	0.113224	0.423817	0.29656	0.210401
28S	27	C	2669	972	3641	0.388489	0	0.279848	2066	8424	10490	0.160264	0	0	753	1288	2041	0.0213897	0	0.0209518	0.100267	0.127271
28S	28	C	4527	1207	5734	0.265952	0	0	4492	11909	16401	0.509025	0	0	1521	1345	2866	0.313851	0	0	0	0
28S	29	G	2416	1299	3715	0.150951	0	0.131184	1736	5051	6787	0.336939	0	0.252051	827	1105	1932	0.148181	0	0.129115	0.170783	0.057471
28S	30	C	1340	2429	3769	0.0590746	0	0.0557934	1914	7199	9113	0.0726002	0	0	575	1713	2288	0.0277122	0	0	0.0185978	0.0263013
28S	31	U	1266	3708	4974	0.191169	0	0	1665	11603	13268	0.419904	0	0	468	2710	3178	0.270756	0	0	0	0
28S	32	G	603	3225	3828	0.0850178	0	0.078375	765	6360	7125	0.0604001	0	0.0569673	208	2698	2906	0.176914	0	0	0.0451141	0.033076
28S	33	A	671	2426	3097	0.386622	0.0044872	0.278888	880	4289	5169	0.326005	0	0.245891	245	2302	2547	0.0396695	0	0	0.174926	0.124423
28S	34	A	724	2400	3124	0.345376	0	0.256774	909	2693	3602	0.687409	0	0.407442	326	1308	1634	0.507292	0	0.336695	0.333637	0.0615479
28S	35	U	1040	3240	4280	0.0752887	0	0	1044	3386	4430	0.0862258	0	0.0793976	463	2467	2930	0.254517	0	0	0.0264659	0.0374284
28S	36	U	1029	2950	3979	0.00117253	0	0.00117145	1096	2717	3813	0.109401	0	0.098636	420	1649	2069	0.0487708	0	0.0465243	0.0487772	0.0398216
28S	37	U	831	6963	7794	0.540103	0	0	563	4335	4898	0.308898	0	0	263	3891	4154	0.572841	0	0	0	0
28S	38	A	391	2470	2861	0.401949	0	0.286779	280	839	1119	1.60795	0.335075	0.616768	175	992	1167	0.6123	0.0387805	0.37997	0.427839	0.138905
28S	39	A	661	3619	4280	0.125064	0	0	377	1138	1515	0.582249	0.0434402	0.368142	349	1231	1580	0.0139082	0	0.013726	0.127289	0.170401
28S	40	G	355	1459	1814	1.21714	0.220406	0.549105	199	578	777	1.83789	0.273624	0.647919	131	653	784	0.921515	0.0801126	0.479895	0.558973	0.0689493
28S	41	C	350	3006	3356	0.153255	0	0.132924	351	774	1125	0.747681	0	0.428031	150	898	1048	0.265777	0	0.21013	0.257028	0.124958
28S	42	A	150	3168	3318	0.123042	0	0.109591	214	635	849	1.08003	0.00245104	0.519531	56	665	721	0.595337	0	0.373497	0.334206	0.169648
28S	43	U	332	4606	4938	0.303577	0	0	460	1245	1705	0.0948678	0	0	139	768	907	0.0693465	0	0.0649163	0.0216388	0.0306018
28S	44	A	163	2760	2923	0.145379	0	0.126965	287	690	977	0.530913	0.0499816	0.347027	79	484	563	0.398838	0.00205092	0.285483	0.253158	0.0927021
28S	45	U	214	2835	3049	0.0757887	0	0.0704709	299	1514	1813	0.176326	0	0	91	460	551	0.313084	0	0.238763	0.103078	0.100165
28S	46	U	467	3602	4069	0.266648	0	0	1051	1486	2537	0.409067	0	0	254	631	885	0.326085	0	0	0	0
28S	47	A	188	4252	4440	0.331414	0	0	344	1213	1557	0.15634	0	0.135278	87	479	566	0.114364	0	0.10279	0.0793558	0.0576592
28S	48	G	85	1787	1872	0.674557	0.129311	0.402955	191	796	987	1.01233	0.177283	0.503316	27	338	365	0.809775	0.0735613	0.448122	0.451464	0.04104
28S	49	U	176	2614	2790	0.0297464	0	0.0288972	231	1577	1808	0.130404	0	0.115417	70	276	346	0.915498	0.0864674	0.478663	0.207659	0.194857
28S	50	C	363	1653	2016	0.37482	0.00641554	0.27273	527	1407	1934	0.133339	0	0.117705	161	546	707	0.111347	0	0	0.130145	0.111689
28S	51	A	144	2250	2394	0.151408	0	0.131546	141	2024	2165	0.0949728	0	0.0867719	25	398	423	0.691274	0.0404036	0.4093	0.209206	0.142664
28S	52	G	112	1440	1552	0.81745	0.128982	0.449938	153	2308	2461	0.0294205	0	0	19	253	272	1.89792	0.360443	0.655754	0.368564	0.273824
28S	53	C	126	3542	3668	0.326538	0	0	249	3423	3672	0.381372	0	0	26	1081	1107	0.35013	0	0	0	0
28S	54	G	243	2163	2406	0.0275354	0	0.0268084	383	2129	2512	0.0404165	0	0	41	1309	1350	0.476215	0	0	0.00893613	0.0126376
28S	55	G	257	1650	1907	0.297741	0	0.229523	384	2297	2681	0.114848	0	0	25	622	647	0.224554	0	0.183608	0.13771	0.0991635
28S	56	A	355	2102	2457	0.0646596	0	0	644	2855	3499	0.373333	0	0	63	753	816	0.0601387	0	0	0	0
28S	57	G	580	3668	4248	0.53486	0	0	1075	2356	3431	0.40193	0	0	72	1210	1282	0.470486	0	0	0	0
28S	58	G	470	2163	2633	0.248346	0	0	680	652	1332	0.578145	0.0921119	0.366519	87	1028	1115	0.408742	0	0	0.122173	0.172779
28S	59	A	589	1356	1945	0.033162	0	0	1046	800	1846	0.0154545	0	0	138	577	715	0.077545	0	0	0	0
28S	60	G	451	994	1445	0.141863	0	0.124313	680	376	1056	0.540755	0.0586248	0.351183	85	251	336	0.819255	0.165701	0.45106	0.308852	0.136711
28S	61	A	324	539	863	0.786934	0.0660095	0.440668	556	270	826	0.752586	0.0748127	0.429711	112	111	223	1.40804	0.238579	0.58581	0.485396	0.0711439
28S	62	A	410	474	884	0.665976	0	0.400023	693	350	1043	0.239602	0	0.193439	156	104	260	1.0186	0	0.505568	0.366343	0.129632
28S	63	G	378	243	621	1.2288	0	0.551725	427	315	742	0.523628	0	0.343976	130	146	276	0.799599	0	0.445214	0.446972	0.0848225
28S	64	A	294	179	473	1.53315	0.12601	0.605738	323	426	749	0.265022	0	0.209721	110	104	214	1.13395	0	0.532547	0.449335	0.172048
28S	65	A	346	139	485	1.39252	0.158486	0.582532	299	332	631	0.440876	0	0.306314	129	133	262	0.701141	0	0.413082	0.433976	0.113729
28S	66	A	494	93	587	1.21009	0.107871	0.547952	314	253	567	0.652367	0	0.395229	214	77	291	0.914307	0	0.478474	0.473885	0.0624332
28S	67	C	1211	129	1340	0.09623	0	0.0878424	399	239	638	0.665849	0	0.400081	335	117	452	0.681359	0	0.405776	0.2979	0.148551
28S	68	U	2043	499	2542	0.350841	0	0	683	1205	1888	0.410382	0	0	774	275	1049	0.0981905	0	0	0	0
28S	69	A	1335	152	1487	0.332407	0	0.249605	554	229	783	0.759651	0	0.432019	538	80	618	0.878119	0	0.467955	0.383193	0.0955935
28S	70	A	788	89	877	1.56598	0.149696	0.610557	323	142	465	2.41497	0.340038	0.707617	399	40	439	2.04851	0.187321	0.672472	0.663549	0.0401238
28S	71	C	1672	87	1759	0.330934	0	0.248754	493	151	644	1.75998	0.336925	0.638037	726	72	798	0.809554	0	0.447687	0.444826	0.158937
28S	72	C	3756	111	3867	0.426206	0	0	2008	212	2220	0.198639	0	0	2297	75	2372	0.42528	0	0	0	0
28S	73	A	4271	308	4579	0.52687	0	0	2886	177	3063	0.407648	0	0	3461	37	3498	0.635759	0	0	0	0
28S	74	G	4366	251	4617	0.552753	0	0	3332	193	3525	0.480135	0	0	3438	29	3467	0.641484	0	0	0	0
28S	75	G	1924	384	2308	0.0792647	0	0	1952	347	2299	0.156836	0	0	1439	25	1464	0.072135	0	0	0	0
28S	76	A	1626	300	1926	0.0616329	0	0.0580832	1993	470	2463	0.21324	0	0	1242	28	1270	0.00903051	0	0	0.0193611	0.0273807
28S	77	U	1306	371	1677	0.16223	0	0.139657	2082	611	2693	0.285387	0	0	906	27	933	0.253105	0	0.202155	0.113937	0.0845095
28S	78	U	532	300	832	1.26777	0.162362	0.559335	1129	707	1836	0.0983911	0	0.0896219	352	25	377	1.87222	0.236652	0.652438	0.433798	0.24632
28S	79	C	287	108	395	3.19983	0.371007	0.762354	636	570	1206	0.613569	0.121044	0.380451	85	19	104	7.49651	0.557722	0.883295	0.675366	0.214302
28S	80	C	130	137	267	4.48085	0.458211	0.818103	408	580	988	0.863768	0.163296	0.463704	33	22	55	10.8462	0.525546	0.916967	0.732925	0.194599
28S	81	C	343	166	509	1.47257	0.215732	0.596035	514	432	946	0.78646	0.136992	0.440494	72	56	128	2.73299	0.170981	0.733642	0.590057	0.119752
28S	82	U	750	933	1683	0.364166	0	0	821	727	1548	0.00433972	0	0	196	33	229	0.771643	0	0.436624	0.145541	0.205826
28S	83	C	992	356	1348	0.190429	0	0	951	778	1729	0.143513	0	0	191	111	302	0.241107	0	0.194786	0.0649287	0.091823
28S	84	A	1366	221	1587	0.315533	0	0	1350	677	2027	0.312245	0	0	327	85	412	0.101991	0	0	0	0
28S	85	G	689	180	869	0.40258	0	0.287264	654	404	1058	0.374746	0	0.27278	153	90	243	0.691894	0.00239264	0.40994	0.323328	0.0615286
28S	86	U	1095	804	1899	0.325883	0	0	1169	682	1851	0.245674	0	0	265	257	522	0.0825154	0	0	0	0
28S	87	A	549	761	1310	0.132418	0	0.117013	819	352	1171	0.24434	0	0.196496	214	614	828	0.356065	0	0	0.104503	0.0807054
28S	88	A	414	434	848	0.979715	0.164038	0.495171	602	480	1082	0.378558	0	0.274788	163	256	419	0.636349	0	0.38945	0.38647	0.0899957
28S	89	C	309	765	1074	0.587163	0.0535939	0.370162	902	929	1831	0.254888	0	0	171	514	685	0.0878847	0	0.0808933	0.150352	0.158899
28S	90	G	362	1237	1599	0.116597	0	0.10448	998	632	1630	0.178943	0	0	121	578	699	0.303635	0	0.23317	0.11255	0.095362
28S	91	G	234	1056	1290	0.469068	0.0167502	0.319465	302	466	768	0.792963	0.119095	0.442585	50	277	327	2.24353	0.374401	0.692345	0.484798	0.155126
28S	92	C	272	3128	3400	0.494724	0	0	308	1576	1884	0.352278	0	0	78	1424	1502	0.301345	0	0	0	0
28S	93	G	181	2133	2314	0.211946	0	0	299	456	755	0.687566	0.0755894	0.40775	53	1122	1175	0.0328515	0	0	0.135917	0.192215
28S	94	A	117	2541	2658	0.32526	0	0	273	1387	1660	0.269008	0	0	41	1495	1536	0.258519	0	0	0	0
28S	95	G	99	1644	1743	0.104224	0	0.0944357	137	834	971	0.401589	0	0.286735	35	1202	1237	0.0102764	0	0	0.127057	0.11931
28S	96	U	167	2699	2866	0.385754	0	0	245	846	1091	0.262342	0	0.207973	61	2591	2652	0.602329	0	0	0.0693242	0.0980393
28S	97	G	118	1435	1553	0.196339	0	0.164205	126	1017	1143	0.212898	0	0.175655	32	1279	1311	0.101609	0	0	0.113287	0.0802421
28S	98	A	95	907	1002	0.826022	0.157752	0.452609	130	708	838	0.726208	0.0221917	0.420986	61	1332	1393	0.201969	0	0	0.291198	0.206313
28S	99	A	143	750	893	0.860639	0.139724	0.462828	196	540	736	0.970556	0.0967172	0.492868	90	315	405	1.72025	0.25739	0.63296	0.529552	0.0741416
28S	100	C	565	920	1485	0.015418	0	0.0151939	1322	1033	2355	0.400929	0	0	395	523	918	0.0383871	0	0.0370068	0.0174003	0.0151883
28S	101	A	262	1501	1763	0.214582	0	0	671	1841	2512	0.426104	0	0	207	697	904	0.0490731	0	0	0	0
28S	102	G	161	1107	1268	0.113563	0	0.102054	309	1875	2184	0.269097	0	0	109	403	512	0.596231	0	0.373981	0.158678	0.15784
28S	103	G	110	1627	1737	0.292539	0	0	126	1254	1380	0.233341	0	0.189306	61	511	572	0.139519	0	0.122625	0.103977	0.0784005
28S	104	G	75	783	858	0.481607	0.0111539	0.325313	138	552	690	1.58534	0.170234	0.613546	54	203	257	1.36744	0.166622	0.57855	0.505803	0.128423
28S	105	A	74	887	961	0.289328	0	0.224583	144	908	1052	0.666899	0	0.400312	47	284	331	0.593407	0	0.373119	0.332671	0.0772319
28S	106	A	78	1286	1364	0.127383	0	0	95	2739	2834	0.453471	0	0	43	566	609	0.212204	0	0	0	0
28S	107	G	42	1324	1366	0.159116	0	0	42	1814	1856	0.155376	0	0	19	746	765	0.447346	0	0	0	0
28S	108	A	38	1515	1553	0.331968	0	0	34	2738	2772	0.515939	0	0	18	513	531	0.247953	0	0	0	0
28S	109	G	60	559	619	0.789892	0.142366	0.441705	82	989	1071	0.331779	0	0.249299	22	251	273	0.551298	0	0.356216	0.349074	0.0787117
28S	110	C	151	530	681	0.50448	0.0223933	0.335646	141	928	1069	0.257092	0	0.204666	56	191	247	0.637455	0	0.390257	0.31019	0.0778763
28S	111	C	381	557	938	0.0425512	0	0.0408562	316	597	913	0.451982	0.005686	0.311521	94	152	246	0.601664	0	0.376601	0.242993	0.145381
28S	112	C	651	553	1204	0.216201	0	0	381	502	883	0.4681	0.00117314	0.319093	172	137	309	0.223477	0	0.18314	0.167411	0.130743
28S	113	A	597	461	1058	0.142073	0	0	466	498	964	0.200368	0	0.167067	273	121	394	0.117862	0	0	0.0556889	0.078756
28S	114	G	293	177	470	0.93857	0.125477	0.484687	290	631	921	0.1812	0	0.153545	117	63	180	0.898097	0.0576278	0.474538	0.370923	0.153766
28S	115	C	731	345	1076	0.294708	0	0	551	380	931	0.0284692	0	0.0277101	543	134	677	0.60844	0	0	0.0092367	0.0130627
28S	116	G	378	248	626	0.229807	0	0.187107	546	262	808	0.159648	0	0.137817	250	66	316	0.0561865	0	0	0.108308	0.0791847
28S	117	C	629	181	810	0.133525	0	0	790	280	1070	0.201494	0	0	159	34	193	0.537228	0	0.350654	0.116885	0.1653
28S	118	C	922	259	1181	0.502491	0	0	1127	319	1446	0.475843	0	0	237	59	296	0.0995511	0	0	0	0
28S	119	G	502	122	624	0.103289	0	0	718	269	987	0.247728	0	0	188	116	304	0.197195	0	0	0	0
28S	120	A	303	104	407	0.243355	0	0.196111	302	514	816	0.166816	0	0	95	118	213	0.0812565	0	0.0754762	0.0905291	0.0807665
28S	121	A	73	100	173	1.75083	0.308826	0.637806	57	340	397	0.62426	0.0989217	0.384931	42	107	149	0.462593	0	0.317731	0.446822	0.137804
28S	122	U	7	150	157	1.52686	0.18122	0.60577	14	451	465	0.188197	0	0.158676	2	200	202	0.15988	0	0	0.254815	0.256478
28S	123	C	34	225	259	0.292265	0	0.22684	24	176	200	1.5524	0.279432	0.6094	18	94	112	0.418781	0.00478155	0.297022	0.377754	0.166286
28S	124	C	29	150	179	0.62037	0	0.384174	20	232	252	0.682477	0	0.406593	3	74	77	0.963533	0.144059	0.493939	0.428236	0.0473523
28S	125	C	17	149	166	0.429075	0	0.30151	13	191	204	0.710298	0.0220818	0.416495	15	105	120	0.103857	0	0.0947951	0.270933	0.133101
28S	126	C	53	260	313	0.387721	0	0	30	198	228	0.306065	0	0.235127	15	155	170	0.345679	0	0	0.0783758	0.11084
28S	127	G	9	126	135	0.679984	0	0.406535	10	235	245	0.292096	0	0.226777	12	45	57	1.34349	0.00544598	0.577534	0.403616	0.143211
28S	128	C	17	117	134	0.763128	0	0.434652	45	152	197	0.642649	0	0.392434	29	32	61	1.18566	0	0.546506	0.457864	0.0650059
28S	129	C	26	119	145	0.679224	0	0.406143	73	191	264	0.189392	0	0.159741	36	50	86	0.511494	0	0.340996	0.302294	0.104249
[truncated: 5,212 more rows]
