# Supplementary material for: Profiling of ribose methylations in ribosomal RNA from diffuse large B-cell lymphoma patients for evaluation of ribosomes as drug targets
Source: NAR Cancer. 2020 Dec 22;2(4):zcaa035. doi: 10.1093/narcan/zcaa035 (PMC8210301; doi:10.1093/narcan/zcaa035)
Supplement: zcaa035_Supplemental_Files [file zcaa035_supplemental_files.zip › Data_S1_Overview.xls]

## Sheet: Overview
raw data		Green: barcode correction
			Note:																																			Dublicates
SSU				HT		OCI_Ly3		RL		U2932		DLBCL_0615594		DLBCL_029067		DLBCL_0419157		DLBCL_0932283		DLBCL_11_14420		DLBCL_12_003909		DLBCL_12_33637		DLBCL_13_34824		DLBCL_13_34950		DLBCL_2023999		DLBCL_3017349		DLBCL_5012726		DLBCL_5014505		DLBCL_6008010		DLBCL_7019632		DLBCL_8019179		DLBCL_9016714		reactive_lymphnode_0130628		reactive_lymphnode_0215017
Old_pos	New_pos	nucl		RMS	Stdev	RMS	Stdev	RMS	Stdev	RMS	Stdev	RMS	Stdev	RMS	Stdev	RMS	Stdev	RMS	Stdev	RMS	Stdev	RMS	Stdev	RMS	Stdev	RMS	Stdev	RMS	Stdev	RMS	Stdev	RMS	Stdev	RMS	Stdev	RMS	Stdev	RMS	Stdev	RMS	Stdev	RMS	Stdev	RMS	Stdev	RMS	Stdev	RMS	Stdev
27	27	A	A27	0.954144	0.0171174	0.947533	0.0331372	0.942143	0.022536	0.956689	0.010221	0.939214	0.0351371	0.964343	0.02063	0.973082	0.0133221	0.964368	0.0183206	0.944341	0.0338977	0.963853	0.0225955	0.940413	0.0267171	0.992932	0.00535496	0.938977	0.0755051	0.949737	0.0502847	0.934346	0.0346587	0.989636	0.00221279	0.947476	0.0537818	0.96467	0.0153418	0.965359	0.0185325	0.988952	0.000398393	0.944691	0.0241852	0.965361	0.0164904	0.960962	0.0189847
99	99	A	A99	0.95103	0.0276384	0.945733	0.030211	0.929012	0.0146678	0.944033	0.0239843	0.928596	0.0298498	0.947657	0.0267917	0.968816	0.00691092	0.960974	0.00661916	0.915907	0.0584643	0.900592	0.0627577	0.956149	0.0121556	0.943456	0.0327001	0.915483	0.0571842	0.916642	0.0872703	0.937607	0.0492277	0.942154	0.0206558	0.958644	0.0328674	0.94384	0.0112539	0.970504	0.0123909	0.939942	0.0220619	0.868248	0.0452575	0.953529	0.0254734	0.946399	0.037007
116	116	U	U116	0.953207	0.0182759	0.935589	0.0169314	0.913098	0.0415125	0.94742	0.0379979	0.913896	0.0657694	0.969121	0.00548783	0.972522	0.00713737	0.972292	0.00812666	0.959319	0.00985034	0.952824	0.00684877	0.96148	0.0125879	0.953861	0.0212907	0.925739	0.0387789	0.93514	0.0107444	0.956476	0.0121567	0.942443	0.0093646	0.9492	0.00621792	0.979713	0.00181867	0.978737	0.0074027	0.930545	0.00967469	0.933052	0.0117337	0.968449	0.00907124	0.957032	0.0132864
121	121	U	U121	0.942389	0.0123452	0.95286	0.00628088	0.90697	0.0157889	0.958506	0.00477677	0.969584	0.0136441	0.953817	0.00739765	0.969037	0.0171354	0.961125	0.0109752	0.962747	0.0179225	0.939136	0.0130606	0.908867	0.0384758	0.948813	0.00891524	0.917777	0.0234332	0.931237	0.0110074	0.949591	0.0222431	0.960712	0.00861078	0.943726	0.00593589	0.926415	0.00900174	0.956134	0.0267546	0.95203	0.011229	0.88475	0.0202676	0.962283	0.0137806	0.960429	0.0105805
159	159	A	A159	0.974695	0.0041293	0.891964	0.0203328	0.976036	0.00709657	0.968844	0.0234962	0.977675	0.0158122	0.980272	0.00674183	0.987891	0.00549483	0.985426	0.00884171	0.973586	0.0135532	0.963941	0.0225106	0.981368	0.0076144	0.974337	0.00927817	0.975509	0.0103948	0.96866	0.010773	0.976601	0.00883909	0.961964	0.0190469	0.977283	0.00892343	0.975082	0.0183205	0.978553	0.00899526	0.976068	0.0151219	0.976837	0.0292764	0.983897	0.00592124	0.981448	0.00265037
166	166	A	A166	0.975161	0.0183524	0.970215	0.0115172	0.987877	0.00477468	0.987552	0.00323031	0.989118	0.00769737	0.973565	0.00771473	0.985706	0.00436484	0.988424	0.00643961	0.977125	0.0144172	0.974971	0.00260453	0.974186	0.023612	0.966787	0.0151351	0.969067	0.0185663	0.940978	0.0321427	0.976934	0.014747	0.978053	0.00111047	0.946284	0.00991853	0.972306	0.00771277	0.974637	0.0106964	0.98186	0.00189071	0.968322	0.0254191	0.973956	0.0100703	0.980513	0.0032287
172	172	U	U172	0.890677	0.0395059	0.840513	0.0384776	0.867244	0.0920287	0.869241	0.085915	0.856944	0.0403674	0.930568	0.013476	0.740546	0.00824462	0.961824	0.00867957	0.851893	0.00941545	0.904581	0.0244341	0.923592	0.00772323	0.825787	0.0395023	0.888275	0.0152302	0.86972	0.0419765	0.894993	0.0295133	0.907074	0.0233741	0.884141	0.00442302	0.830727	0.0718253	0.923163	0.0272136	0.844788	0.0175239	0.870995	0.0590963	0.922949	0.0393774	0.943702	0.00717553
174	174	C	C174	0.805267	0.0512496	0.357804	0.0283987	0.889405	0.0138938	0.89756	0.0177141	0.486894	0.0629178	0.755746	0.0725855	0.685416	0.0887665	0.946948	0.0108686	0.896815	0.0437988	0.927669	0.00217914	0.834457	0.0508827	0.807822	0.0265264	0.699504	0.109775	0.785337	0.0456702	0.711567	0.0873654	0.630342	0.0395604	0.795083	0.0638773	0.754834	0.0207105	0.75755	0.0664268	0.877726	0.020338	0.718628	0.149066	0.869702	0.0700193	0.862687	0.00179825
354	354	U	U354	0.598936	0.138304	0.182629	0.176711	0.296512	0.230818	0.407011	0.144006	0.880556	0.0249906	0.900735	0.0409332	0.796253	0.0233872	0.891074	0.0223494	0.866104	0.0302212	0.856199	0.0168023	0.608033	0.178184	0.366158	0.151395	0.642709	0.0844215	0.647805	0.147947	0.901476	0.0601779	0.703473	0.0425389	0.823592	0.0290484	0.924989	0.0151244	0.735045	0.0605318	0.650209	0.0588497	0.437064	0.0799915	0.932692	0.0246405	0.860373	0.0565677
428	428	U	U428	0.938079	0.00818874	0.899054	0.00552609	0.924669	0.0140891	0.922189	0.0330265	0.902431	0.0729943	0.950301	0.0063701	0.953493	0.0147682	0.97998	0.00487751	0.964711	0.0292836	0.960164	0.026442	0.950511	0.0281809	0.882112	0.049568	0.903344	0.0519434	0.94428	0.0412395	0.978054	0.0171116	0.945554	0.0109019	0.931964	0.0166657	0.978286	0.00500438	0.925656	0.0269476	0.912143	0.0139571	0.908336	0.0178452	0.976233	0.0125026	0.956304	0.00753329
436	436	G	G436	0.53613	0.129537	0.0780991	0.0643564	0.382103	0.113689	0.0156359	0.0111135	0.566687	0.283635	0.555181	0.0522403	0.451548	0.0210013	0.511854	0.0676556	0.418605	0.0959125	0.628845	0.0683825	0.226097	0.155374	0.651528	0.0768327	0.609341	0.189851	0.668427	0.0608211	0.474864	0.0857784	0.693678	0.0625711	0.699342	0.0445622	0.206461	0.0114237	0.683168	0.0861802	0.723753	0.0366676	0.107766	0.0797544	0.66687	0.103802	0.59602	0.0395505
462	462	C	C462	0.696141	0.225589	0.761904	0.197378	0.790132	0.101397	0.758003	0.111606	0.559439	0.346453	0.555033	0.385686	0.667705	0.138475	0.637217	0.15	0.66694	0.206455	0.722356	0.155414	0.639773	0.376017	0.86581	0.155474	0.792691	0.25364	0.702495	0.306388	0.628036	0.371221	0.878673	0.131482	0.747712	0.254082	0.70032	0.0585237	0.768575	0.185681	0.89773	0.111954	0.529929	0.105324	0.517569	0.324008	0.502423	0.311496
468	468	A	A468	0.880493	0.0861982	0.955516	0.0274388	0.945627	0.0182285	0.951078	0.0165437	0.928058	0.0257571	0.90174	0.0390664	0.934172	0.0374361	0.925833	0.0215334	0.908542	0.0247276	0.8816	0.0498217	0.819356	0.097013	0.781815	0.0581078	0.811716	0.0793494	0.765699	0.0567567	0.825497	0.0990617	0.8718	0.010473	0.792503	0.107848	0.916309	0.0136185	0.949928	0.00579837	0.886894	0.0112487	0.856045	0.109435	0.951808	0.0376706	0.919604	0.0712388
484	484	A	A484	0.967934	0.00694693	0.965406	0.00771515	0.916558	0.0690833	0.9312	0.0568526	0.89433	0.0690027	0.967747	0.011635	0.942423	0.019657	0.946243	0.0322976	0.977216	0.0148816	0.948201	0.0159546	0.987405	0.00903567	0.941812	0.0627467	0.967966	0.0297641	0.934305	0.0230999	0.934876	0.0467394	0.953387	0.0229713	0.901795	0.0708727	0.927879	0.0221762	0.962649	0.00455634	0.944974	0.0240499	0.964146	0.0302621	0.975905	0.00328296	0.915398	0.07539
509	509	G	G509	0.906558	0.0487935	0.921553	0.0410837	0.903959	0.0298807	0.865033	0.0386087	0.967688	0.00967127	0.961462	0.0277185	0.907262	0.0270162	0.88496	0.0658991	0.844256	0.0504876	0.819108	0.0280534	0.936746	0.0870213	0.899562	0.0502543	0.952067	0.0565225	0.881884	0.0306591	0.894106	0.0680824	0.921748	0.00921956	0.868204	0.0840438	0.796239	0.0273167	0.943691	0.0319676	0.907709	0.0325143	0.833038	0.0978299	0.91205	0.0414743	0.935924	0.0350483
512	512	A	A512	0.97246	0.0128396	0.965774	0.00738487	0.9755	0.00465339	0.985379	0.00165279	0.980624	0.0161083	0.958353	0.0189876	0.96797	0.00624921	0.970076	0.00353374	0.954963	0.0346266	0.983796	0.00712451	0.995638	0.00342707	0.978624	0.0159922	0.985848	0.0200143	0.965344	0.0157123	0.98445	0.0153788	0.975507	0.00639822	0.970948	0.0207302	0.977319	0.0131386	0.987289	0.00187941	0.969202	0.0108444	0.967793	0.00768555	0.9905	0.00695972	0.976529	0.00688851
517	517	C	C517	0.951391	0.0103456	0.953272	0.0107448	0.959019	0.00731571	0.969339	0.00281955	0.946453	0.0344293	0.942536	0.0274487	0.959896	0.00827582	0.935453	0.0130383	0.899363	0.0507715	0.906025	0.0466992	0.978724	0.0152291	0.925659	0.0166082	0.962703	0.0039238	0.935365	0.0156695	0.950876	0.0144733	0.944968	0.00714685	0.937463	0.02371	0.927656	0.023944	0.949834	0.0116842	0.883874	0.019585	0.923704	0.0700176	0.950289	0.017496	0.939805	0.01599
576	576	A	A576	0.942139	0.00500661	0.954287	0.00519458	0.962009	0.013648	0.960206	0.00670712	0.950847	0.0208112	0.774411	0.0356324	0.947874	0.0159623	0.957499	0.0131617	0.881437	0.0372186	0.895211	0.0309034	0.88679	0.0253484	0.930164	0.0374019	0.868059	0.0306026	0.794356	0.0192743	0.777842	0.0109211	0.899853	0.00291803	0.808137	0.0104502	0.919815	0.00200814	0.944532	0.0145999	0.88311	0.0142428	0.912723	0.0174134	0.903727	0.0193187	0.928604	0.0286349
590	590	A	A590	0.95948	0.017222	0.93016	0.013267	0.903728	0.0388357	0.92566	0.0275632	0.942656	0.022666	0.971309	0.00197979	0.93392	0.0136961	0.923624	0.02943	0.940699	0.00800416	0.936463	0.0263448	0.958884	0.0212126	0.91461	0.0197119	0.948822	0.0124344	0.950456	0.0088178	0.977245	0.00792309	0.934942	0.0135163	0.963795	0.00728834	0.94006	0.00196363	0.962225	0.020122	0.879453	0.022953	0.920204	0.0527581	0.970342	0.00935333	0.936675	0.0135337
601	601	G	G601	0.968159	0.0142674	0.914708	0.0256016	0.968832	0.00417131	0.972231	0.00584299	0.966532	0.00355295	0.959531	0.0046735	0.969041	0.00992964	0.964623	0.00781109	0.937742	0.0109258	0.938057	0.0058542	0.958236	0.0201417	0.943707	0.0101766	0.965114	0.0255356	0.928916	0.00927472	0.950449	0.00970257	0.949718	0.00197888	0.951301	0.0069569	0.96316	0.00831676	0.961486	0.00823627	0.924483	0.00319272	0.909792	0.0554151	0.96417	0.0075688	0.958826	0.00740947
627	627	U	U627	0.799025	0.104765	0.848747	0.0718891	0.898099	0.00793421	0.899999	0.0236699	0.903456	0.0666792	0.94621	0.0246383	0.975765	0.00961286	0.98071	0.00624383	0.944447	0.018393	0.930846	0.0282008	0.862349	0.0702622	0.936944	0.0638031	0.900207	0.0522394	0.922952	0.0328648	0.844566	0.0754188	0.961267	0.00961294	0.934075	0.0251675	0.927609	0.0172898	0.93296	0.0281117	0.963731	0.00800026	0.880495	0.0710398	0.947515	0.0278606	0.918702	0.0631289
644	644	G	G644	0.928558	0.0106818	0.933746	0.00717776	0.95416	0.0138063	0.961537	0.00769508	0.950404	0.0288982	0.947259	0.0142873	0.983692	0.00210698	0.973501	0.00672853	0.956145	0.00743474	0.953602	0.00859717	0.959704	0.0285069	0.954065	0.0350059	0.939395	0.0220994	0.892617	0.0166124	0.938964	0.0320142	0.934402	0.021902	0.921529	0.0208726	0.956729	0.00581256	0.97409	0.0145592	0.940339	0.0142221	0.943223	0.00495654	0.939317	0.0148483	0.941818	0.0144511
668	668	A	A668	0.909676	0.0119426	0.918876	0.0139485	0.926604	0.0106776	0.924675	0.0106233	0.756224	0.0548035	0.802143	0.0408538	0.621731	0.0688436	0.685791	0.072426	0.853428	0.0615943	0.887098	0.011917	0.849599	0.03998	0.821795	0.0726709	0.775451	0.0616663	0.810357	0.0983354	0.819803	0.0148476	0.930631	0.0236317	0.823759	0.0436765	0.66548	0.020746	0.714242	0.0209393	0.909092	0.0053443	0.844971	0.0132403	0.846796	0.0427258	0.744532	0.10649
683	683	G	G683	0.921791	0.052334	0.951857	0.0366973	0.537062	0.161486	0.757679	0.145506	0.925522	0.0557749	0.934408	0.0248786	0.787301	0.110532	0.757103	0.139782	0.845033	0.116769	0.841565	0.0797964	0.957936	0.0292036	0.897729	0.0391652	0.944483	0.00788228	0.933415	0.01285	0.970358	0.0254816	0.861969	0.015911	0.905874	0.00665088	0.749082	5.2465e-06	0.840576	0.106733	0.871261	0.029433	0.778476	0.172515	0.924794	0.0294839	0.932944	0.0343591
797	797	C	C797	0.830352	0.0371686	0.611399	0.0309714	0.846932	0.0386831	0.885243	0.0148906	0.805082	0.0221985	0.846312	0.0848938	0.913292	0.0149311	0.902569	0.0399983	0.894073	0.0623799	0.873384	0.0906184	0.656046	0.0953151	0.583698	0.0795053	0.842791	0.081009	0.883747	0.0546001	0.966876	0.012395	0.883904	0.0113361	0.805781	0.0942466	0.914703	0.0242065	0.879092	0.0392806	0.795985	0.0220463	0.841624	0.0916515	0.88423	0.0721906	0.81136	0.0833219
799	799	U	U799	0.9186	0.0185105	0.943714	0.00737016	0.953794	0.0097083	0.947222	0.00174	0.951581	0.0171848	0.950043	0.011587	0.962669	0.0259872	0.966606	0.0184829	0.940565	0.0171454	0.959448	0.0111877	0.962416	0.0271444	0.902404	0.0111215	0.921069	0.0420796	0.927255	0.0280823	0.956389	0.0160599	0.94422	0.00197699	0.952208	0.018591	0.954318	0.0140167	0.949917	0.0421861	0.932749	0.014214	0.947944	0.043688	0.9545	0.00429113	0.942034	0.00405051
867	867	G	G867	0.863219	0.0357588	0.220448	0.0332426	0.597	0.0771007	0.335521	0.0594062	0.719657	0.0419338	0.875044	0.0126434	0.849781	0.0333665	0.892239	0.026649	0.829699	0.0593822	0.862718	0.0415167	0.777139	0.131792	0.879483	0.025969	0.765589	0.0382478	0.735408	0.0209455	0.868722	0.0444513	0.897567	0.0232375	0.824776	0.0477665	0.833862	0.00392766	0.880851	0.0131363	0.861348	0.00626373	0.612745	0.0426701	0.893991	0.031529	0.833837	0.0270167
1031	1031	A	A1031	0.964	0.0313825	0.959982	0.0252265	0.971893	0.0163092	0.971967	0.0208725	0.979949	0.0198883	0.966875	0.0239879	0.977762	0.00622192	0.963099	0.01941	0.950701	0.0410359	0.951921	0.0144691	0.956692	0.0356947	0.954438	0.0379213	0.963736	0.0202784	0.956288	0.0318026	0.969341	0.0295176	0.945079	0.04499	0.961674	0.0320113	0.978495	0.00703957	0.976701	0.0136788	0.955557	0.0307567	0.961876	0.0138813	0.968068	0.0295666	0.976889	0.0139033
1272	1272	C	C1272	0.766582	0.0802949	0.508444	0.139484	0.731725	0.0573942	0.68712	0.0879946	0.489441	0.154763	0.847713	0.0452761	0.716204	0.112643	0.772502	0.0958609	0.790445	0.0639674	0.813606	0.0186216	0.80102	0.0661207	0.727185	0.0491238	0.760057	0.0711563	0.75658	0.041372	0.901254	0.0261153	0.750379	0.0402004	0.795649	0.0554443	0.846429	0.0489659	0.837432	0.0456266	0.74128	0.0462275	0.698513	0.159026	0.893022	0.0456929	0.814461	0.05249
1288	1288	U	U1288	0.902248	0.0142856	0.902304	0.00888037	0.880933	0.0111343	0.840015	0.0401162	0.929865	0.0324992	0.962202	0.00949029	0.929545	0.0510935	0.936584	0.0377212	0.896196	0.0486173	0.917054	0.0287882	0.940035	0.00838852	0.96059	0.0278706	0.943833	0.045467	0.949179	0.0147059	0.919709	0.0148165	0.919333	0.0477897	0.94141	0.0181431	0.892396	0.0295451	0.905005	0.0503142	0.915807	0.056752	0.853634	0.0997399	0.959764	0.0127732	0.960243	0.00407194
1326	1326	U	U1326	0.960828	0.0272983	0.96443	0.0204159	0.887027	0.0491313	0.949878	0.0363344	0.963683	0.00455814	0.972365	0.0225369	0.919421	0.076918	0.928441	0.0543501	0.87537	0.0546507	0.846137	0.0716515	0.972499	0.018015	0.938396	0.045473	0.963317	0.0224619	0.969768	0.0145601	0.970697	0.022304	0.922657	0.0284061	0.9594	0.0265474	0.969728	0.00623395	0.879784	0.0450222	0.936618	0.0323613	0.91313	0.0434073	0.970288	0.0201088	0.968667	0.0153963
1328	1328	G	G1328	0.969105	0.00568362	0.978802	0.00505677	0.92509	0.0285644	0.958081	0.0106418	0.971264	0.00825469	0.98116	0.000434102	0.947407	0.0307431	0.937388	0.0288336	0.857352	0.0418509	0.876032	0.0558206	0.981747	0.0109894	0.960236	0.00296328	0.973505	0.00370049	0.949567	0.0115824	0.980318	0.00865038	0.890857	0.048826	0.970742	0.00671138	0.868252	0.0466876	0.825795	0.0347613	0.900883	0.0444683	0.944235	0.0343763	0.976344	0.0016643	0.963549	0.0115823
1383	1383	A	A1383	0.966857	0.0293651	0.96706	0.0320686	0.977058	0.0133293	0.974896	0.0168366	0.9721	0.0239552	0.965102	0.0315842	0.984609	0.00922404	0.971926	0.0137632	0.961064	0.0202468	0.959752	0.020932	0.949635	0.0579513	0.960606	0.0209365	0.960725	0.0354032	0.933253	0.052333	0.963368	0.0367127	0.968869	0.0192362	0.954329	0.0310766	0.971963	0.0140795	0.979349	0.00579335	0.969657	0.0192649	0.963386	0.0165085	0.966035	0.0305411	0.970638	0.0299067
1391	1391	C	C1391	0.9081	0.101034	0.932165	0.0624087	0.912538	0.0446783	0.909629	0.0701391	0.712692	0.181501	0.917603	0.0557083	0.904693	0.0404415	0.910578	0.0313179	0.953573	0.0495951	0.910331	0.0539867	0.964356	0.0280968	0.967851	0.00832219	0.976386	0.00607217	0.923877	0.0053219	0.98451	0.0137105	0.875892	0.0379931	0.944255	0.021479	0.912418	0.0515604	0.874812	0.0894279	0.878314	0.037186	0.955906	0.00567439	0.903212	0.0806683	0.902127	0.0617502
1440	1440	C	C1440	0.393647	0.108117	0.259415	0.106818	0.378177	0.123149	0.391812	0.0542861	0.79466	0.0581503	0.784415	0.0262243	0.741463	0.026025	0.785663	0.0344114	0.760491	0.070498	0.669789	0.0573202	0.568164	0.108673	0.585233	0.0752994	0.531361	0.0763463	0.501855	0.0665119	0.792496	0.0603236	0.712312	0.0679879	0.643196	0.0620435	0.72376	0.0230978	0.776769	0.0247825	0.831788	0.0245936	0.425689	0.0889398	0.838783	0.0419547	0.755314	0.0506409
1442	1442	U	U1442	0.922646	0.017931	0.894786	0.0314326	0.900731	0.00939566	0.964952	0.00604464	0.904245	0.0468821	0.963806	0.0107766	0.939292	0.0148195	0.959082	0.012241	0.970793	0.0154981	0.970539	0.008102	0.918586	0.0169446	0.939013	0.0480574	0.960485	0.0283068	0.930751	0.0351763	0.982364	0.0144693	0.975469	0.0066395	0.973417	0.0185076	0.974265	0.00204219	0.96521	0.0157736	0.946744	0.0103264	0.940788	0.0205215	0.969461	0.0106154	0.908302	0.0241507
1447	1447	G	G1447	0.752948	0.0169003	0.594535	0.0455295	0.827377	0.0294861	0.734174	0.042639	0.800379	0.0594415	0.876809	0.017429	0.913992	0.0118206	0.924622	0.00834134	0.915758	0.0219837	0.911128	0.0318669	0.703697	0.092475	0.781836	0.0613341	0.633533	0.18913	0.702274	0.0655297	0.852818	0.0622541	0.888431	0.0252304	0.764949	0.0478577	0.910936	0.0314644	0.923087	0.0139701	0.884735	0.0224067	0.796268	0.0350915	0.898375	0.0410681	0.857215	0.00796827
1490	1490	G	G1490	0.972599	0.00975637	0.979037	0.00339106	0.963092	0.0255744	0.968884	0.0174966	0.974678	0.0128351	0.975136	0.0126237	0.985264	0.00809307	0.973564	0.0196038	0.9699	0.013202	0.96686	0.00972977	0.967619	0.0230606	0.960757	0.0195893	0.959403	0.0265177	0.94582	0.0150502	0.982364	0.0157515	0.963793	0.00406272	0.963891	0.0108694	0.964654	0.00757444	0.974707	0.0115058	0.96253	0.00535082	0.948673	0.0364106	0.967192	0.0116	0.968318	0.0129436
1678	1678	A	A1678	0.900699	0.0402312	0.911137	0.0449387	0.94963	0.0322865	0.939888	0.0415618	0.934272	0.0383173	0.893098	0.0355271	0.967532	0.0186364	0.959112	0.0172205	0.917868	0.0262875	0.929638	0.00957675	0.903693	0.0384564	0.870001	0.0521825	0.898494	0.0657078	0.83722	0.0603647	0.887061	0.0250195	0.923334	0.0293516	0.841529	0.0595289	0.929433	0.0192227	0.940101	0.00987364	0.932781	0.0295663	0.89513	0.0524322	0.893186	0.035355	0.886775	0.0438916
1703	1703	C	C1703	0.977603	0.0119588	0.98172	0.000857256	0.967595	0.0176921	0.96217	0.0126728	0.924834	0.0519044	0.969344	0.00362502	0.962169	0.0225212	0.952575	0.0114968	0.980069	0.0121202	0.952468	0.030326	0.985246	0.0128119	0.905185	0.0441585	0.969166	0.023728	0.949488	0.0170836	0.984636	0.00907456	0.953196	0.00949424	0.962968	0.0143878	0.962691	0.0140581	0.95761	0.029522	0.957727	0.0216683	0.976881	0.0164537	0.974607	0.00202193	0.970455	0.00186776
1804	1804	U	U1804	0.951202	0.0106801	0.920884	0.0233894	0.941097	0.0161736	0.870271	0.0259352	0.963436	0.0151395	0.969972	0.00672101	0.966326	0.0128009	0.969897	0.0148661	0.957462	0.0303137	0.950024	0.0188702	0.927596	0.0345097	0.926011	0.0357901	0.918371	0.0410271	0.924733	0.0184794	0.968795	0.0180272	0.950114	0.0161518	0.931326	0.022916	0.956022	0.0234277	0.933806	0.0144108	0.91604	0.0147808	0.915776	0.0255745	0.980212	0.000480193	0.967533	0.0246085
LSU
Old_pos	New_pos	nucl
389	398	A	A389	0.969282	0.0292399	0.967302	0.0108218	0.957726	0.0318145	0.953542	0.0348031	0.976993	0.0101995	0.952483	0.0145849	0.955656	0.0401716	0.956228	0.0262894	0.944375	0.0335602	0.902524	0.0522722	0.943368	0.0436911	0.943048	0.0204408	0.916483	0.0778766	0.925758	0.0328519	0.965968	0.0268792	0.960401	0.0167977	0.949666	0.021401	0.918478	0.0537262	0.952402	0.0188171	0.963617	0.0126766	0.956613	0.02178	0.969088	0.0208964	0.971836	0.0259834
391	400	A	A391	0.957896	0.0469838	0.958066	0.0354907	0.952299	0.0368175	0.952584	0.0444367	0.977299	0.00328162	0.94488	0.0200865	0.9383	0.0457564	0.964601	0.0216987	0.943787	0.0552393	0.940159	0.013183	0.984142	0.0202492	0.916506	0.0658029	0.925919	0.0308733	0.939111	0.0445346	0.963953	0.0419681	0.946175	0.0308729	0.950567	0.0218283	0.93785	0.0426156	0.957004	0.0159451	0.946807	0.0332487	0.975291	0.0179745	0.959095	0.0318224	0.945296	0.0340931
1303	1316	G	G1303	0.834954	0.0250315	0.739596	0.0458841	0.854303	0.0574372	0.846859	0.0518063	0.855858	0.04468	0.922763	0.00275902	0.876884	0.0673291	0.924199	0.015691	0.922079	0.015587	0.937624	0.0299818	0.887629	0.0326267	0.81633	0.0283923	0.909854	0.0685227	0.934576	0.00430653	0.899147	0.0457541	0.776166	0.0405894	0.849175	0.0496947	0.91599	0.0136238	0.843986	0.0394717	0.842659	0.0295817	0.732884	0.0551116	0.95941	0.00165179	0.91761	0.020179
1310	1323	A	A1310	0.29599	0.108434	0.345668	0.0164072	0.581979	0.0424331	0.603187	0.0535134	0.454416	0.106677	0.297312	0.0756999	0.548252	0.0514309	0.377551	0.0984677	0.115719	0.124623	0.254499	0.132719	0.363083	0.114493	0.133297	0.123613	0.346629	0.0901041	0.526279	0.162344	0.519118	0.0581945	0.271491	0.181613	0.282455	0.0443405	0.582976	0.000695148	0.652499	0.0467399	0.272043	0.10563	0.499221	0.103338	0.394382	0.148365	0.400679	0.0221945
1313	1326	A	A1313	0.97973	0.00578453	0.985305	0.00455931	0.975186	0.0177873	0.978414	0.0101317	0.930274	0.0351146	0.983174	0.0102229	0.978803	0.00580221	0.975055	0.0134726	0.973231	0.0204534	0.96068	0.0106276	0.990493	0.00800341	0.979278	0.0198732	0.992824	0.00565471	0.963193	0.009638	0.972258	0.0134573	0.949183	0.032831	0.969793	0.0321728	0.981214	0.00820223	0.956576	0.0199935	0.953421	0.0401616	0.926312	0.0668733	0.983288	0.00616993	0.982906	0.00946909
1327	1340	C	C1327	0.912164	0.0731821	0.884786	0.0511529	0.920903	0.0382596	0.869597	0.0449345	0.924089	0.0271827	0.867569	0.0414933	0.894418	0.0414213	0.905627	0.0568899	0.900061	0.0291643	0.942021	0.0161029	0.949936	0.0517033	0.916064	0.0283256	0.926094	0.011331	0.918456	0.0292693	0.91764	0.0462714	0.940375	0.0101674	0.882416	0.0185713	0.87402	0.0358921	0.920722	0.0245175	0.922587	0.0241003	0.926175	0.052812	0.920636	0.0315208	0.886506	0.057471
1509	1521	G	G1509	0.950684	0.0285614	0.958973	0.0189785	0.949425	0.0356771	0.956783	0.0294604	0.905021	0.0465745	0.941511	0.0136941	0.94172	0.0148559	0.956087	0.0201907	0.971496	0.0121557	0.945648	0.0105661	0.941794	0.0331027	0.936443	0.0173631	0.90228	0.0425664	0.935989	0.0216231	0.877909	0.0717109	0.960841	0.00459809	0.941357	0.0106225	0.967065	0.00137341	0.962857	0.0147911	0.94395	0.0144316	0.742686	0.0775853	0.94934	0.0184522	0.932323	0.043018
1511	1523	A	A1511	0.969626	0.00963358	0.923392	0.064176	0.96797	0.00779985	0.961252	0.0163633	0.958828	0.0328697	0.943304	0.0475917	0.916675	0.0201831	0.931156	0.0277679	0.927241	0.0251972	0.916561	0.0227071	0.952647	0.0338346	0.965188	0.0246428	0.905571	0.0873929	0.886053	0.0821355	0.947975	0.0502308	0.97305	0.0126756	0.935939	0.045369	0.91964	0.0239498	0.939959	0.0337151	0.951048	0.00766881	0.882492	0.0689638	0.936902	0.0472119	0.947728	0.0381403
1521	1533	A	A1521	0.97817	0.0254301	0.981685	0.0201171	0.981409	0.0071899	0.974869	0.00809301	0.954031	0.0431759	0.980323	0.0156484	0.962219	0.0177168	0.984493	0.0105453	0.977839	0.0169285	0.979905	0.013573	0.966339	0.0408196	0.974558	0.0275601	0.976312	0.026613	0.974108	0.0194332	0.971302	0.0354699	0.982783	0.00270574	0.963838	0.0302717	0.971786	0.0064874	0.970127	0.00979397	0.982826	0.00140806	0.98287	0.0127395	0.981443	0.0147934	0.976949	0.0183997
1612	1624	G	G1612	0.95391	0.0176144	0.959976	0.0168057	0.945837	0.0152616	0.953372	0.0147865	0.931769	0.0283526	0.951695	0.00721565	0.958095	0.00302013	0.942889	0.00999058	0.925734	0.0065142	0.912926	0.0194961	0.956703	0.0146655	0.905141	0.0287715	0.880113	0.0132804	0.912236	0.017129	0.945907	0.0304219	0.916371	0.00854775	0.957409	0.0185595	0.929597	0.00924434	0.959392	0.00256284	0.919471	0.011032	0.833204	0.118493	0.951966	0.0211384	0.944716	0.028189
1747	1759	G	G1747	0.954223	0.0116537	0.960451	0.00699734	0.959942	0.017875	0.956436	0.0136079	0.933544	0.0342806	0.949922	0.00513815	0.954787	0.0112926	0.939324	0.00871552	0.91881	0.00800189	0.930632	0.014355	0.884856	0.0896792	0.940088	0.0256838	0.905486	0.0674999	0.933565	0.0288881	0.963544	0.0163973	0.955217	0.00834935	0.917621	0.0341758	0.923265	0.0168245	0.953961	0.0167452	0.94111	0.00476324	0.906358	0.0356595	0.960938	0.00620356	0.954595	0.0100871
1858	1870	A	A1858	0.956949	0.0203487	0.901158	0.0179969	0.959293	0.0173785	0.950324	0.00665688	0.904967	0.0906512	0.980103	0.0114408	0.962414	0.00831058	0.980168	0.0030371	0.928348	0.00487102	0.949334	0.0237466	0.908992	0.0503961	0.943197	0.0189529	0.958802	0.0355003	0.917831	0.0530212	0.958695	0.0222812	0.94909	0.00603313	0.929899	0.0403769	0.959751	0.018902	0.829208	0.0382307	0.962501	0.00270766	0.87457	0.0574239	0.990322	0.00934702	0.988813	0.00511963
1868	1880	C	C1868	0.567577	0.0909389	0.291059	0.158329	0.529846	0.163258	0.657038	0.120208	0.561239	0.0696993	0.613004	0.149193	0.792856	0.0870982	0.767229	0.165322	0.609822	0.271349	0.59596	0.244889	0.555861	0.0577544	0.664064	0.244332	0.473688	0.345556	0.600689	0.16174	0.506721	0.242026	0.727976	0.12212	0.522454	0.0678337	0.703468	0.118056	0.541275	0.130612	0.643744	0.133603	0.79763	0.0992452	0.526274	0.239303	0.558168	0.104846
2338	2350	C	C2338	0.945009	0.0349484	0.965018	0.007193	0.963063	0.0207119	0.972151	0.010658	0.969382	0.0168157	0.980601	0.00640525	0.977791	0.0139597	0.971173	0.0121179	0.930951	0.0454008	0.917043	0.0483426	0.976752	0.00458666	0.964391	0.0160985	0.962096	0.0131692	0.949777	0.029421	0.978304	0.0094429	0.967182	0.011605	0.967485	0.0154775	0.945924	0.0275722	0.961996	0.00508374	0.965415	0.00844553	0.968079	0.0396624	0.98395	0.00454476	0.965124	0.015787
2350	2362	A	A2350	0.977943	0.0083173	0.988664	0.00267449	0.987934	0.00193168	0.987846	0.00226409	0.969753	0.015753	0.980991	0.00625346	0.988519	0.000743138	0.989088	0.00116963	0.983391	0.0119154	0.977892	0.00733077	0.987265	0.00476821	0.960993	0.0165415	0.964519	0.02226	0.98291	0.00243817	0.97608	0.0186986	0.974536	0.00230235	0.986264	0.00379897	0.984878	0.000682036	0.979185	0.00315493	0.976431	0.00294081	0.958832	0.0199685	0.989363	0.00313148	0.989706	0.00418538
2351	2363	G	G2351	0.994813	0.00147658	0.994724	0.00187573	0.994931	0.00129057	0.996398	0.00259453	0.992977	0.00406736	0.993358	0.00220221	0.993294	0.00231376	0.995059	0.000653388	0.992961	0.000989821	0.97831	0.0163739	0.98375	0.00491455	0.988488	0.00817699	0.985125	0.0158138	0.983283	0.0115489	0.993791	0.00461403	0.984195	0.00557056	0.98001	0.00794734	0.992585	0.00360788	0.990219	0.00364657	0.984145	0.00555498	1	0	0.993575	0.00241533	0.993993	0.00189804
2352	2364	C	C2352	0.967535	0.000969621	0.933405	0.00809357	0.956476	0.00498662	0.968817	0.00635913	0.981169	0.00866204	0.979271	0.00428437	0.982327	0.00256255	0.984071	0.00482061	0.944411	0.0418905	0.908336	0.0759953	0.972711	0.00649129	0.96038	0.0157057	0.884186	0.0494152	0.919133	0.00524467	0.983457	0.00545485	0.919398	0.0377617	0.909828	0.0118129	0.962001	0.00739741	0.953119	0.0219056	0.902474	0.0476367	0.950625	0.00947785	0.986498	0.00523579	0.975805	0.001387
2388	2400	A	A2388	0.945629	0.0322308	0.828251	0.0624624	0.922557	0.0129813	0.87418	0.0141032	0.953301	0.0402484	0.926181	0.0414223	0.964279	0.0116702	0.972228	0.0131226	0.966371	0.00851674	0.958464	0.0118421	0.962799	0.0266294	0.926125	0.0378416	0.965026	0.0149706	0.944364	0.0233766	0.948801	0.0472507	0.924619	0.0108749	0.949257	0.0242258	0.959422	0.00589714	0.921788	0.00528065	0.898767	0.0113396	0.960002	0.0357689	0.963431	0.0249591	0.946956	0.0292441
2402	2414	U	U2402	0.901114	0.0338633	0.558433	0.0995079	0.905245	0.0277649	0.865376	0.0227556	0.949981	0.0251991	0.927528	0.0296205	0.96649	0.0246988	0.973081	0.00434326	0.91309	0.0337497	0.910183	0.000623288	0.901925	0.0990343	0.915841	0.036935	0.865056	0.0178454	0.874424	0.0451067	0.916552	0.0953702	0.861707	0.037448	0.906291	0.0610045	0.88547	0.0162517	0.888989	0.0274748	0.860951	0.0134886	0.928826	0.0559377	0.969198	0.0220167	0.94702	0.0276918
2409	2421	C	C2409	0.868405	0.0895504	0.860448	0.058929	0.896227	0.0643896	0.879997	0.0670951	0.934791	0.0114958	0.942712	0.0187281	0.913232	0.01827	0.963196	0.0139473	0.811731	0.0848232	0.857592	0.0860779	0.949495	0.0348626	0.938348	0.00984248	0.778913	0.0287878	0.804923	0.0217601	0.884738	0.079246	0.945974	0.0131487	0.855129	0.0698393	0.948719	0.000176031	0.914055	0.0202187	0.922878	0.014699	0.947406	0.0403424	0.937673	0.0427011	0.943384	0.0393312
2411	2423	G	G2411	0.943318	0.0232708	0.936567	0.0194821	0.943474	0.0283041	0.947824	0.0163037	0.948925	0.0260145	0.971014	0.0103208	0.981661	0.00439214	0.96793	0.0146737	0.95272	0.0174777	0.936413	0.0396346	0.980537	0.00812239	0.952117	0.0114416	0.856692	0.0863195	0.916203	0.0663168	0.89832	0.0590161	0.97111	0.0072152	0.932715	0.0464084	0.967032	0.00458003	0.953477	0.0290661	0.9562	0.0129301	0.957349	0.00329105	0.952699	0.0200873	0.962451	0.0124866
2774	2786	A	A2774	0.907402	0.0348331	0.749593	0.0558735	0.901096	0.0325236	0.891813	0.0260893	0.916872	0.0218755	0.933303	0.0127726	0.860252	0.0714647	0.854022	0.0332597	0.922071	0.0198427	0.917241	0.030416	0.864568	0.0426627	0.955786	0.0347973	0.972561	0.0197225	0.924602	0.0441285	0.870415	0.0376298	0.873908	0.0123936	0.922802	0.032051	0.881678	0.0353968	0.855684	0.0155168	0.937722	0.0115559	0.700852	0.106495	0.94449	0.0245169	0.91815	0.0433082
2791	2803	C	C2791	0.966154	0.0111747	0.831199	0.0411732	0.979475	0.0028625	0.935813	0.0171811	0.934891	0.0428489	0.979534	0.00675295	0.975306	0.00675768	0.983098	0.00720469	0.982066	0.00991727	0.950578	0.00664331	0.988726	0.00831923	0.972234	0.0196384	0.979715	0.0242319	0.969829	0.00877177	0.992506	0.00572527	0.917773	0.0232445	0.979754	0.0114534	0.975362	0.00910325	0.96324	0.0118282	0.959604	0.0050399	1	0	0.983853	0.00741841	0.978104	0.00277254
2802	2814	A	A2802	0.982423	0.00157365	0.959324	0.00947744	0.976216	0.00957978	0.982915	0.00627931	0.95029	0.0154311	0.992638	0.00324457	0.983724	0.0107923	0.989624	0.00389843	0.977945	0.0125613	0.9791	0.00434519	0.981852	0.0128699	0.99093	0.00700096	0.993445	0.00571516	0.986977	0.00364359	0.987707	0.00671572	0.981136	0.00790954	0.990656	0.00175901	0.985882	0.000196336	0.979047	0.00472355	0.95411	0.0110702	0.985086	0.0106867	0.995108	0.00425299	0.982044	0.00532504
2811	2823	C	C2811	0.916041	0.0223782	0.94245	0.0182662	0.92903	0.0556199	0.952162	0.00960227	0.928247	0.0331203	0.949772	0.0055899	0.932804	0.0332194	0.957537	0.017515	0.984019	0.012762	0.950456	0.020696	0.918688	0.0589098	0.987288	0.0150093	0.834521	0.0927069	0.952093	0.0344658	0.931292	0.0505524	0.970314	0.00563934	0.92271	0.0304816	0.957663	0.0157831	0.960654	0.0218562	0.956955	0.00523383	0.934138	0.0931425	0.921616	0.0071329	0.94541	0.0198115
2824	2836	U	U2824	0.977431	0.00590723	0.969339	0.00241004	0.930244	0.0158702	0.965825	0.0217795	0.969167	0.00495961	0.985186	0.00495917	0.976214	0.0181816	0.944472	0.0476496	0.968264	0.0166262	0.927182	0.0564506	0.987657	0.00887021	0.969387	0.0248898	0.984462	0.0219746	0.948046	0.028871	0.980159	0.0141915	0.936633	0.0190553	0.950663	0.0319215	0.940208	0.0221355	0.971999	0.000980753	0.952494	0.0194006	0.942916	0.0526195	0.983073	0.00662205	0.979456	0.00466362
2848	2860	C	C2848	0.958336	0.00277773	0.786357	0.0215404	0.908823	0.0115104	0.911601	0.00248987	0.917847	0.0159882	0.953578	0.00663254	0.964387	0.00426466	0.948019	0.00929517	0.966019	0.00507931	0.953979	0.010949	0.943617	0.0342602	0.879486	0.0131554	0.931541	0.0222519	0.881997	0.0206302	0.965469	0.00687293	0.947595	0.00702062	0.925095	0.008131	0.940598	0.00658358	0.954984	0.00106909	0.954629	0.00674968	0.951494	0.015075	0.981219	0.00903661	0.968955	0.00435848
2863	2875	G	G2863	0.942392	0.0168723	0.803774	0.0367777	0.882855	0.0551633	0.889244	0.0481242	0.943975	0.032871	0.961387	0.00700905	0.949386	0.0381855	0.915637	0.0463092	0.933587	0.0442287	0.929633	0.00862538	0.958005	0.0107131	0.952317	0.0353117	0.917765	0.0621909	0.833819	0.079359	0.958695	0.0344818	0.940001	0.0210434	0.921751	0.0113819	0.846659	0.06168	0.930529	0.0257404	0.939968	0.0189584	0.875775	0.0956327	0.978049	0.0126736	0.969358	0.0225023
3606	3627	G	G3606	0.922995	0.0357299	0.759641	0.0399391	0.943083	0.0142645	0.728304	0.0459221	0.967677	0.0170444	0.945338	0.0325128	0.963214	0.0129389	0.947441	0.0212938	0.863757	0.0212584	0.922869	0.0530561	0.908721	0.0370365	0.795656	0.0364072	0.860162	0.0196465	0.884343	0.0505734	0.907083	0.0138107	0.813822	0.0215668	0.910223	0.0351209	0.919929	0.0106207	0.918647	0.0237081	0.825606	0.018626	0.9421	0.0481992	0.964744	0.0188694	0.961114	0.0156267
3680	3701	C	C3680	0.966821	0.0170024	0.948717	0.025644	0.969959	0.00149734	0.985437	0.00193547	0.949141	0.0300319	0.952491	0.0259128	0.986677	0.0076181	0.987408	0.00373418	0.97434	0.0116896	0.965678	0.0110602	0.940913	0.0296925	0.974723	0.00782789	0.978329	0.0280162	0.928057	0.0533204	0.954415	0.044856	0.982017	0.00395392	0.941261	0.036153	0.979299	0.0046477	0.976535	0.00792781	0.983327	0.00278912	0.989289	0.00761103	0.966371	0.019432	0.951176	0.0281799
3697	3718	A	A3697	0.913196	0.0371451	0.942719	0.0226485	0.961295	0.00575489	0.960162	0.00971632	0.949318	0.0285625	0.943518	0.0374058	0.960318	0.0032591	0.928277	0.00910278	0.942773	0.00821325	0.921528	0.0278404	0.923641	0.0394082	0.976712	0.0248957	0.881649	0.042933	0.936616	0.0305155	0.90298	0.0379312	0.897277	0.00820211	0.93022	0.0372481	0.930032	0.0162349	0.958644	0.0101773	0.892682	0.00478759	0.969168	0.0137677	0.936288	0.0400778	0.931261	0.0499214
3703	3724	A	A3703	0.979714	0.00180121	0.979467	0.00527321	0.981882	0.00983853	0.981873	0.00576123	0.979798	0.0172858	0.966945	0.0134064	0.981573	0.00160222	0.980748	0.0020931	0.972762	0.000761663	0.96838	0.0083529	0.9824	0.00660104	0.963998	0.00679827	0.971323	0.0405551	0.967455	0.00870878	0.975861	0.018103	0.972113	0.00619793	0.971348	0.00381592	0.98058	0.00541629	0.979172	0.00800611	0.975971	0.00448179	0.981626	0.0235827	0.972452	0.00774717	0.968743	0.0100937
3723	3744	G	G3723	0.8902	0.0452936	0.859265	0.0499144	0.905882	0.0211362	0.933616	0.0205681	0.828866	0.046363	0.882104	0.0209538	0.890243	0.0396836	0.902938	0.0256838	0.924105	0.0368132	0.910511	0.0410982	0.846203	0.0648115	0.787842	0.0420907	0.861175	0.0271293	0.798691	0.0533271	0.925449	0.0380862	0.891751	0.0231972	0.828845	0.00906381	0.908794	0.0180038	0.507012	0.252325	0.871303	0.0321872	0.909782	0.0626614	0.896614	0.0575032	0.867947	0.0487257
3739	3760	A	A3739	0.984228	0.00552097	0.98776	0.00487295	0.979316	0.0142931	0.98341	0.00758001	0.902157	0.113652	0.99243	0.00343293	0.987866	0.00948422	0.980229	0.0181467	0.982484	0.00975822	0.97899	0.0117598	0.995154	0.00514191	0.982187	0.00788023	0.930531	0.0495363	0.975441	0.0131425	0.991169	0.00630123	0.971053	0.0140039	0.979537	0.00679888	0.992417	0.000538284	0.974007	0.0234893	0.969541	0.0224583	0.988842	0.00891218	0.985294	0.0108235	0.992839	0.00335169
3764	3785	A	A3764	0.961797	0.0177149	0.967473	0.00867277	0.963298	0.00901306	0.956275	0.00413228	0.938137	0.0522958	0.914856	0.0410297	0.948714	0.014203	0.943294	0.0140641	0.927948	0.0317538	0.93719	0.0176217	0.938746	0.0520817	0.926705	0.0475936	0.893651	0.0210835	0.882646	0.0512296	0.932919	0.0303152	0.957227	0.0214095	0.908614	0.0437073	0.949589	0.0115939	0.934332	0.0227062	0.948056	0.0205768	0.931717	0.0207164	0.905773	0.031717	0.912872	0.0593443
3771	3792	G	G3771	0.957671	0.0111847	0.968073	0.00618243	0.959998	0.00342788	0.962353	0.0102999	0.919576	0.0522781	0.970814	0.0128435	0.977274	0.00917826	0.977975	0.00384225	0.963697	0.00650604	0.955751	0.0159533	0.952663	0.026799	0.945544	0.0388231	0.907019	0.0508121	0.944051	0.0137693	0.960268	0.010489	0.947655	0.0100416	0.968498	0.0163488	0.961827	0.000773188	0.967371	0.011992	0.943857	0.0116641	0.965029	0.0247315	0.95957	0.00733776	0.964326	0.0119408
3787	3808	C	C3787	0.936145	0.0312276	0.884451	0.046602	0.906614	0.0226949	0.951046	0.0153677	0.981314	0.00299155	0.936773	0.0320723	0.980337	0.00558192	0.958794	0.0192596	0.885006	0.0143013	0.870984	0.02265	0.946828	0.0330128	0.892719	0.0358415	0.913079	0.0261991	0.922628	0.0273728	0.901991	0.0369561	0.927177	0.0152357	0.90998	0.00796925	0.928715	0.0249109	0.963512	0.0110769	0.901109	0.0211552	0.923402	0.00545059	0.946273	0.0312807	0.949615	0.0382307
3797	3818	U	U3797	0.939879	0.00993748	0.944181	0.0135707	0.940721	0.00947495	0.931417	0.00964217	0.923135	0.0254347	0.946529	0.0144792	0.947543	0.0126205	0.93817	0.0219451	0.881963	0.0468241	0.911588	0.00823867	0.928189	0.00992114	0.869961	0.0522779	0.938281	0.0243815	0.860473	0.0637399	0.93326	0.0387018	0.938092	0.00976824	0.923555	0.041823	0.908328	0.00860309	0.937065	0.0041846	0.923556	0.0126459	0.943013	0.0452893	0.943905	0.00615826	0.926056	0.0171489
3804	3825	A	A3804	0.970948	0.0241043	0.970949	0.0183433	0.971298	0.0151429	0.956815	0.0283962	0.965638	0.0394995	0.933019	0.0351651	0.932109	0.0377432	0.936037	0.0420399	0.912503	0.0424816	0.919867	0.041119	0.92801	0.0519019	0.920172	0.0379102	0.977336	0.0320514	0.912212	0.0326985	0.919209	0.0426844	0.941645	0.0420154	0.93477	0.0195067	0.945404	0.0484847	0.904427	0.0706606	0.94924	0.0404363	0.971772	0.0363654	0.952605	0.0231742	0.955742	0.0193237
3809	3830	A	A3809	0.966371	0.0139205	0.973129	0.00719867	0.965161	0.0103083	0.937114	0.027688	0.972355	0.00675657	0.963244	0.010534	0.977602	0.0176916	0.972278	0.0225959	0.905436	0.0331584	0.914216	0.0586265	0.969168	0.0229402	0.911418	0.0371306	0.978054	0.0310361	0.968878	0.0232029	0.97254	0.0272562	0.919289	0.0322641	0.964429	0.0205079	0.95427	0.0256725	0.95192	0.0254968	0.913769	0.0311013	0.949849	0.0460608	0.972212	0.00590887	0.94706	0.0132493
3820	3841	C	C3820	0.86544	0.0620748	0.883924	0.0561413	0.934512	0.009186	0.923385	0.00903239	0.82133	0.0668958	0.822713	0.0680893	0.962221	0.00485546	0.921135	0.0150764	0.905684	0.0254899	0.895679	0.0541996	0.91558	0.0289257	0.949361	0.0392054	0.948667	0.0251606	0.982031	0.0254126	0.899154	0.0637645	0.921349	0.0287419	0.955452	0.0114916	0.9357	0.000623158	0.96652	0.00770458	0.918973	0.0375227	0.956336	0.0361481	0.781539	0.0316199	0.790985	0.0676692
3846	3867	A	A3846	0.689557	0.0715011	0.534023	0.113065	0.725639	0.0969362	0.692019	0.065528	0.877758	0.0229631	0.903145	0.0621938	0.868594	0.0156359	0.893224	0.039021	0.869865	0.0291524	0.870946	0.0529606	0.936256	0.0464755	0.832116	0.118464	0.684068	0.0766612	0.874648	0.0638722	0.941663	0.0428685	0.701811	0.0641947	0.843293	0.0383086	0.894244	0.0264221	0.849526	0.0401483	0.854572	0.0664956	0.833345	0.0450455	0.901781	0.0875761	0.887956	0.0486927
3848	3869	C	C3848	0.892825	0.0460081	0.841826	0.0187478	0.950969	0.0171905	0.946398	0.0204658	0.93087	0.0492688	0.919499	0.0789328	0.951002	0.019999	0.958475	0.0206139	0.954783	0.00712235	0.9739	0.0214592	0.972582	0.0194826	0.95727	0.0195406	0.961818	0.0352691	0.96392	0.0256825	0.957601	0.0301646	0.964041	0.00723271	0.939722	0.0181221	0.980088	0.000165527	0.972434	0.00132817	0.963134	0.0143376	0.980638	0.0161201	0.972864	0.0278611	0.949712	0.0370786
3866	3887	C	C3866	0.961227	0.0156358	0.978422	0.00181145	0.973056	0.0061955	0.983011	0.00245132	0.973582	0.00477957	0.956947	0.0244309	0.982241	0.0020397	0.982488	0.00769783	0.963258	0.013541	0.969926	0.0205672	0.990718	0.00678478	0.970445	0.0102625	0.989273	0.0151703	0.929172	0.0552812	0.960726	0.017921	0.973486	0.00359509	0.954865	0.0119626	0.970567	0.00688866	0.973613	0.00673757	0.969019	0.00803693	0.940592	0.0373026	0.980974	0.00299316	0.978447	0.0107512
3878	3899	G	G3878	0.964176	0.0118942	0.975001	0.00869623	0.966671	0.00862607	0.977385	0.00373621	0.964897	0.0172853	0.971739	0.0112125	0.971207	0.00687142	0.968824	0.0186538	0.960094	0.0116103	0.95733	0.0138965	0.954398	0.0171453	0.95241	0.0104548	0.961853	0.0272382	0.931544	0.0108051	0.974313	0.0204879	0.968709	0.00587805	0.956811	0.0127267	0.960568	0.00823043	0.966941	0.0111912	0.965288	0.00703541	0.91718	0.0399186	0.980852	0.0115369	0.969258	0.00970813
3904	3925	U	U3904	0.84028	0.0249091	0.799044	0.0266587	0.9194	0.0179725	0.872051	0.0252576	0.453569	0.133914	0.835592	0.0225661	0.902488	0.0906597	0.931612	0.0480825	0.966914	0.0207219	0.94495	0.0341733	0.913179	0.040736	0.39578	0.347735	0.750154	0.0887674	0.857704	0.0283575	0.89643	0.0386017	0.913491	0.0554246	0.816144	0.0394985	0.907537	0.0129305	0.903921	0.0806523	0.897365	0.0425499	0.959503	0.0201865	0.823665	0.0871433	0.742021	0.0515584
3923	3944	G	G3923	0.742589	0.0932283	0.715392	0.0653704	0.868719	0.0721169	0.856317	0.0902336	0.879742	0.0541799	0.791953	0.0754091	0.889095	0.0475849	0.869926	0.0495914	0.895084	0.0391031	0.813003	0.0791155	0.869269	0.0803767	0.785491	0.102877	0.841754	0.0923004	0.70445	0.127275	0.832493	0.102853	0.811526	0.0403117	0.814495	0.0793971	0.871905	0.0513376	0.935116	0.0195391	0.764295	0.0998295	0.916696	0.0162121	0.794479	0.0858077	0.794538	0.102962
4020	4042	G	G4020	0.620517	0.0389699	0.506798	0.0499807	0.684126	0.0208582	0.598345	0.0910778	0.752192	0.0633861	0.756083	0.0346877	0.727015	0.0872572	0.723606	0.0417322	0.737716	0.0773105	0.733431	0.0472745	0.733288	0.0292759	0.749802	0.100053	0.710186	0.127483	0.628812	0.0481123	0.649333	0.0509923	0.511835	0.107474	0.788809	0.0270105	0.697642	0.0217579	0.797333	0.0365198	0.664226	0.033248	0.642503	0.0216365	0.788866	0.0170521	0.68496	0.0434353
4032	4054	C	C4032	0.965272	0.0139209	0.968461	0.0125799	0.940553	0.0256063	0.927314	0.0187534	0.932428	0.0672247	0.93543	0.0271993	0.797958	0.101145	0.821616	0.120025	0.896213	0.0750663	0.896158	0.0781517	0.976786	0.0192755	0.955766	0.0460454	1	0	0.973837	0.0188608	0.958937	0.0315011	0.925949	0.0336116	0.965177	0.011566	0.774309	0.0402152	0.910238	0.072578	0.915798	0.0527223	0.753293	0.0865374	0.941589	0.0376834	0.916054	0.0405427
4166	4196	G	G4166	0.962078	0.00454584	0.969327	0.00567561	0.963992	0.0112202	0.96444	0.0114364	0.937939	0.0273215	0.975087	0.0171843	0.966848	0.0114276	0.956817	0.0155839	0.928462	0.0225901	0.949714	0.00546637	0.974549	0.0222202	0.984447	0.0139771	0.975085	0.0179584	0.941519	0.00866731	0.967409	0.0157493	0.970153	0.00307755	0.954523	0.0148151	0.954285	0.0152593	0.945806	0.00543129	0.978394	0.00465226	0.960599	0.0557216	0.965269	0.00972856	0.976119	0.00741103
4197	4227	U	U4197	0.972009	0.0033984	0.97945	0.00230867	0.904063	0.0154687	0.969514	0.0028293	0.97499	0.00918492	0.982783	0.00550891	0.985423	0.0022276	0.985385	0.00168212	0.977881	0.00809494	0.970741	0.00570986	0.985465	0.0114009	0.96366	0.0192859	0.96833	0.00613547	0.977737	0.0150432	0.968032	0.0318194	0.947256	0.00458199	0.971517	0.0163484	0.9827	0.00373789	0.988749	0.00298674	0.949199	0.0080771	0.980116	0.0141363	0.978842	0.00883742	0.988771	0.00322104
4198	4228	G	G4198	0.980034	0.00546554	0.977958	0.00227083	0.938182	0.00632723	0.966577	0.00252617	0.996215	0.00535272	0.983936	0.00280416	0.982369	0.00976118	0.979619	0.00434452	0.972292	0.00907316	0.980942	0.0061188	0.985624	0.00493925	0.980775	0.0138794	0.982909	0.02417	0.961359	0.0189809	0.989737	0.00778552	0.963534	0.00571741	0.982339	0.0125575	0.979578	3.5457e-05	0.984988	0.00267899	0.955588	0.0112107	0.978236	0.0220214	0.977455	0.00138648	0.987549	0.00164699
4276	4306	U	U4276	0.864305	0.0854707	0.876745	0.078176	0.908216	0.037009	0.920893	0.0299448	0.941762	0.0170257	0.969183	0.0211728	0.954029	0.0147898	0.956544	0.0256337	0.930971	0.0301591	0.901556	0.0557893	0.918221	0.0471563	0.866847	0.0703937	0.842063	0.0759304	0.904508	0.0353891	0.934298	0.0318067	0.921492	0.0514977	0.896485	0.0426545	0.90268	0.0505657	0.944835	0.0254847	0.860267	0.062884	0.917434	0.0739046	0.95851	0.0207999	0.948967	0.0256351
4340	4370	G	G4340	0.849411	0.0668595	0.863612	0.0695065	0.896735	0.0199013	0.867409	0.0472397	0.851334	0.0535734	0.875327	0.029098	0.87381	0.0574149	0.881397	0.028601	0.86369	0.0181263	0.902369	0.0387126	0.904564	0.00418798	0.904784	0.0200975	0.885388	0.0818317	0.930137	0.0208365	0.845646	0.072517	0.857499	0.0277568	0.881036	0.0278035	0.82947	0.0419747	0.84743	0.0809547	0.880447	0.0330093	0.815688	0.0392643	0.891901	0.0426839	0.883323	0.0374129
4362	4392	G	G4362	0.949028	0.0323166	0.942619	0.00950354	0.95552	0.026094	0.958814	0.0173558	0.978795	0.0100758	0.975929	0.00126914	0.98182	0.00650569	0.974617	0.0121372	0.929567	0.0500464	0.939245	0.0224819	0.942201	0.0353328	0.934364	0.0358346	0.918226	0.0830154	0.96465	0.00724046	0.974353	0.0253867	0.952906	0.00190582	0.958121	0.0182598	0.935456	0.00507082	0.97897	0.00351796	0.945314	0.00726051	0.93371	0.0499736	0.952779	0.0172862	0.960175	0.009793
4426	4456	C	C4426	0.946312	0.00915758	0.839942	0.0363935	0.866405	0.0254826	0.916493	0.0439345	0.967196	0.0233913	0.958113	0.0181464	0.947977	0.0263184	0.956627	0.0134358	0.873706	0.0296591	0.892403	0.019463	0.945467	0.0284374	0.95988	0.0261247	0.964115	0.00782702	0.944635	0.0282748	0.972515	0.0141219	0.882249	0.0366992	0.925278	0.0156304	0.934776	0.045055	0.939645	0.0273436	0.902934	0.0229242	0.908237	0.0776261	0.966465	0.00694519	0.962241	0.0117372
4464	4494	G	G4464	0.957646	0.0191763	0.9535	0.0177171	0.855762	0.0688209	0.93962	0.0297544	0.944305	0.0399835	0.93818	0.011906	0.919786	0.0520682	0.924985	0.0423469	0.904378	0.0711007	0.929289	0.0353769	0.951201	0.020562	0.97415	0.0193402	0.902253	0.0562054	0.941129	0.0212956	0.972253	0.0247327	0.946758	0.0149037	0.928657	0.0126931	0.905297	0.0544129	0.91312	0.0590029	0.932494	0.0141921	0.932172	0.084006	0.946798	0.016476	0.941874	0.0237871
4468	4498	U	U4468	0.870948	0.0279029	0.934907	0.0199398	0.882438	0.0157555	0.890701	0.00606257	0.937095	0.0206954	0.970227	0.00679927	0.958111	0.0108816	0.956873	0.0195684	0.958028	0.0064747	0.955717	0.0093595	0.8967	0.0510378	0.950434	0.0127795	0.975229	0.0202549	0.944942	0.0111168	0.968532	0.0114686	0.968132	0.00636743	0.942685	0.00784758	0.914198	0.00122643	0.941625	0.00271485	0.966045	0.00588224	0.920413	0.0280841	0.965572	0.0124577	0.96996	7.02202e-05
4469	4499	G	G4469	0.901346	0.0294141	0.955906	0.0315092	0.920568	0.0347322	0.914803	0.0276252	0.959957	0.0221822	0.92473	0.0403846	0.891863	0.0778808	0.901373	0.0700913	0.92739	0.0203524	0.944899	0.0433464	0.948533	0.0347147	0.972526	0.0138991	0.943093	0.0564161	0.978713	0.0159393	0.958077	0.0312457	0.932958	0.0587364	0.960719	0.0323997	0.917133	0.0288323	0.927683	0.0470432	0.938056	0.0465951	0.721814	0.0884012	0.929341	0.0519252	0.916649	0.0620482
4493	4523	A	A4493	0.985646	0.0034169	0.982378	0.00232037	0.981656	0.00527695	0.979298	0.00673172	0.981259	0.00548763	0.974688	0.00485516	0.987702	0.00416899	0.981126	0.00862386	0.984204	0.00589262	0.951405	0.0273173	0.991238	0.00964177	0.9747	0.00813724	0.915505	0.0725965	0.968427	0.025192	0.985155	0.0177888	0.969965	0.0197801	0.965676	0.00641794	0.989604	0.00299265	0.97804	0.0140008	0.967975	0.0186349	0.98553	0.0126982	0.989638	0.0033092	0.986147	0.00470393
4506	4536	C	C4506	0.937011	0.0213916	0.951297	0.0200553	0.950647	0.014751	0.964235	0.0142477	0.940439	0.01805	0.947521	0.0245565	0.931955	0.060752	0.957804	0.019671	0.902211	0.0371235	0.876108	0.0396958	0.940637	0.0284949	0.954245	0.0314681	0.92497	0.0120897	0.956001	0.0100867	0.945084	0.0156609	0.937009	0.047505	0.96422	0.0160917	0.954255	0.0059501	0.95746	0.0272744	0.933911	0.0475079	0.942803	0.0431212	0.951278	0.0194865	0.940176	0.0408613
4541	4571	A	A4541	0.865541	0.00805298	0.737933	0.014679	0.901504	0.00762344	0.815307	0.016603	0.766917	0.0325781	0.858847	0.015282	0.900845	0.00694906	0.89117	0.0034386	0.90184	0.0220097	0.885517	0.0303169	0.834521	0.0470409	0.768796	0.0480298	0.838337	0.0981505	0.830595	0.0223948	0.873146	0.0284959	0.871116	0.00551699	0.850088	0.0107552	0.72725	0.0784971	0.821222	0.0291022	0.81693	0.00298798	0.725134	0.024381	0.86704	0.00910356	0.787571	0.0123096
4560	4590	A	A4560	0.716633	0.0327718	0.688404	0.0545464	0.771603	0.120306	0.832321	0.0572016	0.89369	0.0463675	0.911302	0.0395045	0.923882	0.0252742	0.94324	0.0360069	0.961016	0.0167217	0.92477	0.0476231	0.851198	0.0163017	0.850206	0.0539828	0.912904	0.0389413	0.881497	0.0544084	0.916121	0.0147017	0.860424	0.0524941	0.931205	0.0199049	0.971319	0.00630457	0.936338	0.0313588	0.875112	0.0563947	0.775268	0.114691	0.965807	0.0228224	0.910566	0.0439557
4588	4618	G	G4588	0.857333	0.00832351	0.71089	0.0593367	0.878259	0.0254368	0.930436	0.0152237	0.892503	0.070552	0.790854	0.0392222	0.912744	0.029972	0.93649	0.0129783	0.845788	0.0299344	0.865371	0.0141948	0.838405	0.0448815	0.728791	0.118899	0.836613	0.0459856	0.741532	0.186645	0.7678	0.0839137	0.782173	0.0198671	0.837149	0.0564805	0.946475	0.019003	0.897214	0.031516	0.840918	0.0170885	0.846744	0.051989	0.840811	0.105792	0.869208	0.0231353
4590	4620	U	U4590	0.75797	0.0577048	0.778502	0.0601026	0.87149	0.0214374	0.46863	0.19106	0.777962	0.139269	0.764644	0.0517298	0.486823	0.206024	0.889675	0.0470228	0.825636	0.0170666	0.804242	0.027145	0.818153	0.0824687	0.744994	0.0781411	0.874847	0.0613448	0.818291	0.020676	0.741689	0.00883237	0.62526	0.147894	0.798428	0.0488111	0.842584	0.0117812	0.525752	0.156179	0.792992	0.0545071	0.788702	0.111438	0.78012	0.0375047	0.768826	0.0517387
4593	4623	G	G4593	0.91731	0.019855	0.945586	0.0129369	0.936007	0.0170302	0.933781	0.0180087	0.901587	0.0366181	0.732286	0.0626689	0.893334	0.00909246	0.859575	0.00749884	0.931518	0.0136081	0.812999	0.0192071	0.845426	0.0890501	0.883094	0.0385149	0.720306	0.123735	0.784064	0.0496662	0.869617	0.046759	0.744253	0.0212627	0.784511	0.0406792	0.880347	0.00636634	0.922639	0.010616	0.723029	0.0207367	0.927662	0.0048926	0.552625	0.0473281	0.750291	0.0199308
4607	4637	G	G4607	0.869251	0.0350954	0.747058	0.0509204	0.868794	0.0179774	0.901916	0.0206779	0.845053	0.0836887	0.850485	0.0289459	0.851166	0.0255345	0.890625	0.0259056	0.798399	0.0752903	0.777467	0.0863304	0.88075	0.0666732	0.854969	0.0484801	0.907653	0.0691539	0.822863	0.0501071	0.927739	0.0503327	0.750668	0.0844486	0.807917	0.0233417	0.925007	0.0184404	0.8822	0.0118764	0.756547	0.0650221	0.873449	0.0400066	0.856262	0.0531471	0.829021	0.0420439
5.8S
Old_pos	New_pos	nucl
14	14	U	U14	0.667144	0.0992528	0.566198	0.125549	0.633918	0.0190585	0.691684	0.0548968	0.782908	0.0775814	0.755669	0.0599468	0.838507	0.0415643	0.870061	0.0208935	0.957825	0.00624518	0.866368	0.0372249	0.867988	0.0415364	0.803733	0.0401121	0.846602	0.0195594	0.802193	0.0373019	0.923467	0.0170715	0.768211	0.0177824	0.827913	0.0333998	0.925821	0.00328213	0.881294	0.0107138	0.764997	0.0185937	0.795557	0.0571253	0.945941	0.0151752	0.85314	0.0421579
75	75	G	G75	0.936392	0.0290609	0.95545	0.0256291	0.956844	0.0165049	0.966836	0.0148094	0.943813	0.0462907	0.909316	0.0311658	0.93008	0.0124697	0.936928	0.0331841	0.9479	0.0161356	0.909241	0.0553314	0.933043	0.0328328	0.875852	0.0219723	0.945781	0.0766778	0.812388	0.0560299	0.978086	0.0191723	0.970187	0.0119729	0.907593	0.0496259	0.949438	0.0051644	0.947074	0.0281778	0.95851	0.0103241	0.960929	0.0335875	0.911716	0.0159242	0.921779	0.0321611
[truncated: 8 more columns]
