# Supplementary material for: Profiling of ribose methylations in ribosomal RNA from diffuse large B-cell lymphoma patients for evaluation of ribosomes as drug targets
Source: NAR Cancer. 2020 Dec 22;2(4):zcaa035. doi: 10.1093/narcan/zcaa035 (PMC8210301; doi:10.1093/narcan/zcaa035)
Supplement: zcaa035_Supplemental_Files [file zcaa035_supplemental_files.zip › Data_S1_reactive_lymphnode_0130628.xls]

## Sheet: reactive_lymphnode_0130628
Data_handling_v3			CTAACT_reactive_lymphnode_01-30628_1						GTAGTG_reactive_lymphnode_01-30628_2						TACTGT_reactive_lymphnode_01-30628_3						Average
RNA	Position	Nucl	5'_reads	3'_reads	5'+3'	v5_score	v6_score	Meth%	5'_reads	3'_reads	5'+3'	v5_score	v6_score	Meth%	5'_reads	3'_reads	5'+3'	v5_score	v6_score	Meth%	Av.Meth%	Std.dev.	>=0.75
18S	1	U	4126	0	4126	0	0	0	12295	0	12295	0	0	0	1443	0	1443	0	0	0	0	0
18S	2	A	1094	0	1094	0	0	0	2989	0	2989	0	0	0	315	0	315	0	0	0	0	0
18S	3	C	2092	0	2092	0	0	0	4336	0	4336	0	0	0	577	0	577	0	0	0	0	0
18S	4	C	3412	0	3412	0	0	0	6629	0	6629	0	0	0	1708	0	1708	0	0	0	0	0
18S	5	U	3217	0	3217	0	0	0	4946	0	4946	0	0	0	1514	0	1514	0	0	0	0	0
18S	6	G	1882	0	1882	0	0	0	1870	0	1870	0	0	0	816	0	816	0	0	0	0	0
18S	7	G	2031	0	2031	0.233027	0	0	2355	0	2355	0.253787	0	0.202485	314	0	314	0.879718	0	0.468797	0.223761	0.191976
18S	8	U	1145	0	1145	0.196102	0	0.164071	1721	0	1721	0.323474	0	0.24452	210	0	210	1.33254	0	0.572447	0.327013	0.176628
18S	9	U	679	0	679	0.930392	0.0724731	0.482338	1002	0	1002	1.21315	0	0.548402	141	0	141	2.26448	0.0331554	0.695172	0.575304	0.0889469
18S	10	G	412	0	412	1.83535	0.17851	0.647863	627	0	627	2.2236	0.0780302	0.690129	64	0	64	5.37538	0.167004	0.845186	0.727726	0.0848302
18S	11	A	114	0	114	8.00425	0.600372	0.889801	430	0	430	3.39281	0.268735	0.772763	28	0	28	11.0487	0.120541	0.919635	0.860733	0.0633852	1
18S	12	U	117	0	117	7.02213	0.584906	0.87627	302	0	302	5.65746	0.563303	0.850214	19	0	19	17.645	0.299169	0.948911	0.891799	0.0417621	1
18S	13	C	182	0	182	4.39539	0.475946	0.815482	738	0	738	2.15661	0.321161	0.683497	83	0	83	4.16997	0.309931	0.808437	0.769139	0.060626	1
18S	14	C	1013	0	1013	0.0313938	0	0	2413	0	2413	0.0451763	0	0.0432407	355	0	355	0.315044	0	0.240082	0.0944409	0.104486
18S	15	U	1273	3	1276	0.0931959	0	0	3608	2	3610	0.151872	0	0	538	0	538	0.0113173	0	0.0112112	0.00373706	0.005285
18S	16	G	805	0	805	0.835401	0.0689147	0.455468	2072	3	2075	0.954496	0.0787911	0.488479	244	2	246	1.85218	0.229532	0.650314	0.531421	0.0851439
18S	17	C	1488	1	1489	0.0463236	0	0.0443012	4423	3	4426	0.00604372	0	0.00600876	814	3	817	0.110283	0	0	0.01677	0.0196214
18S	18	C	1894	6	1900	0.0302414	0	0	5778	5	5783	0.0152816	0	0	1802	18	1820	0.554598	0	0	0	0
18S	19	A	2322	3	2325	0.12431	0	0	5985	2	5987	0.127663	0	0.113227	1439	6	1445	0.30146	0	0	0.0377423	0.0533756
18S	20	G	2528	6	2534	0.0584089	0	0	5532	39	5571	0.567813	0	0.36221	584	3	587	1.3322	0	0.571637	0.311282	0.236132
18S	21	U	3192	134	3326	0.295024	0	0	9572	106	9678	0.0914695	0	0	1007	38	1045	0.308509	0	0.235944	0.0786479	0.111225
18S	22	A	3509	65	3574	0.248519	0	0	10288	166	10454	0.00506935	0	0.00504426	1381	12	1393	0.0504304	0	0.0480421	0.0176955	0.0215569
18S	23	G	826	197	1023	2.25199	0.279962	0.692704	4577	1888	6465	0.849778	0	0.459433	507	65	572	1.92069	0.158472	0.658008	0.603382	0.102768
18S	24	C	2774	1405	4179	0.198713	0	0	12065	7629	19694	0.428315	0	0	1962	811	2773	0.461111	0	0	0	0
18S	25	A	1585	888	2473	0.558484	0	0.358444	8021	3992	12013	0.044807	0	0.0428888	1731	254	1985	0.216225	0	0	0.133778	0.159825
18S	26	U	2994	2289	5283	0.2971	0	0	13513	14095	27608	0.605615	0	0	3334	737	4071	0.687724	0	0	0	0
18S	27	A	44	59	103	41.3896	0.92295	0.976631	47	750	797	16.2342	0.718953	0.942044	28	10	38	42.1536	0.884836	0.977408	0.965361	0.0164904	1
18S	28	U	1070	6040	7110	0.491195	0	0	2297	25176	27473	0.637902	0	0	412	1638	2050	0.343253	0	0	0	0
18S	29	G	3725	2046	5771	0.353003	0	0	3320	5697	9017	0.235036	0	0.190324	452	878	1330	0.0215043	0	0	0.0634414	0.0897197
18S	30	C	3280	3453	6733	0.463352	0	0	2621	7752	10373	0.0368903	0	0	264	1102	1366	0.137056	0	0	0	0
18S	31	U	1386	3772	5158	0.280134	0	0	1222	5050	6272	0.436481	0	0.303888	157	435	592	0.813416	0	0.448972	0.250953	0.187075
18S	32	U	214	3135	3349	0.114295	0	0.102599	718	6098	6816	0.14285	0	0.125011	58	628	686	0.321575	0	0.243596	0.157069	0.0618642
18S	33	G	823	1141	1964	0.809601	0	0.447518	818	2359	3177	1.03114	0	0.507745	70	205	275	1.69513	0.0562752	0.629807	0.528356	0.0758329
18S	34	U	1038	786	1824	0.945619	0.112023	0.486162	787	1876	2663	1.36757	0	0.577718	85	245	330	1.31413	0.085452	0.568615	0.544165	0.0411824
18S	35	C	1075	722	1797	0.816352	0.045269	0.449583	1081	1323	2404	1.11531	0.129899	0.52736	123	265	388	0.886432	0	0.47054	0.482494	0.032858
18S	36	U	1415	371	1786	0.740192	0.0119814	0.425487	1396	399	1795	1.81213	0.275119	0.644526	130	34	164	3.88599	0.484469	0.796321	0.622111	0.15222
18S	37	C	3290	1543	4833	0.472523	0	0	5533	325	5858	0.233396	0	0	696	178	874	0.116584	0	0	0	0
18S	38	A	1393	365	1758	0.723656	0.00563147	0.419976	2424	587	3011	0.848912	0	0.459224	470	54	524	1.05003	0	0.512679	0.46396	0.0379936
18S	39	A	1627	275	1902	0.589981	0	0.371184	3116	809	3925	0.49218	0	0.329896	803	112	915	0.258709	0	0.205714	0.302265	0.0703218
18S	40	A	2606	334	2940	0.0225925	0	0.0221007	4514	1187	5701	0.0939339	0	0.0858818	1005	173	1178	0.0665065	0	0.0624088	0.0567971	0.0263391
18S	41	G	3425	453	3878	0.243084	0	0	7055	1015	8070	0.196461	0	0	1418	288	1706	0.237909	0	0	0	0
18S	42	A	3227	456	3683	0.180531	0	0	7090	595	7685	0.0677784	0	0	1326	469	1795	0.198045	0	0	0	0
18S	43	U	1923	812	2735	0.17271	0	0.14732	5114	1910	7024	0.162823	0	0.140041	795	624	1419	0.200243	0	0.166933	0.151431	0.011357
18S	44	U	4934	1868	6802	0.617883	0	0	15033	1828	16861	0.564712	0	0	2704	1613	4317	0.667639	0	0	0	0
18S	45	A	931	1028	1959	0.66127	0	0.398173	4599	3365	7964	0.138513	0	0.121675	445	727	1172	0.620953	0	0.383281	0.301043	0.126978
18S	46	A	904	1395	2299	0.396285	0	0.283902	4547	2635	7182	0.324009	0	0.244744	453	602	1055	0.818487	0	0.450327	0.326324	0.0891284
18S	47	G	609	726	1335	1.60896	0.229342	0.616882	2261	3655	5916	0.767934	0.0770073	0.43441	328	462	790	1.62748	0.1619	0.619705	0.556999	0.0866913
18S	48	C	1382	1134	2516	0.404547	0	0.288108	3015	5922	8937	0.183671	0	0.155186	551	1505	2056	0.0380759	0	0	0.147765	0.117737
18S	49	C	1991	1392	3383	0.14805	0	0.128991	4021	10461	14482	0.241942	0	0	766	2560	3326	0.404345	0	0	0.0429969	0.0608068
18S	50	A	1361	1178	2539	0.670284	0	0.401394	2574	4818	7392	0.666934	0.0500468	0.400129	436	932	1368	0.635638	0	0.388792	0.396771	0.00566627
18S	51	U	2551	1952	4503	0.0588785	0	0	4533	9495	14028	0.159587	0	0	984	1326	2310	0.0998221	0	0	0	0
18S	52	G	1814	1117	2931	0.683932	0.0878643	0.406234	5105	4131	9236	0.398856	0	0.285152	527	608	1135	1.0746	0.107135	0.518199	0.403195	0.0951652
18S	53	C	3637	2946	6583	0.150159	0	0	9428	9556	18984	0.324821	0	0	1840	1695	3535	0.292999	0	0	0	0
18S	54	A	4049	2593	6642	0.0476492	0	0	7629	5140	12769	0.0898999	0	0.0824905	1496	565	2061	0.436626	0	0.304027	0.128839	0.128373
18S	55	U	6129	3970	10099	0.35249	0	0	11001	11469	22470	0.422159	0	0	3108	951	4059	0.23835	0	0	0	0
18S	56	G	2588	1725	4313	0.739157	0	0.425065	5594	5329	10923	0.258995	0	0.205731	1057	338	1395	1.46747	0.0944346	0.594899	0.408565	0.159305
18S	57	U	4658	2190	6848	0.117905	0	0.105484	7518	7032	14550	0.0919822	0	0	2216	368	2584	0.376437	0	0.273563	0.126349	0.112652
18S	58	C	5064	1841	6905	0.128806	0	0.114123	6561	5021	11582	0.10644	0	0.0962083	2321	469	2790	0.317771	0	0.241209	0.150513	0.064547
18S	59	U	14061	3281	17342	0.605768	0	0	17097	3420	20517	0.45305	0	0	7368	457	7825	0.580791	0	0	0	0
18S	60	A	6891	1795	8686	0.120094	0	0	6159	1929	8088	0.408474	0	0.290037	4216	257	4473	0.191576	0	0	0.096679	0.136725
18S	61	A	6761	1679	8440	0.0950427	0	0	8385	2846	11231	0.0927252	0	0	6652	261	6913	0.521012	0	0	0	0
18S	62	G	2833	1305	4138	0.880489	0.057071	0.468284	3058	1453	4511	1.11754	0.189042	0.527809	1253	251	1504	1.45907	0.108293	0.593503	0.529865	0.0511411
18S	63	U	4896	2531	7427	0.00174565	0	0	6108	3117	9225	0.100052	0	0	2700	1008	3708	0.107235	0	0	0	0
18S	64	A	2379	1647	4026	0.874635	0.0851353	0.466625	3007	2107	5114	0.55692	0.00864843	0.357751	1784	647	2431	0.330478	0	0.248467	0.357614	0.0890625
18S	65	C	3337	3571	6908	0.0143758	0	0	3964	2763	6727	0.0749141	0	0.0697028	1865	1112	2977	0.0300052	0	0	0.0232343	0.0328582
18S	66	G	2378	2185	4563	0.46654	0	0.31817	1757	2541	4298	0.58463	0.0743056	0.368992	1282	671	1953	0.28538	0	0.222109	0.30309	0.0609055
18S	67	C	6728	3021	9749	0.307456	0	0	3614	3827	7441	0.0606707	0	0	750	1914	2664	0.158645	0	0	0	0
18S	68	A	4312	2070	6382	0.210136	0	0.173669	2080	2070	4150	0.908512	0.0782105	0.476092	479	834	1313	0.607162	0.0222999	0.377964	0.342575	0.125974
18S	69	C	4787	2793	7580	0.0730892	0	0.0681194	1903	3570	5473	0.517472	0	0.341051	323	1116	1439	0.418804	0	0.295326	0.234832	0.119352
18S	70	G	2745	1781	4526	1.12748	0.10967	0.530015	2771	3018	5789	0.592786	0.0483064	0.37221	424	878	1302	0.586578	0	0.369892	0.424039	0.0749423
18S	71	G	755	1250	2005	4.36705	0.573977	0.813754	2829	4094	6923	0.437766	0.0172665	0.304507	281	504	785	1.7152	0.270137	0.631999	0.58342	0.210718
18S	72	C	9034	2018	11052	0.0106497	0	0.0105384	4367	5416	9783	0.162212	0	0.139584	754	542	1296	0.798389	0.0180506	0.444137	0.198086	0.181785
18S	73	C	18464	1535	19999	0.451533	0	0	10049	8470	18519	0.38005	0	0	2698	627	3325	0.333434	0	0	0	0
18S	74	G	14304	1278	15582	0.249361	0	0	10727	7371	18098	0.33373	0	0	2349	400	2749	0.161135	0	0	0	0
18S	75	G	8761	1069	9830	0.308987	0	0.236069	5423	3392	8815	0.583814	0	0.368639	1196	178	1374	0.896121	0	0.472789	0.359166	0.0968723
18S	76	U	20101	2778	22879	0.499556	0	0	12021	7435	19456	0.332014	0	0	2965	1267	4232	0.439347	0	0	0	0
18S	77	A	9194	1392	10586	0.221477	0	0.181333	7447	3810	11257	0.259692	0	0.20617	1852	222	2074	0.336739	0	0.252002	0.213168	0.0292717
18S	78	C	20051	3015	23066	0.504939	0	0	18598	9538	28136	0.566678	0	0	5113	1440	6553	0.630807	0	0	0	0
18S	79	A	5756	2736	8492	0.458667	0.0173456	0.314468	4767	7793	12560	0.0783678	0	0.072678	804	1232	2036	0.450226	0	0.310558	0.232568	0.11307
18S	80	G	3104	2251	5355	1.16264	0.190799	0.537649	2699	4671	7370	0.797347	0.0915353	0.443658	324	779	1103	1.72642	0.232774	0.633429	0.538245	0.0774749
18S	81	U	4484	6437	10921	0.0465106	0	0	3906	9493	13399	0.0957438	0	0	472	1926	2398	0.192464	0	0.161457	0.053819	0.0761116
18S	82	G	4162	2932	7094	0.465821	0	0.317819	3538	3109	6647	0.8924	0.104665	0.471608	362	1641	2003	0.446102	0	0.308592	0.366007	0.0747665
18S	83	A	3040	4277	7317	0.291731	0	0.225869	4582	4937	9519	0.237335	0	0.191828	377	2905	3282	0.124212	0	0	0.139232	0.0994281
18S	84	A	3163	4615	7778	0.148182	0	0.129073	3009	6901	9910	0.131648	0	0.116344	286	3515	3801	0.258688	0	0	0.0818054	0.0580781
18S	85	A	2278	5148	7426	0.101861	0	0.0924559	1921	6924	8845	0.166925	0	0.143061	140	1975	2115	0.335628	0	0.251377	0.162298	0.0662901
18S	86	C	4094	3416	7510	0.0684448	0	0.0640682	2562	7717	10279	0.0447276	0	0	358	2783	3141	0.13153	0	0	0.0213561	0.030202
18S	87	U	6024	7192	13216	0.460737	0	0	4288	12511	16799	0.471014	0	0	607	2431	3038	0.0822529	0	0	0	0
18S	88	G	4053	3297	7350	0.0146783	0	0	3202	5140	8342	0.113783	0	0.10217	419	960	1379	1.20046	0.124045	0.545729	0.215966	0.236879
18S	89	C	4116	5189	9305	0.299268	0	0	5716	8771	14487	0.428455	0	0	553	5965	6518	0.628034	0	0	0	0
18S	90	G	872	3279	4151	0.648616	0.0269495	0.393488	629	3136	3765	1.48151	0.263179	0.597083	73	1598	1671	0.700791	0	0.412183	0.467585	0.0918868
18S	91	A	1584	6840	8424	0.272772	0	0	1989	7105	9094	0.0698381	0	0	153	2182	2335	0.101708	0	0.092354	0.0307847	0.0435361
18S	92	A	1234	3778	5012	0.329922	0	0.248114	1963	3293	5256	0.693435	0.0486075	0.40953	148	1715	1863	0.385628	0	0.278414	0.312019	0.0700516
18S	93	U	471	1397	1868	2.49433	0.245213	0.713932	942	4145	5087	0.632833	0	0.387614	68	1881	1949	0.208177	0	0.17238	0.424642	0.222633
18S	94	G	618	2326	2944	1.0485	0	0.511922	1570	3713	5283	0.459877	0	0.315052	94	3444	3538	0.420546	0	0	0.275658	0.210839
18S	95	G	620	1556	2176	2.26351	0.109216	0.693679	2367	3732	6099	0.3569	0	0.263058	132	1941	2073	0.0958052	0	0.0874675	0.348068	0.25468
18S	96	C	1136	6277	7413	0.0862977	0	0	2295	9618	11913	0.38309	0	0	337	1134	1471	0.385047	0	0.278139	0.0927131	0.131116
18S	97	U	1649	6827	8476	0.157374	0	0	3124	6527	9651	0.190629	0	0	489	837	1326	0.526283	0	0.344984	0.114995	0.162627
18S	98	C	1378	12675	14053	0.53062	0	0	2039	10224	12263	0.411234	0	0	260	2155	2415	0.261557	0	0	0	0
18S	99	A	18	233	251	32.1624	0.774718	0.969961	43	652	695	11.1124	0.66453	0.917549	6	47	53	35.4718	0.897776	0.973076	0.953529	0.0254734	1
18S	100	U	944	5833	6777	0.217513	0	0.178675	1627	4939	6566	0.180519	0	0.152934	264	1743	2007	0.127651	0	0	0.110536	0.0788643
18S	101	U	1745	21720	23465	0.709595	0	0	2707	16723	19430	0.678334	0	0	293	3565	3858	0.630422	0	0	0	0
18S	102	A	507	7199	7706	0.126706	0	0.11247	843	4558	5401	0.386009	0	0.278541	111	1332	1443	0.109472	0	0.0987321	0.163248	0.0817175
18S	103	A	358	6191	6549	0.293079	0	0.226679	619	4234	4853	0.422144	0	0.29688	81	1455	1536	0.0266175	0	0	0.174519	0.126688
18S	104	A	33	4645	4678	0.90924	0	0.476285	169	2842	3011	1.35666	0	0.575752	25	544	569	1.88033	0.0353524	0.653216	0.568417	0.0724177
18S	105	U	259	3574	3833	1.30282	0	0.565814	386	3261	3647	0.83111	0	0.453951	50	615	665	1.32903	0	0.571005	0.530257	0.0539978
18S	106	C	943	9860	10803	0.176781	0	0	1230	5173	6403	0.0914828	0	0.0838271	269	2218	2487	0.4408	0	0	0.0279424	0.0395165
18S	107	A	1202	9000	10202	0.096378	0	0	1603	5830	7433	0.0623591	0	0	385	1124	1509	0.0490949	0	0	0	0
18S	108	G	589	3890	4479	1.03106	0.082532	0.507701	1244	2210	3454	0.963193	0.0821059	0.490698	201	309	510	1.67308	0.0937817	0.626358	0.541586	0.0603438
18S	109	U	270	4785	5055	0.810874	0	0.447829	889	4345	5234	0.288441	0	0.223901	100	433	533	1.45343	0	0.59286	0.42153	0.15177
18S	110	U	1180	15476	16656	0.540598	0	0	3313	9804	13117	0.562931	0	0	382	2447	2829	0.661056	0	0	0	0
18S	111	A	485	9511	9996	0.161922	0	0	1499	4766	6265	0.0584229	0	0.0552064	205	976	1181	0.04138	0	0	0.0184021	0.0260245
18S	112	U	525	15394	15919	0.53026	0	0	1736	10802	12538	0.531242	0	0	260	1130	1390	0.23839	0	0	0	0
18S	113	G	602	9659	10261	0.283704	0	0	1979	5444	7423	0.179919	0	0	284	895	1179	0.221507	0	0	0	0
18S	114	G	400	4586	4986	0.436103	0	0.303713	1392	2451	3843	0.575104	0	0.365182	127	392	519	0.715983	0	0.417712	0.362202	0.0465873
18S	115	U	336	5191	5527	0.153357	0	0.132986	997	3715	4712	0.161841	0	0.139322	72	346	418	0.967833	0	0.492424	0.254911	0.167967
18S	116	U	22	127	149	41.3536	0.923768	0.976543	42	203	245	21.5275	0.848507	0.955782	11	11	22	34.4976	0.877968	0.973021	0.968449	0.00907124	1
18S	117	C	996	2936	3932	0.20834	0	0.172454	1990	2974	4964	0.147873	0	0	386	452	838	0.327652	0	0	0.0574848	0.0812958
18S	118	C	1347	2600	3947	0.00826016	0	0.00819455	2408	3098	5506	0.311359	0	0	495	240	735	0.305571	0	0	0.00273152	0.00386295
18S	119	U	1171	1588	2759	0.149972	0	0.130455	1395	1814	3209	0.0894358	0	0.0821172	231	106	337	0.53856	0	0.350716	0.187763	0.116903
18S	120	U	1328	2084	3412	0.269766	0	0	1835	2228	4063	0.252007	0	0	329	205	534	0.144964	0	0	0	0
18S	121	U	18	131	149	16.4556	0.824782	0.943072	30	59	89	38.1427	0.919148	0.974729	7	10	17	29.5673	0.885975	0.969047	0.962283	0.0137806	1
18S	122	G	546	2068	2614	0.174795	0	0	1103	1456	2559	0.293529	0	0.226989	205	318	523	0.107358	0	0.097117	0.108035	0.0929891
18S	123	G	225	1947	2172	0.0912052	0	0.0836173	560	2269	2829	0.332576	0	0.24964	129	298	427	0.715187	0	0.417542	0.250266	0.136325
18S	124	U	247	1034	1281	0.878627	0.0862587	0.467891	690	1969	2659	0.480221	0	0.324508	116	243	359	1.29191	0.157078	0.564367	0.452255	0.0985444
18S	125	C	705	1363	2068	0.125632	0	0.111658	1916	2511	4427	0.120589	0	0	459	519	978	0.137919	0	0	0.0372195	0.0526363
18S	126	G	475	874	1349	0.80214	0.0760908	0.445287	1254	988	2242	0.937182	0.100505	0.483898	364	128	492	1.01303	0.0949865	0.503743	0.477643	0.024271
18S	127	C	1481	614	2095	0.105365	0	0.0953624	3405	1968	5373	0.244771	0	0	929	140	1069	0.081163	0	0	0.0317875	0.0449543
18S	128	U	2500	716	3216	0.291763	0	0	4685	1253	5938	0.297182	0	0	1633	166	1799	0.468852	0	0	0	0
18S	129	C	3141	801	3942	0.462958	0	0	6363	2136	8499	0.546931	0	0	1954	198	2152	0.575146	0	0	0	0
18S	130	G	1972	890	2862	0.252428	0	0	3699	1706	5405	0.251615	0	0	1083	388	1471	0.345463	0	0	0	0
18S	131	C	3167	452	3619	0.459444	0	0	4503	817	5320	0.260532	0	0	1140	144	1284	0.271371	0	0	0	0
18S	132	U	1221	750	1971	0.111449	0	0.10032	2139	1152	3291	0.217969	0	0.179006	661	193	854	0.118025	0	0.105676	0.128334	0.0358973
18S	133	C	404	946	1350	0.668089	0	0.40069	782	1208	1990	1.06279	0.171724	0.515346	261	209	470	1.03569	0.088639	0.509298	0.475111	0.0526819
18S	134	C	130	717	847	1.6623	0.193914	0.624662	203	1136	1339	2.07551	0.317722	0.675015	164	135	299	2.04433	0.248501	0.672257	0.657311	0.0231139
18S	135	U	113	721	834	1.53163	0.078807	0.605284	111	1794	1905	0.991769	0.023972	0.498065	128	146	274	1.93956	0.123034	0.66063	0.587993	0.0674837
18S	136	C	334	365	699	1.90346	0.148264	0.655906	500	1004	1504	1.34489	0.122774	0.573703	121	125	246	1.88673	0.116317	0.654505	0.628038	0.038425
18S	137	U	620	266	886	1.30346	0.0573159	0.566147	1421	2359	3780	0.150854	0	0	177	188	365	0.794505	0	0.443418	0.336522	0.243175
18S	138	C	3896	875	4771	0.651893	0	0	4167	937	5104	0.40328	0	0	1345	192	1537	0.675314	0	0	0	0
18S	139	C	2099	660	2759	0.268587	0	0	3627	1148	4775	0.345684	0	0	653	134	787	0.259052	0	0	0	0
18S	140	U	1722	572	2294	0.0317647	0	0	4532	2071	6603	0.548262	0	0	644	134	778	0.251063	0	0	0	0
18S	141	A	893	177	1070	1.34053	0.154076	0.572976	1033	737	1770	1.01612	0.124746	0.50414	308	56	364	0.7207	0	0.419509	0.498875	0.0627629
18S	142	C	1640	339	1979	0.389826	0	0.280587	1186	763	1949	0.854199	0.105903	0.460811	341	148	489	0.276939	0	0.217224	0.319541	0.103188
18S	143	U	1857	722	2579	0.124048	0	0.110397	1409	1545	2954	0.177578	0	0.150843	230	312	542	0.140229	0	0.123182	0.128141	0.0168803
18S	144	U	2744	773	3517	0.158288	0	0	1782	1623	3405	0.0378613	0	0	325	306	631	0.0625	0	0	0	0
18S	145	G	2567	451	3018	0.0228258	0	0.0223236	2237	581	2818	0.136144	0	0.119867	348	297	645	0.184709	0	0	0.0473969	0.0520482
18S	146	G	2633	623	3256	0.0417255	0	0.040066	2118	1124	3242	0.0153904	0	0	229	225	454	0.182002	0	0.154265	0.064777	0.0653574
18S	147	A	2371	271	2642	0.373729	0	0.27213	1945	839	2784	0.118648	0	0.106097	259	105	364	0.478691	0.071269	0.324327	0.234185	0.0930445
18S	148	U	5529	815	6344	0.451241	0	0	2053	2335	4388	0.275851	0	0	319	378	697	0.157832	0	0	0	0
18S	149	A	2800	367	3167	0.284933	0	0.221804	940	1206	2146	0.722243	0.125472	0.419475	222	220	442	0.48302	0	0.326197	0.322492	0.0807416
18S	150	A	2434	317	2751	0.501663	0	0.334153	747	1251	1998	0.875666	0.140354	0.46698	203	131	334	1.03393	0.0584904	0.509088	0.43674	0.0745496
18S	151	C	4089	470	4559	0.127822	0	0	1128	2164	3292	0.137055	0	0.120567	306	208	514	0.361963	0	0.266145	0.128904	0.108813
18S	152	U	5349	1771	7120	0.491395	0	0	2248	3615	5863	0.396885	0	0	346	350	696	0.021202	0	0.020791	0.00693033	0.00980097
18S	153	G	1558	1434	2992	0.293392	0	0.226898	1818	1513	3331	0.113705	0	0.102124	213	417	630	0.146522	0	0.127974	0.152332	0.0537718
18S	154	U	1914	2632	4546	0.234826	0	0	1952	3705	5657	0.385751	0	0	224	1701	1925	0.681205	0	0	0	0
18S	155	G	3069	1763	4832	0.363512	0	0	3562	2264	5826	0.398782	0	0	469	462	931	0.19721	0	0	0	0
18S	156	G	835	972	1807	0.767484	0.00884218	0.43436	945	1179	2124	0.922233	0.0404725	0.479889	62	322	384	1.20551	0	0.547235	0.487161	0.0463671
18S	157	U	1410	2351	3761	0.236848	0	0	1849	2567	4416	0.0297311	0	0	143	816	959	0.101296	0	0	0	0
18S	158	A	781	1007	1788	0.608167	0	0.378306	1443	1420	2863	0.646233	0	0.392636	89	599	688	0.347476	0	0.25815	0.34303	0.060304
18S	159	A	10	24	34	77.5708	0.961873	0.987632	13	45	58	84.6533	0.964025	0.988521	5	20	25	38.3474	0.921082	0.975539	0.983897	0.00592124	1
18S	160	U	673	367	1040	1.35013	0.0153399	0.574727	1557	2121	3678	0.254737	0	0.203064	91	832	923	0.0228235	0	0	0.259264	0.237973
18S	161	U	1111	981	2092	0.049939	0	0.0475853	2833	3093	5926	0.267565	0	0	173	879	1052	0.200981	0	0	0.0158618	0.0224319
18S	162	C	874	1044	1918	0.166516	0	0.14281	1805	4043	5848	0.241963	0	0	123	1132	1255	0.314924	0	0	0.0476034	0.0673214
18S	163	U	2194	2057	4251	0.458242	0	0	5517	5801	11318	0.632112	0	0	436	1444	1880	0.526546	0	0	0	0
18S	164	A	1679	1435	3114	0.142508	0	0	2435	4670	7105	0.338285	0	0	283	757	1040	0.0142278	0	0	0	0
18S	165	G	980	1450	2430	0.252722	0	0.201804	1072	2774	3846	0.30327	0	0.232745	103	706	809	0.33775	0	0.25271	0.229086	0.0209424
18S	166	A	15	112	127	25.9797	0.859447	0.963214	20	47	67	77.3654	0.950578	0.987425	11	23	34	32.7924	0.90185	0.971229	0.973956	0.0100703	1
18S	167	G	1484	761	2245	0.5589	0	0.358624	1076	1547	2623	0.856119	0	0.461336	374	295	669	0.65995	0	0.39793	0.405964	0.0423149
18S	168	C	2632	1843	4475	0.266669	0	0	2504	2469	4973	0.155721	0	0	847	543	1390	0.285718	0	0	0	0
18S	169	U	3985	2923	6908	0.510146	0	0	3145	4731	7876	0.547782	0	0	1144	973	2117	0.576377	0	0	0	0
18S	170	A	3897	2343	6240	0.391408	0	0	3845	1627	5472	0.402722	0	0	1141	364	1505	0.401535	0	0	0	0
18S	171	A	2326	2699	5025	0.192114	0	0	1928	1188	3116	0.00842691	0	0	933	210	1143	0.23344	0	0	0	0
18S	172	U	84	193	277	16.3825	0.770674	0.942666	93	43	136	22.7526	0.815791	0.958194	63	62	125	6.52284	0.519784	0.867987	0.922949	0.0393774	1
18S	173	A	1816	2498	4314	0.0950483	0	0.0868166	2201	832	3033	0.0395078	0	0	785	89	874	0.00119365	0	0	0.0289389	0.0409258
18S	174	C	76	351	427	11.4295	0.763163	0.919719	96	162	258	11.2572	0.751361	0.918705	40	170	210	3.34481	0.416971	0.770681	0.869702	0.0700193	1
18S	175	A	2152	5645	7797	0.427255	0	0	1629	1142	2771	0.00790043	0	0.00784131	744	346	1090	0.316896	0	0	0.00261377	0.00369643
18S	176	U	490	8784	9274	0.552744	0	0	353	2739	3092	0.131641	0	0	154	675	829	0.172062	0	0	0	0
18S	177	G	21	4202	4223	0.0895939	0	0.0822447	55	1150	1205	1.72418	0.114056	0.63311	14	242	256	1.86403	0.242425	0.651727	0.455694	0.264178
18S	178	C	1036	4584	5620	0.234903	0	0	1186	1771	2957	0.234426	0	0.189959	228	313	541	0.339668	0	0.253896	0.147952	0.107825
18S	179	C	1523	4259	5782	0.261066	0	0	1001	1496	2497	0.768259	0.0583225	0.43457	317	664	981	0.238663	0	0	0.144857	0.204858
18S	180	G	1596	1625	3221	0.37626	0	0.273455	2026	1546	3572	0.469677	0	0.319639	400	228	628	0.369122	0	0.269918	0.287671	0.0226511
18S	181	A	1472	1308	2780	0.578025	0.0485274	0.36638	2468	1940	4408	0.320793	0	0.242921	449	120	569	0.614717	0.0279412	0.381111	0.330137	0.0619637
18S	182	C	1760	1310	3070	0.258258	0	0.205304	3394	2654	6048	0.000157969	0	0	487	239	726	0.23529	0	0.190686	0.131996	0.0935262
18S	183	G	2564	1222	3786	0.110806	0	0	6747	3709	10456	0.43979	0	0	931	307	1238	0.325944	0	0	0	0
18S	184	G	2181	895	3076	0.0483443	0	0.0461292	7096	2575	9671	0.370808	0	0	1118	213	1331	0.379087	0	0	0.0153764	0.0217455
18S	185	G	1733	396	2129	0.424272	0	0.297985	5201	3038	8239	0.258033	0	0	816	330	1146	0.290642	0	0	0.0993284	0.140472
18S	186	C	3024	1567	4591	0.462239	0	0	6848	7640	14488	0.64973	0	0	958	837	1795	0.630611	0	0	0	0
18S	187	G	1128	801	1929	0.349223	0	0.258932	1856	3098	4954	0.135031	0	0.118988	524	126	650	0.105189	0	0.0953095	0.157743	0.0722014
18S	188	C	436	1024	1460	0.720222	0.0651489	0.418846	586	2612	3198	0.600941	0	0.375441	309	108	417	0.583865	0.0251876	0.369191	0.387826	0.0220827
18S	189	U	466	2987	3453	0.38323	0	0	704	2603	3307	0.296396	0	0.228684	154	94	248	1.36787	0.21465	0.578661	0.269115	0.237961
18S	190	G	287	1349	1636	0.298419	0	0.22994	163	625	788	3.52985	0.387186	0.77946	52	82	134	2.61325	0.301363	0.724727	0.578043	0.247157
18S	191	A	50	1333	1383	0.407426	0	0.289632	8	643	651	3.14923	0.092157	0.759272	17	92	109	2.44788	0.0317467	0.711843	0.586916	0.211101
18S	192	C	27	1736	1763	0.0164399	0	0	39	510	549	2.60996	0	0.723353	10	152	162	0.729721	0	0.423374	0.382242	0.296736
18S	193	C	26	1323	1349	0.115663	0	0.103741	43	409	452	1.36429	0	0.577579	3	132	135	0.288889	0	0.225424	0.302248	0.200926
18S	194	C	11	1611	1622	0.185055	0	0	77	402	479	0.492176	0	0.330299	0	159	159	0.184722	0	0	0.1101	0.155704
18S	195	C	2	1713	1715	0.306598	0	0	39	212	251	1.05983	0	0.515517	0	176	176	0.433082	0	0	0.171839	0.243017
18S	196	C	0	1136	1136	0.0974494	0	0	26	166	192	0.713472	0.122177	0.417652	0	97	97	0.0560091	0	0	0.139217	0.196883
18S	197	U	1	567	568	0.777543	0.139082	0.437859	4	208	212	0.347992	0	0.259058	0	33	33	1.77941	0.286042	0.647059	0.447992	0.158563
18S	198	U	2	391	393	1.53054	0.219814	0.605435	2	106	108	1.88716	0.0384211	0.655722	0	29	29	2.73963	0.326789	0.739183	0.66678	0.0551593
18S	199	C	27	502	529	0.833585	0	0.455089	97	68	165	1.57289	0	0.612767	8	26	34	3.98698	0.380373	0.804085	0.62398	0.142698
18S	200	G	19	224	243	3.93097	0.255835	0.797863	41	94	135	4.89551	0.329794	0.831416	12	19	31	8.48125	0.282733	0.897487	0.842255	0.0413871	1
18S	201	C	18	581	599	1.20728	0	0.547367	26	154	180	5.5302	0.0309909	0.847582	7	15	22	17.6947	0.628344	0.948715	0.781221	0.170437	1
18S	202	G	14	419	433	2.40031	0.310108	0.706388	21	201	222	5.72312	0.429096	0.851828	5	54	59	7.79056	0.580416	0.887925	0.81538	0.0784656	1
18S	203	G	96	1265	1361	0.0922092	0	0.0844813	131	227	358	3.91275	0.372049	0.7969	22	133	155	2.81175	0.219802	0.738896	0.540092	0.323035
18S	204	G	144	1514	1658	0.038122	0	0	407	705	1112	0.790856	0	0.441829	60	445	505	0.245411	0	0.197365	0.213065	0.180717
18S	205	G	566	1434	2000	0.140297	0	0	1200	1402	2602	0.149221	0	0	219	1041	1260	0.514583	0	0	0	0
18S	206	G	2208	2610	4818	0.672422	0	0	3560	2930	6490	0.671823	0	0	676	1471	2147	0.728005	0	0	0	0
18S	207	G	1422	1908	3330	0.440825	0	0	2349	3092	5441	0.539736	0	0	381	1287	1668	0.597803	0	0	0	0
18S	208	G	1061	987	2048	0.0371672	0	0.0358522	1384	1624	3008	0.0349433	0	0.0337744	201	701	902	0.16113	0	0	0.0232088	0.016433
18S	209	A	255	646	901	1.56834	0.197102	0.610907	725	928	1653	1.09461	0.0243204	0.522734	43	189	232	2.51912	0.191395	0.716712	0.616785	0.0793003
18S	210	U	274	655	929	1.5575	0.238489	0.60925	749	1426	2175	0.706556	0.0123107	0.414136	36	130	166	4.07033	0.406757	0.803723	0.609036	0.159048
18S	211	G	799	747	1546	0.473346	0	0.321414	1675	1856	3531	0.0327671	0	0.0317362	137	114	251	2.16248	0.15322	0.684651	0.345934	0.267115
18S	212	C	1050	1673	2723	0.242719	0	0	1421	2241	3662	0.0139169	0	0	115	702	817	0.201385	0	0	0	0
18S	213	G	804	1156	1960	0.020783	0	0.0203701	1341	1527	2868	0.267627	0	0.211183	86	480	566	0.0325495	0	0.0315773	0.08771	0.0874281
18S	214	U	498	2705	3203	0.41186	0	0	918	4744	5662	0.397659	0	0	61	400	461	0.201972	0	0.168337	0.0561124	0.0793549
18S	215	G	396	1751	2147	0.0879164	0	0	562	2877	3439	0.0797578	0	0.0738862	37	501	538	0.0347763	0	0	0.0246287	0.0348303
18S	216	C	601	2384	2985	0.377454	0	0	715	5067	5782	0.389894	0	0	19	1256	1275	0.659579	0	0	0	0
18S	217	A	377	745	1122	0.826882	0.0423261	0.45284	494	1703	2197	0.789303	0.0689811	0.441235	34	255	289	0.946858	0	0.487215	0.46043	0.0195232
18S	218	U	151	429	580	2.51377	0.350548	0.715756	305	1680	1985	0.935588	0.0753372	0.483487	18	185	203	1.74635	0.144308	0.637017	0.612087	0.0964482
18S	219	U	412	1524	1936	0.0622325	0	0	451	4246	4697	0.263907	0	0	14	501	515	0.0578596	0	0	0	0
18S	220	U	600	2979	3579	0.557142	0	0	1044	5107	6151	0.482562	0	0	38	787	825	0.492978	0	0	0	0
18S	221	A	202	651	853	1.03664	0.0775398	0.509288	346	2291	2637	0.234475	0	0.189997	14	196	210	1.19126	0	0.54482	0.414701	0.159551
18S	222	U	462	769	1231	0.291387	0	0.225781	873	2162	3035	0.00722076	0	0	40	164	204	1.12331	0	0.530255	0.252012	0.217269
18S	223	C	871	480	1351	0.0703731	0	0.0657918	1202	1218	2420	0.138322	0	0.121558	157	516	673	0.529014	0	0	0.06245	0.0496821
18S	224	A	796	298	1094	0.333354	0	0.250183	1225	778	2003	0.332247	0	0.249482	119	128	247	0.464964	0	0.318265	0.272643	0.032261
18S	225	G	1669	377	2046	0.338495	0	0	2332	548	2880	0.152428	0	0	214	87	301	0.152539	0	0.132731	0.0442438	0.0625702
18S	226	A	1590	190	1780	0.274877	0	0	1744	302	2046	0.104294	0	0.0944855	164	36	200	0.668491	0	0.401854	0.165447	0.171558
18S	227	U	477	297	774	0.612143	0.0958915	0.380012	411	685	1096	0.89606	0.24306	0.472818	27	227	254	0.137996	0	0.121681	0.324837	0.148565
18S	228	C	584	281	865	0.427162	0.0508628	0.299551	759	1185	1944	0.0204684	0	0	48	277	325	0.154431	0	0	0.0998503	0.14121
18S	229	A	587	351	938	0.2847	0	0.221792	582	862	1444	0.280815	0.016445	0.219366	28	207	235	0.177966	0	0.151625	0.197594	0.0325205
18S	230	A	775	420	1195	0.0515143	0	0	612	1021	1633	0.0680131	0	0.0637184	42	349	391	0.431491	0	0	0.0212395	0.0300371
18S	231	A	836	421	1257	0.115889	0	0	747	1044	1791	0.0559338	0	0	43	198	241	0.0791552	0	0	0	0
18S	232	A	482	410	892	0.271905	0	0.213966	392	1040	1432	0.188579	0	0.158752	114	113	227	0.0803606	0	0	0.124239	0.0906963
18S	233	C	657	439	1096	0.0662818	0	0.0622148	669	1279	1948	0.105541	0	0	40	123	163	0.30603	0	0.23542	0.0992115	0.0996065
18S	234	C	650	567	1217	0.0223773	0	0.0219051	749	1265	2014	0.0919989	0	0	48	116	164	0.23468	0	0.191011	0.0709721	0.0853503
18S	235	A	233	889	1122	0.139903	0	0.122828	376	1005	1381	0.387667	0.0132332	0.279512	18	146	164	0.146734	0	0.128638	0.176993	0.0725307
18S	236	A	59	706	765	0.76922	0.111392	0.4351	296	881	1177	0.704763	0.134424	0.413614	5	61	66	1.88292	0.300024	0.656528	0.501748	0.109797
18S	237	C	43	1038	1081	0.301427	0	0.231778	466	1184	1650	0.308291	0	0.235753	15	38	53	2.66132	0.411526	0.730569	0.399367	0.234201
18S	238	C	1019	776	1795	0.248707	0	0	1299	1068	2367	0.0926098	0	0	128	67	195	0.0655329	0	0	0	0
18S	239	C	1466	1142	2608	0.516469	0	0	2240	1423	3663	0.437482	0	0	191	123	314	0.467125	0	0	0	0
18S	240	G	1255	676	1931	0.320198	0	0	1553	830	2383	0.064849	0	0	154	39	193	0.0504582	0	0	0	0
18S	241	G	304	438	742	0.872155	0	0.466191	1046	620	1666	0.403113	0	0.287422	88	63	151	0.292544	0	0.22749	0.327034	0.101395
18S	242	U	601	475	1076	0.221242	0	0.181299	1032	1050	2082	0.10998	0	0.099126	126	40	166	0.202528	0	0.169262	0.149896	0.0362344
18S	243	C	1345	921	2266	0.485894	0	0	2565	2027	4592	0.566851	0	0	252	183	435	0.606932	0	0	0	0
18S	244	A	293	627	920	0.393787	0	0.28275	453	1282	1735	0.27219	0	0.214051	86	82	168	0.17574	0	0.150228	0.215676	0.0541144
18S	245	G	128	479	607	1.00625	0.122958	0.501969	313	1276	1589	0.282096	0	0.220135	30	59	89	1.14136	0.00920512	0.535787	0.419297	0.141504
18S	246	C	100	649	749	0.438859	0	0.305288	389	1414	1803	0.0250616	0	0	66	76	142	0.162082	0	0.14032	0.148536	0.124769
18S	247	C	137	450	587	0.738946	0.0166963	0.425355	434	1806	2240	0.327324	0	0	101	158	259	0.474444	0	0	0.141785	0.200514
18S	248	C	77	960	1037	0.075669	0	0	173	1412	1585	0.112807	0	0	40	178	218	0.42623	0	0	0	0
18S	249	C	29	1271	1300	0.326322	0	0	76	869	945	0.349084	0	0.258959	9	71	80	0.522634	0	0.346049	0.201669	0.146967
18S	250	U	12	1279	1291	0.416821	0	0	28	651	679	0.452059	0.068028	0.311638	6	51	57	0.624521	0	0.388558	0.233399	0.167999
18S	251	C	20	731	751	0.00268913	0	0	79	363	442	0.947053	0.163981	0.486968	14	16	30	1.63082	0.143224	0.627586	0.371518	0.268902
18S	252	U	1	753	754	0.0890361	0	0	6	363	369	0.983934	0.0973336	0.496628	2	34	36	0.872372	0	0.472742	0.323123	0.228691
18S	253	C	12	671	683	0.0887427	0	0	25	237	262	1.33392	0.0956985	0.57247	1	12	13	3.22937	0.145096	0.776675	0.449715	0.328743
18S	254	C	32	643	675	0.181986	0	0	23	347	370	0.249536	0	0.200135	4	24	28	0.400766	0	0.293326	0.164487	0.122374
18S	255	G	10	293	303	0.628289	0.0865857	0.38664	48	366	414	0.111566	0	0	3	31	34	0.211746	0	0	0.12888	0.182264
18S	256	G	1	180	181	1.20958	0.189762	0.548791	18	262	280	0.258403	0	0.205924	1	11	12	1.01026	0.177845	0.522546	0.425754	0.155812
18S	257	C	7	107	114	1.76145	0.286877	0.639886	13	294	307	0.208369	0	0.172903	4	15	19	0.177222	0	0.15722	0.323337	0.223926
18S	258	C	8	87	95	1.75937	0.199522	0.640015	16	238	254	0.664401	0	0.400126	0	10	10	1.33535	0.220662	0.594959	0.545034	0.104103
18S	259	C	6	160	166	0.265935	0	0.211068	42	236	278	0.629431	0	0.38714	10	13	23	0.0787037	0	0.0758929	0.2247	0.127431
18S	260	C	15	145	160	0.244997	0	0.197772	37	212	249	1.00596	0.140905	0.502486	6	13	19	0.446667	0	0.319809	0.340022	0.125218
18S	261	G	11	51	62	2.36755	0.20358	0.706378	23	208	231	1.40742	0.285535	0.585667	10	12	22	0.325604	0	0.253956	0.515334	0.191279
18S	262	G	9	87	96	1.83081	0	0.649109	18	548	566	0.0735842	0	0.0686534	10	14	24	0.504444	0	0.344461	0.354074	0.237067
18S	263	C	5	147	152	1.33834	0.0149848	0.573951	15	1108	1123	0.402956	0	0	6	27	33	0.394118	0	0.288793	0.287581	0.234316
18S	264	C	2	155	157	1.90682	0.260463	0.657413	6	1120	1126	0.339909	0	0	6	45	51	0.15812	0	0.138837	0.265417	0.282919
18S	265	G	38	161	199	1.93561	0.356539	0.66048	9	619	628	0.448419	0	0.309932	11	46	57	0.310728	0	0.240225	0.403546	0.183895
18S	266	G	49	565	614	0.191364	0	0.160846	41	597	638	0.648096	0	0.393613	18	25	43	1.53636	0.00391185	0.611212	0.388557	0.183896
18S	267	G	137	481	618	0.518686	0	0.3419	181	670	851	0.447692	0	0.309496	21	19	40	2.61789	0.333671	0.728507	0.459968	0.190346
18S	268	G	323	967	1290	0.185911	0	0	581	807	1388	0.0767699	0	0	80	58	138	0.169544	0	0.145863	0.0486211	0.0687607
18S	269	G	443	891	1334	0.076238	0	0	978	876	1854	0.285139	0	0	112	47	159	0.215625	0	0.178295	0.0594315	0.0840489
18S	270	G	209	1047	1256	0.114514	0	0.102822	383	485	868	0.723629	0.00280729	0.420109	106	112	218	0.0187722	0	0	0.17431	0.178803
18S	271	C	533	1052	1585	0.00236794	0	0.00236383	794	842	1636	0.032641	0	0	154	57	211	0.255451	0	0.204241	0.0688682	0.0957277
18S	272	G	1511	1014	2525	0.297167	0	0	1249	946	2195	0.179776	0	0	422	90	512	0.402058	0	0	0	0
18S	273	G	1487	949	2436	0.19002	0	0	1239	1828	3067	0.364063	0	0	313	151	464	0.152903	0	0	0	0
18S	274	G	979	840	1819	0.190397	0	0.160018	371	707	1078	1.14691	0.104065	0.534444	131	72	203	1.39526	0.114859	0.583704	0.426055	0.189189
18S	275	C	1422	466	1888	0.235121	0	0.190445	767	622	1389	0.825827	0.0608394	0.452481	213	151	364	0.466758	0	0.31882	0.320582	0.106983
18S	276	G	1309	231	1540	0.657192	0.106637	0.396725	686	610	1296	1.22152	0.205307	0.550049	187	46	233	1.61899	0.311967	0.619184	0.521986	0.0929611
18S	277	C	2701	282	2983	0.159186	0	0	2426	1046	3472	0.146972	0	0	529	163	692	0.110293	0	0	0	0
18S	278	C	3972	337	4309	0.427631	0	0	3859	864	4723	0.317455	0	0	987	131	1118	0.424049	0	0	0	0
18S	279	G	2567	152	2719	0.0158333	0	0	3379	628	4007	0.0512004	0	0	1066	81	1147	0.395712	0	0	0	0
18S	280	G	1699	62	1761	0.571793	0.0220122	0.363915	1968	94	2062	1.15288	0.180813	0.535627	728	32	760	0.039232	0	0.0377988	0.312447	0.20647
18S	281	C	3506	86	3592	0.286669	0	0	4673	134	4807	0.0937026	0	0	793	31	824	0.024202	0	0	0	0
18S	282	G	3437	23	3460	0.270917	0	0	5723	81	5804	0.251532	0	0	698	7	705	0.149544	0	0.13025	0.0434167	0.0614005
18S	283	G	2204	15	2219	0.148574	0	0.129406	4230	45	4275	0.085303	0	0.0786153	633	10	643	0.254969	0	0.203419	0.137147	0.0512442
18S	284	C	2752	19	2771	0.188901	0	0	6423	41	6464	0.337996	0	0	1077	28	1105	0.360287	0	0	0	0
18S	285	U	2471	27	2498	0.208074	0	0	8495	58	8553	0.556857	0	0	1005	35	1040	0.386733	0	0	0	0
18S	286	U	1753	33	1786	0.0178449	0	0.0175417	7051	32	7083	0.488051	0	0	1055	42	1097	0.508662	0	0	0.00584724	0.00826924
18S	287	U	1850	55	1905	0.156512	0	0	1580	19	1599	1.45201	0.269368	0.592322	369	10	379	0.427164	0.0333893	0.299862	0.297395	0.241821
18S	288	G	1301	36	1337	0.0349859	0	0.0338277	652	21	673	4.24027	0.52086	0.809399	153	28	181	1.64426	0.279467	0.623117	0.488781	0.330568
18S	289	G	534	14	548	1.21348	0.271078	0.548674	2472	32	2504	0.123109	0	0.109654	188	8	196	1.07033	0.0852613	0.518257	0.392195	0.200172
18S	290	U	77	137	214	4.12047	0.540776	0.805437	1411	141	1552	0.66666	0	0.400152	112	24	136	1.60527	0.0955788	0.617894	0.607828	0.16561
18S	291	G	403	104	507	0.821894	0	0.451609	1205	399	1604	0.34713	0	0.257801	123	39	162	0.726585	0	0.422323	0.377244	0.0853012
18S	292	A	199	72	271	2.06401	0.262949	0.67444	746	465	1211	0.417538	0	0.294723	57	20	77	2.02963	0	0.672774	0.547312	0.178609
18S	293	C	420	110	530	0.450241	0	0.310863	575	329	904	0.555433	0.00167346	0.357346	81	7	88	1.13683	0.174508	0.534829	0.401013	0.0965066
18S	294	U	413	164	577	0.390638	0	0.281256	375	418	793	0.914022	0.0356914	0.477854	100	15	115	0.845498	0	0.460291	0.406467	0.0888277
18S	295	C	546	99	645	0.285243	0	0.222204	660	254	914	0.72323	0.0271965	0.419961	116	35	151	0.578582	0	0.368054	0.33674	0.0837151
18S	296	U	922	125	1047	0.184139	0	0	1184	925	2109	0.330979	0	0	155	93	248	0.0198126	0	0.0195045	0.00650149	0.0091945
18S	297	A	879	322	1201	0.208994	0	0	1060	733	1793	0.172253	0	0	106	135	241	0.20202	0	0.168647	0.0562157	0.079501
18S	298	G	289	437	726	0.558245	0	0.358569	715	438	1153	0.434961	0	0.3033	72	215	287	0.210802	0	0.174602	0.278824	0.0770726
18S	299	A	249	978	1227	0.105583	0	0.09557	651	465	1116	0.700298	0	0.412085	49	242	291	0.441096	0	0.306813	0.271489	0.131609
18S	300	U	464	1748	2212	0.316664	0	0	1340	2146	3486	0.473412	0	0	99	671	770	0.412927	0	0	0	0
18S	301	A	122	959	1081	0.877726	0	0.467671	378	1187	1565	0.518036	0	0.341398	63	420	483	0.180326	0	0.153044	0.320704	0.129277
18S	302	A	84	844	928	1.63443	0.248375	0.620665	385	927	1312	1.25769	0.0885002	0.557257	32	311	343	0.976744	0.151098	0.494845	0.557589	0.0513663
18S	303	C	223	1294	1517	0.752884	0.0816166	0.429673	396	1203	1599	1.13458	0.131445	0.53168	54	417	471	0.552825	0.0770636	0.356499	0.439284	0.0718397
18S	304	C	610	1445	2055	0.423525	0.0125787	0.29762	1488	1284	2772	0.50115	0	0.333924	151	808	959	0.163877	0	0	0.210515	0.149592
18S	305	U	1093	3468	4561	0.348904	0	0	2827	1845	4672	0.0891718	0	0.0818873	233	713	946	0.00428253	0	0.00426876	0.0287187	0.0376363
18S	306	C	818	3275	4093	0.212465	0	0	1427	2051	3478	0.747127	0.0558531	0.427702	71	1116	1187	0.148597	0	0	0.142567	0.201621
18S	307	G	1514	4490	6004	0.491094	0	0	3594	1746	5340	0.207649	0	0.171972	629	510	1139	0.0813938	0	0	0.0573239	0.0810683
18S	308	G	966	4492	5458	0.413488	0	0	5227	4108	9335	0.280678	0	0	484	771	1255	0.141446	0	0	0	0
18S	309	G	791	2132	2923	0.183535	0	0.155118	3535	3969	7504	0.00293286	0	0.00292467	348	426	774	0.514165	0	0.33986	0.165967	0.137767
18S	310	C	1955	1735	3690	0.128119	0	0	5779	7473	13252	0.460325	0	0	1028	819	1847	0.433598	0	0	0	0
18S	311	C	1458	2023	3481	0.12183	0	0	8424	7249	15673	0.557336	0	0	1060	1103	2163	0.546914	0	0	0	0
18S	312	G	1024	1084	2108	0.347031	0	0.257717	5402	3046	8448	0.121796	0	0	688	342	1030	0.00874017	0	0.00867278	0.0887967	0.119497
18S	313	A	419	1084	1503	0.725355	0.0663653	0.420571	2331	3113	5444	0.350542	0	0.259592	295	249	544	0.838654	0.068178	0.45658	0.378914	0.0856448
18S	314	U	954	1549	2503	0.162012	0	0	3354	3683	7037	0.0732879	0	0	561	224	785	0.105697	0	0.0957032	0.0319011	0.0451149
18S	315	C	618	889	1507	0.249698	0	0.199913	1793	4064	5857	0.00535829	0	0	218	542	760	5.84027e-05	0	5.84761e-05	0.0666571	0.094226
18S	316	G	427	472	899	0.948148	0.14978	0.48697	815	2163	2978	0.793424	0.0363597	0.44249	148	228	376	0.894872	0	0.472922	0.467461	0.0185647
18S	317	C	681	974	1655	0.135608	0	0	1149	2726	3875	0.0718066	0	0.067012	280	480	760	0.304307	0	0	0.0223373	0.0315897
18S	318	A	197	534	731	0.874317	0.14444	0.466813	228	1407	1635	1.05212	0.160745	0.512852	66	281	347	0.276117	0	0.216861	0.398842	0.130045
18S	319	C	178	1130	1308	0.0710466	0	0	197	2025	2222	0.207377	0	0.171823	54	308	362	0.0465871	0	0.0446308	0.0721511	0.0727955
18S	320	G	112	1265	1377	0.14696	0	0	104	984	1088	1.24546	0.126548	0.554885	16	104	120	2.15794	0.327077	0.685131	0.413339	0.297072
18S	321	C	134	1031	1165	0.0710787	0	0	188	1971	2159	0.125931	0	0	34	105	139	1.34571	0.068386	0.575443	0.191814	0.271266
18S	322	C	156	599	755	0.411464	0	0.291789	234	575	809	1.2183	0.177512	0.54951	39	55	94	2.10398	0.163644	0.680139	0.507146	0.161348
18S	323	C	159	402	561	0.879439	0.117702	0.46837	321	245	566	2.07823	0.331464	0.675525	68	62	130	1.08634	0	0.522605	0.5555	0.0877112
18S	324	C	719	515	1234	0.273522	0	0	1168	262	1430	0.0475503	0	0.0454222	302	29	331	0.353313	0	0	0.0151407	0.0214122
18S	325	C	762	287	1049	0.134995	0	0	1223	108	1331	0.148323	0	0.12925	382	5	387	0.497795	0	0	0.0430832	0.0609289
18S	326	C	1187	231	1418	0.423773	0	0	1804	93	1897	0.238356	0	0	487	2	489	0.661066	0	0	0	0
18S	327	G	536	97	633	0.336435	0	0.252038	1164	90	1254	0.238389	0	0.192623	86	5	91	1.19674	0.00072512	0.547489	0.330717	0.155188
18S	328	U	523	90	613	0.320919	0	0.243251	2390	190	2580	0.464609	0	0	164	10	174	0.0264762	0	0.0259377	0.0897297	0.109071
18S	329	G	371	203	574	0.461565	0	0.316178	1451	612	2063	0.280744	0	0	106	5	111	0.659127	0	0.399423	0.238534	0.172058
18S	330	G	288	60	348	1.51095	0.278689	0.602432	793	134	927	0.799401	0.174184	0.444526	49	20	69	1.6573	0.139628	0.627049	0.558002	0.080867
18S	331	C	656	220	876	0.0447738	0	0	1487	124	1611	0.0901985	0	0.082783	67	17	84	1.18353	0	0.544962	0.209248	0.239779
18S	332	G	397	428	825	0.0512376	0	0.0487964	655	711	1366	0.413818	0	0.292847	59	46	105	0.674948	0	0.405249	0.248964	0.148793
18S	333	G	285	361	646	0.344547	0	0.25655	349	957	1306	0.5924	0.00797313	0.372196	33	47	80	1.22785	0.188505	0.554207	0.394318	0.122521
18S	334	C	375	447	822	0.0858512	0	0.0791521	600	861	1461	0.611499	0.0412883	0.379621	61	36	97	1.13571	0.224129	0.534325	0.331033	0.188973
18S	335	G	299	1182	1481	0.381122	0	0	264	1321	1585	0.657181	0.107366	0.396717	23	255	278	0.192911	0	0	0.132239	0.187014
18S	336	A	223	592	815	0.495901	0	0.331779	175	1687	1862	0.61729	0.137753	0.381808	11	204	215	0.394856	0	0.284023	0.332537	0.0399244
18S	337	C	195	1340	1535	0.10855	0	0	139	4544	4683	0.345028	0	0	11	438	449	0.264963	0	0	0	0
18S	338	G	164	991	1155	0.456007	0	0.313376	142	3419	3561	0.0195708	0	0.0192004	7	240	247	0.73983	0	0.426219	0.252932	0.171573
18S	339	A	141	395	536	2.88144	0.428102	0.74272	127	3381	3508	0.1458	0	0.127279	2	338	340	0.414109	0	0.293449	0.387816	0.259963
18S	340	C	324	631	955	1.6075	0.311587	0.616738	215	4964	5179	0.197595	0	0	11	436	447	0.177654	0	0.15114	0.255959	0.262465
18S	341	C	1286	723	2009	0.387037	0.0668617	0.279139	500	4925	5425	0.210063	0	0	40	532	572	0.0306767	0	0	0.0930463	0.131587
18S	342	C	3308	862	4170	0.31191	0	0	1161	5244	6405	0.334039	0	0	69	962	1031	0.486111	0	0	0	0
18S	343	A	2576	1052	3628	0.114516	0	0	692	3515	4207	0.0674614	0	0.0632121	41	628	669	0.130713	0	0	0.0210707	0.0297985
18S	344	U	2965	1459	4424	0.256982	0	0	886	5201	6087	0.330247	0	0	46	990	1036	0.481517	0	0	0	0
18S	345	U	3510	1321	4831	0.308828	0	0	951	4028	4979	0.207412	0	0	63	614	677	0.172124	0	0	0	0
18S	346	C	4768	1417	6185	0.473523	0	0	1121	3182	4303	0.134957	0	0	82	489	571	0.0396853	0	0	0	0
18S	347	G	4062	638	4700	0.271881	0	0	1185	947	2132	0.683232	0.156797	0.406018	52	305	357	0.520298	0.0494448	0.342864	0.249627	0.178386
18S	348	A	2863	663	3526	0.0609331	0	0	1198	1403	2601	0.176826	0	0.150305	52	370	422	0.136196	0	0.12012	0.090142	0.0649203
18S	349	A	2029	388	2417	0.294412	0	0.227521	1019	961	1980	0.382147	0	0.276589	33	194	227	0.956092	0.0964206	0.489875	0.331328	0.113885
18S	350	C	1140	760	1900	0.556362	0.0454969	0.357597	1476	1124	2600	0.0219873	0	0	111	343	454	0.0684493	0	0	0.119199	0.168573
18S	351	G	1108	309	1417	0.979337	0.118422	0.494957	648	572	1220	1.13852	0.0638093	0.532591	38	122	160	2.17826	0.0521875	0.686705	0.571417	0.0829555
18S	352	U	983	1013	1996	0.297947	0	0.229641	496	983	1479	0.870938	0	0.465677	155	184	339	0.728366	0	0.422137	0.372485	0.102558
18S	353	C	1511	1025	2536	0.0351728	0	0	1342	549	1891	0.764136	0	0.43328	214	191	405	0.7289	0	0.422199	0.28516	0.201689
18S	354	U	67	194	261	8.82816	0.732176	0.898601	135	82	217	16.6189	0.798063	0.943488	32	4	36	21.1336	0.845227	0.955987	0.932692	0.0246405	1
18S	355	G	1064	740	1804	0.361207	0	0.265466	1528	662	2190	0.888483	0.00943047	0.470588	339	62	401	1.19331	0.106897	0.544686	0.426913	0.118101
18S	356	C	2163	479	2642	0.0365031	0	0	3143	1429	4572	0.00328741	0	0.00327735	952	117	1069	0.13675	0	0	0.00109245	0.00154496
18S	357	C	2882	325	3207	0.186683	0	0	4890	778	5668	0.135883	0	0	1804	226	2030	0.563242	0	0	0	0
18S	358	C	3427	353	3780	0.306115	0	0	6913	1241	8154	0.377462	0	0	1885	135	2020	0.535631	0	0	0	0
18S	359	U	4559	563	5122	0.511625	0	0	10291	3020	13311	0.636598	0	0	1964	9	1973	0.512423	0	0	0	0
18S	360	A	1371	9	1380	1.11968	0.0484112	0.528411	3021	17	3038	1.05342	0	0.513091	547	0	547	1.02092	0	0.505634	0.515712	0.00948181
18S	361	U	3062	253	3315	0.145051	0	0	5572	1202	6774	0.121507	0	0	1024	47	1071	0.0364635	0	0	0	0
18S	362	C	3348	618	3966	0.309277	0	0	7037	1906	8943	0.35964	0	0	983	86	1069	0.0804258	0	0	0	0
18S	363	A	2140	107	2247	0.28237	0	0.22027	2970	769	3739	0.630835	0.0565299	0.386881	631	18	649	0.449709	0.00289666	0.310536	0.305896	0.0680976
18S	364	A	1189	276	1465	0.967857	0.188385	0.492003	4011	296	4307	0.304005	0	0.233174	443	11	454	0.802906	0.0434406	0.445883	0.390353	0.112727
18S	365	C	2044	62	2106	0.32478	0	0.245245	4783	252	5035	0.00417439	0	0	698	9	707	0.0707156	0	0	0.0817485	0.11561
18S	366	U	1873	554	2427	0.175343	0	0.149237	4218	777	4995	0.136113	0	0	474	10	484	0.18252	0	0.154618	0.101285	0.071653
18S	367	U	2498	841	3339	0.097159	0	0	3612	258	3870	0.173573	0	0.147934	564	4	568	0.00495997	0	0.00494413	0.0509593	0.068601
18S	368	U	2185	122	2307	0.421452	0.00324455	0.296584	4780	268	5048	0.157598	0	0	470	1	471	0.168126	0	0.14419	0.146925	0.121096
18S	369	C	1887	917	2804	0.252458	0	0.201627	3418	179	3597	0.244383	0	0.196433	444	27	471	0.18484	0	0.156284	0.184781	0.0202621
18S	370	G	1040	1557	2597	0.480921	0.0709217	0.324829	1603	66	1669	1.9568	0.352463	0.661931	230	10	240	1.51286	0.257587	0.603043	0.529934	0.14701
18S	371	A	1459	2430	3889	0.0427706	0	0.0410265	1851	236	2087	1.44944	0.262657	0.591859	209	9	218	1.9136	0.338554	0.657813	0.430233	0.276524
18S	372	U	1889	4486	6375	0.364068	0	0	2402	353	2755	0.956487	0.195246	0.48897	356	16	372	0.72821	0.105645	0.422021	0.303664	0.216455
18S	373	G	3290	1851	5141	0.13958	0	0	7076	525	7601	0.320721	0	0	1091	29	1120	0.481515	0	0	0	0
18S	374	G	2641	1665	4306	0.0589815	0	0.0557087	5460	319	5779	0.0333929	0	0	645	52	697	0.0866603	0	0	0.0185696	0.0262613
18S	375	U	3599	3400	6999	0.393619	0	0	9735	749	10484	0.492108	0	0	1114	140	1254	0.531678	0	0	0	0
18S	376	A	2350	2487	4837	0.0873456	0	0	6057	1026	7083	0.150596	0	0	765	61	826	0.197246	0	0	0	0
18S	377	G	1847	3028	4875	0.137369	0	0	5053	1037	6090	0.049875	0	0.0475131	441	240	681	0.0493972	0	0.0471378	0.0315503	0.02231
18S	378	U	1401	3110	4511	0.111567	0	0	6045	1752	7797	0.159337	0	0	420	244	664	0.170326	0	0.145724	0.0485748	0.0686951
18S	379	C	1202	3291	4493	0.208003	0	0	3807	2580	6387	0.0485511	0	0.04631	198	210	408	0.973458	0.121124	0.493887	0.180066	0.222709
18S	380	G	436	2146	2582	0.330597	0.0293242	0.24853	1172	2133	3305	1.05689	0.198811	0.513905	154	169	323	1.59695	0.255619	0.615664	0.459367	0.154764
18S	381	C	419	1481	1900	0.700789	0.124637	0.412165	1617	5539	7156	0.153592	0	0	93	500	593	0.515937	0	0.34072	0.250962	0.179838
18S	382	C	580	1763	2343	0.255963	0	0.203868	1947	5134	7081	0.201057	0	0	146	835	981	0.0168816	0	0	0.0679559	0.0961041
18S	383	G	309	774	1083	1.60775	0.234716	0.616746	1343	4533	5876	0.0828125	0	0	61	960	1021	0.0290933	0	0	0.205582	0.290737
18S	384	U	273	2383	2656	0.070677	0	0	1826	7347	9173	0.492663	0	0	94	1405	1499	0.359096	0	0	0	0
18S	385	G	218	1151	1369	0.857818	0.0516913	0.461916	630	2762	3392	0.443757	0	0.307425	69	343	412	1.69166	0	0.629048	0.46613	0.131336
18S	386	C	375	1978	2353	0.0104031	0	0	1056	3127	4183	0.0458015	0	0.0438056	107	1383	1490	0.326582	0	0	0.0146019	0.0206501
18S	387	C	259	2198	2457	0.0279405	0	0	496	1250	1746	1.49657	0.255324	0.599588	109	1877	1986	0.519175	0	0	0.199863	0.282649
18S	388	U	291	4664	4955	0.568779	0	0	853	3546	4399	0.191568	0	0	167	2331	2498	0.660082	0	0	0	0
18S	389	A	114	1008	1122	1.26178	0.130652	0.55809	364	1057	1421	1.54853	0.188226	0.607785	55	291	346	1.89946	0.248958	0.655759	0.607211	0.0398755
18S	390	C	276	2023	2299	0.0694348	0	0.064953	428	2325	2753	0.248483	0	0.199086	77	251	328	1.79254	0.186096	0.642602	0.302214	0.246842
18S	391	C	402	2746	3148	0.26883	0	0	723	2971	3694	0.142288	0	0	90	441	531	0.521408	0	0.343138	0.114379	0.161757
18S	392	A	278	1617	1895	0.274977	0	0.215761	449	1821	2270	0.548129	0	0.35416	45	328	373	1.07846	0	0.519543	0.363155	0.124181
18S	393	U	329	2724	3053	0.266066	0	0	408	1397	1805	1.09943	0.166225	0.523819	49	476	525	0.245226	0	0.197234	0.240351	0.216011
18S	394	G	255	1759	2014	0.17571	0	0.149513	518	1017	1535	1.79481	0.384366	0.642344	37	333	370	0.576071	0	0.366137	0.385998	0.201687
18S	395	G	239	1191	1430	0.610474	0.0694309	0.37923	573	4219	4792	0.1242	0	0	57	296	353	0.337382	0	0.252805	0.210678	0.157659
18S	396	U	98	2344	2442	0.0372993	0	0	241	6716	6957	0.333004	0	0	32	527	559	0.137976	0	0	0	0
18S	397	G	54	1754	1808	0.387955	0.0189788	0.279627	267	5501	5768	0.0920129	0	0	19	828	847	0.43467	0	0	0.093209	0.131817
18S	398	A	37	1382	1419	0.829562	0.191489	0.453596	117	5394	5511	0.0037373	0	0.00372406	42	276	318	0.790247	0.0600244	0.442192	0.299837	0.209435
18S	399	C	77	2399	2476	0.00179877	0	0.00179627	183	5924	6107	0.0763516	0	0	16	224	240	1.44043	0.207526	0.591242	0.197679	0.278292
18S	400	C	137	3308	3445	0.333975	0	0	632	6677	7309	0.225787	0	0	39	724	763	0.315896	0	0	0	0
18S	401	A	100	2512	2612	0.101697	0	0	112	5147	5259	0.1477	0	0.128713	31	305	336	0.712727	0	0.416858	0.181857	0.174281
18S	402	C	19	4108	4127	0.491048	0	0	70	10080	10150	0.474323	0	0	12	838	850	0.404061	0	0	0	0
18S	403	G	38	3346	3384	0.397906	0	0	113	6964	7077	0.226282	0	0	10	763	773	0.366136	0	0	0	0
18S	404	G	54	2843	2897	0.32915	0	0	206	4565	4771	0.141727	0	0.124157	19	948	967	0.567815	0	0	0.0413856	0.0585281
18S	405	G	117	651	768	1.62949	0.362648	0.620005	102	2581	2683	0.992296	0.1965	0.49816	12	305	317	0.465094	0	0.318133	0.478766	0.123999
18S	406	U	38	664	702	1.58653	0.294587	0.61372	71	3384	3455	0.396592	0	0.28403	6	227	233	0.933761	0.114778	0.483942	0.460564	0.135607
18S	407	G	45	781	826	0.884858	0.0686992	0.469757	136	4292	4428	0.0497805	0	0	10	323	333	0.151597	0	0.131984	0.20058	0.197817
18S	408	A	21	608	629	1.23393	0.11132	0.552752	80	3728	3808	0.0117587	0	0.0116251	13	128	141	1.59664	0.17836	0.616558	0.393645	0.271382
18S	409	C	17	995	1012	0.10849	0	0.0979588	112	5385	5497	0.459038	0	0	6	204	210	0.420379	0	0.296953	0.131637	0.123548
18S	410	G	65	1106	1171	0.197876	0	0	220	3324	3544	0.236797	0	0	9	180	189	0.317427	0	0.241911	0.080637	0.114038
18S	411	G	36	869	905	0.0111111	0	0	396	2155	2551	0.0726097	0	0.0677192	6	239	245	0.202213	0	0	0.0225731	0.0319231
18S	412	G	263	798	1061	0.160912	0	0	497	729	1226	1.24129	0.121876	0.55403	40	305	345	0.503115	0	0	0.184677	0.261172
18S	413	G	283	540	823	0.122762	0	0.109457	392	400	792	2.32746	0.186996	0.699736	23	141	164	0.0850505	0	0.0788242	0.296006	0.285754
18S	414	A	361	513	874	0.099327	0	0.0904466	253	286	539	3.79562	0.320517	0.791782	32	31	63	1.89184	0.258358	0.657753	0.513327	0.303987
18S	415	A	365	156	521	0.99653	0.229685	0.49961	196	252	448	4.68542	0.381633	0.824435	55	14	69	1.71397	0.22852	0.634878	0.652974	0.133225
18S	416	U	437	302	739	0.434369	0.0589783	0.303115	628	425	1053	1.33089	0.0612867	0.571211	43	20	63	2.22899	0.290415	0.693663	0.522663	0.163094
18S	417	C	1224	330	1554	0.34811	0	0	5815	704	6519	0.702246	0	0	184	28	212	0.0273344	0	0	0	0
18S	418	A	747	212	959	0.196991	0	0.164715	2173	366	2539	0.000660542	0	0	165	21	186	0.196019	0	0.164629	0.109781	0.0776271
18S	419	G	678	140	818	0.424841	0	0.298423	1974	354	2328	0.134531	0	0.118623	80	24	104	1.23344	0.148256	0.554625	0.32389	0.178906
18S	420	G	1455	172	1627	0.338636	0	0	3329	458	3787	0.329664	0	0	305	34	339	0.354052	0	0	0	0
18S	421	G	1161	62	1223	0.098947	0	0	2173	266	2439	0.115692	0	0.103734	242	49	291	0.189346	0	0	0.0345778	0.0489005
18S	422	U	1400	125	1525	0.32603	0	0	2687	500	3187	0.19869	0	0	382	91	473	0.546038	0	0	0	0
18S	423	U	1417	131	1548	0.374256	0	0	2925	529	3454	0.274552	0	0	335	60	395	0.424944	0	0	0	0
18S	424	C	1471	137	1608	0.470845	0	0	2771	338	3109	0.252229	0	0	276	34	310	0.24691	0	0	0	0
18S	425	G	425	71	496	0.793494	0.135681	0.442926	1301	50	1351	0.914094	0.092365	0.477744	108	21	129	0.998974	0.0266292	0.501674	0.474115	0.0241206
18S	426	A	445	21	466	0.782346	0.0877535	0.43947	1138	228	1366	0.981517	0.0865725	0.495519	138	27	165	0.700201	0	0.413299	0.449429	0.0342972
18S	427	U	282	45	327	1.46297	0.082232	0.594723	1144	78	1222	1.49989	0.143077	0.600179	65	42	107	2.27109	0.0281999	0.696262	0.630388	0.0466334
18S	428	U	26	10	36	22.8309	0.817022	0.959125	53	17	70	50.6856	0.94256	0.98092	5	0	5	72.6222	0.944644	0.988655	0.976233	0.0125026	1
18S	429	C	292	77	369	1.4291	0	0.58898	2663	156	2819	0.34108	0	0.254399	193	23	216	1.24885	0.0881238	0.556468	0.466616	0.150646
18S	430	C	266	178	444	0.989488	0	0.497921	3619	445	4064	0.0612163	0	0	282	31	313	0.659943	0	0.398334	0.298752	0.215126
18S	431	G	280	194	474	1.09242	0.0952255	0.522611	4486	389	4875	0.159063	0	0	422	23	445	0.285351	0	0.22239	0.248334	0.214142
18S	432	G	763	109	872	0.305587	0	0.234267	4985	134	5119	0.126443	0	0	712	11	723	0.155203	0	0	0.0780889	0.110434
18S	433	A	1619	130	1749	0.297378	0	0	8840	253	9093	0.525852	0	0	1471	10	1481	0.616907	0	0	0	0
18S	434	G	2190	128	2318	0.44167	0	0	7983	473	8456	0.472321	0	0	1317	21	1338	0.555921	0	0	0	0
18S	435	A	1999	216	2215	0.341862	0	0	5697	786	6483	0.279073	0	0	1044	45	1089	0.438644	0	0	0	0
18S	436	G	414	103	517	2.44311	0.343626	0.709963	1163	17	1180	3.28638	0.458135	0.766854	289	26	315	1.09645	0	0.523794	0.66687	0.103802			0.766854	0.523794	0.645324	0.12153
18S	437	G	2238	189	2427	0.297451	0	0	4916	231	5147	0.152851	0	0	609	37	646	0.112794	0	0	0	0
18S	438	G	2175	226	2401	0.242363	0	0	4049	326	4375	0.0557536	0	0	527	36	563	0.0777778	0	0	0	0
18S	439	A	1765	426	2191	0.134205	0	0	3144	759	3903	0.0119849	0	0.0118459	285	33	318	0.469453	0	0.320158	0.110668	0.148211
18S	440	G	893	234	1127	0.779108	0.140821	0.438139	1183	649	1832	1.09092	0.128184	0.521878	45	14	59	5.60222	0.558999	0.850683	0.603567	0.178051
18S	441	C	1509	316	1825	0.0243033	0	0.0237393	861	984	1845	0.948104	0.113142	0.486816	49	24	73	3.20556	0.342969	0.764676	0.425077	0.30562
18S	442	C	1732	270	2002	0.103955	0	0	1066	1027	2093	0.658129	0.0668174	0.397025	51	56	107	1.31636	0.107529	0.570569	0.322531	0.238815
18S	443	U	1806	675	2481	0.300407	0	0	1622	1752	3374	0.0347062	0	0.0335517	116	58	174	0.305905	0	0.235277	0.0896095	0.103909
18S	444	G	1778	306	2084	0.199526	0	0	1957	707	2664	0.374697	0.0334012	0.272641	83	69	152	0.396442	0	0.285229	0.185957	0.131592
18S	445	A	1515	282	1797	0.128705	0	0	2702	1921	4623	0.226646	0	0	124	45	169	0.18098	0	0.154013	0.0513377	0.0726024
18S	446	G	1223	298	1521	0.0385458	0	0	3519	1514	5033	0.270565	0	0	134	177	311	0.417272	0	0	0	0
18S	447	A	936	295	1231	0.185976	0	0.15692	3106	1780	4886	0.200932	0	0	107	134	241	0.164417	0	0	0.0523066	0.0739727
18S	448	A	814	304	1118	0.296723	0	0.228983	2947	970	3917	0.0739266	0	0.068854	98	131	229	0.0224155	0	0	0.0992791	0.0959256
18S	449	A	649	219	868	0.590078	0.0247269	0.371369	2302	996	3298	0.31103	0.00188876	0.237296	108	63	171	0.387274	0	0.280337	0.296334	0.0558916
18S	450	C	589	433	1022	0.21248	0	0.175385	3410	1861	5271	0.236899	0	0	146	188	334	0.34524	0	0	0.0584618	0.0826774
18S	451	G	517	240	757	0.627455	0.0120794	0.385857	3341	1504	4845	0.181974	0	0	195	59	254	0.0241394	0	0	0.128619	0.181895
18S	452	G	504	181	685	0.757629	0.0490565	0.431409	2359	2010	4369	0.132637	0	0	73	55	128	1.06133	0.129051	0.516819	0.316076	0.226203
18S	453	C	397	1258	1655	0.337024	0	0	1667	2646	4313	0.139051	0	0	56	142	198	0.458626	0	0.31551	0.10517	0.148733
18S	454	U	284	2113	2397	0.584102	0	0	1773	2719	4492	0.223887	0	0	86	336	422	0.324271	0	0	0	0
18S	455	A	128	647	775	0.500716	0	0.333938	798	1629	2427	0.532761	0.0554101	0.347676	34	147	181	0.941819	0.0154277	0.486395	0.389337	0.0688597
18S	456	C	122	418	540	1.12458	0.0427827	0.529781	461	1558	2019	0.851628	0.144192	0.460058	7	130	137	1.71457	0.176542	0.633309	0.541049	0.0711767
18S	457	C	129	1400	1529	0.309586	0	0	624	955	1579	1.29681	0.22308	0.56477	24	510	534	0.28702	0	0	0.188257	0.266235
18S	458	A	40	884	924	0.290607	0	0.225359	245	1813	2058	0.799396	0.0920668	0.444378	10	177	187	1.47754	0.133092	0.597657	0.422465	0.152778
18S	459	C	82	1204	1286	0.0233273	0	0	462	5015	5477	0.326204	0	0	12	831	843	0.464442	0	0	0	0
18S	460	A	29	755	784	0.726497	0	0.421103	134	2651	2785	0.526023	0	0.344783	3	453	456	0.262631	0	0.208364	0.32475	0.0879981
18S	461	U	47	822	869	0.566973	0.000567329	0.362093	109	5534	5643	0.289265	0	0	3	746	749	0.225807	0	0	0.120698	0.170692
18S	462	C	0	350	350	3.19531	0.45702	0.762156	2	3967	3969	0.0634845	0	0.0597089	0	178	178	2.70012	0.249306	0.730842	0.517569	0.324008
18S	463	C	31	1705	1736	0.192509	0	0	86	2404	2490	0.837147	0	0.455777	1	1004	1005	0.421173	0	0	0.151926	0.214856
18S	464	A	22	2205	2227	0.352952	0	0	59	6563	6622	0.352673	0	0	0	645	645	0.0571035	0	0	0	0
18S	465	A	18	2714	2732	0.465784	0	0	29	9592	9621	0.590541	0	0	0	880	880	0.351406	0	0	0	0
18S	466	G	80	1991	2071	0.207786	0	0	88	5775	5863	0.27219	0	0	4	1271	1275	0.627421	0	0	0	0
18S	467	G	108	1790	1898	0.0863963	0	0	182	2703	2885	0.556233	0	0.357502	11	642	653	0.240809	0	0	0.119167	0.168528
18S	468	A	1	583	584	2.2717	0.345638	0.694711	16	142	158	27.1244	0.882431	0.964659	0	49	49	8.88	0.693904	0.900609	0.853326	0.115166	1	0.990157	0.964659	0.900609	0.951808	0.0376706
18S	469	A	117	1112	1229	0.536459	0.018349	0.349338	332	3585	3917	0.00665305	0	0.00661076	21	183	204	1.11984	0.0800669	0.529484	0.295144	0.216875
18S	470	G	231	2122	2353	0.259667	0	0	610	3527	4137	0.0641614	0	0	70	97	167	1.13413	0	0.532911	0.177637	0.251217
18S	471	G	58	1585	1643	0.064585	0	0.0607015	217	2266	2483	0.578632	0	0.366634	3	152	155	0.973291	0	0.49484	0.307392	0.182119
18S	472	C	317	2565	2882	0.487864	0	0	891	4561	5452	0.414542	0	0	28	238	266	0.116687	0	0	0	0
18S	473	A	103	1862	1965	0.243665	0	0	291	2999	3290	0.0757858	0	0.0704668	12	103	115	0.626245	0	0.387139	0.152535	0.168366
18S	474	G	62	1210	1272	0.142306	0	0.124664	175	1520	1695	1.20498	0.0650494	0.546627	2	109	111	0.426984	0	0.301105	0.324132	0.173034
18S	475	C	85	1231	1316	0.0708934	0	0.0662473	385	3688	4073	0.103614	0	0	11	136	147	0.0578829	0	0.0550675	0.0404382	0.0289561
18S	476	A	53	1370	1423	0.101397	0	0	375	2898	3273	0.106248	0	0.09607	1	103	104	0.458519	0	0.316439	0.137503	0.132466
18S	477	G	79	793	872	0.357643	0	0.263652	420	4705	5125	0.348552	0	0	5	167	172	0.197303	0	0	0.0878839	0.124287
18S	478	G	96	445	541	0.978741	0.0631559	0.49509	511	1830	2341	0.494862	0	0.331136	10	136	146	0.105064	0	0	0.275409	0.205925
18S	479	C	238	644	882	0.0463068	0	0	1902	5314	7216	0.633929	0	0	18	215	233	0.551282	0	0	0	0
18S	480	G	401	252	653	0.14368	0	0.125798	789	1316	2105	0.513216	0	0.339262	25	109	134	0.194239	0	0	0.15502	0.140036
18S	481	C	603	421	1024	0.404824	0	0	1573	1605	3178	0.0789626	0	0	49	37	86	0.172925	0	0.148889	0.0496298	0.0701871
18S	482	G	165	153	318	0.878997	0.0585601	0.468583	565	630	1195	1.48372	0.0951788	0.59758	51	14	65	0.376094	0	0.276348	0.447504	0.131987
18S	483	C	430	254	684	0.338491	0	0	1624	1323	2947	0.140178	0	0	55	17	72	0.060274	0	0.0575916	0.0191972	0.027149
18S	484	A	4	7	11	38.2769	0.926787	0.976612	48	5	53	46.9547	0.902538	0.979525	2	0	2	22.7889	0.867639	0.971577	0.975905	0.00328296	1
18S	485	A	198	51	249	0.653689	0	0.39625	1091	244	1335	0.761311	0	0.432425	17	3	20	1.91481	0	0.667835	0.498837	0.120409
18S	486	A	409	31	440	0.200076	0	0	4339	97	4436	0.616993	0	0	72	0	72	0.391476	0	0	0	0
18S	487	U	170	28	198	0.737688	0	0.425754	1373	221	1594	0.201602	0	0.167865	7	1	8	3.9358	0.285594	0.815763	0.469794	0.26633
18S	488	U	185	85	270	0.10984	0	0.0992995	2569	243	2812	0.429158	0	0	25	1	26	0.498354	0	0.341031	0.146777	0.143216
18S	489	A	61	22	83	2.89749	0.377531	0.745702	835	45	880	1.03485	0	0.508846	5	0	5	6.15	0.477342	0.880668	0.711739	0.153684
18S	490	C	287	2	289	0.0773946	0	0.0720656	1266	53	1319	0.196759	0	0.164514	30	0	30	0.296416	0	0.234477	0.157019	0.0665156
18S	491	C	416	15	431	0.165561	0	0	1695	74	1769	0.0762649	0	0	79	10	89	0.566173	0	0	0	0
18S	492	C	412	44	456	0.0770241	0	0	1771	101	1872	0.126049	0	0	48	27	75	0.391813	0	0	0	0
18S	493	A	167	28	195	1.49592	0.207597	0.600574	310	31	341	3.79724	0.479067	0.792029	9	1	10	3.78889	0.326522	0.806493	0.733032	0.0938483
18S	494	C	364	43	407	0.218056	0	0.17938	751	26	777	0.9986	0	0.499971	40	15	55	0.129167	0	0	0.226451	0.206808
18S	495	U	315	69	384	0.354401	0	0.262169	818	735	1553	0.11608	0	0	28	22	50	0.0433551	0	0	0.0873897	0.123588
18S	496	C	322	364	686	0.262882	0	0	493	282	775	0.942912	0	0.485631	18	25	43	0.139141	0	0.124632	0.203421	0.205937
18S	497	C	763	219	982	0.517283	0	0	2657	439	3096	0.598812	0	0	62	17	79	0.445972	0	0	0	0
18S	498	C	979	149	1128	0.606417	0	0	2125	350	2475	0.476512	0	0	69	33	102	0.650378	0	0	0	0
18S	499	G	584	84	668	0.272247	0	0	1215	166	1381	0.0361151	0	0.0348807	15	9	24	0.606667	0	0.387234	0.140705	0.174903
18S	500	A	256	42	298	0.837793	0	0.4567	626	171	797	0.969632	0.0444017	0.492604	7	6	13	1.8254	0.267769	0.662824	0.537376	0.089908
18S	501	C	147	56	203	1.75278	0.172019	0.637866	416	216	632	1.50818	0.191692	0.601683	3	3	6	4.64286	0.421046	0.844156	0.694569	0.106801
18S	502	C	36	80	116	3.97265	0.476529	0.800275	857	420	1277	0.205616	0	0.17066	12	10	22	0.779227	0	0.448928	0.473288	0.257616
18S	503	C	27	172	199	1.70956	0.077045	0.632102	599	538	1137	0.338293	0	0.252946	0	20	20	0.888889	0	0.482759	0.455936	0.155948
18S	504	G	49	260	309	0.698817	0	0.412138	1076	436	1512	0.0538004	0	0	5	10	15	1.49722	0	0.614946	0.342361	0.255853
18S	505	G	295	312	607	0.12595	0	0	1401	964	2365	0.380732	0	0	9	17	26	0.536214	0	0.357672	0.119224	0.168608
18S	506	G	570	443	1013	0.526682	0	0	308	1733	2041	0.279116	0	0	8	17	25	0.676923	0	0.413146	0.137715	0.194759
18S	507	G	514	241	755	0.211846	0	0	11	912	923	0.84982	0	0.459676	10	68	78	0.459353	0	0	0.153225	0.216693
18S	508	A	545	205	750	0.0608226	0	0	8	2100	2108	0.154765	0	0	7	120	127	0.666753	0	0	0	0
18S	509	G	85	18	103	7.30353	0.609371	0.880589	20	41	61	32.5385	0.887954	0.97065	6	1	7	6.72778	0.455068	0.88491	0.91205	0.0414743	1
18S	510	G	576	188	764	0.154844	0	0.134234	677	1337	2014	0.0201985	0	0	37	18	55	0.164881	0	0.143747	0.0926603	0.0656357
18S	511	U	924	506	1430	0.421919	0	0	1264	3137	4401	0.6215	0	0	100	10	110	0.455155	0	0	0	0
18S	512	A	13	5	18	56.5409	0.935784	0.983521	24	2	26	79.1481	0.930145	0.98798	0	0	0	76.5333	0.969068	1	0.9905	0.00695972	1
18S	513	G	1467	75	1542	0.292338	0	0	1137	1356	2493	0.209031	0	0	54	7	61	0.23405	0	0.192172	0.0640573	0.0905907
18S	514	U	1523	318	1841	0.309531	0	0	1457	2733	4190	0.532795	0	0	74	4	78	0.0302391	0	0.0297167	0.00990555	0.0140086
18S	515	G	964	164	1128	0.398229	0	0.28499	1108	388	1496	0.618288	0	0.382221	94	5	99	0.111111	0	0	0.222404	0.162195
18S	516	A	1308	66	1374	0.373317	0	0.27198	1646	774	2420	0.106705	0	0.096453	160	2	162	0.312611	0	0	0.122811	0.112589
18S	517	C	90	4	94	23.4701	0.894119	0.959546	109	5	114	27.769	0.885076	0.965532	7	5	12	11.5154	0.686177	0.925788	0.950289	0.017496	1
18S	518	G	1921	132	2053	0.30812	0	0.235632	1256	607	1863	1.17421	0	0.540196	33	56	89	1.86642	0	0.653667	0.476498	0.176506
18S	519	A	3315	184	3499	0.142114	0	0	2307	1109	3416	0.381501	0	0.276208	80	36	116	1.89544	0	0.656568	0.310925	0.269164
18S	520	A	3423	152	3575	0.0702461	0	0	2785	1129	3914	0.367507	0	0.268792	99	65	164	1.63104	0.0922814	0.621354	0.296715	0.254434
18S	521	A	3158	340	3498	0.0394113	0	0.0379273	3605	930	4535	0.290131	0	0.224923	185	57	242	1.08267	0.048683	0.520876	0.261242	0.198829
18S	522	A	4410	335	4745	0.203161	0	0	5299	1088	6387	0.0232606	0	0.0227353	448	38	486	0.221812	0	0.181849	0.0681947	0.0808998
18S	523	A	3259	517	3776	0.0795899	0	0.0737404	5302	1922	7224	0.00972857	0	0	454	63	517	0.309438	0	0.236663	0.103468	0.0988773
18S	524	U	8656	574	9230	0.601531	0	0	14611	3715	18326	0.626293	0	0	1682	72	1754	0.632947	0	0	0	0
18S	525	A	4281	543	4824	0.142031	0	0	8154	1065	9219	0.109759	0	0	926	32	958	0.166933	0	0	0	0
18S	526	A	3205	372	3577	0.15649	0	0.135348	7032	733	7765	0.0955747	0	0.0872473	1159	11	1170	0.30149	0	0	0.0741983	0.0560205
18S	527	C	3468	236	3704	0.0535373	0	0.0508297	5286	1192	6478	0.315939	0	0.240114	638	10	648	0.369389	0	0.270051	0.186998	0.0970583
18S	528	A	3095	232	3327	0.109792	0	0.0989573	9385	680	10065	0.223418	0	0	1279	8	1287	0.372757	0	0	0.0329858	0.0466489
18S	529	A	1958	414	2372	0.466924	0	0.318393	6768	850	7618	0.00730775	0	0.00725568	683	1	684	0.23987	0	0.193692	0.173114	0.127852
18S	530	U	3063	664	3727	0.186123	0	0	10702	1906	12608	0.485878	0	0	1126	16	1142	0.339983	0	0	0	0
18S	531	A	1541	483	2024	0.330464	0.0107175	0.248475	3815	486	4301	0.454502	0.0172821	0.312529	601	0	601	0.174179	0	0.148551	0.236518	0.0674756
18S	532	C	2314	593	2907	0.212074	0	0	5002	773	5775	0.0738381	0	0	631	12	643	0.0214976	0	0	0	0
18S	533	A	1261	689	1950	0.130816	0	0.115735	2181	543	2724	0.870239	0.138368	0.4654	309	5	314	0.881411	0.161889	0.469276	0.350137	0.165755
18S	534	G	1092	507	1599	0.276889	0.0160312	0.216953	1194	934	2128	1.18262	0.179343	0.541951	352	13	365	0.482939	0.0170949	0.326264	0.361723	0.135028
18S	535	G	1349	244	1593	0.187056	0	0.157663	2297	928	3225	0.209568	0	0.173303	401	21	422	0.100683	0	0.0916701	0.140879	0.0353767
18S	536	A	1108	252	1360	0.380619	0.00402555	0.275834	1830	656	2486	0.436215	0	0.30381	403	16	419	0.0460053	0	0.0440822	0.207909	0.116405
18S	537	C	1179	205	1384	0.248271	0	0.199007	2011	607	2618	0.10003	0	0.0909652	318	15	333	0.192049	0	0.161514	0.150495	0.0447908
18S	538	U	944	158	1102	0.564853	0.0818013	0.361172	1422	676	2098	0.299677	0	0.230663	261	16	277	0.370783	0.028767	0.271202	0.287679	0.0545391
18S	539	C	1410	345	1755	0.115047	0	0	2134	676	2810	0.14816	0	0	299	47	346	0.0209734	0	0.0206007	0.00686691	0.00971127
18S	540	U	1232	265	1497	0.115109	0	0.103289	2079	540	2619	0.108634	0	0	345	19	364	0.0148554	0	0	0.0344295	0.0486907
18S	541	U	1307	469	1776	0.0544176	0	0	2388	545	2933	0.244535	0	0	324	17	341	0.111826	0	0.100844	0.0336146	0.0475382
18S	542	U	1514	1094	2608	0.37604	0	0	2326	762	3088	0.320801	0	0	462	24	486	0.222542	0	0	0	0
18S	543	C	638	701	1339	0.427413	0	0.299589	976	381	1357	0.725978	0.119796	0.420798	281	54	335	0.32328	0	0.244853	0.321746	0.0735181
18S	544	G	483	1013	1496	0.353782	0	0.261457	1020	194	1214	1.18386	0.0676964	0.542299	219	21	240	1.18695	0.181261	0.543774	0.449177	0.132739
18S	545	A	291	659	950	1.47489	0.284433	0.596195	891	699	1590	0.946079	0	0.486303	265	51	316	0.842201	0.14356	0.457955	0.513485	0.0596193
18S	546	G	290	3014	3304	0.323698	0	0	633	1119	1752	1.02804	0.0631639	0.507056	357	108	465	0.360968	0.0249262	0.265648	0.257568	0.207084
18S	547	G	248	1586	1834	0.496252	0	0.331784	774	690	1464	1.82945	0.309631	0.64673	374	308	682	0.0210672	0	0	0.326172	0.264056
18S	548	C	416	1533	1949	0.559829	0.0478846	0.359022	1246	1207	2453	0.936761	0.203794	0.483776	432	191	623	0.226229	0	0.184733	0.34251	0.122641
18S	549	C	1488	2057	3545	0.0967851	0	0	3503	867	4370	0.275665	0.00648634	0.216134	1030	142	1172	0.338155	0	0	0.0720447	0.101887
18S	550	C	1990	1189	3179	0.186852	0	0.157477	6974	1313	8287	0.212214	0	0	1051	287	1338	0.36504	0	0	0.0524922	0.0742352
18S	551	U	1938	2991	4929	0.155195	0	0	7520	2197	9717	0.191381	0	0	841	131	972	0.011545	0	0.0114249	0.0038083	0.00538574
18S	552	G	1311	1676	2987	0.671895	0.129473	0.401957	5144	3235	8379	0.110244	0	0.0993077	721	223	944	0.152863	0	0.132716	0.211327	0.135484
18S	553	U	1783	4278	6061	0.16961	0	0	4205	3853	8058	0.290167	0	0.224928	284	467	751	0.590677	0.1278	0.371647	0.198859	0.15284
18S	554	A	1340	3794	5134	0.0950427	0	0.0868091	4158	5729	9887	0.138189	0	0.121422	399	895	1294	0.0608752	0	0	0.0694103	0.0510742
18S	555	A	1098	4929	6027	0.0224121	0	0	4293	10055	14348	0.191206	0	0	332	801	1133	0.149393	0	0.130075	0.0433583	0.0613179
18S	556	U	1717	6054	7771	0.224311	0	0	5170	12796	17966	0.324539	0	0	428	1015	1443	0.0728147	0	0	0	0
18S	557	U	2194	6555	8749	0.303176	0	0	5447	13147	18594	0.342854	0	0	370	1089	1459	0.0765449	0	0	0	0
18S	558	G	3766	4267	8033	0.228637	0	0	5028	9803	14831	0.151143	0	0	502	1292	1794	0.258688	0	0	0	0
18S	559	G	2909	3175	6084	0.0509778	0	0.0485127	3701	7227	10928	0.162139	0	0.139529	426	1107	1533	0.118731	0	0	0.0626806	0.0578368
18S	560	A	3581	2990	6571	0.0660732	0	0	5065	6790	11855	0.0348872	0	0.0337138	515	1150	1665	0.203355	0	0	0.0112379	0.0158929
18S	561	A	3448	1843	5291	0.169818	0	0.14519	5383	5237	10620	0.129751	0	0.114859	717	611	1328	0.00940557	0	0	0.0866829	0.0625323
18S	562	U	3788	3201	6989	0.126498	0	0	8664	7993	16657	0.350548	0	0	941	993	1934	0.354556	0	0	0	0
18S	563	G	3281	1522	4803	0.291001	0	0.225443	5335	2813	8148	0.362329	0.03426	0.265987	615	292	907	0.483872	0.0723926	0.32633	0.272587	0.0414501
18S	564	A	3783	1161	4944	0.197501	0	0.164956	5581	3367	8948	0.163461	0	0.140509	716	249	965	0.364596	0.00630648	0.267385	0.19095	0.0549617
18S	565	G	3009	674	3683	0.577892	0.0637991	0.366306	4311	781	5092	1.05197	0.243173	0.512713	577	83	660	1.01622	0.205937	0.504401	0.46114	0.0671434
18S	566	U	3518	884	4402	0.255283	0	0.203404	5962	1417	7379	0.33201	0	0.24928	713	124	837	0.55114	0.0617962	0.355587	0.269423	0.0637402
18S	567	C	4955	940	5895	0.0829376	0	0	6197	2439	8636	0.0972573	0	0.0886461	721	118	839	0.744101	0	0.42693	0.171859	0.183958
18S	568	C	7627	2964	10591	0.553936	0	0	10826	1541	12367	0.286886	0	0	1633	233	1866	0.249527	0	0	0	0
18S	569	A	5310	863	6173	0.209866	0	0	8503	2421	10924	0.235852	0	0	1612	71	1683	0.151036	0	0	0	0
18S	570	C	3929	501	4430	0.0561298	0	0.053158	9840	2036	11876	0.348434	0	0	1435	89	1524	0.0508488	0	0	0.0177193	0.0250589
18S	571	U	2952	252	3204	0.388736	0	0.279984	6508	2716	9224	0.171233	0	0	1166	403	1569	0.085322	0	0	0.0933279	0.131986
18S	572	U	1774	262	2036	1.11091	0	0.526394	3971	1003	4974	0.57474	0.0611583	0.365021	727	432	1159	0.282653	0	0.220514	0.370643	0.124938
18S	573	U	5400	1852	7252	0.532077	0	0	4996	3035	8031	0.122033	0	0	885	3356	4241	0.744727	0	0	0	0
18S	574	A	2000	747	2747	0.274143	0	0.21522	3400	3091	6491	0.0481704	0	0.0459634	891	366	1257	0.0607843	0	0.0573443	0.106176	0.0772457
18S	575	A	1041	688	1729	0.755774	0.0181443	0.430592	2579	2227	4806	0.33736	0	0.252297	647	326	973	0.234531	0	0.190134	0.291008	0.101912
18S	576	A	107	145	252	11.4355	0.726144	0.919877	238	619	857	7.09333	0.683346	0.876568	47	56	103	10.625	0.652542	0.914735	0.903727	0.0193187	1
18S	577	U	1015	704	1719	0.627164	0	0.385572	2843	2970	5813	0.0316133	0	0.0306497	283	197	480	1.16944	0	0.539568	0.318597	0.213094
18S	578	C	1373	815	2188	0.204213	0	0.169646	1603	3427	5030	0.159195	0	0.137356	222	490	712	0.248372	0	0.19918	0.168728	0.0252479
18S	579	C	1445	1411	2856	0.120927	0	0	1739	3675	5414	0.0680168	0	0.0636962	163	339	502	0.642721	0	0.391728	0.151808	0.17163
18S	580	U	1432	926	2358	0.0344685	0	0	2106	4491	6597	0.179393	0	0	131	275	406	0.48534	0	0.327295	0.109098	0.154288
18S	581	U	1194	1756	2950	0.252144	0	0	2002	4490	6492	0.183463	0	0	100	416	516	0.0318289	0	0.030905	0.0103017	0.0145688
18S	582	U	2942	3753	6695	0.728491	0	0	7353	7200	14553	0.713163	0	0	409	1079	1488	0.747153	0	0	0	0
18S	583	A	647	447	1094	1.38954	0.0391264	0.581731	1723	2120	3843	0.389074	0	0.280148	112	302	414	0.258072	0	0.205527	0.355802	0.162635
18S	584	A	311	515	826	2.01635	0.0656484	0.668742	800	1524	2324	1.12234	0.0166506	0.528928	51	102	153	2.29329	0.0754946	0.697728	0.631799	0.073697
18S	585	C	143	943	1086	1.25037	0	0.555856	337	2968	3305	0.333064	0	0.249905	18	388	406	0.110265	0	0.0995342	0.301765	0.189868
18S	586	G	360	884	1244	0.95261	0	0.488066	556	1696	2252	0.956152	0	0.488903	66	101	167	1.94511	0	0.661791	0.546253	0.0816982
18S	587	A	622	1595	2217	0.123359	0	0.109857	1056	2327	3383	0.302945	0	0.232561	148	78	226	1.50592	0	0.602004	0.314807	0.209166
18S	588	G	1034	1766	2800	0.0834345	0	0	751	1609	2360	0.925672	0	0.480806	188	71	259	1.29355	0	0.564941	0.348583	0.248867
18S	589	G	463	3740	4203	0.392954	0	0	307	3244	3551	0.265187	0	0.20965	66	791	857	0.378607	0	0	0.0698832	0.0988298
18S	590	A	8	78	86	40.1361	0.920236	0.975963	9	120	129	43.9111	0.934077	0.977901	1	30	31	21.6455	0.846441	0.957162	0.970342	0.00935333	1
18S	591	U	801	2117	2918	0.296178	0	0.228562	276	2269	2545	1.51134	0.277287	0.601901	133	447	580	0.435724	0	0.303851	0.378105	0.161205
18S	592	C	375	2864	3239	0.353011	0	0.260967	212	7466	7678	0.144343	0	0	72	929	1001	0.0692615	0	0	0.0869891	0.123021
18S	593	C	497	4779	5276	0.114655	0	0	199	11546	11745	0.395544	0	0	42	1865	1907	0.484696	0	0	0	0
18S	594	A	280	4243	4523	0.142263	0	0.124569	116	6928	7044	0.196387	0	0.164169	25	702	727	0.73457	0	0.423824	0.237521	0.132724
18S	595	U	396	6915	7311	0.327191	0	0	125	13057	13182	0.397749	0	0	35	936	971	0.314438	0	0.239406	0.0798019	0.112857
18S	596	U	414	7910	8324	0.410357	0	0	94	15392	15486	0.495639	0	0	16	1398	1414	0.121115	0	0	0	0
18S	597	G	496	6254	6750	0.198094	0	0	195	8902	9097	0.0294973	0	0	37	2364	2401	0.509677	0	0	0	0
18S	598	G	2628	5577	8205	0.360953	0	0	343	7433	7776	0.129906	0	0.114984	87	1757	1844	0.343746	0	0	0.0383279	0.0542038
18S	599	A	729	5199	5928	0.0802421	0	0	303	11488	11791	0.338384	0	0	53	1756	1809	0.378214	0	0	0	0
18S	600	G	1228	3750	4978	0.0450804	0	0.0431442	608	9074	9682	0.25705	0	0	101	1655	1756	0.445716	0	0	0.0143814	0.0203384
18S	601	G	38	181	219	23.8667	0.901038	0.959961	11	185	196	38.4828	0.935454	0.974798	10	35	45	22.1768	0.882681	0.957752	0.96417	0.0075688	1
18S	602	G	1536	2491	4027	0.129094	0	0.114359	682	3285	3967	0.637531	0	0.389384	49	360	409	1.20333	0.0929433	0.546747	0.350164	0.178687
18S	603	C	1709	4299	6008	0.363658	0	0	1152	6290	7442	0.305653	0	0	94	590	684	0.0765126	0	0.071171	0.0237237	0.0335503
18S	604	A	871	3406	4277	0.143063	0	0	854	2698	3552	0.486975	0	0.327556	59	265	324	0.927829	0	0.482051	0.269869	0.20098
18S	605	A	1083	3903	4986	0.375793	0	0	1150	3162	4312	0.117461	0	0.105136	84	151	235	1.27067	0	0.560647	0.221928	0.243326
18S	606	G	646	1353	1999	0.549811	0	0.354875	887	2323	3210	0.387349	0	0.279264	110	95	205	1.23894	0	0.554563	0.396234	0.116133
18S	607	U	762	2097	2859	0.0686636	0	0	1820	3736	5556	0.324768	0	0	167	115	282	0.342246	0	0.255653	0.0852177	0.120516
18S	608	C	564	566	1130	1.49433	0.275273	0.599303	1246	2383	3629	0.115993	0	0.103963	175	93	268	0.570178	0.0163108	0.363991	0.355752	0.202306
18S	609	U	734	682	1416	0.860535	0.0608736	0.462696	1095	1063	2158	0.921569	0.11299	0.479707	209	76	285	0.62603	0.0335133	0.385835	0.442746	0.0408372
18S	610	G	1716	925	2641	0.161515	0	0	2998	3302	6300	0.464806	0	0	486	117	603	0.283738	0	0	0	0
18S	611	G	1348	543	1891	0.112245	0	0.100965	2435	961	3396	0.0516142	0	0.0490946	432	214	646	0.326206	0	0	0.0500199	0.041224
18S	612	U	1181	448	1629	0.221036	0	0.181114	1484	2296	3780	0.0937671	0	0	286	346	632	0.29749	0	0	0.0603715	0.0853782
18S	613	G	733	279	1012	1.06633	0.177188	0.516296	1045	725	1770	0.998325	0.168512	0.499722	112	186	298	0.618357	0	0.382881	0.4663	0.0593728
18S	614	C	1726	411	2137	0.108055	0	0	1852	884	2736	0.15692	0	0.135679	363	298	661	0.355455	0	0	0.0452262	0.0639595
18S	615	C	2922	516	3438	0.462767	0	0	3508	492	4000	0.2793	0	0	801	188	989	0.628058	0	0	0	0
18S	616	A	1699	208	1907	0.130986	0	0.11587	2318	348	2666	0.153793	0	0.133337	236	118	354	0.171737	0	0.146919	0.132042	0.012709
18S	617	G	1115	119	1234	0.879919	0.109053	0.468264	1603	525	2128	0.363937	0	0.26692	112	26	138	1.81966	0.289168	0.646999	0.460728	0.155258
18S	618	C	1497	975	2472	0.0411466	0	0.0395358	2814	1151	3965	0.303446	0	0	143	62	205	0.676591	0	0.404723	0.148086	0.182186
18S	619	A	1036	1331	2367	0.355504	0	0.262349	2063	262	2325	0.398175	0	0.28487	172	18	190	0.71559	0	0.418387	0.321869	0.0688655
18S	620	G	646	569	1215	2.0788	0.281258	0.675379	1227	391	1618	1.23544	0.175898	0.552814	81	9	90	2.54469	0.190188	0.72012	0.649437	0.0707229
18S	621	C	1477	1064	2541	0.459992	0	0.31515	1815	189	2004	0.771266	0	0.435555	146	23	169	0.615621	0	0.382435	0.377713	0.0492684
18S	622	C	2819	1018	3837	0.00550924	0	0	3927	237	4164	0.18334	0	0	254	30	284	0.217154	0	0	0	0
18S	623	G	3535	243	3778	0.077913	0	0.0722991	2254	171	2425	0.552812	0	0.356102	140	56	196	0.157924	0	0.136986	0.188462	0.121445
18S	624	C	7275	924	8199	0.545007	0	0	4759	251	5010	0.282707	0	0	304	39	343	0.384884	0	0	0	0
18S	625	G	8240	2642	10882	0.689968	0	0	8652	277	8929	0.653367	0	0	515	40	555	0.671523	0	0	0	0
18S	626	G	3748	962	4710	0.170459	0	0	4808	747	5555	0.365459	0	0	140	26	166	0.375516	0	0.274194	0.0913978	0.129256
18S	627	U	151	55	206	19.721	0.818984	0.951962	83	5	88	46.5367	0.932015	0.979195	6	17	23	9.85648	0.69939	0.911387	0.947515	0.0278606	1
18S	628	A	3713	501	4214	0.152904	0	0	3631	128	3759	0.031776	0	0.0308053	162	68	230	0.036556	0	0.0354147	0.0220734	0.0157212
18S	629	A	2391	340	2731	0.235408	0	0.190607	3283	228	3511	0.0675747	0	0.0633143	135	28	163	0.507385	0	0.337967	0.197296	0.112226
18S	630	U	1521	328	1849	0.720126	0	0.418779	2103	532	2635	0.439989	0	0.305631	67	28	95	1.79329	0.220855	0.644402	0.456271	0.140821
18S	631	U	1170	250	1420	0.964712	0	0.491195	1499	721	2220	0.664355	0	0.399275	104	54	158	0.752481	0.00727961	0.430927	0.440466	0.0381278
18S	632	C	1224	239	1463	0.597678	0	0.374251	2850	1070	3920	0.173864	0	0	258	84	342	0.211727	0	0	0.12475	0.176424
18S	633	C	1883	699	2582	0.0317933	0	0	3407	1269	4676	0.303951	0	0	268	203	471	0.298211	0	0	0	0
18S	634	A	1092	800	1892	0.5245	0	0.344166	3491	1356	4847	0.305088	0	0	142	124	266	0.484977	0	0.327415	0.22386	0.158441
18S	635	G	276	792	1068	1.89979	0.244973	0.655359	1082	985	2067	0.744391	0.0482269	0.426852	64	216	280	0.511783	0	0.339328	0.473847	0.13323
18S	636	C	1079	1420	2499	0.377333	0	0.274039	1467	1165	2632	0.387927	0	0.279577	90	307	397	0.17775	0	0.151246	0.234954	0.0592338
18S	637	U	1796	1166	2962	0.275562	0	0.216089	1395	1738	3133	0.163107	0	0.140272	170	364	534	0.0753271	0	0	0.118787	0.0895165
18S	638	C	1899	1459	3358	0.164381	0	0.141211	1609	2128	3737	0.0679211	0	0	159	361	520	0.0278098	0	0	0.0470702	0.0665673
18S	639	C	6415	3175	9590	0.636031	0	0	2246	4271	6517	0.523584	0	0	635	619	1254	0.648694	0	0	0	0
18S	640	A	3068	1128	4196	0.0109284	0	0.0108129	916	1149	2065	0.650231	0	0.39414	156	232	388	0.358012	0	0.264129	0.223027	0.159169
18S	641	A	3070	836	3906	0.224597	0	0.183443	1146	1121	2267	0.457216	0	0.313855	210	185	395	0.348569	0	0.258958	0.252085	0.0534618
18S	642	U	6832	1982	8814	0.498858	0	0	2468	3135	5603	0.489379	0	0	345	491	836	0.441856	0	0	0	0
18S	643	A	3443	1095	4538	0.145064	0	0.126711	930	2049	2979	0.0481059	0	0.0459126	186	275	461	0.0579365	0	0.054876	0.0758331	0.0361615
18S	644	G	257	17	274	20.1604	0.847541	0.952906	100	171	271	11.2522	0.767801	0.918658	20	7	27	17.0214	0.814472	0.946386	0.939317	0.0148483	1	0.934743	0.918658	0.946386	0.933262	0.0113682
18S	645	C	3250	966	4216	0.273599	0	0.214863	1036	2459	3495	0.18121	0	0	228	369	597	0.323281	0	0	0.0716212	0.101288
18S	646	G	2468	869	3337	0.663757	0	0.399023	573	1033	1606	1.04732	0	0.511712	91	157	248	0.648639	0	0.3944	0.435045	0.0542448
18S	647	U	5724	4997	10721	0.549077	0	0	1651	2547	4198	0.222804	0	0	218	329	547	0.325831	0	0	0	0
18S	648	A	2444	1739	4183	0.36638	0	0.268186	663	1201	1864	1.07763	0.0153646	0.518816	139	62	201	1.01139	0	0.504071	0.430358	0.114831
18S	649	U	4928	3313	8241	0.377167	0	0	1602	1752	3354	0.191638	0	0.160859	227	103	330	0.114602	0	0.103098	0.0879858	0.0665342
18S	650	A	3465	1992	5457	0.00552298	0	0.00549365	1002	1616	2618	0.691498	0	0.4089	198	47	245	0.570325	0	0.364132	0.259509	0.180543
18S	651	U	1875	1118	2993	1.00394	0.102526	0.501066	889	1992	2881	0.733156	0.114052	0.423103	117	97	214	0.987028	0.141894	0.497901	0.474023	0.0360296
18S	652	U	4765	4385	9150	0.425372	0	0	3173	6916	10089	0.536332	0	0	322	453	775	0.500057	0	0	0	0
18S	653	A	1496	2874	4370	0.321846	0	0.243524	1726	3806	5532	0.0103601	0	0.0102557	181	176	357	0.272005	0	0.21431	0.15603	0.103766
18S	654	A	1172	3730	4902	0.0791511	0	0.0733596	2331	4168	6499	0.106694	0	0	195	221	416	0.0981881	0	0.0896049	0.0543215	0.0389794
18S	655	A	1492	4177	5669	0.109924	0	0	1809	5977	7786	0.222849	0	0	204	192	396	0.239575	0	0.193665	0.0645551	0.0912946
18S	656	G	1982	2503	4485	0.0607346	0	0.0572692	2265	2749	5014	0.281059	0	0.21943	379	117	496	0.00985915	0	0.00978239	0.0954939	0.0897548
18S	657	U	2210	2770	4980	0.104038	0	0	2803	4082	6885	0.0664617	0	0	439	159	598	0.0974773	0	0	0	0
18S	658	U	1669	3023	4692	0.0807538	0	0	3493	5105	8598	0.276231	0	0	686	188	874	0.381702	0	0	0	0
18S	659	G	1479	3020	4499	0.152973	0	0	1781	3152	4933	0.253804	0	0.20246	255	122	377	0.555791	0.0161717	0.357849	0.186769	0.146512
18S	660	C	1449	2715	4164	0.13913	0	0	2996	4545	7541	0.250028	0	0	390	126	516	0.128648	0	0.11418	0.03806	0.053825
18S	661	U	1233	1564	2797	0.266405	0.0352531	0.210422	3020	4132	7152	0.225997	0	0	405	183	588	0.0460291	0	0.0440751	0.0848325	0.09061
18S	662	G	927	905	1832	0.775002	0.129207	0.436754	1569	1454	3023	0.809987	0.0819163	0.447592	219	298	517	0.189876	0	0.159835	0.34806	0.133169
18S	663	C	1271	1674	2945	0.0111828	0	0	4924	1813	6737	0.302099	0	0	543	460	1003	0.449402	0	0	0	0
18S	664	A	1207	1000	2207	0.27895	0	0.218186	2994	736	3730	0.233944	0	0.189632	444	217	661	0.140668	0	0	0.135939	0.0968278
18S	665	G	1034	779	1813	0.582464	0	0.368202	1866	926	2792	0.499964	0	0.333397	343	81	424	0.296	0	0.22881	0.310137	0.0592357
18S	666	U	1029	1228	2257	0.321514	0	0.243374	2231	1247	3478	0.0825333	0	0.0762611	346	124	470	0.0995282	0	0.0906941	0.136776	0.0756056
18S	667	U	1519	2545	4064	0.314828	0	0	4569	1686	6255	0.527943	0	0	647	433	1080	0.619067	0	0	0	0
18S	668	A	257	172	429	7.07853	0.681993	0.876467	369	20	389	7.14789	0.690758	0.877545	60	43	103	3.64573	0.495812	0.786376	0.846796	0.0427258	1
18S	669	A	355	2299	2654	0.321829	0	0.243542	1657	601	2258	0.210039	0	0.173644	199	168	367	0.160115	0	0.13834	0.185175	0.0437155
18S	670	A	348	2905	3253	0.114171	0	0.1025	1820	491	2311	0.0560458	0	0.0530931	213	76	289	0.335326	0	0.251769	0.135787	0.0844555
18S	671	A	312	5148	5460	0.361881	0	0	1709	492	2201	0.0633767	0	0.059625	154	59	213	0.66838	0	0.401741	0.153789	0.177011
18S	672	A	253	6792	7045	0.479238	0	0	1146	494	1640	0.413671	0	0.292748	89	34	123	1.87392	0.111824	0.653879	0.315542	0.267431
18S	673	G	210	2541	2751	0.560804	0	0.359388	908	481	1389	0.586003	0	0.369652	218	28	246	0.335268	0	0.25185	0.326963	0.0532782
18S	674	C	244	5655	5899	0.349992	0	0	1142	311	1453	0.437597	0	0.304541	227	59	286	0.00476191	0	0	0.101514	0.143562
18S	675	U	89	4611	4700	0.14604	0	0	577	988	1565	0.396055	0	0.283826	42	487	529	0.503061	0	0	0.0946086	0.133797
18S	676	C	173	3042	3215	0.293083	0	0.226709	373	2895	3268	0.339723	0	0	87	314	401	0.31393	0	0	0.0755697	0.106872
18S	677	G	89	1520	1609	1.5406	0.143896	0.606541	471	2410	2881	0.258536	0	0	30	107	137	1.10266	0.0153741	0.526225	0.377588	0.269001
18S	678	U	125	7076	7201	0.558774	0	0	610	1496	2106	0.0601487	0	0.0567615	61	313	374	0.293837	0	0	0.0189205	0.0267576
18S	679	A	42	3543	3585	0.111972	0	0	376	953	1329	0.758129	0	0.431398	39	264	303	0.112208	0	0	0.143799	0.203363
18S	680	G	11	1770	1781	0.762339	0	0.43271	145	3711	3856	0.463959	0	0	6	229	235	0.114501	0	0.10313	0.178613	0.184541
18S	681	U	26	1989	2015	0.368215	0	0.269219	126	1486	1612	0.491383	0	0.329618	9	137	146	0.860544	0.016364	0.46422	0.354352	0.0815076
18S	682	U	20	3901	3921	0.410494	0	0	186	4420	4606	0.549888	0	0	9	318	327	0.271816	0	0	0	0
18S	683	G	0	284	284	8.19014	0.651014	0.891528	10	87	97	25.9056	0.884174	0.963198	0	22	22	10.9488	0.77537	0.919656	0.924794	0.0294839	1
18S	684	G	31	2590	2621	0.147084	0	0	172	1785	1957	0.238043	0	0.192353	11	330	341	0.179077	0	0	0.0641177	0.0906762
18S	685	A	37	1408	1445	0.405801	0	0.288804	96	1558	1654	0.509627	0	0.33772	11	167	178	0.98504	0	0.497632	0.374719	0.0891777
18S	686	U	18	801	819	1.37931	0.113282	0.580007	57	1781	1838	0.440052	0	0.305696	19	110	129	2.23137	0.294779	0.692181	0.525961	0.162344
18S	687	C	44	1688	1732	0.0330576	0	0.0320177	161	3089	3250	0.209758	0	0	31	415	446	0.0496893	0	0	0.0106726	0.0150933
18S	688	U	23	2554	2577	0.377355	0	0	87	2420	2507	0.161457	0	0.13906	17	317	334	0.47131	0	0.320985	0.153348	0.13143
18S	689	U	10	2859	2869	0.502993	0	0	16	4485	4501	0.355474	0	0	5	387	392	0.342211	0	0.255445	0.0851483	0.120418
18S	690	G	21	1183	1204	0.365551	0	0.267858	70	2655	2725	0.235139	0	0.190431	1	862	863	0.403086	0	0	0.152763	0.11255
18S	691	G	116	1546	1662	0.10475	0	0	295	1879	2174	0.657829	0.0562408	0.396912	46	1118	1164	0.574926	0	0	0.132304	0.187106
18S	692	G	256	721	977	0.548296	0.00345985	0.354363	598	3190	3788	0.0630421	0	0	53	892	945	0.443928	0	0	0.118121	0.167048
18S	693	A	172	741	913	0.622502	0.0477575	0.383927	572	3529	4101	0.11321	0	0	68	349	417	0.38764	0	0.279834	0.221254	0.162119
18S	694	G	181	485	666	1.17291	0.191378	0.540161	506	4382	4888	0.277078	0	0	45	546	591	0.0725788	0	0	0.180054	0.254634
18S	695	C	174	1409	1583	0.22406	0	0	308	6307	6615	0.496629	0	0	21	472	493	0.128565	0	0.114124	0.0380412	0.0537984
18S	696	G	332	1244	1576	0.290559	0	0	839	2010	2849	0.266312	0	0.210363	99	217	316	0.814441	0.103188	0.449648	0.220004	0.183694
18S	697	G	688	774	1462	0.225587	0	0	2455	1000	3455	0.00853267	0	0.0084629	247	70	317	0.798358	0.0524262	0.444715	0.151059	0.207675
18S	698	G	879	254	1133	0.0219675	0	0	1861	602	2463	0.411134	0.0256533	0.291434	274	27	301	0.79805	0.0845363	0.444661	0.245365	0.184432
18S	699	C	644	209	853	0.273133	0	0.214734	1502	1514	3016	0.0402386	0	0.0386945	244	37	281	0.818479	0.0515034	0.450969	0.234799	0.168907
18S	700	G	982	187	1169	0.158519	0	0	1918	507	2425	0.192832	0	0.161715	558	76	634	0.269046	0	0	0.053905	0.0762332
18S	701	G	579	154	733	0.329186	0	0.247914	2687	217	2904	0.14314	0	0	640	37	677	0.353441	0	0	0.0826379	0.116868
18S	702	G	833	51	884	0.0482235	0	0	2566	102	2668	0.221444	0	0	694	16	710	0.423988	0	0	0	0
18S	703	C	1368	69	1437	0.545032	0	0	3040	292	3332	0.478481	0	0	993	14	1007	0.657727	0	0	0	0
18S	704	G	649	53	702	0.11982	0	0	1503	114	1617	0.0205672	0	0.020165	469	34	503	0.284722	0	0	0.00672165	0.00950585
18S	705	G	258	21	279	1.02944	0.178242	0.508149	531	60	591	1.67641	0.314741	0.62676	75	7	82	3.38032	0.467968	0.773835	0.636248	0.108673
18S	706	U	139	34	173	1.82618	0.24952	0.647482	277	71	348	2.93066	0.382211	0.746134	50	5	55	4.6875	0.531893	0.826772	0.740129	0.0733176
18S	707	C	228	32	260	0.503491	0	0.335737	424	107	531	1.20785	0	0.547537	76	7	83	2.04378	0.0949894	0.674098	0.519124	0.139589
18S	708	C	128	26	154	1.23677	0	0.554527	142	157	299	2.43819	0.108782	0.709837	48	16	64	2.13026	0	0.683899	0.649421	0.0679305
18S	709	G	40	13	53	4.43148	0.161447	0.818679	145	92	237	2.73889	0	0.733365	23	10	33	3.56013	0.20011	0.785776	0.779274	0.0351317	1
18S	710	C	102	22	124	0.632089	0	0.389196	489	265	754	0.115673	0	0	26	19	45	1.07464	0	0.523473	0.304223	0.221993
18S	711	C	200	40	240	0.350715	0	0	1051	592	1643	0.694992	0	0	83	37	120	0.492378	0	0	0	0
18S	712	G	64	19	83	0.994709	0.0851999	0.501668	375	224	599	0.059463	0	0.056214	33	20	53	0.22037	0	0.183359	0.24708	0.187355
18S	713	C	189	42	231	0.359818	0	0	552	205	757	0.20642	0	0	54	38	92	0.366786	0	0	0	0
18S	714	G	214	33	247	0.445027	0	0	640	137	777	0.272608	0	0	69	33	102	0.490831	0	0	0	0
18S	715	A	74	32	106	0.411319	0	0.293386	295	78	373	0.563072	0	0.360851	33	7	40	0.352033	0	0.265156	0.306464	0.0401471
18S	716	G	81	23	104	0.481164	0.0138915	0.326958	109	105	214	1.71747	0.14983	0.633094	21	13	34	0.509206	0	0.343911	0.434654	0.140489
18S	717	G	91	17	108	0.472273	0	0.32279	126	134	260	1.06862	0	0.517546	8	32	40	0.27019	0	0.216881	0.352405	0.12452
18S	718	C	89	69	158	0.0255765	0	0	155	722	877	0.554189	0	0	10	13	23	0.982407	0	0.506202	0.168734	0.238626
18S	719	G	32	116	148	0.15481	0	0.13484	99	143	242	1.04797	0	0.512741	23	5	28	0.840996	0	0.465536	0.371039	0.168126
18S	720	A	22	80	102	1.06936	0	0.519196	59	184	243	1.46398	0	0.595142	11	6	17	2.88148	0	0.753146	0.622495	0.0974486
18S	721	G	10	125	135	0.842402	0.0122749	0.459062	50	208	258	1.64637	0	0.623034	10	24	34	1.28571	0	0.56962	0.550572	0.0682826
18S	722	C	25	160	185	0.699044	0	0.41274	41	402	443	0.921046	0	0.480013	10	18	28	3.29579	0.0884092	0.773422	0.555392	0.156598
18S	723	C	34	223	257	0.51994	0	0.342954	72	393	465	1.24418	0.126047	0.554934	27	72	99	0.753333	0	0.432122	0.443337	0.0869031
18S	724	A	10	219	229	1.11019	0.210978	0.527196	50	368	418	2.09051	0.387303	0.676951	1	27	28	7.71609	0.627955	0.888786	0.697644	0.148342
18S	725	C	32	317	349	0.517079	0.0358563	0.341482	48	1304	1352	0.0209822	0	0	5	183	188	0.479777	0	0.325386	0.222289	0.157319
18S	726	C	23	769	792	0.323315	0	0	48	2488	2536	0.462887	0	0	13	326	339	0.10781	0	0	0	0
18S	727	G	20	729	749	0.203511	0	0	96	1577	1673	0.0362206	0	0	5	210	215	0.671142	0	0.402722	0.134241	0.189845
18S	728	C	19	1014	1033	0.41974	0	0	150	2687	2837	0.446461	0	0	14	671	685	0.503434	0	0	0	0
18S	729	C	58	1060	1118	0.462665	0	0	160	2182	2342	0.28914	0	0	24	803	827	0.58489	0	0	0	0
18S	730	C	83	984	1067	0.432012	0	0	144	2771	2915	0.454584	0	0	21	846	867	0.60786	0	0	0	0
18S	731	G	44	389	433	0.50128	0	0.334415	59	1090	1149	0.515758	0.0269362	0.34046	17	265	282	0.397958	0	0.285392	0.320089	0.0246579
18S	732	U	18	419	437	0.394267	0	0.283241	27	1450	1477	0.0730416	0	0.0681127	6	216	222	0.67718	0	0.404843	0.252066	0.139226
18S	733	C	8	515	523	0.0279474	0	0.0272382	20	1453	1473	0.050098	0	0	0	305	305	0.0701525	0	0.0657545	0.0309976	0.0269755
18S	734	C	15	382	397	0.270491	0	0.213325	20	974	994	0.318023	0	0.241472	1	243	244	0.248934	0	0.199971	0.218256	0.017298
18S	735	C	22	260	282	0.692265	0	0.409932	39	804	843	0.349803	0	0.259379	7	150	157	0.686076	0	0.40844	0.35925	0.0706226
18S	736	C	17	450	467	0.112037	0	0	41	794	835	0.18655	0	0.157379	6	162	168	0.268836	0	0.212869	0.123416	0.0901606
18S	737	G	9	148	157	1.58994	0.297704	0.615395	14	644	658	0.297876	0.044092	0.229779	11	73	84	1.06797	0.225311	0.51939	0.454855	0.163908
18S	738	C	23	185	208	0.865657	0.054932	0.465189	24	655	679	0.136634	0	0.120365	4	70	74	1.1403	0.176776	0.536115	0.37389	0.181592
18S	739	C	96	149	245	0.549097	0	0.355395	68	497	565	0.25689	0	0.204673	15	82	97	0.523923	0	0.346116	0.302062	0.068968
18S	740	C	218	231	449	0.207556	0	0	99	447	546	0.175564	0	0.149577	50	117	167	0.220966	0	0	0.049859	0.0705112
18S	741	C	466	266	732	0.560967	0	0	250	400	650	0.102475	0	0	124	57	181	0.330464	0	0	0	0
18S	742	U	374	187	561	0.397371	0	0	278	379	657	0.168203	0	0	148	29	177	0.3402	0	0	0	0
18S	743	U	207	101	308	0.12589	0	0.112136	354	315	669	0.249718	0	0	91	15	106	0.118069	0	0.106491	0.0728755	0.0515823
18S	744	G	123	27	150	1.40589	0.212397	0.585966	100	115	215	1.46713	0.356284	0.595789	48	13	61	0.999283	0.18979	0.503886	0.56188	0.0412038
18S	745	C	236	41	277	0.221303	0	0.181738	207	348	555	0.157074	0	0	107	13	120	0.051056	0	0	0.0605792	0.0856719
18S	746	C	322	65	387	0.201575	0	0	310	147	457	0.00252305	0	0.00252219	114	15	129	0.167094	0	0	0.00084073	0.00118897
18S	747	U	228	44	272	0.099593	0	0.0908753	219	131	350	0.335011	0	0.251479	97	10	107	0.0369342	0	0	0.114118	0.103973
18S	748	C	231	39	270	0.00336203	0	0.00336314	318	81	399	0.222083	0	0.182098	77	6	83	0.176323	0	0.151426	0.112295	0.078038
18S	749	U	172	42	214	0.268837	0	0.212656	189	91	280	0.939423	0.086826	0.485273	72	14	86	0.0837803	0	0.0781324	0.258687	0.169371
18S	750	C	211	62	273	0.0366586	0	0.0354872	441	64	505	0.108718	0	0.0982322	94	12	106	0.142991	0	0	0.0445731	0.0406145
18S	751	G	170	40	210	0.587836	0.0133587	0.37132	337	85	422	0.554662	0.0587415	0.357317	49	22	71	0.409722	0.0384638	0.293532	0.340723	0.0338551
18S	752	G	90	32	122	2.33695	0.353223	0.702035	238	116	354	1.1979	0.247356	0.54572	33	12	45	1.47005	0.272127	0.600434	0.616063	0.0647652
18S	753	C	182	52	234	1.08553	0.123499	0.52157	426	233	659	0.366431	0.0146691	0.268464	44	53	97	0.265533	0	0.211525	0.333853	0.134756
18S	754	G	303	42	345	0.635645	0.0658677	0.389308	930	249	1179	0.13581	0	0	60	17	77	0.947293	0.105501	0.489691	0.293	0.211196
18S	755	C	440	67	507	0.249803	0	0.200189	1147	108	1255	0.00624558	0	0.00621173	113	14	127	0.430469	0	0.302581	0.169661	0.122903
18S	756	C	568	48	616	0.150027	0	0.130639	979	50	1029	0.474628	0	0.322075	109	7	116	0.863248	0.14153	0.465438	0.306051	0.13715
18S	757	C	843	18	861	0.0981181	0	0	1262	39	1301	0.309123	0	0.236268	170	10	180	0.362308	0.0323725	0.267035	0.167768	0.119293
18S	758	C	1214	15	1229	0.295736	0	0	1924	16	1940	0.0314443	0	0.0305009	267	2	269	0.0652675	0	0.0614824	0.0306611	0.0251003
18S	759	C	1565	16	1581	0.434422	0	0	2291	15	2306	0.0788566	0	0	356	1	357	0.152514	0	0	0	0
18S	760	U	1104	14	1118	0.100516	0	0	2323	15	2338	0.0309154	0	0	437	0	437	0.285845	0	0	0	0
18S	761	C	953	12	965	0.0763285	0	0.0709839	3564	42	3606	0.387111	0	0	553	1	554	0.435916	0	0	0.0236613	0.0334621
18S	762	G	847	15	862	0.256328	0	0.204218	2715	29	2744	0.111265	0	0	412	0	412	0.168631	0	0	0.0680726	0.0962692
18S	763	A	1098	19	1117	0.0320115	0	0	2550	27	2577	0.00535299	0	0	424	2	426	0.184621	0	0	0	0
18S	764	U	1740	41	1781	0.203598	0	0	5189	48	5237	0.43698	0	0	642	1	643	0.333109	0	0	0	0
18S	765	G	621	62	683	1.44885	0	0.591998	1052	33	1085	2.27659	0.0152684	0.695	122	8	130	2.90127	0.309183	0.745131	0.677376	0.0637464
18S	766	C	872	78	950	0.827667	0	0.453115	1527	36	1563	1.28007	0	0.561575	145	2	147	2.56359	0.0371082	0.720751	0.57848	0.109914
18S	767	U	463	54	517	2.82595	0.0298194	0.739	1568	64	1632	1.21369	0	0.548417	146	28	174	2.23949	0	0.692531	0.659983	0.0811378
18S	768	C	1137	36	1173	0.80671	0	0.446718	2911	104	3015	0.139556	0	0.122501	300	56	356	0.648366	0	0.394008	0.321076	0.142053
18S	769	U	1022	198	1220	0.846592	0	0.458665	2653	77	2730	0.258058	0	0.205184	239	61	300	1.11816	0	0.528722	0.397524	0.13898
18S	770	U	7874	623	8497	0.827886	0	0	13760	371	14131	0.860052	0	0	2028	234	2262	0.81525	0	0	0	0
18S	771	A	2133	162	2295	0.0678039	0	0	2647	56	2703	0.101327	0	0.0920356	445	56	501	0.203475	0	0.169353	0.0871296	0.0692251
18S	772	G	1540	139	1679	0.297407	0	0.229337	1761	97	1858	0.549346	0	0.354689	385	76	461	0.301347	0	0.231951	0.271993	0.0584852
18S	773	C	2621	127	2748	0.279811	0	0	1460	59	1519	0.742844	0	0.426386	762	97	859	0.370685	0	0	0.142129	0.201
18S	774	U	2435	139	2574	0.24825	0	0	998	222	1220	0.972836	0	0.49332	688	93	781	0.331571	0	0	0.16444	0.232553
18S	775	G	583	229	812	1.48624	0	0.598082	224	62	286	6.60387	0.253352	0.868886	345	170	515	0.00964686	0	0	0.488989	0.363012
18S	776	A	152	261	413	3.70207	0.320169	0.787732	27	97	124	14.5955	0.768337	0.936359	53	13	66	6.85987	0.530062	0.874432	0.866174	0.060957	1
18S	777	G	644	195	839	0.77381	0.0964265	0.436535	362	1027	1389	0.181303	0	0	110	45	155	1.61624	0.188374	0.619289	0.351941	0.259804
18S	778	U	693	460	1153	0.202966	0	0.168843	436	906	1342	0.185737	0	0	106	64	170	1.24828	0.0679241	0.556663	0.241835	0.233044
18S	779	G	603	470	1073	0.28831	0	0.223951	337	358	695	0.775655	0	0.437181	90	154	244	0.537551	0	0.350546	0.337226	0.0875589
18S	780	U	846	645	1491	0.124494	0	0	435	394	829	0.539183	0	0.350579	128	103	231	0.602395	0	0.376948	0.242509	0.171817
18S	781	C	978	505	1483	0.0438754	0	0	549	233	782	0.895317	0.0591726	0.472702	241	76	317	0.306359	0	0.23508	0.235927	0.192981
18S	782	C	841	588	1429	0.114266	0	0.102612	865	628	1493	0.161052	0	0.138792	381	51	432	0.0655376	0	0.0616402	0.101015	0.0315173
18S	783	C	1050	775	1825	0.0857734	0	0	1702	842	2544	0.233774	0	0	505	147	652	0.249243	0	0	0	0
18S	784	G	1169	107	1276	0.488967	0.0257326	0.328566	679	863	1542	0.690725	0	0.408694	219	47	266	1.24677	0.112968	0.555844	0.431035	0.0941209
18S	785	C	1004	409	1413	0.441553	0.0406588	0.306454	581	2014	2595	0.187554	0	0.157984	231	334	565	0.117236	0	0.1051	0.189846	0.0852339
18S	786	G	1265	599	1864	0.169193	0	0.144775	619	999	1618	1.60038	0.173216	0.615588	208	427	635	0.131761	0	0.116583	0.292315	0.228878
18S	787	G	2335	1547	3882	0.461536	0	0	1296	2356	3652	0.3007	0	0.231232	390	1069	1459	0.521225	0	0	0.0770772	0.109004
18S	788	G	1739	1048	2787	0.161605	0	0	1381	3323	4704	0.157504	0	0.136097	260	770	1030	0.218493	0	0	0.0453657	0.0641567
18S	789	G	835	701	1536	0.685506	0.118044	0.406863	1274	3015	4289	0.520153	0.0490489	0.342224	208	250	458	1.06166	0.14071	0.515498	0.421528	0.0714948
18S	790	C	1355	1592	2947	0.140902	0	0	3656	5243	8899	0.233978	0	0	536	270	806	0.187319	0	0.157931	0.0526438	0.0744496
18S	791	C	1445	1304	2749	0.071002	0	0	4439	4179	8618	0.166018	0	0	625	225	850	0.134665	0	0.118806	0.0396019	0.0560056
18S	792	C	1386	1869	3255	0.157712	0	0	9274	5161	14435	0.510733	0	0	1178	239	1417	0.308384	0	0	0	0
18S	793	G	1420	1323	2743	0.00882329	0	0	5282	2963	8245	0.0564759	0	0	657	382	1039	0.0365278	0	0	0	0
18S	794	A	952	1695	2647	0.0267456	0	0.0260584	5378	3072	8450	0.0796158	0	0	492	484	976	0.0132492	0	0.0130892	0.0130492	0.0106384
18S	795	A	1125	1543	2668	0.0444444	0	0.0425685	6768	5913	12681	0.434922	0	0	696	820	1516	0.384567	0	0	0.0141895	0.020067
18S	796	G	2077	958	3035	0.0682001	0	0	7155	2276	9431	0.245306	0	0	650	543	1193	0.195198	0	0	0	0
18S	797	C	80	625	705	3.61859	0.519844	0.783724	230	142	372	18.9535	0.852552	0.950011	20	69	89	11.2128	0.762801	0.918955	0.88423	0.0721906	1
18S	798	G	5081	967	6048	0.524155	0	0	6858	1917	8775	0.339541	0	0	1550	336	1886	0.516675	0	0	0	0
18S	799	U	130	61	191	18.6037	0.854876	0.949241	100	139	239	23.7469	0.866134	0.959752	46	5	51	20.5778	0.861073	0.954507	0.9545	0.00429113	1
18S	800	U	2781	1017	3798	0.0439736	0	0	4944	969	5913	0.183206	0	0	1000	81	1081	0.0200246	0	0	0	0
18S	801	U	2880	1078	3958	0.0383599	0	0	5270	834	6104	0.296526	0	0	981	169	1150	0.0646974	0	0	0	0
18S	802	A	1884	1058	2942	0.389391	0	0.280329	1502	871	2373	0.674488	0	0.402904	389	81	470	1.47367	0.18192	0.596255	0.426496	0.130051
18S	803	C	4382	1102	5484	0.283182	0	0	1465	960	2425	0.425144	0	0.298403	1232	86	1318	0.166001	0	0	0.0994677	0.140669
18S	804	U	4335	1813	6148	0.347298	0	0	1448	1577	3025	0.109345	0	0.0985965	1303	187	1490	0.230308	0	0	0.0328655	0.0464788
18S	805	U	3366	2008	5374	0.272287	0	0	1486	2320	3806	0.261769	0	0	1130	258	1388	0.202336	0	0	0	0
18S	806	U	3327	2494	5821	0.330849	0	0	1506	2525	4031	0.318433	0	0	1036	921	1957	0.454608	0	0	0	0
18S	807	G	2280	1216	3496	0.116389	0	0.104281	1176	1179	2355	0.0964865	0	0.0880302	688	340	1028	0.0844941	0	0.077981	0.0900975	0.0108361
18S	808	A	1724	1476	3200	0.128724	0	0.114075	986	300	1286	0.864569	0.20162	0.463876	454	720	1174	0.122761	0	0	0.19265	0.197359
18S	809	A	1448	1973	3421	0.014923	0	0	891	703	1594	0.514754	0	0.339968	397	765	1162	0.128308	0	0	0.113323	0.160262
18S	810	A	1326	1303	2629	0.202438	0	0.168409	1010	819	1829	0.352884	0	0.260944	324	551	875	0.124581	0	0.110893	0.180082	0.0618116
18S	811	A	1022	1203	2225	0.316542	0	0.240516	936	757	1693	0.511295	0	0.338448	139	404	543	0.745527	0.126877	0.427557	0.335507	0.0763875
18S	812	A	998	1277	2275	0.207943	0	0.172209	1142	641	1783	0.677865	0	0.404139	333	280	613	0.441857	0	0.306796	0.294382	0.0950914
18S	813	A	412	915	1327	0.976171	0.200655	0.494159	821	684	1505	1.10923	0.0879313	0.526059	183	195	378	1.15646	0.217559	0.536935	0.519051	0.0181525
18S	814	U	318	589	907	1.9659	0.398748	0.66308	465	1647	2112	0.696913	0.0467431	0.410809	86	433	519	0.515449	0.025974	0.340562	0.471484	0.138481
18S	815	U	1560	858	2418	0.0261816	0	0.0255239	2324	2303	4627	0.218604	0	0	389	602	991	0.303595	0	0	0.00850797	0.0120321
18S	816	A	1651	1473	3124	0.253813	0	0	2609	1918	4527	0.130367	0	0	446	581	1027	0.378729	0	0	0	0
18S	817	G	1299	2121	3420	0.317464	0	0	2235	1740	3975	0.139467	0	0.122424	348	474	822	0.224679	0	0	0.040808	0.0577112
18S	818	A	1488	2196	3684	0.344155	0	0	3992	6661	10653	0.598916	0	0	478	385	863	0.189313	0	0	0	0
18S	819	G	1276	684	1960	0.348807	0	0.258702	1660	1685	3345	0.650571	0	0.39422	248	127	375	1.06472	0.000849176	0.516337	0.389753	0.105226
18S	820	U	1355	2366	3721	0.333378	0	0	2723	4421	7144	0.231246	0	0	365	476	841	0.0962259	0	0	0	0
18S	821	G	660	963	1623	0.731507	0.11998	0.422619	798	1823	2621	1.45101	0.245565	0.592097	59	238	297	1.87614	0.26982	0.653073	0.55593	0.0974967
18S	822	U	467	648	1115	1.55145	0.316323	0.60828	912	2504	3416	0.862192	0.0711449	0.463071	93	148	241	2.7303	0.408225	0.732737	0.601363	0.110199
18S	823	U	921	1766	2687	0.0532779	0	0.0506009	1377	6927	8304	0.285773	0	0	125	415	540	0.717971	0.0764693	0.418368	0.156323	0.186442
18S	824	C	1188	2827	4015	0.314752	0	0	1989	6372	8361	0.293776	0	0	252	1742	1994	0.602011	0	0	0	0
18S	825	A	719	1823	2542	0.194276	0	0.162726	1369	5672	7041	0.201357	0	0	170	798	968	0.00259145	0	0	0.0542421	0.0767099
18S	826	A	919	1295	2214	0.453955	0	0.312318	1117	6675	7792	0.313774	0	0	193	877	1070	0.0193589	0	0	0.104106	0.147228
18S	827	A	809	2263	3072	0.0680262	0	0.0637128	1186	7131	8317	0.407176	0	0	132	882	1014	0.0817515	0	0.0756422	0.0464516	0.0332054
18S	828	G	566	1750	2316	0.577409	0.0802744	0.366149	748	2293	3041	0.737888	0.0886656	0.424669	124	1245	1369	0.205718	0	0	0.263606	0.187922
18S	829	C	611	5415	6026	0.415139	0	0	1347	3827	5174	0.0819775	0	0	108	1354	1462	0.255776	0	0	0	0
18S	830	A	289	3547	3836	0.000752903	0	0.000752533	329	2451	2780	0.574865	0.0514409	0.365108	42	597	639	0.785417	0.00730256	0.440292	0.268718	0.19195
18S	831	G	61	4537	4598	0.204371	0	0	57	2436	2493	0.528606	0	0.3459	5	1259	1264	0.247747	0	0	0.1153	0.163059
18S	832	G	91	3178	3269	0.151478	0	0.131586	134	1348	1482	1.3304	0.128274	0.571055	16	1704	1720	0.520795	0	0	0.234214	0.244166
18S	833	C	263	4669	4932	0.288598	0	0	208	3441	3649	0.233312	0	0	9	1096	1105	0.274312	0	0	0	0
18S	834	C	907	3897	4804	0.300375	0	0	631	1705	2336	0.0840679	0	0.0775792	101	454	555	0.375759	0	0.273486	0.117022	0.115081
18S	835	C	1915	2900	4815	0.353592	0	0	1094	2357	3451	0.356988	0	0	75	424	499	0.285867	0	0.222661	0.0742202	0.104963
18S	836	G	1263	1061	2324	0.295345	0.021414	0.228081	646	419	1065	1.1142	0.203112	0.527241	33	85	118	3.73959	0.46392	0.790413	0.515245	0.229728
18S	837	A	640	850	1490	0.967703	0.164327	0.491961	433	1018	1451	0.46682	0	0.318402	13	169	182	1.66005	0.124646	0.625352	0.478572	0.125669
18S	838	G	1276	340	1616	0.732976	0.0194488	0.423109	1136	499	1635	0.337327	0	0.252355	18	197	215	0.81106	0	0.448985	0.374816	0.0872352
18S	839	C	1409	483	1892	0.458085	0	0.314283	1895	768	2663	0.167384	0	0	48	230	278	0.0389088	0	0.0375813	0.117288	0.140139
18S	840	C	696	1044	1740	0.554522	0	0.356847	1206	657	1863	0.231444	0	0.188027	40	228	268	0.12532	0	0	0.181625	0.145753
18S	841	G	329	254	583	3.76288	0.526487	0.790327	579	424	1003	1.46486	0.24233	0.594538	16	71	87	1.60821	0.227906	0.619293	0.668053	0.0870497
18S	842	C	1337	705	2042	0.305667	0.0186361	0.234196	1370	470	1840	0.371561	0	0.271011	21	109	130	0.622137	0.0485603	0.385343	0.29685	0.0643536
18S	843	C	3116	560	3676	0.309201	0	0	1683	520	2203	0.211721	0	0.174793	45	165	210	0.0382306	0	0	0.0582643	0.0823982
18S	844	U	3557	966	4523	0.442033	0	0	1952	2436	4388	0.413744	0	0	38	176	214	0.0602067	0	0	0	0
18S	845	G	3567	657	4224	0.384242	0	0	2595	1618	4213	0.332867	0	0	161	171	332	0.410143	0	0	0	0
18S	846	G	3153	508	3661	0.29273	0	0	2090	609	2699	0.141897	0	0.124305	78	144	222	0.0660189	0	0	0.0414349	0.0585978
18S	847	A	2043	601	2644	0.000680529	0	0.000680324	1581	1247	2828	0.184796	0	0.15602	79	47	126	0.893526	0	0.473855	0.210185	0.196933
18S	848	U	2633	1114	3747	0.339766	0	0	2367	2133	4500	0.235214	0	0	124	146	270	0.101517	0	0	0	0
18S	849	A	496	507	1003	1.62875	0.375696	0.619826	1058	1351	2409	0.56521	0.0418523	0.361204	29	50	79	2.51431	0.395972	0.718003	0.566344	0.150492
18S	850	C	418	1000	1418	0.686916	0.100113	0.407372	712	1824	2536	0.529383	0.0566662	0.346231	12	152	164	0.833131	0.090003	0.455993	0.403199	0.0449073
18S	851	C	316	1586	1902	0.188463	0	0.158647	1729	2764	4493	0.143055	0	0	37	335	372	0.0870718	0	0	0.0528823	0.0747869
18S	852	G	261	667	928	1.55174	0.220434	0.608367	1381	2053	3434	0.219013	0	0.179707	40	211	251	0.575265	0	0.366108	0.384728	0.175494
18S	853	C	1123	815	1938	0.251476	0	0.201026	3315	2897	6212	0.308693	0	0	247	376	623	0.318892	0	0	0.0670087	0.0947646
18S	854	A	1375	501	1876	0.410797	0	0.291291	3381	1847	5228	0.0997195	0	0	157	196	353	0.455807	0	0.313704	0.201665	0.142892
18S	855	G	1331	321	1652	0.785689	0.142238	0.440141	1854	627	2481	1.17066	0.21659	0.539412	136	158	294	1.06102	0.143282	0.515651	0.498401	0.0423227
18S	856	C	1701	486	2187	0.467367	0.0753619	0.318607	3222	533	3755	0.486854	0.0613109	0.327497	418	200	618	0.0629869	0	0.0593448	0.23515	0.124366
18S	857	U	3335	1118	4453	0.277496	0	0	5265	1624	6889	0.208287	0	0	638	455	1093	0.399086	0	0	0	0
18S	858	A	2951	1359	4310	0.185265	0	0	5917	311	6228	0.0440181	0	0	609	73	682	0.171612	0	0.146659	0.0488862	0.0691355
18S	859	G	4286	1651	5937	0.401001	0	0	8318	314	8632	0.309963	0	0	1036	29	1065	0.216959	0	0	0	0
18S	860	G	3548	1050	4598	0.180938	0	0	5823	339	6162	0.0233598	0	0.0228302	634	55	689	0.316844	0	0.240874	0.0879013	0.108569
18S	861	A	4288	1618	5906	0.408013	0	0	8167	563	8730	0.335434	0	0	1252	36	1288	0.346203	0	0	0	0
18S	862	A	2598	706	3304	0.144834	0	0.126545	4916	640	5556	0.100638	0	0.0914509	1004	12	1016	0.131312	0	0	0.0726652	0.0533421
18S	863	U	1767	1165	2932	0.291874	0	0.22599	2915	862	3777	0.652279	0.0258051	0.394839	513	21	534	0.736116	0	0.424459	0.348429	0.0874178
18S	864	A	3088	1006	4094	0.162005	0	0	8736	1084	9820	0.470464	0	0	1607	23	1630	0.532979	0	0	0	0
18S	865	A	2510	728	3238	0.0835717	0	0.0771482	5568	819	6387	0.154361	0	0	1195	8	1203	0.342442	0	0	0.0257161	0.036368
18S	866	U	1113	928	2041	0.675661	0.0413129	0.403338	4414	1218	5632	0.108939	0	0	670	5	675	0.148356	0	0.129357	0.177565	0.168154
18S	867	G	79	139	218	15.1059	0.834741	0.938177	598	45	643	7.12383	0.699841	0.877073	103	1	104	6.44116	0.64767	0.866722	0.893991	0.031529	1
18S	868	G	1478	1925	3403	0.100901	0	0	1564	1301	2865	0.561565	0	0.359697	423	60	483	0.346212	0	0.25757	0.205756	0.151347
18S	869	A	1522	2460	3982	0.260973	0	0	3362	1363	4725	0.167703	0	0	552	63	615	0.0806097	0	0	0	0
18S	870	A	1339	1238	2577	0.17633	0	0.149948	1762	1473	3235	0.203873	0	0.169391	551	58	609	0.148452	0	0	0.106446	0.0756863
18S	871	U	1952	4143	6095	0.599938	0	0	2138	4000	6138	0.500896	0	0	689	100	789	0.498326	0	0	0	0
18S	872	A	539	2332	2871	0.0927306	0	0	696	2827	3523	0.160509	0	0	211	32	243	0.55123	0	0.356291	0.118764	0.167957
18S	873	G	627	2333	2960	0.18314	0	0	972	1792	2764	0.0270203	0	0	202	22	224	0.508543	0	0.338105	0.112702	0.159384
18S	874	G	346	2955	3301	0.320096	0	0	746	972	1718	0.572458	0.0191176	0.364188	132	94	226	0.454381	0	0.313371	0.225853	0.161044
18S	875	A	196	1104	1300	0.666265	0.0713793	0.40004	456	840	1296	0.966195	0.111831	0.491596	92	65	157	0.982419	0.078339	0.497153	0.46293	0.0445276
18S	876	C	215	803	1018	0.831054	0.0584104	0.45411	595	1505	2100	0.0507219	0	0.0482952	138	31	169	0.696993	0	0.412151	0.304852	0.18222
18S	877	C	188	540	728	1.27581	0.114687	0.560934	748	1677	2425	0.14994	0	0	132	54	186	0.465241	0	0.318681	0.293205	0.229708
18S	878	G	130	247	377	2.53736	0.395566	0.71784	417	198	615	2.51836	0.378775	0.716107	61	34	95	1.93843	0.404155	0.662029	0.698659	0.025911
18S	879	C	311	453	764	0.748787	0	0.428495	830	349	1179	1.62593	0	0.619383	219	68	287	0.27554	0	0.216608	0.421495	0.164507
18S	880	G	328	394	722	0.805425	0	0.446456	1123	232	1355	1.83514	0	0.647453	241	69	310	0.476563	0	0.323456	0.472455	0.133543
18S	881	G	446	540	986	0.380513	0	0.275834	1653	158	1811	1.766	0.00121496	0.638594	270	57	327	0.793564	0	0.443204	0.452544	0.148243
18S	882	U	435	393	828	0.994424	0.0380976	0.498904	1635	530	2165	1.94528	0.216161	0.660577	337	34	371	1.08674	0.0650225	0.521455	0.560312	0.0714935
18S	883	U	636	209	845	1.4519	0.198969	0.592439	2502	430	2932	1.67269	0.282608	0.625925	377	55	432	1.30031	0.196041	0.565844	0.594736	0.0245818
18S	884	C	774	285	1059	1.51913	0.243436	0.603263	3969	832	4801	0.926683	0.214637	0.481025	502	109	611	0.90581	0.17716	0.475696	0.519995	0.0589198
18S	885	U	3100	1531	4631	0.3942	0	0	18018	2844	20862	0.574089	0	0	1726	218	1944	0.392979	0	0	0	0
18S	886	A	1381	585	1966	0.863436	0.0620931	0.463483	8549	3109	11658	0.0264774	0	0	1183	170	1353	0.0528639	0	0.0502449	0.171243	0.207661
18S	887	U	1697	2134	3831	0.0420958	0	0.0404054	11210	5475	16685	0.300081	0	0	1394	426	1820	0.172482	0	0	0.0134685	0.0190473
18S	888	U	2184	2290	4474	0.0218125	0	0	11345	5421	16766	0.263866	0	0	1772	834	2606	0.412377	0	0	0	0
18S	889	U	2236	3916	6152	0.265648	0	0	9957	7271	17228	0.267719	0	0	1790	1031	2821	0.446756	0	0	0	0
18S	890	U	3671	4737	8408	0.465828	0	0	8837	7544	16381	0.225932	0	0	1188	591	1779	0.0524594	0	0	0	0
18S	891	G	1790	4038	5828	0.171749	0	0	6696	5595	12291	0.0264617	0	0.0257815	722	566	1288	0.311292	0	0.237534	0.0877718	0.10642
18S	892	U	1768	4283	6051	0.241995	0	0	5052	8823	13875	0.207485	0	0	739	1122	1861	0.198108	0	0	0	0
18S	893	U	1343	4499	5842	0.243728	0	0	1042	7487	8529	0.234013	0	0.189654	296	1078	1374	0.0385131	0	0.0371109	0.0755883	0.0820672
18S	894	G	545	4050	4595	0.0912291	0	0	429	8317	8746	0.0371823	0	0.0358533	236	1231	1467	0.138775	0	0	0.0119511	0.0169014
18S	895	G	707	2338	3045	0.272168	0	0.213995	1218	6221	7439	0.0465502	0	0.0444854	111	896	1007	0.127138	0	0.112897	0.123792	0.0696297
18S	896	U	716	2282	2998	0.100534	0	0.0913775	1157	5217	6374	0.0124131	0	0.0122628	111	761	872	0.114891	0	0.103157	0.0689326	0.0403591
18S	897	U	428	1224	1652	0.683962	0.0729508	0.406308	570	2555	3125	0.757973	0.095483	0.431241	68	419	487	0.859882	0.196746	0.462841	0.433464	0.0231329
18S	898	U	287	1802	2089	0.0618926	0	0.0583115	443	3322	3765	0.158783	0	0.137057	83	493	576	0.406104	0.00903891	0.289172	0.161513	0.0958217
18S	899	U	187	1190	1377	0.326705	0	0.246388	300	2172	2472	0.413798	0	0.292769	37	350	387	0.90736	0.176187	0.476359	0.338505	0.0992992
18S	900	C	139	789	928	0.582012	0.0150501	0.368144	151	1471	1622	0.836024	0.0567079	0.455498	40	425	465	0.505937	0.00882923	0.336441	0.386694	0.0503435
18S	901	G	275	316	591	1.04067	0.150613	0.510388	315	880	1195	1.02675	0.0619125	0.506807	44	603	647	0.00229767	0	0.00229594	0.33983	0.238677
18S	902	G	136	398	534	0.949013	0.0698424	0.487387	115	532	647	2.34897	0.240042	0.701724	47	614	661	0.00308829	0	0	0.396371	0.293618
18S	903	A	95	285	380	1.38268	0.204207	0.580944	169	693	862	1.25162	0.108338	0.556161	57	622	679	0.0046732	0	0	0.379035	0.268209
18S	904	A	56	234	290	1.87446	0.251041	0.652889	116	722	838	1.29727	0.135628	0.564994	21	460	481	0.489511	0.0576381	0.329097	0.51566	0.136713
18S	905	C	42	626	668	0.0718485	0	0.067126	118	1363	1481	0.461149	0	0.315753	25	630	655	0.0931741	0	0.0853517	0.156077	0.113153
18S	906	U	81	793	874	0.208406	0	0	100	2318	2418	0.0305636	0	0.0296691	35	1063	1098	0.330219	0	0	0.00988969	0.0139861
18S	907	G	125	770	895	0.168527	0	0	126	1146	1272	1.46127	0.183256	0.593896	13	828	841	0.00183426	0	0.00183307	0.198576	0.279534
18S	908	A	54	1088	1142	0.266463	0	0	89	3782	3871	0.0811524	0	0	6	1024	1030	0.14937	0	0	0	0
18S	909	G	88	727	815	0.179221	0	0.152141	154	3024	3178	0.305012	0	0.23378	32	871	903	0.00125369	0	0	0.12864	0.0968761
18S	910	G	85	328	413	1.73594	0.284836	0.635055	290	2000	2290	1.08902	0.157171	0.521417	61	412	473	1.00263	0.0810472	0.501183	0.552552	0.0589206
18S	911	C	21	609	630	0.940412	0.191433	0.485042	69	8020	8089	0.426297	0	0	12	596	608	0.542346	0	0.352012	0.279018	0.204634
18S	912	C	19	1096	1115	0.166219	0	0.142637	158	7376	7534	0.301248	0	0	32	1398	1430	0.416243	0	0	0.0475458	0.0672399
18S	913	A	24	1558	1582	0.14761	0	0	126	6741	6867	0.171821	0	0	27	1594	1621	0.52388	0	0	0	0
18S	914	U	20	2385	2405	0.428101	0	0	145	9548	9693	0.395795	0	0	7	1328	1335	0.430156	0	0	0	0
18S	915	G	31	1470	1501	0.0249075	0	0.024318	184	4192	4376	0.499954	0	0.333364	17	513	530	0.480854	0	0.325127	0.227603	0.143784
18S	916	A	37	1934	1971	0.198174	0	0	123	5099	5222	0.26959	0	0.212376	7	363	370	0.998353	0.119168	0.500263	0.237546	0.205005
18S	917	U	17	1522	1539	0.0921501	0	0.0844251	75	5462	5537	0.192743	0	0.161621	7	413	420	0.613513	0	0.380795	0.208947	0.125535
18S	918	U	27	2027	2054	0.209905	0	0	97	7770	7867	0.248284	0	0	4	438	442	0.380261	0	0.275951	0.0919835	0.130084
18S	919	A	5	1549	1554	0.0395713	0	0.0380886	87	5809	5896	0.0394476	0	0	5	491	496	0.0070199	0	0.00698492	0.0150245	0.0165562
18S	920	A	10	2110	2120	0.326078	0	0	62	9121	9183	0.483561	0	0	2	507	509	0.235882	0	0	0	0
18S	921	G	14	1325	1339	0.000870647	0	0.000870538	117	4717	4834	0.0684729	0	0	6	424	430	0.280665	0	0	0.000290179	0.000410376
18S	922	A	8	2007	2015	0.447873	0	0	89	6196	6285	0.396684	0	0	1	407	408	0.356506	0	0	0	0
18S	923	G	23	969	992	0.0506434	0	0.0482485	137	2820	2957	0.195068	0	0.163274	6	97	103	1.45214	0.352401	0.594524	0.268682	0.235142
18S	924	G	152	570	722	0.245413	0	0.197272	302	918	1220	1.51558	0.275115	0.602673	20	79	99	1.11044	0.166464	0.528671	0.442872	0.176274
18S	925	G	75	274	349	1.15724	0.197727	0.537156	227	306	533	3.5175	0.432718	0.778961	43	43	86	1.02618	0.00300121	0.50935	0.608489	0.121075
18S	926	A	53	103	156	3.12895	0.340841	0.758978	116	113	229	7.3756	0.442342	0.881063	9	38	47	2.06921	0.0429522	0.678791	0.772944	0.0831656	1
18S	927	C	29	103	132	2.9188	0.141076	0.746251	58	169	227	4.74308	0.0445977	0.826509	5	41	46	1.64184	0	0.626522	0.733094	0.0821724
18S	928	G	35	90	125	2.65423	0	0.727926	129	50	179	4.77167	0.0922453	0.827536	6	8	14	7.58296	0.0405884	0.890406	0.815289	0.0668953	1
18S	929	G	29	64	93	3.80603	0.00799496	0.793685	52	66	118	6.15191	0.205154	0.861189	4	10	14	8.61111	0.604267	0.902212	0.852362	0.0447435	1
18S	930	C	22	51	73	5.38889	0.402665	0.845266	106	170	276	1.92014	0.0474617	0.658364	8	28	36	3.60691	0.441085	0.787555	0.763728	0.0781403	1
18S	931	C	40	139	179	2.47568	0.136096	0.713427	125	128	253	3.28075	0.305196	0.767102	25	123	148	0.499478	0	0.334599	0.605042	0.192484
18S	932	G	371	192	563	0.325532	0	0.245915	1009	217	1226	0.0242235	0	0.0236694	79	76	155	0.733974	0	0.424861	0.231482	0.164103
18S	933	G	414	248	662	0.388219	0	0.279956	654	175	829	1.01236	0.0650229	0.503371	180	62	242	0.277732	0	0.218066	0.333798	0.12254
18S	934	G	718	46	764	0.428206	0	0.300096	1363	210	1573	0.236722	0	0.191509	380	98	478	0.28309	0	0	0.163868	0.124063
18S	935	G	1766	51	1817	0.312193	0	0	2887	97	2984	0.221936	0	0	490	60	550	0.280782	0	0	0	0
18S	936	G	799	31	830	0.881254	0.0288838	0.46874	1546	72	1618	0.814515	0.0747497	0.449041	346	18	364	0.267062	0	0.21123	0.376337	0.117025
18S	937	C	2906	23	2929	0.448506	0	0	4658	139	4797	0.324723	0	0	935	25	960	0.524881	0	0	0	0
18S	938	A	2013	15	2028	0.0570724	0	0	3286	88	3374	0.14397	0	0.125884	449	11	460	0.187129	0	0.15792	0.0946015	0.0681599
18S	939	U	1867	44	1911	0.0958624	0	0.0875184	4081	139	4220	0.00771802	0	0	426	4	430	0.349239	0	0.259288	0.115602	0.1077
18S	940	U	1711	28	1739	0.277759	0	0.217477	3519	182	3701	0.232151	0	0.188452	624	7	631	0.0877989	0	0	0.13531	0.0964095
18S	941	C	3475	24	3499	0.4128	0	0	6575	191	6766	0.355317	0	0	659	1	660	0.152463	0	0	0	0
18S	942	G	1773	5	1778	0.266573	0	0.210561	4622	97	4719	0.00721281	0	0	411	6	417	0.388517	0	0.28029	0.163617	0.119145
18S	943	U	3794	29	3823	0.457764	0	0	8699	193	8892	0.520927	0	0	915	2	917	0.4187	0	0	0	0
18S	944	A	2084	22	2106	0.107304	0	0.0969469	4495	75	4570	0.0144583	0	0.0142553	522	5	527	0.168035	0	0.144095	0.0850989	0.0536646
18S	945	U	2400	18	2418	0.037527	0	0.0361841	5272	172	5444	0.170221	0	0	597	3	600	0.182344	0	0.15444	0.0635413	0.0659507
18S	946	U	1534	37	1571	0.75523	0.0106418	0.43043	3096	200	3296	0.403074	0.00334336	0.287341	473	19	492	0.6405	0	0.390913	0.369562	0.0603354
18S	947	G	791	31	822	2.76861	0.434127	0.734887	2030	108	2138	1.19515	0.250774	0.544566	199	6	205	3.44186	0.476942	0.775717	0.685057	0.100731
18S	948	C	1614	65	1679	1.06436	0.125065	0.515737	3108	277	3385	0.32634	0	0.246101	427	21	448	1.18948	0.199952	0.543824	0.435221	0.134219
18S	949	G	2363	24	2387	0.559799	0.00900423	0.358988	3080	29	3109	0.423994	0	0.297817	684	12	696	0.453818	0	0.312464	0.32309	0.0260787
18S	950	C	4571	12	4583	0.173451	0	0	3965	50	4015	0.00224657	0	0.00224209	1707	0	1707	0.459023	0	0	0.000747364	0.00105693
18S	951	C	6146	28	6174	0.338386	0	0	5398	54	5452	0.303018	0	0	2189	8	2197	0.594904	0	0	0	0
18S	952	G	4133	34	4167	0.148846	0	0.129588	3941	33	3974	0.0143955	0	0	1556	5	1561	0.376697	0	0	0.0431961	0.0610884
18S	953	C	5299	31	5330	0.0802976	0	0	4596	131	4727	0.192327	0	0	1265	7	1272	0.230898	0	0	0	0
18S	954	U	9554	68	9622	0.51084	0	0	6416	293	6709	0.438364	0	0	1461	14	1475	0.365108	0	0	0	0
18S	955	A	3903	84	3987	0.366778	0	0.268402	2610	327	2937	0.454693	0.0110327	0.312643	352	11	363	1.86871	0.314099	0.652036	0.411027	0.171374
18S	956	G	5106	126	5232	0.00318704	0	0.00317752	2086	360	2446	0.814594	0.144078	0.449014	377	35	412	1.39392	0.227027	0.582865	0.345019	0.247818
18S	957	A	6401	333	6734	0.275404	0	0	2189	532	2721	0.697698	0.10378	0.411056	335	39	374	1.45535	0.201257	0.59337	0.334809	0.24817
18S	958	G	6712	372	7084	0.371861	0	0	3633	244	3877	0.1979	0	0.165241	631	125	756	0.0625569	0	0.0589472	0.0747295	0.0683763
18S	959	G	2276	280	2556	0.799344	0.084459	0.444338	2447	453	2900	0.683117	0.10826	0.405947	246	141	387	1.06157	0.131133	0.515577	0.455288	0.0454209
18S	960	U	3650	912	4562	0.141569	0	0	4975	1236	6211	0.254114	0	0	414	305	719	0.00694444	0	0.00690608	0.00230203	0.00325556
18S	961	G	2592	495	3087	0.144301	0	0.126139	3463	2098	5561	0.0994746	0	0	310	799	1109	0.404314	0	0	0.0420465	0.0594627
18S	962	A	1963	466	2429	0.458102	0	0.314266	3084	2760	5844	0.0471324	0	0	303	465	768	0.0591389	0	0	0.104755	0.148146
18S	963	A	2083	765	2848	0.162295	0	0.139675	5456	2245	7701	0.228998	0	0	635	399	1034	0.319571	0	0	0.0465584	0.0658435
18S	964	A	936	773	1709	0.823015	0	0.451603	3266	3451	6717	0.070828	0	0	660	419	1079	0.352366	0	0	0.150534	0.212888
18S	965	U	458	617	1075	1.74165	0.248954	0.635471	1414	2378	3792	0.729962	0	0.422017	362	218	580	0.276879	0	0.217133	0.424874	0.170798
18S	966	U	739	595	1334	1.15241	0.060789	0.535591	2086	2591	4677	0.378915	0	0.274835	290	60	350	1.1226	0.22111	0.529591	0.446672	0.121532
18S	967	C	1435	1575	3010	0.148197	0	0	5037	4357	9394	0.391439	0	0	554	249	803	0.151423	0	0	0	0
18S	968	U	1290	4792	6082	0.620821	0	0	3920	6852	10772	0.490986	0	0	347	216	563	0.255162	0	0.203577	0.0678591	0.0959673
18S	969	U	826	3234	4060	0.370987	0	0	2163	7818	9981	0.462175	0	0	291	300	591	0.22836	0	0.186162	0.0620541	0.0877577
18S	970	G	460	1335	1795	0.535239	0	0.348762	873	2506	3379	0.700786	0.0192294	0.412108	70	478	548	0.379235	0	0.275324	0.345398	0.0558925
18S	971	G	597	2047	2644	0.16344	0	0.140526	717	1065	1782	2.3757	0.268799	0.703882	39	715	754	0.0338926	0	0.0328236	0.292411	0.294258
18S	972	A	265	840	1105	2.20305	0.1607	0.687992	531	1483	2014	1.99054	0.233154	0.665722	23	251	274	2.23228	0.437793	0.691399	0.681705	0.0113863
18S	973	C	424	1026	1450	1.72225	0.174087	0.632817	499	2287	2786	1.15091	0.0841134	0.535169	23	840	863	0.101517	0	0.0922584	0.420082	0.235209
18S	974	C	631	3620	4251	0.0424585	0	0	1104	4762	5866	0.0685472	0	0	92	1155	1247	0.193225	0	0	0	0
18S	975	G	1076	1517	2593	0.814521	0.0651589	0.448986	2015	3467	5482	0.0046325	0	0.00461198	151	1052	1203	0.0800018	0	0	0.151199	0.210575
18S	976	G	757	1446	2203	1.34543	0.250434	0.573749	760	4063	4823	0.155855	0	0.134864	122	1173	1295	0.0829218	0	0	0.236204	0.244948
18S	977	C	952	9007	9959	0.517217	0	0	1433	10483	11916	0.581143	0	0	93	1420	1513	0.194899	0	0	0	0
18S	978	G	966	4571	5537	0.0504835	0	0.0480657	970	4879	5849	0.0148775	0	0.0146619	74	842	916	0.414601	0	0.293313	0.11868	0.124235
18S	979	C	2165	5802	7967	0.260042	0	0	1740	4191	5931	0.00488687	0	0.00486392	175	1901	2076	0.438811	0	0	0.00162131	0.00229287
18S	980	A	2034	6250	8284	0.256628	0	0	1602	3202	4804	0.271863	0	0.213787	198	1511	1709	0.314263	0	0	0.0712622	0.10078
18S	981	A	2921	6703	9624	0.370163	0	0	2304	5808	8112	0.322033	0	0	241	1153	1394	0.197292	0	0	0	0
18S	982	G	1820	3759	5579	0.181203	0	0.153429	2083	3637	5720	0.000400085	0	0.000399995	390	1056	1446	0.29226	0	0	0.0512762	0.0722328
18S	983	A	1692	4131	5823	0.149023	0	0.129715	2119	2431	4550	0.343268	0	0.255589	478	413	891	0.137033	0	0.120637	0.168647	0.0615887
18S	984	C	1329	5499	6828	0.0692797	0	0	2063	2975	5038	0.243532	0	0.19587	186	256	442	1.34389	0.155678	0.573912	0.256594	0.238201
18S	985	G	907	3333	4240	0.572334	0.138893	0.364057	1500	1639	3139	1.27768	0.200922	0.561036	173	100	273	2.92015	0.384472	0.745602	0.556898	0.155793
18S	986	G	2319	2986	5305	0.243613	0	0.195921	3936	777	4713	0.711964	0.0533359	0.415927	264	337	601	0.715725	0	0.41756	0.343136	0.104099
18S	987	A	2418	2870	5288	0.211433	0	0.174558	3030	623	3653	1.48573	0.293939	0.597769	189	147	336	2.21902	0.341034	0.689983	0.487437	0.224419
18S	988	C	2036	3281	5317	0.156387	0	0.13526	6089	1068	7157	0.366407	0.0598944	0.268181	390	188	578	0.934159	0.161291	0.483411	0.295617	0.14345
18S	989	C	4128	3256	7384	0.19508	0	0	11418	666	12084	0.174209	0	0	784	299	1083	0.020736	0	0.0203331	0.0067777	0.00958511
18S	990	A	4268	3544	7812	0.246629	0	0	14406	1173	15579	0.316812	0	0	1345	638	1983	0.440659	0	0	0	0
18S	991	G	5516	1702	7218	0.194713	0	0	13398	1783	15181	0.244526	0	0	1399	410	1809	0.312726	0	0	0	0
18S	992	A	7186	2281	9467	0.417847	0	0	16558	3964	20522	0.440228	0	0	1562	446	2008	0.353144	0	0	0	0
18S	993	G	2956	829	3785	0.552357	0.0807705	0.355879	8696	3423	12119	0.0267189	0	0.0260257	1225	286	1511	0.101396	0	0	0.127301	0.161977
18S	994	C	2230	1237	3467	0.627999	0.0882589	0.385817	8882	8335	17217	0.321014	0	0	826	735	1561	0.143513	0	0	0.128606	0.181876
18S	995	G	3904	1260	5164	0.00495644	0	0	2507	4743	7250	0.687622	0.0628455	0.407483	473	476	949	0.430889	0	0.301355	0.23628	0.172601
18S	996	A	4034	1172	5206	0.0846745	0	0	9365	4416	13781	0.233614	0	0	1321	307	1628	0.270057	0	0	0	0
18S	997	A	3362	1058	4420	0.00408404	0	0	6987	4086	11073	0.131344	0	0	1148	405	1553	0.332833	0	0	0	0
18S	998	A	3580	1543	5123	0.253044	0	0	6538	3967	10505	0.205079	0	0	905	242	1147	0.197058	0	0	0	0
18S	999	G	1816	630	2446	0.470722	0.0416837	0.320151	2232	1642	3874	0.954391	0.165627	0.488396	285	177	462	0.816487	0.16941	0.450022	0.419523	0.0719921
18S	1000	C	2872	584	3456	0.0336194	0	0	2515	2587	5102	0.294469	0	0.227517	244	161	405	0.805309	0.0813096	0.446688	0.224735	0.18237
18S	1001	A	1945	652	2597	0.394624	0	0.283039	2282	1002	3284	0.895965	0	0.47264	224	157	381	0.761867	0	0.433064	0.396248	0.0816648
18S	1002	U	2789	701	3490	0.0236513	0	0	2628	1731	4359	0.335749	0	0.2514	247	114	361	0.72566	0	0.421186	0.224195	0.173021
18S	1003	U	1580	521	2101	0.706259	0	0.414038	1319	906	2225	1.56608	0.12011	0.610408	65	43	108	4.49898	0.404683	0.819515	0.614654	0.165563
18S	1004	U	481	383	864	3.27752	0.426082	0.766427	920	709	1629	2.41454	0.289188	0.707262	78	37	115	3.71034	0.38965	0.789146	0.754278	0.034515	1
18S	1005	G	1164	742	1906	0.85136	0	0.459987	1700	521	2221	1.47079	0.242213	0.59538	232	119	351	0.452399	0	0.312094	0.45582	0.115688
18S	1006	C	3055	589	3644	0.0458467	0	0	5426	954	6380	0.154295	0	0	509	47	556	0.0445841	0	0	0	0
18S	1007	C	8154	750	8904	0.673357	0	0	11826	895	12721	0.603549	0	0	1151	133	1284	0.608327	0	0	0	0
18S	1008	A	2913	817	3730	0.0636201	0	0	5480	473	5953	0.0317546	0	0.0307823	548	47	595	0.0285794	0	0.0278307	0.0195377	0.0138677
18S	1009	A	4716	717	5433	0.383425	0	0	7891	597	8488	0.270587	0	0	846	30	876	0.263981	0	0	0	0
18S	1010	G	2140	548	2688	0.393769	0	0.282596	5020	498	5518	0.236901	0	0.191556	406	26	432	0.743598	0	0.427039	0.300397	0.096956
18S	1011	A	1835	259	2094	0.906163	0.0408577	0.475505	5953	332	6285	0.117397	0	0.105078	567	14	581	0.37816	0	0.274737	0.285107	0.151404
18S	1012	A	2634	272	2906	0.386072	0	0.278606	5711	322	6033	0.212542	0	0.17531	752	17	769	0.0878499	0	0.0808521	0.178256	0.0807595
18S	1013	U	2066	487	2553	0.611546	0.0216067	0.37957	7026	696	7722	0.0776195	0	0	923	31	954	0.0849564	0	0	0.126523	0.178931
18S	1014	G	1082	961	2043	0.937024	0.206489	0.483866	3529	2562	6091	0.147098	0	0.128253	371	183	554	0.654274	0.121861	0.395937	0.336019	0.151234
18S	1015	U	2390	2956	5346	0.269956	0	0	6610	2405	9015	0.210882	0	0	1135	197	1332	0.312903	0	0	0	0
18S	1016	U	1046	3539	4585	0.0203203	0	0	2903	3554	6457	0.370522	0	0.270382	451	482	933	0.230942	0	0.187777	0.15272	0.113132
18S	1017	U	771	4562	5333	0.122239	0	0	1285	5522	6807	0.374948	0	0.272729	181	904	1085	0.142562	0	0.124875	0.132534	0.111473
18S	1018	U	457	4627	5084	0.026009	0	0	531	7045	7576	0.286642	0	0.222806	87	1057	1144	0.149976	0	0.130516	0.117774	0.0914053
18S	1019	C	789	3799	4588	0.126154	0	0.112044	1284	5605	6889	0.519016	0	0.341712	220	1102	1322	0.0281683	0	0.0274167	0.160391	0.132787
18S	1020	A	558	2890	3448	0.601743	0	0.375748	886	5242	6128	0.835723	0.00484284	0.455296	304	464	768	1.02059	0.0882365	0.50542	0.445488	0.0533908
18S	1021	U	823	7037	7860	0.34608	0	0	794	13323	14117	0.239353	0	0	447	1336	1783	0.14295	0	0	0	0
18S	1022	U	1115	10597	11712	0.610165	0	0	2139	30510	32649	0.733346	0	0	752	2972	3724	0.643141	0	0	0	0
18S	1023	A	760	3279	4039	0.298039	0	0.229651	1601	7351	8952	0.262116	0	0.207698	414	1052	1466	0.086753	0	0.0798778	0.172409	0.0660403
18S	1024	A	753	2874	3627	0.376743	0	0.273703	1285	6843	8128	0.3542	0	0.26158	513	648	1161	0.37423	0	0.272491	0.269258	0.00545138
18S	1025	U	484	3138	3622	0.258233	0	0.20528	1030	9761	10791	0.0777448	0	0	461	639	1100	0.376748	0	0.273832	0.159704	0.116344
18S	1026	C	689	4307	4996	0.163207	0	0	1414	11180	12594	0.265331	0	0	526	1967	2493	0.485267	0	0	0	0
18S	1027	A	627	2717	3344	0.239422	0	0.193219	1115	4458	5573	0.689156	0	0.408032	582	729	1311	0.0371951	0	0.0358876	0.212379	0.15253
18S	1028	A	1003	2391	3394	0.105668	0	0.0955952	1663	5394	7057	0.163252	0	0.140358	798	366	1164	0.0944206	0	0.0863422	0.107432	0.0235869
18S	1029	G	784	2124	2908	0.199893	0	0.16664	1058	4162	5220	0.303995	0	0.23316	589	372	961	0.288773	0	0.224249	0.208016	0.0294827
18S	1030	A	764	2144	2908	0.266373	0	0.2104	1016	4122	5138	0.342483	0	0.255149	575	289	864	0.507502	0	0.336909	0.267486	0.0523787
18S	1031	A	9	32	41	95.9905	0.972106	0.989933	13	524	537	12.5395	0.795265	0.926269	5	12	17	77.7691	0.953586	0.988002	0.968068	0.0295666	1	0.991415	0.926269	0.988002	0.968562	0.029938
18S	1032	C	407	3759	4166	0.109813	0	0	561	6627	7188	0.0751086	0	0	369	479	848	0.641552	0	0.391101	0.130367	0.184367
18S	1033	G	981	2011	2992	0.364458	0	0.267174	726	4179	4905	0.514069	0	0.339574	516	351	867	0.950102	0	0.487494	0.364747	0.09169
18S	1034	A	1239	2659	3898	0.116035	0	0.103995	1243	4175	5418	0.511197	0.00682283	0.338314	910	312	1222	0.597556	0	0.374235	0.272182	0.119827
18S	1035	A	3082	4044	7126	0.364406	0	0	3368	4940	8308	0.0518501	0	0.0492998	2799	628	3427	0.401186	0	0	0.0164333	0.0232402
18S	1036	A	2041	5631	7672	0.36595	0	0	3325	10656	13981	0.365912	0	0	1815	782	2597	0.0774185	0	0	0	0
18S	1037	G	812	2578	3390	0.656047	0	0.396223	1490	4657	6147	0.656443	0	0.396336	814	316	1130	1.42488	0	0.587824	0.460127	0.0902948
18S	1038	U	981	2830	3811	0.535581	0	0.34884	2512	9512	12024	0.165827	0	0	1376	461	1837	0.599686	0	0.375005	0.241282	0.170946
18S	1039	C	4134	2593	6727	0.194056	0	0	6073	11506	17579	0.47484	0	0	4702	2032	6734	0.633922	0	0	0	0
18S	1040	G	2801	4110	6911	0.228614	0	0	6366	7354	13720	0.31053	0	0	3359	988	4347	0.360355	0	0	0	0
18S	1041	G	6474	3489	9963	0.512121	0	0	9235	5421	14656	0.383319	0	0	4321	416	4737	0.419631	0	0	0	0
18S	1042	A	4805	1869	6674	0.283757	0	0	6983	3663	10646	0.176999	0	0	2151	351	2502	0.115457	0	0.103544	0.0345145	0.0488109
18S	1043	G	1861	2821	4682	0.0505635	0	0	3001	1739	4740	0.759659	0.0920919	0.43176	765	632	1397	0.947806	0	0.486781	0.30618	0.217664
18S	1044	G	2405	941	3346	0.259476	0	0.206068	4929	302	5231	0.451552	0.00722992	0.311123	2392	446	2838	0.149896	0	0	0.172397	0.129228
18S	1045	U	875	61	936	3.36491	0.492572	0.771089	1554	322	1876	2.74256	0.419493	0.732907	722	60	782	2.14152	0.283732	0.68196	0.728652	0.0365108
18S	1046	U	1669	120	1789	0.916096	0	0.478245	2352	683	3035	0.877086	0	0.467341	1332	34	1366	0.420458	0	0.296154	0.413914	0.0833872
18S	1047	C	2502	1289	3791	0.294231	0	0	4806	1399	6205	0.281461	0	0	2286	519	2805	0.461673	0	0	0	0
18S	1048	G	1369	527	1896	0.191513	0	0.160802	3071	718	3789	0.0275374	0	0.0268063	949	259	1208	0.168201	0	0.144085	0.110565	0.0596179
18S	1049	A	871	601	1472	0.270355	0	0.212932	2252	1156	3408	0.0332747	0	0	799	304	1103	0.130103	0	0.115217	0.109383	0.0870271
18S	1050	A	904	501	1405	0.120974	0	0.107987	2399	1328	3727	0.203818	0	0	698	320	1018	0.116509	0	0.104443	0.0708098	0.050091
18S	1051	G	1024	628	1652	0.0489951	0	0	2329	965	3294	0.0826775	0	0	534	469	1003	0.0409031	0	0.0393334	0.0131111	0.0185419
18S	1052	A	394	429	823	1.0664	0	0.516369	650	1094	1744	0.808144	0	0.447088	149	165	314	2.44822	0.265002	0.710649	0.558036	0.111559
18S	1053	C	241	781	1022	0.754904	0	0.430408	680	1305	1985	0.717069	0	0.417735	173	812	985	0.00524003	0	0.00521798	0.284454	0.197517
18S	1054	G	229	667	896	1.00773	0.0204861	0.502204	418	1512	1930	0.736751	0	0.424339	70	598	668	0.378459	0	0.27485	0.400464	0.0943395
18S	1055	A	184	388	572	2.86044	0.349734	0.741297	286	501	787	4.05462	0.466027	0.802363	35	332	367	1.88744	0.210368	0.654288	0.732649	0.0607597
18S	1056	U	208	386	594	3.16006	0.440408	0.759926	462	1102	1564	1.68765	0.204319	0.628078	26	355	381	1.92304	0.243566	0.65848	0.682161	0.0563713
18S	1057	C	3353	1609	4962	0.510889	0	0	6175	1230	7405	0.452189	0	0	880	1170	2050	0.474213	0	0	0	0
18S	1058	A	1169	923	2092	0.732314	0	0.422854	1809	653	2462	1.22692	0.0585034	0.551049	245	509	754	1.07926	0	0.519391	0.497765	0.0545239
18S	1059	G	3344	729	4073	0.00755741	0	0	8366	994	9360	0.432201	0	0	935	646	1581	0.0706841	0	0.0660567	0.0220189	0.0311394
18S	1060	A	1938	694	2632	0.83062	0	0.453831	2586	1370	3956	0.658858	0	0.397236	474	358	832	1.43836	0.0989349	0.590179	0.480415	0.0809807
18S	1061	U	5045	2007	7052	0.296638	0	0	6730	3984	10714	0.409429	0	0	1603	1295	2898	0.280848	0	0	0	0
18S	1062	A	2433	818	3251	0.795152	0	0.44302	2730	2005	4735	0.557676	0	0.358067	677	601	1278	0.906194	0	0.47559	0.425559	0.0495417
18S	1063	C	5416	1038	6454	0.069765	0	0	4567	3861	8428	0.129445	0	0	1977	890	2867	0.128913	0	0	0	0
18S	1064	C	9025	4545	13570	0.611702	0	0	7743	5529	13272	0.496359	0	0	2863	3046	5909	0.617806	0	0	0	0
18S	1065	G	5125	2192	7317	0.177479	0	0	4556	2442	6998	0.0596784	0	0.056325	1697	636	2333	0.217638	0	0.178801	0.0783752	0.0746417
18S	1066	U	4123	2294	6417	0.0787975	0	0	3821	3837	7658	0.0916119	0	0	1280	2066	3346	0.147406	0	0	0	0
18S	1067	C	4161	3166	7327	0.240551	0	0	3052	4241	7293	0.0645934	0	0	1446	2200	3646	0.210797	0	0	0	0
18S	1068	G	1402	2008	3410	0.647565	0	0.393114	1154	2780	3934	0.721895	0.111945	0.419306	210	774	984	2.18827	0.356606	0.686569	0.499663	0.132594
18S	1069	U	2410	4147	6557	0.235651	0	0	2468	4724	7192	0.127887	0	0	423	2600	3023	0.0462118	0	0	0	0
18S	1070	A	1238	2339	3577	0.363161	0	0.266465	1611	3357	4968	0.240639	0	0.193995	271	2354	2625	0.0794491	0	0.0736275	0.178029	0.0795311
18S	1071	G	414	1900	2314	0.835748	0.157318	0.45537	521	3796	4317	0.306786	0.0328791	0.234805	56	3210	3266	0.245832	0	0	0.230058	0.185934
18S	1072	U	88	2215	2303	0.743027	0.0866943	0.426391	478	4614	5092	0.0635753	0	0.0597861	37	3828	3865	0.409438	0	0	0.162059	0.188498
18S	1073	U	239	1863	2102	0.880615	0.113138	0.468377	747	3787	4534	0.185486	0	0.156493	62	2117	2179	0.0453925	0	0.0434405	0.22277	0.179699
18S	1074	C	1947	2285	4232	0.180841	0	0	2421	3723	6144	0.188952	0	0	329	2120	2449	0.189311	0	0	0	0
18S	1075	C	1597	2329	3926	0.0959907	0	0	1794	4130	5924	0.139469	0	0	162	1326	1488	0.323476	0	0.244538	0.0815127	0.115276
18S	1076	G	1414	1279	2693	0.314922	0	0.239566	1373	3285	4658	0.0878014	0	0.0807305	163	1609	1772	0.0448581	0	0	0.106766	0.0995201
18S	1077	A	1963	938	2901	0.237909	0	0.19224	1732	2186	3918	0.321854	0.0410632	0.243534	245	588	833	0.921649	0.142662	0.479913	0.305229	0.125283
18S	1078	C	4134	1239	5373	0.37912	0	0	2832	2823	5655	0.111137	0	0	695	563	1258	0.0514606	0	0.048979	0.0163263	0.0230889
18S	1079	C	4236	1493	5729	0.417421	0	0	2842	3250	6092	0.142209	0	0	443	605	1048	0.083381	0	0.0770315	0.0256772	0.036313
18S	1080	A	1864	457	2321	0.581979	0.0562658	0.367981	1396	1907	3303	0.693984	0.136053	0.409749	189	200	389	1.8349	0.350152	0.64784	0.47519	0.123267
18S	1081	U	3353	498	3851	0.120062	0	0	2741	3314	6055	0.119399	0	0	216	498	714	0.403465	0	0.287765	0.0959216	0.135654
18S	1082	A	2164	660	2824	0.286431	0	0.222717	1935	2181	4116	0.366715	0.0145362	0.268366	125	505	630	0.662317	0.0373091	0.39881	0.296631	0.0746164
18S	1083	A	2902	947	3849	0.0847215	0	0	3033	2634	5667	0.0383341	0	0	312	642	954	0.0208726	0	0.0204668	0.00682228	0.00964816
18S	1084	A	1097	893	1990	0.922116	0.124632	0.479865	1746	3516	5262	0.0753922	0	0.070119	111	589	700	0.501965	0	0.334523	0.294836	0.169616
18S	1085	C	1544	1703	3247	0.150547	0	0.130883	4400	5305	9705	0.479474	0	0	110	1030	1140	0.056617	0	0	0.0436278	0.0616991
18S	1086	G	631	1361	1992	0.96481	0.185673	0.49117	1956	2766	4722	0.138902	0	0.121984	85	953	1038	0.0566357	0	0.0536489	0.222268	0.192179
18S	1087	A	378	3149	3527	0.128836	0	0.11416	1383	4868	6251	0.202559	0	0	44	1604	1648	0.361667	0	0	0.0380535	0.0538157
18S	1088	U	179	6979	7158	0.50408	0	0	756	4983	5739	0.185335	0	0	8	2094	2102	0.529762	0	0	0	0
18S	1089	G	43	3166	3209	0.243139	0	0.195634	280	2980	3260	0.435129	0	0.303263	2	609	611	0.856173	0	0.461663	0.320187	0.109263
18S	1090	C	624	4208	4832	0.241391	0	0	982	4998	5980	0.321964	0	0	55	1173	1228	0.174161	0	0	0	0
18S	1091	C	683	5156	5839	0.406832	0	0	1185	2276	3461	0.179684	0	0.152353	43	1940	1983	0.563362	0	0	0.0507843	0.0718198
18S	1092	G	628	3865	4493	0.219728	0	0	878	1073	1951	1.00678	0.174381	0.501817	35	358	393	1.54625	0.202375	0.607871	0.369896	0.265115
18S	1093	A	113	4524	4637	0.261942	0	0	331	1031	1362	1.8883	0.335189	0.653942	8	351	359	1.60358	0.175178	0.616571	0.423504	0.299851
18S	1094	C	480	1031	1511	1.39796	0.266055	0.583139	1192	961	2153	0.762509	0.101718	0.432741	125	328	453	0.845105	0	0.458573	0.491484	0.0656621
18S	1095	C	416	1092	1508	1.20767	0.199101	0.547197	1065	1501	2566	0.554058	0.0336803	0.356613	150	358	508	0.479306	0	0.324438	0.409416	0.0983074
18S	1096	G	556	690	1246	1.5973	0.260407	0.615175	1736	2165	3901	0.00490347	0	0.00488079	172	424	596	0.257473	0	0.205027	0.275028	0.254021
18S	1097	G	749	762	1511	1.04324	0.140852	0.510746	1229	3061	4290	0.0976022	0	0	113	267	380	0.959551	0	0.490336	0.333694	0.236104
18S	1098	C	690	2690	3380	0.171823	0	0	2392	3626	6018	0.373633	0	0	259	1032	1291	0.558093	0	0	0	0
18S	1099	G	615	3245	3860	0.286109	0	0	2337	2711	5048	0.217922	0	0	158	494	652	0.0196018	0	0	0	0
18S	1100	A	830	2897	3727	0.229742	0	0	2709	2312	5021	0.182809	0	0	231	390	621	0.00746695	0	0.00742346	0.00247449	0.00349945
18S	1101	U	427	3284	3711	0.175638	0	0	3670	4713	8383	0.551639	0	0	262	632	894	0.368442	0	0	0	0
18S	1102	G	152	1892	2044	0.612518	0.0025119	0.379967	657	1276	1933	1.241	0.207998	0.553898	60	802	862	0.38885	0	0	0.311288	0.231284
18S	1103	C	151	2774	2925	0.137571	0	0.12097	679	2216	2895	0.386395	0	0.278774	53	544	597	0.153679	0	0	0.133248	0.11414
18S	1104	G	411	3384	3795	0.157122	0	0	1794	1016	2810	0.322471	0	0.243906	137	243	380	0.249431	0	0.200056	0.147987	0.106163
18S	1105	G	309	3199	3508	0.121823	0	0	978	894	1872	0.896251	0.0132937	0.472777	87	63	150	1.65497	0.309856	0.624906	0.365894	0.266076
18S	1106	C	322	4757	5079	0.461861	0	0	1948	2361	4309	0.281047	0	0	42	80	122	1.79178	0.229864	0.64368	0.21456	0.303434
18S	1107	G	338	3365	3703	0.286846	0	0	2282	1988	4270	0.332821	0	0	51	106	157	0.785724	0	0.441568	0.147189	0.208157
18S	1108	G	262	1131	1393	0.881173	0.050999	0.468596	859	782	1641	0.69188	0.0433917	0.409089	26	164	190	0.114078	0	0.10288	0.326855	0.160226
18S	1109	C	491	2816	3307	0.342839	0	0	1412	1441	2853	0.0701511	0	0	52	198	250	0.413811	0	0	0	0
18S	1110	G	182	694	876	1.4765	0.231409	0.596479	328	728	1056	1.68966	0.313528	0.628426	20	75	95	0.294444	0	0.229313	0.484739	0.181084
18S	1111	U	352	711	1063	0.748935	0	0.428454	923	2065	2988	0.122137	0	0	21	20	41	1.4873	0.235921	0.603737	0.344064	0.253595
18S	1112	U	258	1656	1914	0.188256	0	0	930	2485	3415	0.218036	0	0	24	61	85	0.0611111	0	0.0582297	0.0194099	0.0274498
18S	1113	A	91	710	801	0.755528	0	0.430677	542	1104	1646	0.682797	0.0888562	0.405898	11	22	33	1.64248	0.137273	0.628564	0.48838	0.0996404
18S	1114	U	92	532	624	1.07271	0.0396537	0.51794	660	1551	2211	0.192164	0	0.16125	9	24	33	1.50294	0.0129628	0.60761	0.428933	0.192788
18S	1115	U	94	452	546	1.32568	0.0917218	0.570466	826	2262	3088	0.186069	0	0	3	21	24	2.30444	0.153306	0.705922	0.425463	0.305888
18S	1116	C	292	241	533	1.15395	0.133733	0.536204	841	2176	3017	0.206664	0	0	7	25	32	1.20101	0.0946876	0.553281	0.363161	0.256889
18S	1117	C	753	332	1085	0.0338756	0	0.0327948	1030	2015	3045	0.241683	0	0	20	28	48	0.480045	0	0.32888	0.120558	0.147913
18S	1118	C	1424	425	1849	0.401652	0	0	1497	2304	3801	0.464717	0	0	59	70	129	0.450085	0	0	0	0
18S	1119	A	1092	264	1356	0.155064	0	0	1061	1046	2107	0.0493569	0	0	31	55	86	0.0306513	0	0	0	0
18S	1120	U	1538	423	1961	0.456371	0	0	1032	1326	2358	0.232052	0	0	44	96	140	0.400158	0	0	0	0
18S	1121	G	843	210	1053	0.158022	0	0.136571	436	274	710	1.57925	0.336109	0.612624	23	118	141	0.327308	0	0	0.249732	0.262591
18S	1122	A	517	164	681	0.900961	0.0587418	0.474316	200	211	411	3.04431	0.463011	0.753191	8	27	35	2.3966	0.325496	0.711406	0.646305	0.122805
18S	1123	C	956	140	1096	0.211972	0	0.17503	195	189	384	3.16502	0.368432	0.760379	20	42	62	1.29506	0.109899	0.568212	0.501207	0.243619
18S	1124	C	1746	214	1960	0.360581	0	0	705	332	1037	0.506155	0	0.336273	82	51	133	0.27529	0	0.217135	0.184469	0.139212
18S	1125	C	526	483	1009	0.319098	0	0.242088	679	408	1087	0.499173	0	0.33317	71	91	162	0.167007	0	0.143864	0.239707	0.0773022
18S	1126	G	175	164	339	3.42618	0.495016	0.774586	586	406	992	1.07309	0	0.51788	83	9	92	1.67933	0.227872	0.629298	0.640588	0.105104
18S	1127	C	1209	427	1636	0.112835	0	0	600	945	1545	0.540808	0	0.351137	131	68	199	0.468111	0	0.319942	0.223693	0.158687
18S	1128	C	933	384	1317	0.213185	0	0.175833	460	870	1330	1.1549	0.188819	0.536127	101	150	251	0.371825	0	0.271831	0.32793	0.152345
18S	1129	G	1074	1093	2167	0.249323	0	0	1164	1876	3040	0.0576455	0	0.0545206	235	194	429	0.0661499	0	0	0.0181735	0.0257012
18S	1130	G	573	965	1538	0.149801	0	0.130358	1334	2573	3907	0.0851103	0	0	287	256	543	0.161377	0	0	0.0434528	0.0614515
18S	1131	G	760	428	1188	0.546407	0	0.353532	1584	2567	4151	0.0369889	0	0	246	79	325	0.70484	0.131421	0.41418	0.255904	0.182637
18S	1132	C	2016	888	2904	0.390889	0	0	2696	5101	7797	0.473324	0	0	453	307	760	0.232311	0	0	0	0
18S	1133	A	2332	613	2945	0.352595	0	0	3174	2794	5968	0.195817	0	0	661	138	799	0.183806	0	0	0	0
18S	1134	G	1464	460	1924	0.0560289	0	0.0530823	2588	2251	4839	0.0708196	0	0.0661486	577	131	708	0.00575145	0	0	0.0397436	0.0286048
18S	1135	C	1697	305	2002	0.0104343	0	0.0103317	3588	2186	5774	0.0832766	0	0	793	106	899	0.205963	0	0	0.0034439	0.00487041
18S	1136	U	1168	287	1455	0.401389	0	0.286563	2838	1236	4074	0.362097	0	0.265886	671	72	743	0.0094086	0	0.00933333	0.187261	0.126096
18S	1137	U	1132	420	1552	0.294026	0	0.227331	3027	2021	5048	0.0720495	0	0.0672196	853	81	934	0.22328	0	0	0.0981836	0.0953552
18S	1138	C	2360	259	2619	0.296964	0	0	5078	2278	7356	0.313292	0	0	1004	26	1030	0.308277	0	0	0	0
18S	1139	C	2098	462	2560	0.339069	0	0	4775	2412	7187	0.34993	0	0	845	49	894	0.240745	0	0	0	0
18S	1140	G	1470	170	1640	0.0120794	0	0	3648	683	4331	0.0723325	0	0.067468	494	20	514	0.277044	0	0.217272	0.0949134	0.0907992
18S	1141	G	1125	370	1495	0.0259655	0	0.0253249	3914	663	4577	0.0596622	0	0	522	34	556	0.0543188	0	0.0516081	0.0256443	0.0210701
18S	1142	G	1072	425	1497	0.0549028	0	0	3586	303	3889	0.0156584	0	0.0154209	567	46	613	0.184238	0	0	0.00514029	0.00726947
18S	1143	A	667	741	1408	0.05304	0	0	3290	323	3613	0.0031298	0	0	439	17	456	0.0241186	0	0	0	0
18S	1144	A	345	485	830	0.576588	0.101929	0.365998	2912	334	3246	0.011159	0	0	424	33	457	0.215138	0	0	0.121999	0.172533
18S	1145	A	161	539	700	0.656681	0.084549	0.396725	1588	251	1839	0.548472	0.0605463	0.354327	170	10	180	0.681584	0.123289	0.406659	0.385903	0.0226935
18S	1146	C	110	433	543	0.976246	0.198421	0.49445	1355	394	1749	0.391048	0.0218478	0.281233	28	28	56	3.40663	0.507048	0.776159	0.517281	0.202697
18S	1147	C	106	1016	1122	0.172108	0	0	1682	541	2223	0.0646333	0	0	43	29	72	1.80624	0.181056	0.646809	0.215603	0.304909
18S	1148	A	56	851	907	0.00625306	0	0	670	422	1092	0.781692	0.131229	0.438961	22	15	37	3.45497	0.266643	0.78014	0.406367	0.319324
18S	1149	A	30	933	963	0.118522	0	0	378	546	924	0.931411	0.154151	0.482514	50	16	66	0.915589	0	0.481721	0.321412	0.227273
18S	1150	A	42	1035	1077	0.27148	0	0	317	845	1162	0.426006	0	0.298921	6	12	18	4.90175	0.327163	0.838032	0.378984	0.346778
18S	1151	G	28	450	478	0.724774	0.0863292	0.420723	233	1090	1323	0.199807	0	0.166638	23	18	41	1.22857	0.180154	0.557235	0.381532	0.161851
18S	1152	U	72	1086	1158	0.366091	0	0	670	1456	2126	0.28004	0	0	72	89	161	0.291221	0	0	0	0
18S	1153	C	20	431	451	0.842281	0.163031	0.457744	411	602	1013	0.646263	0.103051	0.392799	16	84	100	0.452915	0	0.313868	0.388137	0.0588299
18S	1154	U	14	728	742	0.0584268	0	0.0552718	529	952	1481	0.127688	0	0.113298	21	100	121	0.470765	0	0.321876	0.163482	0.114479
18S	1155	U	20	782	802	0.00914626	0	0	590	1181	1771	0.0222473	0	0.0217752	6	84	90	1.58669	0.0663672	0.616023	0.212599	0.285402
18S	1156	U	35	536	571	0.547766	0.00112622	0.354308	521	1749	2270	0.144806	0	0	7	119	126	1.51444	0.0619371	0.604188	0.319499	0.247884
18S	1157	G	82	387	469	1.06605	0.176885	0.516517	988	1155	2143	0.00422367	0	0	23	109	132	2.35288	0.271648	0.703326	0.406614	0.297463
18S	1158	G	185	544	729	0.485708	0.0381596	0.327222	1670	440	2110	0.126238	0	0.112136	59	679	738	0.37865	0	0	0.146452	0.135774
18S	1159	G	69	1071	1140	0.104071	0	0.0943356	1005	391	1396	0.967748	0.198027	0.491984	11	303	314	0.848642	0	0.459852	0.348724	0.180357
18S	1160	U	4	1041	1045	0.444944	0	0.308135	229	2352	2581	0.233432	0	0.189314	2	485	487	0.311817	0	0.23807	0.245173	0.0487681
18S	1161	U	21	1207	1228	0.474252	0.0148837	0.321868	378	3027	3405	0.148597	0	0.129406	1	699	700	0.0247266	0	0.0241636	0.158479	0.123264
18S	1162	C	41	1933	1974	0.0531646	0	0.0505051	229	3140	3369	0.444725	0	0.30789	3	1260	1263	0.404984	0	0	0.119465	0.134822
18S	1163	C	54	1865	1919	0.273611	0	0.214919	137	3212	3349	0.660109	0.0438364	0.397702	3	1708	1711	0.56104	0	0	0.204207	0.162538
18S	1164	G	99	2226	2325	0.216839	0	0.178261	292	4243	4535	0.366356	0	0.268169	30	686	716	0.236247	0	0.191316	0.212582	0.0396657
18S	1165	G	219	3823	4042	0.286852	0	0	1210	4462	5672	0.163006	0	0.14018	28	640	668	0.279704	0	0.218825	0.119669	0.0905047
18S	1166	G	559	2597	3156	0.0201527	0	0.0197608	2981	6135	9116	0.253383	0	0	60	657	717	0.157784	0	0.136445	0.0520686	0.0602061
18S	1167	G	1834	2741	4575	0.307505	0	0	5294	7658	12952	0.490544	0	0	226	993	1219	0.401448	0	0	0	0
18S	1168	G	2878	1830	4708	0.324336	0	0	8631	5262	13893	0.535015	0	0	500	677	1177	0.439606	0	0	0	0
18S	1169	G	3181	1017	4198	0.248535	0	0	5956	1835	7791	0.107893	0	0	334	252	586	0.0505584	0	0.0482034	0.0160678	0.0227233
18S	1170	A	4501	798	5299	0.454254	0	0	6090	2568	8658	0.251422	0	0	293	104	397	0.274428	0	0.215759	0.0719198	0.10171
18S	1171	G	1944	245	2189	0.389259	0.0242398	0.280284	2770	1151	3921	0.647306	0.0211229	0.393009	121	52	173	1.62944	0.241489	0.621048	0.431447	0.141747
18S	1172	U	2667	278	2945	0.0839783	0	0	3988	2066	6054	0.079066	0	0	192	38	230	0.677585	0	0.40495	0.134983	0.190895
18S	1173	A	1274	107	1381	0.886541	0.165221	0.47011	1590	923	2513	1.05053	0.166981	0.51242	152	19	171	0.942506	0	0.486658	0.489729	0.0174089
18S	1174	U	1124	82	1206	0.909693	0.108251	0.476562	817	1398	2215	0.912475	0.0705128	0.47723	46	12	58	3.60716	0.287148	0.785837	0.579877	0.145637
18S	1175	G	1059	21	1080	0.867664	0.0341143	0.464802	1339	1113	2452	0.34126	0	0.25451	62	37	99	1.03478	0.0560558	0.511057	0.410123	0.111644
18S	1176	G	1367	22	1389	0.232814	0	0.188958	2133	304	2437	0.131369	0	0.116157	92	24	116	0.51301	0	0.340992	0.215369	0.0936692
18S	1177	U	1334	7	1341	0.0685047	0	0.0641574	1334	96	1430	0.642348	0.0238092	0.391282	94	18	112	0.495674	0.0587016	0.333377	0.262939	0.142534
18S	1178	U	2442	30	2472	0.525951	0	0	2096	194	2290	0.125598	0	0	221	9	230	0.305051	0	0	0	0
18S	1179	G	1064	15	1079	0.0596605	0	0.0563508	1447	283	1730	0.0142179	0	0.0140265	219	6	225	0.304474	0	0	0.0234591	0.0239525
18S	1180	C	1114	67	1181	0.145027	0	0	1423	423	1846	0.130109	0	0	213	15	228	0.321786	0	0	0	0
18S	1181	A	947	70	1017	0.10752	0	0	954	191	1145	0.381404	0.0837718	0.276273	146	12	158	0.0273934	0	0.0268273	0.101034	0.124396
18S	1182	A	477	29	506	0.672693	0	0.402637	595	577	1172	0.252771	0.0188454	0.201907	130	29	159	0.0153472	0	0	0.201514	0.164376
18S	1183	A	662	16	678	0.0251841	0	0.0246008	782	311	1093	0.269317	0.0275729	0.212328	187	4	191	0.236921	0	0	0.0789762	0.0948272
18S	1184	G	442	8	450	0.336068	0	0.251953	739	394	1133	0.185959	0	0.156917	196	3	199	0.328222	0	0	0.13629	0.103888
18S	1185	C	148	22	170	1.77316	0.316638	0.640752	255	1153	1408	0.111584	0	0	76	8	84	0.522353	0.0890637	0.345794	0.328849	0.26186
18S	1186	U	74	35	109	2.87323	0.342628	0.743563	211	828	1039	0.371538	0	0.271082	84	24	108	0.0428135	0	0.0414201	0.352022	0.292306
18S	1187	G	87	44	131	2.57037	0.0311716	0.721448	170	1117	1287	0.390959	0	0.281229	32	39	71	0.609877	0	0.382131	0.461603	0.188299
18S	1188	A	57	97	154	2.12667	0	0.681577	195	1021	1216	0.678389	0	0.404389	15	33	48	1.45714	0.102156	0.59799	0.561319	0.116095
18S	1189	A	66	147	213	1.64813	0	0.623475	236	1059	1295	0.753661	0	0.429953	19	51	70	0.865102	0	0.467366	0.506931	0.0838124
18S	1190	A	100	197	297	1.52394	0	0.604597	397	713	1110	1.34037	0.151129	0.572938	17	16	33	3.26209	0.383636	0.770692	0.649409	0.0867282
18S	1191	C	28	285	313	2.34784	0.219545	0.701968	115	1257	1372	1.16251	0.181556	0.537755	16	21	37	3.2117	0.496523	0.767361	0.669028	0.0965867
18S	1192	U	56	579	635	1.07325	0.109159	0.518059	86	4071	4157	0.266661	0	0	17	108	125	0.37716	0.0272987	0.275456	0.264505	0.211638
18S	1193	U	139	2142	2281	0.351217	0	0	247	8028	8275	0.63418	0	0	12	278	290	0.386445	0	0	0	0
18S	1194	A	35	903	938	1.07929	0.130786	0.519333	108	3341	3449	0.149391	0	0.130007	15	215	230	0.0758057	0	0	0.216447	0.220651
18S	1195	A	58	1458	1516	0.478781	0.0298115	0.323912	148	2844	2992	0.509333	0	0.33753	23	384	407	0.437309	0	0	0.220481	0.156003
18S	1196	A	222	3028	3250	0.253686	0	0	196	3588	3784	0.292746	0	0.226499	14	212	226	0.299755	0	0.231409	0.152636	0.107949
18S	1197	G	1347	2950	4297	0.392756	0	0	1627	3389	5016	0.0405466	0	0.0389741	126	174	300	0.143448	0	0.125818	0.0549305	0.0525894
18S	1198	G	1236	2115	3351	0.117545	0	0	2462	2444	4906	0.144367	0	0.126177	148	130	278	0.464237	0	0.317829	0.148002	0.130668
18S	1199	A	1313	2554	3867	0.199586	0	0	3984	2127	6111	0.0640416	0	0	191	101	292	0.597611	0.101523	0.374866	0.124955	0.176714
18S	1200	A	1193	1813	3006	0.0971068	0	0.0885385	3613	2172	5785	0.0102316	0	0.0101297	264	78	342	0.558406	0.114809	0.35899	0.152553	0.149442
18S	1201	U	1757	1982	3739	0.108939	0	0	4116	4244	8360	0.304537	0	0	391	124	515	0.142463	0	0.12491	0.0416368	0.0588833
18S	1202	U	2099	2116	4215	0.216661	0	0	3856	3421	7277	0.164696	0	0	516	168	684	0.0475588	0	0	0	0
18S	1203	G	1846	1352	3198	0.020694	0	0.0202806	4359	2669	7028	0.150219	0	0	807	54	861	0.199974	0	0	0.00676021	0.00956038
18S	1204	A	1436	1369	2805	0.0964124	0	0.0879631	4251	1630	5881	0.00024557	0	0.000245552	843	25	868	0.161105	0	0	0.0294029	0.0414084
18S	1205	C	1714	1501	3215	0.110413	0	0	3726	2571	6297	0.116187	0	0	696	166	862	0.0969615	0	0	0	0
18S	1206	G	2732	717	3449	0.238216	0	0	5803	1124	6927	0.26833	0	0	1020	96	1116	0.318502	0	0	0	0
18S	1207	G	2007	881	2888	0.0985308	0	0	4816	1115	5931	0.199908	0	0	789	199	988	0.194416	0	0	0	0
18S	1208	A	1346	1025	2371	0.0602773	0	0.0568731	3934	362	4296	0.0113438	0	0	944	282	1226	0.373422	0	0	0.0189577	0.0268102
18S	1209	A	442	808	1250	0.942499	0.215553	0.485399	1105	438	1543	1.57989	0.344946	0.61254	364	219	583	0.358733	0	0.264353	0.454097	0.143859
18S	1210	G	473	643	1116	1.09357	0.214345	0.522571	2235	362	2597	0.271889	0	0.213832	226	264	490	0.515184	0	0.340472	0.358959	0.126718
18S	1211	G	1136	544	1680	0.307297	0	0.23517	2142	540	2682	0.0450408	0	0.0431149	575	255	830	0.231528	0	0	0.0927617	0.102225
18S	1212	G	1482	195	1677	0.347795	0	0.258162	1719	158	1877	0.288978	0	0.224284	234	71	305	1.19165	0.121658	0.544534	0.342327	0.14365
18S	1213	C	3091	180	3271	0.26447	0	0	1692	659	2351	0.142314	0	0	741	55	796	0.192904	0	0	0	0
18S	1214	A	2556	118	2674	0.0743427	0	0.0692224	396	204	600	2.29874	0.319591	0.697206	745	21	766	0.127133	0	0	0.255476	0.313626
18S	1215	C	1323	149	1472	1.53573	0.0961593	0.605799	1058	336	1394	0.451932	0	0.311416	137	7	144	4.96567	0.40971	0.833338	0.583517	0.213655
18S	1216	C	1954	119	2073	1.15704	0.120596	0.536523	673	327	1000	1.49762	0.0215195	0.59986	215	12	227	3.52939	0.362729	0.779975	0.638786	0.10313
18S	1217	A	1766	31	1797	1.92634	0.36398	0.658402	453	143	596	4.27333	0.431955	0.810624	151	8	159	6.76958	0.659983	0.871994	0.78034	0.0897897	1
18S	1218	C	4255	64	4319	0.302269	0	0.23215	612	249	861	3.2057	0.439932	0.762438	842	9	851	0.502269	0	0.334602	0.443063	0.229672
18S	1219	C	8549	93	8642	0.329298	0	0	2894	239	3133	0.315553	0	0.239922	1974	25	1999	0.350367	0	0	0.0799739	0.1131
18S	1220	A	8015	47	8062	0.206339	0	0	2799	207	3006	0.604674	0.091638	0.376899	1397	14	1411	0.0384561	0	0.0370573	0.137985	0.169613
18S	1221	G	12188	102	12290	0.48706	0	0	6862	285	7147	0.287837	0	0	3136	37	3173	0.581877	0	0	0	0
18S	1222	G	10702	106	10808	0.389094	0	0	7630	742	8372	0.344436	0	0	2867	19	2886	0.516923	0	0	0	0
18S	1223	A	7893	183	8076	0.156897	0	0	9037	1694	10731	0.471749	0	0	2584	62	2646	0.472535	0	0	0	0
18S	1224	G	5881	57	5938	0.157417	0	0.136027	4971	1796	6767	0.0237687	0	0	879	22	901	0.729921	0.0139969	0.42221	0.186079	0.175962
18S	1225	U	6516	109	6625	0.0162491	0	0	5250	4112	9362	0.292908	0	0	1106	58	1164	0.239351	0	0.19326	0.0644201	0.0911037
18S	1226	G	6371	303	6674	0.114407	0	0	6188	965	7153	0.0448607	0	0	878	24	902	0.452184	0	0.31162	0.103873	0.146899
18S	1227	G	5015	446	5461	0.0271166	0	0.0264055	5592	985	6577	0.0447823	0	0.042869	692	69	761	0.609434	0	0.378973	0.149416	0.16246
18S	1228	A	1939	370	2309	1.39238	0.263346	0.582112	3214	1404	4618	0.544312	0.0843679	0.352512	416	24	440	1.62063	0.134282	0.618949	0.517857	0.11788
18S	1229	G	1801	145	1946	1.65356	0.309322	0.623268	4034	980	5014	0.394796	0.0173107	0.28309	447	13	460	1.32466	0.104139	0.570361	0.49224	0.14946
18S	1230	C	2740	157	2897	0.653918	0.0393667	0.395458	4144	3366	7510	0.136336	0	0	930	13	943	0.00487288	0	0	0.131819	0.186421
18S	1231	C	4863	148	5011	0.123357	0	0	3948	2647	6595	0.0247692	0	0	942	59	1001	0.0533378	0	0	0	0
18S	1232	U	3248	76	3324	0.310363	0	0.236907	2874	809	3683	0.73739	0.0718955	0.42449	552	20	572	0.705623	0	0.414128	0.358508	0.0860893
18S	1233	G	2883	2981	5864	0.310615	0	0	2756	2801	5557	0.170939	0	0.146007	418	653	1071	0.0237769	0	0	0.0486689	0.0688283
18S	1234	C	3424	4871	8295	0.557425	0	0	3015	7710	10725	0.452401	0	0	326	1823	2149	0.544873	0	0	0	0
18S	1235	G	2920	2160	5080	0.203669	0	0	4938	3041	7979	0.229819	0	0	656	885	1541	0.295432	0	0	0	0
18S	1236	G	2080	1063	3143	0.361203	0	0.265418	3858	2710	6568	0.0623349	0	0	224	574	798	0.507732	0	0.337032	0.200817	0.144977
18S	1237	C	1351	1089	2440	0.754003	0.0785017	0.429976	1279	2322	3601	0.70351	0	0.413044	151	550	701	0.720782	0	0.419216	0.420745	0.00699652
18S	1238	U	874	608	1482	1.83695	0.307311	0.647663	1096	1153	2249	1.66493	0.0937117	0.62486	83	190	273	3.61533	0.377483	0.783951	0.685491	0.0702409
18S	1239	U	1855	3689	5544	0.337559	0	0	3623	9052	12675	0.636726	0	0	262	2512	2774	0.624953	0	0	0	0
18S	1240	A	1319	1874	3193	0.182544	0	0.154406	2038	2323	4361	0.203319	0	0.168997	178	981	1159	0.0475575	0	0.0454358	0.122946	0.0551311
18S	1241	A	1025	2244	3269	0.108801	0	0.0981516	2098	1714	3812	0.239228	0	0.193087	230	605	835	0.422501	0	0.297263	0.196167	0.081316
18S	1242	U	938	3229	4167	0.203316	0	0	1444	2465	3909	0.0833134	0	0.0769243	156	945	1101	0.0122807	0	0	0.0256414	0.0362625
18S	1243	U	751	2758	3509	0.0286926	0	0.0279	781	1879	2660	0.651033	0	0.394409	91	756	847	0.40701	0	0.289516	0.237275	0.154119
18S	1244	U	350	2612	2962	0.338478	0	0.252947	747	2044	2791	0.620782	0	0.383098	50	997	1047	0.198102	0	0.165478	0.267175	0.0894108
18S	1245	G	523	2858	3381	0.258673	0	0.205561	1030	1842	2872	0.649708	0	0.393915	87	1712	1799	0.314204	0	0	0.199825	0.160866
18S	1246	A	536	3125	3661	0.280806	0	0.219288	863	2674	3537	0.334866	0	0.250914	75	872	947	0.42391	0	0.297929	0.256044	0.0323092
18S	1247	C	445	5281	5726	0.166411	0	0	911	2750	3661	0.406423	0.00538584	0.289033	59	1044	1103	0.248873	0	0.199423	0.162818	0.120803
18S	1248	U	425	270	695	8.13557	0.707422	0.890678	885	1265	2150	1.7332	0.388285	0.634236	59	193	252	5.26214	0.644366	0.840841	0.788585	0.111021	1
18S	1249	C	1080	5870	6950	0.0829489	0	0	2354	6891	9245	0.401239	0	0	145	2148	2293	0.38715	0	0	0	0
18S	1250	A	1165	6023	7188	0.0192485	0	0	2815	4529	7344	0.152333	0	0	345	1830	2175	0.307751	0	0	0	0
18S	1251	A	638	6011	6649	0.147482	0	0.128544	1228	5338	6566	0.0108252	0	0.0107109	210	1175	1385	0.161825	0	0.139371	0.0928753	0.0582669
18S	1252	C	2192	9693	11885	0.375644	0	0	3527	7888	11415	0.446252	0	0	586	2118	2704	0.483266	0	0	0	0
18S	1253	A	1231	4382	5613	0.485503	0	0.326866	2360	5810	8170	0.167722	0	0	231	1124	1355	0.120952	0	0.107972	0.144946	0.13598
18S	1254	C	3245	14360	17605	0.610833	0	0	3204	5310	8514	0.217733	0	0	441	1558	1999	0.323739	0	0	0	0
18S	1255	G	1113	9913	11026	0.314325	0	0	1087	5541	6628	0.0317863	0	0.0308115	151	1045	1196	0.155695	0	0.134817	0.0552095	0.0576793
18S	1256	G	884	8002	8886	0.17294	0	0	835	5186	6021	0.0808535	0	0.0748168	115	1606	1721	0.331236	0	0	0.0249389	0.035269
18S	1257	G	1042	4364	5406	0.339303	0	0.253378	1135	3659	4794	0.334142	0.0436607	0.250494	181	641	822	0.314918	0	0.239718	0.247863	0.00587868
18S	1258	A	833	4383	5216	0.266924	0	0.210719	1203	4032	5235	0.17959	0	0.152272	126	421	547	0.806549	0.0924319	0.44691	0.269967	0.127372
18S	1259	A	678	2786	3464	0.699962	0	0.411821	1252	3971	5223	0.081283	0	0.075186	142	492	634	0.236868	0	0.19175	0.226253	0.139579
18S	1260	A	368	2433	2801	0.921655	0	0.479704	566	3035	3601	0.54731	0.108558	0.353781	47	107	154	3.71355	0.472338	0.788925	0.540803	0.182825
18S	1261	C	1125	1681	2806	0.520069	0	0.342215	1815	3353	5168	0.00247415	0	0	190	218	408	0.40546	0	0.288992	0.210402	0.150355
18S	1262	C	1080	3644	4724	0.270109	0	0	2398	3276	5674	0.0939559	0	0	198	384	582	0.169373	0	0	0	0
18S	1263	U	715	4314	5029	0.406963	0	0	2110	4048	6158	0.179172	0	0	110	280	390	0.0750213	0	0.0699523	0.0233174	0.0329758
18S	1264	C	719	1411	2130	0.410397	0.00585068	0.291077	3695	2762	6457	0.235083	0	0	115	422	537	0.327489	0	0	0.0970255	0.137215
18S	1265	A	224	1421	1645	0.669306	0.0505044	0.401095	1984	1322	3306	0.589054	0.105193	0.370765	95	105	200	0.836208	0.095709	0.456637	0.409499	0.035557
18S	1266	C	255	1287	1542	0.617858	0	0.382052	2886	1572	4458	0.0911515	0	0.0835541	103	139	242	0.328441	0	0.248006	0.237871	0.122072
18S	1267	C	235	1048	1283	0.853384	0	0.46064	2400	2108	4508	0.118851	0	0.106247	102	195	297	0.0725578	0	0.0678616	0.211583	0.176806
18S	1268	C	185	2780	2965	0.31101	0	0	4973	2405	7378	0.351651	0	0	63	293	356	0.146748	0	0	0	0
18S	1269	G	128	3010	3138	0.432994	0	0	2437	2581	5018	0.00771956	0	0	40	333	373	0.212181	0	0	0	0
18S	1270	G	189	1513	1702	0.0124225	0	0	1781	1576	3357	0.521236	7.09747e-05	0.342707	72	162	234	0.319102	0	0.242691	0.195133	0.143894
18S	1271	C	631	612	1243	0.348767	0	0.258737	3102	1725	4827	0.00809629	0	0.00803292	81	56	137	1.3149	0.219514	0.569799	0.278856	0.229781
18S	1272	C	122	44	166	9.55948	0.762694	0.905812	527	382	909	4.93889	0.628585	0.831772	3	17	20	15.3228	0.853426	0.941482	0.893022	0.0456929	1
18S	1273	C	1053	555	1608	0.0048063	0	0.00478627	6163	1823	7986	0.426035	0	0	237	169	406	0.231177	0	0	0.00159542	0.00225627
18S	1274	G	1107	454	1561	0.0690994	0	0.064672	5054	1952	7006	0.343828	0	0	257	155	412	0.224913	0	0	0.0215573	0.0304867
18S	1275	G	818	575	1393	0.182696	0	0.154568	3076	1568	4644	0.0196555	0	0	216	312	528	0.380046	0	0	0.0515226	0.0728639
18S	1276	A	613	499	1112	0.513098	0.0764391	0.339306	3768	1520	5288	0.187746	0	0	200	214	414	0.162169	0	0	0.113102	0.15995
18S	1277	C	636	1451	2087	0.148813	0	0	2656	2166	4822	0.0744696	0	0	129	322	451	0.191691	0	0	0	0
18S	1278	A	456	1149	1605	0.352089	0	0.260524	2461	1675	4136	0.125295	0	0.111368	88	156	244	0.807256	0	0.447686	0.273193	0.137593
18S	1279	C	487	1813	2300	0.0397895	0	0.0382828	1600	2088	3688	0.332249	0	0.24944	50	296	346	0.40967	0	0.29121	0.192978	0.110707
18S	1280	G	865	1425	2290	0.130574	0	0.115538	1414	1160	2574	0.891685	0.148226	0.471468	82	184	266	0.981523	0.187953	0.496276	0.361094	0.173929
18S	1281	G	836	1103	1939	0.454496	0.00245037	0.312587	1232	946	2178	1.2327	0.248424	0.552224	98	521	619	0.165645	0	0	0.288271	0.226099
18S	1282	A	1294	1131	2425	0.160026	0	0.137999	1396	1609	3005	0.546644	0	0.353515	180	177	357	0.511111	0	0.338862	0.276792	0.0983234
18S	1283	C	2349	2063	4412	0.386849	0	0	5221	2183	7404	0.423817	0	0	383	177	560	0.0345811	0	0	0	0
18S	1284	A	3843	2026	5869	0.56918	0	0	6212	2087	8299	0.496554	0	0	908	135	1043	0.513123	0	0	0	0
18S	1285	G	2461	1240	3701	0.264992	0	0	4305	1633	5938	0.252987	0	0	798	134	932	0.420138	0	0	0	0
18S	1286	G	2152	875	3027	0.0966975	0	0	3187	1601	4788	0.00855897	0	0	465	207	672	0.120819	0	0	0	0
18S	1287	A	1824	1016	2840	0.0778208	0	0	3344	1390	4734	0.015694	0	0.0154547	469	121	590	0.0118443	0	0.0117253	0.00906	0.00658483
18S	1288	U	64	75	139	19.9571	0.868803	0.952608	87	195	282	18.5336	0.866344	0.948978	10	5	15	41.1139	0.93555	0.977706	0.959764	0.0127732	1
18S	1289	U	1166	898	2064	0.319177	0	0.24204	3137	2734	5871	0.132274	0	0	515	51	566	0.123849	0	0.110374	0.117471	0.0989399
18S	1290	G	1216	358	1574	0.673757	0	0.402694	2711	1110	3821	0.373123	0	0.271785	486	143	629	0.00398589	0	0	0.224826	0.167719
18S	1291	A	1138	333	1471	0.673045	0	0.402451	2830	1097	3927	0.336241	0	0.25168	505	41	546	0.109506	0	0.0988612	0.250997	0.123941
18S	1292	C	2593	384	2977	0.255873	0	0	5620	2340	7960	0.396835	0	0	765	73	838	0.339266	0	0	0	0
18S	1293	A	1579	286	1865	0.231535	0	0.188087	2672	1890	4562	0.158801	0	0.137065	358	41	399	0.484944	0	0.327125	0.217426	0.080317
18S	1294	G	3749	338	4087	0.490604	0	0	5996	873	6869	0.128501	0	0	832	119	951	0.438049	0	0	0	0
18S	1295	A	3792	280	4072	0.479854	0	0	5426	1773	7199	0.119779	0	0	799	88	887	0.390415	0	0	0	0
18S	1296	U	1702	368	2070	0.0747358	0	0.06957	1975	2784	4759	0.38912	0	0.280162	322	115	437	0.278412	0	0.218169	0.1893	0.0883641
18S	1297	U	1212	669	1881	0.128964	0	0.114286	2167	4409	6576	0.000420658	0	0.000420545	277	82	359	0.471605	0	0.321076	0.145261	0.132727
18S	1298	G	1085	321	1406	0.47518	0	0.322272	2378	1487	3865	0.857625	0	0.461742	245	213	458	0.0616558	0	0.0581945	0.280736	0.167345
18S	1299	A	590	604	1194	0.595649	0	0.373491	1752	2858	4610	0.553895	0	0.356506	156	202	358	0.271123	0	0.213763	0.314587	0.0716297
18S	1300	U	1427	1496	2923	0.449791	0	0	6831	14080	20911	0.73609	0	0	351	300	651	0.396779	0	0	0	0
18S	1301	A	218	637	855	0.95405	0.0952438	0.488534	2331	2002	4333	0.689584	0	0.408194	61	83	144	1.72674	0.305791	0.634868	0.510532	0.0938374
18S	1302	G	516	217	733	1.13226	0.164812	0.531353	2512	791	3303	1.20914	0.0321282	0.54741	234	46	280	0.168011	0	0.144283	0.407682	0.186366
18S	1303	C	635	214	849	0.79119	0.0699214	0.442002	4487	1083	5570	0.267401	0	0.211013	199	77	276	0.144805	0	0.126889	0.259968	0.13322
18S	1304	U	759	581	1340	0.160966	0	0.138738	5335	2527	7862	0.124947	0	0	299	41	340	0.0864125	0	0	0.0462458	0.0654015
18S	1305	C	685	285	970	0.703009	0.0271564	0.413054	6210	539	6749	0.0708593	0	0.0661796	310	39	349	0.0277778	0	0	0.159745	0.181143
18S	1306	U	555	1158	1713	0.0402762	0	0	5208	2616	7824	0.0928065	0	0	166	25	191	1.00098	0	0.501551	0.167184	0.236434
18S	1307	U	318	1786	2104	0.243352	0	0	3411	1910	5321	0.239787	0	0.193439	138	49	187	1.02541	0.0410692	0.507607	0.233682	0.209174
18S	1308	U	219	2172	2391	0.309996	0	0	3386	2806	6192	0.0842008	0	0.0776732	92	42	134	2.1186	0.32405	0.680961	0.252878	0.304357
18S	1309	C	233	1251	1484	0.249009	0	0.199473	4487	1786	6273	0.108189	0	0.0976409	153	230	383	0.12827	0	0.11395	0.137021	0.0446589
18S	1310	U	272	2899	3171	0.454442	0	0	5012	3838	8850	0.244192	0	0	167	349	516	0.0512573	0	0	0	0
18S	1311	C	336	1210	1546	0.296452	0	0.228778	5001	3751	8752	0.231827	0	0	135	918	1053	0.51342	0	0	0.0762594	0.107847
18S	1312	G	356	1369	1725	0.191464	0	0.160775	2845	2902	5747	0.220208	0	0.180493	164	552	716	0.169456	0	0	0.113756	0.0808394
18S	1313	A	423	1228	1651	0.369471	0	0.269911	1892	3402	5294	0.341551	0.0477477	0.25463	148	151	299	1.31826	0.0774498	0.569461	0.364667	0.144945
18S	1314	U	299	1375	1674	0.449884	0	0.310417	1526	5921	7447	0.0836198	0	0	121	335	456	0.605616	0	0.377701	0.229373	0.164501
18S	1315	U	522	1516	2038	0.307242	0	0.235119	1790	5412	7202	0.0484783	0	0	161	498	659	0.26197	0	0.207837	0.147652	0.104998
18S	1316	C	726	1237	1963	0.51794	0.0598073	0.341327	1307	4582	5889	0.165095	0	0.141722	162	1014	1176	0.293845	0	0	0.161016	0.140012
18S	1317	C	1068	1896	2964	0.055578	0	0.0526686	1448	6989	8437	0.239774	0	0	199	1205	1404	0.399557	0	0	0.0175562	0.0248282
18S	1318	G	808	1550	2358	0.597075	0.103265	0.373955	1663	4333	5996	0.11492	0	0.10309	220	426	646	0.528044	0	0.345918	0.274321	0.121618
18S	1319	U	523	4688	5211	0.283035	0	0	1023	7594	8617	0.2625	0	0	104	639	743	0.343444	0	0.2559	0.0853001	0.120633
18S	1320	G	1399	2899	4298	0.0826239	0	0	1844	2708	4552	0.424975	0	0.298279	233	592	825	0.203175	0	0.169036	0.155772	0.122133
18S	1321	G	3117	2823	5940	0.334308	0	0	3537	2965	6502	0.0641994	0	0	550	1409	1959	0.55534	0	0	0	0
18S	1322	G	2607	2210	4817	0.166621	0	0	2173	2026	4199	0.40169	0	0.286624	503	375	878	0.075907	0	0.0706263	0.119084	0.121927
18S	1323	U	2262	2787	5049	0.207802	0	0	1731	5073	6804	0.152646	0	0	360	463	823	0.0772923	0	0.0718278	0.0239426	0.0338599
18S	1324	G	7137	1423	8560	0.596819	0	0	5382	3554	8936	0.39797	0	0	1495	268	1763	0.609757	0	0	0	0
18S	1325	G	1937	1267	3204	0.248875	0	0.199329	3525	2172	5697	0.114436	0	0.102701	488	167	655	0.200491	0	0.16722	0.156417	0.040181
18S	1326	U	54	182	236	16.131	0.831052	0.941858	100	9	109	65.5598	0.947651	0.98511	3	10	13	56.7286	0.939335	0.983895	0.970288	0.0201088	1
18S	1327	G	2812	879	3691	0.0643855	0	0	4918	1265	6183	0.161539	0	0.139092	403	219	622	0.0984662	0	0.0897709	0.0762878	0.0575791
18S	1328	G	58	31	89	38.3965	0.910608	0.974892	138	39	177	45.6337	0.933023	0.978674	5	11	16	37.4203	0.902492	0.975466	0.976344	0.0016643	1
18S	1329	U	2380	782	3162	0.0656901	0	0	7788	3736	11524	0.3542	0	0	351	172	523	0.058715	0	0.0555589	0.0185196	0.0261907
18S	1330	G	2295	258	2553	0.0874228	0	0.0804234	4675	2315	6990	0.204212	0	0.169601	230	111	341	0.614912	0	0.381462	0.210496	0.126255
18S	1331	C	4255	426	4681	0.535253	0	0	10673	7438	18111	0.593414	0	0	737	220	957	0.540953	0	0	0	0
18S	1332	A	2818	388	3206	0.29946	0	0	7864	4666	12530	0.355695	0	0	473	116	589	0.156817	0	0	0	0
18S	1333	U	2519	561	3080	0.253107	0	0	3009	7757	10766	0.219624	0	0	415	129	544	0.0285627	0	0.0278191	0.00927305	0.0131141
18S	1334	G	1171	247	1418	0.716389	0	0.417553	881	6895	7776	0.0739703	0	0.0688838	312	109	421	0.484966	0	0.327106	0.271181	0.147735
18S	1335	G	1334	161	1495	0.74593	0.0599775	0.427403	328	5433	5761	0.47256	0	0.320948	236	90	326	1.2546	0.208779	0.557219	0.43519	0.0966142
18S	1336	C	709	299	1008	1.71933	0.278565	0.632492	3744	4788	8532	0.12263	0	0	285	176	461	0.801106	0.102497	0.445321	0.359271	0.265286
18S	1337	C	1788	239	2027	0.507336	0	0.336688	5523	2338	7861	0.0750954	0	0	796	71	867	0.171377	0	0.146448	0.161045	0.137839
18S	1338	G	1568	99	1667	1.01613	0.10748	0.504151	2432	1735	4167	0.627498	0.108185	0.385617	596	141	737	0.617284	0	0.381999	0.423922	0.0567495
18S	1339	U	2121	157	2278	0.633363	0.0666754	0.38787	2326	1946	4272	0.462974	0.0472683	0.316512	930	58	988	0.398011	0	0.284904	0.329762	0.0430672
18S	1340	U	3702	127	3829	0.0380012	0	0.0366192	1785	1265	3050	0.969511	0.206662	0.492342	1328	47	1375	0.122287	0	0.109033	0.212665	0.199959
18S	1341	C	4179	413	4592	0.0495803	0	0	3090	1852	4942	0.125722	0	0.111701	1439	83	1522	0.100744	0	0.0915783	0.0677599	0.0486127
18S	1342	U	4389	282	4671	0.0613775	0	0.0578398	3413	2060	5473	0.00346486	0	0.00345353	1857	116	1973	0.0900934	0	0	0.0204311	0.0264895
18S	1343	U	8399	1196	9595	0.499318	0	0	5982	2404	8386	0.420505	0	0	3528	197	3725	0.548267	0	0	0	0
18S	1344	A	6049	469	6518	0.149706	0	0	4353	1431	5784	0.140843	0	0	2330	101	2431	0.229052	0	0	0	0
18S	1345	G	6552	312	6864	0.143519	0	0	4368	1406	5774	0.120458	0	0	2541	272	2813	0.342758	0	0	0	0
18S	1346	U	4925	888	5813	0.0806693	0	0.0746594	2882	1826	4708	0.149966	0	0.130433	1843	454	2297	0.175713	0	0	0.0683641	0.0534348
18S	1347	U	3073	1889	4962	0.371068	0.00896733	0.270681	1788	1864	3652	0.669203	0.0589104	0.400978	445	677	1122	0.813387	0.120956	0.448766	0.373475	0.0752588
18S	1348	G	4801	2946	7747	0.155077	0	0	2982	2470	5452	0.105805	0	0.0956974	902	889	1791	0.0384921	0	0.0370853	0.0442609	0.0393964
18S	1349	G	2363	2215	4578	0.543731	0.0854162	0.352269	1185	1568	2753	1.49868	0.273632	0.599875	358	580	938	1.01401	0.155335	0.503745	0.485296	0.101923
18S	1350	U	1642	4939	6581	0.00190587	0	0.00190253	1520	3030	4550	0.521736	0.0545473	0.342905	422	836	1258	0.328259	0	0.247283	0.197364	0.143619
18S	1351	G	4617	2859	7476	0.146393	0	0	6164	949	7113	0.017646	0	0.0173424	1071	407	1478	0.0544963	0	0.0517131	0.0230185	0.0214899
18S	1352	G	4831	2176	7007	0.102218	0	0	7675	1333	9008	0.131457	0	0	1414	235	1649	0.0918249	0	0	0	0
18S	1353	A	7020	4266	11286	0.501751	0	0	10698	2820	13518	0.392141	0	0	2308	347	2655	0.49183	0	0	0	0
18S	1354	G	2555	2267	4822	0.292432	0	0.226301	3781	2180	5961	0.699519	0.0733492	0.411639	483	271	754	1.13467	0.189792	0.531874	0.389938	0.12569
18S	1355	C	3824	3226	7050	0.223746	0	0	6547	6484	13031	0.255173	0	0	1009	720	1729	0.164708	0	0	0	0
18S	1356	G	1645	2273	3918	0.396555	0	0.284004	5290	2831	8121	0.320494	0	0.242731	717	146	863	0.761896	0.0270202	0.432714	0.319816	0.0815895
18S	1357	A	1900	1766	3666	0.402609	0	0.287099	6826	4278	11104	0.0269518	0	0	978	127	1105	0.36306	0	0.266533	0.184544	0.130762
18S	1358	U	2893	1187	4080	0.158695	0	0.136989	9593	4380	13973	0.229659	0	0	1932	183	2115	0.342034	0	0	0.045663	0.0645772
18S	1359	U	2722	1188	3910	0.146535	0	0.127836	7866	7201	15067	0.277023	0	0	1330	305	1635	0.106174	0	0	0.0426119	0.0602623
18S	1360	U	3376	1785	5161	0.269753	0	0	9359	7163	16522	0.383011	0	0	1590	379	1969	0.330756	0	0	0	0
18S	1361	G	1057	704	1761	1.22602	0.21189	0.550908	3451	2905	6356	0.729818	0.0734482	0.421943	552	248	800	0.789208	0.0478568	0.441401	0.471417	0.0567668
18S	1362	U	886	1142	2028	0.858075	0.121805	0.461931	3260	3431	6691	0.590611	0.000238069	0.371346	481	149	630	1.37022	0.157147	0.578486	0.470587	0.0847858
18S	1363	C	2744	1538	4282	0.182211	0	0	5694	4278	9972	0.00537897	0	0	1423	277	1700	0.157972	0	0	0	0
18S	1364	U	2206	2021	4227	0.150234	0	0	5703	5417	11120	0.167222	0	0	1141	465	1606	0.0715481	0	0	0	0
18S	1365	G	3337	1585	4922	0.221121	0	0	7100	6634	13734	0.400415	0	0	1405	625	2030	0.265392	0	0	0	0
18S	1366	G	1381	808	2189	1.11583	0.0864105	0.527487	2762	1942	4704	0.81735	0.0668221	0.449801	402	291	693	1.48285	0.232676	0.597584	0.524957	0.0603588
18S	1367	U	891	875	1766	1.96338	0.29943	0.662674	1350	1729	3079	1.63797	0.261792	0.620997	110	529	639	2.09549	0.28721	0.677291	0.653654	0.0238505
18S	1368	U	2250	3264	5514	0.0697794	0	0.0652389	3586	8213	11799	0.403771	0	0	296	2421	2717	0.287524	0	0	0.0217463	0.0307539
18S	1369	A	1412	2192	3604	0.897032	0.119594	0.47293	2061	3289	5350	0.420351	0.00147693	0.295988	174	1677	1851	0.166319	0	0.142667	0.303862	0.134944
18S	1370	A	2102	2867	4969	0.508118	0.0514493	0.336967	2618	2926	5544	0.341823	0	0.25478	476	1360	1836	0.219512	0	0.180081	0.257276	0.0640728
18S	1371	U	1711	7928	9639	0.0861353	0	0	2121	3438	5559	0.466077	0	0.317947	327	2435	2762	0.103398	0	0	0.105982	0.149881
18S	1372	U	2409	8815	11224	0.12881	0	0	3449	3100	6549	0.250171	0	0.200134	423	2078	2501	0.0600897	0	0.056705	0.085613	0.0842226
18S	1373	C	5806	5810	11616	0.0723509	0	0	5454	2770	8224	0.0319797	0	0.0309924	1114	4411	5525	0.557568	0	0	0.0103308	0.0146099
18S	1374	C	5672	10848	16520	0.290939	0	0	5069	2116	7185	0.327179	0	0.246548	635	1955	2590	0.135237	0	0.119167	0.121905	0.100671
18S	1375	G	5779	2014	7793	0.740985	0	0.425644	4411	1458	5869	0.711798	0.0601185	0.41586	733	479	1212	1.54455	0.109473	0.607199	0.482901	0.0879827
18S	1376	A	8224	2971	11195	0.227499	0	0.185349	6180	3512	9692	0.0664122	0	0.0622823	1386	347	1733	0.761886	0	0.432568	0.226733	0.153975
18S	1377	U	23992	5162	29154	0.603328	0	0	16882	7295	24177	0.639364	0	0	5244	1355	6599	0.638288	0	0	0	0
18S	1378	A	12081	1814	13895	0.0444532	0	0	7292	4158	11450	0.0673022	0	0	2033	641	2674	0.0418816	0	0.0402125	0.0134042	0.0189563
18S	1379	A	8438	1875	10313	0.278855	0	0.218067	5844	2191	8035	0.370675	0	0.270457	1608	398	2006	0.358883	0	0.264198	0.250907	0.0233618
18S	1380	C	15356	5620	20976	0.464457	0	0	9080	5920	15000	0.322153	0	0	2438	757	3195	0.244431	0	0	0	0
18S	1381	G	8829	3722	12551	0.12377	0	0	5602	5340	10942	0.0508636	0	0	1491	736	2227	0.110114	0	0.0992315	0.0330772	0.0467782
18S	1382	A	4894	2059	6953	0.543091	0	0.351983	4268	6612	10880	0.0803643	0	0	1208	822	2030	0.196559	0	0.164338	0.172107	0.143801
18S	1383	A	47	55	102	100.546	0.964081	0.990247	28	791	819	11.9645	0.779668	0.922953	18	21	39	63.6086	0.946501	0.984903	0.966035	0.0305411	1	0.99327	0.922953	0.984903	0.967042	0.0313622
18S	1384	C	6717	4734	11451	0.360738	0	0	1955	11814	13769	0.418209	0	0	955	1965	2920	0.34306	0	0	0	0
18S	1385	G	4386	2936	7322	0.0886871	0	0	776	5710	6486	0.255028	0	0.20323	381	1158	1539	0.250065	0	0.200146	0.134459	0.0950849
18S	1386	A	1556	4213	5769	0.0387368	0	0.0372984	414	9601	10015	0.254768	0	0	250	3239	3489	0.547549	0	0	0.0124328	0.0175826
18S	1387	G	488	3091	3579	0.378048	0	0.274391	1037	5407	6444	0.107827	0	0.0973455	130	2419	2549	0.424092	0	0	0.123912	0.113584
18S	1388	A	57	3182	3239	0.28858	0	0.224006	333	4739	5072	0.315597	0	0.239925	52	1124	1176	0.226791	0	0.184994	0.216308	0.0230767
18S	1389	C	589	3125	3714	0.0273815	0	0	1040	5332	6372	0.041233	0	0	97	1434	1531	0.1986	0	0	0	0
18S	1390	U	659	2914	3573	0.0431325	0	0	653	6654	7307	0.172836	0	0	82	671	753	0.625449	0.0140512	0.3851	0.128367	0.181538
18S	1391	C	10	180	190	15.3976	0.838507	0.939315	138	1181	1319	3.7919	0.561138	0.79144	5	18	23	44.4171	0.929067	0.97888	0.903212	0.0806683	1
18S	1392	U	784	1730	2514	0.0198586	0	0	729	7155	7884	0.322827	0	0	121	432	553	0.598014	0	0.374647	0.124882	0.17661
18S	1393	G	555	1989	2544	0.134001	0	0	840	4169	5009	0.0745065	0	0.0693531	83	187	270	1.8852	0	0.65424	0.241198	0.293434
18S	1394	G	150	1882	2032	0.152577	0	0.132435	614	2013	2627	1.24856	0.171731	0.555365	63	352	415	1.06696	0	0.516799	0.401533	0.190931
18S	1395	C	205	1061	1266	0.993475	0.0124863	0.498561	1128	4881	6009	0.0801812	0	0	157	396	553	0.64292	0	0.391758	0.296773	0.214332
18S	1396	A	120	781	901	2.04499	0.273763	0.671836	1100	4201	5301	0.0543757	0	0.0515807	180	236	416	1.29987	0	0.565782	0.429733	0.270877
18S	1397	U	91	2285	2376	0.289151	0	0.224369	1049	7303	8352	0.338924	0	0	223	412	635	0.678249	0	0.40452	0.20963	0.165473
18S	1398	G	444	1673	2117	1.20831	0	0.547283	764	2690	3454	1.02745	0.0800679	0.506841	103	253	356	2.69048	0.309746	0.729586	0.59457	0.0968877
18S	1399	C	1008	1242	2250	1.493	0.0288431	0.598984	799	4408	5207	0.365933	0	0.267937	107	1686	1793	0.278428	0	0	0.288974	0.244986
18S	1400	U	1435	4490	5925	0.00150748	0	0	1678	9395	11073	0.382416	0	0	177	4122	4299	0.723196	0	0	0	0
18S	1401	A	656	4130	4786	0.447982	0	0.309428	1077	2800	3877	1.11645	0.132981	0.527574	128	1356	1484	0.101811	0	0.0924596	0.309821	0.177635
18S	1402	A	596	5043	5639	0.422417	0	0.297008	1140	3372	4512	0.93536	0.128163	0.483355	90	736	826	1.20106	0.0220268	0.545974	0.442113	0.105741
18S	1403	C	990	8818	9808	0.145283	0	0	3045	8079	11124	0.261657	0	0	141	1611	1752	0.000164797	0	0	0	0
18S	1404	U	1399	23475	24874	0.704386	0	0	6191	10231	16422	0.537104	0	0	306	2072	2378	0.289734	0	0	0	0
18S	1405	A	527	10692	11219	0.19019	0	0	3478	5931	9409	0.104277	0	0	177	1146	1323	0.343949	0	0.256068	0.0853561	0.120712
18S	1406	G	681	5182	5863	0.6714	0	0.40174	3095	4782	7877	0.0712998	0	0.0665624	247	2081	2328	0.330566	0	0	0.156101	0.175806
18S	1407	U	391	7924	8315	0.104742	0	0.0948215	3245	5418	8663	0.11511	0	0	132	1709	1841	0.263777	0	0	0.0316072	0.0446993
18S	1408	U	1100	12207	13307	0.388122	0	0	7215	5523	12738	0.47191	0	0	355	1771	2126	0.440516	0	0	0	0
18S	1409	A	227	6294	6521	0.26918	0	0.212115	1362	3170	4532	0.551205	0.015034	0.35539	83	683	766	0.591815	0.0575042	0.372091	0.313199	0.0718015
18S	1410	C	194	8863	9057	0.222074	0	0	407	4507	4914	0.214122	0	0.176389	125	703	828	0.240705	0	0.194195	0.123528	0.0876496
18S	1411	G	37	3027	3064	1.00417	0.120568	0.501122	58	3663	3721	0.321921	0	0.243574	18	295	313	1.82435	0.206103	0.646665	0.463787	0.166665
18S	1412	C	99	6463	6562	0.253565	0	0	437	4391	4828	0.161066	0	0	35	776	811	0.137069	0	0	0	0
18S	1413	G	39	3300	3339	0.413965	0	0.292831	288	1365	1653	1.27731	0.150949	0.561034	19	236	255	1.3339	0.0567462	0.57249	0.475452	0.129217
18S	1414	A	19	1728	1747	1.39977	0.180943	0.583433	102	956	1058	2.03439	0.206811	0.670654	26	165	191	1.52263	0	0.604837	0.619641	0.0371146
18S	1415	C	61	1693	1754	0.876094	0.0274344	0.467119	201	840	1041	1.41031	0.252303	0.585349	8	99	107	2.41708	0.295314	0.709274	0.587248	0.0988684
18S	1416	C	175	1967	2142	0.296837	0	0.228976	486	808	1294	0.742402	0.0619249	0.426269	37	40	77	3.30328	0.371848	0.769913	0.475052	0.223515
18S	1417	C	470	2088	2558	0.0951934	0	0	1148	707	1855	0.177987	0	0.151164	136	50	186	0.66322	0	0.400043	0.183736	0.164933
18S	1418	C	837	1292	2129	0.0568388	0	0.0538058	1593	753	2346	0.0920134	0	0	238	145	383	0.185735	0	0	0.0179353	0.0253643
18S	1419	C	1092	1140	2232	0.131597	0	0	1028	772	1800	0.208279	0	0.172456	227	117	344	0.114654	0	0	0.0574854	0.0812966
18S	1420	G	986	183	1169	0.718737	0.105204	0.418385	1394	600	1994	0.190677	0	0.160209	331	95	426	0.265079	0	0	0.192865	0.172359
18S	1421	A	564	179	743	1.82159	0.35155	0.645898	587	1555	2142	0.261466	0	0.207348	100	94	194	0.865128	0.0280018	0.465123	0.439456	0.179955
18S	1422	G	800	243	1043	1.07572	0.220878	0.51848	1084	569	1653	0.971739	0.180394	0.492985	96	182	278	0.383751	0	0.278047	0.429837	0.107835
18S	1423	C	2442	930	3372	0.418263	0	0	4255	993	5248	0.395182	0	0	409	204	613	0.392581	0	0	0	0
18S	1424	G	1931	514	2445	0.145953	0	0	2320	795	3115	0.201031	0	0.167426	305	349	654	0.420305	0	0	0.0558088	0.0789256
18S	1425	G	1373	334	1707	0.292571	0	0.226451	2603	494	3097	0.288476	0	0.223946	193	140	333	0.221989	0	0.182108	0.210835	0.0203384
18S	1426	U	1849	860	2709	0.231164	0	0	3241	855	4096	0.0289372	0	0.02813	248	96	344	0.143994	0	0.126189	0.0514397	0.0540889
18S	1427	C	1362	1031	2393	0.105495	0	0	4040	1442	5482	0.191053	0	0	233	167	400	0.0676642	0	0	0	0
18S	1428	G	1460	1635	3095	0.315084	0	0	5450	2306	7756	0.409537	0	0	314	178	492	0.266464	0	0	0	0
18S	1429	G	1562	847	2409	0.0115491	0	0	3532	712	4244	0.32925	0	0.24774	231	142	373	0.00778372	0	0.00774415	0.0851614	0.115004
18S	1430	C	1145	842	1987	0.254795	0	0.203139	2910	1950	4860	0.244115	0	0.196248	203	123	326	0.162215	0	0.139943	0.179777	0.028307
18S	1431	G	1601	382	1983	0.321606	0	0.243438	2974	1103	4077	0.655784	0.0944628	0.396115	190	47	237	0.623016	0.0868357	0.384859	0.341471	0.069472
18S	1432	U	732	650	1382	1.00346	0.167499	0.501045	2118	3256	5374	0.290582	0	0.225188	92	99	191	1.04936	0.188268	0.513348	0.413194	0.133035
18S	1433	C	1131	139	1270	1.17374	0.148216	0.540159	3117	3396	6513	0.0713949	0	0.0666469	137	117	254	0.501264	0	0.334769	0.313858	0.193875
18S	1434	C	2099	120	2219	0.1746	0	0.148703	4657	3067	7724	0.123846	0	0	256	70	326	0.110737	0	0.0999724	0.0828918	0.0618976
18S	1435	C	5002	136	5138	0.566904	0	0	9792	2459	12251	0.499736	0	0	443	74	517	0.336015	0	0	0	0
18S	1436	C	4434	188	4622	0.533797	0	0	8478	2813	11291	0.472787	0	0	605	110	715	0.575854	0	0	0	0
18S	1437	C	3969	300	4269	0.510679	0	0	7491	3046	10537	0.462018	0	0	470	106	576	0.448045	0	0	0	0
18S	1438	A	2083	114	2197	0.0150996	0	0	3094	1544	4638	0.266013	0	0.210154	231	49	280	0.211507	0	0.175096	0.128417	0.0919254
18S	1439	A	904	122	1026	1.09945	0.0392561	0.523927	2284	845	3129	0.740501	0.0510641	0.425531	114	47	161	1.14396	0.0477814	0.535115	0.494858	0.0492339
18S	1440	C	193	25	218	8.71563	0.695765	0.897495	351	652	1003	4.04675	0.499401	0.802011	10	55	65	4.39226	0.498785	0.816844	0.838783	0.0419547	1
18S	1441	U	1175	223	1398	0.269724	0	0.212547	2179	2022	4201	0.0621477	0	0	158	286	444	0.34814	0	0	0.0708491	0.100196
18S	1442	U	37	19	56	31.2368	0.825911	0.969507	35	130	165	21.8232	0.802876	0.956437	1	5	6	47.954	0.921036	0.98244	0.969461	0.0106154	1	0.970278	0.956437	0.98244	0.969718	0.0106227
18S	1443	C	649	866	1515	0.146072	0	0.127528	966	1834	2800	0.13563	0	0.119469	133	295	428	0.194535	0	0	0.0823322	0.0583106
18S	1444	U	423	857	1280	0.542779	0	0.351997	1039	1279	2318	0.329443	0	0.247886	81	139	220	0.891202	0	0.472366	0.357416	0.0917238
18S	1445	U	649	845	1494	0.519836	0	0.342185	1075	1192	2267	0.439104	0	0.305217	86	236	322	0.607293	0	0.378565	0.341989	0.0299445
18S	1446	A	656	1027	1683	0.54329	0	0.352169	760	1584	2344	0.516825	0	0.340824	77	338	415	0.501095	0	0.334355	0.342449	0.00736276
18S	1447	G	139	360	499	5.39969	0.663137	0.844006	147	94	241	16.5519	0.858507	0.943248	30	41	71	9.71759	0.7547	0.907872	0.898375	0.0410681	1
18S	1448	A	1968	2759	4727	0.366472	0	0	2399	3166	5565	0.314361	0	0	357	299	656	0.158075	0	0.136678	0.0455593	0.0644306
18S	1449	G	4439	1185	5624	0.434714	0	0	5065	2711	7776	0.481558	0	0	1322	257	1579	0.538249	0	0	0	0
18S	1450	G	4850	1422	6272	0.46251	0	0	4735	2064	6799	0.357309	0	0	842	204	1046	0.206251	0	0	0	0
18S	1451	G	4110	922	5032	0.252145	0	0	3872	1635	5507	0.122622	0	0	1504	269	1773	0.568715	0	0	0	0
18S	1452	A	2616	1132	3748	0.0700335	0	0.0654661	3336	2142	5478	0.093979	0	0	1347	103	1450	0.456651	0	0	0.021822	0.030861
18S	1453	C	3489	1246	4735	0.177642	0	0	2868	2485	5353	0.0616382	0	0	799	211	1010	0.215167	0	0	0	0
18S	1454	A	1289	1007	2296	0.836889	0.177186	0.455709	943	1939	2882	0.9432	0.224553	0.485471	180	146	326	1.55763	0.281871	0.609742	0.516974	0.0667124
18S	1455	A	479	1568	2047	0.958024	0.152279	0.489403	1090	4169	5259	0.0264871	0	0	250	209	459	0.620242	0.0370551	0.383322	0.290908	0.210213
18S	1456	G	3776	855	4631	0.254054	0	0	2420	2168	4588	0.100387	0	0.0912472	387	135	522	0.171638	0	0.146734	0.0793269	0.0604938
18S	1457	U	3410	1765	5175	0.377928	0	0	1717	5265	6982	0.300439	0	0	178	164	342	0.580337	0	0.367902	0.122634	0.173431
18S	1458	G	2386	981	3367	0.00241488	0	0.00240978	1252	2856	4108	0.312985	0	0.238421	102	215	317	0.346471	0	0.25792	0.16625	0.116126
18S	1459	G	1477	1004	2481	0.348129	0	0.258308	835	2751	3586	0.499932	0	0.333365	38	220	258	0.313085	0	0.239138	0.276937	0.040661
18S	1460	C	1737	1268	3005	0.0165927	0	0.0163273	2268	4760	7028	0.312569	0	0	101	295	396	0.343577	0	0	0.00544242	0.00769674
18S	1461	G	1149	663	1812	0.760164	0.0322548	0.432007	588	1987	2575	1.128	0.125339	0.530172	22	266	288	0.123952	0	0	0.320726	0.230301
18S	1462	U	1034	1020	2054	0.597702	0.00273692	0.374215	905	4599	5504	0.0704128	0	0	21	99	120	1.22029	0.108994	0.551663	0.308626	0.229941
18S	1463	U	2744	1407	4151	0.283047	0	0	1636	7323	8959	0.487211	0	0	41	100	141	0.704773	0	0.415127	0.138376	0.195693
18S	1464	C	3890	1130	5020	0.43482	0	0	1868	6253	8121	0.462387	0	0	62	124	186	0.20309	0	0.16956	0.0565202	0.0799316
18S	1465	A	1639	364	2003	0.62867	0.0177792	0.386121	806	1937	2743	0.731406	0.0013708	0.422524	22	30	52	3.43145	0.339287	0.777651	0.528765	0.176615
18S	1466	G	884	171	1055	2.37885	0.419573	0.704239	581	970	1551	2.03947	0.299167	0.671137	16	75	91	1.643	0.0945126	0.624208	0.666528	0.0328344
18S	1467	C	1698	1331	3029	0.150286	0	0.130689	774	4427	5201	0.226458	0	0	31	207	238	0.0456067	0	0.0437927	0.0581604	0.054312
18S	1468	C	2566	2303	4869	0.282177	0	0	1222	3280	4502	0.0919436	0	0	53	574	627	0.63443	0	0	0	0
18S	1469	A	1354	1927	3281	0.146076	0	0.127492	574	1946	2520	0.623893	0.0160625	0.38429	38	129	167	0.945238	0	0.487416	0.333066	0.151337
18S	1470	C	1601	2506	4107	0.115834	0	0	1035	1422	2457	0.523398	0	0.343664	68	97	165	1.28701	0.0810917	0.564235	0.302633	0.232168
18S	1471	C	1464	2971	4435	0.202239	0	0	380	2177	2557	0.449987	0	0.310422	88	122	210	1.26029	0.00251299	0.558751	0.289725	0.228578
18S	1472	C	1298	4027	5325	0.348723	0	0	470	3115	3585	0.086565	0	0.079689	99	331	430	0.357077	0	0.263573	0.114421	0.11037
18S	1473	G	2006	2063	4069	0.112992	0	0	1682	2623	4305	0.0660964	0	0	274	375	649	0.00813675	0	0.00808342	0.00269447	0.00381056
18S	1474	A	2058	2235	4293	0.193935	0	0	925	3713	4638	0.127183	0	0	168	326	494	0.60422	0.000636129	0.377119	0.125706	0.177776
18S	1475	G	1070	1195	2265	0.520089	0.12481	0.342243	1342	2092	3434	0.212945	0	0.175603	216	486	702	0.17419	0	0.148529	0.222125	0.0856526
18S	1476	A	1631	963	2594	0.272087	0.0158443	0.213955	1068	2197	3265	0.329224	0	0.247738	225	605	830	0.0864821	0	0.0796866	0.18046	0.07258
18S	1477	U	1456	1679	3135	0.00739442	0	0.00734246	2006	5135	7141	0.451153	0	0	334	1307	1641	0.455813	0	0	0.00244749	0.00346127
18S	1478	U	939	1578	2517	0.234273	0	0.189868	2033	4828	6861	0.438423	0	0	276	1554	1830	0.508405	0	0	0.0632892	0.0895045
18S	1479	G	753	1319	2072	0.657576	0	0.396825	1916	1704	3620	0.157676	0	0.136233	258	720	978	0.0250823	0	0.024493	0.18585	0.156
18S	1480	A	1234	1450	2684	0.267072	0	0.210841	2764	1860	4624	0.182674	0	0	375	1175	1550	0.422845	0	0	0.0702803	0.0993914
18S	1481	G	1529	626	2155	0.610606	0	0.379225	1085	1106	2191	0.699625	0	0.411745	317	249	566	0.678875	0	0.404788	0.398586	0.013982
18S	1482	C	1260	2030	3290	0.0832472	0	0.0768713	1147	2802	3949	0.167246	0	0	355	538	893	0.0558166	0	0	0.0256238	0.0362375
18S	1483	A	2375	1794	4169	0.122816	0	0	878	1201	2079	0.557489	0	0.358052	775	178	953	0.218565	0	0	0.119351	0.168787
18S	1484	A	979	2132	3111	0.200268	0	0.166897	370	986	1356	1.06775	0	0.516566	259	80	339	0.984935	0.0605096	0.496941	0.393468	0.16041
18S	1485	U	1899	8634	10533	0.718483	0	0	852	4059	4911	0.593958	0	0	366	225	591	0.137481	0	0	0	0
18S	1486	A	622	2367	2989	0.3233	0	0.244375	243	828	1071	1.12826	0.0655849	0.530366	201	72	273	0.719303	0	0.419259	0.398	0.117719
18S	1487	A	326	1874	2200	0.844384	0	0.457926	204	777	981	1.15021	0.020886	0.535184	107	27	134	1.87119	0.249243	0.653398	0.548836	0.080383
18S	1488	C	792	3408	4200	0.0564945	0	0	800	1321	2121	0.0465808	0	0	240	83	323	0.0225995	0	0.0221669	0.00738897	0.0104496
18S	1489	A	446	3484	3930	0.0156788	0	0	514	914	1428	0.366954	0	0.268584	131	25	156	0.906086	0	0.476959	0.248514	0.195234
18S	1490	G	10	175	185	21.4836	0.840726	0.955752	22	14	36	56.5805	0.933183	0.983094	10	0	10	23.4828	0.88326	0.96273	0.967192	0.0116	1
18S	1491	G	566	3113	3679	0.0124909	0	0	591	939	1530	0.273612	0	0.214942	167	19	186	0.277124	0	0.217903	0.144282	0.10203
18S	1492	U	969	4099	5068	0.415195	0	0	1033	1694	2727	0.39444	0	0	284	45	329	0.390943	0	0	0	0
18S	1493	C	957	3239	4196	0.295754	0	0	956	1757	2713	0.371641	0	0	199	38	237	0.0814659	0	0	0	0
18S	1494	U	1157	4680	5837	0.549581	0	0	1024	2843	3867	0.599405	0	0	309	48	357	0.40419	0	0	0	0
18S	1495	G	1089	771	1860	0.526933	0	0.345214	557	655	1212	0.512714	0	0.339121	195	21	216	0.129493	0	0.115117	0.266484	0.107062
18S	1496	U	1094	1690	2784	0.0864393	0	0	688	1473	2161	0.202955	0	0	130	59	189	0.464854	0	0.318482	0.106161	0.150134
18S	1497	G	509	549	1058	1.59866	0.273275	0.615409	464	196	660	1.94236	0.307063	0.660476	61	111	172	0.909377	0.0991315	0.477715	0.584534	0.0777406
18S	1498	A	228	583	811	2.28336	0.344637	0.695695	324	623	947	1.03347	0.124525	0.508495	44	97	141	1.48169	0.241852	0.598748	0.600979	0.0764405
18S	1499	U	106	1352	1458	0.706184	0	0.414063	175	1279	1454	0.33748	0	0.252455	23	330	353	0.00624608	0	0.00622478	0.224248	0.16769
18S	1500	G	77	1352	1429	0.69474	0.00591604	0.410108	63	702	765	1.56385	0.125854	0.610273	19	246	265	0.425898	0	0.299477	0.439953	0.128625
18S	1501	C	222	1745	1967	0.110614	0	0.099643	98	2340	2438	0.322354	0	0	28	545	573	0.386179	0	0	0.0332143	0.0469721
18S	1502	C	761	2113	2874	0.26839	0	0	201	2036	2237	0.248307	0	0	47	576	623	0.435951	0	0	0	0
18S	1503	C	514	2378	2892	0.278861	0	0	132	1734	1866	0.0812355	0	0	16	770	786	0.576041	0	0	0	0
18S	1504	U	560	2904	3464	0.416203	0	0	158	2421	2579	0.371955	0	0	17	250	267	0.429934	0	0.301453	0.100484	0.142107
18S	1505	U	901	2901	3802	0.488173	0	0	376	3840	4216	0.668327	0	0	104	449	553	0.398716	0	0	0	0
18S	1506	A	576	1847	2423	0.169454	0	0	290	469	759	1.20997	0.0722892	0.547831	31	100	131	1.73182	0.278124	0.635706	0.394513	0.28126
18S	1507	G	201	935	1136	0.781931	0.156562	0.439028	139	429	568	1.81921	0.228236	0.645694	10	220	230	0.38961	0	0.28125	0.455324	0.149229
18S	1508	A	113	844	957	0.937242	0.15011	0.484063	149	392	541	1.66197	0.12413	0.624772	10	130	140	1.05658	0.0371391	0.515534	0.541456	0.0602977
18S	1509	U	118	1382	1500	0.0484196	0	0.0462128	217	1317	1534	0.193869	0	0	9	213	222	0.125012	0	0.111566	0.0525928	0.0457694
18S	1510	G	82	723	805	0.856341	0.0415343	0.461614	104	317	421	2.24971	0.089708	0.692785	12	150	162	0.515542	0	0.341553	0.498651	0.145762
18S	1511	U	73	799	872	0.48516	0	0.326924	158	1060	1218	0.00778416	0	0	17	137	154	0.69914	0	0.413035	0.246653	0.177918
18S	1512	C	134	1239	1373	0.179953	0	0	273	444	717	0.652244	0	0.395096	30	295	325	0.227607	0	0	0.131699	0.18625
18S	1513	C	133	851	984	0.295409	0	0.228222	223	583	806	0.594245	0.00677563	0.373034	38	72	110	1.75526	0.277769	0.639147	0.413468	0.170178
18S	1514	G	275	255	530	1.53526	0.101551	0.606013	450	422	872	0.534275	0	0.348487	49	63	112	1.78083	0.228498	0.642439	0.532313	0.130833
18S	1515	G	449	262	711	0.992525	0.000767804	0.498476	856	861	1717	0.228127	0	0	164	140	304	0.0424044	0	0.0408077	0.179761	0.22598
18S	1516	G	1341	229	1570	0.148865	0	0	2033	685	2718	0.560251	0	0	419	241	660	0.572651	0	0	0	0
18S	1517	G	537	397	934	0.586702	0	0.370011	964	453	1417	0.0123727	0	0	163	335	498	0.384213	0	0	0.123337	0.174425
18S	1518	C	1204	962	2166	0.366764	0	0	1414	641	2055	0.371547	0	0	235	292	527	0.434112	0	0	0	0
18S	1519	U	1203	3000	4203	0.727376	0	0	1127	715	1842	0.274317	0	0	230	205	435	0.326325	0	0	0	0
18S	1520	G	393	284	677	1.26005	0	0.557895	308	280	588	1.4707	0.247481	0.595666	45	56	101	2.15556	0.278271	0.685228	0.61293	0.0533972
18S	1521	C	845	975	1820	0.211581	0	0	797	409	1206	0.149314	0	0.13001	184	157	341	0.179402	0	0	0.0433365	0.0612871
18S	1522	A	315	388	703	1.20063	0.0450997	0.545937	355	219	574	1.45351	0.257893	0.59284	17	71	88	2.21698	0.389977	0.691565	0.610114	0.0606939
18S	1523	C	651	498	1149	0.259768	0	0.206346	659	659	1318	0.0410075	0	0	70	117	187	0.314539	0	0.240249	0.148865	0.106169
18S	1524	G	393	262	655	1.29795	0.112271	0.565205	448	356	804	0.729662	0.0875138	0.422155	51	80	131	0.772306	0.0102756	0.437634	0.474998	0.0640979
18S	1525	C	617	705	1322	0.000545897	0	0	1001	714	1715	0.265372	0	0	93	124	217	0.0703874	0	0	0	0
18S	1526	G	584	352	936	0.289067	0	0.224431	666	385	1051	0.418589	0	0.295272	89	87	176	0.233584	0	0.190225	0.236643	0.0437458
18S	1527	C	1025	1016	2041	0.472467	0	0	1317	424	1741	0.0990879	0	0	120	55	175	0.408902	0	0.291402	0.0971341	0.137368
18S	1528	G	772	438	1210	0.0668318	0	0	1122	153	1275	0.470951	0	0.320338	131	36	167	0.91918	0	0.480434	0.266924	0.19974
18S	1529	C	836	544	1380	0.177215	0	0	1505	180	1685	0.256946	0	0.204517	346	14	360	0.0565405	0	0.0536554	0.0860576	0.0865805
18S	1530	U	1017	522	1539	0.277835	0	0	2209	234	2443	0.114357	0	0	208	20	228	1.02678	0.0283968	0.507701	0.169234	0.239333
18S	1531	A	198	258	456	1.65009	0.305982	0.623168	906	66	972	1.48625	0.1564	0.598035	138	7	145	2.62291	0.363329	0.72535	0.648851	0.0550573
18S	1532	C	858	189	1047	0.0681934	0	0.063897	3817	143	3960	0.460509	0	0	576	14	590	0.0956007	0	0	0.021299	0.0301213
18S	1533	A	343	196	539	1.15658	0.19443	0.536765	2376	35	2411	0.0208633	0	0	522	5	527	0.128325	0	0.113922	0.216895	0.230914
18S	1534	C	877	193	1070	0.0439672	0	0	4553	55	4608	0.546867	0	0	1433	22	1455	0.637179	0	0	0	0
18S	1535	U	973	472	1445	0.351644	0	0	3764	438	4202	0.507027	0	0	1104	20	1124	0.476553	0	0	0	0
18S	1536	G	1135	219	1354	0.307659	0	0	1632	104	1736	0.337414	0	0.252397	787	30	817	0.235792	0	0	0.0841324	0.118981
18S	1537	A	353	204	557	0.87965	0.0381842	0.468433	455	100	555	3.45064	0.391494	0.775627	431	17	448	0.482529	0	0.325967	0.523342	0.187634
18S	1538	C	1087	196	1283	0.139192	0	0	1336	212	1548	0.659243	0	0.39747	502	52	554	0.194735	0	0.16324	0.186903	0.163127
18S	1539	U	517	398	915	0.322914	0	0.244294	270	822	1092	1.41359	0.107291	0.585902	299	189	488	0.310384	0	0.237235	0.35581	0.162725
18S	1540	G	273	314	587	1.32332	0.213157	0.569998	410	1048	1458	0.932046	0.0341181	0.482585	154	274	428	0.516213	0	0.340986	0.464523	0.094362
18S	1541	G	257	201	458	2.38652	0.417223	0.705165	473	709	1182	1.7188	0.252542	0.632388	174	245	419	0.556667	0	0.35815	0.565234	0.149415
18S	1542	C	799	580	1379	0.172496	0	0.14721	1545	1440	2985	0.137553	0	0.120956	340	180	520	0.301109	0	0.231767	0.166644	0.0472796
18S	1543	U	970	955	1925	0.0535306	0	0	3148	1237	4385	0.10212	0	0	349	157	506	0.481438	0.0393478	0.325413	0.108471	0.153401
18S	1544	C	2370	592	2962	0.333138	0	0	5063	779	5842	0.276884	0	0	558	183	741	0.0337376	0	0.0326792	0.0108931	0.0154051
18S	1545	A	760	999	1759	0.348819	0	0.25872	3037	765	3802	0.271768	0	0.213737	264	144	408	1.10766	0.171564	0.526151	0.332869	0.137899
18S	1546	G	1471	635	2106	0.212002	0	0.174988	4547	741	5288	0.0409907	0	0	839	103	942	0.0838577	0	0	0.0583292	0.0824899
18S	1547	C	2135	1151	3286	0.175973	0	0	7389	1188	8577	0.394172	0	0	1479	81	1560	0.417959	0	0	0	0
18S	1548	G	2293	671	2964	0.0277609	0	0.0270199	6123	631	6754	0.12141	0	0	1323	152	1475	0.291742	0	0	0.00900664	0.0127373
18S	1549	U	3003	1275	4278	0.262546	0	0	7797	1598	9395	0.342564	0	0	1339	210	1549	0.245713	0	0	0	0
18S	1550	G	2380	1051	3431	0.0404623	0	0	3114	412	3526	0.966046	0.119211	0.491436	462	38	500	1.67787	0.211191	0.627036	0.372824	0.269376
18S	1551	U	2318	1563	3881	0.167228	0	0	3676	309	3985	0.737147	0.045654	0.424405	849	16	865	0.570862	0	0.363674	0.262693	0.187399
18S	1552	G	2192	547	2739	0.223358	0	0.182632	4610	419	5029	0.369951	0	0.270086	912	11	923	0.54614	0	0.353475	0.268731	0.0697531
18S	1553	C	3294	679	3973	0.206965	0	0	7744	436	8180	0.209424	0	0	1910	14	1924	0.306049	0	0	0	0
18S	1554	C	3888	389	4277	0.299361	0	0	8868	391	9259	0.347939	0	0	2080	103	2183	0.403856	0	0	0	0
18S	1555	U	4215	488	4703	0.419666	0	0	10977	1236	12213	0.565198	0	0	2265	183	2448	0.50417	0	0	0	0
18S	1556	A	1242	166	1408	0.986397	0.198441	0.496753	3090	1502	4592	0.222788	0	0.182229	726	143	869	0.539847	0	0.350847	0.343276	0.128515
18S	1557	C	1996	239	2235	0.0757603	0	0.0704542	4148	1341	5489	0.0565209	0	0	965	361	1326	0.062815	0	0	0.0234847	0.0332124
18S	1558	C	1227	287	1514	0.459399	0	0.314929	2798	1252	4050	0.215645	0	0.177427	627	581	1208	0.00829887	0	0	0.164119	0.128913
18S	1559	C	1438	268	1706	0.17065	0	0.145847	1636	1664	3300	0.370931	0	0.270629	265	592	857	0.36857	0	0.26954	0.228672	0.0585678
18S	1560	U	1476	788	2264	0.269061	0	0	1734	1077	2811	0.404378	0	0.288014	311	878	1189	0.170626	0	0	0.0960047	0.135771
18S	1561	A	547	290	837	0.836317	0.0258201	0.455728	491	1052	1543	1.27886	0.148797	0.561344	87	402	489	0.86229	0.0203161	0.463535	0.493536	0.0480539
18S	1562	C	245	633	878	0.481115	0.0086424	0.325083	520	1691	2211	0.312628	0	0.238252	113	800	913	0.212132	0	0	0.187778	0.13743
18S	1563	G	50	428	478	1.71137	0.309119	0.631669	242	2170	2412	0.155367	0	0.134522	25	398	423	0.692584	0.0470873	0.409758	0.391983	0.203348
18S	1564	C	310	817	1127	0.00210796	0	0	356	1558	1914	0.39982	0.0119205	0.285729	53	667	720	0.179273	0	0	0.095243	0.134694
18S	1565	C	189	1308	1497	0.308708	0	0	657	1456	2113	0.264039	0	0.208963	59	720	779	0.346467	0	0	0.0696544	0.0985062
18S	1566	G	200	584	784	0.434805	0	0.303311	876	1034	1910	0.506489	0.0826828	0.336322	53	106	159	2.60361	0.309899	0.723756	0.454463	0.190895
18S	1567	G	341	341	682	0.618009	0.0393856	0.382302	901	1889	2790	0.0477527	0	0.0455919	115	71	186	1.78015	0.130572	0.641542	0.356479	0.24398
18S	1568	C	715	717	1432	0.237699	0	0	1918	2381	4299	0.28539	0	0	236	233	469	0.115296	0	0.103574	0.0345247	0.0488254
18S	1569	A	540	618	1158	0.0633688	0	0.0596409	1070	2676	3746	0.0901284	0	0	232	164	396	0.338483	0	0.253362	0.104334	0.108155
18S	1570	G	365	381	746	0.961505	0.153391	0.490522	641	1733	2374	0.59709	0.0922106	0.37396	93	94	187	2.15278	0.251057	0.683973	0.516152	0.127853
18S	1571	G	589	316	905	0.745217	0.132024	0.427276	1120	2607	3727	0.0119099	0	0.0117728	205	140	345	0.700096	0	0.412499	0.283849	0.192482
18S	1572	C	836	1210	2046	0.129914	0	0	1368	4038	5406	0.272663	0	0	387	863	1250	0.548006	0	0	0	0
18S	1573	G	755	629	1384	0.562944	0	0.360348	763	2753	3516	0.279515	0	0.218503	161	197	358	1.23021	0	0.552301	0.377051	0.136783
18S	1574	C	703	1110	1813	0.298701	0	0.230098	949	4644	5593	0.187417	0	0	145	1079	1224	0.362268	0	0	0.0766993	0.108469
18S	1575	G	1385	1001	2386	0.08847	0	0.0813105	1056	4210	5266	0.0260743	0	0	201	476	677	0.442035	0	0.30685	0.129387	0.129802
18S	1576	G	2275	967	3242	0.125402	0	0	2037	2443	4480	0.326078	0	0.245938	439	362	801	0.374993	0	0.272971	0.17297	0.122805
18S	1577	G	1515	953	2468	0.365164	0	0.267566	1575	792	2367	2.05018	0.376228	0.672244	302	189	491	1.71021	0.301446	0.631498	0.52377	0.181925
18S	1578	U	2562	3517	6079	0.466844	0	0	3698	3438	7136	0.0533215	0	0.050629	708	1040	1748	0.224509	0	0	0.0168763	0.0238667
18S	1579	A	1878	2274	4152	0.107058	0	0	3413	3348	6761	0.244449	0	0.196455	643	1294	1937	0.24124	0	0	0.065485	0.0926098
18S	1580	A	887	1686	2573	0.634274	0.0712936	0.3882	2068	4404	6472	0.456093	0.0922428	0.313264	364	603	967	0.816058	0.166863	0.449613	0.383692	0.0557554
18S	1581	C	2540	1945	4485	0.0916481	0	0	5794	6675	12469	0.250154	0	0	1289	941	2230	0.24564	0	0	0	0
18S	1582	C	1885	2699	4584	0.108126	0	0	6526	7355	13881	0.312766	0	0	1029	1064	2093	0.127831	0	0	0	0
18S	1583	C	2148	3999	6147	0.385755	0	0	7165	9393	16558	0.438994	0	0	1084	1611	2695	0.345479	0	0	0	0
18S	1584	G	1837	1754	3591	0.0901881	0	0.0827482	5653	6541	12194	0.204988	0	0	924	1225	2149	0.15278	0	0	0.0275827	0.0390079
18S	1585	U	2002	2575	4577	0.251269	0	0	5560	7179	12739	0.288126	0	0	944	1422	2366	0.284716	0	0	0	0
18S	1586	U	2054	3661	5715	0.47589	0	0	5025	7499	12524	0.332075	0	0	827	1447	2274	0.315165	0	0	0	0
18S	1587	G	757	1251	2008	0.580178	0.117202	0.367276	2436	5429	7865	0.0215597	0	0.0211074	274	942	1216	0.276344	0	0.216652	0.201678	0.141719
18S	1588	A	633	1505	2138	0.283523	0	0.220975	1910	2660	4570	0.565549	0.127477	0.361297	206	1826	2032	0.389146	0	0	0.194091	0.148719
18S	1589	A	170	912	1082	1.27228	0.182298	0.560141	502	1886	2388	1.56789	0.296813	0.610675	40	321	361	2.37581	0.435938	0.704351	0.625056	0.0597455
18S	1590	C	90	1049	1139	0.770117	0	0.435281	492	1772	2264	1.15417	0.152307	0.535893	70	499	569	0.693216	0.00325805	0.409833	0.460336	0.054428
18S	1591	C	68	1166	1234	0.443653	0	0.307485	208	2058	2266	0.734353	0	0.423524	14	550	564	0.375359	0	0.273269	0.334759	0.0643016
18S	1592	C	59	1351	1410	0.034483	0	0.0333564	342	1770	2112	0.436399	0	0.303915	12	388	400	0.510723	0	0.338624	0.225299	0.136461
18S	1593	C	78	1575	1653	0.328127	0	0	608	1451	2059	0.0940129	0	0.0859722	39	249	288	0.56609	0	0.362267	0.149413	0.154549
18S	1594	A	108	532	640	0.713989	0.0398912	0.416945	446	964	1410	0.312143	0	0.238016	10	125	135	1.72451	0	0.634674	0.429879	0.162193
18S	1595	U	127	415	542	0.819644	0.0395097	0.450898	520	965	1485	0.0682593	0	0.063938	13	130	143	0.696991	0.0296626	0.412409	0.309082	0.174054
18S	1596	U	161	637	798	0.133486	0	0.117896	652	1171	1823	0.210423	0	0	15	173	188	0.103057	0	0.0938789	0.0705917	0.0508698
18S	1597	C	116	1530	1646	0.52708	0	0	449	935	1384	0.109667	0	0.0988931	18	155	173	0.0708812	0	0.0665468	0.0551466	0.0411699
18S	1598	G	78	393	471	0.967538	0.00867031	0.492281	323	258	581	2.24231	0.180385	0.691944	7	53	60	2.35301	0.0343673	0.705208	0.629811	0.0973993
18S	1599	U	109	522	631	0.668899	0	0.401183	345	541	886	1.61897	0	0.618436	5	96	101	1.47734	0	0.598711	0.539443	0.0980959
18S	1600	G	60	278	338	2.48666	0.158446	0.713796	551	264	815	2.40889	0.264478	0.706904	26	59	85	2.65401	0.165525	0.728646	0.716449	0.00907243
18S	1601	A	144	334	478	1.80701	0.163792	0.644228	781	307	1088	2.04612	0.315173	0.671916	46	46	92	3.24875	0.392494	0.766576	0.69424	0.0523838
18S	1602	U	80	533	613	1.54206	0.222165	0.607006	901	584	1485	1.71383	0.351249	0.631674	34	60	94	4.0869	0.56751	0.805083	0.681254	0.088137
18S	1603	G	788	355	1143	0.581906	0.0420892	0.368054	3718	304	4022	0.101052	0	0.0917986	304	56	360	0.639366	0.0975918	0.390668	0.283507	0.135872
18S	1604	G	1152	796	1948	0.00991962	0	0.00982718	6454	627	7081	0.311044	0	0	611	139	750	0.0517236	0	0	0.00327573	0.00463258
18S	1605	G	1946	2205	4151	0.508197	0	0	8115	1189	9304	0.4165	0	0	1045	213	1258	0.367629	0	0	0	0
18S	1606	G	1581	929	2510	0.0242002	0	0	6361	552	6913	0.090774	0	0	785	208	993	0.0402973	0	0	0	0
18S	1607	A	1231	1360	2591	0.00101595	0	0	5192	1875	7067	0.0660268	0	0	640	407	1047	0.00901187	0	0	0	0
18S	1608	U	1412	1601	3013	0.12463	0	0	5211	4168	9379	0.302439	0	0	576	397	973	0.135387	0	0.119351	0.0397836	0.0562625
18S	1609	C	1051	3157	4208	0.398039	0	0	1437	5604	7041	0.0150115	0	0	246	1526	1772	0.409118	0	0	0	0
18S	1610	G	688	2635	3323	0.221624	0	0	2397	6229	8626	0.229283	0	0	219	1778	1997	0.487866	0	0	0	0
18S	1611	G	405	3309	3714	0.362563	0	0	564	8222	8786	0.299858	0	0	41	1337	1378	0.252163	0	0	0	0
18S	1612	G	380	1852	2232	0.0388565	0	0.0374193	227	6020	6247	0.0407562	0	0	32	1222	1254	0.242258	0	0	0.0124731	0.0176396
18S	1613	G	212	1161	1373	0.600873	0.0731552	0.375512	218	3154	3372	0.710011	0.130298	0.41528	18	734	752	0.19727	0	0.16495	0.318581	0.10984
18S	1614	A	208	1099	1307	0.510933	0	0.338328	176	3435	3611	0.432715	0	0.302083	17	399	416	0.968505	0.112076	0.4926	0.377671	0.0826038
18S	1615	U	298	899	1197	0.458032	0	0.314324	319	4316	4635	0.0467237	0	0	18	348	366	0.948168	0.0343755	0.487379	0.267234	0.201739
18S	1616	U	215	1002	1217	0.225406	0	0.184067	388	4251	4639	0.135105	0	0	28	514	542	0.0346839	0	0.033581	0.0725494	0.0800379
18S	1617	G	212	401	613	1.1856	0	0.542863	307	1591	1898	0.966538	0.0321676	0.491624	20	179	199	1.28894	0.0351695	0.56435	0.532946	0.0305074
18S	1618	C	739	1566	2305	0.60437	0	0	1631	3911	5542	0.511079	0	0	128	338	466	0.306995	0	0	0	0
18S	1619	A	302	369	671	0.397569	0	0.284775	537	682	1219	1.2447	0.103568	0.554709	40	95	135	1.00106	0.0543976	0.50211	0.447198	0.11684
18S	1620	A	317	220	537	0.549215	0	0.354938	729	573	1302	0.847796	0	0.459005	45	11	56	2.92651	0.349706	0.748666	0.52087	0.166585
18S	1621	U	234	328	562	0.285021	0	0.222109	1140	581	1721	0.210388	0	0.173902	104	14	118	0.539402	0	0.352321	0.249444	0.0753598
18S	1622	U	659	466	1125	0.477689	0	0	3048	480	3528	0.550549	0	0	300	32	332	0.606807	0	0	0	0
18S	1623	A	124	205	329	0.991717	0	0.498679	414	382	796	1.10309	0	0.524823	49	1	50	1.7061	0	0.635066	0.552856	0.0591028
18S	1624	U	81	104	185	2.71738	0	0.732052	232	191	423	2.9577	0.142002	0.747774	20	5	25	4.19145	0.0256795	0.813402	0.764409	0.0352325	1
18S	1625	U	23	18	41	15.7656	0.748056	0.941691	50	140	190	8.18645	0.43908	0.891652	3	1	4	26.0756	0.739356	0.970233	0.934526	0.0324783	1
18S	1626	C	26	56	82	8.78554	0.659937	0.898915	76	240	316	5.16386	0.400078	0.838193	12	4	16	8.84641	0.520849	0.90384	0.880316	0.0298532	1
18S	1627	C	201	24	225	3.12999	0.453171	0.758682	378	786	1164	0.869032	0	0.465177	56	9	65	2.30589	0.172746	0.700721	0.641527	0.126923
18S	1628	C	675	108	783	0.265859	0	0.210234	721	903	1624	0.499644	0	0.333312	72	29	101	1.70349	0.225564	0.632401	0.391982	0.177271
18S	1629	C	1188	356	1544	0.342654	0	0	1195	1194	2389	0.197318	0	0.164857	193	65	258	0.352853	0	0.261568	0.142142	0.107986
18S	1630	A	965	480	1445	0.202236	0	0	1019	1693	2712	0.244125	0	0.19628	152	75	227	0.970809	0.103792	0.493693	0.229991	0.202954
18S	1631	U	1474	601	2075	0.411009	0	0	1283	5243	6526	0.455673	0	0	218	218	436	0.191838	0	0.16127	0.0537565	0.0760232
18S	1632	G	943	1088	2031	0.354664	0	0	1000	2730	3730	0.153248	0	0.132914	229	405	634	0.101085	0	0	0.0443048	0.0626564
18S	1633	A	977	900	1877	0.281186	0	0	1612	3344	4956	0.0930065	0	0	325	518	843	0.276132	0	0	0	0
18S	1634	A	507	792	1299	0.095453	0	0.0871969	1096	3204	4300	0.12208	0	0.108821	267	565	832	0.198626	0	0	0.0653392	0.0470376
18S	1635	C	308	1183	1491	0.0807417	0	0	2167	6668	8835	0.496441	0	0	655	772	1427	0.55929	0	0	0	0
18S	1636	G	220	903	1123	0.19485	0	0.163196	1685	4078	5763	0.176718	0	0	406	571	977	0.310327	0	0	0.0543987	0.0769314
18S	1637	A	212	1449	1661	0.281816	0	0	1614	5252	6866	0.357077	0	0	371	505	876	0.251767	0	0	0	0
18S	1638	G	71	802	873	0.398652	0.0231098	0.285259	465	3129	3594	0.227986	0	0.185701	91	351	442	0.522799	0.0113888	0.343824	0.271595	0.0652727
18S	1639	G	173	221	394	2.22928	0.385707	0.690875	2031	1226	3257	0.303939	0	0.233148	347	116	463	0.369229	0	0.270087	0.398037	0.207617
18S	1640	A	207	664	871	0.520477	0	0.34257	2083	1444	3527	0.15914	0	0.137325	408	148	556	0.0822063	0	0.076088	0.185328	0.113963
18S	1641	A	501	530	1031	0.428693	0	0.300263	2164	1212	3376	0.167377	0	0.143415	309	111	420	0.410768	0	0.291657	0.245112	0.0719961
18S	1642	U	375	699	1074	0.429881	0	0.300837	1086	807	1893	0.954758	0.140612	0.48856	180	34	214	1.57912	0.22553	0.613377	0.467591	0.128453
18S	1643	U	506	232	738	1.40889	0.230992	0.585199	791	719	1510	1.44636	0.250988	0.59139	83	28	111	3.94573	0.541602	0.799248	0.658613	0.0994767
18S	1644	C	1351	409	1760	0.0416051	0	0.0399651	1441	1339	2780	0.203372	0	0.169052	355	134	489	0.0104762	0	0.0103886	0.0731353	0.06889
18S	1645	C	1651	774	2425	0.183004	0	0	1882	1706	3588	0.0837621	0	0	513	89	602	0.180689	0	0	0	0
18S	1646	C	2465	1155	3620	0.451192	0	0	3187	2693	5880	0.489835	0	0	828	159	987	0.546581	0	0	0	0
18S	1647	A	3095	383	3478	0.388435	0	0	2352	1529	3881	0.170531	0	0	685	72	757	0.383524	0	0	0	0
18S	1648	G	1139	147	1286	0.879211	0.00639068	0.468055	2087	537	2624	0.232144	0	0.188465	310	69	379	0.297018	0	0.229466	0.295329	0.123278
18S	1649	U	2840	438	3278	0.306448	0	0	4243	1022	5265	0.450665	0	0	526	143	669	0.307612	0	0	0	0
18S	1650	A	2429	281	2710	0.125829	0	0	1632	358	1990	0.601071	0.0411586	0.375536	226	88	314	0.596332	0.0575778	0.374308	0.249948	0.176741
18S	1651	A	2514	296	2810	0.161749	0	0	2395	552	2947	0.00399895	0	0	282	98	380	0.270225	0	0.213178	0.0710594	0.100493
18S	1652	G	994	266	1260	0.916988	0.155431	0.478546	1427	504	1931	0.465332	0	0.317673	134	128	262	0.77951	0.0663054	0.438986	0.411735	0.0684446
18S	1653	U	1149	1102	2251	0.0569222	0	0	1680	1482	3162	0.25336	0	0	210	200	410	0.0187889	0	0	0	0
18S	1654	G	678	667	1345	0.540168	0	0.35089	934	258	1192	1.00694	0.161908	0.501938	90	108	198	1.05154	0.156791	0.513819	0.455549	0.0741641
18S	1655	C	1468	1320	2788	0.34715	0	0	1364	946	2310	0.0897351	0	0	379	170	549	0.342323	0	0	0	0
18S	1656	G	893	855	1748	0.019859	0	0.0194832	1499	212	1711	0.170411	0	0.145672	292	93	385	0.00777202	0	0	0.0550518	0.0645701
18S	1657	G	1553	1102	2655	0.435199	0	0	2117	236	2353	0.222661	0	0	472	127	599	0.404778	0	0	0	0
18S	1658	G	431	709	1140	0.303584	0	0.233041	689	756	1445	0.236476	0	0.191357	183	89	272	0.432072	0	0.302485	0.242294	0.0458371
18S	1659	U	654	442	1096	0.260225	0	0.20664	719	713	1432	0.24073	0	0.194132	173	44	217	0.910856	0.0952942	0.477821	0.292865	0.130884
18S	1660	C	798	338	1136	0.0801134	0	0.0742317	1294	336	1630	0.018162	0	0.0178488	334	85	419	0.0124074	0	0.0122842	0.0347882	0.0279831
18S	1661	A	449	89	538	1.2261	0.172789	0.551243	696	277	973	0.837771	0.116883	0.456117	222	50	272	0.800285	0.07985	0.445439	0.484266	0.0475598
18S	1662	U	1156	137	1293	0.230483	0	0	1540	1407	2947	0.452638	0	0	611	70	681	0.261127	0	0	0	0
18S	1663	A	402	67	469	1.16868	0.127988	0.539418	460	307	767	1.75399	0.197775	0.637192	229	35	264	1.27606	0.182771	0.561575	0.579395	0.0418576
18S	1664	A	443	80	523	0.885729	0.0772161	0.470177	447	441	888	1.75063	0.184294	0.636707	285	40	325	1.46796	0	0.595548	0.567477	0.0708239
18S	1665	G	616	33	649	0.540154	0	0.351065	1089	1341	2430	0.0470131	0	0.0449198	493	156	649	0.314103	0	0.239305	0.211763	0.126491
18S	1666	C	684	109	793	0.352463	0	0.260851	901	746	1647	0.704396	0	0.413429	689	243	932	0.0320353	0	0	0.22476	0.1707
18S	1667	U	507	274	781	0.541446	0.0273464	0.35155	1015	1306	2321	0.256374	0	0.204129	623	308	931	0.0370172	0	0.0357328	0.197137	0.129027
18S	1668	U	726	810	1536	0.182433	0	0	1317	1870	3187	0.050826	0	0	819	530	1349	0.276025	0	0	0	0
18S	1669	G	356	624	980	0.465523	0.0255406	0.317871	549	5300	5849	0.525328	0	0	289	567	856	0.242072	0	0.195077	0.170983	0.130884
18S	1670	C	688	1607	2295	0.377502	0	0	698	6440	7138	0.616851	0	0	336	3439	3775	0.805614	0	0	0	0
18S	1671	G	688	567	1255	0.395444	0	0.283544	504	3346	3850	0.153928	0	0	325	290	615	0.753517	0	0.430116	0.237887	0.178537
18S	1672	U	691	1425	2116	0.201081	0	0	544	1038	1582	1.09042	0	0.521785	338	213	551	0.810044	0	0.447976	0.323253	0.230552
18S	1673	U	971	1567	2538	0.309943	0	0	782	1428	2210	0.455606	0	0.313098	494	73	567	0.582903	0	0.368659	0.227252	0.162285
18S	1674	G	1004	874	1878	0.0327124	0	0.0316926	813	1458	2271	0.341094	0	0.254424	487	114	601	0.31722	0	0.24113	0.175749	0.102008
18S	1675	A	868	1199	2067	0.0617666	0	0	779	1208	1987	0.46475	0	0.317398	609	52	661	0.00590802	0	0.00588216	0.10776	0.148256
18S	1676	U	341	1492	1833	0.0758209	0	0.070513	420	1892	2312	0.106865	0	0.0965848	289	103	392	0.60639	0	0.378085	0.181728	0.139253
18S	1677	U	306	2820	3126	0.43672	0	0	553	4186	4739	0.59458	0	0	180	445	625	0.351225	0	0	0	0
18S	1678	A	8	247	255	7.25929	0.724253	0.87934	6	129	135	16.0386	0.808847	0.941716	6	56	62	5.9709	0.661605	0.858501	0.893186	0.035355	1
18S	1679	A	50	2218	2268	0.175515	0	0	253	3196	3449	0.445198	0	0	51	149	200	1.02283	0.0669632	0.50689	0.168963	0.23895
18S	1680	G	18	2561	2579	0.333165	0	0	27	1128	1155	0.81014	0.0176768	0.447771	10	120	130	1.99559	0.218869	0.667878	0.371883	0.27789
18S	1681	U	15	1720	1735	0.00328981	0	0	9	1947	1956	0.016431	0	0	0	173	173	1.18614	0.0617401	0.544004	0.181335	0.256446
18S	1682	C	5	1121	1126	0.528976	0	0.346168	19	1272	1291	0.462736	0	0.316517	5	674	679	0.529199	0	0	0.220895	0.156665
18S	1683	C	43	1406	1449	0.15908	0	0.137329	18	1264	1282	0.379016	0	0.275001	8	530	538	0.355617	0	0	0.137443	0.112269
18S	1684	C	62	2060	2122	0.276726	0	0	104	1904	2008	0.259897	0	0	29	265	294	0.234878	0	0.190727	0.0635756	0.0899094
18S	1685	U	64	2179	2243	0.315929	0	0	68	2050	2118	0.310377	0	0	26	421	447	0.213566	0	0	0	0
18S	1686	G	92	459	551	1.93394	0.31547	0.659568	71	1321	1392	0.0268884	0	0	13	201	214	0.720207	0	0.41981	0.359793	0.272591
18S	1687	C	250	529	779	0.904245	0.0515414	0.475177	154	1607	1761	0.299395	0	0	16	408	424	0.202405	0	0	0.158392	0.224001
18S	1688	C	696	608	1304	0.161626	0	0.13923	147	526	673	0.972733	0.120818	0.49346	43	444	487	0.317737	0	0	0.210897	0.20773
18S	1689	C	1009	1298	2307	0.385856	0	0	222	598	820	0.537231	0	0.349757	51	413	464	0.373477	0	0	0.116586	0.164877
18S	1690	U	1147	868	2015	0.255467	0	0	251	1101	1352	0.0843065	0	0	36	248	284	0.159922	0	0.138291	0.0460971	0.0651912
18S	1691	U	438	491	929	0.700478	0	0.412191	157	365	522	1.53644	0.200498	0.606203	24	98	122	1.87227	0.0881329	0.653693	0.557362	0.104467
18S	1692	U	548	192	740	1.17364	0.0417487	0.540277	308	298	606	1.26652	0.170978	0.559201	18	38	56	6.28928	0.451698	0.864894	0.654791	0.148766
18S	1693	G	614	281	895	0.84318	0	0.457736	277	373	650	1.18751	0.16785	0.54324	16	122	138	2.19592	0.123864	0.688652	0.563209	0.0953224
18S	1694	U	2239	1218	3457	0.597732	0	0	1372	949	2321	0.451818	0	0	115	297	412	0.0926285	0	0.0849641	0.0283214	0.0400525
18S	1695	A	783	398	1181	0.396635	0	0.284165	488	503	991	0.547525	0	0.354037	29	36	65	7.67256	0.658385	0.886242	0.508148	0.26887
18S	1696	C	1232	1096	2328	0.40188	0	0	1432	1070	2502	0.419683	0	0	64	1035	1099	0.569545	0	0	0	0
18S	1697	A	389	726	1115	0.25465	0	0.20311	581	1283	1864	0.199952	0	0	17	415	432	0.313164	0	0.238901	0.147337	0.105202
18S	1698	C	682	1305	1987	0.392874	0	0	1559	1147	2706	0.448939	0	0	133	1247	1380	0.657889	0	0	0	0
18S	1699	A	146	903	1049	0.163069	0	0.140321	389	909	1298	0.492131	0	0.329988	14	560	574	0.016657	0	0	0.156769	0.135218
18S	1700	C	372	770	1142	0.0508117	0	0	571	733	1304	0.645083	0	0.392311	11	660	671	0.211789	0	0	0.13077	0.184937
18S	1701	C	316	965	1281	0.363434	0	0	816	773	1589	0.451286	0	0.311091	51	1304	1355	0.705924	0	0	0.103697	0.14665
18S	1702	G	85	168	253	2.18583	0.369942	0.686959	1213	480	1693	0.591952	0	0.371978	35	37	72	5.83212	0.596291	0.855347	0.638095	0.200337
18S	1703	C	5	11	16	39.4503	0.919454	0.976699	46	42	88	34.1645	0.92512	0.971873	1	9	10	35.8222	0.879121	0.97525	0.974607	0.00202193	1
18S	1704	C	129	38	167	2.76997	0.150473	0.735908	2280	139	2419	0.351965	0.00779079	0.260416	49	56	105	2.20922	0	0.690428	0.56225	0.214236
18S	1705	C	253	91	344	0.601417	0	0.376234	5927	148	6075	0.462066	0	0	80	24	104	1.41164	0	0.587665	0.3213	0.243038
18S	1706	G	216	13	229	1.39391	0	0.583333	3991	129	4120	0.0782604	0	0	34	3	37	4.69854	0.351494	0.828342	0.470558	0.347444
18S	1707	U	199	27	226	1.4443	0.0931753	0.591951	4646	131	4777	0.166406	0	0	47	21	68	1.51675	0.336889	0.606152	0.399368	0.282455
18S	1708	C	271	58	329	0.876566	0.0584922	0.467867	6468	176	6644	0.409397	0	0	40	25	65	0.729461	0.0163163	0.425513	0.297793	0.21128
18S	1709	G	687	35	722	0.0778239	0	0	3933	96	4029	0.0354205	0	0.034217	75	20	95	0.221991	0	0.183225	0.0724807	0.0795443
18S	1710	C	1141	71	1212	0.409279	0	0	5635	38	5673	0.294178	0	0	171	20	191	0.379282	0	0	0	0
18S	1711	U	955	135	1090	0.253152	0	0	5957	148	6105	0.391038	0	0	217	41	258	0.551695	0	0	0	0
18S	1712	A	555	86	641	0.431551	0	0.301785	2861	40	2901	0.238016	0	0.192309	84	3	87	0.548611	0	0.356879	0.283658	0.068397
18S	1713	C	590	236	826	0.157047	0	0.135873	3188	52	3240	0.0307244	0	0	145	6	151	0.117398	0	0	0.0452909	0.064051
18S	1714	U	644	1306	1950	0.558039	0	0	2481	281	2762	0.00884707	0	0	173	14	187	0.290544	0	0	0	0
18S	1715	A	325	621	946	0.0562947	0	0.0533479	251	39	290	7.74525	0.706125	0.886	76	3	79	0.885278	0.133757	0.472708	0.470686	0.339932
18S	1716	C	752	309	1061	0.0622306	0	0	2044	57	2101	0.0408236	0	0	139	20	159	0.0171528	0	0	0	0
18S	1717	C	456	521	977	0.0205521	0	0.0201585	942	54	996	0.794784	0	0.443078	97	28	125	0.421429	0	0.298147	0.253794	0.175481
18S	1718	G	297	417	714	0.505548	0	0.336102	483	94	577	1.62849	0.231164	0.619961	56	20	76	1.85051	0.192989	0.652156	0.536073	0.14201
18S	1719	A	392	474	866	0.505562	0	0.336054	592	183	775	0.845619	0.00268589	0.458496	123	14	137	1.1132	0	0.528598	0.441049	0.079568
18S	1720	U	420	237	657	1.30431	0.0740002	0.566403	479	213	692	1.05209	0.0979694	0.513053	128	22	150	1.31317	0.123496	0.569323	0.549593	0.0258651
18S	1721	U	555	294	849	0.927752	0.0938517	0.481555	539	1036	1575	0.166723	0	0	122	68	190	1.09284	0.14383	0.523491	0.335015	0.237509
18S	1722	G	1014	190	1204	0.545191	0.0335464	0.353021	974	374	1348	0.115419	0	0.103545	372	38	410	0.0423898	0	0.0407612	0.165775	0.13486
18S	1723	G	1131	185	1316	0.585362	0.0763322	0.369406	1265	182	1447	0.107766	0	0.0973426	420	56	476	0.0283252	0	0	0.155583	0.156331
18S	1724	A	1486	595	2081	0.0687427	0	0.06435	1312	184	1496	0.326364	0	0.246183	641	106	747	0.36527	0	0	0.103511	0.104249
18S	1725	U	3070	1925	4995	0.586142	0	0	1702	594	2296	0.0457698	0	0.0437849	1225	28	1253	0.644418	0	0	0.014595	0.0206404
18S	1726	G	2891	354	3245	0.278692	0	0	2261	344	2605	0.0337426	0	0.0326534	702	23	725	0.29573	0	0	0.0108845	0.0153929
18S	1727	G	2717	164	2881	0.147155	0	0	1236	442	1678	1.00546	0.118635	0.50151	495	73	568	0.0834212	0	0	0.16717	0.236414
18S	1728	U	2296	1332	3628	0.35062	0	0	1034	1372	2406	0.503504	0	0.334979	352	59	411	0.274461	0	0.215765	0.183582	0.138635
18S	1729	U	1572	1227	2799	0.151103	0	0	617	2297	2914	0.418937	0.00579401	0.295318	268	49	317	0.57079	0.0127162	0.364106	0.219808	0.157945
18S	1730	U	1724	601	2325	0.0063533	0	0	1352	5223	6575	0.371007	0	0	363	45	408	0.107063	0	0.0969233	0.0323078	0.0456901
18S	1731	A	1442	268	1710	0.269673	0	0.212494	2026	5581	7607	0.436713	0	0	336	19	355	0.157335	0	0.136276	0.116257	0.0878976
18S	1732	G	619	227	846	1.28722	0.262192	0.563079	926	2795	3721	0.343	0	0.255449	202	39	241	0.528696	0.0636082	0.346785	0.388438	0.128997
18S	1733	U	932	922	1854	0.121755	0	0	1123	6821	7944	0.403618	0	0	199	90	289	0.239693	0	0.193888	0.0646294	0.0913998
18S	1734	G	776	405	1181	0.375898	0	0.27337	1470	2179	3649	0.517458	0	0.341065	197	143	340	0.114011	0	0.102613	0.239016	0.100333
18S	1735	A	681	551	1232	0.223529	0	0.182813	1427	6253	7680	0.299553	0	0	130	59	189	1.30526	0.228793	0.567506	0.250106	0.236519
18S	1736	G	771	416	1187	0.216573	0	0.178142	2365	2381	4746	0.253704	0	0.202398	224	51	275	0.759138	0.118424	0.432431	0.27099	0.114584
18S	1737	G	328	274	602	1.48205	0.276534	0.597507	1608	1470	3078	0.970185	0.193859	0.492515	247	48	295	0.908071	0.191203	0.476754	0.522259	0.0535961
18S	1738	C	464	335	799	0.848917	0.118953	0.459453	2792	2385	5177	0.0857839	0	0.0790205	428	48	476	0.291172	0.03576	0.225876	0.254783	0.15665
18S	1739	C	1065	318	1383	0.0482338	0	0.0460461	3833	1901	5734	0.0387814	0	0	689	41	730	0.108527	0	0	0.0153487	0.0217063
18S	1740	C	2289	416	2705	0.533075	0	0	5227	1631	6858	0.261998	0	0	965	25	990	0.309855	0	0	0	0
18S	1741	U	1900	283	2183	0.367455	0	0	4717	3530	8247	0.422546	0	0	901	23	924	0.172925	0	0	0	0
18S	1742	C	1293	325	1618	0.116499	0	0	4062	3346	7408	0.394639	0	0	938	50	988	0.168723	0	0	0	0
18S	1743	G	1548	159	1707	0.192649	0	0	3349	1393	4742	0.0600464	0	0	1146	190	1336	0.390684	0	0	0	0
18S	1744	G	1023	106	1129	0.400836	0	0.286321	1662	1101	2763	0.615248	0.126896	0.380985	750	160	910	0.0328455	0	0	0.222436	0.161964
18S	1745	A	739	107	846	1.00913	0.0773949	0.502568	1353	925	2278	0.808132	0.14143	0.447052	548	93	641	0.42172	0.0484498	0.296952	0.415524	0.0868521
18S	1746	U	423	208	631	1.84972	0.276484	0.649449	900	959	1859	1.03984	0.162219	0.5099	316	429	745	0.170569	0	0.145882	0.435077	0.212279
18S	1747	C	558	1557	2115	0.196729	0	0	868	1648	2516	0.313521	0	0.23876	199	938	1137	0.321646	0	0	0.0795866	0.112552
18S	1748	G	249	783	1032	0.768409	0	0.434758	481	2809	3290	0.174712	0	0	88	856	944	0.232075	0	0	0.144919	0.204947
18S	1749	G	198	625	823	1.28258	0.0854623	0.562198	810	1397	2207	0.0974537	0	0.0888365	77	567	644	0.0543152	0	0.051593	0.234209	0.232421
18S	1750	C	299	3467	3766	0.575294	0	0	967	2522	3489	0.423152	0	0	140	498	638	0.0812554	0	0	0	0
18S	1751	C	157	2460	2617	0.324955	0	0	395	1549	1944	0.0480891	0	0.0459052	96	584	680	0.244738	0	0	0.0153017	0.0216399
18S	1752	C	100	2438	2538	0.284889	0	0	755	1576	2331	0.17935	0	0	126	322	448	0.0894581	0	0.0822806	0.0274269	0.0387875
18S	1753	C	70	3121	3191	0.460533	0	0	670	1154	1824	0.0445358	0	0.0426593	51	189	240	0.910235	0.148181	0.477542	0.1734	0.215764
18S	1754	G	32	871	903	1.03273	0.0462264	0.508328	262	362	624	2.05577	0.375178	0.673103	29	70	99	3.03656	0.467959	0.754132	0.645187	0.102272
18S	1755	C	15	841	856	1.02159	0.0217698	0.505631	76	684	760	1.2954	0.201348	0.564669	30	69	99	2.48411	0.374204	0.715035	0.595112	0.0881573
18S	1756	C	77	1588	1665	0.0708017	0	0	293	678	971	0.720485	0.0407878	0.419019	25	188	213	0.412357	0	0.292933	0.237317	0.175526
18S	1757	G	113	990	1103	0.281502	0	0.219821	286	971	1257	0.227848	0	0.185687	29	258	287	0.029784	0	0	0.135169	0.0965897
18S	1758	G	550	1139	1689	0.290191	0	0	1273	1118	2391	0.403828	0	0	155	203	358	0.307119	0	0	0	0
18S	1759	G	440	638	1078	0.0767583	0	0.0713479	1354	845	2199	0.323793	0	0	100	308	408	0.432437	0	0	0.0237826	0.0336337
18S	1760	G	192	305	497	1.20136	0.214109	0.546234	773	544	1317	0.268926	0	0.212059	71	161	232	0.0873629	0	0.0806622	0.279652	0.195986
18S	1761	U	209	218	427	1.78253	0.268109	0.641153	661	698	1359	0.465711	0	0.317897	95	85	180	0.750767	0	0.430179	0.463076	0.134003
18S	1762	C	226	539	765	0.564883	0	0.361276	1112	514	1626	0.296742	0	0.228945	67	102	169	0.954248	0	0.489769	0.359997	0.106484
18S	1763	G	175	1198	1373	0.137991	0	0	678	803	1481	0.59155	0.0120972	0.37184	30	389	419	0.210185	0	0	0.123947	0.175287
18S	1764	G	133	785	918	0.421497	0	0.296743	944	839	1783	0.426594	0	0.299147	53	155	208	0.860074	0	0.46358	0.353157	0.0780869
18S	1765	C	391	993	1384	0.10016	0	0	1265	1365	2630	0.0272816	0	0	68	127	195	1.08957	0.00319952	0.522709	0.174236	0.246407
18S	1766	C	490	629	1119	0.199435	0	0.166398	1263	1548	2811	0.00985854	0	0	128	119	247	0.763217	0	0.433847	0.200082	0.178712
18S	1767	C	1436	1197	2633	0.532667	0	0	2581	3353	5934	0.557385	0	0	409	755	1164	0.662232	0	0	0	0
18S	1768	A	221	1172	1393	0.0135262	0	0.0133552	358	1731	2089	0.570096	0	0.363207	58	148	206	1.79673	0.134355	0.643551	0.340038	0.257797
18S	1769	C	227	1866	2093	0.338135	0	0	194	3622	3816	0.145143	0	0	50	543	593	0.0125514	0	0.0124165	0.00413883	0.00585319
18S	1770	G	78	1477	1555	0.0876464	0	0	257	3281	3538	0.0452921	0	0	62	618	680	0.043025	0	0	0	0
18S	1771	G	106	503	609	1.48117	0.270288	0.597358	174	2125	2299	0.520082	0	0.342239	30	380	410	0.775101	0.0202935	0.437251	0.458949	0.105276
18S	1772	C	232	1203	1435	0.000688641	0	0.000688647	245	4345	4590	0.312362	0	0	32	610	642	0.165613	0	0.142272	0.0476535	0.0669059
18S	1773	C	319	739	1058	0.554937	0	0.357104	303	2937	3240	0.0249032	0	0.0243054	109	897	1006	0.222399	0	0	0.127136	0.162914
18S	1774	C	190	793	983	0.779201	0.0350386	0.4382	275	3746	4021	0.237173	0	0	125	1058	1183	0.323498	0	0	0.146067	0.20657
18S	1775	U	313	1725	2038	0.0986704	0	0	164	3973	4137	0.245629	0	0	67	944	1011	0.115119	0	0	0	0
18S	1776	G	209	959	1168	0.858882	0.100669	0.462255	201	2199	2400	0.344805	0	0.256477	103	948	1051	0.12275	0	0	0.239577	0.189093
18S	1777	G	716	388	1104	1.46224	0.194928	0.594084	584	614	1198	2.01181	0.316003	0.668158	209	363	572	0.940838	0.0643869	0.485195	0.582479	0.075144
18S	1778	C	1542	605	2147	0.428662	0	0.300142	1343	401	1744	1.10766	0.149886	0.525683	431	200	631	0.856698	0.0881489	0.461803	0.42921	0.0949172
18S	1779	G	3889	419	4308	0.268583	0	0	3588	324	3912	0.113315	0	0	1216	84	1300	0.1268	0	0	0	0
18S	1780	G	3332	288	3620	0.00560619	0	0	3209	310	3519	0.0539867	0	0.0512353	1363	71	1434	0.200302	0	0	0.0170784	0.0241525
18S	1781	A	3587	364	3951	0.0163321	0	0	3043	1183	4226	0.0972741	0	0	1160	72	1232	0.0312607	0	0	0	0
18S	1782	G	4208	281	4489	0.0529473	0	0	2123	768	2891	0.51279	0	0.339047	707	209	916	0.430619	0	0.301232	0.213426	0.151703
18S	1783	C	8363	445	8808	0.532106	0	0	6964	1450	8414	0.494744	0	0	2692	184	2876	0.603263	0	0	0	0
18S	1784	G	5099	161	5260	0.0772984	0	0	3361	316	3677	0.44139	0	0.306283	1010	49	1059	0.347631	0	0.258138	0.18814	0.134479
18S	1785	C	3158	136	3294	0.597876	0.066847	0.37424	3027	604	3631	0.571433	0.0507746	0.363702	714	54	768	0.935082	0.106125	0.483551	0.407164	0.0541845
18S	1786	U	3916	176	4092	0.294231	0	0.227384	4387	527	4914	0.213501	0	0.175967	944	57	1001	0.454014	0	0.312463	0.238605	0.0562863
18S	1787	G	3643	128	3771	0.449538	0.0560908	0.310182	4169	1143	5312	0.186009	0	0.156861	1156	56	1212	0.163113	0	0.140337	0.20246	0.0764687
18S	1788	A	6941	164	7105	0.251908	0	0	8036	861	8897	0.289822	0	0	2058	49	2107	0.379206	0	0	0	0
18S	1789	G	5656	121	5777	0.0040633	0	0	7451	1410	8861	0.203467	0	0	1624	83	1707	0.195602	0	0	0	0
18S	1790	A	5672	419	6091	0.0662216	0	0	6751	803	7554	0.0219796	0	0	1746	103	1849	0.332571	0	0	0	0
18S	1791	A	4653	622	5275	0.131436	0	0.116187	5826	619	6445	0.237246	0	0.191777	1002	96	1098	0.171156	0	0.146256	0.151407	0.0310739
18S	1792	G	5774	333	6107	0.0222877	0	0.0218053	6615	1619	8234	0.0196897	0	0.0193118	966	148	1114	0.133961	0	0.118229	0.0531154	0.0460536
18S	1793	A	4880	254	5134	0.256661	0	0.204272	6411	538	6949	0.271851	0	0.213769	792	30	822	0.510153	0.0419775	0.338087	0.252043	0.060966
18S	1794	C	6459	941	7400	0.160528	0	0	7825	990	8815	0.000141157	0	0	935	253	1188	0.0466779	0	0	0	0
18S	1795	G	8406	365	8771	0.343482	0	0	10918	2806	13724	0.411555	0	0	1279	181	1460	0.3302	0	0	0	0
18S	1796	G	6214	202	6416	0.106225	0	0	7551	643	8194	0.0393682	0	0.0378815	616	132	748	0.28561	0	0.22239	0.0867573	0.0971459
18S	1797	U	6422	304	6726	0.209413	0	0	8529	624	9153	0.0973733	0	0	706	86	792	0.0824856	0	0.0762891	0.0254297	0.035963
18S	1798	C	7828	552	8380	0.450156	0	0	11935	608	12543	0.413631	0	0	690	274	964	0.222314	0	0	0	0
18S	1799	G	3734	236	3970	0.137765	0	0.121111	6712	520	7232	0.0154139	0	0.015182	491	103	594	0.22043	0	0.180865	0.105719	0.06851
18S	1800	A	3016	185	3201	0.266771	0	0.210643	6082	348	6430	0.0634133	0	0.0596406	491	148	639	0.0355556	0	0.0343866	0.101557	0.0778216
18S	1801	A	1497	117	1614	1.23612	0.198879	0.55295	3922	401	4323	0.466877	0	0.31833	333	100	433	0.457783	0	0.314524	0.395268	0.111509
18S	1802	C	1648	217	1865	0.644433	0	0.392015	4107	1299	5406	0.00976717	0	0.00967447	344	187	531	0.12949	0	0.114836	0.172175	0.16127
18S	1803	U	1589	346	1935	0.367459	0	0.268818	5263	1266	6529	0.271746	0	0	416	144	560	0.0710438	0	0.0664419	0.111753	0.114326
18S	1804	U	15	36	51	47.6	0.914817	0.979812	56	38	94	50.7805	0.943681	0.980887	6	8	14	45.5867	0.94081	0.979937	0.980212	0.000480193	1
18S	1805	G	314	506	820	1.59579	0.216566	0.61505	1513	713	2226	0.784294	0.027179	0.439665	126	377	503	0.445459	0	0.308602	0.454439	0.125542
18S	1806	A	327	1237	1564	0.453056	0	0.311933	2036	977	3013	0.267319	0	0.210988	215	178	393	1.27823	0.164934	0.561688	0.361536	0.147407
18S	1807	C	100	1724	1824	0.418204	0	0.294997	493	1895	2388	0.684657	0	0.406508	89	657	746	0.45972	0	0.315226	0.33891	0.048507
18S	1808	U	180	3822	4002	0.305612	0	0	1063	4794	5857	0.332715	0	0	88	1300	1388	0.141381	0	0	0	0
18S	1809	A	84	2018	2102	0.746727	0	0.427617	699	2284	2983	0.558095	0	0.358268	53	828	881	0.592038	0	0.372139	0.386008	0.0299621
18S	1810	U	78	2460	2538	0.637333	0	0.389344	563	2559	3122	0.66703	0	0.400207	53	1260	1313	0.144047	0	0.125994	0.305182	0.126783
18S	1811	C	39	2861	2900	0.625478	0.0757134	0.384878	327	1972	2299	1.62808	0.332733	0.619596	38	2046	2084	0.238572	0	0	0.334825	0.255413
18S	1812	U	62	7028	7090	0.305093	0	0	674	6588	7262	0.153385	0	0	57	2514	2571	0.369198	0	0	0	0
18S	1813	A	82	6825	6907	0.21244	0	0	521	7759	8280	0.168862	0	0	56	3520	3576	0.566651	0	0	0	0
18S	1814	G	169	6186	6355	0.0767621	0	0	1131	6712	7843	0.0435379	0	0	73	1799	1872	0.0909059	0	0	0	0
18S	1815	A	267	9966	10233	0.418661	0	0	1745	8329	10074	0.217273	0	0	70	1415	1485	0.116158	0	0.104132	0.0347108	0.0490885
18S	1816	G	972	5499	6471	0.0242343	0	0.0236645	4569	7824	12393	0.35178	0	0	309	1190	1499	0.0437185	0	0.041914	0.0218595	0.0171589
18S	1817	G	585	4891	5476	0.261309	0	0.207203	3158	4505	7663	0.168721	0	0.14438	150	1505	1655	0.138614	0	0	0.117194	0.0867469
18S	1818	A	1112	7223	8335	0.190203	0	0	4536	3717	8253	0.147542	0	0.128586	218	813	1031	0.295198	0	0.228088	0.118891	0.0933685
18S	1819	A	1925	3804	5729	0.236215	0	0.191106	6874	5466	12340	0.232875	0	0	380	495	875	0.348782	0	0.25881	0.149972	0.109589
18S	1820	G	734	4161	4895	0.451459	0.0216081	0.311082	2086	4745	6831	0.55014	0.0834343	0.35493	166	258	424	1.53075	0.308758	0.605422	0.423812	0.12966
18S	1821	U	1215	10133	11348	0.439578	0	0	4006	8509	12515	0.184168	0	0	396	412	808	0.184082	0	0.155626	0.0518754	0.0733629
18S	1822	A	862	3947	4809	0.423375	0.0284486	0.297488	2828	3699	6527	0.709224	0.143411	0.414976	281	278	559	0.723929	0.0885656	0.420365	0.37761	0.0566974
18S	1823	A	1321	3929	5250	0.257399	0	0.204738	3246	4889	8135	0.311974	0	0.237812	388	311	699	0.29854	0	0.230157	0.224236	0.0141367
18S	1824	A	2106	4678	6784	0.0416179	0	0	4915	7730	12645	0.181052	0	0	378	369	747	0.186156	0	0.157117	0.0523725	0.0740659
18S	1825	A	2763	5581	8344	0.280931	0	0	7141	8130	15271	0.338925	0	0	622	215	837	0.0595996	0	0.0563107	0.0187702	0.0265451
18S	1826	G	3917	1800	5717	0.056156	0	0.053179	12141	3570	15711	0.378766	0	0	1409	136	1545	0.45925	0	0	0.0177263	0.0250688
18S	1827	U	2813	4086	6899	0.166767	0	0	5710	5155	10865	0.0263043	0	0	623	331	954	0.0597091	0	0.0564006	0.0188002	0.0265875
18S	1828	C	2762	2727	5489	0.0244161	0	0	5441	6671	12112	0.162072	0	0	575	687	1262	0.153383	0	0	0	0
18S	1829	G	848	2626	3474	0.563437	0.0642252	0.36045	1519	1585	3104	2.67201	0.481745	0.727733	117	536	653	0.96388	0.115747	0.491186	0.526457	0.152003
18S	1830	U	1324	6459	7783	0.385263	0	0	2848	5995	8843	0.242437	0	0.195148	173	876	1049	0.366413	0	0.268344	0.154497	0.113259
18S	1831	A	1145	1808	2953	0.690424	0.116597	0.408514	3041	4918	7959	0.379999	0.00286401	0.275387	298	506	804	1.00327	0.184621	0.501127	0.395009	0.0926516
18S	1832	A	1230	1235	2465	0.865608	0.121115	0.464083	3734	4208	7942	0.343897	0	0.25592	815	244	1059	0.608532	0.0904098	0.378537	0.36618	0.0854302
18S	1833	C	3083	1834	4917	0.192373	0	0	7997	6917	14914	0.367098	0	0	1856	319	2175	0.258007	0	0	0	0
18S	1834	A	2720	590	3310	0.127303	0	0.112957	6837	3531	10368	0.0695288	0	0	2002	182	2184	0.245461	0	0	0.0376524	0.0532486
18S	1835	A	4039	439	4478	0.279549	0	0	9737	3826	13563	0.351331	0	0	2575	140	2715	0.424849	0	0	0	0
18S	1836	G	4932	297	5229	0.457548	0	0	12812	1730	14542	0.41018	0	0	3091	388	3479	0.587468	0	0	0	0
18S	1837	G	2636	144	2780	0.0732231	0	0	8537	1427	9964	0.145459	0	0	2096	91	2187	0.321694	0	0	0	0
18S	1838	U	1693	332	2025	0.173697	0	0.148054	6037	1073	7110	0.174639	0	0.148692	1519	36	1555	0.0625464	0	0	0.0989154	0.0699442
18S	1839	U	811	249	1060	1.08325	0.21701	0.520217	4353	542	4895	0.663689	0.128011	0.398975	589	80	669	1.12685	0.216028	0.530193	0.483128	0.0596446
18S	1840	U	516	178	694	1.70576	0.279006	0.630753	2695	805	3500	1.10822	0.202474	0.525738	389	41	430	1.92619	0.293382	0.658781	0.605091	0.0572656
18S	1841	C	569	116	685	1.37561	0.145252	0.579411	2229	1532	3761	0.789465	0.0639297	0.441239	207	43	250	3.36202	0.377307	0.771453	0.597368	0.135406
18S	1842	C	577	218	795	0.760148	0	0.432174	2810	2437	5247	0.154205	0	0.133625	218	122	340	1.70323	0.0379482	0.630756	0.398852	0.204316
18S	1843	G	195	589	784	0.53005	0	0.346715	1471	3142	4613	0.246503	0	0.19779	75	402	477	0.52887	0	0.346396	0.296967	0.0701288
18S	1844	U	322	807	1129	0.015821	0	0	1749	5437	7186	0.280095	0	0	142	829	971	0.401543	0	0	0	0
18S	1845	A	364	480	844	0.347179	0.0100013	0.257935	2227	5360	7587	0.346544	0	0	306	429	735	0.261171	0	0	0.0859783	0.121592
18S	1846	G	211	754	965	0.2879	0	0.223722	468	3325	3793	0.426653	0	0.299114	114	504	618	0.145432	0	0	0.174279	0.127019
18S	1847	G	51	937	988	0.416672	0.0575354	0.294331	83	3456	3539	0.550518	0.0268255	0.355119	8	315	323	0.688649	0	0.408557	0.352669	0.0466651
18S	1848	U	5	1994	1999	0.225767	0	0	56	6993	7049	0.254257	0	0	4	815	819	0.412967	0	0	0	0
18S	1849	G	0	1871	1871	0.101899	0	0	3	7780	7783	0.358537	0	0	0	640	640	0.265679	0	0	0	0
18S	1850	A	1	1586	1587	0.192205	0	0.161304	7	3662	3669	0.448977	0	0.309916	1	512	513	0.105166	0	0	0.157073	0.126558
18S	1851	A	2	1247	1249	0.662613	0.0439681	0.398729	47	3222	3269	0.523857	0	0.343839	15	236	251	0.836243	0.0576013	0.456396	0.399655	0.0459558
18S	1852	C	1	2483	2484	0.184811	0	0	4	5280	5284	0.171166	0	0	0	153	153	1.96869	0.269133	0.664604	0.221535	0.313298
18S	1853	C	8	2567	2575	0.196545	0	0	11	4619	4630	0.0796756	0	0	2	244	246	0.865452	0.002785	0.464946	0.154982	0.219178
18S	1854	U	0	4310	4310	0.562084	0	0	0	7375	7375	0.487068	0	0	2	324	326	0.508019	0	0.337563	0.112521	0.159129
18S	1855	G	0	1430	1430	0.500854	0	0.333868	0	2455	2455	0.659482	0.0489186	0.3975	0	117	117	3.47815	0.529425	0.778166	0.503178	0.196174
18S	1856	C	0	2807	2807	0.327184	0	0	0	3456	3456	0.0354514	0	0.0342472	0	504	504	0.00660066	0	0.0065703	0.0136058	0.0148401
18S	1857	G	0	2396	2396	0.233027	0	0	0	1671	1671	1.21146	0.195632	0.547959	0	855	855	0.432243	0	0	0.182653	0.25831
18S	1858	G	0	1147	1147	0.655788	0.106655	0.396266	0	2019	2019	0.944549	0.0289017	0.485866	0	612	612	0.0913177	0	0	0.294044	0.211114
18S	1859	A	0	1059	1059	0.728323	0.0452976	0.421635	0	2021	2021	1.17655	0.0188957	0.540681	0	895	895	0.225732	0	0	0.320772	0.231968
18S	1860	A	0	1255	1255	0.339747	0	0.253741	0	3500	3500	0.261773	0	0.207511	0	944	944	0.21271	0	0	0.153751	0.110344
18S	1861	G	0	1137	1137	0.394874	0	0.283268	0	4864	4864	0.055229	0	0	0	635	635	0.480346	0	0.324827	0.202698	0.14433
18S	1862	G	0	1015	1015	1.01636	0	0.504303	0	2885	2885	1.19292	0	0.544073	0	562	562	1.19161	0	0.544156	0.530844	0.0187673
18S	1863	A	0	1137	1137	0.759256	0	0.431794	0	3768	3768	0.739999	0	0.425352	0	302	302	3.36601	0.225463	0.771541	0.542895	0.161698
18S	1864	U	0	1475	1475	0	0	0	0	9345	9345	0	0	0	0	645	645	0	0	0	0	0
18S	1865	C	0	2569	2569	0	0	0	0	12847	12847	0	0	0	0	2972	2972	0	0	0	0	0
18S	1866	A	0	1231	1231	0	0	0	0	4538	4538	0	0	0	0	708	708	0	0	0	0	0
18S	1867	U	0	2640	2640	0	0	0	0	8970	8970	0	0	0	0	2822	2822	0	0	0	0	0
18S	1868	U	0	9411	9411	0	0	0	0	24321	24321	0	0	0	0	4506	4506	0	0	0	0	0
18S	1869	A	0	146	146	0	0	0	0	160	160	0	0	0	0	44	44	0	0	0	0	0
28S	1	C	1907	0	1907	0	0	0	3633	0	3633	0	0	0	467	0	467	0	0	0	0	0
28S	2	G	540	0	540	0	0	0	1461	0	1461	0	0	0	288	0	288	0	0	0	0	0
28S	3	C	651	0	651	0	0	0	1491	0	1491	0	0	0	176	0	176	0	0	0	0	0
28S	4	G	928	0	928	0	0	0	1171	0	1171	0	0	0	119	0	119	0	0	0	0	0
28S	5	A	911	0	911	0	0	0	866	0	866	0	0	0	91	0	91	0	0	0	0	0
28S	6	C	751	0	751	0	0	0	861	0	861	0	0	0	118	0	118	0	0	0	0	0
28S	7	C	1574	0	1574	0.538744	0.0236295	0.350264	1389	0	1389	0.173933	0	0.148253	189	0	189	0.466082	0	0.319055	0.272524	0.0887916
28S	8	U	1878	0	1878	0.607055	0.0388034	0.377869	1320	0	1320	0.260644	0	0.206879	92	0	92	3.03047	0.211971	0.753901	0.446216	0.22849
28S	9	C	3190	0	3190	0.10922	0	0.0984937	1607	0	1607	0.115195	0	0.103353	155	0	155	1.86702	0.213029	0.652665	0.284837	0.260101
28S	10	A	4006	0	4006	0.00839364	0	0	1563	0	1563	0.20812	0	0.172359	251	0	251	1.0045	0.0796663	0.502116	0.224825	0.208318
28S	11	G	5960	0	5960	0.300652	0	0	2779	0	2779	0.343621	0	0	556	0	556	0.043467	0	0	0	0
28S	12	A	4544	0	4544	0.0692287	0	0.0647597	2259	0	2259	0.126283	0	0	944	0	944	0.408125	0	0	0.0215866	0.030528
28S	13	U	5808	0	5808	0.143781	0	0	2091	0	2091	0.00606012	0	0	571	0	571	0.121134	0	0.108215	0.0360717	0.0510131
28S	14	C	9300	0	9300	0.496089	0	0	3209	0	3209	0.367785	0	0	1669	0	1669	0.680532	0	0	0	0
28S	15	A	7559	2	7561	0.36215	0	0	3110	3	3113	0.322251	0	0	1056	2	1058	0.425737	0	0	0	0
28S	16	G	4666	0	4666	0.0537414	0	0.0510109	1566	1	1567	0.503564	0.0506573	0.335056	569	3	572	0.12897	0	0.114414	0.166827	0.121739
28S	17	A	3635	4	3639	0.364615	0	0.267247	1186	12	1198	1.28536	0.146823	0.562637	387	6	393	0.723576	0	0.42043	0.416771	0.12062
28S	18	C	6593	6	6599	0.343342	0	0	1572	64	1636	0.874941	0.0238572	0.466802	648	5	653	0.0151376	0	0	0.155601	0.220053
28S	19	G	2292	10	2302	0.967641	0.115288	0.491886	1938	59	1997	0.957947	0	0.489386	222	5	227	1.87953	0.170091	0.653717	0.544996	0.076884
28S	20	U	2334	22	2356	0.776019	0.00805115	0.437047	2598	132	2730	0.772037	0	0.435768	248	16	264	1.50482	0.112037	0.601676	0.491497	0.0779102
28S	21	G	1538	109	1647	1.3268	0.141534	0.570374	2671	151	2822	1.12626	0.144739	0.529778	244	43	287	1.25667	0.160798	0.557728	0.552627	0.0169612
28S	22	G	1125	589	1714	1.1087	0.10919	0.52592	2112	1154	3266	1.31412	0.242759	0.567946	228	86	314	1.27644	0.224785	0.5615	0.551789	0.0184804
28S	23	C	2514	4038	6552	0.547873	0	0	4116	3795	7911	0.0478064	0	0.0456307	368	715	1083	0.370059	0	0	0.0152102	0.0215105
28S	24	G	1965	1978	3943	0.179953	0	0	3869	4413	8282	0.155745	0	0.134771	299	675	974	0.216	0	0	0.0449237	0.0635317
28S	25	A	1170	1288	2458	0.375071	0	0.272846	2335	13048	15383	0.328757	0	0	266	318	584	0.550123	0	0.355282	0.209376	0.151828
28S	26	C	934	1855	2789	0.241314	0	0.194458	1193	13670	14863	0.237741	0	0	152	844	996	0.0331662	0	0	0.0648195	0.0916685
28S	27	C	1508	1509	3017	0.179346	0	0.152115	2120	14168	16288	0.279555	0	0	394	862	1256	0.176991	0	0	0.0507051	0.0717078
28S	28	C	2021	1908	3929	0.0769437	0	0	3347	17975	21322	0.466245	0	0	599	1165	1764	0.423097	0	0	0	0
28S	29	G	1056	1602	2658	0.515018	0.0518444	0.340026	2063	8783	10846	0.164699	0	0.14142	249	495	744	0.590962	0.0214422	0.371763	0.284403	0.101931
28S	30	C	313	2948	3261	0.257722	0	0.204962	1753	10027	11780	0.0349027	0	0.0337284	102	821	923	0.26164	0	0.207559	0.14875	0.0813393
28S	31	U	296	5763	6059	0.207329	0	0	708	17416	18124	0.376629	0	0	128	1607	1735	0.341974	0	0	0	0
28S	32	G	141	3756	3897	0.418018	0	0.294844	253	8103	8356	0.350076	0	0.259324	16	1363	1379	0.140507	0	0	0.184723	0.131421
28S	33	A	214	3628	3842	0.549316	0	0.354614	527	5792	6319	0.634453	0	0.388212	67	1327	1394	0.180064	0	0	0.247609	0.175622
28S	34	A	220	4029	4249	0.436915	0	0.304114	331	5042	5373	0.705616	0	0.413747	16	549	565	1.07216	0.0608931	0.517854	0.411905	0.0872686
28S	35	U	252	5625	5877	0.063801	0	0.0599841	261	7148	7409	0.025599	0	0.0249634	39	1021	1060	0.0209655	0	0	0.0283158	0.0246029
28S	36	U	204	7333	7537	0.166356	0	0	193	7754	7947	0.161115	0	0	29	949	978	0.0241403	0	0.0235948	0.00786493	0.0111227
28S	37	U	148	19897	20045	0.729278	0	0	277	13268	13545	0.615426	0	0	19	2151	2170	0.628681	0	0	0	0
28S	38	A	47	5937	5984	0.145577	0	0.127096	65	2395	2460	1.11537	0.117194	0.527371	5	558	563	0.52699	0	0.345518	0.333328	0.163639
28S	39	A	81	5323	5404	0.248825	0	0.199277	143	1820	1963	1.31283	0.0616472	0.567753	4	478	482	0.556315	0	0.357933	0.374988	0.150913
28S	40	G	68	1506	1574	3.47786	0.205609	0.776789	115	754	869	3.74868	0.330478	0.789606	12	367	379	0.72307	0	0.420282	0.662226	0.17116
28S	41	C	229	5421	5650	0.135577	0	0.119409	792	2137	2929	0.150584	0	0.130915	47	614	661	0.166281	0	0	0.0834413	0.0591886
28S	42	A	76	2990	3066	1.07999	0	0.519309	177	602	779	2.89098	0	0.74324	5	273	278	0.789765	0	0.442153	0.568234	0.127694
28S	43	U	390	12908	13298	0.644708	0	0	1110	2938	4048	0.473895	0	0	65	459	524	0.272931	0	0	0	0
28S	44	A	120	2828	2948	0.636054	0	0.388854	285	569	854	1.07059	0.0132255	0.517338	8	115	123	1.42849	0.251941	0.590182	0.498791	0.0832317
28S	45	U	103	3722	3825	0.144558	0	0.126329	233	1408	1641	0.0190215	0	0	11	75	86	2.0295	0.27031	0.672464	0.266264	0.29182
28S	46	U	193	4419	4612	0.147889	0	0	430	1599	2029	0.223673	0	0	17	159	176	0.232454	0	0.18948	0.0631599	0.0893215
28S	47	A	141	4241	4382	0.117662	0	0	97	508	605	2.24461	0.129029	0.692149	9	82	91	1.60688	0	0.618981	0.437043	0.310476
28S	48	G	54	2270	2324	0.602036	0	0.375895	113	465	578	2.52794	0.215856	0.7169	8	54	62	3.03739	0	0.755285	0.616026	0.17052
28S	49	U	109	2228	2337	0.474099	0	0.321713	67	1344	1411	0.500102	0	0.333536	2	94	96	1.77755	0	0.642355	0.432535	0.148444
28S	50	C	168	1811	1979	0.403378	0.00223525	0.287537	82	1145	1227	0.876439	0.098095	0.467278	8	280	288	0.116609	0	0	0.251605	0.19245
28S	51	A	139	2249	2388	0.109823	0	0.0989926	86	2023	2109	0.250848	0	0.200618	0	135	135	1.32361	0.0361457	0.571444	0.290352	0.203046
28S	52	G	96	1438	1534	0.688657	0.0710381	0.407971	179	2643	2822	0.0105089	0	0	13	90	103	2.43729	0.308674	0.711062	0.373011	0.29134
28S	53	C	115	3501	3616	0.404881	0	0	342	5125	5467	0.500374	0	0	10	787	797	0.614578	0	0	0	0
28S	54	G	269	1878	2147	0.0139975	0	0	634	2880	3514	0.108181	0	0	12	806	818	0.606417	0	0	0	0
28S	55	G	441	1122	1563	0.315274	0	0.239819	638	1973	2611	0.273064	0	0.214558	33	356	389	0.0376353	0	0	0.151459	0.107593
28S	56	A	411	1520	1931	0.0197435	0	0	648	4219	4867	0.374696	0	0	17	296	313	0.191118	0	0.160883	0.0536276	0.0758409
28S	57	G	381	2431	2812	0.409496	0	0	1094	4951	6045	0.537727	0	0	52	476	528	0.389708	0	0	0	0
28S	58	G	578	1185	1763	0.0887062	0	0	690	1819	2509	0.186224	0	0.157042	18	324	342	0.0672498	0	0	0.0523472	0.0740301
28S	59	A	520	983	1503	0.00965573	0	0	902	2589	3491	0.269187	0	0	33	289	322	0.0912969	0	0	0	0
28S	60	G	379	640	1019	0.286133	0.00417463	0.222645	515	1159	1674	0.377174	0	0.273994	36	121	157	0.566245	0.00433785	0.362997	0.286545	0.0579817
28S	61	A	307	319	626	0.99082	0.160783	0.498094	352	739	1091	0.857123	0.0750049	0.46176	27	82	109	0.792222	0.106204	0.444287	0.468047	0.0224117
28S	62	A	583	340	923	0.325938	0	0.246018	305	621	926	0.974554	0.00188915	0.493826	13	44	57	2.07816	0.258696	0.678934	0.472926	0.177354
28S	63	G	478	156	634	0.901767	0	0.474566	212	254	466	2.30424	0.154558	0.69781	25	23	48	2.30476	0.202912	0.70174	0.624705	0.106177
28S	64	A	431	112	543	1.0413	0.0412048	0.510576	283	366	649	0.767863	0	0.434724	36	20	56	1.34854	0.0443919	0.578525	0.507941	0.0587361
28S	65	A	459	95	554	1.00641	0.071962	0.502047	413	255	668	0.530925	0	0.347139	35	36	71	0.835031	0	0.45852	0.435902	0.065232
28S	66	A	802	36	838	0.482837	0	0.325879	325	243	568	0.920348	0	0.4797	38	10	48	3.77075	0.395897	0.793785	0.533121	0.194721
28S	67	C	1371	61	1432	0.042444	0	0	387	192	579	1.27517	0	0.560898	131	8	139	1.42492	0	0.589351	0.383416	0.271365
28S	68	U	2631	116	2747	0.476334	0	0	731	1125	1856	0.159451	0	0	193	17	210	1.15234	0	0.536572	0.178857	0.252942
28S	69	A	1284	75	1359	0.287729	0	0.223567	691	182	873	1.34903	0.0114891	0.574573	178	5	183	2.0561	0.0747261	0.673984	0.490708	0.193208
28S	70	A	618	44	662	1.96028	0.235256	0.662532	232	117	349	6.2393	0.63775	0.862205	106	0	106	5.26615	0.502432	0.841668	0.788802	0.089679	1
28S	71	C	1340	34	1374	0.444905	0	0.308068	761	222	983	1.89032	0.365045	0.654248	296	46	342	1.1714	0.058575	0.540192	0.500836	0.144041
28S	72	C	3529	126	3655	0.514855	0	0	4297	260	4557	0.40371	0	0	1985	10	1995	0.691049	0	0	0	0
28S	73	A	2940	269	3209	0.438969	0	0	4603	214	4817	0.401672	0	0	1736	7	1743	0.611997	0	0	0	0
28S	74	G	2850	256	3106	0.455055	0	0	6234	94	6328	0.560696	0	0	1487	10	1497	0.538206	0	0	0	0
28S	75	G	1936	231	2167	0.258892	0	0	4890	108	4998	0.432113	0	0	883	3	886	0.189891	0	0	0	0
28S	76	A	1379	186	1565	0.0191926	0	0.018843	4452	146	4598	0.397306	0	0	651	2	653	0.0447163	0	0.0428651	0.0205693	0.0175421
28S	77	U	916	130	1046	0.514942	0	0.340123	3118	234	3352	0.168068	0	0	640	1	641	0.0375909	0	0	0.113374	0.160336
28S	78	U	339	131	470	2.26287	0.321084	0.693973	1141	430	1571	0.784874	0.161856	0.439893	121	3	124	3.72	0.489507	0.789474	0.641113	0.147529
28S	79	C	237	43	280	3.71103	0.406088	0.788328	496	318	814	2.04303	0.33444	0.671651	56	4	60	6.10692	0.539075	0.861279	0.773752	0.0780984	1
28S	80	C	57	83	140	7.43948	0.609743	0.882251	122	293	415	4.20513	0.483213	0.808255	9	4	13	20.9254	0.762815	0.95751	0.882672	0.0609339	1
28S	81	C	498	167	665	0.497497	0	0.332553	192	223	415	3.19987	0.308126	0.762334	12	34	46	3.31277	0.047803	0.771939	0.622275	0.204902
28S	82	U	620	1224	1844	0.577736	0	0	345	614	959	0.451192	0	0.311135	18	23	41	2.45	0	0.71508	0.342072	0.292749
28S	83	C	1023	445	1468	0.474662	0	0	590	1087	1677	0.331943	0	0	30	111	141	0.323865	0	0	0	0
28S	84	A	911	284	1195	0.32932	0	0	968	951	1919	0.495	0	0	70	31	101	0.31634	0	0	0	0
28S	85	G	360	237	597	0.531029	0	0.347224	299	622	921	0.118595	0	0.106124	19	47	66	0.0726368	0	0.0686736	0.174007	0.123433
28S	86	U	440	597	1037	0.112256	0	0	492	853	1345	0.273485	0	0	20	32	52	0.487841	0	0.332096	0.110699	0.156552
28S	87	A	178	388	566	0.800078	0.0474761	0.444905	275	228	503	1.10802	0.102086	0.526117	12	67	79	0.0119444	0	0.0119511	0.327658	0.225687
28S	88	A	90	234	324	2.34892	0.395622	0.702042	226	365	591	0.780893	0.0652955	0.4389	9	37	46	1.09645	0.059875	0.528366	0.556436	0.109245
28S	89	C	132	325	457	1.39922	0.287135	0.58373	374	1019	1393	0.330807	0	0	6	75	81	0.501897	0	0.336911	0.30688	0.239251
28S	90	G	151	980	1131	0.00297409	0	0.00296788	607	388	995	0.0519523	0	0	11	69	80	1.58971	0	0.616797	0.206588	0.290064
28S	91	G	220	1272	1492	0.219022	0	0	379	198	577	0.638639	0.0687766	0.390149	26	59	85	2.1509	0	0.685159	0.358436	0.280613
28S	92	C	95	1440	1535	0.189475	0	0	396	569	965	0.0655625	0	0	22	130	152	1.16659	0	0.540075	0.180025	0.254594
28S	93	G	144	1005	1149	0.157266	0	0.135996	409	118	527	0.763468	0.106597	0.433401	18	77	95	3.02685	0.215293	0.753617	0.441005	0.2522
28S	94	A	167	1309	1476	0.0591514	0	0	494	423	917	0.0933067	0	0.0854287	76	202	278	0.52035	0	0.343066	0.142831	0.145819
28S	95	G	180	1734	1914	0.254146	0	0	184	670	854	0.329227	0	0.247901	35	469	504	0.103234	0	0	0.0826337	0.116862
28S	96	U	265	2439	2704	0.497655	0	0	301	1073	1374	0.167838	0	0	60	1484	1544	0.763668	0	0	0	0
28S	97	G	271	1038	1309	0.134818	0	0.118881	172	986	1158	0.0491899	0	0.0469223	24	739	763	0.386067	0	0	0.0552678	0.0488905
28S	98	A	346	751	1097	0.340336	0	0.254091	215	681	896	0.454874	0	0.312895	42	678	720	0.352997	0	0	0.188995	0.135779
28S	99	A	313	592	905	0.607775	0.0579543	0.378282	267	486	753	0.825877	0.0518465	0.452647	117	125	242	1.10498	0	0.525965	0.452298	0.0602918
28S	100	C	829	851	1680	0.189206	0	0	1316	1170	2486	0.433467	0	0	192	264	456	0.0588865	0	0.0557268	0.0185756	0.0262699
28S	101	A	625	885	1510	0.0901831	0	0	894	1520	2414	0.33804	0	0	153	215	368	0.350346	0	0.259971	0.086657	0.122551
28S	102	G	200	643	843	0.700527	0.113125	0.412234	169	1658	1827	0.045575	0	0.0436113	58	152	210	1.3792	0.0615165	0.580848	0.345564	0.224335
28S	103	G	186	761	947	0.406997	0.0342278	0.289484	137	811	948	1.26603	0.101064	0.55896	23	189	212	1.02525	0.0731606	0.50741	0.451951	0.116794
28S	104	G	183	1195	1378	0.0702764	0	0	129	768	897	1.6253	0.244264	0.619354	20	150	170	1.48213	0.207963	0.598531	0.405962	0.287184
28S	105	A	200	1119	1319	0.0104966	0	0	127	1094	1221	1.07711	0.19718	0.518767	13	347	360	0.101139	0	0.0920809	0.203616	0.225994
28S	106	A	101	1412	1513	0.10844	0	0	76	4076	4152	0.408717	0	0	6	518	524	0.244106	0	0	0	0
28S	107	G	40	1694	1734	0.242382	0	0	57	3328	3385	0.213923	0	0	7	813	820	0.559345	0	0	0	0
28S	108	A	55	1775	1830	0.314631	0	0	76	4445	4521	0.431043	0	0	17	566	583	0.342295	0	0	0	0
28S	109	G	79	753	832	0.641577	0.0681813	0.391116	201	2426	2627	0.0764587	0	0.0710531	9	286	295	0.459422	0	0.315528	0.259232	0.136594
28S	110	C	122	879	1001	0.302373	0	0.232349	389	2888	3277	0.158681	0	0	43	394	437	0.0733384	0	0	0.0774496	0.10953
28S	111	C	332	875	1207	0.00640177	0	0.00636628	788	2102	2890	0.0415158	0	0	73	308	381	0.0487784	0	0.0466261	0.0176641	0.0206435
28S	112	C	816	1214	2030	0.487231	0	0	1656	1846	3502	0.259796	0	0	173	165	338	0.107899	0	0.0976507	0.0325502	0.046033
28S	113	A	650	655	1305	0.228969	0	0	1566	1193	2759	0.141204	0	0	201	73	274	0.247394	0	0.198908	0.0663028	0.0937664
28S	114	G	327	228	555	0.717886	0	0.418327	755	1130	1885	0.155173	0	0.13439	193	53	246	0.197301	0	0.165347	0.239355	0.127182
28S	115	C	688	343	1031	0.269272	0	0	1550	357	1907	0.0485907	0	0	509	69	578	0.624026	0	0	0	0
28S	116	G	363	127	490	0.46807	0	0.319276	706	509	1215	0.345641	0	0.257017	142	12	154	0.538781	0.020717	0.351609	0.309301	0.039256
28S	117	C	375	172	547	0.133496	0	0.117963	787	500	1287	0.0434265	0	0.0416501	147	15	162	0.231152	0	0.188693	0.116102	0.0600444
28S	118	C	219	205	424	0.25532	0	0.203772	551	471	1022	0.102422	0	0.0929889	59	13	72	1.51279	0.174335	0.605335	0.300699	0.220107
28S	119	G	101	53	154	1.8453	0.241768	0.650018	267	268	535	0.713288	0.0938224	0.416781	39	32	71	1.24398	0.0205599	0.557816	0.541538	0.0959118
28S	120	A	107	45	152	1.57509	0.103757	0.613221	195	163	358	1.10028	0.16613	0.524568	53	59	112	0.26116	0	0.208543	0.448777	0.173684
28S	121	A	16	69	85	3.31977	0.264766	0.77058	49	103	152	3.2069	0.429593	0.763481	37	36	73	0.755405	0	0.43367	0.65591	0.157175
28S	122	U	9	89	98	2.32334	0.196341	0.70123	24	189	213	1.47046	0.169486	0.596345	13	46	59	0.659444	0	0.40142	0.566332	0.124223
28S	123	C	15	349	364	0.206636	0	0	23	268	291	0.581811	0	0.368611	9	49	58	0.563277	0	0.364267	0.244293	0.17275
28S	124	C	5	290	295	0.0285285	0	0	26	387	413	0.0469941	0	0	7	127	134	0.423786	0	0	0	0
28S	125	C	14	398	412	0.333253	0	0	17	266	283	0.316667	0	0.241151	4	134	138	0.472102	0	0	0.0803837	0.11368
28S	126	C	18	795	813	0.721717	0	0	6	634	640	0.500329	0	0	5	158	163	0.60481	0	0	0	0
28S	127	G	6	143	149	0.953185	0	0.489687	11	301	312	0.123678	0	0.110379	3	35	38	0.781481	0	0.445075	0.348381	0.169275
28S	128	C	4	235	239	0.126435	0	0.11266	3	452	455	0.279313	0	0	1	11	12	4.00684	0.432631	0.81276	0.308473	0.359538
28S	129	C	6	197	203	0.269336	0	0.213009	14	405	419	0.244074	0	0	0	21	21	1.60808	0.0283107	0.627513	0.280174	0.260546
[truncated: 5,214 more rows]
