# Supplementary material for: Profiling of ribose methylations in ribosomal RNA from diffuse large B-cell lymphoma patients for evaluation of ribosomes as drug targets
Source: NAR Cancer. 2020 Dec 22;2(4):zcaa035. doi: 10.1093/narcan/zcaa035 (PMC8210301; doi:10.1093/narcan/zcaa035)
Supplement: zcaa035_Supplemental_Files [file zcaa035_supplemental_files.zip › Data_S1_reactive_lymphnode_0215017.xls]

## Sheet: reactive_lymphnode_0215017
Data_handling_v3			CTAACT_reactive_lymphnode_02-15017_1						GTAGTG_reactive_lymphnode_02-15017_2						TACTGT_reactive_lymphnode_02-15017_3						Average
RNA	Position	Nucl	5'_reads	3'_reads	5'+3'	v5_score	v6_score	Meth%	5'_reads	3'_reads	5'+3'	v5_score	v6_score	Meth%	5'_reads	3'_reads	5'+3'	v5_score	v6_score	Meth%	Av.Meth%	Std.dev.	>=0.75
18S	1	U	4143	0	4143	0	0	0	9222	0	9222	0	0	0	624	0	624	0	0	0	0	0
18S	2	A	752	0	752	0	0	0	1637	0	1637	0	0	0	116	0	116	0	0	0	0	0
18S	3	C	1403	0	1403	0	0	0	2263	0	2263	0	0	0	182	0	182	0	0	0	0	0
18S	4	C	2373	0	2373	0	0	0	3382	0	3382	0	0	0	704	0	704	0	0	0	0	0
18S	5	U	1482	0	1482	0	0	0	2683	0	2683	0	0	0	668	0	668	0	0	0	0	0
18S	6	G	835	0	835	0	0	0	1283	0	1283	0	0	0	591	0	591	0	0	0	0	0
18S	7	G	853	0	853	0.151821	0	0.131944	816	0	816	1.18324	0	0.54227	165	0	165	0.771419	0	0.436967	0.370394	0.174004
18S	8	U	559	0	559	0.351488	0	0.260419	705	0	705	0.831586	0	0.454377	144	0	144	0.755326	0	0.432002	0.382266	0.0866417
18S	9	U	388	0	388	0.860268	0	0.463083	596	0	596	1.21213	0	0.548363	131	0	131	0.894529	0	0.47406	0.495169	0.0378802
18S	10	G	219	0	219	1.93126	0.0509325	0.659873	482	0	482	1.62172	0	0.619059	65	0	65	2.63401	0.111189	0.727856	0.66893	0.0448755
18S	11	A	113	0	113	3.97729	0.372151	0.800498	312	0	312	3.19638	0.260261	0.76228	26	0	26	7.10165	0.39699	0.880594	0.814457	0.0492998	1
18S	12	U	64	0	64	8.07573	0.625968	0.891327	394	0	394	2.84309	0.345634	0.740281	30	0	30	6.63011	0.150036	0.872629	0.834746	0.0672316	1
18S	13	C	142	0	142	3.62549	0.437085	0.784993	764	0	764	1.36794	0.219838	0.578012	46	0	46	4.45485	0.454659	0.819875	0.727627	0.106748
18S	14	C	656	0	656	0.0455268	0	0.0436079	1909	0	1909	0.0650844	0	0.0611373	263	0	263	0.00593434	0	0.00592163	0.0368889	0.0230369
18S	15	U	958	5	963	0.11526	0	0	3225	3	3228	0.202743	0	0	386	0	386	0.208613	0	0	0	0
18S	16	G	478	2	480	1.32479	0.14474	0.570363	1505	4	1509	1.29376	0.106474	0.564198	164	6	170	1.28486	0.10069	0.563779	0.566113	0.00300982
18S	17	C	1116	13	1129	0.0332547	0	0.032212	3536	11	3547	0.0377176	0	0.0363566	405	2	407	0.0106481	0	0.0105616	0.0263767	0.0113103
18S	18	C	1603	83	1686	0.176803	0	0	5097	17	5114	0.146895	0	0	957	4	961	0.519196	0	0	0	0
18S	19	A	1696	26	1722	0.0945186	0	0	4815	11	4826	0.0325208	0	0.0315028	648	1	649	0.124171	0	0	0.0105009	0.0148506
18S	20	G	1339	73	1412	0.408957	0	0.290401	3929	41	3970	0.607163	0	0.377845	327	2	329	1.18013	0.0362314	0.542066	0.403437	0.104324
18S	21	U	2788	272	3060	0.38845	0	0	9590	190	9780	0.386439	0	0	642	37	679	0.0254739	0	0.0248767	0.00829224	0.011727
18S	22	A	2450	185	2635	0.145266	0	0	8261	228	8489	0.128674	0	0	678	22	700	0.0540656	0	0.051362	0.0171207	0.0242123
18S	23	G	627	63	690	3.02	0.326659	0.751515	3137	235	3372	1.54162	0.0105643	0.606621	384	31	415	0.954888	0	0.489063	0.615733	0.107339
18S	24	C	3211	554	3765	0.284956	0	0	10323	869	11192	0.274146	0	0	1503	159	1662	0.579956	0	0	0	0
18S	25	A	1409	174	1583	1.00834	0.0218043	0.502234	5338	477	5815	0.54927	0	0.354574	760	65	825	0.0628598	0	0	0.285603	0.210757
18S	26	U	3701	2210	5911	0.528744	0	0	12433	7116	19549	0.61251	0	0	1420	270	1690	0.609902	0	0	0	0
18S	27	A	17	74	91	37.3595	0.897303	0.974207	46	590	636	14.1556	0.666265	0.934115	11	10	21	36.5747	0.906432	0.974565	0.960962	0.0189847	1
18S	28	U	908	4943	5851	0.519687	0	0	1746	19714	21460	0.689022	0	0	269	488	757	0.0914834	0	0	0	0
18S	29	G	2469	1928	4397	0.338156	0	0	1779	4369	6148	0.272154	0	0.213959	303	249	552	0.19124	0	0.160782	0.124914	0.0909562
18S	30	C	1917	2369	4286	0.327756	0	0	1402	5428	6830	0.0503082	0	0.0479052	189	542	731	0.191925	0	0	0.0159684	0.0225827
18S	31	U	994	2915	3909	0.261995	0	0	952	4520	5472	0.193936	0	0.162459	125	326	451	0.225393	0	0.184268	0.115576	0.0822079
18S	32	U	182	1689	1871	0.592634	0	0.372234	602	5111	5713	0.022055	0	0.0215828	82	492	574	0.143652	0	0	0.131272	0.170613
18S	33	G	716	714	1430	0.874951	0	0.466827	556	1610	2166	1.30578	0	0.56642	63	177	240	0.957676	0	0.490229	0.507826	0.0425201
18S	34	U	795	594	1389	0.926707	0	0.481159	489	1712	2201	1.19979	0	0.545524	51	165	216	1.32693	0.187465	0.571381	0.532688	0.0379348
18S	35	C	808	550	1358	0.812395	0	0.448426	749	1427	2176	0.798367	0.0450545	0.444053	94	138	232	1.31435	0.144298	0.568969	0.487149	0.0578828
18S	36	U	1100	297	1397	0.70275	0	0.412888	839	421	1260	2.19777	0.331983	0.687453	149	62	211	1.90487	0.277277	0.656818	0.585719	0.122848
18S	37	C	3322	1833	5155	0.643895	0	0	4561	409	4970	0.273922	0	0	778	121	899	0.355556	0	0	0	0
18S	38	A	1018	175	1193	1.00434	0	0.501291	1743	425	2168	1.12569	0.00580228	0.529679	302	53	355	1.30699	0.00408762	0.567226	0.532732	0.027004
18S	39	A	982	285	1267	0.905389	0	0.47537	2234	594	2828	0.701155	0	0.41225	656	115	771	0.106649	0	0.0964844	0.328035	0.165746
18S	40	A	1643	266	1909	0.255195	0	0.203396	3497	905	4402	0.15686	0	0.135618	561	128	689	0.37657	0	0.273845	0.204286	0.0564345
18S	41	G	2483	429	2912	0.210531	0	0	6243	587	6830	0.241445	0	0	1176	155	1331	0.288856	0	0	0	0
18S	42	A	2712	366	3078	0.252824	0	0	6426	239	6665	0.165658	0	0	1363	159	1522	0.333034	0	0	0	0
18S	43	U	1417	506	1923	0.293896	0	0.227232	4498	1104	5602	0.103924	0	0.0941562	529	342	871	0.408856	0	0.290441	0.203943	0.0818074
18S	44	U	3934	1350	5284	0.638707	0	0	14137	1192	15329	0.666769	0	0	1876	1088	2964	0.65511	0	0	0	0
18S	45	A	755	800	1555	0.555077	0	0.357093	3833	1624	5457	0.208501	0	0.172555	319	566	885	0.529521	0	0.346456	0.292035	0.0845964
18S	46	A	687	840	1527	0.584119	0	0.368887	3469	1483	4952	0.364051	0	0.266929	298	365	663	1.10241	0.0357804	0.524731	0.386849	0.106011
18S	47	G	516	521	1037	1.55361	0.171175	0.608627	1406	2315	3721	0.965261	0.0660233	0.491229	256	310	566	1.74339	0.190499	0.635896	0.578584	0.0627645
18S	48	C	922	702	1624	0.662421	0	0.398615	1394	3406	4800	0.521491	0	0.342797	518	725	1243	0.235548	0	0.190767	0.310726	0.0878317
18S	49	C	1902	867	2769	0.0449178	0	0.0430018	2388	5358	7746	0.0103796	0	0	1148	1135	2283	0.308635	0	0	0.0143339	0.0202712
18S	50	A	991	815	1806	0.772914	0	0.436093	1577	2707	4284	0.969646	0.0693202	0.492353	568	616	1184	0.511739	0	0.338699	0.422382	0.0634736
18S	51	U	1836	1549	3385	0.0389972	0	0	3154	6211	9365	0.131446	0	0	1332	700	2032	0.131694	0	0	0	0
18S	52	G	1299	824	2123	0.781685	0.0971002	0.43885	3041	3442	6483	0.394912	0	0.28314	829	247	1076	0.889312	0.0657876	0.470938	0.397643	0.0820184
18S	53	C	3329	2351	5680	0.224092	0	0	5524	7911	13435	0.306316	0	0	2512	805	3317	0.294699	0	0	0	0
18S	54	A	2802	1719	4521	0.129363	0	0.114567	3735	4411	8146	0.272517	0	0.214177	1448	307	1755	0.588009	0	0.370414	0.233053	0.105298
18S	55	U	4616	2988	7604	0.31043	0	0	7217	10524	17741	0.459586	0	0	3148	528	3676	0.225425	0	0	0	0
18S	56	G	1852	1254	3106	0.930565	0	0.482097	3055	5361	8416	0.245269	0	0.19698	1206	182	1388	1.30142	0	0.565663	0.414914	0.157834
18S	57	U	4251	2192	6443	0.0508656	0	0	5783	8708	14491	0.324567	0	0	2835	240	3075	0.0697695	0	0.0652391	0.0217464	0.030754
18S	58	C	3486	1373	4859	0.325905	0	0.245837	3687	5036	8723	0.13646	0	0.120087	2128	242	2370	0.465148	0	0.317567	0.22783	0.0816201
18S	59	U	13536	3148	16684	0.682455	0	0	13482	4817	18299	0.545504	0	0	9321	330	9651	0.710905	0	0	0	0
18S	60	A	4537	1367	5904	0.0743475	0	0.0692134	3499	1489	4988	0.769562	0.0427821	0.434938	2845	199	3044	0.133005	0	0.117425	0.207192	0.162239
18S	61	A	4803	1210	6013	0.0652662	0	0.0612771	5171	2073	7244	0.086409	0	0.0795465	4087	143	4230	0.231316	0	0	0.0469412	0.0340201
18S	62	G	1601	1268	2869	1.27378	0.0308754	0.56029	1606	1165	2771	1.58925	0.211171	0.613873	1233	147	1380	1.42349	0	0.587547	0.587236	0.0218761
18S	63	U	5257	2743	8000	0.255728	0	0	3908	2680	6588	0.0713108	0	0	3852	633	4485	0.362924	0	0	0	0
18S	64	A	1523	1305	2828	1.24278	0.0874356	0.554213	1692	1273	2965	0.925178	0.0290635	0.480652	1190	415	1605	0.831078	0	0.454028	0.496297	0.0423701
18S	65	C	2719	2780	5499	0.0480404	0	0.0458463	2391	2029	4420	0.160859	0	0.138596	2178	850	3028	0.17021	0	0	0.0614806	0.0576513
18S	66	G	1900	1309	3209	0.775576	0.023485	0.436879	1168	1550	2718	0.748408	0.0883146	0.428141	957	527	1484	0.409757	0	0.290797	0.385272	0.0668996
18S	67	C	6853	2269	9122	0.36967	0	0	2643	2425	5068	0.0275115	0	0.02678	786	1418	2204	0.159723	0	0	0.00892666	0.0126242
18S	68	A	3829	1301	5130	0.314067	0	0.239039	1682	1259	2941	1.02968	0.0531413	0.507396	347	675	1022	0.711013	0	0.415789	0.387408	0.111379
18S	69	C	3980	1936	5916	0.204865	0	0.170056	1765	2363	4128	0.528562	0	0.345845	278	1125	1403	0.136182	0	0.119935	0.211945	0.0968674
18S	70	G	3074	1534	4608	0.769574	0	0.434946	2213	2219	4432	0.609071	0.0133035	0.378576	189	923	1112	0.32358	0	0.244639	0.35272	0.0798144
18S	71	G	963	1084	2047	3.45055	0.47948	0.775394	2260	3091	5351	0.438492	0	0.304867	225	413	638	1.31233	0.149438	0.56792	0.549394	0.192538
18S	72	C	9119	1580	10699	0.146586	0	0	3961	4653	8614	0.00380344	0	0.00378947	416	261	677	1.25926	0.108751	0.557741	0.187177	0.262033
18S	73	C	16781	1227	18008	0.507636	0	0	9924	7650	17574	0.523407	0	0	1796	331	2127	0.336978	0	0	0	0
18S	74	G	10987	1123	12110	0.212568	0	0	7054	5540	12594	0.267496	0	0	1072	155	1227	0.215934	0	0.177706	0.0592353	0.0837713
18S	75	G	6783	856	7639	0.348784	0	0.258617	3180	2726	5906	0.77448	0	0.436496	671	83	754	1.21703	0.0702394	0.549274	0.414796	0.119648
18S	76	U	16864	2059	18923	0.528112	0	0	8604	6995	15599	0.397689	0	0	1694	796	2490	0.388849	0	0	0	0
18S	77	A	6504	759	7263	0.400857	0	0.286179	4267	2518	6785	0.535616	0	0.348829	970	140	1110	0.656796	0	0.396641	0.343883	0.0452312
18S	78	C	13904	2010	15914	0.432951	0	0	14232	5961	20193	0.56972	0	0	2929	1056	3985	0.5636	0	0	0	0
18S	79	A	3981	2079	6060	0.550883	0.0354303	0.355244	3206	4711	7917	0.210628	0	0.174001	431	1140	1571	0.363606	0	0.266775	0.26534	0.073999
18S	80	G	2173	1726	3899	1.19805	0.184723	0.545115	1756	2461	4217	1.14809	0.14116	0.53453	208	665	873	1.66045	0.203652	0.624392	0.568012	0.0401001
18S	81	U	3203	4655	7858	0.0316424	0	0	2894	6356	9250	0.132189	0	0	364	2150	2514	0.0920256	0	0	0	0
18S	82	G	2791	2244	5035	0.490647	0	0.329194	2127	1883	4010	1.07963	0.129427	0.519206	330	964	1294	0.950588	0.0903066	0.487527	0.445309	0.083118
18S	83	A	2114	3946	6060	0.0818695	0	0.0756857	2911	3227	6138	0.225415	0	0.183974	335	2784	3119	0.168622	0	0	0.0865533	0.0754993
18S	84	A	2115	4205	6320	0.0219814	0	0	1762	4987	6749	0.0532412	0	0.0505569	348	3799	4147	0.371582	0	0	0.0168523	0.0238328
18S	85	A	1377	3324	4701	0.234295	0	0.189854	1042	4779	5821	0.0928261	0	0.0849546	152	2123	2275	0.236472	0	0.191316	0.155375	0.049798
18S	86	C	2768	2398	5166	0.086259	0	0.0794233	1386	5158	6544	0.0803803	0	0	346	2898	3244	0.150132	0	0	0.0264744	0.0374405
18S	87	U	3328	5086	8414	0.403907	0	0	1876	7626	9502	0.416588	0	0	423	2502	2925	0.0142933	0	0	0	0
18S	88	G	2130	2281	4411	0.151974	0	0.131951	1626	3430	5056	0.12062	0	0.107656	235	1307	1542	1.01705	0.0592863	0.504389	0.247999	0.181566
18S	89	C	2112	4163	6275	0.276988	0	0	2193	5866	8059	0.362712	0	0	339	6207	6546	0.610806	0	0	0	0
18S	90	G	276	2714	2990	0.587455	0.00673054	0.370139	342	2344	2686	1.11517	0.216121	0.527317	57	2080	2137	0.355197	0	0.26219	0.386549	0.108858
18S	91	A	753	5443	6196	0.317186	0	0	855	3974	4829	0.0972234	0	0.0886253	138	2434	2572	0.0138835	0	0.0136986	0.034108	0.0389531
18S	92	A	593	3137	3730	0.267947	0	0.211368	1025	2201	3226	0.750938	0.0643079	0.428954	75	1664	1739	0.499246	0	0.333126	0.324483	0.0890388
18S	93	U	186	745	931	4.10167	0.422416	0.804155	581	2629	3210	0.666636	0	0.400064	36	2236	2272	0.012343	0	0.0121978	0.405472	0.323338
18S	94	G	368	2111	2479	0.778132	0	0.437711	899	3120	4019	0.250357	0	0.200268	36	3581	3617	0.46671	0	0	0.21266	0.17891
18S	95	G	443	1379	1822	2.0148	0	0.668425	1506	2319	3825	0.461555	0	0.315854	99	1721	1820	0.117097	0	0.104874	0.363051	0.232476
18S	96	C	874	5175	6049	0.1285	0	0	1562	6587	8149	0.387115	0	0	165	847	1012	0.701272	0.0148227	0.412444	0.137481	0.194428
18S	97	U	1269	4954	6223	0.0887122	0	0	2449	4187	6636	0.201319	0	0	301	734	1035	0.518329	0	0.341598	0.113866	0.161031
18S	98	C	1539	9168	10707	0.510492	0	0	1500	8629	10129	0.529891	0	0	115	1821	1936	0.34005	0	0	0	0
18S	99	A	36	166	202	31.4779	0.66771	0.969357	35	575	610	8.43699	0.534542	0.894189	1	32	33	38.8892	0.904894	0.97565	0.946399	0.037007	1
18S	100	U	638	4382	5020	0.312107	0	0.237903	884	3285	4169	0.278348	0	0.217781	57	609	666	0.758437	0	0.431681	0.295789	0.0964412
18S	101	U	1676	19357	21033	0.758657	0	0	2083	11227	13310	0.684194	0	0	200	1751	1951	0.55917	0	0	0	0
18S	102	A	415	4921	5336	0.292534	0	0.226359	477	2109	2586	0.997659	0	0.499511	53	625	678	0.34217	0	0.255218	0.327029	0.122531
18S	103	A	311	4786	5097	0.287965	0	0.223615	290	2536	2826	0.654105	0	0.395528	36	791	827	0.00947397	0	0.0093963	0.209513	0.157953
18S	104	A	44	3041	3085	1.3006	0	0.565411	113	1792	1905	1.57275	0	0.611436	19	312	331	1.83517	0	0.647976	0.608274	0.0337814
18S	105	U	139	2492	2631	1.65778	0	0.623836	202	2263	2465	0.846386	0	0.458502	22	374	396	1.23325	0	0.552846	0.545061	0.0677213
18S	106	C	682	7816	8498	0.167442	0	0	739	3687	4426	0.0683709	0	0.064009	105	1180	1285	0.33234	0	0	0.0213363	0.0301741
18S	107	A	819	6547	7366	0.0189509	0	0.0186009	800	4243	5043	0.0411798	0	0	109	919	1028	0.117676	0	0	0.0062003	0.00876855
18S	108	G	652	2874	3526	1.07095	0.0533726	0.517202	1037	1302	2339	1.02927	0.0349587	0.50732	97	255	352	1.60727	0.0498935	0.617128	0.547216	0.0495992
18S	109	U	271	2936	3207	1.3673	0.117816	0.577655	496	3016	3512	0.378689	0	0.27473	28	369	397	1.3165	0	0.568931	0.473772	0.140789
18S	110	U	1376	13842	15218	0.595273	0	0	2223	9270	11493	0.66069	0	0	239	2063	2302	0.709239	0	0	0	0
18S	111	A	386	7309	7695	0.0801874	0	0	864	3414	4278	0.127551	0	0.113145	44	796	840	0.00488836	0	0	0.0377151	0.0533372
18S	112	U	479	13420	13899	0.551383	0	0	994	6341	7335	0.393168	0	0	104	1110	1214	0.373434	0	0	0	0
18S	113	G	560	8676	9236	0.336205	0	0	1364	4785	6149	0.297136	0	0	84	771	855	0.171716	0	0	0	0
18S	114	G	403	4386	4789	0.253162	0	0.202052	860	1750	2610	0.696766	0	0.410736	62	343	405	0.672167	0	0.402567	0.338452	0.0965067
18S	115	U	281	4806	5087	0.0501157	0	0.047733	651	2948	3599	0.104713	0	0.0948113	47	400	447	0.35997	0	0.265125	0.13589	0.0933824
18S	116	U	14	159	173	29.786	0.895028	0.967698	47	203	250	15.1475	0.785136	0.938302	3	18	21	26.3924	0.842258	0.965095	0.957032	0.0132864	1
18S	117	C	864	2132	2996	0.315004	0	0.239607	1475	2214	3689	0.185715	0	0	132	389	521	0.229885	0	0	0.0798689	0.112952
18S	118	C	1176	1794	2970	0.107824	0	0.0973589	1888	2079	3967	0.312973	0	0	200	206	406	0.120557	0	0	0.032453	0.0458954
18S	119	U	821	673	1494	0.748317	0	0.428185	1189	1051	2240	0.172081	0	0.146873	155	95	250	0.254405	0	0.203455	0.259504	0.121492
18S	120	U	1086	1232	2318	0.1465	0	0	1598	1347	2945	0.232979	0	0	142	136	278	0.0343688	0	0	0	0
18S	121	U	19	90	109	17.2813	0.827641	0.94577	40	53	93	27.4096	0.886467	0.965162	4	5	9	29.46	0.893304	0.970356	0.960429	0.0105805	1
18S	122	G	613	1204	1817	0.0812248	0	0	1064	905	1969	0.299932	0	0.230819	131	125	256	0.218547	0	0.179925	0.136915	0.0990179
18S	123	G	321	1460	1781	0.0215176	0	0.021076	576	1477	2053	0.44577	0	0.308431	65	138	203	0.951198	0	0.488722	0.272743	0.192576
18S	124	U	299	782	1081	0.745379	0.0737438	0.427285	648	1300	1948	0.595884	0	0.373508	62	144	206	1.13972	0.0814505	0.533855	0.444882	0.0666334
18S	125	C	774	1011	1785	0.0249222	0	0.0243295	1638	1910	3548	0.124649	0	0	184	202	386	0.343727	0	0.256294	0.0935411	0.115511
18S	126	G	550	802	1352	0.42972	0	0.300718	1026	828	1854	0.885205	0.0801549	0.469688	161	80	241	1.51873	0.235326	0.603966	0.458124	0.12407
18S	127	C	1394	528	1922	0.032328	0	0	2645	2131	4776	0.326286	0	0	479	92	571	0.0835276	0	0.0772131	0.0257377	0.0363986
18S	128	U	2152	626	2778	0.343997	0	0	4193	967	5160	0.360955	0	0	984	85	1069	0.431537	0	0	0	0
18S	129	C	2388	607	2995	0.417713	0	0	5263	1642	6905	0.56085	0	0	1139	102	1241	0.511737	0	0	0	0
18S	130	G	1795	603	2398	0.283285	0	0	2922	885	3807	0.150689	0	0	744	129	873	0.250814	0	0	0	0
18S	131	C	2100	449	2549	0.36573	0	0	4005	454	4459	0.318012	0	0	1475	79	1554	0.634098	0	0	0	0
18S	132	U	816	575	1391	0.269812	0	0.212602	1888	772	2660	0.145188	0	0.126822	601	99	700	0.0472183	0	0	0.113141	0.0873318
18S	133	C	259	767	1026	0.732035	0.0168596	0.422882	514	582	1096	1.79603	0.313439	0.642559	181	66	247	1.80806	0.234694	0.644809	0.570083	0.104091
18S	134	C	115	517	632	1.84655	0.247776	0.649058	146	640	786	2.7986	0.355652	0.736992	68	65	133	4.18831	0.48782	0.808422	0.73149	0.0651762
18S	135	U	99	724	823	1.02323	0	0.506045	152	805	957	1.83224	0.126468	0.647161	91	96	187	2.32494	0.17766	0.700363	0.617857	0.0819917
18S	136	C	184	450	634	1.5674	0.130469	0.610876	412	536	948	1.57266	0.100429	0.611548	218	50	268	1.07171	0	0.518236	0.58022	0.0438301
18S	137	U	393	419	812	1.01164	0.0415644	0.503202	1392	1554	2946	0.265833	0	0	317	101	418	0.220525	0	0.181034	0.228079	0.208107
18S	138	C	2781	895	3676	0.631913	0	0	2650	556	3206	0.352756	0	0	914	93	1007	0.611376	0	0	0	0
18S	139	C	1536	501	2037	0.196462	0	0	1730	607	2337	0.0669566	0	0	447	60	507	0.14486	0	0	0	0
18S	140	U	1721	654	2375	0.28822	0	0	3497	1779	5276	0.638317	0	0	850	82	932	0.59033	0	0	0	0
18S	141	A	728	172	900	1.15416	0.136977	0.536059	961	412	1373	0.751059	0.0149149	0.429095	197	14	211	1.15582	0.0461092	0.537315	0.500823	0.0507215
18S	142	C	1310	283	1593	0.340283	0	0.254008	1141	387	1528	0.630768	0	0.386947	224	45	269	0.671523	0	0.402635	0.347863	0.0666743
18S	143	U	1616	399	2015	0.111089	0	0.100027	1224	825	2049	0.186347	0	0.157141	227	99	326	0.324669	0	0.245661	0.16761	0.0599141
18S	144	U	1822	496	2318	0.00527526	0	0	1184	990	2174	0.0636066	0	0.0598286	334	102	436	0.105899	0	0	0.0199429	0.0282035
18S	145	G	1794	379	2173	0.0657723	0	0.0617399	1302	390	1692	0.351073	0	0.259961	160	124	284	0.256998	0	0.205026	0.175576	0.08356
18S	146	G	1700	482	2182	0.1388	0	0.121932	1197	871	2068	0.111084	0	0.100022	176	79	255	0.344271	0	0.256849	0.159601	0.069344
18S	147	A	1485	232	1717	0.511215	0	0.338411	1290	819	2109	0.0137651	0	0.0135846	131	70	201	0.538174	0.0060857	0.351008	0.234335	0.156178
18S	148	U	4744	810	5554	0.586001	0	0	1682	2084	3766	0.452149	0	0	361	165	526	0.435969	0	0	0	0
18S	149	A	2193	320	2513	0.0968709	0	0.0883477	699	851	1550	0.574654	0.0476073	0.365089	200	130	330	0.00124203	0	0	0.151146	0.155521
18S	150	A	1626	283	1909	0.47491	0	0.322107	586	981	1567	0.542885	0.000449362	0.352009	108	32	140	1.44878	0.184264	0.593352	0.422489	0.121433
18S	151	C	2280	299	2579	0.102037	0	0.0926221	801	1274	2075	0.180673	0	0.153088	205	72	277	0.277898	0	0.218079	0.154596	0.0512285
18S	152	U	3075	1008	4083	0.354076	0	0	1440	2122	3562	0.346072	0	0	257	78	335	0.0998016	0	0.0909913	0.0303304	0.0428937
18S	153	G	921	981	1902	0.445735	0	0.308422	1121	620	1741	0.404305	0	0.288022	108	98	206	0.85051	0	0.460811	0.352419	0.0770965
18S	154	U	919	1777	2696	0.0537717	0	0	1188	1947	3135	0.263616	0	0	114	561	675	0.477055	0	0	0	0
18S	155	G	1931	1267	3198	0.29463	0	0	1926	1586	3512	0.344969	0	0	277	174	451	0.115044	0	0	0	0
18S	156	G	586	1190	1776	0.295836	0	0.228396	522	703	1225	1.17359	0.116663	0.540134	40	122	162	1.83722	0.165124	0.648945	0.472492	0.178226
18S	157	U	1472	2754	4226	0.517241	0	0	1128	2237	3365	0.20676	0	0	76	767	843	0.465771	0	0	0	0
18S	158	A	715	786	1501	0.515039	0	0.340101	636	1466	2102	0.414382	0	0.293076	38	442	480	0.126149	0	0.112225	0.248467	0.0982317
18S	159	A	8	26	34	64.6454	0.952471	0.985195	10	56	66	47.4405	0.942008	0.979658	1	12	13	44.35	0.936746	0.979492	0.981448	0.00265037	1
18S	160	U	604	295	899	1.314	0	0.568121	789	2092	2881	0.0149048	0	0.0146909	44	495	539	0.0828807	0	0.0766683	0.219827	0.247577
18S	161	U	1158	991	2149	0.118506	0	0	1515	3029	4544	0.391426	0	0	80	685	765	0.246591	0	0	0	0
18S	162	C	640	733	1373	0.483527	0	0.326091	494	2853	3347	0.100959	0	0	46	629	675	0.0430309	0	0	0.108697	0.153721
18S	163	U	2363	1429	3792	0.458128	0	0	1899	4259	6158	0.510063	0	0	192	996	1188	0.39971	0	0	0	0
18S	164	A	1592	848	2440	0.0205244	0	0	793	3471	4264	0.222342	0	0	138	777	915	0.132035	0	0	0	0
18S	165	G	962	1212	2174	0.217267	0	0.178555	610	2116	2726	0.286546	0	0.222789	182	548	730	0.178644	0	0.151744	0.184362	0.0292932
18S	166	A	8	48	56	51.9392	0.92108	0.981436	15	46	61	60.2179	0.941462	0.983924	13	10	23	39.2718	0.909458	0.976179	0.980513	0.0032287	1
18S	167	G	1383	620	2003	0.521756	0	0.342977	800	1542	2342	0.472689	0	0.321063	315	358	673	0.355935	0	0.262789	0.308943	0.0338399
18S	168	C	2476	1341	3817	0.247555	0	0	1927	2401	4328	0.310577	0	0	617	612	1229	0.315917	0	0	0	0
18S	169	U	4272	2311	6583	0.568572	0	0	2564	4266	6830	0.624413	0	0	1100	1105	2205	0.666309	0	0	0	0
18S	170	A	4455	1372	5827	0.462284	0	0	2905	1388	4293	0.404445	0	0	832	451	1283	0.374403	0	0	0	0
18S	171	A	2229	1352	3581	0.036457	0	0	1343	962	2305	0.0783463	0	0.0726834	604	257	861	0.0875612	0	0	0.0242278	0.0342633
18S	172	U	100	126	226	16.4696	0.772243	0.942995	81	42	123	20.0337	0.793299	0.952823	18	36	54	14.1905	0.731462	0.935289	0.943702	0.00717553	1
18S	173	A	2028	1721	3749	0.00945482	0	0.00936873	1295	570	1865	0.290669	0	0.225302	503	117	620	0.232546	0	0.188918	0.141196	0.0943921
18S	174	C	205	364	569	6.40018	0.626341	0.865073	128	228	356	6.16309	0.579328	0.860732	54	220	274	1.73584	0.123695	0.635326	0.787044	0.107295	1	0.865073	0.860732	0.862257	0.862687	0.00179825
18S	175	A	1928	3698	5626	0.360145	0	0	1292	841	2133	0.0760908	0	0.0707412	502	317	819	0.261965	0	0	0.0235804	0.0333477
18S	176	U	360	6547	6907	0.525487	0	0	296	2026	2322	0.0345961	0	0	169	572	741	0.322447	0	0	0	0
18S	177	G	37	3139	3176	0.132312	0	0.116884	59	855	914	2.03551	0.211303	0.670807	21	219	240	1.15284	0.0657695	0.53653	0.441407	0.23593
18S	178	C	1032	3339	4371	0.21964	0	0	1195	1407	2602	0.168972	0	0.144595	227	314	541	0.124908	0	0	0.0481983	0.0681627
18S	179	C	1512	2580	4092	0.152567	0	0	1288	1015	2303	0.552802	0.00587337	0.356102	132	489	621	0.224973	0	0	0.118701	0.167868
18S	180	G	1408	1195	2603	0.374586	0	0.272584	2264	1260	3524	0.1386	0	0.121759	132	148	280	0.856386	0.0798033	0.462205	0.285516	0.139287
18S	181	A	1452	1125	2577	0.377804	0	0.274284	2643	1294	3937	0.10542	0	0.0953885	119	71	190	1.82245	0.327594	0.646898	0.338857	0.229736
18S	182	C	1636	1130	2766	0.16594	0	0.142367	3504	1869	5373	0.181677	0	0	213	236	449	0.0932593	0	0.0854776	0.0759482	0.0585104
18S	183	G	2316	1267	3583	0.193843	0	0	6469	2444	8913	0.53744	0	0	389	291	680	0.341132	0	0	0	0
18S	184	G	2088	833	2921	0.0295422	0	0	5486	1521	7007	0.380882	0	0	565	154	719	0.389861	0	0	0	0
18S	185	G	1450	356	1806	0.519929	0.0128647	0.342199	3604	1315	4919	0.116007	0	0	319	110	429	0.0239793	0	0.0234711	0.12189	0.156076
18S	186	C	2771	1395	4166	0.456769	0	0	4523	3266	7789	0.526841	0	0	438	242	680	0.45598	0	0	0	0
18S	187	G	1276	533	1809	0.311737	0	0.237752	1269	1280	2549	0.496919	0	0.332048	352	57	409	0.0949865	0	0	0.189934	0.139712
18S	188	C	521	991	1512	0.487251	0	0.327764	409	1495	1904	0.76063	0.0254069	0.43215	327	63	390	0.130861	0	0	0.253305	0.184113
18S	189	U	477	2921	3398	0.44482	0	0	486	1799	2285	0.181647	0	0.15378	187	86	273	0.105474	0	0.0957271	0.0831691	0.0634054
18S	190	G	201	1430	1631	0.152002	0	0.132016	156	484	640	2.34559	0.278696	0.701426	71	58	129	0.977436	0.169321	0.496225	0.443222	0.235463
18S	191	A	23	1134	1157	0.496421	0	0.33193	6	385	391	3.05031	0.184124	0.75358	9	38	47	3.2919	0.445713	0.770744	0.618752	0.202934
18S	192	C	28	1081	1109	0.428278	0	0.300046	37	263	300	2.90155	0	0.744325	10	70	80	0.984911	0	0.499305	0.514559	0.181697
18S	193	C	7	842	849	0.602484	0	0.376245	71	261	332	0.99663	0	0.499908	1	57	58	0.936158	0	0.487783	0.454645	0.0556581
18S	194	C	6	1164	1170	0.0191764	0	0.0188314	54	267	321	0.483644	0	0.326668	5	59	64	0.284444	0	0.224138	0.189879	0.127987
18S	195	C	3	1672	1675	0.39046	0	0	45	179	224	0.560642	0	0.360264	1	57	58	0.0259887	0	0	0.120088	0.16983
18S	196	C	0	1174	1174	0.263868	0	0	10	112	122	0.842818	0.136544	0.45938	0	31	31	0.328472	0	0.253212	0.237531	0.187868
18S	197	U	1	665	666	0.296852	0	0.229167	0	116	116	0.673599	0.0652516	0.404551	0	14	14	1.71333	0.254381	0.647355	0.427024	0.171463
18S	198	U	0	452	452	0.96024	0.0466552	0.490411	3	104	107	0.897119	0	0.475204	0	12	12	3.64444	0.527682	0.797904	0.58784	0.148668
18S	199	C	9	492	501	0.837472	0	0.456269	18	40	58	3.90979	0.19282	0.799084	1	11	12	9.8641	0.779625	0.914428	0.72326	0.194576
18S	200	G	29	254	283	3.06772	0.21081	0.754816	40	97	137	2.88559	0.196712	0.744026	4	22	26	8.59177	0.322977	0.899216	0.799353	0.0707514	1
18S	201	C	13	429	442	1.9236	0.139158	0.658465	9	104	113	5.70273	0	0.851922	4	4	8	38.5827	0.781715	0.97748	0.829289	0.131217	1
18S	202	G	11	280	291	3.83832	0.471466	0.793879	18	113	131	6.05311	0.350233	0.859141	3	8	11	34.5713	0.837911	0.97417	0.87573	0.0745323	1
18S	203	G	33	1381	1414	0.0219709	0	0	84	193	277	2.82002	0.0912748	0.738917	11	99	110	3.26777	0.043187	0.767305	0.502074	0.355209
18S	204	G	98	1654	1752	0.172428	0	0	191	462	653	0.818756	0	0.450553	22	400	422	0.174363	0	0.148774	0.199776	0.187439
18S	205	G	275	1822	2097	0.268732	0	0	447	1242	1689	0.247239	0	0	110	1355	1465	0.711316	0	0	0	0
18S	206	G	1436	2996	4432	0.692731	0	0	1642	2891	4533	0.752835	0	0	407	1431	1838	0.777385	0	0	0	0
18S	207	G	996	1907	2903	0.458226	0	0	1130	1914	3044	0.537365	0	0	313	722	1035	0.51598	0	0	0	0
18S	208	G	654	932	1586	0.118505	0	0.106009	424	909	1333	0.337598	0	0.252533	136	244	380	0.458997	0	0.315165	0.224569	0.0876471
18S	209	A	172	643	815	1.29879	0.140344	0.56529	302	325	627	2.17452	0.14603	0.685336	30	29	59	8.41	0.542376	0.895316	0.715314	0.13639
18S	210	U	117	455	572	2.32139	0.335942	0.699289	233	794	1027	1.04362	0.0372854	0.510916	30	81	111	3.80923	0.297159	0.79354	0.667915	0.117494
18S	211	G	369	800	1169	0.503333	0	0.335002	652	1046	1698	0.225159	0	0.183867	66	57	123	2.92688	0.130852	0.746879	0.421916	0.237923
18S	212	C	516	985	1501	0.0750999	0	0.0698971	712	1023	1735	0.200198	0	0.166885	41	242	283	0.30446	0	0.234031	0.156938	0.0673755
18S	213	G	387	710	1097	0.397328	0	0.284534	518	1115	1633	0.297498	0	0.229394	32	257	289	0.0491571	0	0	0.171309	0.123208
18S	214	U	238	2168	2406	0.36915	0	0	304	3261	3565	0.396205	0	0	17	257	274	0.092202	0	0	0	0
18S	215	G	172	1561	1733	0.0663078	0	0	225	2368	2593	0.0656901	0	0	8	276	284	0.142378	0	0	0	0
18S	216	C	350	2043	2393	0.335222	0	0	265	2748	3013	0.154195	0	0	26	498	524	0.57291	0	0	0	0
18S	217	A	232	658	890	1.04612	0	0.51155	232	1153	1385	1.07561	0.0843181	0.518393	15	125	140	0.985737	0.0268772	0.498188	0.509377	0.00839057
18S	218	U	116	409	525	2.53202	0.195232	0.717262	72	1402	1474	0.979548	0.0431213	0.495004	8	63	71	3.01096	0.411892	0.753291	0.655186	0.114217
18S	219	U	167	1827	1994	0.134431	0	0	136	3991	4127	0.352937	0	0	9	219	228	0.179525	0	0.152766	0.0509221	0.0720147
18S	220	U	563	4295	4858	0.707885	0	0	371	5897	6268	0.615507	0	0	44	433	477	0.503859	0	0	0	0
18S	221	A	128	821	949	0.851345	0	0.460114	124	2224	2348	0.144369	0	0.126203	15	176	191	0.359375	0	0.265385	0.2839	0.136946
18S	222	U	295	850	1145	0.447431	0	0.309307	202	2338	2540	0.00902095	0	0	14	156	170	0.489214	0	0.3298	0.213036	0.150871
18S	223	C	805	617	1422	0.0552432	0	0.0523861	440	2120	2560	0.103011	0	0	86	284	370	0.436837	0	0	0.017462	0.024695
18S	224	A	319	498	817	0.872114	0	0.466149	401	1189	1590	0.416768	0	0.294299	23	164	187	0.22104	0	0.181818	0.314089	0.116918
18S	225	G	1439	507	1946	0.295811	0	0	1122	818	1940	0.0572557	0	0.0541814	165	119	284	0.239025	0	0	0.0180605	0.0255414
18S	226	A	1404	221	1625	0.211282	0	0	1011	422	1433	0.267596	0	0.211222	124	88	212	0.00631195	0	0	0.0704072	0.0995708
18S	227	U	434	379	813	0.392452	0.00925519	0.282091	409	821	1230	0.207401	0	0.171891	27	109	136	0.454096	0.0371708	0.313863	0.255948	0.0608365
18S	228	C	836	296	1132	0.0630872	0	0	640	779	1419	0.0658529	0	0	56	122	178	0.0446927	0	0.0430108	0.0143369	0.0202755
18S	229	A	561	134	695	0.525271	0.0780663	0.344704	432	243	675	0.871515	0.196677	0.466042	26	97	123	0.497133	0.0480218	0.333855	0.381534	0.0599205
18S	230	A	692	176	868	0.106649	0	0.0964712	448	233	681	0.635761	0.0943085	0.389012	31	155	186	0.155853	0	0	0.161828	0.165401
18S	231	A	733	211	944	0.0350617	0	0	514	506	1020	0.0176842	0	0	23	134	157	0.0373418	0	0	0	0
18S	232	A	456	249	705	0.249544	0	0.199934	307	643	950	0.00785139	0	0.00779836	29	84	113	0.268031	0	0.212848	0.140194	0.093766
18S	233	C	537	402	939	0.0666903	0	0	437	706	1143	0.151068	0	0	25	165	190	0.323735	0	0	0	0
18S	234	C	526	327	853	0.102446	0	0.0930249	511	457	968	0.0351107	0	0.0339536	42	104	146	0.12585	0	0	0.0423262	0.038436
18S	235	A	196	539	735	0.288662	0	0.224238	437	309	746	0.376127	0	0.273589	24	91	115	0.0535441	0	0.0512421	0.183023	0.0953364
18S	236	A	50	351	401	1.55672	0.280762	0.609466	186	251	437	1.5589	0.307019	0.609752	5	46	51	1.37927	0.30022	0.584427	0.601215	0.0118713
18S	237	C	42	546	588	0.874495	0.124561	0.466946	365	366	731	0.747298	0.0400684	0.428022	11	78	89	0.340864	0	0.256336	0.383768	0.0914983
18S	238	C	770	487	1257	0.164105	0	0	831	451	1282	0.017078	0	0	52	57	109	0.0559596	0	0.0534543	0.0178181	0.0251986
18S	239	C	1430	699	2129	0.546468	0	0	1612	608	2220	0.467782	0	0	66	77	143	0.238349	0	0	0	0
18S	240	G	1258	385	1643	0.384969	0	0	1011	308	1319	0.0163636	0	0	58	28	86	0.266411	0	0.212294	0.0707646	0.100076
18S	241	G	357	291	648	0.691406	0	0.409148	810	310	1120	0.191486	0	0.160832	42	19	61	0.800179	0	0.448518	0.3395	0.127355
18S	242	U	663	401	1064	0.027084	0	0	808	538	1346	0.0286315	0	0	42	41	83	0.302381	0	0.234317	0.0781058	0.110458
18S	243	C	1312	790	2102	0.562974	0	0	2452	1173	3625	0.71914	0	0	106	149	255	0.650174	0	0	0	0
18S	244	A	146	400	546	0.976579	0.129959	0.494533	213	509	722	0.756616	0	0.431063	7	106	113	0.103996	0	0	0.308532	0.219698
18S	245	G	80	332	412	1.45015	0.190436	0.592447	230	352	582	0.970764	0	0.493012	20	43	63	0.557118	0	0.361415	0.482291	0.0946227
18S	246	C	57	534	591	0.489321	0	0.328926	223	566	789	0.203797	0	0.169474	21	51	72	0.216743	0	0.180162	0.226187	0.0727782
18S	247	C	116	385	501	0.630345	0	0.387106	247	664	911	0.11384	0	0	22	84	106	0.279439	0	0	0.129035	0.182484
18S	248	C	45	787	832	0.081646	0	0	72	508	580	0.256894	0	0.204668	13	80	93	0.244444	0	0	0.0682228	0.0964816
18S	249	C	14	1032	1046	0.347405	0	0	14	378	392	0.601838	0	0.376315	4	42	46	0.418203	0	0.299374	0.22523	0.162329
18S	250	U	2	1064	1066	0.471655	0	0	12	249	261	0.625573	0.116319	0.385738	3	49	52	0.0880503	0	0	0.128579	0.181839
18S	251	C	20	432	452	0.299142	0	0.230653	39	123	162	1.33865	0.237646	0.573908	2	14	16	1.53203	0.286717	0.61945	0.474671	0.173545
18S	252	U	6	558	564	0.0658407	0	0	19	217	236	0.398125	0	0.285618	0	23	23	0.490278	0	0.338447	0.208022	0.148666
18S	253	C	17	470	487	0.0190574	0	0	9	136	145	1.02139	0.0850014	0.507008	0	12	12	1.38205	0.123133	0.599555	0.368854	0.263542
18S	254	C	7	561	568	0.273618	0	0	10	219	229	0.0292754	0	0.0285633	1	12	13	0.695238	0	0.428152	0.152239	0.195449
18S	255	G	1	223	224	0.662568	0.0484831	0.399589	16	260	276	0.258363	0	0	0	9	9	0.916667	0.0440312	0.504587	0.301392	0.217384
18S	256	G	1	107	108	1.7736	0.235835	0.64158	16	189	205	0.00614887	0	0	0	12	12	0.235897	0	0.20354	0.281707	0.267692
18S	257	C	7	43	50	3.60458	0.473201	0.786172	8	144	152	0.463253	0	0.318012	0	8	8	0.559259	0.0293336	0.386189	0.496791	0.206508
18S	258	C	3	60	63	2.12448	0.194199	0.683364	15	203	218	0.0677829	0	0.0637526	0	9	9	0.393333	0	0.304124	0.350413	0.255064
18S	259	C	10	120	130	0.210517	0	0.175011	46	154	200	0.249364	0	0.200391	3	13	16	0.218301	0	0	0.125134	0.0890876
18S	260	C	15	148	163	0.112805	0	0	31	113	144	0.934253	0.195908	0.484733	8	5	13	0.0285714	0	0.0298507	0.171528	0.221804
18S	261	G	14	44	58	1.62712	0.0260771	0.623377	33	133	166	0.949168	0.151505	0.488461	9	12	21	0.278788	0	0	0.370613	0.267788
18S	262	G	12	45	57	2.85479	0	0.74391	28	240	268	0.460967	0	0.316327	3	3	6	2.06508	0.225103	0.706681	0.588972	0.193388
18S	263	C	11	89	100	2.03234	0	0.672418	22	488	510	0.106327	0	0	2	7	9	1.83667	0.0660334	0.671133	0.44785	0.316678
18S	264	C	11	128	139	1.94325	0.162879	0.661846	10	424	434	0.240536	0	0.194257	1	16	17	0.935185	0.00179346	0.497537	0.451213	0.193682
18S	265	G	12	125	137	2.60346	0.3673	0.723945	22	386	408	0.542298	0	0.352175	1	22	23	0.85	0.0498201	0.470046	0.515389	0.155124
18S	266	G	64	358	422	0.48994	0	0.329354	46	374	420	0.841145	0.1031	0.45745	3	18	21	1.84091	0.193935	0.658537	0.48178	0.135485
18S	267	G	77	396	473	0.75218	0.0196258	0.4298	209	677	886	0.00722786	0	0.00718403	16	35	51	0.490385	0	0.333333	0.256772	0.180826
18S	268	G	292	1013	1305	0.316403	0	0	325	1022	1347	0.31482	0	0	39	28	67	0.256699	0	0.206683	0.0688944	0.0974315
18S	269	G	412	868	1280	0.19405	0	0	553	759	1312	0.217543	0	0	83	37	120	0.223875	0	0	0	0
18S	270	G	203	1200	1403	0.181181	0	0	237	581	818	0.412291	0	0.292183	38	59	97	0.128118	0	0.114604	0.135596	0.120203
18S	271	C	467	251	718	0.967779	0.0528883	0.492161	625	483	1108	0.167077	0	0.14327	126	9	135	0.0736111	0	0	0.21181	0.206686
18S	272	G	1231	930	2161	0.310746	0	0	1139	893	2032	0.307859	0	0	227	30	257	0.446425	0	0	0	0
18S	273	G	1231	1364	2595	0.38799	0	0	866	1373	2239	0.294851	0	0	182	41	223	0.201587	0	0	0	0
18S	274	G	837	545	1382	0.305809	0	0.234321	357	181	538	2.50062	0.371448	0.714715	38	7	45	3.81256	0.453697	0.795805	0.581614	0.247794
18S	275	C	742	381	1123	0.70089	0.021728	0.412288	660	590	1250	0.615561	0.00460841	0.381209	77	60	137	0.711675	0.0258623	0.417545	0.40368	0.0160342
18S	276	G	973	382	1355	0.45576	0	0.313232	525	590	1115	1.05886	0.187799	0.514518	100	39	139	0.852143	0.123864	0.461866	0.429872	0.0852319
18S	277	C	2075	468	2543	0.262456	0	0	1702	1229	2931	0.204165	0	0	215	52	267	0.00120232	0	0.00120537	0.00040179	0.000568217
18S	278	C	3292	264	3556	0.48047	0	0	2914	715	3629	0.298644	0	0	450	29	479	0.408727	0	0	0	0
18S	279	G	1878	231	2109	0.0486414	0	0	2566	573	3139	0.071196	0	0	449	33	482	0.349298	0	0	0	0
18S	280	G	1082	110	1192	0.723619	0.0774975	0.42003	1775	151	1926	0.713579	0.0762005	0.416552	279	16	295	0.218131	0	0.179568	0.338717	0.112544
18S	281	C	2052	121	2173	0.10693	0	0	3992	149	4141	0.226788	0	0	325	27	352	0.0538873	0	0.0512698	0.0170899	0.0241688
18S	282	G	2156	45	2201	0.12969	0	0	4160	55	4215	0.236578	0	0	306	10	316	0.199054	0	0.166447	0.0554823	0.0784638
18S	283	G	1346	24	1370	0.403315	0	0.287551	3082	34	3116	0.0862867	0	0.0794562	282	8	290	0.315082	0	0.240219	0.202409	0.089062
18S	284	C	2131	17	2148	0.230309	0	0	4414	43	4457	0.305508	0	0	632	19	651	0.500222	0	0	0	0
18S	285	U	2104	15	2119	0.322138	0	0	5694	71	5765	0.53005	0	0	590	3	593	0.497082	0	0	0	0
18S	286	U	1595	36	1631	0.18671	0	0	4247	61	4308	0.396926	0	0	447	8	455	0.401145	0	0	0	0
18S	287	U	1490	32	1522	0.205596	0	0	1174	45	1219	1.19626	0.243831	0.544883	195	10	205	0.290345	0	0.225863	0.256916	0.223529
18S	288	G	1066	54	1120	0.0443552	0	0	441	19	460	4.16067	0.52221	0.806566	101	3	104	1.24878	0.137751	0.557677	0.454747	0.337227
18S	289	G	413	22	435	1.23731	0.265937	0.553602	1817	24	1841	0.00575462	0	0.00572478	104	3	107	0.828395	0	0.455378	0.338235	0.238515
18S	290	U	54	68	122	6.48907	0.652788	0.867414	1001	85	1086	0.575273	0	0.365403	53	5	58	1.95669	0.0706245	0.665599	0.632805	0.206253
18S	291	G	394	41	435	0.760015	0	0.432387	696	120	816	0.79985	0	0.444701	28	8	36	2.67267	0	0.733114	0.536734	0.138953
18S	292	A	204	43	247	1.78705	0.188552	0.642127	559	153	712	0.641717	0	0.391216	23	0	23	3.39815	0.0301621	0.780021	0.604455	0.160949
18S	293	C	336	55	391	0.601474	0	0.376174	342	216	558	0.772232	0.0165537	0.43618	31	8	39	1.1675	0	0.544924	0.452426	0.069843
18S	294	U	344	98	442	0.422699	0	0.297583	288	298	586	0.826954	0	0.453063	15	9	24	3.04311	0.293198	0.760187	0.503611	0.19221
18S	295	C	464	73	537	0.179905	0	0.152715	414	108	522	1.16017	0.0915691	0.537548	24	5	29	2.70519	0.340884	0.736736	0.475666	0.242408
18S	296	U	947	117	1064	0.419311	0	0	1161	523	1684	0.421141	0	0	105	44	149	0.275852	0	0	0	0
18S	297	A	693	142	835	0.137812	0	0	1034	436	1470	0.278926	0	0	106	47	153	0.185209	0	0	0	0
18S	298	G	407	277	684	0.213041	0	0.175837	658	319	977	0.267985	0	0.211517	69	59	128	0.228424	0	0.18713	0.191495	0.0148898
18S	299	A	343	449	792	0.326874	0	0.246583	604	195	799	0.915931	0	0.478373	62	91	153	0.221356	0	0.182207	0.302388	0.127185
18S	300	U	420	938	1358	0.12398	0	0	1313	1326	2639	0.433506	0	0	114	263	377	0.475132	0	0	0	0
18S	301	A	188	583	771	1.05777	0.0213516	0.514361	381	472	853	1.33785	0.0750073	0.572543	36	120	156	0.666454	0	0.401458	0.496121	0.0710261
18S	302	A	179	455	634	2.01648	0.320623	0.668837	402	388	790	2.05501	0.289711	0.672947	17	127	144	1.07502	0.188714	0.519804	0.62053	0.0712432
18S	303	C	321	748	1069	0.948442	0.140307	0.487003	775	846	1621	0.656987	0.045972	0.396643	43	165	208	0.532057	0.083786	0.348371	0.410672	0.0574592
18S	304	C	769	958	1727	0.322081	0	0.243723	1826	705	2531	0.282938	0	0.220607	119	306	425	0.146818	0	0	0.154777	0.10985
18S	305	U	1529	2459	3988	0.419849	0	0	3748	1153	4901	0.22457	0	0	126	297	423	0.0584382	0	0.055335	0.018445	0.0260852
18S	306	C	945	2142	3087	0.153685	0	0	1333	1144	2477	0.890198	0.0642154	0.471056	44	454	498	0.00160321	0	0.00160385	0.157553	0.221681
18S	307	G	1871	3244	5115	0.516938	0	0	3621	1037	4658	0.0388949	0	0.0374464	335	168	503	0.0503307	0	0.0480096	0.0284853	0.0205986
18S	308	G	753	3343	4096	0.342118	0	0	3954	2278	6232	0.168754	0	0	260	232	492	0.17789	0	0.151285	0.0504284	0.0713165
18S	309	G	839	1429	2268	0.285437	0	0.22213	2827	2587	5414	0.0505037	0	0.0480842	194	156	350	0.803197	0.0278937	0.446134	0.238783	0.162929
18S	310	C	1805	1078	2883	0.0447527	0	0	4437	5422	9859	0.458758	0	0	617	487	1104	0.49449	0	0	0	0
18S	311	C	1797	1378	3175	0.183802	0	0	5941	5338	11279	0.540945	0	0	566	712	1278	0.580384	0	0	0	0
18S	312	G	1064	916	1980	0.229121	0	0.186487	3452	2587	6039	0.0977999	0	0	477	261	738	0.228041	0	0	0.0621624	0.0879109
18S	313	A	645	969	1614	0.39063	0	0.281026	1543	2646	4189	0.281883	0	0.219938	222	176	398	0.416569	0	0.29459	0.265185	0.0324698
18S	314	U	920	1562	2482	0.261257	0	0	2595	2651	5246	0.0943714	0	0	372	252	624	0.221671	0	0	0	0
18S	315	C	520	1012	1532	0.106284	0	0.0961296	928	3273	4201	0.0289465	0	0.0281387	64	319	383	0.189497	0	0.159658	0.094642	0.0537027
18S	316	G	365	469	834	0.931603	0.185043	0.482595	520	1627	2147	0.850455	0.0609148	0.459708	72	90	162	1.62331	0.166366	0.620253	0.520852	0.0709056
18S	317	C	505	900	1405	0.0336969	0	0	638	2252	2890	0.0713133	0	0.0665877	106	265	371	0.15463	0	0	0.0221959	0.0313898
18S	318	A	172	510	682	0.94246	0.145427	0.485555	222	1073	1295	0.972968	0.138907	0.493342	51	102	153	0.697475	0	0.412467	0.463788	0.0364282
18S	319	C	167	906	1073	0.12334	0	0.109888	158	1544	1702	0.226065	0	0.184471	32	98	130	0.644529	0	0.393751	0.22937	0.120157
18S	320	G	102	1116	1218	0.0492845	0	0	59	884	943	1.0371	0.0668764	0.509371	5	85	90	1.11526	0	0.529999	0.346457	0.245127
18S	321	C	126	921	1047	0.0226251	0	0.0221452	153	1842	1995	0.254971	0	0	12	56	68	1.27279	0.0105312	0.563605	0.19525	0.260623
18S	322	C	168	551	719	0.474475	0	0.322096	104	480	584	1.57217	0.241381	0.61163	10	39	49	1.77111	0.0562117	0.64378	0.525836	0.144662
18S	323	C	167	490	657	0.606754	0	0.377985	209	226	435	2.39215	0.364549	0.705679	32	40	72	0.743531	0	0.429828	0.504497	0.143823
18S	324	C	1144	756	1900	0.550956	0	0	1361	237	1598	0.225794	0	0	233	33	266	0.680233	0	0	0	0
18S	325	C	723	340	1063	0.11251	0	0	917	118	1035	0.256274	0	0.204152	134	9	143	0.362269	0	0	0.0680507	0.0962383
18S	326	C	1100	258	1358	0.362914	0	0	1621	107	1728	0.310584	0	0	115	9	124	0.311822	0	0	0	0
18S	327	G	454	82	536	0.65837	0.0288919	0.397444	836	38	874	0.486019	0	0.327313	39	8	47	0.868519	0	0.470058	0.398272	0.0582783
18S	328	U	530	104	634	0.297935	0	0.229824	2269	89	2358	0.548528	0	0	62	5	67	0.209314	0	0.175215	0.135013	0.0980373
18S	329	G	433	185	618	0.335739	0	0.251655	1060	572	1632	0.290359	0	0	34	4	38	1.1886	0.00338014	0.549526	0.26706	0.224607
18S	330	G	270	62	332	1.52746	0.220679	0.605065	548	108	656	0.95997	0.180841	0.490169	9	10	19	3.35333	0.371576	0.779241	0.624825	0.118838
18S	331	C	733	154	887	0.179555	0	0	970	25	995	0.29382	0	0.227271	39	7	46	0.746809	0	0.432799	0.220023	0.176764
18S	332	G	399	358	757	0.0240545	0	0	290	635	925	0.473086	0	0.321389	22	31	53	0.55144	0	0.359732	0.22704	0.161303
18S	333	G	161	290	451	0.640388	0.055457	0.390916	96	904	1000	0.393495	0	0.282583	30	47	77	0.158262	0	0.138167	0.270555	0.103534
18S	334	C	221	358	579	0.30228	0	0.232424	114	649	763	1.08105	0.153225	0.5198	19	39	58	0.811676	0.139807	0.452256	0.401493	0.122689
18S	335	G	249	987	1236	0.397665	0	0	81	1006	1087	0.567576	0.068023	0.362285	21	106	127	0.0704861	0	0	0.120762	0.170783
18S	336	A	169	499	668	0.430277	0	0.30115	82	1285	1367	0.413012	0.0557256	0.292443	6	116	122	0.327462	0	0.248203	0.280598	0.0231814
18S	337	C	151	927	1078	0.0129544	0	0	103	2687	2790	0.263502	0	0	9	218	227	0.149854	0	0	0	0
18S	338	G	130	768	898	0.437684	0	0.304673	79	2222	2301	0.082812	0	0.0765094	5	119	124	1.03022	0.0520592	0.509451	0.296877	0.176833
18S	339	A	90	396	486	2.31342	0.346825	0.69863	54	2020	2074	0.391084	0.0112849	0.281234	11	191	202	0.423262	0	0.298422	0.426095	0.192839
18S	340	C	283	531	814	1.36975	0.260833	0.578314	101	3199	3300	0.0625299	0	0	15	176	191	0.731771	0.111831	0.423831	0.334048	0.244482
18S	341	C	905	679	1584	0.343729	0.0273149	0.255923	290	3472	3762	0.138808	0	0	79	217	296	0.198279	0	0.165936	0.14062	0.106003
18S	342	C	1989	934	2923	0.25125	0	0	418	3891	4309	0.232011	0	0	115	553	668	0.491779	0	0	0	0
18S	343	A	1363	1177	2540	0.0519918	0	0	258	3255	3513	0.0193891	0	0	90	465	555	0.338689	0	0	0	0
18S	344	U	1838	1852	3690	0.343072	0	0	391	5130	5521	0.427082	0	0	65	559	624	0.407911	0	0	0	0
18S	345	U	2213	1993	4206	0.420548	0	0	367	4514	4881	0.365918	0	0	52	445	497	0.235899	0	0	0	0
18S	346	C	2326	2403	4729	0.484045	0	0	495	3967	4462	0.340352	0	0	81	362	443	0.152678	0	0	0	0
18S	347	G	1889	1058	2947	0.109475	0	0	538	1165	1703	0.750483	0.167719	0.428873	86	206	292	0.290595	0	0.225761	0.218211	0.175168
18S	348	A	1520	632	2152	0.181597	0	0.153748	639	1141	1780	0.462262	0	0.31625	120	156	276	0.254673	0	0.203565	0.224521	0.0679757
18S	349	A	1042	239	1281	0.889409	0.134199	0.470928	545	851	1396	0.675654	0.00714895	0.40339	89	87	176	0.777213	0.0782476	0.438716	0.437678	0.027582
18S	350	C	1130	811	1941	0.134958	0	0.118964	1051	980	2031	0.0378828	0	0.0365174	201	166	367	0.245682	0	0	0.0518272	0.0497589
18S	351	G	799	425	1224	0.760018	0.0336399	0.432024	325	588	913	1.2718	0.0367048	0.56009	52	78	130	1.55293	0	0.610117	0.534077	0.0749966
18S	352	U	841	1141	1982	0.0052894	0	0	337	687	1024	1.01886	0	0.504915	81	154	235	0.518409	0	0.342371	0.282429	0.210444
18S	353	C	972	877	1849	0.134456	0	0.118577	875	574	1449	0.667862	0	0.400596	118	97	215	0.926852	0	0.482177	0.333783	0.155776
18S	354	U	176	317	493	3.54615	0.42831	0.780381	141	136	277	8.91559	0.64183	0.899475	21	25	46	8.93381	0.667082	0.901264	0.860373	0.0565677	1
18S	355	G	606	508	1114	1.12035	0.0864992	0.528603	1199	478	1677	0.765978	0	0.433888	122	36	158	2.1877	0.271224	0.687651	0.550047	0.104702
18S	356	C	1705	441	2146	0.193924	0	0.162489	2164	1046	3210	0.0521471	0	0.0495773	510	31	541	0.00807708	0	0	0.0706889	0.067995
18S	357	C	2641	296	2937	0.109477	0	0	3561	455	4016	0.100111	0	0	1211	60	1271	0.618693	0	0	0	0
18S	358	C	2938	383	3321	0.186504	0	0	4109	1015	5124	0.238994	0	0	947	55	1002	0.45745	0	0	0	0
18S	359	U	5722	920	6642	0.636006	0	0	7673	2626	10299	0.643605	0	0	1086	3	1089	0.493823	0	0	0	0
18S	360	A	1354	12	1366	1.25029	0	0.555793	1996	13	2009	1.42519	0.0353132	0.587782	291	0	291	1.19566	0	0.545407	0.562994	0.0180332
18S	361	U	3492	406	3898	0.264843	0	0	3837	896	4733	0.00428813	0	0	574	31	605	0.00566557	0	0	0	0
18S	362	C	3809	986	4795	0.425809	0	0	6100	1737	7837	0.43099	0	0	779	64	843	0.341022	0	0	0	0
18S	363	A	1772	33	1805	0.655266	0.0380825	0.396	2646	320	2966	0.663461	0.0209189	0.398925	271	0	271	1.11373	0.168994	0.52782	0.440915	0.0614627
18S	364	A	1278	79	1357	1.12261	0.163937	0.529067	3933	290	4223	0.0784801	0	0.0727852	261	15	276	0.772042	0.0166134	0.436569	0.34614	0.196945
18S	365	C	2410	158	2568	0.0219627	0	0.0214989	4656	363	5019	0.167866	0	0	523	11	534	0.256677	0	0	0.0071663	0.0101347
18S	366	U	2114	147	2261	0.105949	0	0.0958371	4090	352	4442	0.157616	0	0	309	17	326	0.10914	0	0.0986729	0.0648367	0.0458611
18S	367	U	2007	449	2456	0.0651924	0	0.0612259	2672	124	2796	0.458416	0	0.314402	334	8	342	0.050243	0	0.0479725	0.1412	0.122591
18S	368	U	2056	19	2075	0.282231	0	0.220192	4293	66	4359	0.135678	0	0	287	1	288	0.200154	0	0.167256	0.129149	0.0938445
18S	369	C	1746	150	1896	0.482803	0.0430479	0.325717	3046	51	3097	0.26445	0	0.209196	204	29	233	0.501757	0	0.335067	0.289993	0.0572598
18S	370	G	1163	707	1870	0.59222	0.0918539	0.372071	1733	15	1748	1.40912	0.252303	0.585049	171	18	189	1.03632	0.135518	0.510236	0.489119	0.0882207
18S	371	A	1350	1355	2705	0.137522	0	0.120935	2138	51	2189	0.914373	0.111421	0.47775	163	22	185	1.23005	0.217548	0.552912	0.383866	0.188435
18S	372	U	1962	2282	4244	0.285926	0	0	2748	90	2838	0.489981	0.00120094	0.328928	229	24	253	0.637927	0.0887293	0.39041	0.23978	0.171398
18S	373	G	3190	972	4162	0.242939	0	0	6752	131	6883	0.436344	0	0	537	18	555	0.289089	0	0	0	0
18S	374	G	2520	1003	3523	0.0821856	0	0	3707	105	3812	0.128741	0	0.114084	372	51	423	0.0176625	0	0	0.0380279	0.0537795
18S	375	U	4095	1848	5943	0.511053	0	0	8029	358	8387	0.54912	0	0	729	115	844	0.562025	0	0	0	0
18S	376	A	1901	871	2772	0.15249	0	0.132355	4383	564	4947	0.15256	0	0	644	79	723	0.466406	0	0	0.0441184	0.0623928
18S	377	G	1040	1893	2933	0.0273536	0	0.0266342	2706	589	3295	0.326834	0	0.246382	313	242	555	0.271123	0	0	0.0910056	0.110405
18S	378	U	754	2293	3047	0.0652851	0	0	3709	1108	4817	0.115304	0	0	97	251	348	0.282521	0	0.220779	0.0735931	0.104076
18S	379	C	719	2102	2821	0.0853217	0	0	2774	1247	4021	0.0475938	0	0.0454423	72	153	225	0.999607	0.0973024	0.50101	0.182151	0.22623
18S	380	G	325	1397	1722	0.431386	0.00623213	0.301499	1122	911	2033	1.03283	0.168254	0.508197	46	105	151	2.03538	0.276217	0.672008	0.493901	0.151597
18S	381	C	307	1019	1326	0.755823	0.0813585	0.430652	1516	2127	3643	0.0252653	0	0.0246493	56	121	177	1.72041	0.226838	0.633717	0.363006	0.25321
18S	382	C	522	1175	1697	0.323544	0	0.244562	1709	1841	3550	0.0184831	0	0	44	269	313	0.705343	0	0.414382	0.219648	0.170085
18S	383	G	331	585	916	1.46297	0.12374	0.594249	666	2229	2895	0.149816	0	0.130335	43	360	403	0.316667	0	0.240959	0.321848	0.197841
18S	384	U	251	2140	2391	0.129919	0	0	730	4654	5384	0.456736	0	0	34	805	839	0.406455	0	0	0	0
18S	385	G	156	1072	1228	0.846705	0	0.458697	258	2069	2327	0.337481	0	0.252407	15	313	328	0.793347	0	0.443134	0.384746	0.0937934
18S	386	C	330	1697	2027	0.0717182	0	0.0669497	357	2626	2983	0.0513256	0	0	33	711	744	0.245593	0	0	0.0223166	0.0315604
18S	387	C	186	1943	2129	0.074747	0	0.0695789	206	1315	1521	0.901482	0.075435	0.474258	37	863	900	0.383044	0	0	0.181279	0.209106
18S	388	U	365	5754	6119	0.689477	0	0	488	4001	4489	0.479414	0	0	80	1716	1796	0.751153	0	0	0	0
18S	389	A	84	918	1002	1.48089	0.0631542	0.597159	209	850	1059	1.52269	0.193527	0.603824	22	187	209	1.83217	0.107417	0.648003	0.616329	0.0225619
18S	390	C	296	2017	2313	0.0323058	0	0.0313079	506	1625	2131	0.255076	0	0.203312	23	251	274	0.973374	0	0.494164	0.242928	0.191025
18S	391	C	556	2534	3090	0.275851	0	0	904	1978	2882	0.111917	0	0	64	377	441	0.0608849	0	0.0575133	0.0191711	0.027112
18S	392	A	222	1146	1368	0.750321	0	0.428855	381	946	1327	1.18211	0.0971533	0.541915	33	173	206	1.19372	0	0.545354	0.505375	0.0541259
18S	393	U	327	2416	2743	0.196797	0	0	516	913	1429	1.19413	0.138302	0.544411	29	150	179	1.21636	0	0.550188	0.364867	0.25801
18S	394	G	229	1627	1856	0.261407	0	0.207323	436	786	1222	1.90036	0.364453	0.6554	28	248	276	0.250582	0	0.200952	0.354559	0.212743
18S	395	G	246	1264	1510	0.447827	0	0.309451	363	3610	3973	0.139442	0	0	37	126	163	0.698442	0.0231751	0.412707	0.240719	0.175356
18S	396	U	92	2319	2411	0.0636171	0	0	223	6022	6245	0.406169	0	0	6	258	264	0.0850734	0	0.078677	0.0262257	0.0370887
18S	397	G	50	1711	1761	0.382652	0	0.276866	150	4294	4444	0.0262492	0	0	3	420	423	0.312133	0	0	0.0922887	0.130516
18S	398	A	29	1258	1287	1.00157	0.230267	0.500586	114	4152	4266	0.077559	0	0.0719923	4	111	115	2.07088	0.326466	0.676259	0.416279	0.253792
18S	399	C	66	2417	2483	0.000192342	0	0	100	5789	5889	0.219766	0	0	7	166	173	1.10639	0.125893	0.52669	0.175563	0.248284
18S	400	C	124	3611	3735	0.387176	0	0	269	5624	5893	0.193683	0	0	49	457	506	0.314333	0	0	0	0
18S	401	A	83	2326	2409	0.00279391	0	0.00278728	82	4036	4118	0.23902	0	0.192948	15	299	314	0.205855	0	0.171164	0.1223	0.0849747
18S	402	C	23	3996	4019	0.461318	0	0	85	7600	7685	0.403131	0	0	4	538	542	0.340086	0	0	0	0
18S	403	G	37	3501	3538	0.411378	0	0	199	6073	6272	0.274419	0	0	12	577	589	0.415386	0	0	0	0
18S	404	G	83	3352	3435	0.436092	0	0	184	4063	4247	0.078722	0	0.072993	25	755	780	0.618794	0	0	0.024331	0.0344092
18S	405	G	85	603	688	2.0313	0.423054	0.67043	64	2286	2350	0.929075	0.198641	0.481723	1	221	222	0.549676	0	0.355733	0.502629	0.129322
18S	406	U	31	671	702	1.64154	0.302471	0.621767	33	3323	3356	0.197816	0	0.165188	8	256	264	0.194046	0	0.163027	0.316661	0.215745
18S	407	G	47	861	908	0.716489	0.0154104	0.417683	97	4076	4173	0.158297	0	0	13	207	220	0.247562	0	0.199159	0.205614	0.17058
18S	408	A	11	678	689	1.03087	0.0432544	0.507963	53	3034	3087	0.0661701	0	0.0620822	8	105	113	1.20604	0.105366	0.548882	0.372976	0.220469
18S	409	C	21	996	1017	0.0852434	0	0.0786189	62	4189	4251	0.384985	0	0	3	100	103	0.978632	0	0.497016	0.191878	0.218139
18S	410	G	29	892	921	0.0110268	0	0.0109182	102	2974	3076	0.239458	0	0	6	95	101	0.605882	0	0.379607	0.130175	0.176431
18S	411	G	38	862	900	0.0889752	0	0	143	1863	2006	0.244289	0	0.196407	3	122	125	0.028836	0	0	0.065469	0.0925872
18S	412	G	176	707	883	0.0524635	0	0	256	714	970	1.61917	0.19128	0.618442	15	131	146	0.246485	0	0	0.206147	0.291537
18S	413	G	243	499	742	0.145895	0	0.127469	230	413	643	2.80145	0.162405	0.737244	5	52	57	0.868774	0.0427019	0.469219	0.444644	0.249545
18S	414	A	245	448	693	0.298111	0	0.229905	240	322	562	3.25287	0.174463	0.765184	30	7	37	1.92398	0.270626	0.663976	0.553022	0.232184
18S	415	A	233	131	364	1.68868	0.356855	0.62871	250	200	450	4.29125	0.23309	0.811349	16	5	21	4.46667	0.556169	0.823924	0.754661	0.0892085	1
18S	416	U	432	375	807	0.225014	0	0.183868	946	545	1491	0.512727	0	0.339092	62	10	72	0.748402	0.0591517	0.431429	0.31813	0.102148
18S	417	C	1173	319	1492	0.340455	0	0	6703	852	7555	0.786049	0	0	156	44	200	0.348425	0	0	0	0
18S	418	A	772	212	984	0.146204	0	0.127668	2207	346	2553	0.111685	0	0	121	17	138	0.0868106	0	0.0804087	0.069359	0.0527027
18S	419	G	511	176	687	0.714163	0.0201307	0.416979	1591	196	1787	0.320955	0	0.243075	64	18	82	0.995181	0.0862003	0.501823	0.387292	0.107699
18S	420	G	1512	204	1716	0.369889	0	0	2438	516	2954	0.24373	0	0	209	35	244	0.346712	0	0	0	0
18S	421	G	1175	60	1235	0.0782812	0	0	1515	125	1640	0.446584	0	0.308846	185	20	205	0.155933	0	0	0.102949	0.145592
18S	422	U	1436	224	1660	0.358713	0	0	1807	351	2158	0.0234316	0	0.0229055	224	33	257	0.343152	0	0	0.00763518	0.0107978
18S	423	U	1523	136	1659	0.392236	0	0	2054	331	2385	0.108154	0	0	283	26	309	0.465197	0	0	0	0
18S	424	C	1622	166	1788	0.505323	0	0	2131	248	2379	0.210724	0	0	194	16	210	0.167667	0	0	0	0
18S	425	G	324	79	403	1.38526	0.231827	0.581362	918	33	951	1.23138	0.145044	0.552108	100	28	128	0.414298	0	0.29455	0.476006	0.128864
18S	426	A	522	43	565	0.584119	0	0.369146	1115	194	1309	0.704716	0.000759549	0.413577	128	25	153	0.263203	0	0.209439	0.330721	0.0876566
18S	427	U	348	67	415	1.13112	0	0.531362	1184	184	1368	0.897265	0.000353304	0.473108	65	34	99	1.604	0	0.61835	0.54094	0.0596805
18S	428	U	40	12	52	17.0868	0.778113	0.945698	99	20	119	25.4331	0.89502	0.962472	8	5	13	22.7254	0.795274	0.960744	0.956304	0.00753329	1
18S	429	C	285	85	370	1.60883	0.0575377	0.617325	2396	152	2548	0.295645	0	0.228253	145	18	163	1.31687	0.00858177	0.569883	0.47182	0.173314
18S	430	C	304	111	415	1.31199	0	0.568063	3552	460	4012	0.16686	0	0	231	22	253	0.584646	0	0.369863	0.312642	0.235414
18S	431	G	332	326	658	0.596139	0	0.373844	3849	586	4435	0.190968	0	0	163	17	180	1.55691	0.0709583	0.610221	0.328021	0.25122
18S	432	G	874	160	1034	0.154428	0	0.133882	4144	126	4270	0.0835922	0	0	433	20	453	0.0561674	0	0.0532915	0.0623913	0.0550347
18S	433	A	1932	146	2078	0.405622	0	0	8270	183	8453	0.573061	0	0	1318	13	1331	0.695254	0	0	0	0
18S	434	G	2028	82	2110	0.370551	0	0	6381	197	6578	0.422504	0	0	1049	11	1060	0.582679	0	0	0	0
18S	435	A	2000	170	2170	0.344107	0	0	5194	302	5496	0.301856	0	0	912	30	942	0.528184	0	0	0	0
18S	436	G	608	66	674	1.45557	0.0993379	0.593121	1390	36	1426	1.82234	0.265998	0.645844	216	6	222	1.21231	0	0.549096	0.59602	0.0395505			0.645844	0.549096	0.59747	0.0483741
18S	437	G	2484	159	2643	0.4324	0	0	3472	186	3658	0.0570678	0	0	451	8	459	0.082971	0	0	0	0
18S	438	G	2012	145	2157	0.267799	0	0	3089	133	3222	0.0280691	0	0	294	14	308	0.270478	0	0.213439	0.0711462	0.100616
18S	439	A	1617	203	1820	0.119025	0	0	2360	252	2612	0.112421	0	0.101094	118	10	128	1.72575	0.151426	0.634935	0.245343	0.278557
18S	440	G	656	111	767	1.14149	0.235565	0.53336	638	194	832	2.20814	0.324946	0.68855	19	2	21	11.1384	0.681637	0.921066	0.714325	0.159326
18S	441	C	1047	137	1184	0.278125	0	0.217748	604	435	1039	1.28198	0.160895	0.56202	54	10	64	1.99094	0	0.669099	0.482955	0.192558
18S	442	C	978	149	1127	0.276084	0	0.216503	650	451	1101	1.00599	0.157435	0.50172	33	21	54	1.64687	0.122678	0.626499	0.44824	0.171599
18S	443	U	1348	382	1730	0.224539	0	0	1231	939	2170	0.0048416	0	0	90	28	118	0.0593838	0	0.0565032	0.0188344	0.0266359
18S	444	G	1185	217	1402	0.09882	0	0	1211	328	1539	0.481804	0.0501361	0.325289	62	14	76	0.457287	0	0.316615	0.213968	0.15134
18S	445	A	1277	211	1488	0.226192	0	0	1765	1007	2772	0.195172	0	0	83	9	92	0.0873357	0	0.0811231	0.027041	0.0382418
18S	446	G	980	284	1264	0.142363	0	0	2162	864	3026	0.225915	0	0	91	21	112	0.12881	0	0	0	0
18S	447	A	751	342	1093	0.0131627	0	0.0130034	1859	910	2769	0.0598035	0	0	100	60	160	0.394893	0	0	0.00433448	0.00612988
18S	448	A	616	304	920	0.258921	0	0.205847	1842	745	2587	0.108707	0	0.0980825	88	71	159	0.308264	0	0	0.10131	0.0840676
18S	449	A	373	240	613	0.882845	0.111101	0.469295	1506	890	2396	0.265494	0.0142007	0.209864	49	26	75	0.664181	0	0.402285	0.360481	0.10996
18S	450	C	465	454	919	0.140785	0	0.123528	2149	1485	3634	0.183876	0	0	54	67	121	0.000637523	0	0	0.0411761	0.0582318
18S	451	G	400	274	674	0.59493	0	0.37336	2138	1315	3453	0.126903	0	0	62	30	92	0.604182	0	0.379171	0.250844	0.177389
18S	452	G	379	180	559	0.909702	0.0644992	0.476804	1448	2045	3493	0.160911	0	0	39	26	65	1.42744	0.0907891	0.591737	0.35618	0.256191
18S	453	C	299	1198	1497	0.336182	0	0	1233	2398	3631	0.195298	0	0	12	65	77	1.31481	0.118025	0.571163	0.190388	0.269249
18S	454	U	223	2084	2307	0.608276	0	0	1084	3161	4245	0.347556	0	0	20	285	305	0.458533	0	0	0	0
18S	455	A	59	597	656	0.677592	0	0.404274	378	2058	2436	0.237505	0	0.191986	11	139	150	0.386166	0	0.279923	0.292061	0.0870902
18S	456	C	55	464	519	1.12818	0.051915	0.530595	270	2261	2531	0.183101	0	0.154815	9	101	110	1.04014	0	0.512099	0.39917	0.17295
18S	457	C	66	1301	1367	0.242966	0	0	301	1202	1503	0.990861	0.187891	0.497871	15	472	487	0.534472	0	0	0.165957	0.234699
18S	458	A	42	780	822	0.420575	0	0.296313	174	1181	1355	1.28381	0.233405	0.562317	2	134	136	1.23982	0	0.555346	0.471325	0.123785
18S	459	C	75	1424	1499	0.209007	0	0	272	3420	3692	0.148235	0	0	4	382	386	0.156245	0	0	0	0
18S	460	A	33	819	852	0.514185	0	0.339842	72	1991	2063	0.73666	0.0355219	0.4243	5	192	197	1.16925	0.0327769	0.540269	0.434804	0.0821602
18S	461	U	29	995	1024	0.241962	0	0.194976	84	4397	4481	0.242927	0	0	3	454	457	0.0370209	0	0	0.0649919	0.0919124
18S	462	C	0	498	498	1.77635	0.308316	0.640277	1	3294	3295	0.076581	0	0.0711536	0	103	103	3.86058	0.383371	0.795837	0.502423	0.311496
18S	463	C	25	1511	1536	0.145355	0	0	37	1991	2028	0.888796	0	0.470685	8	762	770	0.409756	0	0	0.156895	0.221883
18S	464	A	2	2011	2013	0.335341	0	0	21	5138	5159	0.299156	0	0	0	583	583	0.18731	0	0	0	0
18S	465	A	10	2300	2310	0.414414	0	0	32	8476	8508	0.619073	0	0	5	718	723	0.365331	0	0	0	0
18S	466	G	36	1717	1753	0.156436	0	0	47	5946	5993	0.43008	0	0	6	1257	1263	0.699754	0	0	0	0
18S	467	G	54	1613	1667	0.0789901	0	0	92	2853	2945	0.226876	0	0.184973	4	594	598	0.287609	0	0	0.0616577	0.0871972
18S	468	A	1	782	783	1.09165	0.125331	0.522228	10	150	160	21.294	0.847233	0.955411	0	78	78	4.50239	0.449239	0.820148	0.765929	0.180954	1	0.983253	0.955411	0.820148	0.919604	0.0712388
18S	469	A	87	623	710	1.36998	0.246357	0.578399	198	2976	3174	0.0435486	0	0	14	206	220	0.734389	0	0.424536	0.334311	0.244597
18S	470	G	206	2060	2266	0.345136	0	0	317	2381	2698	0.0943642	0	0.0862566	17	127	144	1.24046	0	0.555373	0.213876	0.244028
18S	471	G	31	1295	1326	0.147048	0	0.128282	36	1384	1420	1.0167	0	0.504317	0	66	66	3.18474	0.0938988	0.763761	0.465453	0.260885
18S	472	C	106	2387	2493	0.486118	0	0	311	2823	3134	0.282768	0	0	9	218	227	0.0995614	0	0	0	0
18S	473	A	42	1618	1660	0.2176	0	0	97	2016	2113	0.0938663	0	0.0858486	0	97	97	0.510998	0	0.340485	0.142111	0.144584
18S	474	G	60	992	1052	0.204274	0	0.169758	47	902	949	1.53625	0.136484	0.605968	4	94	98	0.165544	0	0.143273	0.306333	0.21215
18S	475	C	75	1187	1262	0.0561802	0	0	153	2087	2240	0.0707769	0	0.0661262	6	117	123	0.124642	0	0	0.0220421	0.0311722
18S	476	A	71	1115	1186	0.0604137	0	0	159	2004	2163	0.077711	0	0.0721384	12	81	93	0.0387707	0	0.0377098	0.0366161	0.0294605
18S	477	G	60	663	723	0.400829	0	0.286419	212	2844	3056	0.263181	0	0	3	72	75	0.197661	0	0.166872	0.151097	0.117461
18S	478	G	108	466	574	0.572754	0	0.364576	303	1413	1716	0.368608	0	0.269445	11	46	57	0.485441	0	0.330637	0.321553	0.0393644
18S	479	C	201	600	801	0.11233	0	0	914	4242	5156	0.648999	0	0	20	85	105	0.371488	0	0	0	0
18S	480	G	294	197	491	0.313369	0	0.238969	444	1170	1614	0.372577	0	0.271566	21	47	68	0.0626409	0	0	0.170178	0.121068
18S	481	C	372	398	770	0.309526	0	0	943	1389	2332	0.107287	0	0	43	33	76	0.274747	0	0	0	0
18S	482	G	121	143	264	0.923816	0.109894	0.481143	349	745	1094	0.995231	0	0.499033	8	6	14	2.63333	0.461342	0.738318	0.572831	0.117244
18S	483	C	345	154	499	0.204311	0	0	1001	1637	2638	0.29704	0	0	26	21	47	0.0914352	0	0	0	0
18S	484	A	9	7	16	22.9614	0.880662	0.960625	34	13	47	40.5109	0.896055	0.9764	1	7	8	3.76914	0.497179	0.80917	0.915398	0.07539	1
18S	485	A	196	56	252	0.401757	0	0.28742	710	147	857	1.13617	0	0.532163	17	9	26	0.379835	0	0.282869	0.367484	0.11646
18S	486	A	428	28	456	0.342402	0	0	2876	103	2979	0.530522	0	0	39	4	43	0.30303	0	0	0	0
18S	487	U	127	46	173	0.803959	0	0.447088	1094	222	1316	0.153235	0	0.132962	10	8	18	0.609357	0	0.391435	0.323828	0.136862
18S	488	U	255	65	320	0.120007	0	0	2517	258	2775	0.553142	0	0	23	3	26	0.0185185	0	0.0188679	0.00628931	0.00889442
18S	489	A	53	16	69	3.61444	0.479292	0.785722	454	43	497	1.93307	0.127309	0.659511	12	3	15	0.890278	0.130228	0.487082	0.644105	0.122405
18S	490	C	253	1	254	0.210719	0	0.17461	1014	31	1045	0.203017	0	0.168891	22	1	23	0.250463	0	0.2072	0.183567	0.0168736
18S	491	C	396	12	408	0.162021	0	0	1271	35	1306	0.00520275	0	0	26	2	28	0.126054	0	0.115479	0.038493	0.0544374
18S	492	C	373	25	398	0.0095795	0	0	1710	39	1749	0.269244	0	0	36	5	41	0.154233	0	0	0	0
18S	493	A	208	28	236	0.827754	0.06772	0.453928	347	16	363	2.63922	0.329943	0.725764	24	0	24	0.524	0	0.3531	0.510931	0.157388
18S	494	C	496	27	523	0.195526	0	0	749	22	771	0.588975	0	0.370966	35	3	38	0.0273504	0	0	0.123655	0.174875
18S	495	U	377	30	407	0.0852124	0	0.0786992	808	214	1022	0.058966	0	0.0557341	34	5	39	0.0413889	0	0	0.0448111	0.0330441
18S	496	C	308	153	461	0.0331409	0	0	547	98	645	0.768197	0	0.434833	22	27	49	0.254222	0	0	0.144944	0.204982
18S	497	C	691	94	785	0.488748	0	0	1888	209	2097	0.548708	0	0	43	10	53	0.333539	0	0	0	0
18S	498	C	788	160	948	0.619799	0	0	1893	208	2101	0.563374	0	0	72	16	88	0.664919	0	0	0	0
18S	499	G	353	83	436	0.0972794	0	0	1024	69	1093	0.0992078	0	0	21	3	24	0.381333	0	0.284294	0.0947647	0.134018
18S	500	A	183	37	220	0.851735	0.0445954	0.461093	358	93	451	1.3589	0.143019	0.576614	11	8	19	0.688889	0	0.420339	0.486015	0.0661883
18S	501	C	106	67	173	1.20338	0.0858993	0.547581	343	68	411	1.49105	0.146914	0.599146	4	11	15	1.09792	0	0.539406	0.562044	0.0264462
18S	502	C	36	63	99	2.71311	0.328943	0.732657	484	136	620	0.581016	0	0.36787	2	5	7	3.20556	0.345167	0.785568	0.628699	0.185694
18S	503	C	15	99	114	1.92087	0.0642689	0.6596	397	141	538	0.750216	0	0.429097	0	11	11	1.55556	0	0.629213	0.572637	0.102253
18S	504	G	30	162	192	0.591077	0	0.372708	934	145	1079	0.233951	0	0	3	7	10	2.03636	0	0.691358	0.354689	0.282533
18S	505	G	126	177	303	0.0305556	0	0.0297445	893	418	1311	0.361213	0	0	18	8	26	0.540741	0	0.359606	0.129783	0.162962
18S	506	G	229	289	518	0.454143	0	0	301	767	1068	0.222752	0	0	14	26	40	0.0501355	0	0.0488771	0.0162924	0.0230409
18S	507	G	163	163	326	0.173768	0	0.14843	12	429	441	1.17753	0	0.541326	18	40	58	0.209228	0	0	0.229919	0.228384
18S	508	A	171	150	321	0.566149	0	0.362209	6	1023	1029	0.00313916	0	0.00313237	15	27	42	0.370284	0	0.27489	0.21341	0.152903
18S	509	G	22	12	34	17.6483	0.797126	0.947828	5	29	34	33.2829	0.885772	0.971641	6	2	8	7.06914	0.492343	0.888303	0.935924	0.0350483	1
18S	510	G	354	143	497	0.485096	0	0.327085	366	883	1249	0.0770933	0	0	83	13	96	0.258305	0	0	0.109028	0.154189
18S	511	U	673	478	1151	0.371422	0	0	675	1942	2617	0.625579	0	0	206	28	234	0.747849	0	0	0	0
18S	512	A	19	1	20	47.4222	0.920546	0.980312	23	0	23	53.5296	0.896427	0.982412	3	0	3	21.8833	0.7626	0.966863	0.976529	0.00688851	1
18S	513	G	1338	79	1417	0.21832	0	0	602	765	1367	0.0811728	0	0	43	14	57	0.672797	0	0.406387	0.135462	0.191573
18S	514	U	1623	330	1953	0.323752	0	0	782	1944	2726	0.537192	0	0	122	21	143	0.292593	0	0	0	0
18S	515	G	1380	99	1479	0.110045	0	0.099196	650	271	921	0.777995	0	0.437836	103	5	108	0.203976	0	0.170719	0.235917	0.145733
18S	516	A	1630	102	1732	0.151157	0	0.131375	1124	466	1590	0.201048	0	0.167481	101	0	101	0.773965	0	0.438716	0.245857	0.137166
18S	517	C	197	5	202	11.3016	0.796025	0.919078	129	16	145	16.2307	0.790773	0.942339	10	0	10	20.7354	0.823511	0.957999	0.939805	0.01599	1
18S	518	G	2205	88	2293	0.315141	0	0.239705	946	504	1450	1.43186	0	0.58896	99	11	110	2.46797	0	0.7135	0.514055	0.200547
18S	519	A	3767	127	3894	0.142174	0	0	1781	751	2532	0.66121	0	0.398124	220	20	240	1.03273	0	0.509091	0.302405	0.218579
18S	520	A	3460	256	3716	0.00586196	0	0	2131	783	2914	0.666465	0	0.40001	255	25	280	1.1051	0	0.525852	0.308621	0.224194
18S	521	A	2999	417	3416	0.18342	0	0.155029	2841	700	3541	0.537709	0	0.349746	384	48	432	0.574057	0	0.365235	0.290004	0.0956503
18S	522	A	4798	383	5181	0.200536	0	0	4895	845	5740	0.0538969	0	0.0511491	732	49	781	0.0367576	0	0	0.0170497	0.0241119
18S	523	A	3366	616	3982	0.119695	0	0.106923	4630	2911	7541	0.134238	0	0	645	56	701	0.209797	0	0.17362	0.0935144	0.0715113
18S	524	U	11323	647	11970	0.681505	0	0	17660	2672	20332	0.705607	0	0	2604	51	2655	0.727887	0	0	0	0
18S	525	A	4397	366	4763	0.0443791	0	0	6946	803	7749	0.00880574	0	0	1240	26	1266	0.28197	0	0	0	0
18S	526	A	2877	225	3102	0.456744	0	0.313607	5735	480	6215	0.276687	0	0.21675	882	12	894	0.0523526	0	0.049801	0.193386	0.108958
18S	527	C	3556	191	3747	0.111834	0	0.10061	5411	980	6391	0.211228	0	0.174414	908	14	922	0.0224028	0	0	0.0916745	0.0714839
18S	528	A	3460	187	3647	0.0629112	0	0.0592029	7787	482	8269	0.123554	0	0	948	9	957	0.11125	0	0	0.0197343	0.0279085
18S	529	A	2039	258	2297	0.587259	0	0.370085	5480	662	6142	0.143855	0	0.125781	524	21	545	0.516606	0	0.341045	0.27897	0.108968
18S	530	U	4242	478	4720	0.362075	0	0	10473	1750	12223	0.538081	0	0	1056	36	1092	0.370235	0	0	0	0
18S	531	A	1423	309	1732	0.51608	0.0551367	0.340534	3034	381	3415	0.56317	0.0140025	0.360342	298	5	303	1.00241	0.218481	0.501426	0.400767	0.0716344
18S	532	C	2136	279	2415	0.0847406	0	0	4084	680	4764	0.0558517	0	0	277	3	280	0.855872	0.12534	0.462056	0.154019	0.217815
18S	533	A	1137	413	1550	0.350469	0	0.259641	1257	540	1797	1.3704	0.203069	0.578266	149	7	156	2.03454	0.325411	0.671871	0.503259	0.176452
18S	534	G	1022	237	1259	0.513439	0.0131456	0.339431	1462	791	2253	0.624233	0	0.38443	357	13	370	0.0821503	0	0.0761035	0.266655	0.135987
18S	535	G	1328	191	1519	0.115439	0	0.103553	1515	739	2254	0.370485	0	0.270419	367	17	384	0.0868687	0	0	0.124657	0.111402
18S	536	A	1029	104	1133	0.508916	0	0.33747	1350	404	1754	0.569471	0	0.362975	314	6	320	0.074974	0	0.0699477	0.256797	0.132532
18S	537	C	960	53	1013	0.502159	0.0252112	0.334511	1308	276	1584	0.320694	0	0.242938	228	31	259	0.187949	0	0.158727	0.245392	0.0717846
18S	538	U	747	100	847	0.784552	0.0930769	0.439926	968	262	1230	0.583455	0	0.368659	206	28	234	0.323262	0.00243418	0.24508	0.351222	0.0804954
18S	539	C	1131	215	1346	0.040485	0	0.0389375	1307	183	1490	0.132618	0	0.117159	249	36	285	0.0947164	0	0.0867986	0.0809651	0.0321991
18S	540	U	1315	263	1578	0.0664485	0	0	1499	287	1786	0.109942	0	0	295	45	340	0.0672206	0	0	0	0
18S	541	U	1159	561	1720	0.122409	0	0	1703	397	2100	0.311021	0	0	230	44	274	0.180566	0	0.153421	0.0511403	0.0723233
18S	542	U	1709	1132	2841	0.503018	0	0	1863	483	2346	0.434659	0	0	394	68	462	0.358243	0	0	0	0
18S	543	C	596	530	1126	0.514463	0	0.339899	877	212	1089	0.362497	0	0.266233	206	92	298	0.0738759	0	0.0690086	0.225047	0.114361
18S	544	G	345	730	1075	0.705958	0.0388776	0.414045	791	125	916	0.853932	0	0.460877	189	72	261	0.296098	0	0.229128	0.368017	0.100053
18S	545	A	241	787	1028	1.03914	0.133769	0.509841	451	425	876	1.3178	0.00610874	0.568836	278	113	391	0.131633	0	0	0.359559	0.255385
18S	546	G	258	2658	2916	0.296842	0	0	300	671	971	1.41527	0.105525	0.586218	232	100	332	0.0888555	0	0.0818302	0.222683	0.25922
18S	547	G	233	1337	1570	0.709414	0	0.415159	390	340	730	2.85334	0.410275	0.740748	157	147	304	0.372787	0	0.272205	0.476037	0.196066
18S	548	C	291	1348	1639	0.82792	0.01803	0.453081	665	561	1226	1.67445	0.334512	0.626282	112	123	235	1.03837	0.163133	0.510473	0.529945	0.0720368
18S	549	C	1132	1525	2657	0.221599	0	0.181457	2301	482	2783	0.383585	0.058884	0.277312	259	138	397	0.298855	0	0.230537	0.229769	0.0391364
18S	550	C	1600	1334	2934	0.303812	0	0.233079	4770	810	5580	0.174933	0	0	368	137	505	0.174989	0	0.149179	0.127419	0.0963902
18S	551	U	2054	2806	4860	0.121381	0	0	5465	1177	6642	0.13794	0	0	337	149	486	0.445973	0.0396965	0.308863	0.102954	0.145599
18S	552	G	1511	1698	3209	0.600415	0.0854346	0.375235	3728	1876	5604	0.257566	0	0.204842	331	177	508	0.608906	0.131824	0.378922	0.319667	0.0812072
18S	553	U	3001	5802	8803	0.435526	0	0	4385	2462	6847	0.157107	0	0.135793	402	803	1205	0.291376	0	0	0.0452642	0.0640132
18S	554	A	1364	3420	4784	0.249514	0	0.199722	3229	3977	7206	0.235546	0	0.190662	215	772	987	0.0198156	0	0.0194498	0.136611	0.0829283
18S	555	A	1383	4605	5988	0.0361607	0	0.0349044	3205	7062	10267	0.0822231	0	0	143	868	1011	0.0945872	0	0.0864916	0.0404653	0.0355283
18S	556	U	1927	6304	8231	0.227566	0	0	3875	9989	13864	0.275437	0	0	266	1110	1376	0.141104	0	0	0	0
18S	557	U	1851	6832	8683	0.249844	0	0	3809	11986	15795	0.3558	0	0	275	1236	1511	0.182959	0	0	0	0
18S	558	G	3141	5225	8366	0.214825	0	0	4001	10057	14058	0.248161	0	0	506	1131	1637	0.222602	0	0	0	0
18S	559	G	2768	3839	6607	0.0207493	0	0.0203305	2884	7481	10365	0.0550657	0	0.0521965	432	1017	1449	0.0971724	0	0	0.0241757	0.0214819
18S	560	A	3868	3316	7184	0.114529	0	0	3962	6636	10598	0.0139479	0	0.0137573	503	1148	1651	0.252125	0	0	0.00458576	0.00648524
18S	561	A	3238	1567	4805	0.36493	0.0622931	0.267403	3864	5384	9248	0.148904	0	0.129617	548	633	1181	0.0518049	0	0.0492929	0.148771	0.0900671
18S	562	U	4064	3624	7688	0.174307	0	0	7064	8478	15542	0.387951	0	0	747	982	1729	0.329171	0	0	0	0
18S	563	G	3252	1987	5239	0.226559	0	0.184739	3806	3322	7128	0.379028	0.0610282	0.274879	588	445	1033	0.152772	0	0.132637	0.197419	0.0587581
18S	564	A	3693	1425	5118	0.202637	0	0.168521	5060	3387	8447	0.0607928	0	0.0573153	651	380	1031	0.0985034	0	0.0897498	0.105195	0.046695
18S	565	G	3303	839	4142	0.438794	0	0.305024	4413	1009	5422	0.599207	0.122071	0.374733	536	132	668	0.661933	0.117856	0.39865	0.359469	0.039717
18S	566	U	3748	1127	4875	0.14686	0	0.128077	5579	1395	6974	0.136212	0	0.119898	370	90	460	1.34143	0.261644	0.573442	0.273806	0.211901
18S	567	C	4637	1111	5748	0.0478054	0	0	4484	2018	6502	0.177082	0	0.150461	517	82	599	0.910148	0.0163886	0.476897	0.209119	0.199061
18S	568	C	7492	3252	10744	0.562593	0	0	7393	1467	8860	0.217397	0	0	1203	182	1385	0.244605	0	0	0	0
18S	569	A	4582	1166	5748	0.160801	0	0	5513	2019	7532	0.166798	0	0	1131	76	1207	0.154709	0	0	0	0
18S	570	C	3485	759	4244	0.0687554	0	0.0643464	5827	1859	7686	0.253856	0	0	1019	104	1123	0.117023	0	0	0.0214488	0.0303332
18S	571	U	2432	498	2930	0.454835	0	0.31271	3644	2226	5870	0.0686217	0	0	708	264	972	0.00216969	0	0	0.104237	0.147413
18S	572	U	1372	186	1558	1.61708	0.0385418	0.618047	2034	884	2918	0.869963	0.139537	0.465315	333	384	717	0.350201	0	0.259637	0.447667	0.146851
18S	573	U	5584	1577	7161	0.571749	0	0	4901	2468	7369	0.388648	0	0	967	2210	3177	0.799587	0	0	0	0
18S	574	A	1527	418	1945	0.660974	0	0.398067	2205	1228	3433	0.342827	0	0.255358	377	137	514	0.671499	0	0.402202	0.351875	0.0682693
18S	575	A	1011	385	1396	0.920035	0.0102109	0.479355	1721	758	2479	0.730677	0.0801885	0.42229	292	73	365	1.05027	0	0.512944	0.471529	0.0374207
18S	576	A	89	91	180	14.5403	0.707254	0.935984	157	370	527	8.11126	0.617295	0.890431	12	17	29	22.8411	0.653601	0.959397	0.928604	0.0286349	1
18S	577	U	951	433	1384	0.802495	0	0.445392	1978	1735	3713	0.150141	0	0.130572	191	53	244	1.45057	0	0.592919	0.389627	0.192827
18S	578	C	1124	819	1943	0.202521	0	0.168485	1309	2041	3350	0.257333	0	0.204714	96	125	221	1.3518	0	0.575897	0.316366	0.184112
18S	579	C	1076	1286	2362	0.0381577	0	0	1305	2011	3316	0.291291	0	0.225634	67	110	177	1.65156	0.0479449	0.624186	0.283273	0.258062
18S	580	U	928	952	1880	0.0895268	0	0.0822105	1476	2951	4427	0.103041	0	0	66	111	177	0.724594	0	0.421527	0.167912	0.182446
18S	581	U	705	1820	2525	0.201922	0	0	1296	3119	4415	0.088821	0	0	56	313	369	0.271081	0	0	0	0
18S	582	U	2557	4657	7214	0.788801	0	0	7949	6626	14575	0.807384	0	0	238	727	965	0.800334	0	0	0	0
18S	583	A	455	316	771	2.13444	0.0322821	0.681245	1350	1401	2751	0.500484	0	0.333629	61	192	253	0.162555	0	0.140301	0.385058	0.223814
18S	584	A	203	485	688	2.34256	0	0.701132	672	871	1543	1.49443	0	0.599262	14	75	89	2.26568	0	0.696154	0.665516	0.0468925
18S	585	C	158	868	1026	1.18644	0	0.542878	176	1894	2070	0.68391	0	0.406261	20	202	222	0.281465	0	0.220414	0.389851	0.132156
18S	586	G	254	846	1100	1.03665	0	0.509226	388	1226	1614	1.12807	0	0.530245	38	64	102	2.1466	0	0.684308	0.574593	0.0780536
18S	587	A	555	1371	1926	0.215776	0	0.177556	854	1658	2512	0.342296	0	0.255083	61	47	108	2.5577	0	0.720778	0.384472	0.239901
18S	588	G	897	1466	2363	0.0188193	0	0.0184794	577	1299	1876	0.796827	0	0.443595	111	78	189	1.1393	0	0.53387	0.331982	0.224722
18S	589	G	375	3645	4020	0.439393	0	0	222	2370	2592	0.164584	0	0.141371	40	504	544	0.30263	0	0	0.0471237	0.066643
18S	590	A	28	186	214	13.6649	0.792528	0.932105	15	163	178	21.1313	0.866468	0.955056	5	35	40	11.6724	0.759099	0.922864	0.936675	0.0135337	1
18S	591	U	707	1902	2609	0.284747	0	0.221703	264	1730	1994	1.16764	0.18787	0.538794	29	503	532	0.0734417	0	0.0685369	0.276344	0.195831
18S	592	C	272	2571	2843	0.366014	0	0.268012	145	5061	5206	0.129281	0	0	22	693	715	0.0859559	0	0	0.0893374	0.126342
18S	593	C	399	4976	5375	0.24146	0	0	265	7514	7779	0.350507	0	0	25	1286	1311	0.45409	0	0	0	0
18S	594	A	238	3491	3729	0.253363	0	0.20219	97	3997	4094	0.506138	0	0.336105	9	556	565	0.587593	0	0.370528	0.302941	0.0726146
18S	595	U	232	5667	5899	0.237211	0	0	136	7767	7903	0.247794	0	0	33	689	722	0.25783	0	0.205206	0.0684019	0.0967349
18S	596	U	216	6450	6666	0.330117	0	0	76	11326	11402	0.49719	0	0	21	1108	1129	0.227738	0	0	0	0
18S	597	G	343	5924	6267	0.2321	0	0	217	6347	6564	0.01104	0	0.0109211	18	1346	1364	0.353724	0	0	0.00364037	0.00514827
18S	598	G	1476	5927	7403	0.363686	0	0	359	6110	6469	0.0218753	0	0.0214103	32	1216	1248	0.302909	0	0	0.00713676	0.0100929
18S	599	A	482	5389	5871	0.169142	0	0	402	10248	10650	0.447074	0	0	30	1653	1683	0.547249	0	0	0	0
18S	600	G	791	4580	5371	0.143385	0	0	537	8439	8976	0.380183	0	0	48	1025	1073	0.326319	0	0	0	0
18S	601	G	37	220	257	18.3014	0.879674	0.948381	14	218	232	26.1534	0.905596	0.963324	2	25	27	26.4087	0.899327	0.964772	0.958826	0.00740947	1
18S	602	G	822	2034	2856	0.502578	0	0.334555	362	2686	3048	0.798466	0.0154584	0.444052	23	227	250	1.61487	0.156174	0.618515	0.465707	0.116933
18S	603	C	1307	4096	5403	0.336619	0	0	919	5374	6293	0.297175	0	0	74	520	594	0.133035	0	0	0	0
18S	604	A	732	3265	3997	0.143522	0	0	707	2067	2774	0.645141	0	0.392235	47	209	256	0.79438	0	0.443666	0.278634	0.19814
18S	605	A	969	3836	4805	0.391848	0	0	1226	2624	3850	0.0616809	0	0.0581117	65	150	215	0.780093	0	0.439374	0.165829	0.194875
18S	606	G	611	1306	1917	0.523306	0	0.34365	895	1731	2626	0.455759	0	0.313155	60	68	128	1.37709	0	0.581213	0.412673	0.119824
18S	607	U	749	2182	2931	0.159944	0	0	1726	3487	5213	0.399495	0	0	81	123	204	0.205962	0	0.17148	0.05716	0.0808365
18S	608	C	505	733	1238	1.09816	0.173279	0.523594	949	2069	3018	0.149424	0	0.130037	90	98	188	0.400353	0	0.286979	0.313536	0.161763
18S	609	U	547	526	1073	1.30737	0.192141	0.566834	921	974	1895	0.877409	0.111704	0.467482	106	63	169	0.63719	0.0072376	0.390601	0.474972	0.0721417
18S	610	G	1457	1064	2521	0.197484	0	0	1907	2724	4631	0.354452	0	0	251	128	379	0.373304	0	0	0	0
18S	611	G	1370	639	2009	0.0714317	0	0	1543	860	2403	0.314018	0	0.239051	160	138	298	0.189967	0	0	0.0796838	0.11269
18S	612	U	1178	520	1698	0.0124975	0	0.0123505	1245	3033	4278	0.325567	0	0	135	165	300	0.216021	0	0	0.00411682	0.00582207
18S	613	G	599	300	899	0.992642	0.157991	0.498432	692	974	1666	0.871806	0.131957	0.465906	48	109	157	0.562236	0	0.361356	0.441898	0.0584792
18S	614	C	1151	334	1485	0.100808	0	0.091632	1463	1226	2689	0.0324411	0	0.0314331	146	191	337	0.37403	0	0	0.0410217	0.0380181
18S	615	C	2049	378	2427	0.346353	0	0	2732	698	3430	0.244318	0	0	357	86	443	0.58043	0	0	0	0
18S	616	A	1194	204	1398	0.289032	0	0.224348	1633	486	2119	0.300545	0	0.231175	106	76	182	0.126958	0	0.113204	0.189576	0.0540748
18S	617	G	811	138	949	0.985485	0.194721	0.496608	1171	668	1839	0.433351	0	0.302449	49	15	64	1.93607	0.273867	0.662882	0.487313	0.147293
18S	618	C	1281	775	2056	0.0287474	0	0	2141	1673	3814	0.352136	0	0	63	21	84	1.05111	0	0.515416	0.171805	0.242969
18S	619	A	941	986	1927	0.241788	0	0.194791	1812	463	2275	0.216413	0	0.177975	50	13	63	1.71562	0.0370676	0.635417	0.336061	0.211788
18S	620	G	771	452	1223	1.24758	0.181293	0.555278	919	715	1634	0.822977	0.103575	0.451598	24	5	29	4.75111	0.383085	0.830937	0.612604	0.160082
18S	621	C	1724	650	2374	0.133871	0	0.11811	1542	275	1817	0.583034	0	0.36843	99	22	121	0.200091	0	0.167877	0.218139	0.108197
18S	622	C	2373	552	2925	0.0463811	0	0	2857	233	3090	0.126777	0	0	205	23	228	0.463222	0	0	0	0
18S	623	G	2573	144	2717	0.0884147	0	0.08126	2116	166	2282	0.231187	0	0.187843	60	8	68	1.05056	0	0.515976	0.261693	0.184995
18S	624	C	4956	625	5581	0.514421	0	0	3810	176	3986	0.343957	0	0	211	12	223	0.435764	0	0	0	0
18S	625	G	5363	1678	7041	0.648821	0	0	6083	249	6332	0.652119	0	0	332	19	351	0.683018	0	0	0	0
18S	626	G	2785	665	3450	0.202717	0	0	3122	355	3477	0.295393	0	0	82	8	90	0.563004	0	0.362757	0.120919	0.171005
18S	627	U	71	79	150	19.19	0.8367	0.950782	61	9	70	38.1592	0.924431	0.974814	6	20	26	4.71852	0.501155	0.830508	0.918702	0.0631289	1
18S	628	A	2642	362	3004	0.15557	0	0	1766	98	1864	0.3395	0	0.253554	124	43	167	0.198214	0	0	0.084518	0.119527
18S	629	A	1583	284	1867	0.300113	0	0.230931	1554	89	1643	0.428244	0	0.299967	87	10	97	0.393084	0	0.28425	0.271716	0.0295446
18S	630	U	944	271	1215	0.920175	0	0.47942	1217	366	1583	0.418357	0	0.29509	39	22	61	1.32527	0.136156	0.573923	0.449478	0.115785
18S	631	U	842	155	997	1.11057	0	0.526443	1038	535	1573	0.329691	0	0.248064	34	53	87	0.647222	0	0.395647	0.390051	0.113717
18S	632	C	1070	204	1274	0.451895	0	0.311413	1705	530	2235	0.19594	0	0	127	12	139	0.0240476	0	0	0.103804	0.146802
18S	633	C	1714	716	2430	0.114704	0	0	1864	612	2476	0.238976	0	0	150	58	208	0.236736	0	0	0	0
18S	634	A	1072	595	1667	0.528637	0	0.345958	1492	766	2258	0.107575	0	0	72	50	122	0.519422	0	0.343694	0.229884	0.162555
18S	635	G	332	630	962	1.91514	0.108868	0.657197	480	670	1150	0.87661	0.0693307	0.467341	49	100	149	0.305259	0	0.235069	0.453202	0.172623
18S	636	C	1134	972	2106	0.565833	0	0.361472	612	933	1545	0.492109	0	0.329951	80	84	164	0.434074	0	0.303971	0.331798	0.0235112
18S	637	U	1499	946	2445	0.495576	0	0.331452	594	1349	1943	0.206253	0	0.171059	90	189	279	0.103929	0	0	0.167504	0.135338
18S	638	C	2078	939	3017	0.262146	0	0.207753	673	1525	2198	0.0442828	0	0.0424234	106	103	209	0.274709	0	0.216315	0.155497	0.0800316
18S	639	C	8524	2063	10587	0.698696	0	0	1500	3556	5056	0.607117	0	0	299	244	543	0.54183	0	0	0	0
18S	640	A	2880	749	3629	0.117937	0	0.105521	628	764	1392	0.671971	0	0.402076	108	80	188	0.533804	0	0.349231	0.285609	0.129156
18S	641	A	2882	547	3429	0.313022	0	0.238451	988	727	1715	0.34965	0	0.259179	117	106	223	0.333036	0	0.250672	0.249434	0.00850731
18S	642	U	7959	1946	9905	0.613102	0	0	2413	2227	4640	0.581247	0	0	379	318	697	0.656288	0	0	0	0
18S	643	A	2842	865	3707	0.263973	0	0.208888	763	1241	2004	0.115151	0	0.103307	153	164	317	0.122502	0	0	0.104065	0.08528
18S	644	G	270	25	295	16.0726	0.764694	0.941613	64	116	180	12.1292	0.754116	0.924223	7	5	12	21.9359	0.834013	0.959619	0.941818	0.0144511	1	0.927342	0.924223	0.959619	0.937061	0.0160014
18S	645	C	2361	641	3002	0.535816	0	0.348956	547	1720	2267	0.0905595	0	0	192	180	372	0.356509	0	0	0.116319	0.164499
18S	646	G	1602	506	2108	1.2114	0	0.547914	295	671	966	1.45917	0	0.593609	21	69	90	1.87399	0.0172773	0.654555	0.598693	0.0436839
18S	647	U	5319	3988	9307	0.583044	0	0	917	2119	3036	0.238583	0	0	124	196	320	0.283004	0	0	0	0
18S	648	A	1650	858	2508	0.886254	0	0.469948	392	638	1030	1.67169	0.0418644	0.625932	68	27	95	1.65104	0.02935	0.625247	0.573709	0.0733706
18S	649	U	4162	2101	6263	0.35445	0	0	1110	1392	2502	0.0933014	0	0.0853703	171	48	219	0.0390404	0	0	0.0284568	0.040244
18S	650	A	2508	1189	3697	0.183297	0	0.154939	718	1146	1864	0.628716	0	0.386147	134	32	166	0.292681	0	0.227468	0.256185	0.0965495
18S	651	U	1197	763	1960	1.43357	0.0752401	0.589205	469	1337	1806	0.897196	0.0811846	0.473044	51	47	98	1.45746	0.165701	0.595524	0.552591	0.0563072
18S	652	U	5077	4100	9177	0.569134	0	0	2590	5480	8070	0.627458	0	0	183	291	474	0.555485	0	0	0	0
18S	653	A	1207	2076	3283	0.410702	0	0.291196	756	2702	3458	0.0895859	0	0.082242	64	133	197	0.285802	0	0.223152	0.198863	0.0870168
18S	654	A	929	3158	4087	0.0170988	0	0.0168154	1274	2858	4132	0.0670807	0	0	45	233	278	0.108323	0	0	0.00560514	0.00792686
18S	655	A	1308	2950	4258	0.0465654	0	0	1092	3993	5085	0.215987	0	0	47	102	149	0.862593	0.0652905	0.464777	0.154926	0.219098
18S	656	G	1641	1803	3444	0.108247	0	0.0976997	1641	1491	3132	0.33849	0	0.25295	141	89	230	0.18177	0	0.154377	0.168342	0.0641452
18S	657	U	1740	2004	3744	0.0273876	0	0	2023	2258	4281	0.0238518	0	0	218	105	323	0.123834	0	0	0	0
18S	658	U	1518	2212	3730	0.0620507	0	0	2390	2681	5071	0.198377	0	0	371	117	488	0.437219	0	0	0	0
18S	659	G	1047	2376	3423	0.114376	0	0	855	2312	3167	0.237226	0	0.191789	112	92	204	0.453279	0	0.312951	0.168247	0.128842
18S	660	C	1185	2184	3369	0.14846	0	0	1737	3118	4855	0.261322	0	0	245	64	309	0.0602867	0	0	0	0
18S	661	U	1124	1310	2434	0.20653	0	0.171235	2041	2705	4746	0.230344	0	0	206	102	308	0.0432578	0	0.0415932	0.0709427	0.0729219
18S	662	G	787	579	1366	1.04484	0.151406	0.511148	968	778	1746	1.12126	0.122009	0.528725	103	79	182	0.857377	0	0.462968	0.500947	0.0277972
18S	663	C	1146	1681	2827	0.109355	0	0	3507	1003	4510	0.289734	0	0	339	150	489	0.379864	0	0	0	0
18S	664	A	652	873	1525	0.723009	0.0136463	0.419779	1791	513	2304	0.403119	0	0.287391	175	64	239	0.358241	0	0.264565	0.323912	0.0684262
18S	665	G	759	855	1614	0.69065	0	0.408661	1345	669	2014	0.474381	0	0.321858	211	34	245	0.239476	0	0.193843	0.308121	0.0882354
18S	666	U	787	1359	2146	0.367407	0	0.26878	1373	752	2125	0.299869	0	0.230775	189	100	289	0.00260536	0	0.00260756	0.167388	0.117546
18S	667	U	1457	3812	5269	0.511082	0	0	4604	2115	6719	0.713753	0	0	465	360	825	0.744014	0	0	0	0
18S	668	A	285	136	421	6.94639	0.594337	0.874417	562	31	593	2.92589	0.324431	0.7456	75	31	106	1.573	0.0755323	0.613577	0.744532	0.10649
18S	669	A	269	2264	2533	0.319806	0	0.242385	953	347	1300	0.598565	0	0.374619	71	110	181	0.461233	0	0.316838	0.311281	0.054127
18S	670	A	421	3177	3598	0.0806273	0	0	1383	396	1779	0.0122222	0	0.0120813	47	143	190	0.247586	0	0.199288	0.0704565	0.0912312
18S	671	A	252	5366	5618	0.438884	0	0	723	330	1053	0.683038	0	0.406065	28	73	101	1.27582	0	0.563023	0.323029	0.237234
18S	672	A	194	6807	7001	0.523419	0	0	647	353	1000	0.692818	0	0.409511	30	32	62	2.59436	0	0.724988	0.378166	0.296804
18S	673	G	277	991	1268	2.18375	0.166798	0.686075	657	186	843	0.89896	0	0.473692	107	11	118	0.742857	0	0.428295	0.529354	0.112358
18S	674	C	251	4361	4612	0.250244	0	0	1053	137	1190	0.131384	0	0.116213	152	26	178	0.0895096	0	0	0.0387376	0.0547832
18S	675	U	81	3604	3685	0.0251643	0	0	543	438	981	0.454288	0.00593237	0.312597	24	427	451	0.708505	0	0	0.104199	0.14736
18S	676	C	133	1942	2075	0.797945	0	0.443928	426	1776	2202	0.370954	0	0	28	140	168	0.0587114	0	0	0.147976	0.20927
18S	677	G	63	1364	1427	1.49573	0	0.599484	210	1448	1658	0.162641	0	0	22	62	84	0.823007	0	0.454388	0.351291	0.255365
18S	678	U	161	7713	7874	0.673067	0	0	697	910	1607	0.117841	0	0	32	151	183	0.256039	0	0	0	0
18S	679	A	47	2843	2890	0.0450786	0	0	474	446	920	0.639112	0	0.390172	18	108	126	0.0621172	0	0.0589212	0.149698	0.171734
18S	680	G	14	1719	1733	0.573388	0	0.364563	139	2351	2490	0.464709	0	0	1	70	71	0.800772	0	0.448139	0.270901	0.194571
18S	681	U	46	1748	1794	0.357889	0	0.263671	142	904	1046	0.455683	0	0.313243	4	90	94	0.254737	0	0.204738	0.260551	0.0443519
18S	682	U	24	3072	3096	0.316679	0	0	215	2394	2609	0.483201	0	0	3	122	125	0.218871	0	0	0	0
18S	683	G	5	221	226	9.48395	0.625018	0.904996	4	27	31	50.9528	0.942911	0.981342	0	10	10	9.4798	0.726315	0.912494	0.932944	0.0343591	1
18S	684	G	32	2453	2485	0.184424	0	0	261	1042	1303	0.179874	0	0.152551	9	75	84	0.553072	0	0.358833	0.170461	0.147039
18S	685	A	61	1068	1129	0.619371	0	0.382685	128	1017	1145	0.388869	0	0.280166	9	26	35	3.75525	0.347852	0.794346	0.485732	0.2222
18S	686	U	35	524	559	2.19869	0.294203	0.687756	117	995	1112	0.558011	0.00076427	0.358363	3	54	57	2.62203	0.338218	0.727374	0.591164	0.165408
18S	687	C	50	1540	1590	0.0269083	0	0.0262193	89	1879	1968	0.11931	0	0	4	172	176	0.287884	0	0.224518	0.083579	0.100232
18S	688	U	35	2475	2510	0.414032	0	0	70	1546	1616	0.241181	0	0.194412	12	181	193	0.346678	0	0.258421	0.150944	0.109886
18S	689	U	7	2562	2569	0.463493	0	0	22	2785	2807	0.244706	0	0	0	244	244	0.168662	0	0.144827	0.0482755	0.0682719
18S	690	G	50	1359	1409	0.105823	0	0.095758	88	1888	1976	0.257101	0	0.204601	8	504	512	0.450487	0	0	0.10012	0.0835851
18S	691	G	202	1623	1825	0.216442	0	0	288	1482	1770	0.5492	0.0601455	0.354635	24	615	639	0.554931	0	0	0.118212	0.167176
18S	692	G	253	688	941	0.611925	0.0232545	0.379874	442	2444	2886	0.0270446	0	0	32	562	594	0.501008	0	0	0.126625	0.179074
18S	693	A	156	700	856	0.766576	0.115671	0.43422	485	2733	3218	0.0849125	0	0	17	247	264	0.257442	0	0.205351	0.21319	0.177356
18S	694	G	155	534	689	1.13971	0.200622	0.533008	486	3477	3963	0.26436	0	0	29	310	339	0.0604575	0	0	0.177669	0.251262
18S	695	C	108	1494	1602	0.205053	0	0	391	4999	5390	0.482267	0	0	27	254	281	0.133924	0	0.118477	0.0394925	0.0558508
18S	696	G	259	1366	1625	0.273049	0	0	892	2020	2912	0.0355304	0	0.0343227	57	95	152	1.19557	0.191721	0.546163	0.193495	0.249767
18S	697	G	656	878	1534	0.239016	0	0	2619	978	3597	0.190121	0	0	164	42	206	0.590231	0	0.372291	0.124097	0.1755
18S	698	G	1116	289	1405	0.218129	0	0	2051	581	2632	0.105136	0	0.0951664	133	17	150	1.04305	0.0386654	0.512195	0.202454	0.222439
18S	699	C	782	136	918	0.187148	0	0.15779	1208	1358	2566	0.0428992	0	0.0411499	147	31	178	0.577095	0	0.367224	0.188721	0.134904
18S	700	G	842	172	1014	0.00986316	0	0	1143	574	1717	0.452581	0	0.311695	287	34	321	0.199827	0	0	0.103898	0.146934
18S	701	G	755	164	919	0.022971	0	0.0224791	1842	225	2067	0.0335321	0	0.0324594	313	19	332	0.271905	0	0	0.0183128	0.013575
18S	702	G	887	53	940	0.139745	0	0	2032	123	2155	0.190177	0	0	499	10	509	0.596558	0	0	0	0
18S	703	C	1018	102	1120	0.419784	0	0	2301	417	2718	0.476944	0	0	599	25	624	0.72112	0	0	0	0
18S	704	G	425	64	489	0.204535	0	0.170092	1041	154	1195	0.0972129	0	0.0886674	79	9	88	1.3377	0.0432298	0.574993	0.277918	0.212678
18S	705	G	158	24	182	1.77019	0.365115	0.640277	360	51	411	1.9754	0.326469	0.664453	47	5	52	2.487	0.242212	0.717101	0.673944	0.0320732
18S	706	U	109	32	141	1.97606	0.293205	0.66556	149	92	241	3.33949	0.384559	0.770291	8	3	11	12.3759	0.695409	0.931039	0.788964	0.109183	1
18S	707	C	153	39	192	0.733564	0	0.424422	168	123	291	2.15091	0.109437	0.683374	13	11	24	4.05156	0	0.808443	0.638746	0.15992
18S	708	C	105	44	149	0.810444	0	0.449304	93	142	235	2.37839	0	0.704885	6	10	16	4.71503	0.170663	0.833603	0.662597	0.159714
18S	709	G	30	19	49	3.39689	0.0934657	0.776097	139	112	251	1.6806	0	0.627879	0	15	15	2.91528	0.528234	0.756669	0.720215	0.0657715
18S	710	C	58	27	85	0.788889	0	0.443879	262	252	514	0.00269687	0	0	10	6	16	0.686275	0	0.421687	0.288522	0.204217
18S	711	C	112	39	151	0.175731	0	0	699	748	1447	0.752233	0	0	15	21	36	0.399099	0	0	0	0
18S	712	G	66	23	89	0.437654	0.0213767	0.306794	185	301	486	0.0102669	0	0	5	7	12	0.776068	0.0284459	0.45674	0.254511	0.190093
18S	713	C	119	38	157	0.231294	0	0	228	370	598	0.243647	0	0	18	15	33	0.389216	0	0	0	0
18S	714	G	125	42	167	0.309987	0	0	262	168	430	0.0357824	0	0.0346238	13	13	26	0.224691	0	0	0.0115413	0.0163218
18S	715	A	64	40	104	0.155238	0	0.135495	176	95	271	0.610989	0	0.380131	10	11	21	0.0424242	0	0	0.171875	0.157305
18S	716	G	62	39	101	0.217429	0	0.180047	71	87	158	1.7028	0.00168331	0.631482	20	7	27	0.301587	0	0	0.27051	0.265619
18S	717	G	92	34	126	0.0117235	0	0	46	125	171	1.32817	0	0.571905	3	9	12	0.639316	0.0661638	0.40919	0.327032	0.240599
18S	718	C	72	52	124	0.004	0	0	108	580	688	0.612175	0	0	7	5	12	0.519658	0.00686053	0.36019	0.120063	0.169795
18S	719	G	43	92	135	0.0507353	0	0	43	105	148	1.2223	0.0486246	0.551681	13	0	13	0.416667	0	0.309735	0.287139	0.225789
18S	720	A	8	91	99	0.525889	0	0.346918	25	110	135	1.70425	0	0.63193	3	12	15	0.388889	0	0.293194	0.424014	0.148646
18S	721	G	16	93	109	0.677576	0	0.406102	43	125	168	1.46535	0	0.595808	4	11	15	0.624306	0	0.399733	0.467215	0.0909667
18S	722	C	17	89	106	1.23333	0.0768896	0.554559	25	281	306	0.638292	0	0.390384	1	10	11	2.54352	0	0.735082	0.560008	0.140775
18S	723	C	41	137	178	0.684916	0	0.407851	63	307	370	0.680353	0	0.405538	3	27	30	1.28781	0	0.570952	0.461447	0.0774375
18S	724	A	6	121	127	2.06094	0.333253	0.675026	17	229	246	2.29177	0.348215	0.697069	7	8	15	5.59306	0.310836	0.856444	0.742846	0.0808283
18S	725	C	18	183	201	1.19802	0.222761	0.546275	25	612	637	0.380094	0.00382809	0.275725	1	21	22	4.68164	0.447863	0.830349	0.550783	0.226447
18S	726	C	12	476	488	0.030334	0	0	34	1196	1230	0.204215	0	0	5	76	81	0.835908	0	0.458355	0.152785	0.216071
18S	727	G	19	641	660	0.219028	0	0	50	1055	1105	0.055435	0	0.0525684	9	70	79	1.22375	0.102367	0.55342	0.201996	0.249419
18S	728	C	20	844	864	0.366847	0	0	48	1595	1643	0.252291	0	0	2	279	281	0.369504	0	0	0	0
18S	729	C	34	989	1023	0.447982	0	0	42	1702	1744	0.249755	0	0	4	490	494	0.656319	0	0	0	0
18S	730	C	53	1062	1115	0.481223	0	0	48	2306	2354	0.455334	0	0	4	422	426	0.569633	0	0	0	0
18S	731	G	34	473	507	0.256212	0	0.204276	35	1259	1294	0.0880909	0	0.0810167	8	216	224	0.0876543	0	0	0.0950975	0.0839876
18S	732	U	16	526	542	0.125148	0	0.111411	16	1719	1735	0.243248	0	0	0	205	205	0.0323625	0	0	0.0371369	0.0525195
18S	733	C	29	505	534	0.0638837	0	0.0601533	31	1824	1855	0.349695	0	0	7	189	196	0.0552735	0	0	0.0200511	0.0283565
18S	734	C	18	541	559	0.0676587	0	0	13	1107	1120	0.0575875	0	0.0544977	3	137	140	0.256186	0	0.205097	0.0865317	0.0867405
18S	735	C	43	377	420	0.19773	0	0.165416	21	972	993	0.0656047	0	0.0616239	7	99	106	0.443094	0	0.309046	0.178695	0.101445
18S	736	C	33	531	564	0.211111	0	0	29	657	686	0.388646	0.0410455	0.280168	2	59	61	1.02079	0.127271	0.509208	0.263125	0.208232
18S	737	G	10	90	100	3.45017	0.54193	0.777018	24	371	395	1.08914	0.239863	0.521965	5	43	48	1.01633	0.180332	0.509202	0.602729	0.123351
18S	738	C	26	150	176	1.35932	0.159146	0.577532	19	389	408	0.758462	0.0602385	0.431922	6	33	39	1.08694	0.105294	0.527145	0.5122	0.0603773
18S	739	C	77	113	190	1.08947	0.0444025	0.52272	51	405	456	0.323681	0	0.244936	9	38	47	0.45463	0	0.317081	0.361579	0.117689
18S	740	C	247	136	383	0.051331	0	0	98	318	416	0.206715	0	0.171645	20	51	71	0.216667	0	0	0.0572149	0.0809141
18S	741	C	529	197	726	0.579902	0	0	199	240	439	0.00555556	0	0	35	25	60	0.176867	0	0	0	0
18S	742	U	428	166	594	0.478431	0	0	255	230	485	0.220462	0	0	46	19	65	0.319024	0	0	0	0
18S	743	U	267	86	353	0.106372	0	0	270	180	450	0.225006	0	0	32	9	41	0.0910053	0	0.0852752	0.0284251	0.0401991
18S	744	G	114	46	160	1.12077	0.117714	0.530026	102	101	203	0.8372	0.199805	0.456913	13	2	15	2.03194	0.41148	0.684284	0.557074	0.094774
18S	745	C	177	52	229	0.435459	0	0.30428	117	268	385	0.0721071	0	0	32	3	35	0.297222	0	0.234136	0.179472	0.130097
18S	746	C	196	49	245	0.29598	0	0.229102	159	113	272	0.379039	0	0.27559	36	2	38	0.215954	0	0.181427	0.228706	0.0384429
18S	747	U	135	24	159	0.951597	0.112755	0.489166	127	86	213	0.895483	0.13749	0.473597	21	7	28	0.698851	0.141844	0.41989	0.460884	0.0296762
18S	748	C	251	47	298	0.094909	0	0	137	59	196	1.27191	0.233326	0.561096	39	4	43	0.0972222	0	0.0904818	0.217193	0.245966
18S	749	U	220	67	287	0.093287	0	0	200	57	257	0.930749	0.183464	0.483036	37	13	50	0.0464052	0	0	0.161012	0.227705
18S	750	C	289	47	336	0.228882	0	0	443	89	532	0.0157598	0	0	55	7	62	0.223104	0	0	0	0
18S	751	G	264	31	295	0.0188063	0	0	559	69	628	0.0511747	0	0	54	5	59	0.0914815	0	0	0	0
18S	752	G	167	19	186	0.843375	0.0927019	0.458848	546	47	593	0.160924	0	0.138819	68	0	68	0.133977	0	0	0.199222	0.192132
18S	753	C	174	51	225	0.807424	0.0339153	0.447823	682	92	774	0.0212186	0	0.020804	52	19	71	0.0537037	0	0.0516474	0.173425	0.194437
18S	754	G	284	21	305	0.523057	0.0167001	0.344164	841	121	962	0.0692396	0	0	41	8	49	0.931778	0	0.487388	0.277184	0.204535
18S	755	C	332	29	361	0.458594	0.034245	0.315005	1046	78	1124	0.0831901	0	0	47	8	55	1.14643	0.0975699	0.538591	0.284532	0.220932
18S	756	C	329	43	372	0.577957	0.102727	0.366892	888	26	914	0.285804	0	0.222466	34	8	42	2.22661	0.362988	0.695088	0.428149	0.197749
18S	757	C	547	35	582	0.0670097	0	0.0629025	1076	10	1086	0.171277	0	0.146346	88	3	91	0.65628	0.0799686	0.398855	0.202701	0.142824
18S	758	C	870	14	884	0.252957	0	0	1289	18	1307	0.0996007	0	0.090642	129	1	130	0.269975	0	0.213868	0.101503	0.0876484
18S	759	C	1226	19	1245	0.467086	0	0	1741	13	1754	0.177335	0	0	308	1	309	0.500932	0	0	0	0
18S	760	U	936	11	947	0.242452	0	0	1666	15	1681	0.112498	0	0	285	3	288	0.436332	0	0	0	0
18S	761	C	943	42	985	0.278691	0	0	2140	20	2160	0.329307	0	0	366	4	370	0.577748	0	0	0	0
18S	762	G	726	14	740	0.00299895	0	0.00299401	1539	10	1549	0.00247312	0	0.00246861	180	2	182	0.0262902	0	0	0.00182087	0.0013053
18S	763	A	648	25	673	0.148318	0	0.129329	1722	20	1742	0.0894881	0	0	208	2	210	0.174197	0	0	0.0431095	0.0609661
18S	764	U	949	25	974	0.371396	0.109581	0.271019	3088	50	3138	0.266975	0	0	172	2	174	0.386349	0	0.279834	0.183618	0.129887
18S	765	G	433	32	465	2.33596	0.392004	0.700687	495	9	504	4.50889	0.526966	0.81877	31	2	33	6.80229	0.663676	0.875131	0.798196	0.0726875	1
18S	766	C	305	32	337	4.06124	0.433663	0.802889	756	14	770	2.72363	0.273758	0.7317	48	8	56	3.60058	0.338868	0.785632	0.773407	0.0303213	1
18S	767	U	270	37	307	5.2908	0.268764	0.841472	811	24	835	2.58615	0.178351	0.72139	88	7	95	1.81262	0	0.646855	0.736572	0.0801742
18S	768	C	660	42	702	2.03006	0	0.670288	1707	26	1733	0.737281	0	0.424529	122	3	125	1.2224	0	0.552007	0.548941	0.100354
18S	769	U	936	227	1163	0.946411	0	0.486449	2044	55	2099	0.463672	0	0.31689	154	14	168	0.759763	0	0.433198	0.412179	0.0707997
18S	770	U	11008	678	11686	0.902198	0	0	16962	269	17231	0.925377	0	0	1373	37	1410	0.887511	0	0	0	0
18S	771	A	1770	89	1859	0.223244	0	0.182582	1919	22	1941	0.462055	0	0.316143	142	15	157	0.891983	0	0.473036	0.32392	0.118705
18S	772	G	1424	96	1520	0.485039	0	0.326762	1119	54	1173	1.33603	0	0.572132	126	28	154	0.898853	0	0.47498	0.457958	0.100893
18S	773	C	2228	124	2352	0.118714	0	0	1053	29	1082	1.31956	0	0.569111	263	34	297	0.0978374	0	0	0.189704	0.268282
18S	774	U	2046	117	2163	0.0809201	0	0	915	136	1051	1.15283	0	0.535732	275	29	304	0.176867	0	0	0.178577	0.252546
18S	775	G	495	241	736	1.72062	0	0.632753	260	26	286	6.18161	0.574325	0.861173	162	68	230	0.0462722	0	0.0444096	0.512779	0.344065
18S	776	A	113	230	343	4.44871	0.280977	0.816906	51	64	115	14.6602	0.84709	0.93666	46	20	66	2.67629	0	0.730954	0.828173	0.0843561	1
18S	777	G	585	287	872	0.359476	0	0.264645	248	718	966	0.126577	0	0	44	33	77	1.38704	0.0994567	0.584208	0.282951	0.238853
18S	778	U	597	439	1036	0.0658309	0	0.0618208	524	535	1059	0.261887	0	0	75	45	120	0.474013	0	0.323393	0.128405	0.140169
18S	779	G	466	317	783	0.401616	0	0.286799	306	207	513	0.696131	0	0.410894	54	61	115	0.569061	0	0.36468	0.354124	0.0512086
18S	780	U	662	373	1035	0.00178035	0	0	342	227	569	0.557154	0	0.358206	45	25	70	1.64069	0.161233	0.624643	0.327616	0.255925
18S	781	C	717	325	1042	0.0494833	0	0.0471933	464	134	598	0.63389	0	0.38836	133	23	156	0.345152	0	0.25781	0.231121	0.140554
18S	782	C	656	330	986	0.245154	0	0.197047	873	237	1110	0.0146115	0	0.0144138	270	10	280	0.174733	0	0	0.0704868	0.0896845
18S	783	C	846	272	1118	0.169834	0	0.145289	1368	406	1774	0.272369	0	0	411	19	430	0.449652	0	0	0.0484297	0.0684899
18S	784	G	1055	94	1149	0.256444	0	0.204245	539	297	836	1.04803	0.0407457	0.512024	90	12	102	2.01661	0.122946	0.670661	0.46231	0.193631
18S	785	C	771	355	1126	0.378882	0.0328004	0.274952	545	868	1413	0.396181	0	0.283904	106	91	197	0.634848	0	0.389526	0.316127	0.0520292
18S	786	G	1087	550	1637	0.00657984	0	0	531	496	1027	1.52309	0.213141	0.603893	70	162	232	0.510014	0	0.338717	0.314203	0.247147
18S	787	G	1555	1261	2816	0.447095	0	0	1098	1007	2105	0.351593	0	0.260224	186	590	776	0.597841	0	0	0.0867413	0.122671
18S	788	G	1353	934	2287	0.267065	0	0	1024	2173	3197	0.0220138	0	0	124	469	593	0.412664	0	0	0	0
18S	789	G	622	577	1199	0.550472	0.016216	0.355226	783	2643	3426	0.0737963	0	0.0687434	64	125	189	1.2076	0.0666755	0.548327	0.324099	0.197023
18S	790	C	1138	1405	2543	0.305294	0	0	1603	3631	5234	0.250283	0	0	225	270	495	0.205063	0	0	0	0
18S	791	C	934	916	1850	0.015199	0	0	1772	3036	4808	0.135507	0	0	146	151	297	0.40123	0	0.287029	0.0956763	0.135307
18S	792	C	839	1211	2050	0.0327862	0	0	3883	4233	8116	0.497368	0	0	289	140	429	0.000155039	0	0	0	0
18S	793	G	777	460	1237	0.617492	0	0.38195	2435	1029	3464	0.328796	0	0.247493	183	99	282	0.538987	0	0.351028	0.326823	0.0574982
18S	794	A	732	829	1561	0.278738	0	0.218088	2430	1635	4065	0.115268	0	0.103377	192	163	355	0.132241	0	0.117086	0.146184	0.0511512
18S	795	A	795	1041	1836	0.170913	0	0.146033	3385	4418	7803	0.48526	0	0	261	457	718	0.502194	0	0	0.0486778	0.0688407
18S	796	G	1489	735	2224	0.0120499	0	0.0119118	4035	1827	5862	0.321335	0	0	301	252	553	0.323004	0	0	0.00397059	0.00561526
18S	797	C	170	624	794	2.26017	0.342285	0.693535	311	231	542	6.77512	0.636072	0.871591	37	18	55	6.5125	0.583352	0.868954	0.81136	0.0833219	1
18S	798	G	4105	883	4988	0.520674	0	0	3252	2033	5285	0.362982	0	0	590	158	748	0.541121	0	0	0	0
18S	799	U	137	69	206	14.689	0.81655	0.93655	63	142	205	16.5694	0.820031	0.943343	18	5	23	16.8574	0.826764	0.946209	0.942034	0.00405051	1
18S	800	U	2333	1016	3349	0.0329121	0	0	1755	1316	3071	0.0526186	0	0.0500038	287	32	319	0.302361	0	0.232722	0.094242	0.100026
18S	801	U	3436	1629	5065	0.356635	0	0	2010	1362	3372	0.0989755	0	0	418	87	505	0.209486	0	0	0	0
18S	802	A	1661	1097	2758	0.346047	0	0.257153	494	1008	1502	0.911821	0	0.477104	172	37	209	1.06238	0.0812672	0.516316	0.416858	0.114057
18S	803	C	3008	1229	4237	0.131385	0	0	639	1291	1930	0.350492	0	0.259629	321	55	376	0.135102	0	0.1193	0.12631	0.106109
18S	804	U	3321	1967	5288	0.307832	0	0	687	2070	2757	0.0720329	0	0	370	108	478	0.0667826	0	0	0	0
18S	805	U	2892	2398	5290	0.339879	0	0	836	3477	4313	0.50118	0	0	361	161	522	0.171362	0	0	0	0
18S	806	U	2321	2813	5134	0.312637	0	0	870	3321	4191	0.486957	0	0	334	395	729	0.407291	0	0	0	0
18S	807	G	1634	1179	2813	0.259386	0	0.20602	650	1517	2167	0.000230627	0	0	211	171	382	0.214912	0	0.177276	0.127765	0.0911027
18S	808	A	1353	1809	3162	0.00994485	0	0	578	424	1002	1.06821	0.143179	0.516738	184	380	564	0.238191	0	0	0.172246	0.243593
18S	809	A	943	2196	3139	0.0512067	0	0	461	1084	1545	0.271719	0	0.213772	115	474	589	0.270866	0	0	0.0712572	0.100773
18S	810	A	779	1117	1896	0.510953	0.0476064	0.338284	414	953	1367	0.422953	0	0.297389	71	335	406	0.0692875	0	0.064947	0.23354	0.120377
18S	811	A	617	1242	1859	0.403035	0	0.287369	322	703	1025	0.859476	0.0142582	0.462456	80	263	343	0.227842	0	0.186004	0.311943	0.114191
18S	812	A	1043	1081	2124	0.126745	0	0.112535	624	420	1044	0.978394	0	0.494779	212	133	345	0.172126	0	0.147212	0.251509	0.1726
18S	813	A	449	607	1056	1.1783	0.229573	0.541162	638	266	904	1.25217	0.0149753	0.556256	97	84	181	1.11026	0.207555	0.527497	0.541639	0.0117455
18S	814	U	393	474	867	1.73024	0.336849	0.633999	343	785	1128	0.98822	0.0499294	0.497259	69	262	331	0.0756693	0	0.0705438	0.400601	0.239969
18S	815	U	2493	469	2962	0.305197	0	0	2055	561	2616	0.147964	0	0	274	157	431	0.267284	0	0	0	0
18S	816	A	1724	558	2282	0.100394	0	0	2409	357	2766	0.150267	0	0	203	106	309	0.0300717	0	0	0	0
18S	817	G	1203	1441	2644	0.234047	0	0	1913	414	2327	0.146167	0	0.127575	221	138	359	0.229691	0	0	0.042525	0.0601394
18S	818	A	1703	1508	3211	0.363031	0	0	3780	3550	7330	0.682056	0	0	310	125	435	0.359429	0	0	0	0
18S	819	G	1031	494	1525	0.470941	0	0.320306	1008	565	1573	1.02845	0	0.507171	62	36	98	2.156	0.277887	0.685337	0.504271	0.149038
18S	820	U	1318	2241	3559	0.431239	0	0	2221	1985	4206	0.269749	0	0	117	203	320	0.08027	0	0	0	0
18S	821	G	568	554	1122	1.074	0.184095	0.518062	589	657	1246	1.891	0.281023	0.65428	46	56	102	2.14293	0.303615	0.683939	0.61876	0.0722267
18S	822	U	504	335	839	1.70066	0.292519	0.629998	773	1015	1788	0.965139	0.0463533	0.49127	57	61	118	1.68992	0.225222	0.63021	0.583826	0.0654471
18S	823	U	882	959	1841	0.23688	0	0.191598	1009	3302	4311	0.245156	0	0	80	117	197	0.651122	0.00247557	0.395561	0.19572	0.161514
18S	824	C	1427	2007	3434	0.378839	0	0	1520	2504	4024	0.184892	0	0	233	450	683	0.590335	0	0	0	0
18S	825	A	792	1340	2132	0.116518	0	0.104402	937	2941	3878	0.221366	0	0	72	234	306	0.0878755	0	0.0810198	0.0618074	0.0447348
18S	826	A	803	883	1686	0.526727	0	0.345138	762	3421	4183	0.301195	0	0	71	336	407	0.123203	0	0	0.115046	0.1627
18S	827	A	739	1270	2009	0.335849	0	0.251506	692	3794	4486	0.396117	0	0	41	351	392	0.0344642	0	0	0.0838353	0.118561
18S	828	G	605	1125	1730	0.729418	0.128034	0.421912	433	1121	1554	0.905316	0.152941	0.475313	58	247	305	0.340741	0	0.254765	0.383996	0.0939453
18S	829	C	829	3847	4676	0.359494	0	0	745	2085	2830	0.0351152	0	0	35	399	434	0.0568582	0	0	0	0
18S	830	A	320	2511	2831	0.16975	0	0.145161	401	1661	2062	0.227797	0	0.185606	17	319	336	0.237224	0	0.1922	0.174322	0.0207953
18S	831	G	68	4191	4259	0.27254	0	0	39	1912	1951	0.162608	0	0.139927	2	439	441	0.149321	0	0	0.0466422	0.065962
18S	832	G	84	3100	3184	0.00648526	0	0.00644548	97	887	984	1.1895	0.148112	0.543526	22	608	630	0.460785	0	0	0.183324	0.254715
18S	833	C	216	4497	4713	0.36274	0	0	129	2001	2130	0.140998	0	0	4	529	533	0.390096	0	0	0	0
18S	834	C	742	3430	4172	0.292063	0	0	421	1163	1584	0.0523729	0	0.0497964	24	326	350	0.0977525	0	0	0.0165988	0.0234742
18S	835	C	1635	3521	5156	0.489005	0	0	1118	1495	2613	0.443739	0	0	78	237	315	0.0934599	0	0	0	0
18S	836	G	708	1052	1760	0.529106	0.0729679	0.346152	600	372	972	0.561197	0.0412227	0.359703	12	74	86	2.11584	0.374269	0.681573	0.462476	0.155024
18S	837	A	305	787	1092	1.39023	0.230197	0.581853	306	482	788	0.856358	0.108072	0.461626	7	135	142	0.60979	0	0.380454	0.474644	0.0827346
18S	838	G	803	307	1110	1.22638	0.0960108	0.551064	1079	241	1320	0.0851459	0	0.0785197	73	57	130	0.513995	0	0.341216	0.3236	0.193317
18S	839	C	1067	491	1558	0.538044	0	0.34997	1393	333	1726	0.143351	0	0	13	115	128	0.231697	0	0.189303	0.179758	0.143034
18S	840	C	499	732	1231	0.912428	0	0.477307	579	282	861	0.833398	0.0543875	0.454852	13	120	133	0.0169983	0	0	0.31072	0.219903
18S	841	G	274	264	538	3.42876	0.436361	0.774527	383	236	619	1.69801	0.283959	0.629733	5	37	42	1.89302	0.257993	0.659643	0.687968	0.062413
18S	842	C	1214	432	1646	0.38559	0.0456295	0.278408	1148	249	1397	0.222699	0	0.182244	4	38	42	1.72972	0.312507	0.639106	0.366586	0.196659
18S	843	C	2756	375	3131	0.29961	0	0	1101	282	1383	0.334064	0	0.250546	21	50	71	0.585494	0	0.372545	0.207697	0.15508
18S	844	U	3271	698	3969	0.43857	0	0	1487	1426	2913	0.372504	0	0	21	122	143	0.26821	0	0	0	0
18S	845	G	3399	594	3993	0.415162	0	0	1842	964	2806	0.267082	0	0	36	79	115	0.0210728	0	0	0	0
18S	846	G	2699	612	3311	0.277107	0	0	1391	458	1849	0.247544	0	0.198511	73	103	176	0.370245	0	0	0.0661703	0.0935789
18S	847	A	1729	540	2269	0.12233	0	0.109039	1040	1137	2177	0.188307	0	0.158528	44	43	87	0.532828	0	0.350207	0.205925	0.104004
18S	848	U	2105	1392	3497	0.304425	0	0	2002	1733	3735	0.269224	0	0	66	128	194	0.261083	0	0	0	0
18S	849	A	386	450	836	2.19056	0.444012	0.686833	880	897	1777	0.7475	0.0830546	0.427892	22	36	58	2.02222	0.327349	0.672891	0.595872	0.118916
18S	850	C	570	1268	1838	0.33775	0	0.252579	818	1425	2243	0.456016	0.0350776	0.31329	22	75	97	1.02551	0.185167	0.508861	0.358243	0.109349
18S	851	C	565	1789	2354	0.0346214	0	0.0334766	1813	2252	4065	0.159879	0	0	60	122	182	0.320401	0	0.243663	0.0923797	0.107843
18S	852	G	379	810	1189	1.195	0.18375	0.544629	1312	1647	2959	0.30905	0	0.236148	44	131	175	0.652904	0	0.396367	0.392381	0.125968
18S	853	C	1504	1118	2622	0.0272207	0	0.0265092	2899	2529	5428	0.242893	0	0	139	179	318	0.0926855	0	0.0850676	0.0371923	0.0355408
18S	854	A	1678	696	2374	0.227354	0	0.185303	3306	1761	5067	0.118232	0	0	193	172	365	0.126138	0	0.112282	0.099195	0.0762135
18S	855	G	1459	397	1856	0.748034	0.102986	0.428061	1710	828	2538	1.02632	0.166369	0.506594	153	124	277	0.851399	0.0860997	0.460763	0.465139	0.0322099
18S	856	C	2112	565	2677	0.279981	0	0.218802	3050	834	3884	0.368094	0	0.269107	307	85	392	0.488748	0.0531054	0.328857	0.272255	0.0449846
18S	857	U	4180	1034	5214	0.366117	0	0	5936	1790	7726	0.342433	0	0	647	263	910	0.352067	0	0	0	0
18S	858	A	3100	1124	4224	0.149665	0	0	5947	334	6281	0.115742	0	0	613	45	658	0.0892261	0	0.0820312	0.0273438	0.0386699
18S	859	G	5154	1395	6549	0.479126	0	0	8488	239	8727	0.37679	0	0	1085	18	1103	0.335246	0	0	0	0
18S	860	G	2601	981	3582	0.0224145	0	0.0219291	4741	291	5032	0.151897	0	0.13189	761	38	799	0.00891667	0	0.00884883	0.0542226	0.0551781
18S	861	A	4291	1449	5740	0.440301	0	0	7428	382	7810	0.334858	0	0	1234	23	1257	0.403153	0	0	0	0
18S	862	A	2297	465	2762	0.242317	0	0.195109	4009	361	4370	0.23965	0	0.193357	831	6	837	0.0457041	0	0	0.129489	0.0915651
18S	863	U	1504	718	2222	0.499325	0	0.333133	2802	480	3282	0.609385	0	0.378716	549	10	559	0.447758	0	0.309659	0.340503	0.0286702
18S	864	A	2589	923	3512	0.19585	0	0	7112	724	7836	0.458804	0	0	1311	57	1368	0.519122	0	0	0	0
18S	865	A	1378	589	1967	0.464849	0	0.317446	4601	433	5034	0.164665	0	0	834	9	843	0.218023	0	0	0.105815	0.149645
18S	866	U	804	441	1245	1.14427	0.111361	0.53384	3348	569	3917	0.0388662	0	0	572	4	576	0.0322357	0	0.0312815	0.188374	0.244615
18S	867	G	132	219	351	6.67857	0.64845	0.870089	663	66	729	4.12944	0.553765	0.805262	97	2	99	4.70489	0.570589	0.82616	0.833837	0.0270167	1
18S	868	G	1102	1335	2437	0.0376675	0	0	1048	796	1844	0.686022	0	0.407019	377	23	400	0.0880299	0	0.0810935	0.162704	0.1759
18S	869	A	1181	1784	2965	0.237799	0	0	1643	880	2523	0.0797984	0	0.0739283	295	28	323	0.144067	0	0.126266	0.0667315	0.0517985
18S	870	A	643	785	1428	0.681285	0	0.405385	683	1025	1708	0.525935	0	0.344796	248	19	267	0.190008	0	0.160172	0.303451	0.10429
18S	871	U	735	3926	4661	0.593665	0	0	788	2951	3739	0.475244	0	0	180	36	216	0.0759345	0	0.0708789	0.0236263	0.0334127
18S	872	A	241	2260	2501	0.184999	0	0	398	1729	2127	0.132984	0	0	81	32	113	0.630994	0	0.388969	0.129656	0.183362
18S	873	G	415	2381	2796	0.320685	0	0	435	1117	1552	0.0942048	0	0.086145	72	30	102	0.456526	0	0.315538	0.133894	0.133169
18S	874	G	178	2785	2963	0.401233	0	0	254	936	1190	0.405504	0	0.288684	25	51	76	0.85873	0.0676659	0.465249	0.251311	0.191767
18S	875	A	114	1155	1269	0.368941	0	0.269664	199	690	889	0.815218	0.07388	0.44938	20	16	36	2.44444	0.348633	0.71529	0.478111	0.183057
18S	876	C	100	666	766	1.00146	0.103114	0.500692	321	1187	1508	0.0475517	0	0	44	20	64	0.701538	0	0.416058	0.305583	0.218825
18S	877	C	134	430	564	1.46686	0.188068	0.595054	439	1201	1640	0.152123	0	0	74	24	98	0.0345679	0	0.0337423	0.209599	0.272906
18S	878	G	80	187	267	3.2575	0.444126	0.765792	342	140	482	2.04028	0.359747	0.67154	26	13	39	1.92833	0.328137	0.664179	0.700504	0.0462633
18S	879	C	198	336	534	1.33128	0	0.571509	870	241	1111	1.23293	0.169456	0.552381	79	27	106	0.811215	0	0.450207	0.524699	0.0532492
18S	880	G	218	330	548	1.22366	0	0.550742	680	131	811	2.80276	0.0525106	0.737272	91	27	118	0.928198	0	0.483488	0.590501	0.107353
18S	881	G	396	336	732	0.812081	0	0.448486	1316	94	1410	1.91584	0	0.657205	133	24	157	0.893741	0	0.473527	0.526406	0.093052
18S	882	U	335	303	638	1.58376	0.0613745	0.613339	1093	431	1524	2.44195	0.146455	0.709602	113	14	127	2.27205	0.101667	0.696043	0.672995	0.0425449
18S	883	U	563	211	774	1.69416	0.203207	0.629129	1703	275	1978	2.26621	0.281394	0.693942	172	15	187	1.83576	0.209639	0.648577	0.657216	0.0271558
18S	884	C	685	246	931	1.95359	0.296492	0.661669	2404	493	2897	1.66549	0.287269	0.624916	269	33	302	1.07092	0.136195	0.517948	0.601511	0.0609631
18S	885	U	4068	1826	5894	0.538905	0	0	18412	2867	21279	0.683201	0	0	1394	130	1524	0.623949	0	0	0	0
18S	886	A	1140	580	1720	1.19046	0.142661	0.543619	4654	2509	7163	0.315986	0	0.240139	314	57	371	1.20615	0.106424	0.547389	0.443716	0.143959
18S	887	U	2139	1815	3954	0.0167608	0	0.0164886	10671	4350	15021	0.386455	0	0	738	238	976	0.141999	0	0	0.0054962	0.00777279
18S	888	U	2311	2461	4772	0.090863	0	0	8778	4207	12985	0.232443	0	0	855	687	1542	0.436199	0	0	0	0
18S	889	U	2167	3811	5978	0.248375	0	0	7150	6355	13505	0.247315	0	0	542	860	1402	0.334806	0	0	0	0
18S	890	U	3395	5529	8924	0.508621	0	0	6580	6669	13249	0.227171	0	0	423	550	973	0.0496121	0	0.0473134	0.0157711	0.0223037
18S	891	G	1906	3240	5146	0.0588714	0	0	4337	4195	8532	0.226044	0	0.184386	252	345	597	0.795262	0.0744545	0.443391	0.209259	0.181866
18S	892	U	2008	4077	6085	0.272722	0	0	3933	6364	10297	0.127803	0	0	300	1030	1330	0.301069	0	0	0	0
18S	893	U	1754	3402	5156	0.158639	0	0	1061	5771	6832	0.277305	0	0.217126	194	741	935	0.0300451	0	0.029199	0.0821084	0.0962133
18S	894	G	605	3221	3826	0.0674099	0	0.0631683	476	6862	7338	0.0231458	0	0.0226252	225	1089	1314	0.351736	0	0	0.0285978	0.0261319
18S	895	G	493	2168	2661	0.403331	0	0.287487	480	6071	6551	0.000217067	0	0	45	584	629	0.356631	0	0.263188	0.183558	0.130174
18S	896	U	959	2635	3594	0.145773	0	0	750	6011	6761	0.197147	0	0	95	819	914	0.191366	0	0	0	0
18S	897	U	506	1320	1826	0.41965	0	0.295715	368	3523	3891	0.21096	0	0.174246	52	559	611	0.159713	0	0.137912	0.202624	0.0674756
18S	898	U	154	1755	1909	0.103921	0	0.0941827	191	4089	4280	0.0963067	0	0	28	555	583	0.129756	0	0.115028	0.0697368	0.0500403
18S	899	U	88	1194	1282	0.327479	0	0.246837	163	2391	2554	0.263014	0.00362631	0.208308	21	457	478	0.224032	0	0.18334	0.212828	0.0261189
18S	900	C	101	549	650	1.13637	0.184394	0.532299	47	951	998	1.80179	0.335754	0.643315	7	243	250	1.24112	0.182644	0.554782	0.576799	0.0479214
18S	901	G	211	349	560	0.984532	0.0911464	0.496549	147	801	948	1.31226	0.150553	0.567781	62	630	692	0.361841	0	0	0.354777	0.252545
18S	902	G	168	293	461	1.02177	0.00534609	0.505924	97	353	450	2.98495	0.312261	0.749473	17	396	413	0.0712292	0	0.0666432	0.44068	0.282556
18S	903	A	118	282	400	0.799695	0.0213912	0.444967	163	525	688	1.01769	0	0.504747	17	285	302	0.354162	0.00722946	0.262175	0.403963	0.103187
18S	904	A	33	139	172	2.71105	0.362966	0.731674	95	445	540	1.28511	0	0.56284	9	230	239	0.610139	0.0573827	0.379919	0.558144	0.143642
18S	905	C	69	430	499	0.0277333	0	0.0270376	79	765	844	0.453807	0	0.312405	10	289	299	0.175444	0	0.149682	0.163042	0.116883
18S	906	U	94	520	614	0.227353	0	0	102	984	1086	0.287397	0	0.223398	19	453	472	0.289382	0	0	0.0744661	0.105311
18S	907	G	39	438	477	0.095165	0	0.0870619	60	380	440	2.9845	0.396024	0.749454	9	322	331	0.124933	0	0.111356	0.315958	0.306689
18S	908	A	53	603	656	0.102672	0	0	42	1342	1384	0.504813	0	0.335627	14	318	332	0.124892	0	0.111323	0.148983	0.139583
18S	909	G	46	365	411	0.659412	0	0.397959	203	1383	1586	0.516383	0	0.340678	9	274	283	0.32993	0	0.248739	0.329125	0.061464
18S	910	G	41	336	377	1.10218	0.13874	0.524963	249	1353	1602	0.732543	0.113231	0.422966	11	184	195	0.980159	0.0685441	0.496269	0.481399	0.042947
18S	911	C	10	410	420	1.21388	0.255298	0.548894	50	4606	4656	0.384795	0	0	3	196	199	0.9605	0.0337978	0.491179	0.346691	0.246277
18S	912	C	13	783	796	0.378349	0	0.274745	98	4808	4906	0.268598	0	0	3	635	638	0.439663	0	0	0.0915815	0.129516
18S	913	A	25	1107	1132	0.0697754	0	0.0652782	91	3922	4013	0.0299341	0	0.0290711	7	693	700	0.496513	0	0	0.0314498	0.0267027
18S	914	U	33	1876	1909	0.310244	0	0	86	6005	6091	0.261452	0	0	6	650	656	0.456232	0	0	0	0
18S	915	G	31	1140	1171	0.327768	0	0.247015	166	2956	3122	0.665831	0	0.399776	22	200	222	0.779073	0	0.439016	0.361936	0.0828251
18S	916	A	32	1695	1727	0.0167631	0	0	80	3615	3695	0.501178	0	0.333917	7	158	165	1.39076	0.138488	0.583193	0.305703	0.238922
18S	917	U	19	1897	1916	0.049516	0	0	75	4855	4930	0.147908	0	0.128873	4	182	186	1.04563	0.0189216	0.512493	0.213789	0.21767
18S	918	U	36	3148	3184	0.452109	0	0	148	11077	11225	0.568382	0	0	16	485	501	0.343825	0	0	0	0
18S	919	A	6	1810	1816	0.0430074	0	0.0412558	76	5158	5234	0.0107906	0	0.0106774	11	415	426	0.308665	0	0	0.0173111	0.0174836
18S	920	A	6	2491	2497	0.30367	0	0	63	8290	8353	0.450078	0	0	5	345	350	0.271478	0	0	0	0
18S	921	G	10	1866	1876	0.111129	0	0	119	4649	4768	0.0593905	0	0	3	249	252	0.128283	0	0	0	0
18S	922	A	7	2757	2764	0.484673	0	0	67	6244	6311	0.391552	0	0	3	303	306	0.387658	0	0	0	0
18S	923	G	19	1609	1628	0.16887	0	0	99	3368	3467	0.0384307	0	0.0370187	14	81	95	0.934722	0.126095	0.485745	0.174255	0.220775
18S	924	G	114	686	800	0.526772	0.063008	0.345306	144	1171	1315	1.42689	0.219882	0.588134	12	51	63	1.52604	0.241565	0.607884	0.513775	0.119398
18S	925	G	76	344	420	1.34162	0.240606	0.573527	142	340	482	3.9283	0.494561	0.797425	10	35	45	1.75507	0.151905	0.6421	0.671017	0.0936652
18S	926	A	53	122	175	3.79956	0.424715	0.792586	81	160	241	6.88838	0.500714	0.873689	8	23	31	2.16111	0.062365	0.690481	0.785585	0.0749578	1
18S	927	C	49	145	194	2.42889	0.0497803	0.709421	53	197	250	4.24993	0.0975051	0.810136	5	14	19	3.22944	0.0729709	0.772697	0.764085	0.0415652	1
18S	928	G	26	122	148	2.73266	0	0.733413	52	78	130	6.76616	0.232719	0.872093	12	7	19	3.24111	0	0.77333	0.792946	0.0582902	1
18S	929	G	48	40	88	4.28539	0.0541704	0.812527	53	66	119	5.2975	0.31724	0.842321	8	2	10	7.4899	0.558386	0.891762	0.84887	0.0326774	1
18S	930	C	37	88	125	2.51111	0.219205	0.71681	66	159	225	1.80152	0.0127683	0.644069	7	24	31	2.30625	0.29192	0.704198	0.688359	0.0317385
18S	931	C	20	106	126	3.55661	0.296374	0.78189	150	201	351	1.21016	0	0.54825	5	95	100	0.374037	0	0.274194	0.534778	0.207485
18S	932	G	301	262	563	0.188968	0	0.159172	657	238	895	0.000409226	0	0	41	74	115	0.416571	0	0.29587	0.151681	0.120905
18S	933	G	321	332	653	0.263863	0	0.209028	546	107	653	0.778084	0	0.437973	87	38	125	0.550353	0	0.356812	0.334605	0.0947764
18S	934	G	569	37	606	0.664562	0.0171315	0.399637	925	111	1036	0.32144	0	0.243427	256	32	288	0.272549	0	0	0.214355	0.164441
18S	935	G	1278	51	1329	0.0989975	0	0	2032	66	2098	0.214801	0	0	337	24	361	0.331952	0	0	0	0
18S	936	G	853	37	890	0.639244	0.0205635	0.39023	867	83	950	1.20687	0.156899	0.54713	194	4	198	0.455779	0	0.314167	0.417176	0.0969967
18S	937	C	2634	18	2652	0.399284	0	0	3158	134	3292	0.272436	0	0	598	4	602	0.520251	0	0	0	0
18S	938	A	1850	18	1868	0.0129065	0	0.0127488	2189	86	2275	0.263044	0	0.208335	242	0	242	0.478784	0	0.324672	0.181918	0.128705
18S	939	U	1803	27	1830	0.129795	0	0.11494	2772	80	2852	0.120738	0	0.107765	307	0	307	0.238853	0	0.193308	0.138671	0.0387453
18S	940	U	1898	7	1905	0.139384	0	0.122389	2664	137	2801	0.259461	0	0.206068	322	4	326	0.213286	0	0.176236	0.168231	0.0346275
18S	941	C	3428	31	3459	0.406901	0	0	5121	148	5269	0.345001	0	0	471	4	475	0.212652	0	0	0	0
18S	942	G	1990	12	2002	0.125318	0	0.111411	3173	95	3268	0.17582	0	0.149569	272	15	287	0.346914	0	0.258228	0.173069	0.0621984
18S	943	U	4425	63	4488	0.555085	0	0	7825	146	7971	0.574006	0	0	690	12	702	0.519203	0	0	0	0
18S	944	A	2001	18	2019	0.118152	0	0.105714	3589	41	3630	0.0559411	0	0.0529913	429	10	439	0.184015	0	0	0.0529017	0.0431576
18S	945	U	2092	6	2098	0.117601	0	0.105271	4756	121	4877	0.242636	0	0	510	4	514	0.270744	0	0	0.0350904	0.0496253
18S	946	U	1297	16	1313	0.899763	0.0779719	0.473808	3280	166	3446	0.0818618	0	0.0756879	273	18	291	0.393417	0	0.283035	0.277511	0.162579
18S	947	G	865	27	892	1.96779	0.333192	0.663299	2146	92	2238	0.661119	0.0808581	0.398103	78	8	86	3.96232	0.503451	0.800335	0.620579	0.166966
18S	948	C	1674	42	1716	0.655323	0	0.396027	2931	221	3152	0.0837756	0	0.0773224	134	16	150	1.83922	0.252185	0.649305	0.374218	0.23402
18S	949	G	1943	32	1975	0.514395	0	0.339784	2074	52	2126	0.572711	0	0.364264	219	5	224	0.872691	0	0.467118	0.390389	0.0551685
18S	950	C	3016	18	3034	0.00829947	0	0	2571	50	2621	0.103284	0	0.0936476	525	4	529	0.307421	0	0	0.0312159	0.0441459
18S	951	C	4516	30	4546	0.314542	0	0	3869	101	3970	0.341274	0	0	851	2	853	0.624473	0	0	0	0
18S	952	G	3295	15	3310	0.0734521	0	0.0684453	2347	35	2382	0.133501	0	0.117821	500	2	502	0.318666	0	0	0.0620889	0.0483099
18S	953	C	3702	29	3731	0.0129987	0	0	2319	40	2359	0.115207	0	0.103345	390	5	395	0.145342	0	0	0.0344483	0.0487172
18S	954	U	7522	105	7627	0.54651	0	0	3447	159	3606	0.273844	0	0	482	13	495	0.332728	0	0	0	0
18S	955	A	2892	45	2937	0.381064	0	0.275989	1282	83	1365	1.16916	0.206609	0.539175	131	23	154	1.44538	0.146731	0.592629	0.469264	0.138398
18S	956	G	4003	93	4096	0.0505492	0	0	1434	117	1551	0.988538	0.186274	0.497279	139	12	151	1.50168	0.183705	0.601852	0.366377	0.262562
18S	957	A	4039	188	4227	0.108013	0	0	1949	308	2257	0.439858	0.0316383	0.305581	149	17	166	1.26687	0.106705	0.560343	0.288641	0.229072
18S	958	G	4544	218	4762	0.276045	0	0	3575	151	3726	0.128152	0	0	169	23	192	0.839263	0.0568133	0.457593	0.152531	0.215711
18S	959	G	2008	177	2185	0.595639	0.00134949	0.373399	2322	152	2474	0.435609	0.0167794	0.303517	106	31	137	1.62005	0.255712	0.620043	0.43232	0.135771
18S	960	U	3446	476	3922	0.237568	0	0	4617	463	5080	0.324857	0	0	311	132	443	0.262513	0	0	0	0
18S	961	G	2312	275	2587	0.0612871	0	0.057769	3244	1289	4533	0.17893	0	0	205	411	616	0.497803	0	0	0.0192563	0.0272326
18S	962	A	1773	415	2188	0.276793	0	0.216865	2763	1325	4088	0.0138964	0	0.0137092	222	262	484	0.302176	0	0	0.0768582	0.0991581
18S	963	A	2055	408	2463	0.0875135	0	0.0805013	4687	1072	5759	0.248115	0	0	349	285	634	0.491129	0	0	0.0268337	0.0379487
18S	964	A	989	482	1471	0.781726	0.0138087	0.438914	2836	1905	4741	0.0466212	0	0	215	142	357	0.0201117	0	0	0.146305	0.206906
18S	965	U	492	379	871	1.96989	0.29784	0.663543	1417	1316	2733	0.707088	0.033311	0.414296	108	168	276	0.271119	0	0.213899	0.430579	0.183927
18S	966	U	733	339	1072	1.36591	0.124499	0.577557	1978	1514	3492	0.293733	0	0.227094	75	76	151	1.32851	0.280924	0.572157	0.458936	0.163952
18S	967	C	1314	1272	2586	0.120805	0	0	3709	2177	5886	0.312885	0	0	157	147	304	0.0490346	0	0.0468892	0.0156297	0.0221038
18S	968	U	1195	3959	5154	0.606925	0	0	2768	3818	6586	0.417526	0	0	161	117	278	0.106969	0	0.0969465	0.0323155	0.045701
18S	969	U	823	3054	3877	0.43996	0	0	1640	5510	7150	0.494338	0	0	75	138	213	0.483281	0	0.326849	0.10895	0.154078
18S	970	G	441	1194	1635	0.453308	0	0.312046	515	1938	2453	0.567165	0.018237	0.361999	61	179	240	0.268741	0	0.212512	0.295519	0.0621365
18S	971	G	603	2170	2773	0.0976728	0	0	446	1170	1616	1.42141	0.153203	0.587168	34	245	279	0.158571	0	0.137291	0.241486	0.250777
18S	972	A	227	761	988	1.93074	0.169434	0.659016	381	1046	1427	1.76215	0.241113	0.638125	9	155	164	1.21576	0.289499	0.550192	0.615778	0.047154
18S	973	C	371	855	1226	1.68696	0.162146	0.628023	337	1524	1861	1.1192	0.124811	0.528258	22	354	376	0.0854701	0	0.078933	0.411738	0.238827
18S	974	C	483	2286	2769	0.26063	0	0.206805	707	2738	3445	0.0760108	0	0.0706604	68	422	490	0.0588821	0	0	0.0924884	0.085827
18S	975	G	875	1193	2068	0.919129	0.100643	0.479051	1357	2247	3604	0.0643088	0	0.0604388	97	446	543	0.0306577	0	0	0.17983	0.213015
18S	976	G	730	1219	1949	1.23972	0.252943	0.553643	462	2337	2799	0.441925	0.0222297	0.306558	54	327	381	0.600436	0.0612038	0.375785	0.411995	0.104071
18S	977	C	1029	5888	6917	0.377082	0	0	917	5945	6862	0.432967	0	0	60	564	624	0.0125867	0	0.0124499	0.00414996	0.00586893
18S	978	G	1433	2865	4298	0.184366	0	0.155697	634	3641	4275	0.0655467	0	0.0615281	85	457	542	0.252363	0	0.201806	0.139677	0.0583779
18S	979	C	3221	5103	8324	0.39537	0	0	1367	3563	4930	0.0482503	0	0	198	909	1107	0.420247	0	0	0	0
18S	980	A	2610	4747	7357	0.250826	0	0	1393	2729	4122	0.21033	0	0.173814	210	869	1079	0.393981	0	0	0.0579379	0.0819365
18S	981	A	3688	5012	8700	0.366367	0	0	2087	5441	7528	0.387618	0	0	333	733	1066	0.399604	0	0	0	0
18S	982	G	2273	3267	5540	0.0858188	0	0.0790492	1967	3800	5767	0.144155	0	0	341	487	828	0.210776	0	0	0.0263497	0.0372642
18S	983	A	2155	3491	5646	0.107676	0	0.0972242	2264	2756	5020	0.0795658	0	0.0737153	369	190	559	0.235833	0	0.191106	0.120682	0.0507136
18S	984	C	1802	4500	6302	0.0142754	0	0	1761	3800	5561	0.0377362	0	0.0363703	215	212	427	0.660696	0.0527676	0.398403	0.144925	0.17985
18S	985	G	1269	3003	4272	0.548836	0.119889	0.354408	1528	1786	3314	0.989764	0.141992	0.497503	252	55	307	1.5026	0.23365	0.601195	0.484369	0.101178
18S	986	G	2866	2554	5420	0.206237	0	0.171002	3593	759	4352	0.692008	0.0615069	0.409042	305	112	417	0.903721	0.0860232	0.47531	0.351785	0.130664
18S	987	A	2614	2131	4745	0.370045	0.0148486	0.270138	2543	573	3116	1.63692	0.333416	0.620846	233	113	346	1.39254	0.244544	0.582736	0.49124	0.157115
18S	988	C	2569	2730	5299	0.179734	0	0.152375	5253	1020	6273	0.397834	0.0711754	0.28464	525	123	648	0.27836	0	0.21801	0.218342	0.0539973
18S	989	C	5175	3191	8366	0.290752	0	0	10445	592	11037	0.201613	0	0	800	178	978	0.162547	0	0	0	0
18S	990	A	5347	3349	8696	0.322968	0	0	13359	616	13975	0.33972	0	0	937	145	1082	0.196307	0	0	0	0
18S	991	G	6058	2081	8139	0.291791	0	0	11762	577	12339	0.197096	0	0	1486	130	1616	0.471614	0	0	0	0
18S	992	A	6478	2377	8855	0.379116	0	0	14752	2352	17104	0.433783	0	0	1504	130	1634	0.469494	0	0	0	0
18S	993	G	2625	941	3566	0.598798	0.0665656	0.374596	7251	3063	10314	0.00238595	0	0.00238051	837	166	1003	0.0926959	0	0	0.125659	0.176028
18S	994	C	1653	1573	3226	0.66352	0.0655349	0.398939	8005	7599	15604	0.392736	0	0	576	329	905	0.0274344	0	0	0.13298	0.188062
18S	995	G	3330	1395	4725	0.00641134	0	0.00637184	1947	4520	6467	0.52747	0.0162832	0.345358	321	154	475	0.810458	0.0522476	0.448173	0.266634	0.188759
18S	996	A	3374	1607	4981	0.165217	0	0	6240	4292	10532	0.19725	0	0	789	190	979	0.273673	0	0	0	0
18S	997	A	2311	1207	3518	0.0529443	0	0.0502958	3695	4444	8139	0.0773956	0	0	427	320	747	0.154694	0	0	0.0167652	0.0237096
18S	998	A	2164	1249	3413	0.0868092	0	0	2509	3866	6375	0.0245365	0	0.0239525	347	102	449	0.191432	0	0.160974	0.0616422	0.0709157
18S	999	G	1069	528	1597	0.739494	0.140142	0.425273	791	1686	2477	1.27346	0.195798	0.560242	118	44	162	1.7758	0.330361	0.641161	0.542225	0.0890517
18S	1000	C	1693	571	2264	0.128599	0	0.113991	1263	2242	3505	0.356221	0	0.262712	170	73	243	0.582013	0	0.368849	0.248517	0.104529
18S	1001	A	1022	631	1653	0.734825	0	0.423721	1063	944	2007	1.14038	0	0.532917	135	51	186	1.11462	0	0.528437	0.495025	0.0504529
18S	1002	U	1452	680	2132	0.288858	0	0.224201	1425	1471	2896	0.334956	0	0.250976	127	50	177	1.18308	0	0.543331	0.339503	0.144542
18S	1003	U	633	463	1096	1.64997	0.100509	0.622852	518	568	1086	2.44782	0.203872	0.710151	47	23	70	4.53177	0.316674	0.821317	0.718107	0.0812181
18S	1004	U	292	381	673	3.46695	0.355516	0.776391	540	285	825	3.35365	0.363145	0.770522	91	30	121	2.16539	0.143862	0.685859	0.744257	0.0413632
18S	1005	G	799	781	1580	0.879654	0	0.468145	1000	277	1277	1.77296	0.231841	0.639555	111	105	216	0.829237	0	0.454469	0.520723	0.0842123
18S	1006	C	2788	636	3424	0.14232	0	0	3455	903	4358	0.219676	0	0	434	92	526	0.239574	0	0	0	0
18S	1007	C	8442	1064	9506	0.756565	0	0	8224	867	9091	0.66526	0	0	1170	131	1301	0.735765	0	0	0	0
18S	1008	A	2501	916	3417	0.11273	0	0	2976	398	3374	0.136036	0	0.119778	380	23	403	0.141694	0	0.124378	0.0813853	0.0575788
18S	1009	A	3664	856	4520	0.344742	0	0	5065	410	5475	0.314315	0	0	680	4	684	0.343114	0	0	0	0
18S	1010	G	1727	534	2261	0.462177	0	0.316184	3321	303	3624	0.121606	0	0.108448	332	16	348	0.440751	0	0.306527	0.24372	0.0957327
18S	1011	A	1382	266	1648	1.13958	0.0101551	0.532769	3366	182	3548	0.183548	0	0.15512	339	9	348	0.488539	0	0.328833	0.338907	0.154339
18S	1012	A	1754	209	1963	0.866339	0	0.464318	2959	158	3117	0.409949	0	0.290821	391	2	393	0.364552	0	0.267656	0.340932	0.0877584
18S	1013	U	1509	366	1875	0.996997	0.0619414	0.499381	3914	404	4318	0.0300301	0	0	470	21	491	0.104381	0	0.0946898	0.198024	0.21657
18S	1014	G	736	997	1733	1.02885	0.206593	0.507255	1385	1492	2877	0.419261	0.0597132	0.29548	167	102	269	0.979095	0.193552	0.495646	0.432794	0.0972109
18S	1015	U	2163	2270	4433	0.1913	0	0	4329	1172	5501	0.24131	0	0	515	98	613	0.101972	0	0	0	0
18S	1016	U	964	3214	4178	0.0671931	0	0.0629766	1180	1715	2895	1.11845	0	0.528042	198	242	440	0.710456	0	0.415912	0.335644	0.198165
18S	1017	U	509	4564	5073	0.0695485	0	0	433	3636	4069	0.618321	0	0.382134	91	515	606	0.376094	0	0.273633	0.218589	0.160787
18S	1018	U	312	5537	5849	0.152864	0	0	315	4877	5192	0.359955	0	0.264719	93	708	801	0.129745	0	0.114971	0.126563	0.108381
18S	1019	C	791	3930	4721	0.13414	0	0.118297	751	3200	3951	1.022	0	0.505503	257	639	896	0.0966431	0	0.088216	0.237339	0.190018
18S	1020	A	396	2627	3023	0.948049	0	0.486749	585	3246	3831	1.33065	0	0.571	143	316	459	1.53452	0.0952772	0.605967	0.554572	0.0500379
18S	1021	U	666	7255	7921	0.305417	0	0	741	9524	10265	0.140748	0	0	223	987	1210	0.0221947	0	0	0	0
18S	1022	U	2167	14154	16321	0.728083	0	0	2684	30907	33591	0.807031	0	0	1010	2556	3566	0.722278	0	0	0	0
18S	1023	A	1027	2491	3518	0.609854	0	0.378893	1167	5439	6606	0.464593	0	0.317249	350	824	1174	0.109447	0	0.0987256	0.264956	0.120206
18S	1024	A	878	2281	3159	0.679241	0	0.404569	1127	5322	6449	0.45806	0	0.314191	408	584	992	0.326407	0	0.246271	0.321677	0.0648414
18S	1025	U	690	2881	3571	0.320888	0	0.242985	911	8224	9135	0.067895	0	0	398	586	984	0.275567	0	0.216207	0.153064	0.108783
18S	1026	C	1216	4257	5473	0.246898	0	0	1462	10436	11898	0.351494	0	0	678	1179	1857	0.409239	0	0	0	0
18S	1027	A	684	2296	2980	0.372437	0	0.271435	824	3727	4551	0.74534	0	0.4271	355	701	1056	0.0781142	0	0.0725181	0.257018	0.145116
18S	1028	A	1037	1868	2905	0.237291	0	0.191836	1306	5007	6313	0.0710449	0	0.0663422	640	630	1270	0.193277	0	0	0.0860593	0.079548
18S	1029	G	858	1497	2355	0.266322	0	0.210382	833	3383	4216	0.215849	0	0.177564	436	416	852	0.0717468	0	0.0670171	0.151654	0.061329
18S	1030	A	830	1179	2009	0.537137	0	0.349553	717	2284	3001	0.698512	0	0.41133	360	308	668	0.340874	0	0.254501	0.338461	0.0645037
18S	1031	A	10	32	42	76.6667	0.963316	0.98742	11	208	219	22.2866	0.86619	0.957244	0	13	13	65.4103	0.956733	0.986003	0.976889	0.0139033	1	0.990503	0.957244	0.986003	0.977916	0.0147329
18S	1032	C	488	2044	2532	0.227504	0	0.185398	380	3201	3581	0.280839	0	0.21931	213	279	492	0.733311	0	0.423565	0.276091	0.105195
18S	1033	G	631	1773	2404	0.348561	0	0.258548	603	2385	2988	0.56702	0	0.361923	275	263	538	0.72381	0	0.420342	0.346938	0.0668964
18S	1034	A	1368	2021	3389	0.0262537	0	0.0255894	924	2320	3244	0.579911	0.0175457	0.367125	510	274	784	0.280057	0	0.219003	0.203905	0.139839
18S	1035	A	2660	3208	5868	0.374097	0	0	2647	2435	5082	0.0609067	0	0.0574207	931	512	1443	0.240243	0	0	0.0191402	0.0270684
18S	1036	A	1709	3799	5508	0.265041	0	0	2649	5664	8313	0.328791	0	0	573	502	1075	0.207621	0	0.172058	0.0573526	0.0811089
18S	1037	G	908	2334	3242	0.424857	0	0.29824	1104	2796	3900	0.661887	0	0.398336	365	243	608	1.41797	0.109053	0.586829	0.427801	0.119644
18S	1038	U	988	2478	3466	0.40134	0	0.286456	1431	6087	7518	0.14308	0	0	511	328	839	0.940926	0.103863	0.48508	0.257179	0.199112
18S	1039	C	3176	2217	5393	0.140792	0	0	3388	7098	10486	0.415779	0	0	2209	905	3114	0.534992	0	0	0	0
18S	1040	G	2615	3851	6466	0.309405	0	0	4448	4995	9443	0.346012	0	0	1498	656	2154	0.251426	0	0	0	0
18S	1041	G	4771	3645	8416	0.506417	0	0	5859	3783	9642	0.373027	0	0	2802	401	3203	0.521234	0	0	0	0
18S	1042	A	3327	1745	5072	0.177771	0	0	5787	2681	8468	0.322037	0	0	1972	301	2273	0.305404	0	0	0	0
18S	1043	G	1819	3037	4856	0.222375	0	0	3047	1286	4333	0.276963	0	0.216931	801	387	1188	0.3689	0	0.269652	0.162194	0.116691
18S	1044	G	1711	956	2667	0.385428	0	0.278277	2710	195	2905	0.7987	0.141218	0.444128	1573	223	1796	0.174062	0	0	0.240802	0.183241
18S	1045	U	841	102	943	2.77115	0.441355	0.735035	1279	289	1568	2.02424	0.330925	0.66948	489	46	535	1.85628	0.327284	0.650319	0.684945	0.0362729
18S	1046	U	1340	81	1421	1.14945	0.068999	0.53494	1549	473	2022	0.948119	0.0150115	0.486808	689	44	733	0.747835	0	0.428197	0.483315	0.0436475
18S	1047	C	2058	1326	3384	0.297624	0	0	3147	1349	4496	0.323986	0	0	1118	449	1567	0.328586	0	0	0	0
18S	1048	G	999	642	1641	0.257477	0	0.204856	1508	617	2125	0.289547	0	0.224616	548	249	797	0.196227	0	0.16421	0.197894	0.0251472
18S	1049	A	819	546	1365	0.297324	0	0.229312	1076	810	1886	0.192469	0	0.161475	397	272	669	0.240962	0	0.194407	0.195065	0.027698
18S	1050	A	817	608	1425	0.0394811	0	0.0380072	1227	977	2204	0.106253	0	0	415	284	699	0.0752381	0	0.0700665	0.0360246	0.0286389
18S	1051	G	942	815	1757	0.102004	0	0	1168	928	2096	0.0198432	0	0	337	315	652	0.129096	0	0.114491	0.0381638	0.0539718
18S	1052	A	320	548	868	0.986907	0	0.496993	230	1089	1319	0.592189	0	0.372111	122	169	291	1.65552	0.153608	0.624231	0.497778	0.102929
18S	1053	C	159	991	1150	0.623217	0	0.384145	333	1297	1630	0.384318	0	0.277746	71	786	857	0.140974	0	0	0.22063	0.161943
18S	1054	G	181	798	979	0.953458	0	0.488342	174	1386	1560	0.402228	0	0.28698	76	491	567	0.279304	0	0.218626	0.331316	0.114487
18S	1055	A	138	533	671	2.58975	0.269259	0.721728	112	336	448	4.84269	0.538654	0.829162	44	307	351	1.28741	0.139684	0.563523	0.704804	0.109105
18S	1056	U	235	450	685	2.88121	0.339587	0.742627	140	1011	1151	1.34842	0.107419	0.574394	49	323	372	1.19675	0.080549	0.545448	0.620823	0.0869355
18S	1057	C	4013	1933	5946	0.58922	0	0	3927	1484	5411	0.544535	0	0	766	1032	1798	0.612482	0	0	0	0
18S	1058	A	1154	635	1789	0.995587	0	0.499034	930	424	1354	1.44175	0.0603417	0.590636	222	381	603	0.566648	0	0.362077	0.483916	0.0939189
18S	1059	G	3860	576	4436	0.156577	0	0	5361	670	6031	0.497817	0	0	1028	285	1313	0.288864	0	0	0	0
18S	1060	A	1926	651	2577	0.702737	0	0.412804	1359	803	2162	0.729619	0	0.421951	330	204	534	1.03742	0	0.509652	0.448136	0.0436585
18S	1061	U	6445	1769	8214	0.493302	0	0	3774	2553	6327	0.442295	0	0	949	539	1488	0.280628	0	0	0	0
18S	1062	A	1967	573	2540	0.995614	0	0.499	1304	969	2273	0.840819	0.0199804	0.456873	264	169	433	1.83971	0.198054	0.648377	0.53475	0.0821667
18S	1063	C	4518	650	5168	0.00830593	0	0	2614	1564	4178	0.0184148	0	0.0180861	756	264	1020	0.234356	0	0.190012	0.069366	0.0856285
18S	1064	C	7031	3021	10052	0.556447	0	0	3654	2540	6194	0.361365	0	0	1277	999	2276	0.503577	0	0	0	0
18S	1065	G	3830	1571	5401	0.0838434	0	0	2389	1068	3457	0.260957	0	0.206999	904	233	1137	0.211082	0	0.174419	0.127139	0.0908796
18S	1066	U	2754	2070	4824	0.0130662	0	0	1998	2209	4207	0.0152936	0	0	714	853	1567	0.0953444	0	0	0	0
18S	1067	C	2551	2722	5273	0.147495	0	0	2162	2729	4891	0.162821	0	0	738	998	1736	0.157468	0	0	0	0
18S	1068	G	1056	1560	2616	0.67371	0	0.402617	753	2047	2800	0.499909	0.0287725	0.333372	141	380	521	2.09146	0.320032	0.676948	0.470979	0.14836
18S	1069	U	2409	3485	5894	0.342545	0	0	2003	4164	6167	0.375513	0	0	401	1346	1747	0.140503	0	0	0	0
18S	1070	A	1112	1705	2817	0.386775	0	0.278974	1370	2005	3375	0.212586	0	0.175359	239	1265	1504	0.0328904	0	0.0318635	0.162065	0.101319
18S	1071	G	413	1197	1610	1.18602	0.24144	0.542702	459	2600	3059	0.278468	0.00726285	0.217869	55	2274	2329	0.412184	0	0	0.253524	0.222987
18S	1072	U	94	1888	1982	0.71858	0.0642986	0.418247	307	3491	3798	0.00953467	0	0.00944708	19	2462	2481	0.475325	0	0	0.142565	0.194975
18S	1073	U	247	1734	1981	0.753835	0.0601805	0.429944	357	2952	3309	0.185448	0	0.156477	39	1197	1236	0.100602	0	0.0914734	0.225965	0.146656
18S	1074	C	1606	1946	3552	0.0994215	0	0	1324	2845	4169	0.116182	0	0	160	1030	1190	0.0378487	0	0.0364979	0.012166	0.0172053
18S	1075	C	1381	2391	3772	0.109088	0	0	803	2958	3761	0.0195286	0	0.0191596	46	634	680	0.821733	0.0984462	0.451436	0.156865	0.20844
18S	1076	G	1224	1424	2648	0.282014	0	0.220042	774	2864	3638	0.0106745	0	0.0105646	63	1273	1336	0.227649	0	0	0.0768689	0.101331
18S	1077	A	1873	827	2700	0.324427	0	0.245025	1160	1703	2863	0.335428	0.0318382	0.251242	86	469	555	0.854237	0.0887184	0.461142	0.319136	0.100445
18S	1078	C	3983	1469	5452	0.386597	0	0	2148	2143	4291	0.136282	0	0	149	495	644	0.354815	0	0.262192	0.0873973	0.123598
18S	1079	C	4325	1741	6066	0.44708	0	0	2518	2620	5138	0.251614	0	0	177	652	829	0.114203	0	0	0	0
18S	1080	A	1968	329	2297	0.637898	0.00324251	0.389565	1081	1142	2223	0.895429	0.149264	0.472527	54	241	295	1.4964	0.265935	0.600235	0.487442	0.08665
18S	1081	U	4445	545	4990	0.329478	0	0	2981	2013	4994	0.222029	0	0	137	573	710	0.0835756	0	0	0	0
18S	1082	A	1763	594	2357	0.570545	0	0.363376	1664	1060	2724	0.517916	0	0.341285	59	398	457	0.483164	0	0.326246	0.343636	0.0152494
18S	1083	A	3534	996	4530	0.249967	0	0	2645	1568	4213	0.0802167	0	0	176	732	908	0.370236	0	0	0	0
18S	1084	A	1024	646	1670	1.23107	0.198847	0.551933	1748	1927	3675	0.0729325	0	0.0679922	29	395	424	0.485621	0.00737182	0.327399	0.315775	0.197739
18S	1085	C	1528	1618	3146	0.109621	0	0.0988198	5126	2848	7974	0.586831	0	0	105	691	796	0.261453	0	0	0.0329399	0.0465841
18S	1086	G	723	1374	2097	0.68721	0.0706164	0.407421	1933	1225	3158	0.12798	0	0.113491	42	415	457	0.319287	0	0.242416	0.254443	0.120297
18S	1087	A	410	2384	2794	0.283836	0	0.221146	1235	2135	3370	0.0130031	0	0	25	623	648	0.110375	0	0	0.0737154	0.104249
18S	1088	U	213	5700	5913	0.472852	0	0	840	2040	2880	0.059123	0	0.0558409	35	723	758	0.291524	0	0	0.0186136	0.0263236
18S	1089	G	35	2647	2682	0.295366	0	0.228083	272	1348	1620	0.851882	0.053602	0.460162	5	300	305	0.906282	0.15002	0.476235	0.38816	0.113382
18S	1090	C	493	3328	3821	0.1663	0	0	704	2383	3087	0.144293	0	0	86	556	642	0.210852	0	0	0	0
18S	1091	C	717	4023	4740	0.358319	0	0	1015	1226	2241	0.1522	0	0.132147	90	606	696	0.307317	0	0	0.0440489	0.0622945
18S	1092	G	609	3398	4007	0.237489	0	0	611	650	1261	0.953346	0.154913	0.488256	70	311	381	0.330105	0	0.248669	0.245642	0.199341
18S	1093	A	137	3534	3671	0.16975	0	0	256	639	895	1.8623	0.341133	0.650885	34	262	296	0.728807	0.0948763	0.422389	0.357758	0.269624
18S	1094	C	556	1174	1730	0.840105	0.159332	0.456696	881	696	1577	0.627623	0.0888977	0.385757	71	290	361	0.358072	0	0.2642	0.368884	0.0794869
18S	1095	C	392	1199	1591	0.903434	0.165098	0.47479	966	1014	1980	0.449616	0	0.31027	73	470	543	0.163011	0	0	0.261687	0.196853
18S	1096	G	796	785	1581	0.864827	0.128785	0.463914	1674	1623	3297	0.132532	0	0	76	301	377	0.279277	0	0.218761	0.227558	0.189494
18S	1097	G	920	803	1723	0.661053	0.0615243	0.398111	1113	1803	2916	0.0203596	0	0.01996	68	222	290	0.629782	0.0290041	0.387238	0.268436	0.175755
18S	1098	C	889	2444	3333	0.209918	0	0	2466	2112	4578	0.373204	0	0	139	671	810	0.517687	0	0	0	0
18S	1099	G	584	2705	3289	0.196498	0	0	2450	1537	3987	0.247777	0	0	150	367	517	0.2142	0	0	0	0
18S	1100	A	749	2550	3299	0.158727	0	0	2538	1130	3668	0.139535	0	0	164	270	434	0.0927203	0	0	0	0
18S	1101	U	586	3399	3985	0.278424	0	0	3691	3586	7277	0.620757	0	0	207	240	447	0.189534	0	0	0	0
18S	1102	G	105	1583	1688	0.88181	0.0981655	0.468744	555	832	1387	1.37	0.196403	0.578236	27	430	457	0.306987	0	0	0.348993	0.250791
18S	1103	C	81	2496	2577	0.238342	0	0.192529	680	1135	1815	0.67541	0	0.403264	31	192	223	0.382887	0	0.277772	0.291188	0.0865537
18S	1104	G	309	3068	3377	0.0874416	0	0	1274	553	1827	0.539795	0	0.350687	78	138	216	0.260676	0	0.207533	0.186074	0.143969
18S	1105	G	280	2882	3162	0.0553553	0	0	777	576	1353	0.958296	0	0.489537	33	66	99	1.25967	0.225118	0.559935	0.349824	0.249027
18S	1106	C	295	4818	5113	0.474178	0	0	1389	1835	3224	0.264996	0	0	22	73	95	0.943519	0.0686366	0.488085	0.162695	0.230086
18S	1107	G	300	3722	4022	0.347684	0	0	1486	1595	3081	0.273304	0	0	35	73	108	0.381651	0	0.278075	0.0926916	0.131086
18S	1108	G	272	1159	1431	0.859226	0.0182845	0.462315	473	686	1159	0.8825	0.0548189	0.469006	15	63	78	0.544726	0	0.355549	0.428957	0.0519788
18S	1109	C	406	2911	3317	0.312173	0	0	889	1174	2063	0.0559162	0	0.0529795	20	132	152	0.451852	0	0	0.0176598	0.0249748
18S	1110	G	120	936	1056	1.18842	0.153876	0.543283	223	620	843	1.84941	0.320159	0.64932	3	48	51	0.529274	0	0.350502	0.514369	0.123693
18S	1111	U	230	948	1178	0.733955	0	0.423491	475	1770	2245	0.0454734	0	0.0435141	21	17	38	0.745869	0.056639	0.433587	0.300197	0.181549
18S	1112	U	369	2227	2596	0.342237	0	0	839	3146	3985	0.417442	0	0	32	38	70	0.156651	0	0	0	0
18S	1113	A	92	901	993	0.616443	0	0.381595	393	1309	1702	0.507333	0	0.336708	4	19	23	1.48148	0.174019	0.607211	0.441838	0.118363
18S	1114	U	100	745	845	0.711242	0	0.415917	479	1700	2179	0.16476	0	0.14151	6	18	24	1.21911	0.0680742	0.559453	0.372293	0.17339
18S	1115	U	167	766	933	0.487509	0	0.327971	576	2611	3187	0.233581	0	0	3	22	25	1.13889	0.0245055	0.542218	0.290063	0.222977
18S	1116	C	308	416	724	0.742038	0	0.426297	519	2384	2903	0.17389	0	0	8	18	26	0.888477	0.111251	0.479884	0.302061	0.214707
18S	1117	C	573	400	973	0.262126	0	0.207855	680	2314	2994	0.223135	0	0	29	28	57	0.131992	0	0	0.0692851	0.097984
18S	1118	C	1398	644	2042	0.451112	0	0	1210	2635	3845	0.458213	0	0	46	35	81	0.368428	0	0	0	0
18S	1119	A	866	312	1178	0.0273301	0	0	917	1006	1923	0.0710961	0	0.0664092	22	16	38	0.54359	0	0.358108	0.141506	0.155542
18S	1120	U	1125	484	1609	0.341898	0	0	1164	1459	2623	0.304861	0	0	29	40	69	0.111587	0	0	0	0
18S	1121	G	815	264	1079	0.0629527	0	0.059276	393	367	760	1.43872	0.315244	0.590267	29	66	95	0.311574	0	0	0.216514	0.265389
18S	1122	A	384	198	582	1.08365	0.141738	0.520501	212	247	459	2.62275	0.428541	0.724402	13	31	44	0.763457	0.128248	0.438457	0.56112	0.120218
18S	1123	C	768	191	959	0.29066	0	0.225384	192	269	461	2.41597	0.296316	0.707706	16	56	72	0.325114	0	0.247911	0.393667	0.222249
18S	1124	C	1283	227	1510	0.189352	0	0	683	436	1119	0.333363	0	0.250184	29	53	82	0.469612	0	0.32219	0.190791	0.138075
18S	1125	C	599	472	1071	0.183655	0	0.155281	834	403	1237	0.189777	0	0.159615	43	51	94	0.44269	0	0.309106	0.208001	0.071514
18S	1126	G	216	132	348	3.24142	0.514347	0.764747	780	275	1055	0.712511	0	0.416292	74	12	86	0.991826	0.0800839	0.500838	0.560626	0.148405
18S	1127	C	1287	366	1653	0.116976	0	0	481	649	1130	0.853807	0.0314971	0.460789	75	41	116	0.779772	0.0863192	0.440244	0.300345	0.212541
18S	1128	C	1016	322	1338	0.218422	0	0.179376	627	406	1033	1.43485	0.258365	0.589531	60	66	126	0.896938	0.17641	0.474805	0.414571	0.172777
18S	1129	G	1111	996	2107	0.192399	0	0	1055	1577	2632	0.0755834	0	0.0702968	165	197	362	0.285461	0	0	0.0234323	0.0331382
18S	1130	G	748	1067	1815	0.0116801	0	0.0115516	1261	2027	3288	0.0174724	0	0	259	181	440	0.340917	0	0	0.00385052	0.00544546
18S	1131	G	937	648	1585	0.213759	0	0.176205	1157	1974	3131	0.168075	0	0.14393	147	67	214	0.623359	0.0289316	0.385097	0.235077	0.106895
18S	1132	C	2049	936	2985	0.382254	0	0	2323	4116	6439	0.424041	0	0	337	158	495	0.309453	0	0	0	0
18S	1133	A	2427	511	2938	0.343586	0	0	3140	2324	5464	0.224875	0	0	396	112	508	0.296333	0	0	0	0
18S	1134	G	1687	447	2134	0.0730783	0	0	2852	1967	4819	0.0592393	0	0	306	69	375	0.009013	0	0.0089561	0.00298537	0.00422195
18S	1135	C	1766	448	2214	0.134542	0	0	3693	1995	5688	0.20067	0	0	450	82	532	0.326183	0	0	0	0
18S	1136	U	1314	300	1614	0.171159	0	0.146222	3393	1578	4971	0.076457	0	0	380	87	467	0.24029	0	0	0.0487408	0.0689299
18S	1137	U	1098	459	1557	0.151712	0	0.131801	2557	1873	4430	0.0179292	0	0.0176173	300	62	362	0.053168	0	0	0.049806	0.0584233
18S	1138	C	1363	421	1784	0.076427	0	0	3661	1859	5520	0.243704	0	0	282	34	316	0.0396425	0	0.0382469	0.012749	0.0180298
18S	1139	C	1058	558	1616	0.0928537	0	0	3823	1923	5746	0.357688	0	0	176	59	235	0.270716	0	0.213755	0.0712515	0.100765
18S	1140	G	921	229	1150	0.153654	0	0.133289	2695	550	3245	0.0906312	0	0.0831233	128	49	177	0.494944	0	0.332327	0.182913	0.107618
18S	1141	G	856	268	1124	0.0724049	0	0.0675724	2113	299	2412	0.343252	0.026916	0.255617	143	25	168	0.398225	0	0.286018	0.203069	0.0966111
18S	1142	G	904	388	1292	0.185632	0	0	2247	109	2356	0.182251	0	0.154212	287	35	322	0.447437	0	0	0.0514039	0.072696
18S	1143	A	509	423	932	0.0790044	0	0.0732925	1807	186	1993	0.214165	0	0.176461	167	31	198	0.211614	0	0	0.0832513	0.0723834
18S	1144	A	253	316	569	0.706667	0.15201	0.414489	1342	266	1608	0.322616	0	0.244037	105	18	123	0.0905914	0	0.0836851	0.247404	0.135071
18S	1145	A	89	367	456	0.923268	0.159873	0.480598	704	224	928	0.980588	0.113386	0.495369	35	15	50	1.28322	0.220358	0.566891	0.514286	0.037683
18S	1146	C	69	421	490	0.695361	0.0840196	0.410648	523	444	967	0.646855	0.0341223	0.393029	10	12	22	3.39082	0.4202	0.779976	0.527884	0.178401
18S	1147	C	76	830	906	0.187627	0	0	876	597	1473	0.0616312	0	0	28	32	60	0.34827	0	0.261488	0.0871627	0.123267
18S	1148	A	34	627	661	0.111111	0	0.100136	424	356	780	0.777123	0.0669352	0.437608	15	5	20	2.53757	0.107981	0.727107	0.421617	0.25621
18S	1149	A	31	860	891	0.241555	0	0	306	479	785	0.70024	0.0551001	0.412156	10	17	27	0.955556	0	0.497726	0.303294	0.217288
18S	1150	A	37	896	933	0.309148	0	0	404	852	1256	0.00996199	0	0.0098715	16	14	30	0.503226	0	0.342105	0.117326	0.158994
18S	1151	G	14	301	315	1.21846	0.156078	0.550021	193	879	1072	0.232598	0	0.188848	5	15	20	1.16614	0.215008	0.55045	0.429773	0.17036
18S	1152	U	104	1015	1119	0.459117	0	0	937	1712	2649	0.541736	0	0	26	41	67	0.257026	0	0	0	0
18S	1153	C	24	328	352	1.03097	0.15017	0.508334	386	624	1010	0.406418	0	0.289177	8	47	55	0.0912698	0	0.0850277	0.29418	0.17285
18S	1154	U	30	607	637	0.0832637	0	0.0769751	655	673	1328	0.0640749	0	0.0602592	19	29	48	0.4678	0	0.323202	0.153479	0.120206
18S	1155	U	26	663	689	0.00423511	0	0.00422334	620	749	1369	0.0915896	0	0.083961	12	19	31	1.82847	0.263072	0.653674	0.247286	0.289198
18S	1156	U	26	421	447	0.636558	0.0275559	0.389493	531	866	1397	0.12649	0	0.112358	25	43	68	0.650564	0	0.397638	0.29983	0.132604
18S	1157	G	71	298	369	1.11535	0.189059	0.527938	926	705	1631	0.00793845	0	0	12	53	65	1.59949	0	0.618917	0.382285	0.272856
18S	1158	G	160	467	627	0.371231	0	0.271043	1576	264	1840	0.0574627	0	0	39	174	213	0.109709	0	0	0.0903478	0.127771
18S	1159	G	55	1089	1144	0.14852	0	0	735	249	984	1.03312	0.184617	0.508399	13	122	135	0.745343	0	0.428853	0.312417	0.223287
18S	1160	U	33	1107	1140	0.0564709	0	0.0534968	265	1569	1834	0.266019	0	0.210213	4	167	171	0.588307	0	0.37176	0.211823	0.129935
18S	1161	U	24	750	774	0.998423	0.0576228	0.499928	365	1778	2143	0.364371	0	0.267153	4	226	230	0.394853	0	0.28396	0.350347	0.105992
18S	1162	C	37	955	992	0.881526	0.0940263	0.468767	229	1817	2046	0.76867	0.0411714	0.434723	3	400	403	0.0912541	0	0	0.301164	0.213408
18S	1163	C	56	1299	1355	0.585578	0.0789059	0.369487	108	2128	2236	0.829395	0.0981634	0.453482	3	873	876	0.602635	0	0	0.274323	0.196983
18S	1164	G	77	1734	1811	0.372449	0.0728695	0.271485	164	3119	3283	0.361433	0	0.265539	11	337	348	0.236453	0	0.191679	0.242901	0.0363004
18S	1165	G	209	3277	3486	0.275898	0	0	1014	3775	4789	0.0293366	0	0	21	381	402	0.0632754	0	0.0596491	0.019883	0.0281189
18S	1166	G	418	2945	3363	0.170353	0	0	2658	4435	7093	0.318817	0	0	46	359	405	0.0635468	0	0.0598886	0.0199629	0.0282317
18S	1167	G	1447	3092	4539	0.393943	0	0	3936	6402	10338	0.553239	0	0	168	496	664	0.415572	0	0	0	0
18S	1168	G	2528	2184	4712	0.413867	0	0	5712	3967	9679	0.516569	0	0	453	324	777	0.552185	0	0	0	0
18S	1169	G	2443	1029	3472	0.178882	0	0	2843	2078	4921	0.0316041	0	0.0306419	202	120	322	0.101582	0	0.0924749	0.0410389	0.0384619
18S	1170	A	3560	805	4365	0.398303	0	0	3063	1882	4945	0.0316844	0	0	182	38	220	0.347914	0	0.258982	0.0863273	0.122085
18S	1171	G	1370	283	1653	0.654427	0.0827196	0.395706	1325	1194	2519	0.841614	0.0500234	0.457096	72	80	152	0.723747	0	0.421467	0.424756	0.0251704
18S	1172	U	2579	573	3152	0.277933	0	0	2435	2276	4711	0.179518	0	0	92	87	179	0.229691	0	0.187636	0.0625452	0.0884522
18S	1173	A	877	118	995	1.22662	0.251138	0.551137	815	1215	2030	0.747869	0.0199558	0.427995	23	11	34	4.75333	0.434185	0.830311	0.603148	0.168312
18S	1174	U	722	69	791	1.41143	0.225432	0.585616	499	1480	1979	0.420887	0	0.296319	28	9	37	3.22924	0.069071	0.768332	0.550089	0.194329
18S	1175	G	793	46	839	0.893849	0.0436531	0.472272	653	1351	2004	0.0741424	0	0.0690568	24	17	41	1.89206	0.188238	0.659657	0.400328	0.24642
18S	1176	G	1163	29	1192	0.099674	0	0.0907088	1155	328	1483	0.242505	0	0.19528	49	11	60	0.748998	0	0.432296	0.239428	0.142904
18S	1177	U	871	6	877	0.245976	0	0.197597	573	109	682	1.34279	0.202387	0.573516	31	10	41	1.50582	0.205696	0.606694	0.459269	0.185525
18S	1178	U	1334	26	1360	0.320002	0	0	852	135	987	0.397897	0	0.284846	124	4	128	0.261929	0	0	0.0949486	0.134278
18S	1179	G	709	15	724	0.115877	0	0.103973	881	212	1093	0.0375686	0	0.0362402	121	0	121	0.240346	0	0	0.0467376	0.0430908
18S	1180	C	1025	37	1062	0.350225	0	0	738	345	1083	0.0365929	0	0	183	7	190	0.544735	0	0	0	0
18S	1181	A	726	24	750	0.139399	0	0	496	118	614	0.692213	0.0965957	0.409451	140	12	152	0.407698	0	0	0.136484	0.193017
18S	1182	A	371	23	394	0.528045	0.0404975	0.346142	343	305	648	0.501318	0.0629582	0.334262	70	22	92	0.018399	0	0.0182594	0.232888	0.151843
18S	1183	A	423	17	440	0.128042	0	0.113737	456	263	719	0.316713	0.0174807	0.240787	100	8	108	0.190112	0	0	0.118175	0.098351
18S	1184	G	294	12	306	0.41759	0	0.295256	422	375	797	0.191743	0	0.161062	81	2	83	0.0037037	0	0.00373433	0.153351	0.119138
18S	1185	C	122	10	132	1.70284	0.281847	0.631776	197	1161	1358	0.355139	0	0	29	8	37	1.06404	0.192409	0.52217	0.384649	0.275644
18S	1186	U	106	43	149	1.06	0.046304	0.516234	161	815	976	0.00354828	0	0.00353934	23	13	36	0.850751	0.064951	0.466491	0.328755	0.230857
18S	1187	G	30	52	82	2.93655	0.135213	0.74826	110	1216	1326	0.0759859	0	0	14	20	34	0.817778	0	0.457062	0.401774	0.307967
18S	1188	A	48	131	179	0.750741	0	0.430178	109	799	908	0.550189	0	0.35517	8	35	43	0.370202	0	0.274738	0.353362	0.0634712
18S	1189	A	61	98	159	1.4734	0	0.597208	193	777	970	0.580558	0	0.367552	24	32	56	0.167057	0	0.145328	0.370029	0.184487
18S	1190	A	104	102	206	1.59791	0	0.616221	255	414	669	1.58851	0.0982018	0.614031	7	8	15	3.72014	0.426556	0.798718	0.676323	0.0865507
18S	1191	C	59	109	168	3.89369	0.224639	0.796618	99	528	627	2.14676	0.280665	0.682558	12	14	26	2.29671	0.326828	0.704583	0.72792	0.0494023
18S	1192	U	82	199	281	2.88227	0.334231	0.743097	115	1960	2075	0.00618176	0	0	5	25	30	2.46416	0.437659	0.718016	0.487038	0.34454
18S	1193	U	152	1301	1453	0.113434	0	0	316	5667	5983	0.666048	0	0	25	134	159	0.232222	0	0	0	0
18S	1194	A	76	490	566	1.97813	0.306266	0.664612	146	1760	1906	0.467471	0	0.318669	12	112	124	0.224622	0	0.184628	0.389303	0.202218
18S	1195	A	123	1369	1492	0.294917	0	0.227868	119	1697	1816	0.79893	0	0.44425	6	213	219	0.212374	0	0	0.224039	0.181384
18S	1196	A	276	2192	2468	0.114576	0	0	151	2150	2301	0.59638	0	0.373684	16	107	123	0.753674	0.0609814	0.431754	0.268479	0.191318
18S	1197	G	1564	2761	4325	0.470478	0	0	1417	1941	3358	0.210304	0	0.173804	80	178	258	0.0430287	0	0	0.0579347	0.081932
18S	1198	G	1400	1872	3272	0.182839	0	0	2138	1579	3717	0.211195	0	0.174408	141	95	236	0.269573	0	0.213042	0.12915	0.0926747
18S	1199	A	1655	2069	3724	0.234643	0	0	4486	1420	5906	0.213178	0	0	251	164	415	0.222436	0	0	0	0
18S	1200	A	1473	1169	2642	0.192975	0	0.161811	3789	1415	5204	0.0368919	0	0	235	57	292	0.393022	0	0.282829	0.148213	0.115864
18S	1201	U	2262	1341	3603	0.116195	0	0	4418	2741	7159	0.273049	0	0	337	52	389	0.181937	0	0.154266	0.051422	0.0727217
18S	1202	U	2229	1454	3683	0.128592	0	0	4265	2170	6435	0.138169	0	0	352	60	412	0.254802	0	0.203454	0.0678181	0.0959093
18S	1203	G	2201	1009	3210	0.016613	0	0	4894	1716	6610	0.167487	0	0	559	36	595	0.0969426	0	0	0	0
18S	1204	A	1771	1080	2851	0.052618	0	0.0500044	4834	945	5779	0.0376605	0	0	625	22	647	0.128601	0	0	0.0166681	0.0235723
18S	1205	C	2078	1145	3223	0.123556	0	0	4275	1615	5890	0.0822648	0	0	424	80	504	0.234499	0	0.19026	0.0634201	0.0896896
18S	1206	G	3155	682	3837	0.321351	0	0	6632	766	7398	0.341641	0	0	1065	55	1120	0.503945	0	0	0	0
18S	1207	G	2070	693	2763	0.0189982	0	0	5515	754	6269	0.260535	0	0	749	114	863	0.309401	0	0	0	0
18S	1208	A	1364	848	2212	0.188869	0	0.158925	4014	214	4228	0.0105016	0	0.0103949	640	175	815	0.278785	0	0	0.0564399	0.0725919
18S	1209	A	510	601	1111	1.32787	0.279583	0.570643	759	274	1033	2.96292	0.494854	0.747843	201	176	377	0.6	0.00817677	0.375621	0.564702	0.152017
18S	1210	G	798	764	1562	0.564847	0.0417567	0.361107	3177	294	3471	0.0576741	0	0	263	188	451	0.217699	0	0.179104	0.180071	0.147423
18S	1211	G	1322	594	1916	0.211453	0	0.17462	2542	373	2915	0.0270386	0	0	541	162	703	0.336095	0	0	0.0582067	0.0823167
18S	1212	G	2061	198	2259	0.0247296	0	0.0241432	1774	169	1943	0.275309	0	0.215963	221	39	260	0.865517	0.0693388	0.46491	0.235006	0.180446
18S	1213	C	3754	165	3919	0.391375	0	0	1865	512	2377	0.156738	0	0	460	37	497	0.124119	0	0	0	0
18S	1214	A	2170	89	2259	0.275733	0	0.216212	422	195	617	2.10962	0.268031	0.67877	339	5	344	0.270242	0	0.213235	0.369406	0.218757
18S	1215	C	1406	106	1512	1.36065	0.0732951	0.57655	703	303	1006	0.913505	0	0.477647	117	7	124	3.06107	0.305529	0.755247	0.603148	0.11488
18S	1216	C	2007	140	2147	0.934032	0.0729564	0.483062	503	258	761	2.04284	0.108559	0.671649	156	12	168	2.55306	0.261093	0.719751	0.624821	0.102144
18S	1217	A	1492	54	1546	2.11206	0.386755	0.67881	340	127	467	4.89846	0.480417	0.830765	111	3	114	5.25053	0.581053	0.841184	0.783586	0.0742099	1
18S	1218	C	3764	49	3813	0.338297	0.00570147	0.252832	737	200	937	2.25875	0.322337	0.693361	427	18	445	0.652516	0	0.395399	0.447197	0.183537
18S	1219	C	7900	173	8073	0.362548	0	0	2295	266	2561	0.336751	0	0.251991	1062	22	1084	0.315197	0	0	0.083997	0.11879
18S	1220	A	6728	61	6789	0.168892	0	0	2626	191	2817	0.371938	0	0.271174	723	5	728	0.163618	0	0.140778	0.137317	0.110734
18S	1221	G	10681	110	10791	0.492463	0	0	5683	255	5938	0.32159	0	0	1557	17	1574	0.493594	0	0	0	0
18S	1222	G	8968	81	9049	0.365279	0	0	6913	402	7315	0.416887	0	0	1789	9	1798	0.557612	0	0	0	0
18S	1223	A	6783	128	6911	0.154281	0	0	7812	882	8694	0.492567	0	0	1716	17	1733	0.544047	0	0	0	0
18S	1224	G	5739	26	5765	0.00312946	0	0.00312023	4116	947	5063	0.0109422	0	0.0108258	582	6	588	0.535352	0	0.349069	0.121005	0.161296
18S	1225	U	5848	112	5960	0.0881526	0	0	4231	2665	6896	0.26913	0	0	588	23	611	0.396242	0	0.284124	0.0947081	0.133937
18S	1226	G	4626	221	4847	0.0181633	0	0.0178429	4062	748	4810	0.0766299	0	0.0711895	650	8	658	0.143433	0	0.125607	0.0715465	0.0439953
18S	1227	G	3875	314	4189	0.100048	0	0.0909683	3306	1077	4383	0.172197	0	0.14693	414	19	433	0.683794	0	0.40666	0.214853	0.137539
18S	1228	A	1459	312	1771	1.52497	0.266451	0.604091	2312	1253	3565	0.458354	0.034155	0.314356	222	22	244	1.85723	0.146305	0.650941	0.523129	0.148859
18S	1229	G	1278	114	1392	1.99904	0.334403	0.66672	2641	1108	3749	0.355567	0	0.262353	217	9	226	1.89378	0.168447	0.655429	0.528167	0.188016
18S	1230	C	2128	89	2217	0.736394	0.026382	0.424204	2295	2874	5169	0.0803396	0	0	539	23	562	1.97355e-05	0	1.97703e-05	0.141408	0.199967
18S	1231	C	3253	116	3369	0.0585361	0	0.0553146	2242	2076	4318	0.107744	0	0.0972843	467	86	553	0.033554	0	0.0325214	0.0617068	0.0268229
18S	1232	U	2036	94	2130	0.658846	0	0.397284	1895	722	2617	0.828533	0.130284	0.453208	225	16	241	1.50725	0.115734	0.60215	0.484214	0.0864621
18S	1233	G	1944	3165	5109	0.342033	0	0	1746	2381	4127	0.307321	0	0.235121	243	521	764	0.132694	0	0	0.0783736	0.110837
18S	1234	C	2333	4856	7189	0.563513	0	0	2124	5846	7970	0.351463	0	0	210	1041	1251	0.464901	0	0	0	0
18S	1235	G	1758	2726	4484	0.211589	0	0	3430	3274	6704	0.182516	0	0	456	660	1116	0.355804	0	0	0	0
18S	1236	G	1449	1288	2737	0.399452	0	0.285509	2347	3066	5413	0.0556643	0	0.0527384	138	299	437	0.886479	0	0.470481	0.269576	0.170915
18S	1237	C	976	1282	2258	0.71812	0	0.418076	645	2565	3210	0.828198	0	0.453091	89	326	415	1.00497	0	0.501841	0.457669	0.0343496
18S	1238	U	689	740	1429	1.70326	0.195675	0.630239	582	1812	2394	1.45562	0	0.592871	73	157	230	2.69981	0.0200712	0.73057	0.651227	0.0581416
18S	1239	U	1628	5035	6663	0.513911	0	0	2511	15389	17900	0.777842	0	0	285	2154	2439	0.746926	0	0	0	0
18S	1240	A	1099	1882	2981	0.170437	0	0.14566	1194	3546	4740	0.0949846	0	0.0867619	154	807	961	0.217048	0	0	0.0774741	0.0598271
18S	1241	A	987	2162	3149	0.0601552	0	0.0567589	1251	2658	3909	0.20233	0	0.168318	120	320	440	0.699118	0	0.412009	0.212362	0.148337
18S	1242	U	803	3124	3927	0.227843	0	0	908	2883	3791	0.100448	0	0.0913013	58	508	566	0.166412	0	0.142886	0.0780624	0.0590793
18S	1243	U	634	2343	2977	0.0995523	0	0.0905666	489	1664	2153	0.964392	0	0.491053	56	460	516	0.374081	0	0.272625	0.284748	0.163722
18S	1244	U	257	1564	1821	0.981589	0.0273799	0.495492	427	1322	1749	1.40737	0	0.584747	31	300	331	1.32343	0	0.570341	0.550193	0.0391243
18S	1245	G	411	2297	2708	0.389779	0	0.280536	601	966	1567	1.6876	0	0.62807	64	560	624	0.210133	0	0.173875	0.360827	0.193921
18S	1246	A	353	2612	2965	0.377883	0	0.274316	622	1550	2172	0.70472	0	0.413505	36	409	445	0.71283	0	0.416716	0.368179	0.0663842
18S	1247	C	300	5146	5446	0.249905	0	0	498	1824	2322	0.668714	0.0290455	0.400839	38	532	570	0.368379	0	0.269553	0.223464	0.166856
18S	1248	U	307	247	554	8.81205	0.717975	0.898249	494	1205	1699	1.50231	0.295636	0.600511	36	148	184	3.94535	0.552901	0.798663	0.765808	0.123751	1
18S	1249	C	1200	4580	5780	0.0597571	0	0	1422	6295	7717	0.504225	0	0	144	1542	1686	0.525476	0	0	0	0
18S	1250	A	1243	4890	6133	0.0216009	0	0	2264	3258	5522	0.205027	0	0	283	1085	1368	0.335857	0	0	0	0
18S	1251	A	446	5301	5747	0.134982	0	0.118947	886	3779	4665	0.0131947	0	0.0130257	48	631	679	0.509657	0	0.337927	0.156633	0.135291
18S	1252	C	1985	9225	11210	0.444811	0	0	2764	6053	8817	0.495762	0	0	344	1539	1883	0.532838	0	0	0	0
18S	1253	A	856	4100	4956	0.432116	0	0.301775	1528	3559	5087	0.0275856	0	0	132	728	860	0.142625	0	0.124949	0.142241	0.123804
18S	1254	C	2078	11880	13958	0.577488	0	0	2089	3294	5383	0.0981055	0	0	276	997	1273	0.306393	0	0	0	0
18S	1255	G	818	8161	8979	0.287399	0	0	619	3610	4229	0.176856	0	0.150308	133	663	796	0.123867	0	0.110338	0.0868823	0.0635652
18S	1256	G	665	6934	7599	0.189933	0	0	477	3708	4185	0.113574	0	0.102013	124	1045	1169	0.373067	0	0	0.0340042	0.0480892
18S	1257	G	885	3717	4602	0.308729	0	0.235939	883	2772	3655	0.245864	0	0.197387	94	477	571	0.218182	0	0.179362	0.204229	0.0235987
18S	1258	A	813	3584	4397	0.242575	0	0.195255	873	3315	4188	0.0450916	0	0.043156	77	236	313	1.10637	0.163974	0.526045	0.254819	0.201587
18S	1259	A	447	2581	3028	0.57441	0	0.364918	795	2997	3792	0.06321	0	0.0594668	37	301	338	0.553753	0	0.357075	0.260487	0.142179
18S	1260	A	174	1819	1993	1.19661	0.0796566	0.544878	489	2446	2935	0.365963	0.0710132	0.267982	28	88	116	3.12982	0.392916	0.75943	0.524097	0.20117
18S	1261	C	664	1397	2061	0.682843	0	0.405884	1463	2740	4203	0.106621	0	0	121	120	241	0.613177	0	0.381081	0.262322	0.185766
18S	1262	C	785	3052	3837	0.275763	0	0	1655	2414	4069	0.0376904	0	0	154	255	409	0.19748	0	0	0	0
18S	1263	U	399	3263	3662	0.333506	0	0	1399	2944	4343	0.0998644	0	0	78	248	326	0.118485	0	0	0	0
18S	1264	C	561	1134	1695	0.431761	2.76953e-05	0.301684	2516	1701	4217	0.0770718	0	0	88	348	436	0.411798	0	0	0.100561	0.142215
18S	1265	A	209	1105	1314	0.698454	0.0575	0.411413	1406	961	2367	0.735956	0.142896	0.424052	32	105	137	1.00451	0.114785	0.502943	0.446136	0.0404985
18S	1266	C	276	1004	1280	0.591422	0	0.371813	2348	1112	3460	0.115824	0	0.103828	51	96	147	0.724399	0	0.42174	0.299127	0.139593
18S	1267	C	155	922	1077	0.850433	0	0.459816	1948	1705	3653	0.107982	0	0.0974824	69	130	199	0.274	0	0.215918	0.257739	0.150849
18S	1268	C	124	2498	2622	0.334083	0	0	4696	2303	6999	0.464414	0	0	64	216	280	0.125702	0	0	0	0
18S	1269	G	189	2590	2779	0.441958	0	0	1956	2277	4233	0.0447489	0	0	25	320	345	0.330347	0	0	0	0
18S	1270	G	206	1475	1681	0.116548	0	0	1514	1273	2787	0.483126	0	0.325827	43	248	291	0.224467	0	0	0.108609	0.153596
18S	1271	C	585	572	1157	0.287776	0	0.223617	2664	1387	4051	0.0333141	0	0	44	57	101	1.33061	0.161153	0.57334	0.265652	0.235945
18S	1272	C	173	66	239	5.44704	0.619703	0.845436	680	427	1107	2.85173	0.42155	0.74055	20	15	35	5.84537	0.631859	0.857395	0.814461	0.05249	1
18S	1273	C	1046	570	1616	0.143476	0	0	5483	1203	6686	0.466693	0	0	168	144	312	0.302769	0	0	0	0
18S	1274	G	1055	494	1549	0.0808315	0	0	3965	1458	5423	0.339452	0	0	248	65	313	0.307714	0	0	0	0
18S	1275	G	639	553	1192	0.183673	0	0.155282	2364	1088	3452	0.00454034	0	0.00452112	146	180	326	0.324635	0	0	0.0532678	0.0721587
18S	1276	A	340	396	736	0.926368	0.16692	0.481227	2330	744	3074	0.0923505	0	0.0845681	80	66	146	0.596296	0	0.375149	0.313648	0.167673
18S	1277	C	470	1020	1490	0.0091363	0	0	2077	939	3016	0.167598	0	0.143582	98	156	254	0.0864488	0	0	0.0478606	0.0676852
18S	1278	A	353	705	1058	0.671997	0	0.40214	1921	767	2688	0.367464	0	0.268793	67	77	144	0.922299	0.0281807	0.481517	0.38415	0.0877712
18S	1279	C	387	1384	1771	0.0694256	0	0.0649529	1392	1413	2805	0.372408	0	0.271424	26	174	200	0.500111	0.00707141	0.334492	0.223623	0.115113
18S	1280	G	810	1294	2104	0.0576458	0	0	1427	827	2254	0.681685	0.0548799	0.405465	35	147	182	0.708075	0.0778492	0.415876	0.27378	0.193639
18S	1281	G	721	1023	1744	0.216447	0	0.178018	1379	629	2008	0.895592	0.156037	0.472584	64	336	400	0.25744	0	0	0.216867	0.194878
18S	1282	A	800	819	1619	0.331866	0	0.249289	1800	1159	2959	0.231727	0	0.188183	98	110	208	0.507177	0	0.33758	0.258351	0.0613265
18S	1283	C	2106	1612	3718	0.461925	0	0	5529	1689	7218	0.547109	0	0	281	186	467	0.365788	0	0	0	0
18S	1284	A	2951	1496	4447	0.571962	0	0	5321	1354	6675	0.505331	0	0	561	79	640	0.562125	0	0	0	0
18S	1285	G	1550	944	2494	0.169192	0	0	3487	1091	4578	0.245493	0	0	359	89	448	0.32972	0	0	0	0
18S	1286	G	1727	551	2278	0.0911998	0	0	2335	1034	3369	0.0798055	0	0.0739276	211	68	279	0.148333	0	0.129576	0.0678344	0.0530742
18S	1287	A	1005	665	1670	0.21026	0	0.173817	2364	903	3267	0.0943016	0	0.0861993	230	58	288	0.0624375	0	0.0589602	0.106326	0.0490023
18S	1288	U	37	44	81	27.1149	0.876513	0.96485	88	90	178	21.0779	0.871056	0.954947	13	0	13	22.8389	0.878424	0.960931	0.960243	0.00407194	1
18S	1289	U	928	628	1556	0.424556	0	0.298161	2162	1594	3756	0.0423713	0	0	180	59	239	0.314167	0	0.239822	0.179328	0.129021
18S	1290	G	909	333	1242	0.736542	0	0.42434	1448	589	2037	0.765969	0.0359915	0.433859	141	142	283	0.0440923	0	0.0423732	0.300191	0.182346
18S	1291	A	755	264	1019	1.03426	0	0.508666	1349	817	2166	0.639466	0.0531886	0.390155	148	48	196	0.442188	0	0.307692	0.402171	0.0824858
18S	1292	C	2574	347	2921	0.365678	0	0	3587	2055	5642	0.440788	0	0	354	54	408	0.377995	0	0	0	0
18S	1293	A	1137	313	1450	0.3899	0	0.280663	1411	1441	2852	0.251213	0	0.200832	122	22	144	0.95931	0	0.491346	0.32428	0.122546
18S	1294	G	4733	202	4935	0.650626	0	0	3836	427	4263	0.0259876	0	0.0253351	443	42	485	0.476749	0	0	0.00844505	0.0119431
18S	1295	A	3378	226	3604	0.469986	0	0	4152	1218	5370	0.139602	0	0	402	49	451	0.421288	0	0	0	0
18S	1296	U	1212	215	1427	0.445339	0	0.30827	1620	1737	3357	0.483443	0	0.325958	135	77	212	0.31325	0	0.239386	0.291205	0.037346
18S	1297	U	867	378	1245	0.585634	0	0.369524	2175	2657	4832	0.0561579	0	0.0531823	94	62	156	0.747417	0	0.429291	0.283999	0.165026
18S	1298	G	947	198	1145	0.658871	0	0.39739	1813	956	2769	1.078	0	0.518859	148	120	268	0.0629079	0	0	0.305416	0.221582
18S	1299	A	327	590	917	0.901658	0	0.474415	1341	2064	3405	0.727533	0	0.421211	82	93	175	0.393182	0	0.283374	0.393	0.0805027
18S	1300	U	1144	1932	3076	0.544441	0	0	6163	13227	19390	0.775669	0	0	202	207	409	0.483279	0	0	0	0
18S	1301	A	147	699	846	0.652512	0	0.395143	2062	1305	3367	0.846569	0	0.458529	33	53	86	1.5682	0.284593	0.613367	0.489013	0.0916603
18S	1302	G	604	224	828	0.497762	0	0.332605	2189	664	2853	1.16924	0	0.539097	104	68	172	0.100642	0	0.0919223	0.321208	0.182736
18S	1303	C	519	194	713	0.693884	0.0274147	0.40998	4021	882	4903	0.214759	0	0.176821	120	69	189	0.0406433	0	0	0.1956	0.1679
18S	1304	U	690	377	1067	0.146796	0	0.12811	5112	2171	7283	0.220277	0	0	130	23	153	0.21746	0	0.179576	0.102562	0.0755045
18S	1305	C	745	150	895	0.421205	0	0.296605	5539	253	5792	0.0304927	0	0.0295954	167	19	186	0.0403446	0	0.0389804	0.121727	0.123717
18S	1306	U	452	726	1178	0.108915	0	0.098293	4422	2067	6489	0.101014	0	0	154	15	169	0.299673	0	0.231624	0.109972	0.0949201
18S	1307	U	220	949	1169	0.0902184	0	0.0828175	3020	1326	4346	0.21313	0	0.17572	75	51	126	0.793963	0.0304581	0.444526	0.234354	0.153377
18S	1308	U	187	1094	1281	0.0529901	0	0.0503608	2703	2119	4822	0.109035	0	0.0983339	72	36	108	1.32518	0.237622	0.572183	0.240293	0.235498
18S	1309	C	215	730	945	0.57463	0.117905	0.365175	3215	1039	4254	0.306876	0.0524036	0.234858	96	74	170	0.563223	0.0549109	0.361649	0.320561	0.0606179
18S	1310	U	245	2253	2498	0.441981	0	0	3587	2223	5810	0.0767395	0	0	117	131	248	0.170013	0	0.145809	0.0486031	0.0687352
18S	1311	C	353	1185	1538	0.0470074	0	0.0449248	3862	2787	6649	0.211504	0	0	174	329	503	0.386265	0	0	0.0149749	0.0211778
18S	1312	G	374	1541	1915	0.136227	0	0	2252	2496	4748	0.150493	0	0.130831	157	430	587	0.444728	0	0	0.0436103	0.0616743
18S	1313	A	383	1336	1719	0.0845543	0	0.078004	1836	2754	4590	0.227651	0.00232849	0.185469	182	99	281	0.392711	0	0.282696	0.182056	0.0835998
18S	1314	U	307	1315	1622	0.266728	0	0.210667	1832	4098	5930	0.0470316	0	0	165	162	327	0.273984	0	0.215577	0.142081	0.100487
18S	1315	U	567	1249	1816	0.277325	0	0.217208	2218	3530	5748	0.0340697	0	0.0329527	127	194	321	0.471049	0	0.32089	0.19035	0.119074
18S	1316	C	710	793	1503	0.743831	0.146188	0.426713	1840	2866	4706	0.316281	0.045062	0.240322	128	394	522	0.0793287	0	0	0.222345	0.174668
18S	1317	C	923	1506	2429	0.128345	0	0.113788	2320	4449	6769	0.0993107	0	0	156	575	731	0.345537	0	0	0.0379292	0.05364
18S	1318	G	720	1311	2031	0.579243	0.128062	0.3669	2228	3321	5549	0.177287	0	0.150613	147	244	391	0.362018	0	0.266294	0.261269	0.0883702
18S	1319	U	366	3814	4180	0.238098	0	0	1770	6943	8713	0.272467	0	0	111	411	522	0.0179307	0	0	0	0
18S	1320	G	1078	2569	3647	0.0921601	0	0	3260	3012	6272	0.0278885	0	0.027136	163	333	496	0.0209479	0	0.0205586	0.0158982	0.011558
18S	1321	G	2440	2964	5404	0.402448	0	0	5495	3042	8537	0.276851	0	0	313	613	926	0.511674	0	0	0	0
18S	1322	G	1975	2097	4072	0.186998	0	0	3131	1932	5063	0.227784	0	0.185555	267	222	489	0.0326077	0	0	0.0618515	0.0874713
18S	1323	U	1917	2433	4350	0.251329	0	0	2978	3899	6877	0.105599	0	0	186	275	461	0.0423761	0	0	0	0
18S	1324	G	5262	1273	6535	0.564849	0	0	7571	2543	10114	0.446198	0	0	484	155	639	0.42625	0	0	0	0
18S	1325	G	1731	1075	2806	0.147595	0	0.128653	3921	1835	5756	0.134982	0	0.118947	212	106	318	0.193173	0	0.162325	0.136641	0.0185883
18S	1326	U	28	145	173	17.8314	0.848428	0.947186	98	29	127	55.674	0.941817	0.982491	4	5	9	37.1122	0.921688	0.976323	0.968667	0.0153963	1
18S	1327	G	1844	620	2464	0.134618	0	0.118689	5309	934	6243	0.0830611	0	0.0767024	253	63	316	0.00781633	0	0.00778007	0.0677237	0.0457211
18S	1328	G	52	61	113	23.5057	0.856833	0.959537	115	42	157	47.028	0.931413	0.979308	8	7	15	18.5132	0.845002	0.951801	0.963549	0.0115823	1
18S	1329	U	1746	463	2209	0.0696782	0	0.065167	7080	2758	9838	0.317243	0	0	165	86	251	0.0538801	0	0.0513187	0.0388286	0.028032
18S	1330	G	1453	220	1673	0.337123	0	0.252239	3689	2057	5746	0.299791	0	0.230677	78	38	116	1.27977	0.00734177	0.563472	0.348796	0.152054
18S	1331	C	3905	461	4366	0.615561	0	0	9451	6835	16286	0.613983	0	0	335	93	428	0.487309	0	0	0	0
18S	1332	A	2272	275	2547	0.289866	0	0	6364	3773	10137	0.31045	0	0	247	43	290	0.155785	0	0	0	0
18S	1333	U	1595	449	2044	0.0570769	0	0	3219	5272	8491	0.142338	0	0	261	86	347	0.224138	0	0	0	0
18S	1334	G	1409	255	1664	0.183844	0	0.155373	958	5759	6717	0.0625401	0	0.0588673	216	74	290	0.0418099	0	0.0402648	0.084835	0.0504527
18S	1335	G	1197	140	1337	0.61807	0.00224202	0.382156	368	4731	5099	0.41963	0	0.295632	123	53	176	1.10069	0.125951	0.525379	0.401056	0.0947412
18S	1336	C	659	384	1043	1.18699	0.162311	0.542989	2896	4471	7367	0.125983	0	0	87	78	165	1.57403	0.264023	0.612939	0.385309	0.273947
18S	1337	C	1415	261	1676	0.623534	0	0.384201	4206	2559	6765	0.0403389	0	0	282	67	349	0.587905	0	0.370907	0.251703	0.178063
18S	1338	G	1200	92	1292	1.29204	0.110475	0.563898	2076	1581	3657	0.666518	0.0818479	0.400012	294	87	381	0.662129	0	0.39899	0.4543	0.0774986
18S	1339	U	1887	182	2069	0.554826	0	0.356952	1886	1949	3835	0.489932	0.00783305	0.328886	446	68	514	0.386559	0	0.279181	0.321673	0.0321569
18S	1340	U	3076	97	3173	0.0910418	0	0.0834689	1849	1322	3171	0.74641	0.0735911	0.427474	642	60	702	0.112739	0	0.101446	0.20413	0.158099
18S	1341	C	3357	309	3666	0.0160864	0	0.015836	2362	1535	3897	0.358067	0	0.263709	782	105	887	0.0635511	0	0	0.0931817	0.120754
18S	1342	U	3622	211	3833	0.0800904	0	0.0741695	2841	2337	5178	0.00841218	0	0.0083436	816	139	955	0.0487448	0	0	0.0275044	0.0331726
18S	1343	U	9479	955	10434	0.648806	0	0	7674	3226	10900	0.600674	0	0	2195	220	2415	0.676633	0	0	0	0
18S	1344	A	4756	271	5027	0.0963515	0	0	3864	1227	5091	0.0300493	0	0	1011	65	1076	0.110234	0	0	0	0
18S	1345	G	4832	183	5015	0.0454523	0	0	3323	1557	4880	0.0301031	0	0.0292292	952	87	1039	0.0763889	0	0	0.00974307	0.0137788
18S	1346	U	3919	541	4460	0.132611	0	0.117108	1978	1953	3931	0.329733	0	0.248017	735	213	948	0.0142723	0	0.0140861	0.126404	0.0957278
18S	1347	U	2164	950	3114	0.765129	0.0825571	0.433548	1235	1857	3092	0.823656	0.084598	0.451731	263	315	578	0.738553	0.0429453	0.425231	0.436837	0.0110655
18S	1348	G	3477	1906	5383	0.0216753	0	0	2391	3369	5760	0.061438	0	0	437	487	924	0.019964	0	0	0	0
18S	1349	G	1404	2042	3446	0.62434	0.0565299	0.384434	755	2119	2874	1.11094	0.175008	0.526364	107	325	432	1.11706	0.0803651	0.528224	0.479674	0.0673492
18S	1350	U	1224	3980	5204	0.024564	0	0	1114	4420	5534	0.027554	0	0.0268198	147	614	761	0.00895305	0	0	0.00893993	0.012643
18S	1351	G	3717	2265	5982	0.171933	0	0	4830	1164	5994	0.00536929	0	0.0053415	534	180	714	0.00705517	0	0.00701548	0.004119	0.00299167
18S	1352	G	4662	1660	6322	0.225758	0	0	5123	1421	6544	0.0107546	0	0.0106418	776	117	893	0.231457	0	0	0.00354726	0.00501658
18S	1353	A	6033	2800	8833	0.486531	0	0	6397	3161	9558	0.261544	0	0	1158	127	1285	0.511077	0	0	0	0
18S	1354	G	2224	1617	3841	0.327147	0	0.246553	3144	1781	4925	0.716211	0.110841	0.41737	180	67	247	2.06093	0.349275	0.67419	0.446038	0.175755
18S	1355	C	3491	2014	5505	0.168658	0	0	4526	5862	10388	0.226393	0	0	303	282	585	0.165396	0	0.142131	0.047377	0.0670012
18S	1356	G	1374	1684	3058	0.513305	0.0351705	0.339268	3234	3189	6423	0.377316	0	0.273981	282	52	334	1.07834	0.0716142	0.519593	0.377614	0.103872
18S	1357	A	1453	1691	3144	0.388818	0	0.280027	4259	4406	8665	0.0215581	0	0.0211055	377	88	465	0.430162	0	0.301231	0.200788	0.127349
18S	1358	U	2876	1206	4082	0.0226359	0	0	7309	5505	12814	0.327899	0	0	855	94	949	0.366936	0	0	0	0
18S	1359	U	2518	1192	3710	0.0176562	0	0.0173545	5606	8344	13950	0.379697	0	0	597	251	848	0.279165	0	0	0.00578483	0.00818098
18S	1360	U	2877	1753	4630	0.30042	0	0	6787	7045	13832	0.405586	0	0	656	301	957	0.429923	0	0	0	0
18S	1361	G	752	804	1556	1.18128	0.234944	0.541713	1919	2224	4143	1.16009	0.165633	0.537117	242	93	335	0.809392	0.00259794	0.448065	0.508965	0.0431038
18S	1362	U	980	1117	2097	0.576422	0.0161246	0.365763	2045	3325	5370	0.590594	0	0.371347	136	103	239	1.77019	0.123475	0.639976	0.459029	0.127969
18S	1363	C	2372	1181	3553	0.113146	0	0	3317	4250	7567	0.0517089	0	0.0491728	458	108	566	0.167725	0	0.143851	0.0643413	0.0596984
18S	1364	U	2019	1451	3470	0.0718141	0	0	3236	5334	8570	0.141392	0	0	424	167	591	0.15702	0	0.135909	0.0453029	0.064068
18S	1365	G	2521	1019	3540	0.0142301	0	0	4413	5234	9647	0.321641	0	0	766	161	927	0.273707	0	0	0	0
18S	1366	G	1583	511	2094	0.956606	0.0594238	0.48903	1508	1634	3142	1.11207	0.0975641	0.52661	252	50	302	1.64529	0.20411	0.622746	0.546129	0.0563071
18S	1367	U	817	642	1459	2.18667	0.361136	0.68634	620	1636	2256	1.75591	0.254084	0.637245	101	126	227	3.19688	0.39651	0.762525	0.69537	0.0515422
18S	1368	U	3161	2727	5888	0.125117	0	0	2355	8037	10392	0.496066	0	0	444	1161	1605	0.426256	0	0	0	0
18S	1369	A	1536	1770	3306	0.845688	0.0853529	0.458272	1106	3083	4189	0.368666	0	0.269409	201	718	919	0.175266	0	0.149267	0.292316	0.127186
18S	1370	A	1938	2255	4193	0.624241	0.0788994	0.384384	1360	2604	3964	0.388418	0	0.279807	266	530	796	0.459389	0	0.315053	0.326415	0.0434429
18S	1371	U	1774	7009	8783	0.0252011	0	0	1329	3165	4494	0.302544	0	0.232311	182	1061	1243	0.0568953	0	0.0538735	0.0953948	0.0992812
18S	1372	U	2663	7443	10106	0.0435683	0	0	2129	3330	5459	0.0522507	0	0.0496648	250	1223	1473	0.0609604	0	0	0.0165549	0.0234122
18S	1373	C	5698	4012	9710	0.108439	0	0.0978398	3386	2507	5893	0.000377031	0	0.000376953	570	2358	2928	0.560115	0	0	0.0327389	0.0460335
18S	1374	C	6424	8715	15139	0.242135	0	0	2891	1895	4786	0.349226	0	0.258874	489	1017	1506	0.0153432	0	0.0151212	0.0913319	0.118631
18S	1375	G	5996	1301	7297	0.799673	0	0.444377	2463	770	3233	1.06022	0.117492	0.514692	499	178	677	1.37373	0.0348565	0.579082	0.512717	0.0550107
18S	1376	A	9220	1941	11161	0.189245	0	0.159143	3462	1550	5012	0.369162	0	0.269666	864	95	959	0.663588	0	0.39914	0.275983	0.0980801
18S	1377	U	32702	4033	36735	0.721098	0	0	12281	4695	16976	0.678197	0	0	2953	549	3502	0.642697	0	0	0	0
18S	1378	A	12115	1323	13438	0.0529719	0	0	4864	2348	7212	0.0480552	0	0	1221	270	1491	0.0364239	0	0	0	0
18S	1379	A	7300	1727	9027	0.392739	0	0.282013	2990	1352	4342	0.637324	0	0.389302	649	171	820	0.726458	0	0.421077	0.36413	0.0594974
18S	1380	C	11373	4648	16021	0.315968	0	0	5125	3387	8512	0.222516	0	0	1026	425	1451	0.160499	0	0	0	0
18S	1381	G	6329	3697	10026	0.0417473	0	0.0400781	3135	4212	7347	0.103274	0	0	850	351	1201	0.00782954	0	0	0.0133594	0.018893
18S	1382	A	4143	1954	6097	0.632892	0	0.387629	3126	4278	7404	0.137254	0	0	849	308	1157	0.0121954	0	0	0.12921	0.18273
18S	1383	A	64	47	111	84.0186	0.945591	0.988342	23	472	495	12.9639	0.774086	0.928521	1	5	6	172.311	0.980313	0.99505	0.970638	0.0299067	1	0.989955	0.928521	0.99505	0.971176	0.030233
18S	1384	C	5185	4095	9280	0.322213	0	0	1458	8021	9479	0.458203	0	0	367	784	1151	0.22418	0	0	0	0
18S	1385	G	3213	3010	6223	0.0931073	0	0	680	3973	4653	0.133462	0	0.11777	249	439	688	0.243412	0	0.19599	0.104587	0.0805539
18S	1386	A	1321	3730	5051	0.00394563	0	0.0039309	401	6541	6942	0.28867	0	0	151	1253	1404	0.484049	0	0	0.0013103	0.00185304
18S	1387	G	426	3651	4077	0.0264454	0	0.0257702	492	2992	3484	0.421138	0	0.296399	98	1042	1140	0.421716	0	0	0.10739	0.134063
18S	1388	A	60	2919	2979	0.23362	0	0.189429	149	2989	3138	0.459559	0	0.31493	32	447	479	0.351713	0	0.2606	0.254986	0.051389
18S	1389	C	418	2463	2881	0.128032	0	0.113535	471	3736	4207	0.00479246	0	0	35	590	625	0.111768	0	0	0.0378451	0.0535211
18S	1390	U	782	2803	3585	0.166874	0	0	506	4699	5205	0.214855	0	0	54	345	399	0.40425	0	0.28839	0.0961298	0.135948
18S	1391	C	12	225	237	10.8105	0.794298	0.915655	82	1003	1085	2.94798	0.458772	0.74688	5	11	16	30.5131	0.907915	0.970078	0.877538	0.0950228	1	0.915655	0.820647	0.970078	0.902127	0.0617502
18S	1392	U	577	1355	1932	0.16892	0	0.144573	510	5579	6089	0.4154	0	0	45	296	341	0.314165	0	0.239594	0.128056	0.0985086
18S	1393	G	336	1812	2148	0.0738328	0	0	490	3287	3777	0.0454238	0	0	57	163	220	0.886275	0	0.470984	0.156995	0.222024
18S	1394	G	139	1713	1852	0.0952629	0	0.0870201	272	1425	1697	1.36988	0.184347	0.578181	16	226	242	0.839049	0	0.457264	0.374155	0.20895
18S	1395	C	176	1069	1245	0.71096	0	0.415728	482	3413	3895	0.0435204	0	0	35	378	413	0.132877	0	0.117542	0.177757	0.174979
18S	1396	A	124	693	817	1.82249	0.234842	0.645983	532	2383	2915	0.288367	0	0.223883	48	334	382	0.280041	0	0.219222	0.363029	0.200088
18S	1397	U	93	1954	2047	0.228483	0	0.186062	631	5019	5650	0.379518	0	0	61	404	465	0.196567	0	0.164571	0.116878	0.0831093
18S	1398	G	352	1429	1781	1.35576	0	0.575645	531	2047	2578	0.730623	0	0.422268	47	203	250	1.80035	0.276183	0.643818	0.547244	0.0926502
18S	1399	C	672	1169	1841	1.75119	0	0.636647	675	2551	3226	0.38004	0	0.275445	48	709	757	0.0607007	0	0	0.304031	0.260695
18S	1400	U	1191	3776	4967	0.0957372	0	0.0873884	1328	5806	7134	0.406318	0	0	60	1583	1643	0.585469	0	0	0.0291295	0.0411953
18S	1401	A	483	2990	3473	0.892516	0	0.471675	740	1209	1949	1.64601	0.194794	0.622193	30	810	840	0.00642093	0	0.00638751	0.366752	0.262121
18S	1402	A	330	4009	4339	0.798699	0	0.4441	685	1573	2258	1.46632	0.201036	0.594644	17	381	398	1.4279	0.167495	0.58873	0.542491	0.0696151
18S	1403	C	318	7658	7976	0.0388102	0	0.0373647	1621	4424	6045	0.115516	0	0	24	1222	1246	0.283222	0	0	0.0124549	0.0176139
18S	1404	U	901	26160	27061	0.744474	0	0	4736	6982	11718	0.593426	0	0	116	1428	1544	0.438123	0	0	0	0
18S	1405	A	358	9408	9766	0.0586487	0	0	2275	2698	4973	0.130809	0	0.115698	73	656	729	0.300228	0	0.231148	0.115615	0.0943657
18S	1406	G	663	5529	6192	0.585771	0	0.369429	2332	3305	5637	0.0176737	0	0	127	715	842	0.0741532	0	0.0691104	0.14618	0.160363
18S	1407	U	538	9163	9701	0.0494927	0	0	1972	3510	5482	0.0511602	0	0	52	1054	1106	0.297009	0	0	0	0
18S	1408	U	1472	13828	15300	0.463062	0	0	4832	4621	9453	0.520126	0	0	198	1139	1337	0.490874	0	0	0	0
18S	1409	A	309	5644	5953	0.465284	0	0.317575	1083	2032	3115	0.583258	0	0.368466	36	373	409	0.766775	0.0728679	0.434597	0.373546	0.047909
18S	1410	C	199	9228	9427	0.210849	0	0	276	3924	4200	0.00558068	0	0.00555103	72	419	491	0.229155	0	0.186742	0.0640977	0.0867522
18S	1411	G	49	3371	3420	0.864286	0.048373	0.463674	39	3074	3113	0.139271	0	0.12228	8	211	219	1.36081	0.0835313	0.577528	0.387827	0.193438
18S	1412	C	137	6636	6773	0.229193	0	0	279	3470	3749	0.181985	0	0	35	584	619	0.343584	0	0	0	0
18S	1413	G	57	3497	3554	0.423729	0	0.297678	210	1231	1441	1.04525	0.0864718	0.511235	14	202	216	0.782744	0	0.440205	0.416372	0.088798
18S	1414	A	39	1763	1802	1.46476	0.12912	0.594415	104	806	910	1.85618	0.168028	0.650132	0	117	117	1.67966	0.0320778	0.628807	0.624451	0.0229537
18S	1415	C	67	1877	1944	0.754442	0	0.430144	153	658	811	1.54529	0.218641	0.607412	4	76	80	1.9299	0.2167	0.661479	0.566345	0.0988056
18S	1416	C	94	1820	1914	0.545106	0	0.352914	320	581	901	1.09824	0.0610043	0.523686	39	79	118	0.718768	0	0.420242	0.432281	0.0702352
18S	1417	C	314	1795	2109	0.150411	0	0.130799	970	562	1532	0.138545	0	0.121755	45	73	118	0.551914	0	0.357571	0.203375	0.109095
18S	1418	C	592	2117	2709	0.198372	0	0	1259	802	2061	0.200361	0	0	84	129	213	0.202856	0	0	0	0
18S	1419	C	1207	2330	3537	0.512402	0	0	1904	817	2721	0.443167	0	0	153	104	257	0.465719	0	0	0	0
18S	1420	G	597	219	816	1.3383	0.226545	0.572638	1049	241	1290	0.388295	0	0.279848	67	27	94	0.617076	0	0.3841	0.412195	0.121171
18S	1421	A	443	181	624	2.02325	0.340713	0.669585	499	545	1044	0.921053	0.0997588	0.479691	39	35	74	1.12652	0.110184	0.53309	0.560789	0.0799597
18S	1422	G	596	170	766	1.45318	0.250126	0.592681	925	188	1113	1.08067	0.154389	0.51961	28	48	76	1.21631	0.181825	0.552034	0.554775	0.029894
18S	1423	C	1645	413	2058	0.149021	0	0	2808	363	3171	0.278618	0	0	164	77	241	0.338659	0	0	0	0
18S	1424	G	1367	301	1668	0.0777844	0	0.0722108	1730	398	2128	0.216581	0	0.178093	169	68	237	0.297619	0	0	0.0834345	0.0731379
18S	1425	G	1183	273	1456	0.232677	0	0.188863	1749	293	2042	0.346381	0	0.257362	77	26	103	0.725641	0.0351587	0.422861	0.289695	0.0982274
18S	1426	U	1759	469	2228	0.269159	0	0	2448	453	2901	0.0320507	0	0	110	47	157	0.0410689	0	0.0396901	0.01323	0.0187101
18S	1427	C	1350	500	1850	0.0685035	0	0	2960	666	3626	0.174999	0	0	116	61	177	0.0832709	0	0	0	0
18S	1428	G	1539	911	2450	0.293499	0	0	4518	945	5463	0.435727	0	0	203	59	262	0.398733	0	0	0	0
18S	1429	G	1642	555	2197	0.112405	0	0	2664	317	2981	0.310791	0	0.237162	171	50	221	0.216517	0	0	0.0790541	0.111799
18S	1430	C	1070	753	1823	0.174762	0	0.148834	1973	1150	3123	0.395106	0	0.283274	143	54	197	0.063468	0	0	0.144036	0.115696
18S	1431	G	1330	355	1685	0.387979	0	0.279648	2415	613	3028	0.609053	0.0404913	0.378594	103	9	112	0.851229	0.0184936	0.462027	0.373423	0.0745458
18S	1432	U	676	585	1261	0.972645	0.161493	0.493265	1648	1946	3594	0.423823	0	0.297724	16	30	46	3.82411	0.508627	0.79622	0.529069	0.205079
18S	1433	C	1054	150	1204	1.08538	0.136057	0.520677	2303	1998	4301	0.210215	0	0.173734	57	32	89	1.54074	0.196572	0.609078	0.434496	0.187885
18S	1434	C	1816	143	1959	0.237194	0	0.191798	3476	1744	5220	0.0181404	0	0	153	30	183	0.197947	0	0.165991	0.119263	0.0849874
18S	1435	C	4311	162	4473	0.52626	0	0	8074	1856	9930	0.544237	0	0	307	29	336	0.374448	0	0	0	0
18S	1436	C	4355	222	4577	0.562315	0	0	6897	2667	9564	0.54049	0	0	401	33	434	0.552133	0	0	0	0
18S	1437	C	3756	530	4286	0.550162	0	0	5357	2741	8098	0.466984	0	0	382	79	461	0.593506	0	0	0	0
18S	1438	A	1955	151	2106	0.0397564	0	0	2588	1189	3777	0.178342	0	0.151384	163	26	189	0.123743	0	0.110635	0.0873397	0.0639599
18S	1439	A	914	142	1056	0.902365	0	0.474575	1557	663	2220	0.898544	0.0740347	0.473393	118	33	151	0.459211	0	0.316123	0.421364	0.0744177
18S	1440	C	279	81	360	4.41333	0.513972	0.815688	447	496	943	3.13728	0.414407	0.758489	49	21	70	2.21268	0.279498	0.691766	0.755314	0.0506409	1
18S	1441	U	929	209	1138	0.453185	0	0.312045	1205	1361	2566	0.235714	0	0.190811	80	187	267	0.286774	0	0	0.167619	0.128443
18S	1442	U	67	51	118	12.7555	0.65161	0.927868	79	145	224	11.8941	0.678704	0.922763	15	12	27	6.70556	0.584108	0.874276	0.908302	0.0241507	1	0.941826	0.922763	0.874276	0.912955	0.028436
18S	1443	C	534	513	1047	0.491529	0	0.329758	687	1363	2050	0.151845	0	0.131883	70	67	137	0.800322	0	0.44634	0.30266	0.129799
18S	1444	U	313	669	982	0.758054	0	0.431439	561	1174	1735	0.282392	0	0.220306	69	49	118	1.52035	0	0.605248	0.418998	0.157398
18S	1445	U	652	856	1508	0.304705	0	0.233662	851	1316	2167	0.033892	0	0.0327956	155	141	296	0.248784	0	0.19976	0.155406	0.0877963
18S	1446	A	460	855	1315	0.742579	0	0.426324	635	1082	1717	0.416473	0	0.294142	91	101	192	1.31249	0	0.568841	0.429769	0.112172
18S	1447	G	177	261	438	5.53392	0.662744	0.847248	257	145	402	6.00984	0.668111	0.857647	55	17	72	6.41568	0.631771	0.866752	0.857215	0.00796827	1
18S	1448	A	1778	1745	3523	0.204405	0	0	1531	2145	3676	0.31073	0	0	234	163	397	0.384003	0	0.277963	0.0926543	0.131033
18S	1449	G	4548	795	5343	0.459223	0	0	3280	1820	5100	0.48377	0	0	1183	72	1255	0.597461	0	0	0	0
18S	1450	G	4787	870	5657	0.440921	0	0	3248	1102	4350	0.348344	0	0	986	62	1048	0.462017	0	0	0	0
18S	1451	G	4203	775	4978	0.29308	0	0	2598	869	3467	0.0924548	0	0	1287	73	1360	0.60645	0	0	0	0
18S	1452	A	2463	788	3251	0.174259	0	0.148438	1625	1256	2881	0.135974	0	0.119735	566	32	598	0.00222593	0	0	0.0893909	0.0642859
18S	1453	C	4271	1096	5367	0.332876	0	0	1507	1706	3213	0.0145336	0	0.0143298	689	89	778	0.304422	0	0	0.00477661	0.00675515
18S	1454	A	1380	838	2218	0.786445	0.120231	0.44034	479	1182	1661	1.18941	0.256681	0.543405	137	97	234	1.42241	0.192939	0.588221	0.523989	0.0619137
18S	1455	A	722	1352	2074	0.818394	0.0795135	0.450183	764	2587	3351	0.00064638	0	0	158	130	288	0.745752	0.0233751	0.428029	0.292738	0.207194
18S	1456	G	3751	820	4571	0.296525	0	0	1533	1679	3212	0.0398243	0	0.0383106	267	77	344	0.153784	0	0.133622	0.057311	0.0561813
18S	1457	U	3101	1869	4970	0.396357	0	0	1392	3942	5334	0.365788	0	0	102	117	219	0.529949	0	0.347416	0.115805	0.163773
18S	1458	G	2053	797	2850	0.125114	0	0.111236	1276	1691	2967	0.351958	0	0.260397	46	63	109	1.4703	0.190437	0.59739	0.323008	0.203349
18S	1459	G	1226	696	1922	0.658566	0	0.397194	618	1620	2238	0.868146	0.00693381	0.464821	32	103	135	0.678431	0	0.405984	0.422666	0.030023
18S	1460	C	1252	1055	2307	0.249268	0	0.199601	1384	3194	4578	0.141715	0	0	48	142	190	0.0663176	0	0	0.0665335	0.0940926
18S	1461	G	676	717	1393	1.13548	0.0624075	0.531899	380	1611	1991	1.21566	0.0582336	0.548791	14	134	148	0.150261	0	0.131399	0.40403	0.192902
18S	1462	U	672	1247	1919	0.562922	0	0.360293	615	3740	4355	0.0318947	0	0	16	78	94	0.941287	0	0.487521	0.282605	0.206472
18S	1463	U	2344	1730	4074	0.349655	0	0	1347	7702	9049	0.599833	0	0	61	147	208	0.232802	0	0	0	0
18S	1464	C	4273	1364	5637	0.576899	0	0	1626	6852	8478	0.596932	0	0	118	148	266	0.424594	0	0	0	0
18S	1465	A	1489	351	1840	0.56858	0	0.362606	671	1479	2150	0.824893	0	0.452138	22	37	59	2.10778	0.208036	0.681884	0.498876	0.134469
18S	1466	G	847	144	991	2.17957	0.324582	0.685709	440	1005	1445	1.64698	0.133509	0.622374	14	59	73	1.74489	0.164178	0.638832	0.648972	0.0268324
18S	1467	C	1365	1094	2459	0.259051	0	0.205818	502	3013	3515	0.0606592	0	0	32	72	104	1.10444	0.0710991	0.527201	0.24434	0.216946
18S	1468	C	1988	1893	3881	0.197072	0	0	796	2484	3280	0.0188662	0	0	82	390	472	0.573127	0	0	0	0
18S	1469	A	700	1596	2296	0.456489	0	0.313511	390	1138	1528	1.06148	0.0398787	0.515075	35	69	104	1.7109	0.176507	0.633344	0.48731	0.132039
18S	1470	C	1130	1986	3116	0.0252593	0	0.0246447	525	839	1364	0.990655	0.0362719	0.497836	76	111	187	0.66708	0	0.40143	0.30797	0.204171
18S	1471	C	1115	2957	4072	0.265259	0	0	254	1412	1666	0.50018	0	0.333547	49	204	253	0.463211	0	0.317426	0.216991	0.153577
18S	1472	C	1108	3812	4920	0.396938	0	0	214	2273	2487	0.0402822	0	0.0387374	63	357	420	0.0513064	0	0.048913	0.0292168	0.0210729
18S	1473	G	1646	1889	3535	0.106445	0	0	696	1715	2411	0.118546	0	0.106022	240	201	441	0.144997	0	0.126886	0.077636	0.0555539
18S	1474	A	1772	2124	3896	0.218459	0	0	713	2507	3220	0.185315	0	0	210	190	400	0.484788	0.0183768	0.327052	0.109017	0.154174
18S	1475	G	818	1138	1956	0.568325	0.0925027	0.362495	911	1430	2341	0.14573	0	0.127242	225	424	649	0.0774359	0	0	0.163246	0.150162
18S	1476	A	1044	1259	2303	0.300304	0	0.231026	658	1586	2244	0.246879	0	0.198069	132	522	654	0.00028838	0	0.000288738	0.143128	0.101895
18S	1477	U	956	1908	2864	0.0163816	0	0.0161231	1240	3789	5029	0.503625	0	0	142	954	1096	0.396809	0	0	0.00537437	0.00760051
18S	1478	U	698	2027	2725	0.0339814	0	0.0328763	1138	3405	4543	0.454849	0	0	93	1117	1210	0.45584	0	0	0.0109588	0.015498
18S	1479	G	458	1634	2092	0.562452	0	0.36009	839	1224	2063	0.354371	0	0.261744	76	604	680	0.0651819	0	0.0612777	0.227704	0.124342
18S	1480	A	712	1687	2399	0.360005	0	0.26479	1345	1280	2625	0.0237158	0	0	196	863	1059	0.38586	0	0	0.0882632	0.124823
18S	1481	G	806	730	1536	1.19546	0	0.544676	541	637	1178	1.13171	0	0.531105	110	278	388	0.765153	0.00966578	0.434109	0.503297	0.0492358
18S	1482	C	1258	1997	3255	0.0326645	0	0.0316407	537	2026	2563	0.135019	0	0	213	354	567	0.0722613	0	0.0675024	0.0330477	0.0275757
18S	1483	A	2652	1349	4001	0.138547	0	0	686	634	1320	0.675414	0	0.403315	664	176	840	0.390421	0	0	0.134438	0.190124
18S	1484	A	755	2025	2780	0.275488	0	0.216048	237	695	932	1.06726	0	0.516536	156	82	238	1.04012	0.0392793	0.510881	0.414488	0.140338
18S	1485	U	1998	9901	11899	0.787907	0	0	812	3769	4581	0.723457	0	0	223	362	585	0.397592	0	0	0	0
18S	1486	A	521	1571	2092	0.775803	0	0.436992	195	530	725	1.25709	0	0.557291	71	67	138	1.47482	0.167652	0.597668	0.53065	0.0682469
18S	1487	A	271	1469	1740	1.13213	0	0.531129	123	515	638	1.41994	0	0.587147	32	52	84	2.21895	0.241509	0.691869	0.603382	0.0666181
18S	1488	C	657	2494	3151	0.146796	0	0.128041	548	906	1454	0.0135777	0	0.0134049	104	69	173	0.305236	0	0.234889	0.125445	0.0904393
18S	1489	A	359	2960	3319	0.0201037	0	0.0197134	390	707	1097	0.270664	0	0.213163	56	52	108	0.741284	0	0.427966	0.220281	0.166744
18S	1490	G	8	168	176	19.1356	0.744365	0.950603	11	17	28	50.3084	0.89697	0.981169	2	2	4	29.0289	0.852267	0.97318	0.968318	0.0129436	1
18S	1491	G	389	2717	3106	0.0180202	0	0	411	682	1093	0.215255	0	0.177261	55	32	87	0.418939	0	0.297632	0.158298	0.122245
18S	1492	U	964	3481	4445	0.486105	0	0	625	1275	1900	0.4513	0	0	136	15	151	0.414912	0	0	0	0
18S	1493	C	766	2699	3465	0.33225	0	0	522	1268	1790	0.397785	0	0	85	18	103	0.00897436	0	0	0	0
18S	1494	U	638	3871	4509	0.542057	0	0	471	1893	2364	0.585985	0	0	89	23	112	0.0127827	0	0.0127326	0.00424421	0.00600221
18S	1495	G	317	533	850	1.69929	0.184314	0.629807	203	418	621	0.845945	0	0.458672	39	12	51	1.88419	0	0.657667	0.582049	0.087979
18S	1496	U	450	1513	1963	0.0241967	0	0.0236368	306	658	964	0.114312	0	0.102681	32	29	61	2.00394	0.106909	0.670705	0.265674	0.288212
18S	1497	G	278	522	800	1.7106	0.244702	0.631368	272	109	381	2.01161	0.295126	0.668532	28	43	71	2.11404	0.303365	0.681915	0.660605	0.0213834
18S	1498	A	160	403	563	2.79584	0.363065	0.736898	191	413	604	0.863471	0.0298492	0.463778	14	74	88	1.73421	0.215516	0.63688	0.612519	0.112823
18S	1499	U	88	1139	1227	0.643558	0	0.391758	98	921	1019	0.13646	0	0.120178	2	309	311	0.235434	0	0	0.170645	0.163867
18S	1500	G	64	1039	1103	0.787299	0	0.44072	27	366	393	2.03745	0.0725991	0.671338	9	286	295	0.136149	0	0	0.370686	0.27851
18S	1501	C	206	1570	1776	0.00066279	0	0	73	1447	1520	0.339608	0	0	17	599	616	0.632685	0	0	0	0
18S	1502	C	642	1809	2451	0.281072	0	0	83	1040	1123	0.0498122	0	0	17	579	596	0.61407	0	0	0	0
18S	1503	C	397	2178	2575	0.319634	0	0	49	787	836	0.344962	0	0.256713	24	403	427	0.431724	0	0	0.0855709	0.121016
18S	1504	U	409	2897	3306	0.495787	0	0	120	1554	1674	0.381055	0	0	9	103	112	1.32704	0.0789315	0.572447	0.190816	0.269854
18S	1505	U	1113	2529	3642	0.562278	0	0	416	3001	3417	0.75904	0	0	58	123	181	0.284493	0	0.222434	0.0741448	0.104857
18S	1506	A	277	1115	1392	0.273654	0	0.214979	146	341	487	1.2296	0	0.551996	13	57	70	2.1072	0.251707	0.681255	0.482743	0.196554
18S	1507	G	143	567	710	1.45698	0.265288	0.593336	78	289	367	1.84964	0.0948257	0.649698	7	63	70	1.71095	0.0873796	0.634422	0.625819	0.0238005
18S	1508	A	134	638	772	1.04363	0.119115	0.510997	93	194	287	2.33364	0.0978575	0.700758	11	61	72	1.08082	0	0.522863	0.578206	0.0867925
18S	1509	U	127	1030	1157	0.168202	0	0.14409	178	788	966	0.132092	0	0	16	113	129	0.138547	0	0	0.04803	0.0679247
18S	1510	G	55	563	618	1.05412	0.00991146	0.513577	74	208	282	2.36894	0	0.703909	8	65	73	0.374174	0	0.274994	0.497494	0.175473
18S	1511	U	45	776	821	0.315139	0	0.239846	86	668	754	0.114069	0	0.102512	7	60	67	0.552451	0	0.35926	0.233873	0.104902
18S	1512	C	130	1256	1386	0.3497	0	0	185	312	497	0.540696	0	0.351401	11	168	179	0.502284	0	0	0.117134	0.165652
18S	1513	C	122	925	1047	0.0650869	0	0	229	372	601	0.340162	0	0.254137	16	55	71	0.470525	0	0.323022	0.192386	0.138914
18S	1514	G	201	357	558	0.845876	0.0533711	0.458696	332	321	653	0.268094	0	0.21167	24	39	63	0.669965	0.00527961	0.404974	0.358447	0.106079
18S	1515	G	361	214	575	0.860378	0.077443	0.462907	606	499	1105	0.257987	0	0	29	44	73	0.479429	0	0.327051	0.263319	0.19428
18S	1516	G	894	227	1121	0.11628	0	0	1616	431	2047	0.665451	0	0	66	74	140	0.295193	0	0	0	0
18S	1517	G	388	493	881	0.185236	0	0.156436	441	280	721	0.18675	0	0.157546	31	138	169	0.428824	0	0	0.104661	0.0740076
18S	1518	C	1050	592	1642	0.424887	0	0	730	296	1026	0.232836	0	0	48	49	97	0.0456916	0	0.0441257	0.0147086	0.0208011
18S	1519	U	814	1161	1975	0.557473	0	0	600	227	827	0.0181159	0	0	61	60	121	0.237614	0	0	0	0
18S	1520	G	219	162	381	1.64284	0.143395	0.622236	155	134	289	1.93287	0.273441	0.659813	21	35	56	0.685965	0	0.411146	0.564399	0.109446
18S	1521	C	674	653	1327	0.317369	0	0	428	245	673	0.203182	0	0.169079	39	87	126	0.325547	0	0	0.0563596	0.0797045
18S	1522	A	179	274	453	1.17521	0.143352	0.540821	137	124	261	2.20704	0.322593	0.689006	21	37	58	0.523352	0.0242726	0.347418	0.525749	0.139859
18S	1523	C	375	454	829	0.101446	0	0.0922032	391	436	827	0.0984031	0	0	38	51	89	0.0974074	0	0	0.0307344	0.043465
18S	1524	G	250	229	479	1.01498	0.0889308	0.504238	257	271	528	0.686326	0.0140067	0.407452	13	22	35	1.34136	0.231056	0.579776	0.497155	0.0705291
18S	1525	C	376	550	926	0.0832674	0	0	526	535	1061	0.187707	0	0	27	60	87	0.126515	0	0	0	0
18S	1526	G	240	204	444	1.02015	0.0947582	0.50555	344	297	641	0.785704	0	0.440381	5	21	26	2.67325	0.177487	0.735174	0.560368	0.126437
18S	1527	C	423	785	1208	0.29353	0	0	872	318	1190	0.0551171	0	0.0522795	48	28	76	0.354834	0	0.264437	0.105572	0.114344
18S	1528	G	370	338	708	0.310531	0	0.237206	853	88	941	0.646426	0	0.392877	50	17	67	0.960784	0	0.493703	0.374595	0.105509
18S	1529	C	594	447	1041	0.0728514	0	0	1209	118	1327	0.365487	0	0.267808	100	2	102	0.646278	0	0.394898	0.220902	0.164593
18S	1530	U	886	539	1425	0.33624	0	0	2176	150	2326	0.20095	0	0	116	20	136	0.457745	0	0.315589	0.105196	0.14877
18S	1531	A	198	253	451	1.37134	0.188397	0.578837	789	64	853	1.50523	0.0809123	0.601116	69	7	76	2.02886	0.274022	0.672727	0.61756	0.0400554
18S	1532	C	1425	198	1623	0.417419	0	0	4164	119	4283	0.575884	0	0	376	6	382	0.408877	0	0	0	0
18S	1533	A	553	302	855	0.212409	0	0.175365	2073	22	2095	0.00798346	0	0.00792398	173	2	175	0.565152	0	0.3624	0.181896	0.144788
18S	1534	C	1006	219	1225	0.229844	0	0	3893	66	3959	0.530053	0	0	508	7	515	0.516925	0	0	0	0
18S	1535	U	981	464	1445	0.39665	0	0	3655	248	3903	0.543118	0	0	564	22	586	0.578762	0	0	0	0
18S	1536	G	752	126	878	0.0353053	0	0.0341388	1439	68	1507	0.311885	0	0.237858	396	15	411	0.331499	0	0	0.0906657	0.10501
18S	1537	A	300	147	447	1.13475	0.0708049	0.532117	437	69	506	3.01668	0.304511	0.751407	164	12	176	0.757502	0	0.4324	0.571975	0.133249
18S	1538	C	836	166	1002	0.0197519	0	0.0193882	877	129	1006	1.11717	0	0.527919	248	37	285	0.171445	0	0.146792	0.231366	0.216049
18S	1539	U	315	211	526	1.04598	0.00819849	0.511712	216	525	741	1.82562	0.0905414	0.646404	139	53	192	0.764364	0	0.434499	0.530872	0.087564
18S	1540	G	221	232	453	1.59976	0.179703	0.61587	256	544	800	1.82705	0.144229	0.64656	56	51	107	2.47788	0.305576	0.71437	0.658934	0.0411534
18S	1541	G	200	74	274	4.00549	0.51461	0.800801	410	292	702	2.63683	0.337959	0.725319	66	47	113	2.61423	0.338425	0.725076	0.750399	0.0356403	1
18S	1542	C	823	336	1159	0.255115	0	0.2034	1231	760	1991	0.339067	0	0.253307	303	38	341	0.216277	0	0.178247	0.211651	0.0311934
18S	1543	U	1221	613	1834	0.0736906	0	0	2619	722	3341	0.0844405	0	0	409	38	447	0.0250992	0	0.0245381	0.00817936	0.0115674
18S	1544	C	2689	424	3113	0.407493	0	0	4515	692	5207	0.389555	0	0	850	49	899	0.505049	0	0	0	0
18S	1545	A	682	590	1272	0.827398	0.0468777	0.452969	2614	488	3102	0.210778	0	0.174131	263	23	286	0.922067	0	0.480598	0.369233	0.138418
18S	1546	G	1527	488	2015	0.232093	0	0.188449	4157	385	4542	0.13302	0	0	582	32	614	0.103595	0	0	0.0628163	0.0888357
18S	1547	C	2552	828	3380	0.219606	0	0	6353	566	6919	0.410058	0	0	930	65	995	0.409415	0	0	0	0
18S	1548	G	2453	530	2983	0.0107499	0	0.0106391	4571	193	4764	0.000781159	0	0.000780713	672	27	699	0.0136032	0	0.0134396	0.00828646	0.00542911
18S	1549	U	3542	1063	4605	0.317542	0	0	6388	726	7114	0.296781	0	0	800	78	878	0.122816	0	0	0	0
18S	1550	G	2706	746	3452	0.0381407	0	0	1836	311	2147	1.63202	0.263681	0.620173	327	18	345	1.4475	0.156639	0.592118	0.404097	0.285969
18S	1551	U	2490	1054	3544	0.0782667	0	0	3363	252	3615	0.51179	0	0.338594	501	3	504	0.647327	0	0.393429	0.244008	0.173986
18S	1552	G	2207	416	2623	0.284527	0	0.221569	4153	234	4387	0.23011	0	0.187099	539	0	539	0.577942	0	0.366694	0.258454	0.0778199
18S	1553	C	3646	409	4055	0.229169	0	0	6358	246	6604	0.239238	0	0	1347	11	1358	0.443202	0	0	0	0
18S	1554	C	4179	320	4499	0.347714	0	0	7368	241	7609	0.391307	0	0	1478	19	1497	0.524885	0	0	0	0
18S	1555	U	4989	394	5383	0.519399	0	0	9736	929	10665	0.628674	0	0	1546	60	1606	0.594994	0	0	0	0
18S	1556	A	1097	165	1262	1.14162	0.204563	0.533261	2565	876	3441	0.244716	0	0.19665	320	23	343	1.13359	0	0.532032	0.420647	0.158391
18S	1557	C	1452	164	1616	0.445736	0	0.308443	2786	739	3525	0.133516	0	0.117819	512	62	574	0.141411	0	0.12408	0.183447	0.0884222
18S	1558	C	1021	188	1209	0.735216	0	0.423905	1315	819	2134	0.760265	0.0448739	0.432019	237	113	350	0.806426	0	0.447126	0.43435	0.00962225
18S	1559	C	1043	241	1284	0.465378	0	0.317751	777	924	1701	0.98633	0.0701335	0.496706	216	129	345	0.690944	0	0.409314	0.407924	0.0730646
18S	1560	U	1405	712	2117	0.298563	0	0	1102	871	1973	0.436666	0	0.304051	130	283	413	0.142807	0	0.125227	0.143093	0.12477
18S	1561	A	355	295	650	1.07752	0	0.519041	271	735	1006	1.46873	0.022672	0.595173	37	104	141	1.84155	0	0.649689	0.587968	0.0535798
18S	1562	C	231	503	734	0.434074	0	0.302973	402	896	1298	0.510581	0.0357506	0.338175	22	310	332	0.109543	0	0	0.213716	0.151802
18S	1563	G	41	333	374	1.7675	0.288017	0.639279	167	1926	2093	0.121851	0	0	14	180	194	0.494473	0	0.332007	0.323762	0.261049
18S	1564	C	236	740	976	0.0739452	0	0	235	1230	1465	0.269175	0	0.212201	11	428	439	0.470657	0	0	0.0707336	0.100032
18S	1565	C	181	1086	1267	0.335734	0	0	510	1019	1529	0.291082	0	0.22557	16	403	419	0.487619	0	0	0.07519	0.106335
18S	1566	G	175	387	562	0.676357	0	0.403896	581	758	1339	0.672537	0.104742	0.402286	7	41	48	4.40567	0.414729	0.818098	0.541426	0.195637
18S	1567	G	242	294	536	0.727726	0.0607522	0.421659	590	1534	2124	0.0995817	0	0.090602	25	32	57	3.28103	0.21181	0.769511	0.427257	0.277192
18S	1568	C	589	345	934	0.0538443	0	0.0511452	1263	1403	2666	0.0459693	0	0	72	164	236	0.0711674	0	0.0667018	0.0392823	0.0284936
18S	1569	A	470	300	770	0.512869	0	0.339295	889	2164	3053	0.0818526	0	0	37	63	100	1.75798	0.0484269	0.639712	0.326336	0.261322
18S	1570	G	437	373	810	0.753268	0.0586326	0.429939	715	1426	2141	0.481736	0.0810546	0.325218	79	76	155	0.948647	0	0.48843	0.414529	0.067516
18S	1571	G	673	303	976	0.645332	0.079332	0.392464	1142	2535	3677	0.131475	0	0	113	44	157	1.04325	0.0628688	0.51217	0.301545	0.218753
18S	1572	C	748	1118	1866	0.0486044	0	0.0463752	1218	3723	4941	0.294955	0	0	218	442	660	0.470012	0	0	0.0154584	0.0218615
18S	1573	G	903	603	1506	0.571253	0	0.363719	850	2593	3443	0.170528	0	0.145721	90	86	176	1.83245	0.0665015	0.648242	0.385894	0.205752
18S	1574	C	756	1323	2079	0.244578	0	0.196591	707	3217	3924	0.0829894	0	0.0766479	64	572	636	0.19004	0	0	0.0910796	0.080904
18S	1575	G	1713	1248	2961	0.0378273	0	0	1207	3623	4830	0.0300835	0	0	187	192	379	0.659474	0	0.39803	0.132677	0.187633
18S	1576	G	2649	1381	4030	0.23784	0	0	2367	2221	4588	0.173909	0	0.148172	462	138	600	0.167683	0	0.143808	0.097327	0.0688436
18S	1577	G	1939	1035	2974	0.22992	0	0.18699	1835	869	2704	1.3805	0.288066	0.58001	293	171	464	0.814791	0.0966127	0.449505	0.405502	0.163439
18S	1578	U	3609	3755	7364	0.533982	0	0	4450	3192	7642	0.148341	0	0	667	921	1588	0.490987	0	0	0	0
18S	1579	A	2377	1771	4148	0.0227069	0	0	4396	1787	6183	0.18975	0	0.159509	463	743	1206	0.223769	0	0	0.0531695	0.0751931
18S	1580	A	1076	1357	2433	0.851036	0.118857	0.459864	2236	2906	5142	0.599097	0.130962	0.374693	296	358	654	0.704377	0.0678248	0.413646	0.416067	0.0348133
18S	1581	C	2459	1937	4396	0.0114017	0	0	5927	4579	10506	0.229287	0	0	665	468	1133	0.013884	0	0	0	0
18S	1582	C	1661	2433	4094	0.0708425	0	0.0661709	6395	5989	12384	0.345087	0	0	447	724	1171	0.0116799	0	0.0115548	0.0259086	0.0288579
18S	1583	C	2127	4523	6650	0.412068	0	0	5664	7440	13104	0.389787	0	0	599	1093	1692	0.334593	0	0	0	0
18S	1584	G	1603	2215	3818	0.0632423	0	0.0594952	3878	5816	9694	0.149416	0	0	347	746	1093	0.0821857	0	0.0760083	0.0451679	0.0326422
18S	1585	U	1887	3185	5072	0.314988	0	0	3484	7538	11022	0.317429	0	0	320	1184	1504	0.303463	0	0	0	0
18S	1586	U	1222	4041	5263	0.400329	0	0	2737	7621	10358	0.328785	0	0	249	1468	1717	0.456028	0	0	0	0
18S	1587	G	645	1822	2467	0.310661	0	0.237099	1533	4723	6256	0.0719603	0	0.0671396	78	962	1040	0.106906	0	0	0.101413	0.0997832
18S	1588	A	765	1816	2581	0.0857733	0	0.0790256	1446	2543	3989	0.481067	0.0929124	0.324866	52	1110	1162	0.321525	0	0	0.13463	0.138331
18S	1589	A	159	860	1019	1.5396	0.265584	0.606471	554	1589	2143	1.3495	0.261659	0.574491	23	260	283	1.67054	0.344064	0.62637	0.602444	0.0213699
18S	1590	C	120	1100	1220	0.714187	0.0147392	0.416832	474	1520	1994	1.04672	0.126446	0.511539	15	293	308	0.954693	0.104788	0.489221	0.472531	0.040425
18S	1591	C	38	1130	1168	0.570421	0	0.363426	205	1605	1810	0.840137	0	0.456699	0	238	238	1.09066	0.0653252	0.522727	0.447618	0.0653507
18S	1592	C	34	1352	1386	0.0581911	0	0.0550286	241	1266	1507	0.713764	0	0.41665	1	126	127	2.01797	0.0782888	0.670387	0.380689	0.252503
18S	1593	C	68	1509	1577	0.284178	0	0	492	1074	1566	0.235808	0	0.190911	20	88	108	1.44027	0	0.592436	0.261116	0.246903
18S	1594	A	78	489	567	0.908744	0.0704977	0.476535	410	710	1120	0.43367	0	0.302678	12	56	68	1.83011	0	0.649986	0.476399	0.141788
18S	1595	U	108	497	605	0.518647	0	0.341891	541	940	1481	0.0908757	0	0	9	92	101	0.18159	0	0.154969	0.16562	0.139779
18S	1596	U	227	652	879	0.0653788	0	0	1042	1357	2399	0.526773	0	0	25	112	137	0.299597	0	0	0	0
18S	1597	C	118	1244	1362	0.467783	0	0	417	535	952	0.404104	0	0.288017	27	81	108	0.157594	0	0	0.0960058	0.135773
18S	1598	G	51	343	394	1.11488	0.0552585	0.527792	223	171	394	2.9485	0.250269	0.747218	21	18	39	1.77861	0.176473	0.645919	0.64031	0.0896682
18S	1599	U	96	392	488	0.910929	0	0.477205	462	322	784	1.29682	0	0.564928	9	20	29	4.2037	0.171176	0.813037	0.61839	0.142219
18S	1600	G	89	270	359	1.86898	0.0661474	0.652076	405	117	522	2.98084	0.327479	0.749156	9	19	28	6.22835	0.365157	0.865786	0.755673	0.0873685	1
18S	1601	A	83	202	285	3.17075	0.36564	0.760873	617	211	828	1.87896	0.272945	0.652926	11	16	27	8.65714	0.655721	0.899777	0.771192	0.101041	1
18S	1602	U	89	323	412	2.44399	0.364573	0.710138	687	387	1074	1.63947	0.322694	0.621355	23	26	49	5.61333	0.636624	0.851365	0.72762	0.0947111
18S	1603	G	772	340	1112	0.501567	0	0.334229	3315	204	3519	0.162945	0	0	229	28	257	0.511714	0.0936133	0.339369	0.224533	0.158783
18S	1604	G	1066	617	1683	0.112708	0	0.101346	4504	447	4951	0.340201	0	0	444	34	478	0.0453955	0	0	0.0337819	0.0477748
18S	1605	G	1800	1785	3585	0.449622	0	0	5159	833	5992	0.389944	0	0	713	140	853	0.427426	0	0	0	0
18S	1606	G	1587	849	2436	0.0308303	0	0	3640	420	4060	0.0591781	0	0.0558847	645	182	827	0.314761	0	0	0.0186282	0.0263443
18S	1607	A	1104	1095	2199	0.170429	0	0.145669	3298	1201	4499	0.00325185	0	0.00324203	523	227	750	0.171623	0	0	0.0496371	0.0679179
18S	1608	U	1670	1814	3484	0.264275	0	0	3634	2859	6493	0.306438	0	0	441	224	665	0.00860861	0	0	0	0
18S	1609	C	1365	3294	4659	0.459511	0	0	1178	3570	4748	0.032236	0	0.0312357	225	728	953	0.326695	0	0	0.0104119	0.0147246
18S	1610	G	690	2575	3265	0.185249	0	0	1412	3742	5154	0.0532622	0	0	163	822	985	0.361179	0	0	0	0
18S	1611	G	233	3085	3318	0.239915	0	0	224	5604	5828	0.209224	0	0	19	583	602	0.0479086	0	0.0457908	0.0152636	0.021586
18S	1612	G	261	2302	2563	0.017698	0	0	92	5277	5369	0.118477	0	0	26	739	765	0.26526	0	0	0	0
18S	1613	G	181	1497	1678	0.450169	0	0.310553	112	2882	2994	0.607475	0.0469779	0.377985	11	387	398	0.347034	0.00434779	0.258109	0.315549	0.0490667
18S	1614	A	191	1216	1407	0.613352	0	0.38034	148	3577	3725	0.203707	0	0.169271	17	279	296	0.618219	0.0156124	0.382833	0.310815	0.100092
18S	1615	U	313	1390	1703	0.165297	0	0.141921	181	4559	4740	0.150482	0	0	11	315	326	0.26823	0	0.212011	0.117977	0.0881934
18S	1616	U	184	1245	1429	0.244452	0	0.196544	175	4434	4609	0.159465	0	0	29	305	334	0.0720066	0	0.0673575	0.0879672	0.0815514
18S	1617	G	141	676	817	1.01339	0	0.503632	129	2163	2292	0.662364	0	0.398551	9	125	134	1.32765	0.0364892	0.572204	0.491462	0.0714136
18S	1618	C	992	2811	3803	0.714756	0	0	1403	7228	8631	0.691986	0	0	97	377	474	0.520608	0	0	0	0
18S	1619	A	230	481	711	0.752076	0	0.429593	360	946	1306	1.34347	0.00857581	0.573469	41	74	115	0.857184	0.079946	0.463703	0.488922	0.0613845
18S	1620	A	225	259	484	1.29803	0	0.565352	428	807	1235	1.20185	0	0.546037	28	12	40	3.65149	0.447379	0.789153	0.633514	0.110335
18S	1621	U	242	335	577	0.678643	0	0.404698	577	916	1493	0.571821	0	0.36395	53	7	60	1.68743	0.0968863	0.631751	0.4668	0.117819
18S	1622	U	952	617	1569	0.537155	0	0	2016	1344	3360	0.475275	0	0	392	21	413	0.760709	0	0	0	0
18S	1623	A	132	227	359	1.20213	0	0.546584	320	391	711	1.46681	0	0.594956	30	4	34	2.58762	0	0.727054	0.622865	0.0762737
18S	1624	U	79	113	192	2.92366	0	0.746121	158	260	418	2.8459	0	0.740443	16	0	16	5.96536	0	0.863727	0.78343	0.0568255	1
18S	1625	U	45	28	73	7.56456	0.505542	0.884636	48	174	222	5.00663	0.3191	0.83414	9	2	11	8.00926	0.298799	0.897303	0.872026	0.0272842	1
18S	1626	C	43	66	109	5.27162	0.431253	0.841772	73	192	265	4.28266	0.324862	0.811279	7	2	9	12.2156	0.658323	0.931379	0.861477	0.0509721	1
18S	1627	C	181	47	228	2.35541	0.305119	0.702889	263	581	844	0.759855	0	0.432062	30	4	34	3.76857	0.407013	0.795057	0.643336	0.154059
18S	1628	C	482	77	559	0.412659	0	0.292485	411	661	1072	0.490856	0	0.329451	41	22	63	2.07986	0.339224	0.678754	0.433563	0.174032
18S	1629	C	974	271	1245	0.396692	0	0	790	818	1608	0.140653	0	0.123377	127	64	191	0.179919	0	0.15316	0.092179	0.0663048
18S	1630	A	562	268	830	0.0863217	0	0.0795505	470	1030	1500	0.490406	0	0.329189	82	46	128	1.36693	0.217057	0.579409	0.329383	0.204066
18S	1631	U	955	533	1488	0.352892	0	0	1244	2663	3907	0.38451	0	0	242	84	326	0.0885831	0	0.0816039	0.0272013	0.0384685
18S	1632	G	648	911	1559	0.334943	0	0	853	1379	2232	0.305324	0	0.233987	253	255	508	0.226064	0	0	0.0779957	0.110303
18S	1633	A	806	747	1553	0.311118	0	0	1352	1692	3044	0.0127568	0	0.0126002	247	332	579	0.246379	0	0	0.00420007	0.00593979
18S	1634	A	285	488	773	0.538745	0	0.350414	804	1709	2513	0.338469	0	0.252953	128	284	412	0.21208	0	0.175322	0.259563	0.0716337
18S	1635	C	260	924	1184	0.0343647	0	0	1565	4961	6526	0.533393	0	0	358	471	829	0.421888	0	0	0	0
18S	1636	G	230	938	1168	0.0475905	0	0	1179	3468	4647	0.296529	0	0	264	558	822	0.415944	0	0	0	0
18S	1637	A	178	1620	1798	0.444525	0	0	1371	3899	5270	0.411628	0	0	312	443	755	0.373721	0	0	0	0
18S	1638	G	54	791	845	0.26953	0	0.212505	443	2257	2700	0.173347	0	0.147784	95	369	464	0.0242533	0	0.0237288	0.128006	0.0783261
18S	1639	G	183	225	408	1.79636	0.280142	0.642954	1569	818	2387	0.288051	0	0.223706	329	91	420	0.0554236	0	0.0526316	0.306431	0.247996
18S	1640	A	314	578	892	0.345639	0	0.257073	1587	1012	2599	0.140568	0	0.123286	251	177	428	0.0508418	0	0	0.126786	0.104979
18S	1641	A	421	432	853	0.598816	0	0.374812	1434	853	2287	0.261165	0	0.207154	166	126	292	0.323474	0	0.245045	0.27567	0.0717901
18S	1642	U	380	558	938	0.523548	0	0.343878	922	554	1476	0.817776	0.104774	0.450045	69	42	111	2.21617	0.360364	0.69099	0.494971	0.145225
18S	1643	U	389	172	561	2.03606	0.315764	0.671019	567	502	1069	1.61366	0.224822	0.617615	26	26	52	5.57778	0.58995	0.850412	0.713015	0.0995705
18S	1644	C	1010	434	1444	0.210588	0	0.174055	934	884	1818	0.428367	0	0.300015	99	65	164	0.858855	0	0.463546	0.312539	0.118516
18S	1645	C	1241	1056	2297	0.196296	0	0	1337	1139	2476	0.0434666	0	0.041672	225	90	315	0.0969761	0	0	0.0138907	0.0196444
18S	1646	C	1938	1561	3499	0.476394	0	0	2319	1668	3987	0.392792	0	0	285	111	396	0.320599	0	0	0	0
18S	1647	A	2429	546	2975	0.341204	0	0	1616	975	2591	0.00568416	0	0	183	58	241	0.179798	0	0.152933	0.0509776	0.0720933
18S	1648	G	961	434	1395	0.544683	0	0.352782	1900	524	2424	0.0457274	0	0.0437451	179	136	315	0.13917	0	0	0.132176	0.157011
18S	1649	U	3141	872	4013	0.530031	0	0	5018	1216	6234	0.664621	0	0	411	270	681	0.653438	0	0	0	0
18S	1650	A	1959	331	2290	0.0997187	0	0	1594	350	1944	0.293071	0	0.226737	109	69	178	0.665984	0	0.401099	0.209279	0.164213
18S	1651	A	1976	228	2204	0.0885261	0	0	1932	368	2300	0.0121252	0	0.0119851	192	88	280	0.00826414	0	0	0.00399502	0.00564981
18S	1652	G	766	151	917	1.17865	0.201144	0.541271	1027	197	1224	0.831673	0.0367206	0.454254	118	53	171	0.567829	0	0.363524	0.453016	0.0725702
18S	1653	U	648	554	1202	0.457421	0	0.314036	1005	605	1610	0.192482	0	0.161497	179	85	264	0.116101	0	0	0.158511	0.128222
18S	1654	G	536	304	840	0.949254	0.0387635	0.48728	579	132	711	1.58262	0.10499	0.613129	34	56	90	1.68291	0.192881	0.62985	0.576753	0.0636339
18S	1655	C	1239	741	1980	0.290622	0	0	1330	590	1920	0.213355	0	0	157	81	238	0.127476	0	0	0	0
18S	1656	G	690	488	1178	0.125549	0	0.111629	1109	117	1226	0.0746808	0	0.0695439	177	60	237	0.203595	0	0	0.0603909	0.0460295
18S	1657	G	1027	908	1935	0.427129	0	0	1202	182	1384	0.141813	0	0	171	35	206	0.0950081	0	0	0	0
18S	1658	G	349	605	954	0.146062	0	0.127563	345	513	858	0.312456	0	0.238281	63	27	90	1.12698	0.116579	0.532602	0.299482	0.170926
18S	1659	U	421	405	826	0.272068	0	0.214082	247	582	829	0.345957	0	0.257265	79	32	111	0.812798	0.0149999	0.450586	0.307311	0.102833
18S	1660	C	654	335	989	0.0285522	0	0	568	326	894	0.191086	0	0.160581	173	47	220	0.0406234	0	0	0.053527	0.0756986
18S	1661	A	287	124	411	1.37869	0.173717	0.580193	279	289	568	0.965222	0.0902407	0.491591	85	27	112	1.34523	0.152656	0.575775	0.549187	0.0407661
18S	1662	U	1156	312	1468	0.471742	0	0	753	1279	2032	0.536902	0	0	320	66	386	0.268188	0	0	0	0
18S	1663	A	293	87	380	1.22024	0.170846	0.550249	179	257	436	1.95456	0.135495	0.662053	86	15	101	2.47081	0.333394	0.713899	0.642067	0.0682884
18S	1664	A	321	67	388	1.05758	0.129761	0.514636	287	246	533	1.8319	0.108166	0.647308	147	27	174	1.82762	0	0.647654	0.603199	0.062624
18S	1665	G	519	77	596	0.28459	0	0.221831	634	825	1459	0.0922603	0	0.0845203	299	93	392	0.363189	0	0.266924	0.191092	0.0775735
18S	1666	C	526	106	632	0.273232	0	0.214863	515	519	1034	0.699968	0	0.411988	439	144	583	0.0173516	0	0	0.20895	0.168245
18S	1667	U	451	244	695	0.20463	0	0.170072	546	597	1143	0.636898	0	0.389296	495	182	677	0.0924123	0	0	0.186456	0.159351
18S	1668	U	555	505	1060	0.178678	0	0	799	985	1784	0.0952941	0	0.0870477	732	169	901	0.289899	0	0	0.0290159	0.0410347
18S	1669	G	284	325	609	0.589617	0.0741111	0.371301	263	3781	4044	0.569966	0	0	310	234	544	0.297411	0	0.229559	0.200287	0.15299
18S	1670	C	415	928	1343	0.271991	0	0	324	4377	4701	0.620556	0	0	353	2098	2451	0.798047	0	0	0	0
18S	1671	G	292	422	714	0.756239	0.0409297	0.430945	147	2458	2605	0.124282	0	0	249	168	417	0.753695	0	0.430362	0.287102	0.203012
18S	1672	U	391	1053	1444	0.162438	0	0	177	805	982	1.42391	0	0.587689	289	91	380	0.795946	0	0.443839	0.343843	0.250126
18S	1673	U	324	990	1314	0.00626109	0	0.00622684	322	1009	1331	0.797714	0	0.443923	410	39	449	0.369679	0	0.270341	0.240164	0.179958
18S	1674	G	700	643	1343	0.0665096	0	0.0624055	406	1295	1701	0.35737	0	0.263395	441	51	492	0.108362	0	0.0979465	0.141249	0.0875807
18S	1675	A	596	1045	1641	0.114508	0	0	346	982	1328	0.74059	0	0.425666	396	22	418	0.140042	0	0.123097	0.182921	0.178852
18S	1676	U	145	1244	1389	0.0965548	0	0.0881106	107	2048	2155	0.0514688	0	0	138	77	215	1.08395	0	0.5213	0.203137	0.227833
18S	1677	U	207	3206	3413	0.621106	0	0	241	5457	5698	0.750691	0	0	219	397	616	0.564398	0	0	0	0
18S	1678	A	3	283	286	4.88548	0.569992	0.830582	4	118	122	14.9309	0.69136	0.937707	2	31	33	8.01928	0.730478	0.892035	0.886775	0.0438916	1
18S	1679	A	48	1627	1675	0.0818616	0	0	134	2466	2600	0.373053	0	0	23	119	142	0.874592	0.0309703	0.468298	0.156099	0.220758
18S	1680	G	47	2042	2089	0.3163	0	0	17	791	808	1.16741	0	0.538927	24	134	158	0.503564	0	0.33632	0.291749	0.222262
18S	1681	U	6	1335	1341	0.0839874	0	0.0775334	11	1537	1548	0.0135141	0	0.0133424	7	124	131	0.683838	0	0.407954	0.166277	0.172889
18S	1682	C	10	830	840	0.718853	0	0.418506	3	976	979	0.55746	0	0.358164	2	262	264	0.251153	0	0	0.25889	0.184713
18S	1683	C	34	1250	1284	0.0686641	0	0.0642991	8	921	929	0.487204	0	0.327834	6	268	274	0.298303	0	0	0.130711	0.141837
18S	1684	C	35	1526	1561	0.212143	0	0	18	1258	1276	0.173201	0	0	20	110	130	0.407973	0	0.291339	0.0971129	0.137338
18S	1685	U	49	1864	1913	0.376588	0	0	41	1313	1354	0.244699	0	0	26	124	150	0.215011	0	0.177932	0.0593107	0.083878
18S	1686	G	67	324	391	2.27693	0.378304	0.695377	48	892	940	0.0249026	0	0	14	110	124	0.435644	0	0.305149	0.333509	0.284594
18S	1687	C	261	533	794	0.432621	0	0.302244	52	1111	1163	0.28781	0	0	30	202	232	0.319599	0	0	0.100748	0.142479
18S	1688	C	480	576	1056	0.166257	0	0.142672	87	462	549	0.613333	0	0.380594	57	249	306	0.500326	0	0	0.174422	0.156991
18S	1689	C	619	974	1593	0.255054	0	0	107	469	576	0.467514	0	0.318952	31	133	164	0.0692929	0	0	0.106317	0.150355
18S	1690	U	650	847	1497	0.165102	0	0	178	618	796	0.0670013	0	0.0628679	44	81	125	0.336243	0	0.253137	0.105335	0.107617
18S	1691	U	310	386	696	0.909326	0	0.476613	92	171	263	2.39646	0.292342	0.706364	31	28	59	2.0363	0.0710061	0.674353	0.61911	0.101605
18S	1692	U	418	153	571	1.39699	0.0170778	0.583235	219	86	305	2.06042	0.270649	0.673967	12	20	32	6.33098	0.232667	0.867177	0.708127	0.118409
18S	1693	G	338	241	579	1.45937	0.0457814	0.593808	207	172	379	1.51339	0.160905	0.602762	6	44	50	4.50501	0.310258	0.821273	0.672614	0.105181
18S	1694	U	2552	1212	3764	0.713744	0	0	1281	721	2002	0.60167	0	0	87	202	289	0.0655939	0	0.061756	0.0205853	0.0291121
18S	1695	A	579	287	866	0.614533	0	0.380898	437	249	686	0.471907	0	0.320927	10	44	54	6.55091	0.615666	0.86966	0.523828	0.245762
18S	1696	C	1348	730	2078	0.441088	0	0	1193	571	1764	0.474681	0	0	29	525	554	0.291532	0	0	0	0
18S	1697	A	489	490	979	0.199433	0	0.166414	395	537	932	0.0682506	0	0.0639542	4	242	246	0.854206	0	0.461694	0.230687	0.168617
18S	1698	C	915	886	1801	0.449821	0	0	1191	616	1807	0.465739	0	0	40	1083	1123	0.660202	0	0	0	0
18S	1699	A	149	484	633	0.627655	0	0.385993	286	368	654	0.950704	0	0.487746	11	572	583	0.214346	0	0	0.291247	0.21009
18S	1700	C	275	424	699	0.305889	0	0.234495	481	427	908	0.493143	0	0.330515	1	843	844	0.501446	0	0	0.188337	0.138824
18S	1701	C	280	526	806	0.202533	0	0	640	368	1008	0.391862	0	0.281739	3	1162	1165	0.701811	0	0	0.0939129	0.132813
18S	1702	G	69	105	174	2.53327	0.333872	0.718137	698	209	907	0.798862	0	0.444365	7	78	85	4.04599	0.450169	0.803675	0.655393	0.153251
18S	1703	C	2	12	14	32.4593	0.892643	0.97205	35	18	53	33.4342	0.922121	0.971482	0	12	12	27.7744	0.846647	0.967834	0.970455	0.00186776	1
18S	1704	C	99	35	134	2.35597	0	0.703576	1679	102	1781	0.0693166	0	0.0648573	14	88	102	2.08382	0.0233803	0.677861	0.482098	0.295221
18S	1705	C	191	61	252	0.585375	0	0.370157	3764	68	3832	0.495376	0	0	72	61	133	0.744776	0	0.428694	0.266284	0.189802
18S	1706	G	171	41	212	0.941575	0	0.48613	2144	97	2241	0.0345128	0	0.0333758	30	20	50	2.80784	0	0.741201	0.420235	0.292701
18S	1707	U	183	39	222	0.968859	0	0.493215	2386	70	2456	0.00104011	0	0.00103945	30	12	42	2.27364	0.397442	0.699499	0.397918	0.292999
18S	1708	C	170	49	219	1.29035	0.185088	0.564507	3611	135	3746	0.346906	0	0	19	30	49	0.687111	0	0.412157	0.325554	0.238456
18S	1709	G	409	29	438	0.256391	0	0.20444	2317	59	2376	0.0973683	0	0.0887629	23	24	47	0.771991	0	0.440846	0.244683	0.146527
18S	1710	C	840	54	894	0.345189	0	0	3329	15	3344	0.236117	0	0	86	20	106	0.207684	0	0	0	0
18S	1711	U	1062	108	1170	0.472018	0	0	4232	67	4299	0.460933	0	0	123	32	155	0.502137	0	0	0	0
18S	1712	A	519	35	554	0.304404	0	0.233689	2069	23	2092	0.0933747	0	0.0854378	49	17	66	0.241791	0	0.19708	0.172069	0.0630545
18S	1713	C	694	105	799	0.0872917	0	0	2189	17	2206	0.0689171	0	0	77	4	81	0.0111111	0	0	0	0
18S	1714	U	758	595	1353	0.493476	0	0	2157	107	2264	0.204665	0	0	133	16	149	0.518741	0	0	0	0
18S	1715	A	366	317	683	0.134211	0	0.118482	279	23	302	4.78636	0.582902	0.827652	45	5	50	0.63878	0	0.39451	0.446881	0.291876
18S	1716	C	590	253	843	0.102383	0	0	1589	20	1609	0.130317	0	0	87	13	100	0.219692	0	0	0	0
18S	1717	C	320	368	688	0.104225	0	0.0945118	629	28	657	0.962985	0.0198452	0.490952	33	14	47	0.831713	0	0.459287	0.34825	0.179885
18S	1718	G	236	210	446	0.756948	0.110723	0.43138	258	53	311	2.54124	0.36425	0.718263	21	7	28	2.21149	0.288235	0.696093	0.615245	0.130327
18S	1719	A	277	323	600	0.584304	0	0.369196	421	60	481	1.13859	0.0717879	0.532919	44	3	47	1.17639	0.104033	0.545747	0.482621	0.0803744
18S	1720	U	272	263	535	0.986401	0	0.497044	395	114	509	0.967603	0.0587462	0.492258	37	11	48	1.42721	0.227992	0.59299	0.527431	0.0463988
18S	1721	U	461	186	647	0.74501	0	0.427315	519	586	1105	0.176532	0	0	63	30	93	0.373404	0.0244825	0.274005	0.233773	0.176755
18S	1722	G	639	162	801	0.621211	0	0.383472	627	236	863	0.21232	0	0.175303	98	22	120	0.205969	0	0.17197	0.243581	0.0989269
18S	1723	G	723	225	948	0.53112	0.0102477	0.347122	980	85	1065	0.0129039	0	0.0127513	178	19	197	0.232155	0	0	0.119958	0.160714
18S	1724	A	857	411	1268	0.279713	0	0.218709	1053	82	1135	0.18258	0	0.154506	186	13	199	0.132111	0	0	0.124405	0.0917896
18S	1725	U	2041	1857	3898	0.624425	0	0	1366	205	1571	0.0142918	0	0.0140992	237	25	262	0.314744	0	0	0.00469975	0.00664644
18S	1726	G	1661	324	1985	0.114781	0	0	1519	132	1651	0.0706013	0	0.0659828	229	15	244	0.221361	0	0	0.0219943	0.0311046
18S	1727	G	1495	143	1638	0.141055	0	0.123684	972	230	1202	0.778821	0.0671348	0.438035	210	62	272	0.289866	0	0	0.18724	0.184387
18S	1728	U	1026	1690	2716	0.344829	0	0	973	694	1667	0.386111	0	0.278678	166	60	226	0.110426	0	0	0.0928925	0.13137
18S	1729	U	783	1387	2170	0.162147	0	0	664	1098	1762	0.512491	0.0585635	0.338966	133	43	176	0.142059	0	0.125007	0.154658	0.139962
18S	1730	U	1793	736	2529	0.319816	0	0	1487	3139	4626	0.432733	0	0	245	25	270	0.329807	0	0	0	0
18S	1731	A	989	343	1332	0.306068	0	0.234478	1429	2896	4325	0.338694	0	0	126	11	137	0.343961	0.0537363	0.257318	0.163932	0.116292
18S	1732	G	699	124	823	0.892665	0.165123	0.471947	821	1174	1995	0.685605	0.0238729	0.406862	94	22	116	0.570845	0.055559	0.365388	0.414732	0.043857
18S	1733	U	933	525	1458	0.0433326	0	0	1082	3485	4567	0.273283	0	0	94	55	149	0.267852	0	0.212381	0.0707937	0.100117
18S	1734	G	1050	249	1299	0.0871453	0	0.0802165	1777	1158	2935	0.295001	0	0.22786	135	46	181	0.159524	0	0.138232	0.148769	0.0607338
18S	1735	A	537	331	868	0.613272	0.00230766	0.380413	1138	3931	5069	0.245277	0	0	75	13	88	1.78727	0.227777	0.643821	0.341411	0.264282
18S	1736	G	742	303	1045	0.285766	0	0.222419	2269	1439	3708	0.140137	0	0.122941	102	20	122	1.26929	0.182854	0.561344	0.302235	0.187665
18S	1737	G	451	168	619	1.21525	0.236975	0.548984	1660	1038	2698	0.604504	0.104529	0.376841	91	16	107	1.96543	0.408303	0.664857	0.530227	0.118328
18S	1738	C	543	221	764	0.8113	0.128151	0.448234	2599	1764	4363	0.0643726	0	0	277	21	298	0.109216	0	0.09876	0.182331	0.192296
18S	1739	C	1219	246	1465	0.0847052	0	0	3525	1425	4950	0.189116	0	0	457	25	482	0.29181	0	0	0	0
18S	1740	C	2257	340	2597	0.538487	0	0	4104	1236	5340	0.291999	0	0	618	59	677	0.497558	0	0	0	0
18S	1741	U	1751	263	2014	0.367224	0	0	2914	2702	5616	0.358277	0	0	522	17	539	0.31037	0	0	0	0
18S	1742	C	1189	305	1494	0.118343	0	0	2823	2555	5378	0.371862	0	0	497	56	553	0.314681	0	0	0	0
18S	1743	G	1536	144	1680	0.252727	0	0	1936	1151	3087	0.0955383	0	0.0872325	534	71	605	0.391401	0	0	0.0290775	0.0411218
18S	1744	G	977	113	1090	0.2674	0	0.211136	1046	935	1981	0.692791	0.148424	0.409382	235	49	284	0.391462	0.0372125	0.282043	0.300853	0.0820192
18S	1745	A	619	100	719	1.0002	0.14315	0.500398	799	654	1453	1.13925	0.212037	0.532717	224	45	269	0.380905	0.0409082	0.276579	0.436565	0.113894
18S	1746	U	444	227	671	1.12755	0.164914	0.530346	517	883	1400	1.02999	0.143056	0.507564	75	148	223	0.52877	0.0498464	0.346892	0.461601	0.0816427
18S	1747	C	390	933	1323	0.00821584	0	0	579	1222	1801	0.3986	0	0.285113	72	237	309	0.0754839	0	0	0.0950375	0.134403
18S	1748	G	208	596	804	0.641118	0.012258	0.390955	424	2372	2796	0.251365	0	0	54	192	246	0.0304094	0	0.0296283	0.140195	0.177727
18S	1749	G	244	629	873	0.480244	0	0.324687	879	1031	1910	0.00352928	0	0.0035187	34	151	185	0.199403	0	0.167	0.165069	0.131123
18S	1750	C	352	2154	2506	0.563462	0	0	1151	2090	3241	0.50756	0	0	42	186	228	0.213052	0	0	0	0
18S	1751	C	49	1621	1670	0.28849	0	0	218	1330	1548	0.0876193	0	0.0806084	7	167	174	0.0350476	0	0	0.0268695	0.0379992
18S	1752	C	61	1460	1521	0.202168	0	0	541	1528	2069	0.236355	0	0	24	122	146	0.0568405	0	0.0541319	0.018044	0.025518
18S	1753	C	57	1670	1727	0.323026	0	0	576	929	1505	0.0709901	0	0.0663257	19	79	98	0.538721	0.052938	0.352423	0.139583	0.152917
18S	1754	G	39	552	591	1.05128	0.128269	0.512921	189	348	537	2.03242	0.340792	0.670642	26	30	56	1.46218	0.27045	0.598118	0.593894	0.0644586
18S	1755	C	36	597	633	0.801858	0.0350154	0.445407	94	505	599	1.496	0.201818	0.599759	19	44	63	1.03576	0.152815	0.512719	0.519295	0.0631854
18S	1756	C	104	947	1051	0.0198669	0	0	281	320	601	1.40292	0.169279	0.584243	9	69	78	0.545992	0	0.356081	0.313441	0.240414
18S	1757	G	116	777	893	0.0383669	0	0.0369891	326	667	993	0.312061	0	0.238023	9	121	130	0.108736	0	0	0.0916707	0.104583
18S	1758	G	351	783	1134	0.279285	0	0	1246	760	2006	0.405099	0	0	47	76	123	0.0620968	0	0	0	0
18S	1759	G	287	570	857	0.0413364	0	0	1371	792	2163	0.453163	0	0	28	183	211	0.493501	0	0	0	0
18S	1760	G	174	240	414	0.983373	0.155517	0.496412	690	549	1239	0.0948656	0	0.0867097	37	47	84	0.49268	0	0.332686	0.305269	0.16838
18S	1761	U	185	197	382	1.88961	0	0.654524	658	507	1165	0.690499	0	0.408666	44	76	120	0.551974	0	0.357563	0.473585	0.129633
18S	1762	C	256	317	573	1.01918	0	0.505186	853	409	1262	0.675394	0	0.403316	33	42	75	1.75687	0.0198282	0.640326	0.516276	0.0970762
18S	1763	G	142	754	896	0.357537	0	0.263589	569	578	1147	1.02077	0	0.505357	26	194	220	0.051634	0	0	0.256315	0.206375
18S	1764	G	114	533	647	1.09901	0	0.523969	673	584	1257	0.963204	0	0.490827	12	86	98	1.43827	0	0.592327	0.535708	0.0422603
18S	1765	C	377	1068	1445	0.0815891	0	0	925	900	1825	0.373956	0	0.272283	34	93	127	0.983333	0	0.497759	0.256681	0.203509
18S	1766	C	479	444	923	0.632335	0	0.387638	959	1451	2410	0.0965068	0	0.0880462	55	102	157	0.73903	0	0.426519	0.300734	0.151229
18S	1767	C	3178	2471	5649	0.814399	0	0	4079	7045	11124	0.840579	0	0	451	759	1210	0.849023	0	0	0	0
18S	1768	A	125	789	914	0.783509	0	0.439577	312	937	1249	1.405	0	0.584393	26	101	127	1.62899	0.0157713	0.621473	0.548481	0.0784806
18S	1769	C	171	1403	1574	0.0153792	0	0.0151557	142	1838	1980	0.511263	0	0.338415	14	145	159	1.23229	0	0.55358	0.302383	0.221282
18S	1770	G	103	1427	1530	0.0359242	0	0.0347003	177	1583	1760	0.716411	0	0.417527	17	208	225	0.62355	0	0.385115	0.279114	0.173333
18S	1771	G	106	552	658	1.52871	0.00486959	0.604905	136	1401	1537	0.939069	0	0.484451	21	151	172	1.25883	0.0971757	0.558723	0.54936	0.0496188
18S	1772	C	181	1394	1575	0.0156796	0	0	137	3307	3444	0.21969	0	0	19	369	388	0.012625	0	0	0	0
18S	1773	C	435	696	1131	0.549755	0	0.354939	180	2162	2342	0.177251	0	0.150618	56	393	449	0.0848642	0	0	0.168519	0.145455
18S	1774	C	219	795	1014	0.672655	0.00648341	0.402385	166	2805	2971	0.250699	0	0	24	553	577	0.324779	0	0	0.134128	0.189686
18S	1775	U	200	1835	2035	0.11498	0	0	189	3453	3642	0.378549	0	0	34	477	511	0.121224	0	0	0	0
18S	1776	G	184	1019	1203	0.780408	0.0806783	0.438536	211	1800	2011	0.215214	0	0.177172	46	406	452	0.0777532	0	0.0722919	0.229333	0.154
18S	1777	G	743	317	1060	1.51073	0.2138	0.601936	523	398	921	2.05634	0.308971	0.67305	145	157	302	0.953319	0.0786553	0.488877	0.587954	0.0758356
18S	1778	C	1458	578	2036	0.45621	0.00937556	0.313392	1264	408	1672	0.701302	0.032117	0.41236	221	135	356	0.752786	0.0654071	0.430167	0.385306	0.0513683
18S	1779	G	3814	471	4285	0.298507	0	0	2588	167	2755	0.00664812	0	0.0066066	669	48	717	0.158805	0	0	0.0022022	0.00311438
18S	1780	G	3324	199	3523	0.0153897	0	0	2486	125	2611	0.141203	0	0.123773	797	28	825	0.262012	0	0	0.0412577	0.0583473
18S	1781	A	3411	292	3703	0.012146	0	0.0120035	2738	738	3476	0.135848	0	0	776	41	817	0.255365	0	0	0.00400116	0.00565849
18S	1782	G	3997	324	4321	0.0582086	0	0	1468	633	2101	0.61627	0.0281534	0.381404	447	42	489	0.345374	0	0.257102	0.212835	0.158823
18S	1783	C	7887	431	8318	0.526069	0	0	5115	1442	6557	0.514923	0	0	1505	64	1569	0.654855	0	0	0	0
18S	1784	G	4374	241	4615	0.011891	0	0.0117538	2593	338	2931	0.333356	0	0.250077	453	29	482	0.38461	0	0.278191	0.180007	0.119525
18S	1785	C	2991	200	3191	0.569528	0.0693317	0.362938	2358	799	3157	0.295074	0	0.227899	301	39	340	0.948159	0.0983745	0.487429	0.359422	0.105982
18S	1786	U	4268	316	4584	0.0745499	0	0.0693918	3731	639	4370	0.0323216	0	0	447	19	466	0.32296	0	0.244515	0.104636	0.102887
18S	1787	G	3346	172	3518	0.463096	0.0588677	0.316579	2545	962	3507	0.306142	0	0.234437	324	27	351	0.690246	0	0.409058	0.320025	0.0713301
18S	1788	A	6431	202	6633	0.242396	0	0	5373	478	5851	0.216184	0	0	602	44	646	0.16397	0	0	0	0
18S	1789	G	5152	158	5310	0.0259713	0	0.0253185	4343	1011	5354	0.031053	0	0	615	31	646	0.165001	0	0	0.00843949	0.0119352
18S	1790	A	5264	425	5689	0.0555536	0	0	4365	488	4853	0.103619	0	0.0939077	526	37	563	0.123128	0	0	0.0313026	0.0442685
18S	1791	A	4360	614	4974	0.128835	0	0.114151	3499	586	4085	0.410192	0.0358973	0.290927	298	43	341	0.525309	0.0862366	0.345056	0.250045	0.0985995
18S	1792	G	4707	539	5246	0.123901	0	0.110261	4847	1657	6504	0.0901443	0	0	389	70	459	0.132947	0	0.117572	0.0759442	0.0537835
18S	1793	A	4186	457	4643	0.291963	0	0.226022	4570	970	5540	0.125595	0	0.111599	332	60	392	0.340288	0.023225	0.254375	0.197332	0.0617175
18S	1794	C	6093	1465	7558	0.248729	0	0	5530	1279	6809	0.0794208	0	0	446	177	623	0.195922	0	0	0	0
18S	1795	G	8027	485	8512	0.379687	0	0	7886	2600	10486	0.452718	0	0	498	145	643	0.268858	0	0	0	0
18S	1796	G	5826	221	6047	0.130405	0	0	5073	789	5862	0.0461728	0	0.0441422	483	63	546	0.17465	0	0	0.0147141	0.0208088
18S	1797	U	5497	291	5788	0.154772	0	0	5301	793	6094	0.0222988	0	0	423	60	483	0.10489	0	0	0	0
18S	1798	C	6789	644	7433	0.435145	0	0	7752	890	8642	0.387764	0	0	432	132	564	0.308299	0	0	0	0
18S	1799	G	3150	235	3385	0.215643	0	0.177433	4692	631	5323	0.0319455	0	0	321	49	370	0.0219527	0	0.0215379	0.0663237	0.0790567
18S	1800	A	2736	171	2907	0.247432	0	0.198408	4319	354	4673	0.0106	0	0.010491	332	41	373	0.0724896	0	0	0.069633	0.0911583
18S	1801	A	1339	96	1435	1.18743	0.182346	0.543015	2661	156	2817	0.543143	0	0.352053	139	4	143	1.33287	0.271334	0.573049	0.489372	0.0978706
18S	1802	C	1326	101	1427	0.833458	0	0.454756	2839	414	3253	0.138862	0	0.121963	147	45	192	0.678987	0	0.405655	0.327458	0.146683
18S	1803	U	1317	130	1447	0.514288	0	0.339779	3388	529	3917	0.182843	0	0	232	40	272	0.156777	0	0.135959	0.158579	0.139633
18S	1804	U	35	20	55	35.5018	0.870589	0.97308	178	31	209	14.3173	0.809084	0.935005	2	0	2	120.822	0.976526	0.994513	0.967533	0.0246085	1
18S	1805	G	309	403	712	1.33653	0.100781	0.572358	908	465	1373	0.879136	0.0160907	0.468022	57	145	202	0.811932	0.0485993	0.449325	0.496568	0.0541324
18S	1806	A	246	698	944	0.932451	0	0.482787	1334	424	1758	0.397701	0	0.284655	131	96	227	0.921979	0.0960634	0.4808	0.416081	0.0929355
18S	1807	C	70	1105	1175	0.733135	0	0.423219	383	1144	1527	0.661504	0	0.398292	66	242	308	0.731356	0.0605346	0.423209	0.414907	0.011748
18S	1808	U	91	3237	3328	0.351023	0	0	679	3472	4151	0.422147	0	0	122	670	792	0.294606	0	0	0	0
18S	1809	A	74	1301	1375	1.17271	0.0308811	0.539925	347	1473	1820	0.632705	0	0.38765	86	552	638	0.0295949	0	0.0287879	0.318788	0.214277
18S	1810	U	68	2072	2140	0.611609	0	0.379612	372	1392	1764	0.916034	0.0195414	0.47823	58	674	732	0.0132484	0	0	0.285947	0.206165
18S	1811	C	39	2229	2268	0.7658	0.112866	0.433793	211	1127	1338	1.89529	0.336531	0.654781	29	708	737	0.0841614	0	0.0777252	0.388766	0.237724
18S	1812	U	90	6040	6130	0.321264	0	0	439	4287	4726	0.183278	0	0	68	1174	1242	0.362689	0	0	0	0
18S	1813	A	55	5097	5152	0.0968152	0	0	329	4880	5209	0.189448	0	0	74	1537	1611	0.51422	0	0	0	0
18S	1814	G	146	5300	5446	0.0931032	0	0	604	4080	4684	0.0265955	0	0	83	654	737	0.196281	0	0.164262	0.0547541	0.077434
18S	1815	A	242	8844	9086	0.439364	0	0	1019	6115	7134	0.351581	0	0	118	730	848	0.00982856	0	0.00974426	0.00324809	0.00459349
18S	1816	G	733	6165	6898	0.187573	0	0	2339	6007	8346	0.438989	0	0	397	511	908	0.0924459	0	0	0	0
18S	1817	G	351	4935	5286	0.123998	0	0.110337	1269	3104	4373	0.214378	0	0.176566	356	403	759	0.0685673	0	0.0642466	0.11705	0.0460994
18S	1818	A	777	5863	6640	0.101954	0	0	2026	2087	4113	0.373705	0	0.27209	405	231	636	0.247549	0	0.198678	0.156923	0.114937
18S	1819	A	1140	2104	3244	0.956131	0.14088	0.488864	2795	2841	5636	0.00519583	0	0.00516988	478	187	665	0.118552	0	0.106129	0.200054	0.208337
18S	1820	G	526	3198	3724	0.690765	0.0544734	0.408617	831	2559	3390	0.852154	0.143335	0.460161	225	196	421	0.84139	0.13157	0.457521	0.4421	0.0237006
18S	1821	U	1172	10474	11646	0.533659	0	0	2417	5623	8040	0.254818	0	0	586	283	869	0.146194	0	0	0	0
18S	1822	A	821	3485	4306	0.40201	0	0.286786	1593	2098	3691	0.815002	0.147059	0.449104	380	137	517	0.568726	0.0379358	0.362987	0.366292	0.0663072
18S	1823	A	914	3784	4698	0.233473	0	0.189314	1945	2838	4783	0.351805	0	0.260288	386	230	616	0.310031	0	0.236952	0.228851	0.0295361
18S	1824	A	1367	5012	6379	0.0774817	0	0	2681	5164	7845	0.1608	0	0	436	193	629	0.376032	0	0.273588	0.0911961	0.128971
18S	1825	A	1792	4676	6468	0.114146	0	0	4214	4225	8439	0.184229	0	0	693	74	767	0.192245	0	0.161423	0.0538076	0.0760954
18S	1826	G	4001	1191	5192	0.119988	0	0.107152	9207	1739	10946	0.378454	0	0	1712	87	1799	0.535167	0	0	0.0357174	0.050512
18S	1827	U	2726	3787	6513	0.115723	0	0	4266	3302	7568	0.0552106	0	0.0523284	742	172	914	0.160474	0	0.138413	0.0635805	0.0570644
18S	1828	C	2258	2382	4640	0.198135	0	0.165399	4057	4396	8453	0.0403438	0	0	848	285	1133	0.0355379	0	0	0.0551331	0.07797
18S	1829	G	952	2637	3589	0.592476	0.0292455	0.372112	1693	1086	2779	2.39972	0.426877	0.705932	300	350	650	0.904711	0.10566	0.475369	0.517805	0.139546
18S	1830	U	1927	8965	10892	0.547929	0	0	4018	5928	9946	0.054462	0	0	811	598	1409	0.0837667	0	0	0	0
18S	1831	A	1488	1897	3385	0.640585	0.0135806	0.390532	3581	4303	7884	0.266086	0	0.210185	929	297	1226	0.155402	0	0.134595	0.245104	0.107364
18S	1832	A	1364	1214	2578	1.07829	0.0867536	0.518933	3844	3571	7415	0.388693	0	0.279925	673	179	852	0.821271	0.157242	0.451223	0.416694	0.100583
18S	1833	C	4698	2344	7042	0.354216	0	0	10090	7099	17189	0.470834	0	0	2065	264	2329	0.415861	0	0	0	0
18S	1834	A	3489	729	4218	0.0589898	0	0.0557163	7180	2997	10177	0.0406137	0	0	1326	127	1453	0.00191808	0	0.00191572	0.0192107	0.0258252
18S	1835	A	4559	688	5247	0.243339	0	0	10609	3217	13826	0.352777	0	0	1522	153	1675	0.175663	0	0	0	0
18S	1836	G	5882	500	6382	0.458947	0	0	13886	1756	15642	0.459384	0	0	2257	353	2610	0.530563	0	0	0	0
18S	1837	G	2763	140	2903	0.0579201	0	0.0547669	7528	1381	8909	0.0617907	0	0	1653	143	1796	0.32281	0	0	0.0182556	0.0258173
18S	1838	U	1877	472	2349	0.169626	0	0.145079	7076	893	7969	0.0413286	0	0	1626	47	1673	0.320795	0	0	0.0483597	0.0683909
18S	1839	U	876	218	1094	1.3054	0.226673	0.56646	4472	404	4876	0.464088	0.0593347	0.317025	425	88	513	1.27441	0.251516	0.560804	0.48143	0.116275
18S	1840	U	571	269	840	1.39444	0.175756	0.582655	1755	869	2624	1.30324	0.239286	0.565923	266	20	286	2.56481	0.377473	0.720184	0.622921	0.0691139
18S	1841	C	412	125	537	2.15628	0.203204	0.683574	1349	762	2111	1.46562	0.191205	0.594537	104	37	141	5.50243	0.55598	0.847129	0.708413	0.104605
18S	1842	C	465	159	624	1.20316	0	0.546504	2013	761	2774	0.532072	0	0.347371	150	136	286	1.87995	0.123145	0.653562	0.515812	0.126872
18S	1843	G	133	342	475	1.29321	0.093062	0.564447	665	1289	1954	0.818016	0.0363977	0.450077	33	517	550	0.251059	0	0.200969	0.405164	0.15175
18S	1844	U	80	752	832	0.139643	0	0.122661	345	2702	3047	0.0241579	0	0	32	938	970	0.406992	0	0	0.040887	0.057823
18S	1845	A	86	443	529	0.752914	0.124927	0.429984	280	2591	2871	0.0798321	0	0	35	600	635	0.136792	0	0	0.143328	0.202696
18S	1846	G	92	870	962	0.0280489	0	0	122	1618	1740	0.535676	0.0651209	0.348951	22	551	573	0.0415021	0	0	0.116317	0.164497
18S	1847	G	27	814	841	0.239351	0	0.193311	97	1726	1823	0.477461	0.043076	0.323283	5	413	418	0.366773	0	0.268819	0.261804	0.0532922
18S	1848	U	23	1604	1627	0.28964	0	0	69	3594	3663	0.276519	0	0	6	963	969	0.460985	0	0	0	0
18S	1849	G	8	1525	1533	0.181943	0	0	14	4106	4120	0.378959	0	0	1	836	837	0.382591	0	0	0	0
18S	1850	A	6	1041	1047	0.377863	0	0.274428	20	1865	1885	0.494892	0	0.331173	0	486	486	0.100274	0	0.0913057	0.232302	0.102356
18S	1851	A	2	888	890	0.769473	0.0601768	0.435136	12	1857	1869	0.450309	0	0.310606	1	218	219	1.40884	0.240591	0.585968	0.443903	0.112587
18S	1852	C	9	1550	1559	0.0111182	0	0.011003	16	2984	3000	0.157847	0	0	1	270	271	0.843096	0.0729422	0.458349	0.156451	0.213522
18S	1853	C	18	1784	1802	0.118771	0	0	23	2794	2817	0.10412	0	0	6	335	341	0.484665	0	0.327092	0.109031	0.154193
18S	1854	U	0	3460	3460	0.588722	0	0	0	4737	4737	0.516498	0	0	0	518	518	0.0137016	0	0.0135421	0.00451404	0.00638381
18S	1855	G	0	1184	1184	0.390858	0	0.28119	0	1466	1466	0.791222	0.0684699	0.44189	0	186	186	1.95704	0.299181	0.663023	0.462034	0.156532
18S	1856	C	0	2086	2086	0.278912	0	0	0	2016	2016	0.205586	0	0.170598	0	586	586	0.132841	0	0	0.056866	0.0804206
18S	1857	G	0	1985	1985	0.257351	0	0	0	1120	1120	1.29312	0.2091	0.564133	0	636	636	0.193075	0	0	0.188044	0.265935
18S	1858	G	0	979	979	0.626009	0.052731	0.385239	0	2022	2022	0.431543	0	0.301557	0	427	427	0.365888	0	0.268334	0.318377	0.0491857
18S	1859	A	0	904	904	0.869073	0	0.46525	0	1725	1725	1.18577	0	0.542638	0	944	944	0.29833	0	0	0.335963	0.239653
18S	1860	A	0	1083	1083	0.497724	0	0.332525	0	2693	2693	0.479518	0	0.324186	0	1103	1103	0.375503	0	0	0.218904	0.154826
18S	1861	G	0	1079	1079	0.526636	0	0.345174	0	4008	4008	0.0835121	0	0.0770931	0	480	480	0.802079	0	0.445599	0.289289	0.155546
18S	1862	G	0	1304	1304	0.801464	0	0.445085	0	2239	2239	1.89978	0	0.655247	0	495	495	1.25195	0	0.556438	0.552257	0.0858489
18S	1863	A	0	1014	1014	1.43858	0	0.590163	0	2834	2834	1.45828	0	0.593296	0	293	293	3.0291	0.129054	0.752441	0.6453	0.0757708
18S	1864	U	0	1954	1954	0	0	0	0	9638	9638	0	0	0	0	789	789	0	0	0	0	0
18S	1865	C	0	3990	3990	0	0	0	0	16334	16334	0	0	0	0	2539	2539	0	0	0	0	0
18S	1866	A	0	1007	1007	0	0	0	0	3852	3852	0	0	0	0	685	685	0	0	0	0	0
18S	1867	U	0	3480	3480	0	0	0	0	8501	8501	0	0	0	0	2060	2060	0	0	0	0	0
18S	1868	U	0	13391	13391	0	0	0	0	30342	30342	0	0	0	0	4185	4185	0	0	0	0	0
18S	1869	A	0	184	184	0	0	0	0	313	313	0	0	0	0	65	65	0	0	0	0	0
28S	1	C	4237	0	4237	0	0	0	6160	0	6160	0	0	0	858	0	858	0	0	0	0	0
28S	2	G	834	0	834	0	0	0	1254	0	1254	0	0	0	226	0	226	0	0	0	0	0
28S	3	C	660	0	660	0	0	0	1122	0	1122	0	0	0	186	0	186	0	0	0	0	0
28S	4	G	999	0	999	0	0	0	1192	0	1192	0	0	0	121	0	121	0	0	0	0	0
28S	5	A	841	0	841	0	0	0	934	0	934	0	0	0	77	0	77	0	0	0	0	0
28S	6	C	997	0	997	0	0	0	871	0	871	0	0	0	82	0	82	0	0	0	0	0
28S	7	C	1488	0	1488	0.933206	0.0448531	0.482892	965	0	965	0.709892	0	0.415419	129	0	129	1.27872	0	0.563057	0.487123	0.0603473
28S	8	U	2064	0	2064	0.76679	0	0.434121	1150	0	1150	0.257226	0.0109619	0.204739	147	0	147	1.18934	0.121064	0.544923	0.394594	0.141664
28S	9	C	3794	0	3794	0.120114	0	0.107259	1804	0	1804	0.18381	0	0	264	0	264	0.488218	0	0.328889	0.145383	0.136948
28S	10	A	4535	0	4535	0.0643004	0	0.0604282	1591	0	1591	0.0196538	0	0	274	0	274	0.702909	0.0774483	0.413653	0.158027	0.182431
28S	11	G	7209	0	7209	0.301321	0	0	2583	0	2583	0.431876	0	0	712	0	712	0.331697	0	0	0	0
28S	12	A	4625	0	4625	0.280819	0	0.219286	1853	0	1853	0.131865	0	0	630	0	630	0.126096	0	0	0.0730954	0.103373
28S	13	U	6672	0	6672	0.098966	0	0	1215	0	1215	0.437363	0	0.304456	468	0	468	0.298673	0	0.230362	0.178272	0.129636
28S	14	C	14746	0	14746	0.644774	0	0	2111	0	2111	0.168408	0	0	1063	0	1063	0.461059	0	0	0	0
28S	15	A	8573	4	8577	0.31716	0	0	2170	9	2179	0.158364	0	0	1213	3	1216	0.527947	0	0	0	0
28S	16	G	5411	26	5437	0.079915	0	0.0740138	1292	13	1305	0.505836	0.0548887	0.336088	817	13	830	0.265664	0	0	0.136701	0.14419
28S	17	A	3928	21	3949	0.434239	0	0.30282	894	26	920	1.37423	0.27049	0.579076	436	7	443	0.442017	0	0.307006	0.396301	0.129253
28S	18	C	6253	96	6349	0.239697	0	0	1533	218	1751	0.271017	0	0.213324	602	35	637	0.0905434	0	0	0.0711081	0.100562
28S	19	G	2468	205	2673	0.794939	0.0658219	0.44297	1822	228	2050	0.32421	0	0.244923	233	30	263	1.24579	0.24202	0.55566	0.414518	0.128443
28S	20	U	2328	423	2751	0.560707	0	0.359349	2664	401	3065	0.206549	0	0.171236	320	85	405	0.435413	0	0.303858	0.278147	0.0789192
28S	21	G	1704	297	2001	0.791925	0.109441	0.442064	2338	351	2689	0.905229	0	0.475222	364	62	426	0.401119	0	0.286764	0.40135	0.0821474
28S	22	G	1583	217	1800	0.838294	0.132321	0.456155	1905	300	2205	2.17426	0.203179	0.685064	315	15	330	1.03682	0.0275542	0.509796	0.550338	0.09775
28S	23	C	2797	281	3078	0.0208545	0	0	4167	251	4418	0.848918	0.0315824	0.459199	406	40	446	0.578424	0	0.366977	0.275392	0.198338
28S	24	G	2163	325	2488	0.260261	0	0.206579	3413	402	3815	1.5744	0.278678	0.611622	359	128	487	0.640301	0.0285079	0.390844	0.403015	0.165582
28S	25	A	1249	968	2217	0.484626	0.0541538	0.326529	2349	7214	9563	0.170312	0	0.14554	312	183	495	0.917921	0.151813	0.479106	0.317058	0.136342
28S	26	C	722	2518	3240	0.0539203	0	0.0511766	1000	17060	18060	0.354262	0	0	115	856	971	0.0704618	0	0.0658871	0.0390212	0.0282382
28S	27	C	1171	2170	3341	0.0920872	0	0.0843453	1796	19256	21052	0.41343	0	0	273	1243	1516	0.270578	0	0	0.0281151	0.0397608
28S	28	C	1598	2956	4554	0.168494	0	0	2094	23346	25440	0.510991	0	0	417	1706	2123	0.478515	0	0	0	0
28S	29	G	594	2448	3042	0.438814	0.0511241	0.305053	984	12279	13263	0.0686285	0	0.0642257	165	778	943	0.399094	0	0.285468	0.218249	0.109204
28S	30	C	268	4533	4801	0.0276621	0	0	763	13591	14354	0.0220318	0	0	38	1398	1436	0.088425	0	0	0	0
28S	31	U	196	7086	7282	0.161879	0	0	210	22130	22340	0.398554	0	0	22	2322	2344	0.440535	0	0	0	0
28S	32	G	109	4641	4750	0.496256	0	0.331712	41	11408	11449	0.20458	0	0.169848	9	1558	1567	0.106952	0	0	0.167186	0.135434
28S	33	A	156	4440	4596	0.718652	0	0.418202	201	8372	8573	0.477599	0	0.323252	24	1414	1438	0.0555633	0	0	0.247151	0.17901
28S	34	A	77	4500	4577	0.828821	0	0.453254	152	6582	6734	0.668998	0	0.400874	14	646	660	1.03947	0.0539388	0.510055	0.454727	0.0445851
28S	35	U	115	6967	7082	0.237004	0	0.191617	144	7600	7744	0.230216	0	0.187154	11	1089	1100	0.080331	0	0.0744203	0.151064	0.0542258
28S	36	U	143	9199	9342	0.0483844	0	0	137	8241	8378	0.0011802	0	0	17	917	934	0.213369	0	0.176004	0.0586678	0.0829689
28S	37	U	233	30254	30487	0.762168	0	0	227	17627	17854	0.649913	0	0	26	2383	2409	0.633638	0	0	0	0
28S	38	A	24	7792	7816	0.236398	0	0.191219	58	2700	2758	1.31254	0.121841	0.567664	7	614	621	0.483494	0	0.326269	0.361717	0.155714
28S	39	A	63	9867	9930	0.0784625	0	0	89	2592	2681	1.0136	0	0.503469	7	491	498	0.622801	0	0.384256	0.295909	0.214824
28S	40	G	47	3701	3748	1.5637	0	0.610002	61	1091	1152	3.17405	0.153437	0.760582	4	329	333	1.17578	0	0.54114	0.637241	0.0916343
28S	41	C	286	8916	9202	0.0638149	0	0	396	3667	4063	0.0680556	0	0	62	672	734	0.173122	0	0	0	0
28S	42	A	52	2801	2853	2.06458	0	0.673768	60	599	659	4.26934	0	0.810456	7	185	192	1.98446	0	0.666087	0.71677	0.06632
28S	43	U	483	16037	16520	0.613828	0	0	776	3506	4282	0.442584	0	0	58	746	804	0.48029	0	0	0	0
28S	44	A	79	2930	3009	1.0348	0.00237577	0.508633	113	374	487	2.67106	0.270717	0.728006	15	97	112	2.11593	0.254374	0.681003	0.639214	0.0943073
28S	45	U	97	3795	3892	0.391284	0	0.281291	111	1275	1386	0.0958664	0	0.0875376	17	144	161	0.843278	0	0.459026	0.275951	0.151706
28S	46	U	317	4952	5269	0.135794	0	0	345	1108	1453	0.039355	0	0	26	331	357	0.345996	0	0	0	0
28S	47	A	120	4067	4187	0.04714	0	0.0450281	70	261	331	3.8088	0.19942	0.792544	8	100	108	1.38481	0	0.582922	0.473498	0.314828
28S	48	G	71	2353	2424	0.640985	0	0.390708	73	266	339	3.45033	0.204025	0.77581	4	91	95	1.75961	0	0.640045	0.602188	0.15948
28S	49	U	71	2491	2562	0.427429	0	0.299522	40	860	900	0.697336	0	0.41111	0	73	73	2.83498	0	0.741857	0.484163	0.187826
28S	50	C	186	1728	1914	0.488779	0.0392546	0.328424	147	771	918	0.746572	0.00517648	0.427716	3	146	149	0.821556	0	0.452675	0.402939	0.0536662
28S	51	A	106	1903	2009	0.383223	0	0.27715	101	1347	1448	0.332428	0	0.24962	0	112	112	1.82163	0.164697	0.647626	0.391466	0.181481
28S	52	G	88	1529	1617	0.65754	0.0595818	0.396844	206	1733	1939	0.0702635	0	0.0656823	1	56	57	5.30939	0.600445	0.843812	0.435446	0.318841
28S	53	C	83	3450	3533	0.36644	0	0	232	3338	3570	0.411509	0	0	11	592	603	0.453532	0	0	0	0
28S	54	G	210	2139	2349	0.0596076	0	0	521	1955	2476	0.0222357	0	0	10	914	924	0.649093	0	0	0	0
28S	55	G	407	1237	1644	0.332084	0	0.24941	312	1278	1590	0.671758	0	0.401978	14	413	427	0.0700156	0	0	0.21713	0.165687
28S	56	A	475	1740	2215	0.0965203	0	0	375	3902	4277	0.437393	0	0	25	483	508	0.233988	0	0	0	0
28S	57	G	405	2916	3321	0.472159	0	0	671	4848	5519	0.596643	0	0	24	490	514	0.270183	0	0	0	0
28S	58	G	337	1659	1996	0.123819	0	0	289	2002	2291	0.0749564	0	0.069758	27	433	460	0.214003	0	0	0.0232527	0.0328842
28S	59	A	401	1042	1443	0.14873	0	0.129552	356	2369	2725	0.192875	0	0	13	331	344	0.0180676	0	0.0177977	0.0491165	0.0573386
28S	60	G	293	984	1277	0.123639	0	0.110111	158	1581	1739	0.152816	0	0.132625	30	268	298	0.00405054	0	0.00404768	0.0822614	0.056064
28S	61	A	331	624	955	0.387297	0	0.279384	194	1099	1293	0.393964	0	0.282778	40	157	197	0.230696	0.0125275	0.188224	0.250129	0.0437952
28S	62	A	345	440	785	0.695519	0	0.410518	165	913	1078	0.558974	0	0.358766	10	85	95	1.43299	0.174466	0.591515	0.4536	0.0997833
28S	63	G	392	198	590	1.14901	0.0295546	0.535091	187	349	536	1.6785	0.0943953	0.627093	26	28	54	2.88283	0.308873	0.745949	0.636044	0.0863146
28S	64	A	465	88	553	1.03434	0.0426419	0.508891	219	340	559	0.951944	0.0171881	0.488137	36	31	67	1.71765	0.0382507	0.635473	0.544167	0.0651169
28S	65	A	588	66	654	0.64592	0	0.392802	326	182	508	0.959005	0	0.490028	44	34	78	1.1879	0	0.546101	0.47631	0.0633316
28S	66	A	724	65	789	0.546807	0	0.353797	413	123	536	1.00917	0	0.502747	50	11	61	2.66667	0	0.730486	0.52901	0.1549
28S	67	C	1142	37	1179	0.128333	0	0.113823	363	220	583	1.23754	0	0.553504	74	10	84	2.33791	0.0517865	0.702889	0.456738	0.25003
28S	68	U	2580	137	2717	0.497825	0	0	994	742	1736	0.0991812	0	0	366	31	397	0.200865	0	0	0	0
28S	69	A	1262	56	1318	0.293766	0	0.227196	658	76	734	1.80252	0.10715	0.643491	280	11	291	0.404871	0	0.288895	0.386527	0.183438
28S	70	A	591	41	632	2.06811	0.25592	0.674413	259	97	356	6.08185	0.631942	0.859134	114	5	119	3.15259	0.387495	0.760713	0.764753	0.075466	1
28S	71	C	946	54	1000	1.02959	0.0709771	0.50754	998	149	1147	1.49697	0.312316	0.599724	263	11	274	0.971434	0.0631142	0.493666	0.533643	0.0470682
28S	72	C	3659	107	3766	0.527133	0	0	4220	163	4383	0.360095	0	0	1185	15	1200	0.60729	0	0	0	0
28S	73	A	2588	260	2848	0.336231	0	0	4941	116	5057	0.421735	0	0	987	14	1001	0.489155	0	0	0	0
28S	74	G	3156	239	3395	0.486821	0	0	6470	81	6551	0.569721	0	0	921	14	935	0.453015	0	0	0	0
28S	75	G	2356	204	2560	0.351781	0	0	4910	122	5032	0.424302	0	0	901	4	905	0.476453	0	0	0	0
28S	76	A	1771	153	1924	0.142811	0	0	4405	156	4561	0.383102	0	0	567	3	570	0.188072	0	0	0	0
28S	77	U	1149	184	1333	0.239122	0	0.193094	3692	241	3933	0.309727	0	0	424	2	426	0.00660942	0	0.00658133	0.0665584	0.0895144
28S	78	U	472	123	595	1.72265	0.281555	0.633101	1427	214	1641	0.653505	0.139267	0.39537	71	13	84	3.76627	0.554483	0.792148	0.606873	0.163042
28S	79	C	274	63	337	3.12173	0.391564	0.757927	458	145	603	2.93197	0.454689	0.745989	34	2	36	7.21471	0.642987	0.881166	0.795028	0.061104	1
28S	80	C	55	85	140	8.04452	0.644631	0.890134	64	122	186	9.70998	0.700903	0.907082	3	3	6	31.3603	0.842514	0.973395	0.923537	0.0359275	1
28S	81	C	438	168	606	0.738074	0	0.425053	161	97	258	4.88932	0.396933	0.830746	9	3	12	11.2282	0.157762	0.924035	0.726611	0.216608
28S	82	U	718	874	1592	0.479626	0	0	210	259	469	1.49976	0	0.600473	14	7	21	3.59192	0.21848	0.790047	0.463507	0.336762
28S	83	C	1092	470	1562	0.516855	0	0	449	676	1125	0.225212	0	0	30	24	54	0.262424	0	0.210911	0.0703036	0.0994243
28S	84	A	794	236	1030	0.235252	0	0	646	497	1143	0.397057	0	0	28	14	42	0.258398	0	0.209205	0.069735	0.0986202
28S	85	G	299	245	544	0.552701	0	0.356382	208	367	575	0.204707	0	0.170168	6	17	23	1.4912	0.236302	0.60877	0.37844	0.179736
28S	86	U	522	705	1227	0.35219	0	0	523	631	1154	0.458336	0	0	16	85	101	0.376144	0	0	0	0
28S	87	A	171	350	521	0.719987	0.0486904	0.419067	265	97	362	0.972054	0.0259874	0.493604	16	71	87	0.117045	0	0	0.304224	0.21726
28S	88	A	90	262	352	1.62398	0.292728	0.619569	288	171	459	0.545531	0	0.353471	4	39	43	1.21237	0.15213	0.553685	0.508908	0.113154
28S	89	C	117	286	403	1.22382	0.240263	0.550936	405	609	1014	0.388659	0	0	12	109	121	0.164572	0	0	0.183645	0.259714
28S	90	G	132	781	913	0.0472891	0	0	363	237	600	0.0324089	0	0.0314423	8	75	83	0.556746	0	0.36039	0.130611	0.162985
28S	91	G	180	647	827	0.100429	0	0.0913641	243	147	390	0.541489	0	0.35186	19	68	87	0.728788	0.0588957	0.424349	0.289191	0.142981
28S	92	C	174	999	1173	0.219355	0	0	285	318	603	0.068727	0	0	9	195	204	0.122168	0	0	0	0
28S	93	G	124	779	903	0.0526549	0	0.0500736	210	117	327	0.694614	0.0785927	0.410634	9	145	154	0.284516	0	0.222615	0.227774	0.147243
28S	94	A	202	925	1127	0.110678	0	0	327	343	670	0.109389	0	0	24	172	196	0.107332	0	0.097375	0.0324583	0.045903
28S	95	G	156	1025	1181	0.0999342	0	0	118	187	305	1.36932	0.101924	0.578736	9	167	176	0.392028	0	0.282771	0.287169	0.236288
28S	96	U	308	1469	1777	0.423691	0	0	225	351	576	0.286386	0	0.222928	20	373	393	0.407868	0	0	0.0743095	0.105089
28S	97	G	270	692	962	0.159536	0	0.13771	92	528	620	0.282823	0	0.220747	15	270	285	0.104895	0	0	0.119485	0.0910361
28S	98	A	269	556	825	0.407963	0.0203189	0.290004	133	362	495	0.789695	0.0615324	0.441743	22	582	604	0.630303	0	0	0.243916	0.183262
28S	99	A	255	493	748	0.573001	0.0828557	0.364582	221	293	514	0.906818	0.147902	0.476051	27	72	99	1.84022	0.197843	0.650204	0.496946	0.117537
28S	100	C	610	922	1532	0.264014	0	0	1142	769	1911	0.419601	0	0	49	261	310	0.124294	0	0	0	0
28S	101	A	418	810	1228	0.00461079	0	0	680	1106	1786	0.23827	0	0	43	260	303	0.0373904	0	0	0	0
28S	102	G	154	665	819	0.646599	0.0914637	0.392979	110	1209	1319	0.313754	0	0.23896	9	135	144	1.27119	0.133906	0.561406	0.397782	0.131682
28S	103	G	173	777	950	0.410527	0.0238467	0.291262	77	844	921	1.1842	0.0676889	0.542436	5	142	147	1.20743	0.103514	0.548664	0.460788	0.119899
28S	104	G	137	1427	1564	0.148435	0	0	90	895	985	1.32694	0.199217	0.5705	6	161	167	0.974008	0.0500884	0.494909	0.355136	0.253008
28S	105	A	147	1117	1264	0.136768	0	0.120397	111	1343	1454	0.759771	0.149387	0.431913	4	303	307	0.025	0	0.0244677	0.192259	0.173927
28S	106	A	84	1498	1582	0.0418895	0	0	86	4574	4660	0.462953	0	0	8	475	483	0.344949	0	0	0	0
28S	107	G	43	2050	2093	0.287541	0	0	56	3525	3581	0.22096	0	0	4	605	609	0.499563	0	0	0	0
28S	108	A	49	2276	2325	0.379612	0	0	94	4493	4587	0.402398	0	0	0	514	514	0.406602	0	0	0	0
28S	109	G	30	1144	1174	0.339262	0	0.253481	136	2690	2826	0.0501317	0	0.0477545	7	249	256	0.282101	0	0.2207	0.173979	0.0902517
28S	110	C	103	1273	1376	0.0826112	0	0.0763585	291	3290	3581	0.206548	0	0	11	261	272	0.138991	0	0.122423	0.0662606	0.0504866
28S	111	C	142	1324	1466	0.0604029	0	0	547	3119	3666	0.25584	0	0	42	329	371	0.256661	0	0	0	0
28S	112	C	343	1989	2332	0.495699	0	0	815	2816	3631	0.301267	0	0	90	195	285	0.118065	0	0	0	0
28S	113	A	287	1251	1538	0.27237	0	0	782	1778	2560	0.115428	0	0	81	143	224	0.0433086	0	0	0	0
28S	114	G	130	341	471	1.23778	0.178653	0.553653	387	1149	1536	0.319613	0.00645869	0.242321	22	65	87	1.07045	0.126845	0.519868	0.438614	0.139484
28S	115	C	309	613	922	0.124666	0	0	734	473	1207	0.376692	0.00214929	0.273786	107	46	153	0.13557	0	0	0.091262	0.129064
28S	116	G	122	160	282	1.6638	0.218551	0.625426	334	352	686	1.07498	0.144295	0.518431	18	19	37	2.19357	0.359223	0.692578	0.612145	0.0717125
28S	117	C	158	142	300	1.06925	0	0.517564	282	331	613	0.819779	0	0.450886	18	4	22	3.23478	0.348072	0.771784	0.580078	0.138263
28S	118	C	148	222	370	0.321354	0	0.243697	175	297	472	0.783791	0	0.439918	12	8	20	2.37937	0.134996	0.71415	0.465922	0.192939
28S	119	G	95	96	191	0.91088	0	0.477984	174	186	360	0.668452	0	0.401308	24	12	36	0.345045	0	0.261791	0.380361	0.0894946
28S	120	A	63	73	136	1.25945	0	0.559221	110	145	255	0.773958	0	0.437252	16	10	26	0.459671	0	0.323113	0.439862	0.0964084
28S	121	A	11	68	79	2.63681	0.096956	0.727534	42	89	131	1.8133	0.225778	0.646286	6	10	16	1.07908	0	0.534131	0.635984	0.0792916
28S	122	U	4	138	142	0.739394	0	0.426803	6	131	137	1.30064	0.159453	0.567125	1	35	36	0.317117	0	0	0.331309	0.241174
28S	123	C	6	210	216	0.113466	0	0.102327	14	123	137	1.19525	0.139883	0.546274	0	8	8	2.06667	0.263584	0.699248	0.449283	0.253159
28S	124	C	15	160	175	0.404609	0	0.289228	50	129	179	0.624568	0.0403726	0.385771	3	21	24	0.0248889	0	0.0252708	0.233423	0.152372
28S	125	C	18	289	307	0.247944	0	0	28	186	214	0.360465	0.00288648	0.265866	4	14	18	0.38655	0	0.289785	0.185217	0.131332
28S	126	C	6	675	681	0.726849	0	0	9	417	426	0.347515	0	0	3	58	61	0.680824	0	0	0	0
28S	127	G	3	128	131	0.852946	0	0.462209	7	240	247	0.270116	0	0.213348	0	18	18	0.242105	0	0.20354	0.293032	0.119693
28S	128	C	12	230	242	0.0716049	0	0	18	468	486	0.394159	0	0	2	12	14	0.545185	0	0.368737	0.122912	0.173825
28S	129	C	12	198	210	0.0273828	0	0.0267765	29	451	480	0.381173	0	0	4	16	20	0.010582	0	0	0.00892551	0.0126226
[truncated: 5,214 more rows]
