# Supplementary material for: Profiling of ribose methylations in ribosomal RNA from diffuse large B-cell lymphoma patients for evaluation of ribosomes as drug targets
Source: NAR Cancer. 2020 Dec 22;2(4):zcaa035. doi: 10.1093/narcan/zcaa035 (PMC8210301; doi:10.1093/narcan/zcaa035)
Supplement: zcaa035_Supplemental_Files [file zcaa035_supplemental_files.zip › Data_S1_reactive_lymphnode_9821123.xls]

## Sheet: reactive_lymphnode_9821123
Data_handling_v3			ACTAGA_reactive_lymphnode_98-21123_1						AGCTTG_reactive_lymphnode_98-21123_2						CGCAAT_reactive_lymphnode_98-21123_3						Average
RNA	Position	Nucl	5'_reads	3'_reads	5'+3'	v5_score	v6_score	Meth%	5'_reads	3'_reads	5'+3'	v5_score	v6_score	Meth%	5'_reads	3'_reads	5'+3'	v5_score	v6_score	Meth%	Av.Meth%	Std.dev.	>=0.75
18S	1	U	1146	0	1146	0	0	0	4015	0	4015	0	0	0	21266	0	21266	0	0	0	0	0
18S	2	A	350	0	350	0	0	0	623	0	623	0	0	0	3821	0	3821	0	0	0	0	0
18S	3	C	647	0	647	0	0	0	713	0	713	0	0	0	9832	0	9832	0	0	0	0	0
18S	4	C	1841	0	1841	0	0	0	1350	0	1350	0	0	0	7921	0	7921	0	0	0	0	0
18S	5	U	1750	0	1750	0	0	0	1268	0	1268	0	0	0	5272	0	5272	0	0	0	0	0
18S	6	G	1202	0	1202	0	0	0	659	0	659	0	0	0	1932	0	1932	0	0	0	0	0
18S	7	G	295	0	295	1.29647	0.0741694	0.565381	648	0	648	0.241739	0	0.19492	2989	0	2989	0.365422	0	0.267691	0.342664	0.160262
18S	8	U	247	0	247	1.49772	0	0.600604	671	0	671	0.15124	0	0	2143	0	2143	0.291765	0	0.225947	0.275517	0.247688
18S	9	U	133	0	133	3.72305	0.193675	0.78952	381	0	381	0.540372	0	0.351403	1024	0	1024	1.46648	0.00626349	0.5948	0.578574	0.179228
18S	10	G	101	0	101	4.99847	0.156845	0.834655	241	0	241	1.34206	0.0964612	0.574038	469	0	469	3.11501	0.184752	0.757379	0.722024	0.109294
18S	11	A	68	0	68	8.21063	0.166556	0.892835	117	0	117	3.84143	0.381626	0.794841	194	0	194	6.91225	0.517371	0.87418	0.853952	0.042486	1
18S	12	U	60	0	60	11.5413	0.590329	0.921468	113	0	113	4.77164	0.38923	0.827997	248	0	248	4.21709	0.432805	0.808945	0.852804	0.0491724	1
18S	13	C	184	0	184	4.28523	0.448489	0.811623	254	0	254	2.10802	0.177777	0.679108	377	0	377	2.34159	0.248923	0.701297	0.730676	0.0579507
18S	14	C	1013	0	1013	0.114092	0	0.102498	523	0	523	0.659245	0	0.397774	1232	0	1232	0.101712	0	0	0.166757	0.168628
18S	15	U	1226	0	1226	0.20326	0	0.169039	1046	0	1046	0.0306484	0	0.0297646	2322	1	2323	0.523178	0	0	0.0662678	0.073679
18S	16	G	761	0	761	1.59469	0.264129	0.614909	552	0	552	1.68164	0.171095	0.627516	1203	2	1205	0.167155	0	0.143318	0.461914	0.225341
18S	17	C	2276	2	2278	0.0869923	0	0	1411	0	1411	0.103801	0	0.0940998	1923	2	1925	0.270163	0	0	0.0313666	0.0443591
18S	18	C	3368	0	3368	0.300828	0	0	2583	0	2583	0.336834	0	0	1287	3	1290	0.321878	0	0.243643	0.0812144	0.114855
18S	19	A	3719	0	3719	0.290911	0	0	2552	0	2552	0.232554	0	0	1310	2	1312	0.402243	0	0.287012	0.0956708	0.135299
18S	20	G	2538	1	2539	0.319313	0	0.242102	1243	3	1246	1.1739	0	0.540197	1100	4	1104	1.28207	0	0.562024	0.448108	0.14594
18S	21	U	4485	5	4490	0.284436	0	0	4036	7	4043	0.379641	0	0	3406	24	3430	0.318861	0	0	0	0
18S	22	A	5209	14	5223	0.379535	0	0	4528	17	4545	0.415195	0	0	2822	48	2870	0.14924	0	0.129899	0.0432996	0.0612349
18S	23	G	1630	12	1642	1.38341	0.0834053	0.580582	719	18	737	3.33836	0.112398	0.769739	701	47	748	4.49212	0.168543	0.81812	0.722813	0.102494
18S	24	C	4229	91	4320	0.131001	0	0	2985	140	3125	0.0551717	0	0	2893	631	3524	0.289371	0	0.224478	0.0748258	0.10582
18S	25	A	2782	511	3293	0.166113	0	0.142488	2099	392	2491	0.190556	0	0.160111	1050	742	1792	2.42127	0.203366	0.707826	0.336808	0.262448
18S	26	U	7901	697	8598	0.640408	0	0	5229	4176	9405	0.783304	0	0	4597	6736	11333	0.452121	0	0	0	0
18S	27	A	34	62	96	40.2714	0.911222	0.976014	21	26	47	61.2155	0.912909	0.984256	25	92	117	68.5489	0.933188	0.985742	0.982004	0.00427883	1
18S	28	U	1548	586	2134	0.670502	0	0.40149	667	2587	3254	0.290794	0	0	835	15557	16392	0.585154	0	0	0.13383	0.189264
18S	29	G	3461	1872	5333	0.44063	0	0	748	668	1416	0.546875	0	0.353697	2070	4726	6796	0.24841	0	0.199005	0.184234	0.144773
18S	30	C	2988	1725	4713	0.357974	0	0	526	865	1391	0.464424	0	0.317293	1408	8550	9958	0.150571	0	0	0.105764	0.149573
18S	31	U	1066	1148	2214	0.434758	0	0.303114	314	763	1077	0.743898	0	0.426799	617	18790	19407	0.608696	0	0	0.243304	0.179299
18S	32	U	544	1047	1591	0.961956	0	0.490461	109	858	967	0.75427	0	0.430216	126	13425	13551	0.403326	0	0	0.306892	0.218395
18S	33	G	1444	1089	2533	0.0551171	0	0.0522574	255	708	963	0.280406	0	0.219175	843	3029	3872	1.16514	0	0.538201	0.269878	0.201599
18S	34	U	1587	455	2042	0.43087	0	0.301227	273	880	1153	0.132804	0	0.117324	840	3165	4005	1.02439	0.0505537	0.506087	0.308213	0.158788
18S	35	C	1954	147	2101	0.433471	0.0128087	0.302493	392	430	822	0.612434	0.0714163	0.380106	1077	6273	7350	0.0969467	0	0	0.227533	0.16398
18S	36	U	2698	67	2765	0.0457821	0	0.043793	408	185	593	1.45527	0.308253	0.59312	2147	1452	3599	0.798015	0	0.4439	0.360271	0.231927
18S	37	C	3500	233	3733	0.242594	0	0	2001	65	2066	0.328759	0	0	4796	2866	7662	0.312674	0	0	0	0
18S	38	A	2543	62	2605	0.34563	0	0.256927	918	64	982	0.847044	0.0297892	0.458847	1988	564	2552	0.983257	0	0.495877	0.403884	0.105008
18S	39	A	2552	83	2635	0.432065	0	0.301787	1275	87	1362	0.431393	0	0.301534	2258	608	2866	0.523962	0	0.343895	0.315739	0.0199094
18S	40	A	3886	150	4036	0.0484436	0	0	2061	135	2196	0.0895565	0	0	3222	610	3832	0.0783285	0	0.0726564	0.0242188	0.0342506
18S	41	G	3835	157	3992	0.00538164	0	0	2334	337	2671	0.214371	0	0	2161	1051	3212	0.259726	0	0.206228	0.0687425	0.0972166
18S	42	A	3549	161	3710	0.119007	0	0.106376	1959	619	2578	0.136534	0	0	1903	546	2449	0.625061	0	0.384735	0.163704	0.162214
18S	43	U	3684	505	4189	0.0190931	0	0.0187398	1772	326	2098	0.165926	0	0.14237	2039	994	3033	0.289907	0	0.224808	0.128639	0.0846854
18S	44	U	8282	2384	10666	0.668657	0	0	4678	657	5335	0.610493	0	0	7443	1474	8917	0.669744	0	0	0	0
18S	45	A	2851	944	3795	0.169684	0	0.145101	1844	463	2307	0.0845609	0	0.0779991	2153	542	2695	0.367409	0	0.268763	0.163954	0.0790116
18S	46	A	2629	1282	3911	0.113826	0	0.102217	1137	506	1643	0.545533	0.0040072	0.353113	1971	558	2529	0.424242	0	0.297955	0.251095	0.107654
18S	47	G	1084	725	1809	1.57279	0.21115	0.611449	1190	1067	2257	0.093977	0	0.0859388	1392	711	2103	0.74371	0	0.426627	0.374671	0.217661
18S	48	C	1969	1109	3078	0.499278	0	0.333085	737	909	1646	0.510868	0	0.338265	2420	2461	4881	0.310326	0	0	0.223783	0.158253
18S	49	C	1667	2917	4584	0.03755	0	0.0361986	661	2157	2818	0.129084	0	0	2528	818	3346	0.118069	0	0.105629	0.047276	0.0438286
18S	50	A	931	2476	3407	0.449452	0	0.310147	254	1470	1724	0.497031	0	0.33214	1107	764	1871	1.0753	0.0630371	0.518275	0.386854	0.0933613
18S	51	U	1469	4051	5520	0.163406	0	0	313	2422	2735	0.12154	0	0	2036	1548	3584	0.0230249	0	0	0	0
18S	52	G	1112	1903	3015	0.645071	0	0.392202	104	1348	1452	0.8208	0.1352	0.450961	1314	854	2168	0.76721	0.101195	0.434249	0.425804	0.0247203
18S	53	C	1963	4609	6572	0.275131	0	0	280	2795	3075	0.175401	0	0	2787	2262	5049	0.144961	0	0	0	0
18S	54	A	1879	4557	6436	0.239793	0	0	281	1927	2208	0.179865	0	0.152504	2763	1294	4057	0.169903	0	0.145259	0.0992543	0.0702457
18S	55	U	2382	6760	9142	0.50271	0	0	349	4463	4812	0.525877	0	0	3708	2934	6642	0.298536	0	0	0	0
18S	56	G	693	2943	3636	0.347961	0	0.258191	130	1852	1982	0.238948	0	0.192942	1187	1391	2578	1.04914	0	0.512086	0.321073	0.137668
18S	57	U	1064	5727	6791	0.369549	0	0	252	3313	3565	0.398863	0	0	2494	1976	4470	0.221479	0	0.181354	0.0604512	0.0854909
18S	58	C	1071	725	1796	1.47184	0.156632	0.595576	109	2880	2989	0.336983	0	0	2387	1814	4201	0.326699	0	0.246294	0.280623	0.244352
18S	59	U	3461	2138	5599	0.344917	0	0	586	1463	2049	0.071794	0	0	11788	3998	15786	0.726111	0	0	0	0
18S	60	A	1214	1171	2385	0.4848	0	0.326601	264	512	776	1.27131	0.194728	0.560044	3158	1127	4285	0.263636	0	0.208671	0.365105	0.146008
18S	61	A	2000	827	2827	0.0670753	0	0.0628798	258	846	1104	0.379326	0	0.275189	4055	1358	5413	0.056477	0	0	0.11269	0.117737
18S	62	G	291	796	1087	1.44659	0.228349	0.59149	92	356	448	1.83524	0.259219	0.647805	1330	1651	2981	0.67818	0	0.404197	0.547831	0.104134
18S	63	U	777	1169	1946	0.21736	0	0.178626	194	442	636	0.764818	0	0.433755	4904	1695	6599	0.322173	0	0	0.204127	0.177996
18S	64	A	291	1108	1399	0.512397	0	0.338958	74	310	384	1.51328	0.129229	0.602736	1221	955	2176	1.1858	0.0458014	0.542615	0.49477	0.112876
18S	65	C	401	885	1286	0.651601	0.0341943	0.394713	251	347	598	0.390707	0	0.281279	1570	1520	3090	0.42325	0	0.297451	0.324481	0.0500985
18S	66	G	198	1534	1732	0.294121	0	0.227376	97	425	522	0.616635	0.0604452	0.381883	865	1177	2042	0.999489	0.107743	0.499995	0.369751	0.111626
18S	67	C	635	1137	1772	4.84054	0.770033	0.828863	672	422	1094	1.55588	0.500145	0.608963	2304	1828	4132	1.82006	0.521518	0.645453	0.694426	0.0962212
18S	68	A	410	1262	1672	6.58611	0.760541	0.868249	413	192	605	4.69186	0.653649	0.82455	1269	1295	2564	4.41546	0.645131	0.815402	0.836067	0.0230604	1
18S	69	C	527	1884	2411	5.07858	0.666938	0.835545	682	453	1135	2.44933	0.428775	0.710269	1327	2965	4292	2.64505	0.456392	0.725702	0.757172	0.055775	1
18S	70	G	791	1319	2110	7.32593	0.650307	0.879943	516	409	925	4.06174	0.427527	0.802611	1818	2242	4060	3.67337	0.354448	0.786063	0.822872	0.0409169	1
18S	71	G	1122	1426	2548	6.79269	0.577557	0.871719	181	960	1141	3.60428	0.330779	0.78296	1558	1600	3158	5.79304	0.443246	0.85283	0.835836	0.0381762	1
18S	72	C	2926	5499	8425	1.65066	0	0.622763	563	1248	1811	2.32335	0	0.699215	4690	3992	8682	1.80794	0	0.643894	0.655291	0.0322348
18S	73	C	120045	26722	146767	0.947024	0	0	25688	10900	36588	0.935013	0	0	130231	14001	144232	0.928822	0	0	0	0
18S	74	G	11026	2692	13718	0.676494	0.0160263	0.403535	2250	1784	4034	0.511122	0	0.338296	11159	1847	13006	0.960793	0.00612494	0.490021	0.410617	0.0621439
18S	75	G	4292	646	4938	3.62219	0.431355	0.783687	698	1002	1700	2.57177	0.261891	0.720146	5936	1117	7053	2.60458	0.25407	0.722604	0.742145	0.0293913
18S	76	U	18967	1131	20098	0.0267786	0	0	3468	2171	5639	0.0732171	0	0	31434	2222	33656	0.371403	0	0	0	0
18S	77	A	5773	663	6436	2.02326	0.216687	0.669266	1064	865	1929	1.70473	0.097281	0.630398	6163	759	6922	2.28693	0.0360061	0.695795	0.665153	0.0268561
18S	78	C	19742	1322	21064	0.248072	0	0	4618	1947	6565	0.367707	0	0	27517	1664	29181	0.372055	0	0	0	0
18S	79	A	2412	2789	5201	1.93276	0.217044	0.659067	500	989	1489	1.75785	0.0450318	0.637554	3569	1178	4747	2.9794	0.170854	0.748745	0.681789	0.0481531
18S	80	G	662	941	1603	3.3836	0.361743	0.771987	215	382	597	2.36663	0.239086	0.703316	2334	1866	4200	1.52921	0.0298936	0.604677	0.693327	0.0686684
18S	81	U	1128	1481	2609	1.23235	0	0.552136	215	406	621	1.66988	0	0.625828	3486	2924	6410	0.48174	0	0.325152	0.501039	0.127958
18S	82	G	897	337	1234	3.37619	0.205624	0.771633	235	164	399	2.68522	0.0173524	0.729141	2406	2567	4973	0.80283	0	0.445366	0.648713	0.144831
18S	83	A	1038	884	1922	1.16278	0	0.537762	262	239	501	1.18085	0	0.541959	1921	2772	4693	0.555539	0	0.357185	0.478969	0.0861312
18S	84	A	838	2057	2895	0.222951	0	0.182357	193	220	413	1.2598	0.0219335	0.558079	1804	2440	4244	0.628598	0	0.386031	0.375489	0.153569
18S	85	A	543	1998	2541	0.0263965	0	0	136	231	367	0.585477	0	0.369909	1334	4801	6135	0.141908	0	0	0.123303	0.174377
18S	86	C	1181	1352	2533	0.104468	0	0	278	312	590	0.165745	0	0	1861	5108	6969	0.284063	0	0	0	0
18S	87	U	1715	1650	3365	0.369558	0	0	514	232	746	0.38285	0	0	2495	5576	8071	0.428673	0	0	0	0
18S	88	G	1054	1770	2824	0.282789	0	0	446	172	618	0.261012	0	0	2370	1949	4319	0.0746811	0	0.0695064	0.0231688	0.0327656
18S	89	C	1554	2051	3605	0.499328	0	0	414	295	709	0.397715	0	0	2352	5108	7460	0.479846	0	0	0	0
18S	90	G	142	496	638	2.26587	0.397463	0.694135	111	104	215	1.23328	0.210651	0.553376	350	1996	2346	0.794253	0.107066	0.44277	0.563427	0.102865
18S	91	A	426	649	1075	1.35444	0.158389	0.575498	154	127	281	1.05299	0	0.513794	727	1741	2468	0.727501	0	0.421228	0.503507	0.0633991
18S	92	A	369	866	1235	2.57232	0.331072	0.720233	214	86	300	1.90269	0	0.656244	749	684	1433	2.44079	0.0399838	0.709513	0.69533	0.0279826
18S	93	U	135	847	982	3.89936	0.406692	0.796057	147	221	368	1.47883	0	0.597237	298	982	1280	2.68198	0	0.728561	0.707285	0.0825503
18S	94	G	117	401	518	9.77131	0.438642	0.907323	116	264	380	1.96821	0	0.663684	389	1478	1867	1.66658	0	0.625113	0.73204	0.12494
18S	95	G	330	255	585	11.7405	0.301303	0.921634	158	101	259	5.68329	0.136669	0.850863	588	1099	1687	3.49923	0	0.777842	0.850113	0.058705	1
18S	96	C	710	2297	3007	1.80637	0	0.643744	378	350	728	1.75531	0	0.637382	1317	3293	4610	0.855035	0	0.460981	0.580702	0.0846959
18S	97	U	1746	11768	13514	0.352921	0	0	615	1867	2482	0.131279	0	0	1821	8056	9877	0.0528537	0	0	0	0
18S	98	C	493	35116	35609	0.80137	0	0	193	5250	5443	0.620575	0	0	1187	16887	18074	0.475969	0	0	0	0
18S	99	A	17	877	894	11.971	0.61246	0.922985	3	116	119	23.0529	0.617202	0.958757	18	440	458	26.3589	0.530415	0.963526	0.948422	0.0180922	1
18S	100	U	504	7023	7527	0.541705	0	0.351398	268	3012	3280	0.169542	0	0	1028	9643	10671	0.204957	0	0.170108	0.173835	0.143482
18S	101	U	1216	24900	26116	0.617503	0	0	553	8709	9262	0.764815	0	0	3008	42254	45262	0.779686	0	0	0	0
18S	102	A	462	9706	10168	0.149722	0	0.130236	150	2566	2716	0.0743263	0	0.0692078	638	14938	15576	0.124475	0	0	0.0664811	0.0532034
18S	103	A	271	11664	11935	0.0720184	0	0	97	2451	2548	0.105296	0	0.095299	507	10554	11061	0.268531	0	0.211702	0.102334	0.0865698
18S	104	A	144	4961	5105	1.25781	0	0.557142	25	1354	1379	1.08745	0	0.521127	84	6435	6519	1.39304	0	0.582158	0.553476	0.0250504
18S	105	U	155	4847	5002	1.00541	0	0.501398	42	1390	1432	0.816112	0	0.449546	262	7531	7793	0.957791	0	0.489252	0.480065	0.0221427
18S	106	C	521	12652	13173	0.249215	0	0	234	1938	2172	0.196712	0	0.16444	1265	15850	17115	0.118484	0	0	0.0548135	0.077518
18S	107	A	758	9490	10248	0.00033174	0	0	271	1998	2269	0.065722	0	0.0616945	1460	12947	14407	0.0671772	0	0.0629526	0.041549	0.0293841
18S	108	G	631	1709	2340	3.31649	0.4291	0.768407	250	695	945	1.23672	0.144711	0.553177	615	5047	5662	1.55718	0.102167	0.608986	0.643523	0.0911976
18S	109	U	365	4662	5027	0.904006	0	0.474841	97	945	1042	0.927485	0	0.481429	184	9065	9249	0.493762	0	0.330573	0.428948	0.0696132
18S	110	U	1917	14978	16895	0.543722	0	0	476	3399	3875	0.597824	0	0	1347	34871	36218	0.717165	0	0	0	0
18S	111	A	874	9404	10278	0.187544	0	0	198	1868	2066	0.174633	0	0	263	14250	14513	0.148904	0	0	0	0
18S	112	U	1205	16684	17889	0.605387	0	0	241	3119	3360	0.56745	0	0	498	17334	17832	0.37859	0	0	0	0
18S	113	G	1109	8133	9242	0.241332	0	0	247	1174	1421	0.0456868	0	0.0437201	495	10489	10984	0.0658474	0	0	0.0145734	0.0206099
18S	114	G	668	4310	4978	0.314162	0	0.239095	151	701	852	0.587326	0	0.370283	277	5246	5523	0.699877	0	0.411766	0.340381	0.0735953
18S	115	U	585	2625	3210	0.884581	0	0.469456	132	523	655	0.859028	0	0.462464	241	4922	5163	0.596478	0	0.373666	0.435195	0.043601
18S	116	U	55	117	172	31.4084	0.881562	0.969317	7	48	55	19.5107	0.804166	0.952074	25	151	176	41.543	0.872351	0.976624	0.966005	0.0102925	1
18S	117	C	1323	2163	3486	0.12061	0	0.107656	311	403	714	0.12303	0	0.109689	934	3043	3977	0.16694	0	0.143089	0.120145	0.0162453
18S	118	C	1654	640	2294	0.378238	0	0.274523	308	493	801	0.203076	0	0	984	1931	2915	0.24457	0	0.196564	0.157029	0.115507
18S	119	U	831	327	1158	0.88979	0	0.471056	208	107	315	0.655591	0	0.396744	626	493	1119	1.4238	0	0.587641	0.485147	0.0785677
18S	120	U	1337	360	1697	0.0897003	0	0	370	117	487	0.103188	0	0	899	923	1822	0.066301	0	0.0622105	0.0207368	0.0293263
18S	121	U	31	25	56	25.1361	0.861626	0.962385	6	3	9	49.1978	0.925582	0.982035	21	52	73	24.424	0.848842	0.961178	0.968533	0.00956042	1
18S	122	G	665	399	1064	0.21302	0	0.175748	323	92	415	0.194899	0	0.163438	340	1114	1454	0.0739443	0	0.0688971	0.136027	0.0477336
18S	123	G	416	389	805	0.872236	0	0.466188	132	105	237	1.62745	0.158019	0.620395	199	963	1162	0.615792	0	0.381312	0.489298	0.0989639
18S	124	U	280	355	635	1.30356	0.0710248	0.566277	173	94	267	1.49241	0.193554	0.59968	184	782	966	0.915868	0	0.478302	0.548086	0.0511948
18S	125	C	614	859	1473	0.0218076	0	0.0213564	454	303	757	0.0954559	0	0	499	1349	1848	0.016249	0	0.0159977	0.0124514	0.00907217
18S	126	G	443	296	739	1.37366	0.184442	0.57904	263	241	504	0.587151	0.023988	0.370402	263	703	966	1.25466	0.137718	0.556729	0.502057	0.0935386
18S	127	C	1236	574	1810	0.0183692	0	0	725	401	1126	0.284058	0	0	1250	1041	2291	0.0485893	0	0	0	0
18S	128	U	1707	626	2333	0.192145	0	0	975	300	1275	0.312025	0	0	1717	1025	2742	0.142925	0	0	0	0
18S	129	C	3388	515	3903	0.550731	0	0	1205	482	1687	0.492127	0	0	2757	2752	5509	0.624684	0	0	0	0
18S	130	G	1139	418	1557	0.360512	0	0.265108	620	257	877	0.0991774	0	0.0903224	651	1262	1913	0.323824	0	0.244709	0.200046	0.0780323
18S	131	C	3180	417	3597	0.453768	0	0	1106	192	1298	0.290001	0	0	2292	1304	3596	0.350993	0	0	0	0
18S	132	U	2014	394	2408	0.116337	0	0	573	352	925	0.00213583	0	0.00213358	1604	1058	2662	0.12856	0	0	0.000711192	0.00100578
18S	133	C	1205	1063	2268	0.0683022	0	0	664	288	952	0.0799813	0	0	1252	1043	2295	0.0158391	0	0	0	0
18S	134	C	478	761	1239	0.765618	0.0969269	0.433824	546	327	873	0.0643529	0	0	551	1574	2125	0.00344936	0	0	0.144608	0.204507
18S	135	U	134	580	714	1.93503	0.276596	0.659602	278	184	462	0.655028	0.0754127	0.396298	153	670	823	1.46555	0.197187	0.594703	0.550201	0.112005
18S	136	C	1019	1030	2049	0.136905	0	0	348	93	441	0.506385	0.015906	0.336665	1424	393	1817	0.142776	0	0	0.112222	0.158705
18S	137	U	1636	617	2253	0.241595	0	0	377	301	678	0.127426	0	0	1215	256	1471	0.0211655	0	0	0	0
18S	138	C	1614	786	2400	0.343949	0	0	395	131	526	0.0641999	0	0.0604347	461	248	709	0.827997	0.0798543	0.453302	0.171246	0.200964
18S	139	C	572	531	1103	0.489885	0	0.329007	194	99	293	0.952494	0.136564	0.488686	717	238	955	0.161192	0	0.138941	0.318878	0.142962
18S	140	U	1277	887	2164	0.336726	0	0	273	365	638	0.170388	0	0	868	675	1543	0.396064	0	0	0	0
18S	141	A	163	238	401	3.08662	0.484518	0.755759	120	39	159	2.68556	0.471889	0.729908	346	121	467	1.01315	0.163011	0.503801	0.663156	0.113174
18S	142	C	473	724	1197	0.441458	0	0.306435	263	100	363	0.878388	0	0.468314	300	169	469	1.08667	0.0779998	0.521298	0.432016	0.0913954
18S	143	U	749	730	1479	0.171982	0	0.146829	399	138	537	0.384758	0	0.278226	376	200	576	0.583073	0	0.368721	0.264592	0.0910985
18S	144	U	986	955	1941	0.12482	0	0	610	147	757	0.0556435	0	0.0527765	436	205	641	0.369072	0	0.269885	0.107554	0.11679
18S	145	G	911	425	1336	0.369924	0	0.27018	793	94	887	0.015528	0	0.0153076	553	188	741	0.216232	0	0.177986	0.154491	0.105369
18S	146	G	672	419	1091	0.91049	0.0962735	0.476803	789	118	907	0.147186	0	0.128425	475	609	1084	0.130138	0	0	0.201742	0.20144
18S	147	A	895	836	1731	0.217199	0	0.178526	656	121	777	0.434362	0	0.303097	497	103	600	0.716713	0.0265991	0.417896	0.29984	0.0977495
18S	148	U	2282	2015	4297	0.508485	0	0	1893	412	2305	0.551359	0	0	1272	820	2092	0.512162	0	0	0	0
18S	149	A	1416	920	2336	0.0582941	0	0.0551054	974	250	1224	0.0014059	0	0.00140507	432	385	817	0.63461	0	0.388524	0.148345	0.171241
18S	150	A	1031	812	1843	0.391377	0	0.281397	1011	276	1287	0.0461094	0	0	371	371	742	0.918274	0.0377656	0.479034	0.253477	0.196559
18S	151	C	1430	1145	2575	0.00372671	0	0	1244	469	1713	0.300402	0	0	553	514	1067	0.446192	0	0.308729	0.10291	0.145536
18S	152	U	2102	1975	4077	0.415261	0	0	1356	524	1880	0.392445	0	0	1149	912	2061	0.265821	0	0	0	0
18S	153	G	1501	583	2084	0.21522	0	0.177174	346	228	574	1.10201	0.090058	0.524699	728	653	1381	0.146495	0	0.127857	0.276576	0.176601
18S	154	U	1981	2456	4437	0.516684	0	0	420	685	1105	0.0275668	0	0	978	1769	2747	0.456279	0	0	0	0
18S	155	G	1682	598	2280	0.0637878	0	0	609	512	1121	0.149069	0	0	1618	1119	2737	0.425789	0	0	0	0
18S	156	G	460	686	1146	0.872411	0.00913926	0.466146	260	285	545	0.778409	0.0248334	0.438151	223	823	1046	0.827656	0	0.453088	0.452462	0.0114377
18S	157	U	789	1982	2771	0.283915	0	0	349	904	1253	0.30669	0	0	1023	1487	2510	0.0929023	0	0.0850361	0.0283454	0.0400864
18S	158	A	334	449	783	1.80587	0.178955	0.643897	271	317	588	0.51843	0	0.341807	521	639	1160	1.88414	0	0.653472	0.546392	0.144716
18S	159	A	6	57	63	34.033	0.901925	0.971889	11	8	19	43.6306	0.934281	0.97869	10	8	18	199.095	0.950766	0.995264	0.981948	0.00981695	1
18S	160	U	313	743	1056	0.942468	0	0.485427	114	305	419	0.961243	0	0.490715	1026	542	1568	1.44062	0	0.590422	0.522188	0.048297
18S	161	U	430	802	1232	0.615292	0	0.381108	226	708	934	0.207106	0	0	2374	1056	3430	0.121238	0	0.108157	0.163088	0.160362
18S	162	C	761	1348	2109	0.0109479	0	0	170	864	1034	0.285851	0	0	2109	1333	3442	0.214371	0	0.17657	0.0588568	0.0832361
18S	163	U	2401	1806	4207	0.487175	0	0	659	895	1554	0.509303	0	0	16388	2310	18698	0.832987	0	0	0	0
18S	164	A	1653	1884	3537	0.309035	0	0	406	679	1085	0.212932	0	0	3815	1991	5806	0.145983	0	0	0	0
18S	165	G	1090	2424	3514	0.228785	0	0	377	248	625	0.58525	0	0.369557	1716	1716	3432	0.546668	0	0.353515	0.241024	0.170556
18S	166	A	24	9	33	93.1239	0.958958	0.989685	10	0	10	97.8747	0.961451	0.990797	17	38	55	99.6754	0.842523	0.990243	0.990242	0.00045406	1
18S	167	G	1368	1042	2410	0.297793	0	0.229534	322	174	496	1.28381	0.079942	0.562632	1170	826	1996	1.68853	0	0.628167	0.473444	0.174533
18S	168	C	2234	1938	4172	0.292449	0	0	616	476	1092	0.0240825	0	0	2891	1147	4038	0.21266	0	0.175402	0.0584674	0.0826854
18S	169	U	4350	719	5069	0.40611	0	0	1203	793	1996	0.458911	0	0	9973	1211	11184	0.655006	0	0	0	0
18S	170	A	3688	912	4600	0.357265	0	0	954	767	1721	0.299252	0	0	7022	540	7562	0.575392	0	0	0	0
18S	171	A	3079	926	4005	0.296197	0	0	888	986	1874	0.342904	0	0	2634	550	3184	0.0231746	0	0.0226567	0.00755222	0.0106805
18S	172	U	268	19	287	10.8026	0.629285	0.915542	35	38	73	19.997	0.810598	0.952987	132	34	166	18.7608	0.673303	0.949683	0.939404	0.0169268	1
18S	173	A	3281	540	3821	0.129368	0	0	854	1086	1940	0.23694	0	0	2041	305	2346	0.24594	0	0.197461	0.0658203	0.093084
18S	174	C	459	246	705	4.23193	0.429465	0.809085	125	111	236	6.52555	0.663399	0.867606	356	77	433	5.81083	0.443837	0.853464	0.843385	0.0249313	1
18S	175	A	4278	733	5011	0.374605	0	0	974	1703	2677	0.410613	0	0	1957	331	2288	0.0904422	0	0.0829741	0.027658	0.0391144
18S	176	U	1292	976	2268	0.505563	0	0.335895	233	2343	2576	0.349114	0	0	497	685	1182	0.788344	0	0.441032	0.258976	0.188086
18S	177	G	226	262	488	6.58055	0.55371	0.868318	114	1077	1191	0.672073	0	0.402142	24	739	763	1.61396	0.222588	0.617748	0.629403	0.190494
18S	178	C	2056	5255	7311	0.576881	0	0	1105	1048	2153	0.068307	0	0	849	854	1703	0.205934	0	0.17085	0.0569501	0.0805396
18S	179	C	1480	5227	6707	0.491026	0	0	1303	802	2105	0.0462435	0	0.0442197	1241	728	1969	0.173768	0	0.148107	0.0641088	0.0620783
18S	180	G	1687	352	2039	1.04248	0	0.510523	1338	405	1743	0.354205	0	0.26167	1805	581	2386	0.0408509	0	0.0392634	0.270485	0.192492
18S	181	A	2239	272	2511	0.673262	0	0.402461	1656	192	1848	0.3231	0	0.244299	2024	734	2758	0.0246627	0	0	0.215586	0.165553
18S	182	C	2352	1173	3525	0.137695	0	0.12106	2676	260	2936	0.232047	0	0	2234	713	2947	0.0136627	0	0.0134831	0.0448476	0.0541705
18S	183	G	4193	428	4621	0.143793	0	0	3505	333	3838	0.460522	0	0	3389	532	3921	0.108445	0	0	0	0
18S	184	G	4973	181	5154	0.254262	0	0	2238	814	3052	0.319605	0	0	4014	578	4592	0.155248	0	0	0	0
18S	185	G	3508	226	3734	0.0462264	0	0	2008	547	2555	0.237463	0	0	3069	344	3413	0.269218	0	0.212162	0.0707208	0.100014
18S	186	C	3885	3392	7277	0.627753	0	0	2655	332	2987	0.436929	0	0	3306	721	4027	0.126335	0	0.112189	0.0373965	0.0528866
18S	187	G	1312	490	1802	0.702995	0	0.412934	816	221	1037	0.618454	0.0788119	0.382354	1487	1207	2694	0.812892	0.0949243	0.448487	0.414592	0.0270241
18S	188	C	562	2271	2833	0.0828903	0	0	238	438	676	1.18955	0.19528	0.543651	654	5235	5889	0.215616	0	0	0.181217	0.25628
18S	189	U	305	2832	3137	0.319885	0	0	142	665	807	0.461084	0	0.315844	464	9610	10074	0.589886	0	0	0.105281	0.14889
18S	190	G	53	127	180	9.99048	0.725899	0.909469	34	241	275	2.36932	0.275077	0.703962	158	5979	6137	0.284119	0	0	0.53781	0.389434
18S	191	A	13	218	231	5.47174	0.381848	0.846046	3	186	189	2.65737	0.115652	0.727626	24	4510	4534	0.0625505	0	0	0.524557	0.374055
18S	192	C	33	337	370	2.02282	0	0.66978	8	249	257	0.914083	0	0.478526	59	4261	4320	0.0838463	0	0	0.382769	0.281695
18S	193	C	13	138	151	3.54189	0	0.780958	5	198	203	0.534641	0	0.349498	76	3259	3335	0.114828	0	0.103028	0.411162	0.280177
18S	194	C	17	119	136	2.90008	0	0.744989	8	288	296	0.233408	0	0	73	2392	2465	0.395183	0	0.283331	0.342773	0.307031
18S	195	C	1	68	69	4.06333	0.495466	0.804772	3	213	216	0.143062	0	0	23	2079	2102	0.396899	0	0.284225	0.362999	0.333235
18S	196	C	2	65	67	1.7219	0	0.636045	1	91	92	0.657109	0.0996616	0.399129	5	1533	1538	0.520591	0.0017568	0.342507	0.459227	0.127148
18S	197	U	1	72	73	1.84249	0	0.651292	0	49	49	1.92244	0.289414	0.662354	5	1279	1284	0.533359	0	0.348014	0.553887	0.145644
18S	198	U	4	115	119	1.67778	0	0.628512	3	54	57	1.61418	0.0500353	0.62157	3	1334	1337	0.324714	0	0.245258	0.498447	0.179054
18S	199	C	108	515	623	0.102956	0	0	31	49	80	1.30988	0	0.570124	352	1512	1864	0.139029	0	0	0.190041	0.268759
18S	200	G	65	58	123	8.5121	0.228631	0.89563	19	9	28	10.477	0.51687	0.91562	133	373	506	2.8222	0.310704	0.738752	0.850001	0.079087	1
18S	201	C	30	44	74	22.9594	0.666637	0.958796	9	41	50	8.27037	0.216527	0.89402	86	400	486	3.38049	0.412595	0.772077	0.874965	0.0774096	1
18S	202	G	44	52	96	22.7165	0.822221	0.958252	6	171	177	2.22497	0.075761	0.691123	33	1221	1254	0.794998	0.0285194	0.443093	0.697489	0.210361
18S	203	G	160	471	631	3.22834	0.349624	0.763786	52	147	199	2.36389	0.132093	0.703771	221	1013	1234	0.974152	0.0741737	0.493656	0.653738	0.115816
18S	204	G	294	1876	2170	0.339388	0	0.253477	103	307	410	0.814436	0	0.449467	651	2110	2761	0.128075	0	0	0.234315	0.183994
18S	205	G	837	4313	5150	0.401197	0	0	304	636	940	0.129567	0	0	1387	1882	3269	0.230506	0	0	0	0
18S	206	G	3463	5312	8775	0.640175	0	0	1280	1229	2509	0.695919	0	0	4307	2235	6542	0.648223	0	0	0	0
18S	207	G	2763	5215	7978	0.548597	0	0	860	1251	2111	0.571496	0	0	2371	2185	4556	0.422091	0	0	0	0
18S	208	G	2256	2181	4437	0.0391993	0	0	439	681	1120	0.000208147	0	0	1726	1695	3421	0.17595	0	0	0	0
18S	209	A	1195	1135	2330	0.945965	0	0.486223	225	323	548	1.27628	0.0368728	0.561136	942	878	1820	0.648465	0	0.393506	0.480288	0.068563
18S	210	U	880	983	1863	1.48979	0.172214	0.598488	118	299	417	2.42573	0.277343	0.708586	519	450	969	2.34451	0.353103	0.701219	0.669431	0.0502542
18S	211	G	3191	1300	4491	0.0586772	0	0	375	828	1203	0.161646	0	0.139252	1303	601	1904	0.588971	0	0.370784	0.170012	0.152927
18S	212	C	3133	2460	5593	0.319525	0	0	429	877	1306	0.0745813	0	0.0694545	1516	1746	3262	0.165383	0	0	0.0231515	0.0327411
18S	213	G	673	3728	4401	0.195181	0	0	202	1018	1220	0.17988	0	0.152562	720	1313	2033	0.280329	0	0.219035	0.123866	0.0916939
18S	214	U	688	3854	4542	0.285895	0	0	99	1761	1860	0.209971	0	0	498	2087	2585	0.00349746	0	0.00348662	0.00116221	0.00164361
18S	215	G	598	943	1541	1.18712	0.155425	0.542938	99	1287	1386	0.148882	0	0.12967	499	2350	2849	0.122515	0	0	0.224203	0.231513
18S	216	C	627	2547	3174	0.0413508	0	0	133	3108	3241	0.55535	0	0	736	4741	5477	0.603343	0	0	0	0
18S	217	A	382	1502	1884	0.640177	0.0204495	0.390436	125	900	1025	0.696405	0	0.410754	431	971	1402	0.91477	0	0.477922	0.426371	0.0373841
18S	218	U	128	1601	1729	0.646326	0	0.392725	38	808	846	1.03289	0	0.508384	199	913	1112	1.37835	0.052294	0.579759	0.493623	0.0770664
18S	219	U	104	3185	3289	0.286069	0	0	40	2356	2396	0.383994	0	0	207	1581	1788	0.375753	0	0.273236	0.0910788	0.128805
18S	220	U	198	4106	4304	0.546424	0	0	63	3001	3064	0.575385	0	0	968	4277	5245	0.622076	0	0	0	0
18S	221	A	41	1564	1605	0.221039	0	0.181118	10	1205	1215	0.111001	0	0.0999852	166	1080	1246	0.832692	0	0.454553	0.245219	0.151682
18S	222	U	191	1102	1293	0.417628	0	0.294757	22	993	1015	0.201892	0	0.168116	378	787	1165	0.833019	0	0.454665	0.305846	0.117245
18S	223	C	315	1502	1817	0.16314	0	0	82	972	1054	0.0821485	0	0	1537	941	2478	0.322863	0	0	0	0
18S	224	A	269	916	1185	0.194463	0	0.162919	60	503	563	0.592671	0	0.372539	803	670	1473	0.160991	0	0.138748	0.224735	0.104978
18S	225	G	407	386	793	0.647103	0	0.393174	114	241	355	1.27687	0.0886816	0.561494	1149	667	1816	0.122987	0	0	0.318223	0.235276
18S	226	A	303	232	535	1.12825	0.0200479	0.530597	78	157	235	1.74859	0.046435	0.637159	1127	254	1381	0.0988583	0	0.0900239	0.41926	0.236835
18S	227	U	116	377	493	0.941026	0.11897	0.485315	25	163	188	1.55873	0.206876	0.610443	533	367	900	0.499753	0.0120711	0.33347	0.476409	0.113249
18S	228	C	199	351	550	0.730752	0.0253163	0.42266	43	241	284	0.482885	0	0.326411	1114	303	1417	0.0831845	0	0	0.24969	0.180877
18S	229	A	236	203	439	1.17955	0.148148	0.541754	55	98	153	1.57648	0.178468	0.613419	420	188	608	1.26532	0.236021	0.558966	0.57138	0.0305459
18S	230	A	281	335	616	0.489159	0.014328	0.328838	44	202	246	0.412821	0	0.293036	615	252	867	0.46001	0.0104702	0.315322	0.312399	0.0147617
18S	231	A	391	530	921	0.0240781	0	0.0235369	45	334	379	0.11655	0	0	655	373	1028	0.212148	0	0.175158	0.0662318	0.0776199
18S	232	A	320	883	1203	0.174492	0	0	44	330	374	0.0386963	0	0	385	542	927	0.393882	0.0087817	0.282798	0.0942659	0.133312
18S	233	C	557	982	1539	0.306118	0	0	73	479	552	0.30434	0	0	850	1087	1937	0.34609	0	0	0	0
18S	234	C	515	1291	1806	0.371039	0	0	110	503	613	0.334111	0	0	645	1302	1947	0.316575	0	0	0	0
18S	235	A	208	707	915	0.468122	0	0.319095	43	291	334	0.356982	0	0.26365	125	1122	1247	0.134037	0	0.118278	0.233674	0.084679
18S	236	A	108	774	882	0.780383	0.0549697	0.438602	24	230	254	0.983617	0.159288	0.496853	128	827	955	0.609193	0.0392244	0.378817	0.43809	0.0481892
18S	237	C	215	1330	1545	0.471597	0	0.320607	118	290	408	0.83059	0	0.454335	149	1108	1257	0.661314	0	0.398257	0.391066	0.0548304
18S	238	C	585	856	1441	0.731515	0	0.42264	257	323	580	0.345458	0	0.257088	1010	1002	2012	0.0588122	0	0.0555715	0.2451	0.150095
18S	239	C	677	1160	1837	0.402098	0	0.286894	526	313	839	0.0602778	0	0	1132	1277	2409	0.0950853	0	0	0.0956314	0.135243
18S	240	G	828	844	1672	0.604881	0	0.377041	461	88	549	0.527939	0	0.345935	880	586	1466	0.569469	0	0.363	0.361992	0.0127189
18S	241	G	593	1392	1985	0.368714	0	0.269486	282	82	364	1.41184	0.124559	0.586045	297	685	982	1.41616	0.0378317	0.586368	0.480633	0.149303
18S	242	U	1084	2901	3985	0.35402	0	0	499	301	800	0.0660008	0	0.061987	632	1324	1956	0.191506	0	0.160795	0.0742607	0.0662156
18S	243	C	7509	6180	13689	0.897037	0	0	3767	983	4750	0.918878	0	0	5056	5995	11051	0.883749	0	0	0	0
18S	244	A	319	1021	1340	0.947982	0	0.486835	150	132	282	1.94947	0	0.661749	350	764	1114	1.12232	0	0.529042	0.559208	0.0745264
18S	245	G	162	80	242	8.9946	0.0211188	0.900317	83	30	113	5.577	0.213112	0.849087	340	426	766	1.87917	0	0.652973	0.800792	0.106596	1
18S	246	C	128	93	221	8.48293	0.343455	0.894973	28	38	66	8.58507	0.590972	0.897068	298	251	549	2.698	0.185561	0.729942	0.840661	0.0782945	1
18S	247	C	248	212	460	2.84343	0.135945	0.740234	152	91	243	1.16261	0.125708	0.538617	313	463	776	1.37756	0.0556789	0.579715	0.619522	0.0869894
18S	248	C	133	486	619	1.33292	0.117885	0.571748	52	113	165	1.72731	0.32607	0.63474	99	1085	1184	0.394721	0	0.283182	0.496557	0.153055
18S	249	C	26	408	434	1.4837	0.434552	0.597929	39	57	96	2.69095	0.605867	0.731109	40	1007	1047	0.392663	0	0.282145	0.537061	0.188275
18S	250	U	18	266	284	0.0952047	0	0.0872081	24	25	49	0.830667	0	0.458763	35	1717	1752	0.567339	0	0	0.18199	0.19892
18S	251	C	33	138	171	0.385594	0	0.279461	19	31	50	0.374946	0	0.276644	30	952	982	0.227083	0	0	0.185368	0.13108
18S	252	U	4	109	113	0.922612	0.0710578	0.482074	5	32	37	0.59152	0	0.377919	11	990	1001	0.328399	0	0	0.286664	0.207114
18S	253	C	21	52	73	1.66396	0.194423	0.627804	4	20	24	1.22	0	0.559633	16	527	543	0.181373	0	0.153766	0.447068	0.209255
18S	254	C	2	124	126	0.247332	0	0.199548	3	7	10	3.07071	0.173789	0.771574	17	300	317	0.796716	0.110425	0.444206	0.471776	0.234341
18S	255	G	5	59	64	0.944786	0	0.489678	1	13	14	1.34444	0	0.590244	25	111	136	2.47032	0.332223	0.713342	0.597755	0.0914647
18S	256	G	1	26	27	2.7381	0.336955	0.73955	0	6	6	3.57143	0.34491	0.806452	4	120	124	2.01049	0.0995271	0.669607	0.738536	0.055871
18S	257	C	3	97	100	0.126183	0	0	2	15	17	0.723457	0	0.433753	8	30	38	6	0.466256	0.860294	0.431349	0.351218
18S	258	C	32	75	107	0.161728	0	0	8	15	23	0.456944	0	0.322866	23	48	71	2.1358	0	0.684132	0.335666	0.279443
18S	259	C	15	38	53	0.944033	0.032477	0.490276	19	38	57	0.365134	0	0	55	44	99	0.912222	0	0.479556	0.323277	0.228633
18S	260	C	44	79	123	0.141219	0	0	29	49	78	0.472714	0	0	64	76	140	0.532072	0	0.348905	0.116302	0.164475
18S	261	G	14	38	52	1.63229	0.115026	0.624579	7	8	15	2.76875	0.236241	0.747049	26	40	66	3.00796	0.333489	0.753302	0.70831	0.0592618
18S	262	G	15	20	35	3.94321	0.469823	0.80221	4	15	19	2.94389	0.263792	0.756028	19	56	75	3.60249	0.472026	0.78497	0.781069	0.0190545	1
18S	263	C	16	154	170	0.283886	0	0.222126	10	32	42	1.34548	0.10024	0.579392	15	211	226	0.893637	0.140461	0.473016	0.424845	0.149778
18S	264	C	5	215	220	0.252036	0	0.202031	0	109	109	0.0257576	0	0.0253353	4	497	501	0.0280212	0	0	0.0757888	0.089864
18S	265	G	8	215	223	0.644147	0	0.392848	5	95	100	0.361936	0	0.267697	16	449	465	0.282928	0	0.220903	0.293816	0.0725856
18S	266	G	38	147	185	1.89791	0.124118	0.656141	9	101	110	0.78028	0	0.44052	21	921	942	0.250772	0	0	0.365554	0.273063
18S	267	G	180	302	482	0.591258	0	0.372051	33	134	167	0.775397	0	0.438215	108	658	766	0.200203	0	0.166989	0.325751	0.115466
18S	268	G	142	406	548	0.66525	0	0.399927	85	202	287	0.194483	0	0.163292	251	880	1131	0.110296	0	0	0.18774	0.164182
18S	269	G	312	489	801	0.311818	0	0.237925	138	193	331	0.173527	0	0.148249	359	830	1189	0.0410271	0	0	0.128725	0.0981087
18S	270	G	177	678	855	0.421534	0	0.296779	41	165	206	1.23269	0	0.553307	208	617	825	0.548332	0	0.354421	0.401502	0.109891
18S	271	C	370	904	1274	0.0934902	0	0.0855584	124	148	272	1.06406	0	0.516435	440	688	1128	0.221435	0	0.181422	0.261139	0.184715
18S	272	G	755	1623	2378	0.325211	0	0	267	691	958	0.316313	0	0	1090	1113	2203	0.362039	0	0	0	0
18S	273	G	659	3159	3818	0.538358	0	0	241	1409	1650	0.551787	0	0	888	1724	2612	0.442786	0	0	0	0
18S	274	G	329	818	1147	1.00085	0	0.500431	88	383	471	1.14991	0	0.535391	323	882	1205	0.403344	0	0.287586	0.441136	0.10951
18S	275	C	653	731	1384	0.773638	0	0.436365	185	137	322	2.6516	0.316817	0.726764	647	942	1589	0.0933543	0	0.0854325	0.416187	0.262211
18S	276	G	869	706	1575	0.699859	0.040172	0.41187	271	247	518	1.46493	0.20721	0.594774	421	570	991	0.888138	0.167812	0.470629	0.492424	0.0762444
18S	277	C	1636	1002	2638	0.0546545	0	0.0518408	993	487	1480	0.12253	0	0	1067	1020	2087	0.130082	0	0	0.0172803	0.024438
18S	278	C	4182	511	4693	0.364591	0	0	1880	583	2463	0.453107	0	0	1587	789	2376	0.207764	0	0	0	0
18S	279	G	3208	1200	4408	0.214735	0	0	1579	635	2214	0.316915	0	0	1450	567	2017	0.00904636	0	0	0	0
18S	280	G	2095	888	2983	0.320777	0	0.242932	1314	452	1766	0.0732378	0	0	1404	287	1691	0.237182	0	0.191803	0.144912	0.104572
18S	281	C	2333	126	2459	0.702385	0	0.412687	1586	363	1949	0.151356	0	0	2137	349	2486	0.174646	0	0	0.137562	0.194543
18S	282	G	3526	120	3646	0.140639	0	0.123328	1215	42	1257	0.379924	0	0.275481	1762	117	1879	0.119787	0	0.107024	0.168611	0.0758611
18S	283	G	3109	111	3220	0.317655	0	0.241133	1262	37	1299	0.322103	0	0.243771	1618	37	1655	0.300778	0	0.231337	0.238747	0.00534917
18S	284	C	7475	215	7690	0.528872	0	0	2145	44	2189	0.304921	0	0	2634	48	2682	0.269947	0	0	0	0
18S	285	U	8369	185	8554	0.623705	0	0	2549	86	2635	0.50803	0	0	3155	47	3202	0.444444	0	0	0	0
18S	286	U	6641	122	6763	0.554172	0	0	2137	44	2181	0.466611	0	0	2835	78	2913	0.426764	0	0	0	0
18S	287	U	1442	62	1504	1.12423	0.047612	0.529407	612	23	635	0.825751	0.0974368	0.45267	1338	71	1409	0.218408	0	0.179361	0.387146	0.150229
18S	288	G	931	37	968	1.91512	0.20427	0.657194	289	9	298	2.38406	0.301469	0.705194	739	42	781	1.10578	0.182484	0.525436	0.629275	0.0759947
18S	289	G	571	9	580	3.1297	0.280077	0.758168	668	11	679	0.212467	0	0.175448	1333	24	1357	0.0946899	0	0.0865575	0.340058	0.297867
18S	290	U	342	27	369	4.55447	0.203124	0.820364	349	18	367	0.991969	0	0.498664	705	77	782	1.18466	0	0.54258	0.620536	0.142433
18S	291	G	434	17	451	2.36138	0	0.702966	150	13	163	2.66511	0.049679	0.728369	646	40	686	1.58916	0	0.61412	0.681818	0.0489802
18S	292	A	373	13	386	1.63351	0	0.620887	162	14	176	1.45556	0	0.594127	477	75	552	2.17732	0.105539	0.685659	0.633558	0.0384269
18S	293	C	156	137	293	1.36557	0.0720554	0.5781	102	53	155	1.06802	0.083258	0.518051	989	99	1088	0.5432	0	0.352205	0.482786	0.0955332
18S	294	U	134	112	246	2.08336	0.244352	0.676566	138	53	191	0.635417	0	0.389776	1374	147	1521	0.193254	0	0.162045	0.409463	0.210513
18S	295	C	362	48	410	0.96691	0.120106	0.492197	149	75	224	0.385877	0	0.279331	1504	91	1595	0.198065	0	0.165407	0.312312	0.135435
18S	296	U	1235	106	1341	0.412138	0	0	393	42	435	0.36315	0	0	5450	196	5646	0.739612	0	0	0	0
18S	297	A	1246	102	1348	0.306795	0	0	383	72	455	0.331043	0	0	3382	187	3569	0.517028	0	0	0	0
18S	298	G	589	141	730	0.645706	0	0.392684	181	24	205	0.892772	0	0.472887	909	399	1308	0.521076	0	0.342743	0.402772	0.0536078
18S	299	A	618	92	710	1.01936	0.0799488	0.505146	190	59	249	0.958356	0	0.490369	680	203	883	1.37789	0	0.579735	0.525083	0.0391126
18S	300	U	1147	1096	2243	0.348515	0	0	351	224	575	0.0896026	0	0	2343	604	2947	0.374028	0	0	0	0
18S	301	A	335	945	1280	0.436864	0	0.304205	116	133	249	1.77369	0.219518	0.640393	274	405	679	2.11082	0.192253	0.678862	0.541153	0.168282
18S	302	A	308	870	1178	0.830761	0.151167	0.453989	146	204	350	1.32305	0.223418	0.57023	283	274	557	2.81748	0.334942	0.738394	0.587538	0.116751
18S	303	C	586	1558	2144	0.0541259	0	0.0513694	325	431	756	0.171642	0	0.146663	532	478	1010	0.868524	0.0582047	0.465064	0.221032	0.176888
18S	304	C	1196	1865	3061	0.127092	0	0	514	477	991	0.0872536	0	0.0803258	1164	669	1833	0.00296862	0	0	0.0267753	0.037866
18S	305	U	1708	1574	3282	0.011656	0	0	1115	651	1766	0.24894	0	0	1768	1210	2978	0.346335	0	0	0	0
18S	306	C	441	2015	2456	0.544965	0	0.352829	356	557	913	0.857744	0	0.461985	642	1270	1912	0.180624	0	0.153058	0.322624	0.127915
18S	307	G	2356	1264	3620	0.108644	0	0.0980216	1431	509	1940	0.0589158	0	0	1464	1323	2787	0.219409	0	0	0.0326739	0.0462078
18S	308	G	2765	1524	4289	0.0529578	0	0.0503054	1187	545	1732	0.225274	0	0.183943	1107	1277	2384	0.00345213	0	0	0.0780827	0.0776205
18S	309	G	2070	971	3041	0.674662	0.0992719	0.402944	1080	333	1413	0.682956	0.0760278	0.405978	878	833	1711	0.506094	0	0.336161	0.381694	0.0322206
18S	310	C	3694	4790	8484	0.451647	0	0	2221	926	3147	0.268004	0	0	1996	1050	3046	0.195646	0	0	0	0
18S	311	C	3291	5308	8599	0.44699	0	0	2614	2222	4836	0.54098	0	0	2080	2502	4582	0.499234	0	0	0	0
18S	312	G	2072	3283	5355	0.0508277	0	0	1490	1699	3189	0.255197	0	0	1301	1556	2857	0.16968	0	0	0	0
18S	313	A	1171	3567	4738	0.069724	0	0.0651923	1032	1872	2904	0.189914	0	0	615	1097	1712	0.49365	0	0.330628	0.13194	0.142992
18S	314	U	2706	5343	8049	0.455612	0	0	750	2282	3032	0.285321	0	0	1014	1344	2358	0.0223164	0	0.0218383	0.00727944	0.0102947
18S	315	C	540	4398	4938	0.123541	0	0	332	1845	2177	0.0510101	0	0	503	1531	2034	0.198482	0	0.165679	0.0552264	0.0781019
18S	316	G	778	1310	2088	1.03234	0.162165	0.508076	166	942	1108	0.782467	0.0743768	0.439202	551	503	1054	1.42677	0.255363	0.58816	0.511812	0.0608692
18S	317	C	1250	2201	3451	0.0019409	0	0	255	1672	1927	0.179121	0	0	1129	1322	2451	0.0442315	0	0	0	0
18S	318	A	326	2095	2421	1.02347	0.293235	0.505903	62	811	873	0.799949	0.0979277	0.444711	359	1020	1379	1.44824	0	0.591718	0.514111	0.0602951
18S	319	C	257	2124	2381	1.092	0.254289	0.522093	63	663	726	0.917393	0.0668753	0.478802	266	3743	4009	0.185464	0	0	0.333632	0.236574
18S	320	G	158	614	772	5.88507	0.636091	0.854919	20	335	355	2.64126	0.240219	0.72593	83	2081	2164	0.708596	0	0.414836	0.665228	0.184719
18S	321	C	320	605	925	4.65191	0.561698	0.823226	35	274	309	2.71545	0.175332	0.731489	181	2616	2797	0.330657	0	0.248558	0.601091	0.252076
18S	322	C	518	379	897	5.04435	0.546582	0.83471	21	215	236	3.60061	0.122182	0.783356	239	2047	2286	0.698309	0	0.411285	0.67645	0.188669
18S	323	C	1020	642	1662	2.40752	0.289579	0.706656	123	296	419	1.5236	0	0.604311	281	1840	2121	0.895654	0.0357091	0.472595	0.59452	0.0958053
18S	324	C	34957	1488	36445	0.95459	0	0	4172	458	4630	0.891055	0	0	14446	5950	20396	0.911243	0	0	0	0
18S	325	C	3172	97	3269	0.618022	0	0.382034	660	49	709	0.284914	0	0.221981	1740	325	2065	0.826535	0	0.452635	0.352217	0.0964957
18S	326	C	3126	46	3172	0.526841	0	0.345124	942	25	967	0.157587	0	0	1525	210	1735	0.982828	0	0.495814	0.280313	0.207538
18S	327	G	705	24	729	5.42032	0.593678	0.844425	279	30	309	1.66391	0	0.625369	408	114	522	5.24054	0.338378	0.840015	0.769936	0.10224	1
18S	328	U	1504	40	1544	1.67121	0.294953	0.62579	481	35	516	0.425467	0	0.298881	653	98	751	2.91219	0.313098	0.744642	0.556438	0.188473
18S	329	G	872	4	876	3.27381	0.517819	0.766221	275	63	338	1.05795	0	0.514817	467	217	684	2.92182	0.430119	0.745294	0.675444	0.113901
18S	330	G	351	17	368	8.1785	0.776713	0.891313	240	44	284	1.24421	0	0.555277	304	253	557	3.36734	0.551122	0.771344	0.739311	0.139043
18S	331	C	1432	73	1505	0.110801	0	0	265	32	297	0.413013	0	0.292988	582	1299	1881	0.323397	0	0	0.0976627	0.138116
18S	332	G	641	649	1290	0.0277304	0	0.0270026	150	190	340	0.225448	0	0.184413	415	2042	2457	0.519415	0	0	0.0704719	0.0813193
18S	333	G	277	291	568	1.45597	0.198669	0.593253	29	102	131	2.43788	0.381151	0.710689	197	997	1194	0.0817759	0	0.0756527	0.459865	0.275877
18S	334	C	311	335	646	1.30055	0.20945	0.565701	85	153	238	1.2947	0.114661	0.565244	201	1627	1828	0.309428	0	0	0.376982	0.266566
18S	335	G	262	659	921	0.744155	0.126063	0.426922	33	288	321	1.08299	0.109598	0.520697	93	1244	1337	0.0144494	0	0.0142541	0.320624	0.219993
18S	336	A	267	1922	2189	0.217199	0	0	50	377	427	0.983074	0.119128	0.496317	98	633	731	1.10346	0.112084	0.524934	0.340417	0.240995
18S	337	C	165	2490	2655	0.276159	0	0	30	969	999	0.0752556	0	0	124	1617	1741	0.14285	0	0	0	0
18S	338	G	100	2459	2559	0.172322	0	0	22	775	797	0.373002	0	0.271917	69	974	1043	0.530194	0.00995962	0.346705	0.206207	0.148973
18S	339	A	109	2101	2210	0.0405649	0	0.0390004	71	917	988	0.220863	0	0.181057	99	659	758	1.14632	0.227247	0.534414	0.25149	0.208294
18S	340	C	264	1269	1533	0.694039	0.10091	0.409852	54	1821	1875	0.335045	0	0	241	1159	1400	0.188802	0	0.158912	0.189588	0.168722
18S	341	C	836	2104	2940	0.113419	0	0	115	2029	2144	0.399896	0	0	598	1088	1686	0.0112824	0	0.011163	0.00372101	0.0052623
18S	342	C	1613	2207	3820	0.282643	0	0	225	2427	2652	0.525535	0	0	1332	1681	3013	0.455003	0	0	0	0
18S	343	A	1163	2258	3421	0.0476167	0	0	164	1206	1370	0.0227247	0	0.0222356	831	1067	1898	0.00696858	0	0.00692398	0.00971986	0.00929044
18S	344	U	930	2255	3185	0.248615	0	0.199163	162	1293	1455	0.066102	0	0	711	1411	2122	0.0129638	0	0	0.0663877	0.0938863
18S	345	U	705	1576	2281	0.960313	0.0211295	0.489987	163	1095	1258	0.0726503	0	0.0677799	886	911	1797	0.284792	0	0.22176	0.259842	0.174456
18S	346	C	1057	2185	3242	0.520824	0	0.342531	309	1097	1406	0.0529495	0	0	1103	1264	2367	0.0735642	0	0.0685503	0.137027	0.147984
18S	347	G	985	1550	2535	1.15927	0.175901	0.536979	163	407	570	1.5244	0.23975	0.604286	970	1042	2012	0.419771	0.0266233	0.295765	0.47901	0.132455
18S	348	A	858	3524	4382	0.243256	0	0.195696	223	407	630	1.11889	0.0613751	0.528451	865	1080	1945	0.506326	0.00138327	0.336248	0.353465	0.136391
18S	349	A	560	9410	9970	0.490909	0	0	185	556	741	0.710258	0.00119659	0.41562	788	1843	2631	0.116008	0	0.103985	0.173202	0.176594
18S	350	C	857	12399	13256	0.628908	0	0	336	840	1176	0.122373	0	0.109113	1048	3869	4917	0.417184	0	0	0.0363711	0.0514366
18S	351	G	597	5178	5775	0.0248596	0	0.0242607	673	464	1137	0.230717	0	0.187599	715	2517	3232	0.00436127	0	0.00434367	0.0720679	0.0820967
18S	352	U	941	7242	8183	0.303047	0	0	944	1065	2009	0.323765	0	0	869	4284	5153	0.382421	0	0	0	0
18S	353	C	2709	2016	4725	0.30679	0	0.234804	2171	630	2801	0.509271	0	0	2185	2717	4902	0.259821	0	0	0.078268	0.110688
18S	354	U	399	562	961	5.66906	0.611923	0.850186	370	70	440	2.78388	0.26859	0.736162	493	451	944	3.40312	0.41508	0.773074	0.786474	0.0475049	1
18S	355	G	1831	2803	4634	0.247062	0	0.19815	1107	242	1349	0.180436	0	0.152952	1400	1303	2703	0.540097	0	0.350774	0.233959	0.0846372
18S	356	C	3889	1555	5444	0.0319886	0	0	1994	699	2693	0.443298	0	0	2658	1195	3853	0.144868	0	0.126566	0.0421886	0.0596637
18S	357	C	5089	827	5916	0.232165	0	0	1378	493	1871	0.161236	0	0	3276	970	4246	0.0276875	0	0.0269477	0.00898258	0.0127033
18S	358	C	3689	1866	5555	0.233173	0	0	750	582	1332	0.202742	0	0.168672	3267	663	3930	0.122355	0	0.109041	0.092571	0.0698379
18S	359	U	4381	3123	7504	0.519568	0	0	1244	1344	2588	0.462328	0	0	7792	1915	9707	0.627145	0	0	0	0
18S	360	A	950	875	1825	1.15503	0.0625891	0.536105	296	10	306	4.01191	0.504452	0.800996	2122	235	2357	0.826072	0	0.452482	0.596527	0.148557
18S	361	U	2319	1103	3422	0.0529003	0	0.0502564	876	35	911	0.61479	0.010181	0.380983	4798	76	4874	0.177374	0	0	0.143747	0.169002
18S	362	C	2995	1163	4158	0.229991	0	0	1276	575	1851	0.269408	0	0	7383	817	8200	0.575145	0	0	0	0
18S	363	A	1036	431	1467	1.18139	0.182245	0.541745	532	417	949	0.452257	0	0.311643	2300	117	2417	0.612205	0	0.379829	0.411072	0.096502
18S	364	A	1041	36	1077	1.64358	0.201574	0.621943	909	283	1192	0.0836826	0	0.0772804	1282	171	1453	1.52417	0.19091	0.603995	0.434406	0.252632
18S	365	C	2065	175	2240	0.112147	0	0.100879	1400	108	1508	0.148708	0	0	1837	78	1915	0.752256	0	0.429435	0.176771	0.183345
18S	366	U	1180	146	1326	0.794934	0.0584732	0.443063	994	137	1131	0.198881	0	0.166011	1698	219	1917	0.517095	0	0.340963	0.316679	0.114402
18S	367	U	1318	636	1954	0.27925	0	0.218379	1048	55	1103	0.408052	0	0.289985	2127	238	2365	0.218522	0	0.179396	0.229253	0.0457981
18S	368	U	1726	787	2513	0.010762	0	0.0106516	1613	44	1657	0.00195684	0	0	2537	154	2691	0.0202658	0	0.0198705	0.010174	0.00811912
18S	369	C	1473	1608	3081	0.116555	0	0	1311	140	1451	0.324939	0	0.245376	2496	199	2695	0.0288411	0	0.0280427	0.0911395	0.109661
18S	370	G	873	188	1061	2.04529	0.369662	0.671832	743	79	822	1.70803	0.351853	0.631011	1232	476	1708	0.787003	0.081836	0.440548	0.581131	0.100794
18S	371	A	1873	1262	3135	0.0178501	0	0.0175425	1786	118	1904	0.171817	0	0.14669	2106	353	2459	0.294977	0	0.227857	0.130697	0.0866022
18S	372	U	3081	648	3729	0.138609	0	0	2674	120	2794	0.200743	0	0	2723	409	3132	0.0479661	0	0.0457846	0.0152615	0.0215831
18S	373	G	4696	297	4993	0.374623	0	0	3219	140	3359	0.332599	0	0	3617	389	4006	0.166079	0	0	0	0
18S	374	G	3718	398	4116	0.214784	0	0	2908	176	3084	0.250574	0	0	2919	531	3450	0.0107602	0	0.0106487	0.00354956	0.00501983
18S	375	U	5679	1092	6771	0.574019	0	0	4903	163	5066	0.586325	0	0	6245	1515	7760	0.609684	0	0	0	0
18S	376	A	3320	584	3904	0.19246	0	0	3132	124	3256	0.289251	0	0	2737	657	3394	0.0506235	0	0.0481977	0.0160659	0.0227206
18S	377	G	1578	409	1987	0.670233	0.0684526	0.401402	1132	147	1279	0.928116	0.119265	0.481554	1507	1786	3293	0.0654861	0	0.0614787	0.314812	0.182098
18S	378	U	1011	428	1439	1.28583	0.211512	0.562694	1157	184	1341	0.766625	0.0727618	0.434132	1817	1096	2913	0.214444	0	0.176628	0.391151	0.160514
18S	379	C	550	392	942	2.35554	0.36522	0.702208	690	307	997	1.23919	0.143743	0.553658	1451	1484	2935	0.155347	0	0.134499	0.463455	0.240383
18S	380	G	319	1549	1868	0.625581	0	0.384962	229	913	1142	0.800107	0	0.444694	842	1528	2370	0.440635	0	0.305951	0.378536	0.0568234
18S	381	C	597	2134	2731	0.0892021	0	0.0819242	285	1913	2198	0.191946	0	0	862	2008	2870	0.142115	0	0.124469	0.0687978	0.0516551
18S	382	C	584	3213	3797	0.253157	0	0	208	2563	2771	0.459263	0	0	935	2780	3715	0.167543	0	0	0	0
18S	383	G	326	2300	2626	0.117781	0	0.105406	158	1017	1175	0.28699	0	0.22314	533	1145	1678	0.943439	0.143191	0.485597	0.271381	0.158916
18S	384	U	280	3550	3830	0.241556	0	0	147	1987	2134	0.382227	0	0	360	3499	3859	0.221485	0	0	0	0
18S	385	G	69	1758	1827	0.757975	0	0.431298	49	932	981	0.386784	0	0.279112	231	1785	2016	0.612345	0	0.379902	0.363437	0.0632109
18S	386	C	144	5113	5257	0.463962	0	0	202	1211	1413	0.144287	0	0	823	3813	4636	0.380203	0	0	0	0
18S	387	C	154	4104	4258	0.327896	0	0	107	731	838	0.389048	0	0.280323	474	2393	2867	0.0670308	0	0.0628405	0.114388	0.120106
18S	388	U	379	4487	4866	0.471139	0	0	211	1292	1503	0.392029	0	0	1031	5048	6079	0.568708	0	0	0	0
18S	389	A	106	1040	1146	1.36753	0.179972	0.577831	61	283	344	1.52841	0.279457	0.605188	212	1146	1358	1.21332	0.145137	0.548372	0.57713	0.0232002
18S	390	C	258	2267	2525	0.083892	0	0	137	232	369	1.14186	0.132128	0.53379	287	2294	2581	0.142495	0	0.124765	0.219518	0.227986
18S	391	C	488	1271	1759	0.178277	0	0.151376	216	354	570	0.163806	0	0.140963	573	2310	2883	0.0159308	0	0	0.0974461	0.0690358
18S	392	A	254	496	750	1.64296	0.221466	0.62195	147	140	287	1.33449	0.160187	0.572493	261	853	1114	1.69342	0.243431	0.628935	0.607793	0.0251232
18S	393	U	428	987	1415	0.171971	0	0.146825	136	291	427	0.490862	0	0.329764	307	1902	2209	0.255008	0	0.203265	0.226618	0.0764882
18S	394	G	272	430	702	1.34484	0	0.57388	116	189	305	1.42589	0.0468003	0.588573	228	2334	2562	0.111514	0	0.100362	0.420938	0.226761
18S	395	G	137	898	1035	0.490465	0	0.329282	97	515	612	0.275186	0	0.216077	283	1673	1956	0.426026	0	0.298858	0.281406	0.0478349
18S	396	U	62	971	1033	0.710832	0	0.415724	47	675	722	0.707484	0	0.414679	65	4762	4827	0.44235	0	0	0.276801	0.195728
18S	397	G	64	392	456	3.52013	0.508333	0.779145	37	741	778	0.954714	0	0.488737	67	3240	3307	0.0629854	0	0	0.422627	0.321501
18S	398	A	32	859	891	1.64124	0.362433	0.621654	45	835	880	1.10871	0	0.526061	41	1941	1982	0.72643	0.0590208	0.420893	0.522869	0.0819915
18S	399	C	34	2784	2818	0.164085	0	0	103	1039	1142	0.812647	0	0.448537	131	2789	2920	0.17788	0	0.151061	0.199866	0.186338
18S	400	C	146	3449	3595	0.334971	0	0	354	1904	2258	0.0477497	0	0	376	4356	4732	0.315647	0	0	0	0
18S	401	A	33	3382	3415	0.24853	0	0	92	1977	2069	0.151551	0	0.131661	70	2227	2297	0.515632	0	0.340307	0.157323	0.14011
18S	402	C	13	4372	4385	0.428751	0	0	44	7637	7681	0.758645	0	0	53	4498	4551	0.307801	0	0	0	0
18S	403	G	36	4787	4823	0.473869	0	0	112	3191	3303	0.266852	0	0	67	5654	5721	0.513752	0	0	0	0
18S	404	G	77	4957	5034	0.512316	0	0	226	3759	3985	0.425835	0	0	98	4454	4552	0.402528	0	0	0	0
18S	405	G	42	1248	1290	1.10568	0.176377	0.525287	71	1303	1374	0.786659	0	0.440475	60	1839	1899	0.492877	0.0479387	0.330269	0.432011	0.0798406
18S	406	U	12	621	633	2.96993	0.407845	0.748404	46	1017	1063	1.1618	0	0.537656	42	1286	1328	0.999473	0.179836	0.500056	0.595372	0.109293
18S	407	G	28	1488	1516	0.379411	0	0.275184	47	1412	1459	0.366948	0	0.268578	78	1392	1470	0.5686	0	0.362646	0.302136	0.0428719
18S	408	A	27	940	967	0.928455	0	0.481708	18	1204	1222	0.452739	0	0.311821	48	999	1047	1.04595	0.0864479	0.511468	0.434999	0.0879435
18S	409	C	17	2825	2842	0.531453	0	0	19	1780	1799	0.3325	0	0	36	1485	1521	0.165338	0	0.14196	0.04732	0.0669205
18S	410	G	39	924	963	0.31858	0	0.241799	60	1098	1158	0.107267	0	0	67	1629	1696	0.153598	0	0	0.0805995	0.113985
18S	411	G	37	522	559	1.27389	0	0.560665	64	569	633	0.490887	0	0.329607	43	1356	1399	0.0220952	0	0	0.296757	0.230066
18S	412	G	110	648	758	0.764237	0	0.433506	154	154	308	2.01248	0.170255	0.668766	299	1198	1497	0.0817015	0	0	0.367424	0.276992
18S	413	G	172	122	294	4.06234	0.219554	0.803	165	64	229	2.95261	0.24215	0.747825	408	682	1090	0.322019	0	0.24375	0.598192	0.251638
18S	414	A	316	86	402	2.99454	0.196686	0.750124	238	70	308	2.00018	0.0815131	0.667407	328	354	682	1.27529	0.208872	0.560856	0.659462	0.0774723
18S	415	A	465	110	575	2.00596	0.127155	0.667713	168	23	191	4.08437	0.396051	0.804143	359	192	551	1.96395	0.348591	0.663018	0.711625	0.0654483
18S	416	U	1239	99	1338	0.288789	0	0.224208	436	69	505	0.910255	0.036357	0.477003	683	332	1015	0.633563	0.0703086	0.388075	0.363095	0.104704
18S	417	C	4604	439	5043	0.705148	0	0	2283	117	2400	0.650664	0	0	2740	493	3233	0.538762	0	0	0	0
18S	418	A	2460	264	2724	0.289517	0	0	1021	58	1079	0.0114609	0	0.0113414	2122	189	2311	0.275135	0	0	0.00378048	0.0053464
18S	419	G	1788	48	1836	0.144384	0	0.126227	823	48	871	0.346101	0	0.257333	1314	269	1583	0.0979798	0	0.0892878	0.157616	0.0721051
18S	420	G	2673	69	2742	0.255276	0	0	1892	63	1955	0.443422	0	0	2069	289	2358	0.312496	0	0	0	0
18S	421	G	1784	65	1849	0.16179	0	0.139324	1295	41	1336	0.125305	0	0	1453	150	1603	0.0460723	0	0.0440694	0.0611311	0.0581442
18S	422	U	1890	131	2021	0.00990219	0	0.0098099	1123	130	1253	0.086851	0	0	1595	334	1929	0.191854	0	0	0.00326997	0.00462443
18S	423	U	2286	78	2364	0.18872	0	0	1332	350	1682	0.372595	0	0	1782	412	2194	0.350838	0	0	0	0
18S	424	C	2225	286	2511	0.333077	0	0	1113	332	1445	0.338159	0	0	1266	639	1905	0.346421	0	0	0	0
18S	425	G	1055	151	1206	0.378422	0	0.274698	400	150	550	0.858016	0.0942731	0.462243	259	238	497	1.50785	0.321525	0.601734	0.446225	0.133992
18S	426	A	993	69	1062	0.561712	0.00623636	0.359894	416	92	508	1.02969	0.0992052	0.507805	311	149	460	1.57243	0.220005	0.611778	0.493159	0.103351
18S	427	U	897	107	1004	0.764113	0	0.433387	282	164	446	1.51745	0.0305228	0.603309	385	138	523	1.31056	0	0.567673	0.53479	0.0731634
18S	428	U	79	16	95	20.5964	0.849008	0.954156	12	10	22	57.014	0.933515	0.9835	52	8	60	21.0765	0.814343	0.955412	0.964356	0.0135463	1
18S	429	C	1380	87	1467	0.444475	0	0.307852	506	186	692	1.04513	0.0389224	0.511395	572	75	647	1.09443	0	0.522928	0.447392	0.0987817
18S	430	C	1750	474	2224	0.0572634	0	0	730	271	1001	0.43024	0	0.301026	793	156	949	0.403684	0	0.287805	0.196277	0.138894
18S	431	G	673	225	898	1.60379	0.110881	0.616208	1106	270	1376	0.0673767	0	0.0631667	809	149	958	0.51205	0	0.33888	0.339418	0.225779
18S	432	G	2594	48	2642	0.134859	0	0	1747	35	1782	0.145093	0	0	1598	147	1745	0.103926	0	0	0	0
18S	433	A	5135	47	5182	0.597897	0	0	3723	46	3769	0.640887	0	0	3568	117	3685	0.591828	0	0	0	0
18S	434	G	4724	63	4787	0.56028	0	0	3598	16	3614	0.623799	0	0	2847	77	2924	0.432638	0	0	0	0
18S	435	A	3979	119	4098	0.48356	0	0	2597	107	2704	0.480082	0	0	2236	120	2356	0.244265	0	0	0	0
18S	436	G	1086	34	1120	1.02898	0	0.507365	491	39	530	1.87045	0.180923	0.652051	595	132	727	1.71471	0.192151	0.631957	0.597124	0.0639972			0.652051	0.631957	0.642004	0.0100471
18S	437	G	1597	41	1638	0.22309	0	0.18249	703	116	819	0.642981	0	0.391641	2071	100	2171	0.161525	0	0	0.191377	0.16001
18S	438	G	1487	36	1523	0.206759	0	0.171427	525	65	590	1.03867	0	0.509908	2009	278	2287	0.219114	0	0	0.227112	0.21186
18S	439	A	876	126	1002	0.630021	0	0.386748	389	81	470	1.23815	0	0.553727	1489	305	1794	0.00444444	0	0.00442723	0.314967	0.229923
18S	440	G	134	52	186	6.42299	0.554223	0.865907	56	142	198	3.32267	0.147234	0.769556	470	326	796	1.25019	0.251428	0.555903	0.730455	0.129544
18S	441	C	192	121	313	2.45962	0.198751	0.711606	62	178	240	1.76842	0	0.639742	709	448	1157	0.455565	0.0366976	0.313167	0.554839	0.173387
18S	442	C	305	257	562	0.518551	0	0.341878	130	180	310	0.813683	0.142212	0.449433	986	325	1311	0.256369	0	0.204179	0.33183	0.100376
18S	443	U	349	858	1207	0.369592	0	0	143	538	681	0.178152	0	0	1309	600	1909	0.152327	0	0	0	0
18S	444	G	408	192	600	0.347218	0	0.258048	212	243	455	0.397661	0.00394036	0.284966	1079	384	1463	0.134639	0	0.118734	0.220583	0.0728516
18S	445	A	450	266	716	0.0733922	0	0.0684631	303	437	740	0.12777	0	0	1562	536	2098	0.251961	0	0	0.022821	0.0322738
18S	446	G	679	382	1061	0.311027	0	0	420	480	900	0.258528	0	0	1633	389	2022	0.231944	0	0	0	0
18S	447	A	431	225	656	0.614866	0	0.381113	324	305	629	0.230882	0	0.187817	1395	416	1811	0.0834866	0	0	0.189643	0.155594
18S	448	A	453	224	677	1.05828	0	0.514525	388	440	828	0.0203994	0	0.0200153	1369	320	1689	0.0641223	0	0.0602919	0.198277	0.224225
18S	449	A	400	519	919	0.671087	0	0.401848	419	542	961	0.0642412	0	0	1008	212	1220	0.558613	0.0883005	0.358592	0.25348	0.180105
18S	450	C	345	857	1202	0.392473	0	0.282021	390	910	1300	0.305235	0	0	1468	269	1737	0.0681499	0	0.0638362	0.115286	0.120746
18S	451	G	403	382	785	1.51836	0.119807	0.603221	202	576	778	0.295379	0	0.228251	1201	416	1617	0.209168	0	0.173073	0.334849	0.191101
18S	452	G	349	386	735	1.97577	0.240036	0.664256	83	576	659	0.562306	0.0703404	0.36027	794	266	1060	0.87716	0.141884	0.467515	0.497347	0.125882
18S	453	C	196	4923	5119	0.613461	0	0	91	1078	1169	0.0955271	0	0	813	1609	2422	0.212152	0	0	0	0
18S	454	U	173	5281	5454	0.61203	0	0	40	1510	1550	0.31748	0	0	717	2823	3540	0.502397	0	0	0	0
18S	455	A	90	1699	1789	0.476114	0	0.322668	20	1123	1143	0.0319347	0	0.0309727	347	1696	2043	0.0740704	0	0	0.11788	0.145358
18S	456	C	66	2152	2218	0.157108	0	0.135829	5	1071	1076	0.122934	0	0.109566	245	1539	1784	0.0465733	0	0.0445246	0.09664	0.0383792
18S	457	C	52	2934	2986	0.159208	0	0	20	977	997	0.274738	0	0.215695	374	2247	2621	0.343927	0	0	0.0718983	0.10168
18S	458	A	24	1775	1799	0.501346	0	0.334054	10	625	635	1.25421	0.243909	0.556774	193	639	832	1.27188	0.148592	0.560132	0.483654	0.105791
18S	459	C	33	3995	4028	0.370878	0	0	21	2206	2227	0.371414	0	0	418	2290	2708	0.380821	0	0	0	0
18S	460	A	12	2085	2097	0.251435	0	0.200994	1	1086	1087	0.457169	0	0.313936	237	632	869	1.21558	0.130352	0.548936	0.354622	0.144931
18S	461	U	12	1927	1939	0.253746	0	0.202473	26	1952	1978	0.246	0	0	270	624	894	1.069	0.107012	0.516954	0.239809	0.21269
18S	462	C	1	522	523	3.78179	0.465318	0.791189	0	1053	1053	0.490797	0	0.329427	4	748	752	1.38824	0.0685775	0.581605	0.567407	0.18878
18S	463	C	12	2414	2426	0.0930046	0	0	8	1928	1936	0.248454	0	0	257	1417	1674	0.00852405	0	0.00845701	0.002819	0.00398667
18S	464	A	14	2695	2709	0.240923	0	0	1	2423	2424	0.440092	0	0	118	1812	1930	0.141038	0	0	0	0
18S	465	A	4	3745	3749	0.506471	0	0	0	2737	2737	0.542606	0	0	84	2114	2198	0.218089	0	0	0	0
18S	466	G	11	3460	3471	0.506045	0	0	10	1262	1272	0.0115475	0	0	88	3834	3922	0.599819	0	0	0	0
18S	467	G	39	1609	1648	0.0813692	0	0.0752887	17	968	985	0.173653	0	0.148088	146	1982	2128	0.145958	0	0	0.0744588	0.0604594
18S	468	A	0	103	103	16.1954	0.798257	0.942372	1	50	51	19.7897	0.853185	0.952781	38	152	190	9.6413	0.70888	0.906473	0.933875	0.019837	1
18S	469	A	88	691	779	1.08399	0.0191315	0.520471	19	634	653	0.376996	0	0.274086	112	1064	1176	0.672491	0	0.402294	0.39895	0.100614
18S	470	G	166	918	1084	0.307148	0	0.235141	50	416	466	0.666571	0	0.40048	112	1758	1870	0.00733417	0	0.00728463	0.214302	0.161196
18S	471	G	31	919	950	0.315294	0	0.239905	4	330	334	0.877446	0	0.468106	38	1946	1984	0.0607669	0	0	0.236004	0.191123
18S	472	C	146	1909	2055	0.563705	0	0	44	558	602	0.26733	0	0	160	3059	3219	0.493071	0	0	0	0
18S	473	A	57	896	953	0.110575	0	0	14	284	298	0.381494	0	0.276816	102	1451	1553	0.0734735	0	0.0684857	0.115101	0.117719
18S	474	G	31	322	353	1.32772	0.074687	0.571087	4	149	153	1.56991	0.195212	0.612429	123	886	1009	0.657855	0	0.397048	0.526855	0.0933261
18S	475	C	74	592	666	0.195902	0	0.164017	24	484	508	0.248046	0	0	500	1516	2016	0.17769	0	0	0.0546722	0.0773182
18S	476	A	42	604	646	0.152464	0	0.132472	16	460	476	0.22914	0	0	429	1242	1671	0.00475146	0	0	0.0441573	0.0624478
18S	477	G	26	417	443	0.630656	0	0.387285	17	187	204	1.03458	0.117032	0.50972	316	1505	1821	0.0870106	0	0	0.299002	0.217254
18S	478	G	65	330	395	0.666947	0	0.400708	22	240	262	0.515167	0	0.340862	155	579	734	1.27686	0.101419	0.561133	0.434234	0.0929977
18S	479	C	226	580	806	0.374845	0	0	91	233	324	0.171487	0	0.14677	90	1165	1255	0.176	0	0.149761	0.0988436	0.0699036
18S	480	G	129	281	410	0.236713	0	0.191782	254	196	450	0.127519	0	0	856	485	1341	0.0846415	0	0.07809	0.0899574	0.0787431
18S	481	C	265	614	879	0.513674	0	0	408	246	654	0.426802	0	0	1465	1050	2515	0.482967	0	0	0	0
18S	482	G	165	130	295	0.538213	0	0.350665	190	120	310	0.297999	0	0.230154	527	451	978	0.485234	0	0.32693	0.302583	0.0521239
18S	483	C	411	316	727	0.5154	0	0	575	215	790	0.59167	0	0	1200	1551	2751	0.580644	0	0	0	0
18S	484	A	10	5	15	23.9792	0.878789	0.962375	11	6	17	21.1864	0.814829	0.957325	18	98	116	10.6738	0.700558	0.915008	0.944902	0.0212388	1
18S	485	A	187	36	223	0.617063	0	0.382651	271	19	290	0.205193	0	0.170744	396	403	799	0.559083	0	0.358885	0.304094	0.0947902
18S	486	A	287	15	302	0.119545	0	0.107096	647	41	688	0.583954	0	0	989	368	1357	0.178923	0	0	0.0356986	0.0504855
18S	487	U	92	32	124	1.93698	0.0516052	0.661315	140	32	172	0.799807	0	0.445817	234	637	871	0.236748	0	0.191606	0.432913	0.191975
18S	488	U	224	28	252	0.435002	0	0.303974	274	6	280	0.102096	0	0	736	1149	1885	0.567845	0	0	0.101325	0.143295
18S	489	A	61	7	68	5.05862	0.532495	0.836948	70	3	73	2.37102	0.0922753	0.706185	82	263	345	1.63635	0.0625905	0.621369	0.721501	0.0886734
18S	490	C	223	3	226	0.776456	0.0293625	0.438168	132	0	132	0.449708	0	0.311823	320	356	676	0.0440998	0	0.042297	0.264096	0.1651
18S	491	C	559	7	566	0.284656	0	0	161	8	169	0.0559477	0	0.0532802	375	332	707	0.0360169	0	0	0.0177601	0.0251165
18S	492	C	759	9	768	0.476665	0	0	243	3	246	0.41309	0	0	356	278	634	0.00218723	0	0	0	0
18S	493	A	603	5	608	0.30301	0	0	85	10	95	0.238773	0	0.194384	166	127	293	0.996561	0.0507723	0.499991	0.231458	0.205797
18S	494	C	860	67	927	0.588326	0	0	80	3	83	0.239286	0	0.194956	362	109	471	0.0666196	0	0.0625829	0.0858464	0.0812727
18S	495	U	543	33	576	0.304005	0	0	63	28	91	0.106159	0	0	217	52	269	0.55358	0.0219912	0.357177	0.119059	0.168375
18S	496	C	194	77	271	0.523734	0	0.344549	12	29	41	0.861905	0.0676763	0.468912	205	43	248	0.58523	0	0.370114	0.394525	0.053625
18S	497	C	209	92	301	0.236976	0	0.192091	27	14	41	0.573016	0	0.369877	386	22	408	0.189813	0	0	0.187323	0.151039
18S	498	C	150	78	228	0.421931	0	0.297645	8	13	21	1.4904	0.0411039	0.609585	408	54	462	0.392633	0	0	0.30241	0.248885
18S	499	G	109	56	165	0.663387	0	0.400267	14	13	27	0.446032	0	0.316263	330	31	361	0.270749	0	0	0.238843	0.172334
18S	500	A	41	25	66	2.65638	0.283118	0.729484	12	5	17	1.22222	0	0.564103	120	103	223	0.287946	0	0.224348	0.505978	0.210277
18S	501	C	60	83	143	0.344136	0	0.257357	5	11	16	1.87647	0	0.665971	103	57	160	0.937405	0	0.485402	0.469577	0.167191
18S	502	C	20	108	128	0.568045	0	0.364063	2	19	21	2.50657	0	0.724208	33	58	91	3.13176	0.282412	0.759972	0.616081	0.178801
18S	503	C	11	82	93	1.16619	0	0.541018	1	29	30	1.73369	0	0.641767	13	58	71	4.53935	0.383913	0.821533	0.668106	0.116025
18S	504	G	33	35	68	2.5211	0.191486	0.718957	3	12	15	6.17708	0.260296	0.868228	39	75	114	2.65807	0.232092	0.728363	0.771849	0.0682584	1
18S	505	G	63	125	188	0.684832	0	0.40775	10	41	51	2.28996	0	0.700137	95	233	328	0.576765	0	0.366496	0.491461	0.148514
18S	506	G	113	73	186	0.840939	0	0.45813	22	73	95	0.944907	0	0.488453	151	526	677	0.248705	0	0	0.315527	0.223455
18S	507	G	155	176	331	0.18919	0	0.159496	20	223	243	0.116075	0	0	110	750	860	0.312905	0	0	0.0531652	0.0751869
18S	508	A	186	550	736	0.414624	0	0	61	491	552	0.592285	0	0	175	1114	1289	0.461025	0	0	0	0
18S	509	G	77	27	104	4.42074	0.318736	0.816959	6	23	29	9.64259	0.527394	0.908885	29	185	214	3.34398	0.159696	0.770621	0.832155	0.0574594	1
18S	510	G	678	118	796	0.274265	0	0	63	316	379	0.173275	0	0	232	241	473	1.11847	0	0.528488	0.176163	0.249132
18S	511	U	1353	162	1515	0.654603	0	0	175	693	868	0.691638	0	0	914	1220	2134	0.602326	0	0	0	0
18S	512	A	28	1	29	23.7826	0.807494	0.960942	0	2	2	129.193	0.963452	0.994866	11	17	28	38.7318	0.876994	0.975678	0.977162	0.0138894	1
18S	513	G	698	56	754	0.0314202	0	0	240	255	495	0.277711	0	0	606	788	1394	0.239912	0	0	0	0
18S	514	U	924	181	1105	0.279677	0	0	177	321	498	0.256313	0	0	899	1393	2292	0.548428	0	0	0	0
18S	515	G	582	95	677	0.41724	0	0.29471	139	163	302	0.332893	0	0.250372	615	768	1383	0.109361	0	0	0.181694	0.129746
18S	516	A	1015	114	1129	0.0650541	0	0.0611313	299	97	396	0.173076	0	0.147858	716	344	1060	0.389653	0	0.280586	0.163192	0.0902459
18S	517	C	88	2	90	16.7687	0.790433	0.944305	11	6	17	31.4025	0.890458	0.970803	49	37	86	19.6114	0.846834	0.952014	0.955707	0.0111282	1
18S	518	G	583	270	853	1.73091	0	0.634094	128	316	444	0.799226	0	0.444761	714	319	1033	1.23425	0	0.552661	0.543839	0.0775462
18S	519	A	1039	303	1342	1.16467	0	0.538222	370	212	582	0.713112	0	0.416684	1240	338	1578	0.691964	0	0.409124	0.454677	0.0591558
18S	520	A	1588	440	2028	0.701594	0	0.412435	404	94	498	1.44059	0.0104256	0.590748	1787	221	2008	0.486129	0	0.327221	0.443468	0.1098
18S	521	A	2110	277	2387	0.667881	0	0.400537	633	84	717	1.09582	0.0604173	0.523208	2481	235	2716	0.201002	0	0.167413	0.363719	0.147567
18S	522	A	4670	205	4875	0.10219	0	0	1281	46	1327	0.307455	0	0.235291	3372	328	3700	0.0503287	0	0	0.0784302	0.110917
18S	523	A	4393	286	4679	0.0558713	0	0.0529256	1375	81	1456	0.354236	0	0.261709	3214	288	3502	0.101446	0	0.0921268	0.135587	0.0906062
18S	524	U	12976	616	13592	0.666035	0	0	4941	117	5058	0.632371	0	0	11192	673	11865	0.722482	0	0	0	0
18S	525	A	6214	381	6595	0.144394	0	0	2352	22	2374	0.0111205	0	0	3930	178	4108	0.0330737	0	0.0320224	0.0106741	0.0150955
18S	526	A	6180	108	6288	0.076193	0	0	2397	19	2416	0.0266354	0	0.0259548	3769	130	3899	0.0933932	0	0.0854359	0.0371303	0.035763
18S	527	C	4620	362	4982	0.169338	0	0.14484	3886	37	3923	0.405086	0	0	4001	315	4316	0.0590945	0	0	0.04828	0.0682783
18S	528	A	6438	183	6621	0.189788	0	0	3017	14	3031	0.21309	0	0	3323	172	3495	0.129828	0	0.114938	0.0383128	0.0541825
18S	529	A	4325	284	4609	0.119021	0	0.106383	1998	10	2008	0.177916	0	0.151107	2709	88	2797	0.342141	0	0.25499	0.170826	0.0622504
18S	530	U	6637	523	7160	0.393303	0	0	3110	35	3145	0.348347	0	0	4831	289	5120	0.375608	0	0	0	0
18S	531	A	3690	171	3861	0.0304707	0	0	1861	24	1885	0.0412808	0	0	1357	71	1428	1.0686	0.242456	0.516757	0.172252	0.243601
18S	532	C	3487	299	3786	0.172743	0	0	1978	91	2069	0.260601	0	0	2686	149	2835	0.109238	0	0	0	0
18S	533	A	723	217	940	2.0646	0.400971	0.673927	608	18	626	1.29206	0.26685	0.564104	1097	146	1243	0.992685	0.192998	0.498366	0.578799	0.0724219
18S	534	G	423	68	491	4.18984	0.484624	0.807632	431	8	439	1.66753	0.242072	0.625654	1641	147	1788	0.354102	0	0.261611	0.564966	0.227005
18S	535	G	1055	58	1113	0.809675	0	0.447637	322	21	343	1.78472	0.158578	0.641567	1721	136	1857	0.26495	0	0.209544	0.432916	0.17668
18S	536	A	700	4	704	1.4892	0	0.598606	299	25	324	1.49156	0	0.599385	1733	81	1814	0.313003	0	0.238487	0.478826	0.169946
18S	537	C	490	112	602	1.28065	0	0.561938	146	27	173	2.66296	0.137406	0.728139	1882	68	1950	0.127798	0	0.113368	0.467815	0.259654
18S	538	U	303	297	600	0.972916	0	0.493552	159	110	269	0.912881	0	0.478154	1244	136	1380	0.641749	0	0.391066	0.454257	0.0451231
18S	539	C	568	290	858	0.177752	0	0.151074	291	46	337	0.213018	0	0.176039	1423	114	1537	0.409406	0	0.290615	0.20591	0.060757
18S	540	U	1969	600	2569	0.673684	0	0	851	95	946	0.667066	0	0	5511	307	5818	0.717735	0	0	0	0
18S	541	U	1071	125	1196	0.171726	0	0	462	30	492	0.274397	0	0	2405	113	2518	0.243086	0	0	0	0
18S	542	U	1029	145	1174	0.206922	0	0	468	24	492	0.297701	0	0	2989	155	3144	0.459177	0	0	0	0
18S	543	C	382	499	881	0.0720333	0	0.0672643	276	29	305	0.225127	0	0.18425	883	170	1053	0.738857	0	0.425142	0.225552	0.148993
18S	544	G	150	367	517	1.03604	0	0.509332	120	27	147	2.01074	0.0659681	0.669357	438	148	586	2.19294	0.0167131	0.687176	0.621955	0.0799678
18S	545	A	131	541	672	0.648291	0	0.393666	111	82	193	1.58001	0.0300502	0.613631	356	107	463	3.49241	0.0653436	0.777775	0.595024	0.157363
18S	546	G	126	935	1061	0.170967	0	0.146122	87	36	123	3.73459	0.412621	0.790134	185	372	557	2.9412	0.112892	0.74661	0.560955	0.293869
18S	547	G	89	321	410	2.64947	0.307936	0.726472	83	249	332	0.907407	0.0924854	0.476478	74	416	490	3.92356	0.376911	0.797225	0.666725	0.137591
18S	548	C	112	243	355	4.05256	0.52167	0.802527	133	193	326	1.29874	0.276079	0.565732	153	1122	1275	1.06526	0.0550743	0.515994	0.628084	0.125009
18S	549	C	463	463	926	1.42269	0.216842	0.587497	446	239	685	0.310042	0	0.236929	811	1161	1972	0.470519	0.0157779	0.320078	0.381502	0.149564
18S	550	C	1713	720	2433	0.133867	0	0.118105	1059	246	1305	0.145797	0	0	2084	1607	3691	0.118331	0	0	0.0393685	0.0556755
18S	551	U	1438	754	2192	0.610736	0.0277621	0.379273	1035	275	1310	0.108763	0	0.0981619	2633	3502	6135	0.417724	0	0	0.159145	0.16073
18S	552	G	1431	2626	4057	0.0372734	0	0.0359426	1087	353	1440	0.213625	0	0.176123	1713	1988	3701	0.234426	0	0.189948	0.134005	0.0695696
18S	553	U	1496	3281	4777	0.0385866	0	0.0371605	1056	486	1542	0.358868	0	0.264219	3703	4108	7811	0.406655	0	0	0.10046	0.116785
18S	554	A	1366	3082	4448	0.307178	0	0.235033	421	1152	1573	0.552697	0.101763	0.356105	1337	3170	4507	0.220199	0	0.180494	0.257211	0.0733878
18S	555	A	1475	6016	7491	0.16058	0	0	557	2085	2642	0.00325388	0	0	1038	3750	4788	0.216317	0	0.177877	0.0592923	0.0838519
18S	556	U	3037	6120	9157	0.232306	0	0	780	3192	3972	0.279928	0	0	1581	4564	6145	0.00875728	0	0	0	0
18S	557	U	2357	6282	8639	0.111566	0	0	704	3635	4339	0.308251	0	0	1657	5097	6754	0.0815182	0	0	0	0
18S	558	G	3042	7679	10721	0.254036	0	0	786	2722	3508	0.0615212	0	0	2202	6935	9137	0.346285	0	0	0	0
18S	559	G	2057	7172	9229	0.0848477	0	0	744	3430	4174	0.208926	0	0	2185	4215	6400	0.0120242	0	0	0	0
18S	560	A	2422	5634	8056	0.0878574	0	0.080771	723	3207	3930	0.124127	0	0	2366	3804	6170	2.88086e-05	0	0	0.0269237	0.0380758
18S	561	A	2894	5783	8677	0.00339044	0	0.00337937	766	2398	3164	0.147288	0	0.128415	2630	2785	5415	0.141306	0	0.123831	0.0852082	0.057892
18S	562	U	4991	7133	12124	0.314176	0	0	1311	3721	5032	0.28977	0	0	3873	4017	7890	0.242879	0	0	0	0
18S	563	G	4001	3847	7848	0.0879673	0	0.0808642	1417	906	2323	0.684213	0.139805	0.406355	2994	2320	5314	0.188435	0	0.158583	0.215267	0.138795
18S	564	A	5360	3594	8954	0.0880985	0	0	1588	1806	3394	0.128611	0	0.113985	3500	2401	5901	0.0484807	0	0.0462465	0.0534104	0.0468089
18S	565	G	5431	1488	6919	0.146407	0	0.127725	1773	417	2190	0.830914	0.178102	0.453938	2808	1589	4397	0.369984	0.0232659	0.270109	0.283924	0.133534
18S	566	U	5970	1372	7342	0.00412335	0	0.00410698	3113	453	3566	0.0619693	0	0.0583686	3681	1395	5076	0.122185	0	0.1089	0.0571253	0.0427908
18S	567	C	4009	1057	5066	0.449587	0.035665	0.31019	2865	988	3853	0.0204838	0	0	2844	1271	4115	0.419134	0	0.295395	0.201862	0.142866
18S	568	C	8053	1214	9267	0.314555	0	0	5724	555	6279	0.448478	0	0	6113	1862	7975	0.340828	0	0	0	0
18S	569	A	5564	625	6189	0.0312816	0	0	4219	413	4632	0.259585	0	0	3331	5102	8433	0.427744	0	0	0	0
18S	570	C	5643	1292	6935	0.240327	0	0	4411	443	4854	0.341325	0	0	3146	3474	6620	0.302177	0	0	0	0
18S	571	U	4226	459	4685	0.0328046	0	0.0317692	3113	313	3426	0.100668	0	0	2010	980	2990	0.548052	0	0.354103	0.128624	0.159964
18S	572	U	2360	341	2701	0.666605	0.00250667	0.400067	1710	153	1863	0.620249	0.0181114	0.382938	1352	616	1968	1.26518	0.0759476	0.558659	0.447221	0.079108
18S	573	U	5126	819	5945	0.404952	0	0	2951	329	3280	0.230045	0	0	4984	2039	7023	0.48999	0	0	0	0
18S	574	A	2272	291	2563	0.342169	0	0.255012	1362	737	2099	0.10082	0	0.091626	1684	1255	2939	0.300896	0	0.231359	0.192666	0.0720954
18S	575	A	1917	297	2214	0.261485	0	0.207358	813	288	1101	0.775045	0.0969838	0.436857	1192	506	1698	1.08938	0.0750818	0.521536	0.388584	0.132727
18S	576	A	40	97	137	18.4783	0.839933	0.949014	27	58	85	19.686	0.862168	0.952193	92	55	147	25.9298	0.792662	0.963108	0.954772	0.00603589	1
18S	577	U	717	253	970	1.20659	0	0.547068	561	310	871	0.577077	0	0.366182	1720	344	2064	0.784278	0	0.439668	0.450973	0.0742777
18S	578	C	610	877	1487	0.194318	0	0.162793	451	649	1100	0.0267333	0	0.0260603	1563	1398	2961	0.237951	0	0.192266	0.12704	0.0724101
18S	579	C	663	751	1414	0.13649	0	0.120173	341	726	1067	0.0534748	0	0	1924	1526	3450	0.0724299	0	0.0675564	0.0625763	0.0491865
18S	580	U	516	754	1270	0.028735	0	0.0279538	245	751	996	0.171793	0	0	2003	1839	3842	0.0852286	0	0	0.00931792	0.0131775
18S	581	U	383	773	1156	0.0548737	0	0.0520619	178	491	669	0.12529	0	0.111488	1840	1621	3461	0.0585628	0	0.055338	0.0729627	0.0272745
18S	582	U	1832	1598	3430	0.749522	0	0	751	825	1576	0.627809	0	0	11434	2893	14327	0.822691	0	0	0	0
18S	583	A	432	222	654	0.863223	0	0.463676	173	257	430	0.64563	0.0770063	0.392884	2398	352	2750	0.453221	0	0.311951	0.389504	0.0619872
18S	584	A	124	144	268	3.40884	0.328439	0.773835	83	133	216	2.02089	0.311533	0.669994	1452	202	1654	1.33138	0	0.571217	0.671682	0.082727
18S	585	C	51	472	523	1.28164	0	0.562188	20	335	355	0.666854	0	0.400743	460	668	1128	2.29955	0	0.697115	0.553349	0.121155
18S	586	G	165	349	514	1.7964	0	0.642843	58	149	207	1.94909	0.0797235	0.661992	1044	722	1766	0.970993	0	0.492783	0.599206	0.0756574
18S	587	A	248	687	935	0.899596	0	0.473839	72	369	441	0.591905	0	0.372351	1788	815	2603	0.295968	0	0.228444	0.358211	0.10068
18S	588	G	250	489	739	1.82796	0	0.646697	96	307	403	0.944582	0	0.48637	1728	1978	3706	0.153071	0	0	0.377689	0.27497
18S	589	G	162	1585	1747	0.376214	0	0.273483	45	566	611	0.44695	0	0.30924	698	3511	4209	0.388686	0	0	0.194241	0.138123
18S	590	A	5	433	438	6.20175	0.658896	0.861417	1	153	154	7.12394	0.615107	0.877604	52	237	289	9.86632	0.745952	0.908261	0.882427	0.0194255	1
18S	591	U	265	2615	2880	0.279486	0	0.218496	82	762	844	0.765536	0.0495078	0.433891	1378	1184	2562	0.237036	0	0.191676	0.281354	0.108414
18S	592	C	95	5711	5806	0.300061	0	0	76	1342	1418	0.249863	0	0.200025	444	2451	2895	0.213352	0	0.175887	0.125304	0.0891496
18S	593	C	108	6970	7078	0.334171	0	0	74	2977	3051	0.325859	0	0	543	4960	5503	0.361545	0	0	0	0
18S	594	A	103	3813	3916	0.500528	0	0.333625	54	1356	1410	0.859839	0.0696519	0.462495	282	2386	2668	0.562033	0.0504721	0.359895	0.385338	0.0556024
18S	595	U	112	7522	7634	0.251772	0	0	45	2700	2745	0.038901	0	0	327	4016	4343	0.0979384	0	0	0	0
18S	596	U	108	6668	6776	0.108148	0	0	37	4636	4673	0.431976	0	0	281	3603	3884	0.0330931	0	0.032041	0.0106803	0.0151043
18S	597	G	185	9060	9245	0.342778	0	0	148	3380	3528	0.128459	0	0	531	4840	5371	0.216402	0	0	0	0
18S	598	G	283	6847	7130	0.128952	0	0	368	3487	3855	0.188281	0	0	1523	4612	6135	0.306807	0	0	0	0
18S	599	A	257	8888	9145	0.383701	0	0	158	5674	5832	0.496777	0	0	633	4546	5179	0.12601	0	0	0	0
18S	600	G	359	9543	9902	0.494103	0	0	217	3703	3920	0.239222	0	0	1160	5313	6473	0.337634	0	0	0	0
18S	601	G	8	350	358	14.8774	0.845837	0.937182	14	182	196	15.6985	0.83373	0.9404	37	193	230	21.6551	0.892881	0.956043	0.944542	0.00823788	1
18S	602	G	134	2729	2863	0.663004	0	0.398762	94	2566	2660	0.0455551	0	0.043586	849	2258	3107	0.596332	0.0531555	0.373639	0.271996	0.161836
18S	603	C	448	5098	5546	0.305066	0	0	439	3599	4038	0.434566	0	0	2000	4159	6159	0.243317	0	0	0	0
18S	604	A	323	1432	1755	1.09662	0.0404221	0.523184	275	1531	1806	0.249111	0	0.199519	1856	2654	4510	0.0718688	0	0.0670638	0.263256	0.191587
18S	605	A	446	1889	2335	0.334908	0	0.250965	432	1993	2425	0.229143	0	0	2840	3330	6170	0.265484	0	0	0.083655	0.118306
18S	606	G	317	1362	1679	0.583347	0	0.368565	246	857	1103	0.476922	0	0.323114	1227	3005	4232	0.102667	0	0.0931277	0.261602	0.120566
18S	607	U	699	1701	2400	0.159489	0	0	360	841	1201	0.103956	0	0.0942381	1837	5505	7342	0.452417	0	0	0.0314127	0.0444243
18S	608	C	711	761	1472	0.415878	0	0.293866	307	480	787	0.624436	0	0.384702	1109	3819	4928	0.123987	0	0	0.226189	0.164183
18S	609	U	580	445	1025	0.954635	0.00637079	0.488639	180	279	459	1.44797	0.121156	0.592024	737	3088	3825	0.136932	0	0.120467	0.400377	0.202376
18S	610	G	1736	908	2644	0.412749	0	0	411	271	682	0.247698	0	0.198757	1366	2765	4131	0.0408035	0	0	0.0662524	0.0936951
18S	611	G	1293	576	1869	0.17098	0	0	494	115	609	0.213042	0	0.175864	1204	2144	3348	0.121612	0	0.108455	0.0947729	0.072445
18S	612	U	1260	526	1786	0.188597	0	0	458	194	652	0.0337247	0	0	1047	2065	3112	0.139594	0	0.122529	0.040843	0.0577607
18S	613	G	460	141	601	1.46513	0.257229	0.594743	164	75	239	1.65736	0.284947	0.624666	612	607	1219	1.96461	0.358195	0.662871	0.627427	0.0278812
18S	614	C	712	256	968	0.341761	0	0.254907	337	65	402	0.417315	0	0.294957	1435	1021	2456	0.287094	0	0.223126	0.257663	0.0293894
18S	615	C	1499	197	1696	0.318464	0	0	773	57	830	0.384757	0	0	3675	632	4307	0.337107	0	0	0	0
18S	616	A	803	386	1189	0.0526144	0	0.0500244	441	31	472	0.234649	0	0.190379	1853	509	2362	0.383115	0	0.277079	0.172494	0.0935533
18S	617	G	561	124	685	0.736767	0	0.424574	280	36	316	0.893235	0.0923654	0.472591	1345	479	1824	0.89158	0.110685	0.471478	0.456214	0.0223778
18S	618	C	877	303	1180	0.0728102	0	0	847	97	944	0.422187	0	0	2586	1813	4399	0.187821	0	0	0	0
18S	619	A	420	240	660	0.92355	0	0.480506	461	93	554	0.19013	0	0.159998	2062	1276	3338	0.274593	0	0.215487	0.28533	0.139857
18S	620	G	388	114	502	1.6968	0.163769	0.629654	307	36	343	1.06492	0.0420254	0.516447	1375	884	2259	1.06791	0.10675	0.516529	0.55421	0.0533467
18S	621	C	947	138	1085	0.182361	0	0.154355	508	59	567	0.195423	0	0.163717	2444	957	3401	0.357479	0	0.263398	0.193823	0.0493448
18S	622	C	2331	160	2491	0.552555	0	0	876	148	1024	0.401734	0	0	4735	2435	7170	0.401548	0	0	0	0
18S	623	G	555	180	735	0.78439	0	0.439919	356	165	521	0.275415	0	0.216266	4630	509	5139	0.0830891	0	0	0.218729	0.179605
18S	624	C	1076	201	1277	0.02976	0	0	568	240	808	0.22898	0	0	8158	956	9114	0.52122	0	0	0	0
18S	625	G	3500	232	3732	0.763565	0	0	1544	188	1732	0.735936	0	0	9671	617	10288	0.593942	0	0	0	0
18S	626	G	931	164	1095	0.0185016	0	0.0181818	326	50	376	0.508105	0	0.33751	2138	487	2625	0.916095	0	0.4782	0.277964	0.192464
18S	627	U	32	14	46	23.4863	0.814592	0.959995	16	1	17	30.8981	0.888082	0.97034	61	62	123	42.2366	0.931784	0.977054	0.96913	0.00701659	1
18S	628	A	708	224	932	0.000500179	0	0.000500465	338	57	395	0.217088	0	0.178737	2837	507	3344	0.432709	0	0.302085	0.160441	0.123799
18S	629	A	565	87	652	0.236787	0	0.191691	201	90	291	0.470205	0	0.32057	3347	484	3831	0.130097	0	0.115147	0.209136	0.0847658
18S	630	U	265	76	341	1.4089	0	0.585584	114	144	258	0.574689	0	0.365851	2757	809	3566	0.157334	0	0.135978	0.362471	0.183566
18S	631	U	98	41	139	4.86881	0.197827	0.830619	63	73	136	1.99481	0.00434032	0.667716	2743	2217	4960	0.289662	0	0	0.499445	0.359368
18S	632	C	291	97	388	0.683805	0	0.406728	151	121	272	0.304599	0	0.234138	3177	2454	5631	0.477504	0	0	0.213622	0.166678
18S	633	C	290	110	400	0.778831	0	0.438448	181	205	386	0.210939	0	0.174567	2746	3199	5945	0.523525	0	0	0.204338	0.180229
18S	634	A	153	273	426	0.879677	0.119717	0.468578	89	198	287	0.940895	0	0.485643	365	1318	1683	0.913381	0.149143	0.477513	0.477244	0.00696934
18S	635	G	100	604	704	0.182837	0	0.15476	63	228	291	1.16119	0.0390458	0.538144	117	814	931	2.23014	0.348598	0.690645	0.461183	0.225441
18S	636	C	211	1199	1410	0.329459	0	0	173	287	460	0.771511	0	0.436044	1134	1102	2236	0.203268	0	0.168993	0.201679	0.179508
18S	637	U	223	1236	1459	0.280441	0	0	393	438	831	0.0730769	0	0.0681767	777	1006	1783	0.414481	0	0.293143	0.12044	0.125251
18S	638	C	241	723	964	0.19536	0	0.163574	357	489	846	0.131169	0	0.11608	851	498	1349	0.649934	0	0.394092	0.224582	0.12142
18S	639	C	465	1133	1598	0.273407	0	0	1204	1101	2305	0.624766	0	0	1803	1046	2849	0.379283	0	0	0	0
18S	640	A	335	634	969	0.306334	0	0.234684	528	241	769	0.415786	0	0.293948	547	491	1038	0.643781	0	0.391876	0.306836	0.064817
18S	641	A	369	786	1155	0.14579	0	0.127336	716	211	927	0.280017	0	0.218945	579	387	966	0.986258	0	0.496799	0.281027	0.157091
18S	642	U	917	2277	3194	0.661009	0	0	2632	470	3102	0.685358	0	0	2164	1299	3463	0.498929	0	0	0	0
18S	643	A	163	991	1154	0.129793	0	0.11497	739	316	1055	0.21734	0	0.178676	938	590	1528	0.493867	0	0.330741	0.208129	0.0905165
18S	644	G	33	21	54	24.6105	0.869108	0.961636	34	15	49	27.3956	0.866139	0.965463	64	16	80	31.4155	0.866504	0.96952	0.96554	0.00321892	1	0.927414	0.965463	0.96952	0.954132	0.0189652
18S	645	C	262	1118	1380	0.0881165	0	0	527	263	790	0.683298	0	0.406233	627	854	1481	0.830732	0	0.453938	0.286724	0.203677
18S	646	G	250	393	643	1.22852	0.00541876	0.551656	337	383	720	0.971259	0	0.493057	574	741	1315	1.62307	0.0286439	0.618947	0.554553	0.0514354
18S	647	U	610	1163	1773	0.243931	0	0	1124	1041	2165	0.38815	0	0	1925	3701	5626	0.396412	0	0	0	0
18S	648	A	360	355	715	1.10256	0.00258355	0.524738	584	336	920	0.670612	0	0.401678	910	1530	2440	0.713223	0	0.416404	0.447607	0.0548704
18S	649	U	982	657	1639	0.184289	0	0	1367	771	2138	0.363581	0	0	2534	5112	7646	0.480284	0	0	0	0
18S	650	A	716	755	1471	0.0208862	0	0	1079	400	1479	0.00444444	0	0.00442776	1136	2130	3266	0.499014	0	0.332963	0.112463	0.155927
18S	651	U	398	897	1295	0.2104	0	0.173937	544	342	886	0.874095	0.000272234	0.46669	872	2764	3636	0.484539	0	0.32645	0.322359	0.119551
18S	652	U	1068	2148	3216	0.57153	0	0	2595	849	3444	0.590463	0	0	3787	8921	12708	0.62512	0	0	0	0
18S	653	A	299	960	1259	0.291878	0	0.226072	859	483	1342	0.217291	0	0.178613	1005	3219	4224	0.399148	0	0.285328	0.230004	0.0436546
18S	654	A	483	1020	1503	0.0761673	0	0.0708202	1074	489	1563	0.0406365	0	0	627	3385	4012	0.45501	0	0.312773	0.127864	0.133909
18S	655	A	339	937	1276	0.316993	0	0.240838	694	865	1559	0.077792	0	0	978	5595	6573	0.141674	0	0	0.0802792	0.113532
18S	656	G	771	1113	1884	0.163389	0	0	895	267	1162	0.163036	0	0.140285	1416	3924	5340	0.0197029	0	0.0193258	0.0532037	0.0620794
18S	657	U	942	456	1398	0.185259	0	0.156397	1134	425	1559	0.204708	0	0	1986	5000	6986	0.264464	0	0	0.0521324	0.0737263
18S	658	U	1251	330	1581	0.0384815	0	0.0370781	949	478	1427	0.154194	0	0	1404	5424	6828	0.284413	0	0	0.0123594	0.0174788
18S	659	G	474	594	1068	0.495125	0.0678859	0.331367	310	301	611	0.840577	0.211933	0.457098	688	2881	3569	0.254721	0	0.203056	0.330507	0.103714
18S	660	C	992	1329	2321	0.376395	0	0	473	225	698	0.601017	0.0559711	0.375733	945	3033	3978	0.0308481	0	0.0299322	0.135222	0.170506
18S	661	U	911	614	1525	0.0410004	0	0.0394104	402	164	566	1.18095	0.0939215	0.541923	1046	3938	4984	0.231715	0	0	0.193778	0.246701
18S	662	G	779	360	1139	0.376394	0	0.273638	342	224	566	1.10341	0	0.525022	404	1541	1945	0.887387	0.0919466	0.470295	0.422985	0.107942
18S	663	C	1670	473	2143	0.363251	0	0	868	375	1243	0.104466	0	0	859	2142	3001	0.0426419	0	0.040911	0.013637	0.0192857
18S	664	A	1338	236	1574	0.14443	0	0	545	563	1108	0.00830578	0	0.00824474	860	992	1852	0.509948	0	0.337846	0.115364	0.157355
18S	665	G	734	377	1111	0.155506	0	0.134683	571	377	948	0.179651	0	0.152428	665	467	1132	1.18721	0.0152105	0.543016	0.276709	0.188447
18S	666	U	572	518	1090	0.0861799	0	0.0794092	536	1416	1952	0.479416	0	0	693	917	1610	0.390627	0	0.281025	0.120145	0.118289
18S	667	U	1234	1237	2471	0.656288	0	0	1336	2178	3514	0.770839	0	0	2940	2142	5082	0.683647	0	0	0	0
18S	668	A	120	6	126	6.83176	0.66842	0.873193	95	11	106	9.72596	0.659528	0.907559	412	61	473	2.91003	0.363221	0.744649	0.8418	0.0701141	1
18S	669	A	383	143	526	0.569724	0	0.363385	487	61	548	0.868225	0	0.465186	619	301	920	0.800844	0	0.444973	0.424515	0.0440061
18S	670	A	321	83	404	0.7231	0	0.420253	637	87	724	0.2581	0	0.205376	670	458	1128	0.316927	0	0.240819	0.288816	0.0940597
18S	671	A	207	37	244	1.46345	0	0.595051	402	96	498	0.766043	0	0.434255	383	901	1284	0.0499784	0	0.0476347	0.35898	0.229733
18S	672	A	195	19	214	1.48289	0	0.598365	390	137	527	0.562795	0	0.360558	439	1180	1619	0.191207	0	0	0.319641	0.245989
18S	673	G	218	24	242	0.936991	0	0.484765	271	155	426	0.705048	0	0.414075	420	619	1039	0.297222	0	0.229292	0.376044	0.107708
18S	674	C	225	305	530	0.385562	0	0	430	98	528	0.289645	0	0.224923	448	444	892	0.269852	0	0.212694	0.145872	0.103268
18S	675	U	114	163	277	0.340448	0	0.254664	208	258	466	0.622793	0	0.384286	242	434	676	0.773888	0.0771573	0.43663	0.358527	0.0764878
18S	676	C	206	337	543	0.26444	0	0	273	315	588	0.463271	0	0.316967	231	1022	1253	0.00334042	0	0	0.105656	0.14942
18S	677	G	58	202	260	0.691613	0	0.409777	60	947	1007	0.176841	0	0	90	345	435	2.11414	0.307702	0.679385	0.363054	0.279318
18S	678	U	146	203	349	0.458667	0	0.31506	180	582	762	0.379438	0	0.275329	540	1544	2084	0.391308	0	0	0.196796	0.140098
18S	679	A	49	323	372	0.531427	0	0.347623	100	310	410	2.00073	0.172052	0.667289	145	1714	1859	0.278489	0	0	0.338304	0.272499
18S	680	G	35	355	390	0.558056	0	0.358764	31	2696	2727	0.61193	0	0	56	683	739	1.02674	0	0.506935	0.288566	0.212825
18S	681	U	57	341	398	0.768421	0	0.435141	23	766	789	0.725316	0	0.420705	57	1113	1170	0.314707	0	0.23953	0.365125	0.0890045
18S	682	U	54	1472	1526	0.555716	0	0	29	2037	2066	0.393856	0	0	62	2827	2889	0.509243	0	0	0	0
18S	683	G	2	275	277	2.38461	0.252631	0.705295	3	119	122	11.1266	0.585036	0.918153	3	786	789	1.16596	0.105107	0.538626	0.720691	0.155323		0.967736	0.918153	0.974281	0.95339	0.0250594
18S	684	G	71	1362	1433	0.356803	0	0	48	3254	3302	0.668298	0	0	131	2462	2593	0.387895	0	0	0	0
18S	685	A	105	813	918	0.163608	0	0.140736	30	1849	1879	0.355366	0	0	113	1591	1704	0.006406	0	0.00636893	0.0490348	0.0648943
18S	686	U	45	398	443	1.73774	0.279187	0.635258	16	939	955	0.310972	0	0.237396	92	786	878	1.04552	0.14141	0.511411	0.461355	0.166238
18S	687	C	47	1675	1722	0.309144	0	0	37	1075	1112	0.0598083	0	0	93	1867	1960	0.137753	0	0	0	0
18S	688	U	48	1420	1468	0.121299	0	0	80	583	663	0.530823	0	0.347098	68	1553	1621	0.0572613	0	0.0541916	0.133763	0.152464
18S	689	U	21	1906	1927	0.357584	0	0	16	537	553	0.725872	0	0.421023	18	1812	1830	0.12573	0	0	0.140341	0.198472
18S	690	G	70	1479	1549	0.148846	0	0	35	523	558	0.782568	0	0.439453	77	1896	1973	0.161021	0	0	0.146484	0.20716
18S	691	G	152	984	1136	0.210241	0	0.173845	55	409	464	0.962843	0.011928	0.491073	234	2215	2449	0.333655	0	0	0.221639	0.203308
18S	692	G	320	978	1298	0.0857326	0	0.0790189	181	257	438	1.02797	0.111018	0.507465	456	898	1354	0.319393	0	0.242211	0.276232	0.176559
18S	693	A	350	1579	1929	0.289977	0	0	214	200	414	1.21783	0.163346	0.549706	386	572	958	0.970618	0.182038	0.492806	0.347504	0.246818
18S	694	G	473	577	1050	0.352902	0.0157608	0.261032	141	390	531	0.737782	0.0584774	0.425014	510	472	982	0.920775	0.155485	0.479631	0.388559	0.092891
18S	695	C	337	733	1070	0.32215	0	0.243828	119	1634	1753	0.518472	0	0	366	929	1295	0.457253	0.0107009	0.313944	0.185924	0.134548
18S	696	G	461	413	874	0.651213	0.124101	0.394658	235	1485	1720	0.484221	0	0	1044	1371	2415	0.263843	0	0	0.131553	0.186043
18S	697	G	1419	261	1680	0.167618	0	0	752	916	1668	0.452393	0	0	2125	1193	3318	0.488922	0	0	0	0
18S	698	G	1846	115	1961	0.304219	0	0	746	228	974	0.00275784	0	0	1653	514	2167	0.18912	0	0	0	0
18S	699	C	980	238	1218	0.149877	0	0.130435	335	455	790	0.19594	0	0.164011	1115	739	1854	0.0696376	0	0	0.0981487	0.0707424
18S	700	G	796	211	1007	0.315906	0	0.240248	267	307	574	0.585353	0	0.369631	1247	366	1613	0.0368443	0	0.0355563	0.215145	0.137536
18S	701	G	1439	183	1622	0.265277	0	0	879	130	1009	0.221485	0	0	1338	357	1695	0.0792322	0	0	0	0
18S	702	G	1896	52	1948	0.453247	0	0	688	52	740	0.0876443	0	0	1370	133	1503	0.0433658	0	0	0	0
18S	703	C	2017	69	2086	0.551051	0	0	723	107	830	0.367054	0	0	1732	207	1939	0.398448	0	0	0	0
18S	704	G	700	52	752	0.222857	0	0.182441	228	81	309	0.476129	0.0956585	0.323259	775	163	938	0.0840137	0	0.0775787	0.194426	0.100656
18S	705	G	277	31	308	1.57742	0.244934	0.612784	93	28	121	2.25483	0.390717	0.694513	335	70	405	1.2084	0.264823	0.547795	0.618364	0.0600273
18S	706	U	103	33	136	3.96586	0.44003	0.7998	52	38	90	2.64139	0.337472	0.727575	203	70	273	1.72121	0.264502	0.633366	0.720247	0.068144
18S	707	C	144	39	183	2.16316	0.0375034	0.685038	55	54	109	1.59081	0.0261285	0.616182	252	79	331	0.858032	0	0.462546	0.587922	0.0930041
18S	708	C	59	35	94	3.90035	0	0.797646	30	54	84	1.68314	0	0.630065	132	64	196	1.62707	0.00306022	0.620547	0.682753	0.0813349
18S	709	G	19	18	37	8.0693	0.411695	0.892327	35	24	59	2.16833	0.0335641	0.687996	50	46	96	3.48167	0.12886	0.77866	0.786328	0.0835939	1
18S	710	C	66	55	121	0.815392	0	0.451192	80	40	120	0.201561	0	0.168911	105	33	138	1.37146	0.0565861	0.580079	0.400061	0.171708
18S	711	C	171	125	296	0.432697	0	0	97	108	205	0.395092	0	0	338	94	432	0.400847	0	0	0	0
18S	712	G	56	65	121	0.489253	0	0.330341	24	98	122	0.0925926	0	0.0853811	106	65	171	0.662403	0	0.39986	0.27186	0.134881
18S	713	C	243	298	541	0.762095	0	0	65	196	261	0.557125	0	0	371	130	501	0.503409	0	0	0	0
18S	714	G	114	56	170	0.0467836	0	0	121	78	199	0.403389	0	0	329	52	381	0.313729	0	0	0	0
18S	715	A	59	42	101	0.58159	0	0.370019	66	51	117	0.03258	0	0.0318132	209	56	265	0.0590226	0	0.0559316	0.152588	0.154062
18S	716	G	59	27	86	0.836909	0	0.458476	44	65	109	0.0653535	0	0.0618724	108	102	210	0.469563	0	0.320559	0.280303	0.164396
18S	717	G	40	56	96	0.894731	0	0.474804	21	15	36	2.77988	0.295755	0.740738	179	38	217	0.806524	0	0.447587	0.554376	0.132245
18S	718	C	40	71	111	0.565179	0	0.363167	55	24	79	0.617222	0	0.384629	147	105	252	0.590426	0	0.372163	0.373319	0.00879983
18S	719	G	47	13	60	2.32204	0	0.702447	35	10	45	2.1558	0	0.687861	74	173	247	0.767339	0	0.43517	0.608493	0.122702
18S	720	A	18	79	97	1.28231	0	0.564371	26	59	85	0.924548	0	0.483318	24	267	291	0.689155	0	0.408817	0.485502	0.0635236
18S	721	G	8	51	59	4.04481	0.423016	0.804434	19	29	48	2.85646	0.302097	0.744636	35	305	340	0.562854	0	0.360822	0.636631	0.196548
18S	722	C	19	126	145	1.83189	0.168556	0.648447	12	70	82	1.86212	0.224386	0.653358	63	489	552	0.094997	0	0.086899	0.462901	0.265881
18S	723	C	131	593	724	0.346743	0	0	213	282	495	0.495004	0	0	295	1378	1673	0.641823	0	0	0	0
18S	724	A	17	143	160	3.32588	0.42293	0.769939	28	85	113	2.21131	0.282311	0.690486	24	317	341	1.6104	0.0259043	0.617608	0.692678	0.0622079
18S	725	C	33	440	473	0.684435	0.0614108	0.406839	64	254	318	0.211634	0	0.175121	82	401	483	1.02011	0.00884349	0.505495	0.362485	0.138473
18S	726	C	26	768	794	0.123788	0	0.110276	74	530	604	0.345418	0	0	80	1085	1165	0.143577	0	0	0.0367585	0.0519844
18S	727	G	30	1118	1148	0.159704	0	0	36	266	302	0.579978	0	0.367848	69	520	589	0.940094	0.0534189	0.484985	0.284278	0.206625
18S	728	C	35	1662	1697	0.421915	0	0	27	737	764	0.407059	0	0	83	1306	1389	0.208153	0	0	0	0
18S	729	C	44	1513	1557	0.331572	0	0	35	771	806	0.426724	0	0	143	1678	1821	0.409099	0	0	0	0
18S	730	C	24	1916	1940	0.494253	0	0	79	783	862	0.494116	0	0	236	1841	2077	0.518041	0	0	0	0
18S	731	G	21	1341	1362	0.2472	0	0	25	315	340	0.408374	0	0.290566	141	1137	1278	0.158622	0	0	0.0968555	0.136974
18S	732	U	8	1100	1108	0.107434	0	0	27	311	338	0.315536	0	0.240393	61	1134	1195	0.133398	0	0	0.0801308	0.113322
18S	733	C	30	852	882	0.050195	0	0.0478475	30	529	559	0.335417	0	0	82	812	894	0.104867	0	0.0950094	0.047619	0.0387878
18S	734	C	5	531	536	0.598738	0.113943	0.374943	9	252	261	0.422646	0	0.297884	53	485	538	0.849948	0.147821	0.459906	0.377578	0.0661714
18S	735	C	11	425	436	0.689296	0.0925922	0.408591	25	198	223	0.513194	0	0.34015	186	451	637	0.490456	0	0.329411	0.359384	0.0350697
18S	736	C	13	391	404	0.547819	0	0.354495	43	171	214	0.419897	0	0.296695	207	511	718	0.258971	0	0.205928	0.285706	0.061148
18S	737	G	11	253	264	0.951363	0.121301	0.488482	21	74	95	1.99931	0.284918	0.668913	122	257	379	1.43801	0.238594	0.590467	0.582621	0.0738691
18S	738	C	12	224	236	0.823066	0.0331251	0.452521	21	73	94	1.94304	0.232208	0.662585	119	259	378	1.39801	0.200343	0.583629	0.566245	0.0866349
18S	739	C	31	351	382	0.0859878	0	0	46	109	155	0.757977	0	0.432742	333	274	607	0.453728	0	0.312467	0.248403	0.182382
18S	740	C	96	310	406	0.270216	0	0	116	66	182	0.417122	0	0.295484	787	247	1034	0.189232	0	0	0.0984946	0.139292
18S	741	C	240	123	363	0.255525	0	0	421	92	513	0.558323	0	0	1347	238	1585	0.503237	0	0	0	0
18S	742	U	217	107	324	0.239282	0	0	379	67	446	0.460701	0	0	1275	285	1560	0.498904	0	0	0	0
18S	743	U	139	68	207	0.122329	0	0.109465	337	41	378	0.343448	0	0	1485	172	1657	0.553887	0	0	0.0364882	0.0516021
18S	744	G	71	41	112	1.04326	0.223152	0.512808	151	21	172	0.613038	0	0.381419	329	138	467	0.795394	0.0200167	0.443547	0.445925	0.0536659
18S	745	C	83	63	146	0.51489	0.00109542	0.341419	264	32	296	0.0807707	0	0	442	134	576	0.343751	0	0.256145	0.199188	0.145086
18S	746	C	65	55	120	0.755923	0.0588013	0.432535	114	47	161	0.795679	0.129482	0.444636	90	214	304	1.42423	0.224464	0.588293	0.488488	0.0707455
18S	747	U	73	71	144	0.446513	0	0.310161	67	140	207	0.370032	0.0123778	0.271041	49	299	348	0.87157	0.0336173	0.466403	0.349202	0.0843987
18S	748	C	83	40	123	0.696685	0.0563333	0.412576	164	83	247	0.0706541	0	0.066241	188	250	438	0.232346	0	0.188889	0.222569	0.143382
18S	749	U	94	29	123	0.823656	0.163014	0.453657	117	92	209	0.239153	0	0.193742	190	326	516	0.12407	0	0	0.2158	0.18586
18S	750	C	202	37	239	0.0603704	0	0	223	58	281	0.136131	0	0	205	201	406	0.0327327	0	0	0	0
18S	751	G	330	13	343	0.314503	0	0	237	110	347	0.300287	0	0	227	87	314	0.277637	0.00706269	0.217846	0.0726154	0.102694
18S	752	G	225	9	234	0.156265	0	0.135645	165	122	287	0.112654	0	0	185	87	272	0.509483	0.0900364	0.338343	0.157996	0.139029
18S	753	C	216	207	423	0.335351	0	0	197	57	254	0.0734205	0	0.0686494	178	172	350	0.21358	0	0.176406	0.0816851	0.0726049
18S	754	G	215	27	242	0.381664	0	0.27706	223	35	258	0.109781	0	0.0992668	244	43	287	0.642091	0.135145	0.391849	0.256059	0.120366
18S	755	C	424	33	457	0.194396	0	0	206	26	232	0.329995	0.0194341	0.248921	303	171	474	0.0372632	0	0.0359976	0.0949728	0.109845
18S	756	C	190	27	217	1.07329	0.164968	0.518823	149	15	164	0.974478	0.227442	0.495057	254	205	459	0.124251	0	0.110733	0.374871	0.187026
18S	757	C	304	18	322	0.539112	0.0546809	0.350981	253	34	287	0.106559	0	0.0966004	350	159	509	0.0862091	0	0.0795105	0.175697	0.12414
18S	758	C	377	15	392	0.478598	0.0133376	0.324241	339	36	375	0.0653073	0	0	558	94	652	0.0673983	0	0	0.10808	0.152849
18S	759	C	539	9	548	0.107205	0	0.0969845	387	30	417	0.140564	0	0	559	79	638	0.0028169	0	0.00281338	0.0332659	0.0450704
18S	760	U	573	5	578	0.112243	0	0.101073	422	19	441	0.15357	0	0	838	72	910	0.305598	0	0	0.033691	0.0476463
18S	761	C	992	20	1012	0.377898	0	0	525	13	538	0.282086	0	0	784	122	906	0.278648	0	0	0	0
18S	762	G	858	5	863	0.196914	0	0	220	13	233	0.959829	0.0573934	0.490822	401	128	529	0.335849	0	0.251768	0.24753	0.2004
18S	763	A	912	11	923	0.186063	0	0	258	16	274	0.873333	0.0848152	0.467099	672	109	781	0.0607985	0	0	0.1557	0.220193
18S	764	U	1473	51	1524	1.30337	0.540038	0.566014	949	22	971	2.5056	0.689554	0.714952	1068	138	1206	2.45104	0.681739	0.710403	0.66379	0.0691629
18S	765	G	363	17	380	10.9216	0.842912	0.91632	225	34	259	15.7782	0.895343	0.940615	277	89	366	13.5659	0.876485	0.931521	0.929485	0.0100221	1
18S	766	C	498	21	519	9.02639	0.78304	0.900436	363	15	378	12.3869	0.845311	0.925482	355	110	465	12.3146	0.837718	0.925044	0.916987	0.0117049	1
18S	767	U	385	22	407	13.8141	0.807865	0.932651	534	21	555	9.52114	0.768349	0.905108	435	111	546	12.2141	0.790389	0.924451	0.920737	0.0115471	1
18S	768	C	925	41	966	5.88009	0.591505	0.854781	711	50	761	7.59141	0.693336	0.88374	545	103	648	11.6605	0.736384	0.921126	0.886549	0.0271579	1
18S	769	U	1117	79	1196	5.07212	0.529877	0.835428	987	104	1091	5.59108	0.599315	0.848398	851	665	1516	4.94881	0.482329	0.831991	0.838606	0.00706472	1
18S	770	U	50822	377	51199	0.965337	0	0	52084	1450	53534	0.972781	0	0	59621	3514	63135	0.962877	0	0	0	0
18S	771	A	6546	16	6562	0.0222019	0	0.0217229	5187	69	5256	0.297068	0	0.229064	7663	45	7708	0.119391	0	0.10667	0.119152	0.0851057
18S	772	G	1821	8	1829	2.65997	0.405881	0.726882	1681	29	1710	2.89132	0.457136	0.74313	2415	37	2452	2.54419	0.39163	0.71793	0.729314	0.0104303
18S	773	C	3865	27	3892	0.493273	0.0232108	0.330387	2703	47	2750	1.13747	0.239856	0.532248	5020	141	5161	0.493573	0.0167528	0.330507	0.397714	0.0951296
18S	774	U	958	38	996	4.47373	0.573319	0.817459	968	81	1049	4.1225	0.602712	0.804932	3420	159	3579	1.0028	0.151867	0.500769	0.70772	0.146426
18S	775	G	237	16	253	17.8943	0.870844	0.947271	166	69	235	19.0998	0.893759	0.950449	851	218	1069	5.25606	0.618575	0.840281	0.912667	0.0512012	1
18S	776	A	55	42	97	40.5889	0.95048	0.976195	51	169	220	17.1203	0.902768	0.945049	253	168	421	13.1319	0.839729	0.929394	0.950213	0.019452	1
18S	777	G	211	131	342	2.25523	0	0.693423	214	124	338	1.77132	0	0.639842	1288	377	1665	0.39257	0	0.282025	0.53843	0.182621
18S	778	U	259	199	458	0.529509	0	0.346689	215	406	621	0.056413	0	0	1411	487	1898	0.00815049	0	0.00808882	0.118259	0.161558
18S	779	G	80	282	362	0.626232	0	0.385735	113	90	203	1.63203	0	0.621222	845	309	1154	0.661058	0	0.398182	0.468379	0.108195
18S	780	U	116	139	255	0.614149	0	0.381402	99	173	272	0.458974	0	0.315379	1133	383	1516	0.127364	0	0.113041	0.269941	0.114172
18S	781	C	254	12	266	0.628506	0	0.38683	197	42	239	0.634954	0.0361508	0.389354	1282	441	1723	0.0170985	0	0.0168206	0.264335	0.175022
18S	782	C	358	63	421	0.17446	0	0.148845	191	94	285	0.535431	0.00792609	0.349513	1436	454	1890	0.0263176	0	0.025656	0.174671	0.133469
18S	783	C	711	67	778	0.31917	0	0	345	129	474	0.0171696	0	0	1917	478	2395	0.160819	0	0	0	0
18S	784	G	246	84	330	1.35901	0	0.576833	239	135	374	0.603348	0	0.376932	1528	147	1675	0.289147	0	0.224397	0.392721	0.144314
18S	785	C	236	96	332	2.05065	0.135106	0.672863	226	338	564	0.248614	0	0.199394	1240	336	1576	0.442021	0	0.306664	0.392974	0.202699
18S	786	G	189	305	494	1.90575	0.065208	0.656311	318	180	498	0.906725	0	0.476041	1712	298	2010	0.18985	0	0.159625	0.430659	0.205295
18S	787	G	569	669	1238	0.386871	0	0.279115	564	197	761	0.438612	0	0.305164	3513	591	4104	0.456833	0	0	0.19476	0.138126
18S	788	G	408	918	1326	0.609738	0	0.378958	543	422	965	0.366931	0	0.268638	3205	548	3753	0.378328	0	0	0.215865	0.159146
18S	789	G	771	258	1029	1.91331	0.209443	0.656967	529	270	799	1.39458	0.00516141	0.582695	1308	349	1657	0.675486	0.0049033	0.403303	0.547655	0.106481
18S	790	C	2403	1020	3423	0.0480919	0	0.045898	1878	286	2164	0.0498024	0	0.0474607	1269	671	1940	0.528124	0	0.345719	0.146359	0.14097
18S	791	C	2540	1067	3607	0.107573	0	0.097149	1505	629	2134	0.174411	0	0.148568	2055	730	2785	0.0557869	0	0.0528571	0.0995248	0.03911
18S	792	C	4403	2173	6576	0.340674	0	0	2554	909	3463	0.18281	0	0	1816	1335	3151	0.0472539	0	0.0451354	0.0150451	0.021277
18S	793	G	2823	1193	4016	0.220007	0	0.180369	1319	567	1886	0.686216	0	0.407084	1134	829	1963	0.753411	0	0.429808	0.339087	0.112613
18S	794	A	2196	2507	4703	0.109798	0	0.0989539	1018	2015	3033	0.0999121	0	0.0908637	1034	1470	2504	0.43446	0	0.302958	0.164258	0.0981309
18S	795	A	2936	8623	11559	0.586388	0	0	1430	7235	8665	0.657674	0	0	1712	3865	5577	0.335236	0	0	0	0
18S	796	G	3768	7033	10801	0.53513	0	0	2957	3472	6429	0.458961	0	0	3016	2759	5775	0.285228	0	0	0	0
18S	797	C	513	872	1385	3.34404	0.375251	0.769927	369	189	558	6.99098	0.551393	0.875055	391	1356	1747	1.98277	0.245804	0.664869	0.76995	0.0858079	1
18S	798	G	3877	3527	7404	0.24336	0	0	2445	3521	5966	0.286822	0	0	4120	3839	7959	0.349675	0	0	0	0
18S	799	U	120	367	487	12.7671	0.745824	0.927501	52	47	99	51.3888	0.933309	0.981099	86	253	339	18.7047	0.861759	0.949392	0.952664	0.0220034	1
18S	800	U	2149	3083	5232	0.258065	0	0.20516	1585	1826	3411	0.543735	0	0.352287	2452	3805	6257	0.0834576	0	0.0770403	0.211496	0.112458
18S	801	U	2178	3624	5802	0.142827	0	0.124995	1253	3103	4356	0.243126	0	0.195612	2340	7508	9848	0.287128	0	0	0.106869	0.0808805
18S	802	A	2308	1931	4239	0.530896	0	0.346841	402	4804	5206	0.00263321	0	0	454	6406	6860	0.115082	0	0.103218	0.15002	0.145413
18S	803	C	2291	1747	4038	0.555261	0	0.357078	691	7545	8236	0.41975	0	0	1872	8492	10364	0.289023	0	0	0.119026	0.168328
18S	804	U	2531	9163	11694	0.525529	0	0	545	9033	9578	0.507786	0	0	2222	9376	11598	0.364384	0	0	0	0
18S	805	U	2480	10631	13111	0.615284	0	0	398	6988	7386	0.375294	0	0	1797	8056	9853	0.270627	0	0	0	0
18S	806	U	2335	8137	10472	0.509327	0	0	398	6600	6998	0.363447	0	0	1604	8655	10259	0.320626	0	0	0	0
18S	807	G	1281	3049	4330	0.209313	0	0.173117	274	4195	4469	0.0492021	0	0	1197	7316	8513	0.230316	0	0	0.0577057	0.0816082
18S	808	A	1029	1202	2231	1.14108	0.0339632	0.533057	231	2079	2310	0.687629	0.0881761	0.407557	785	4445	5230	0.155143	0	0.134329	0.358315	0.166463
18S	809	A	923	1403	2326	0.820035	0	0.450667	237	1534	1771	0.897072	0.106908	0.473013	720	3139	3859	0.46726	0.0427779	0.318514	0.414064	0.0681776
18S	810	A	824	822	1646	1.31709	0.0275971	0.568573	179	1121	1300	1.08991	0.0581734	0.521701	646	2337	2983	0.689742	0.0541682	0.408275	0.499516	0.0672955
18S	811	A	472	443	915	2.36974	0.0548856	0.703469	127	543	670	2.12996	0.187331	0.680831	315	1384	1699	1.63345	0.232619	0.620409	0.668236	0.0350591
18S	812	A	565	255	820	1.95251	0	0.661578	205	301	506	2.32007	0.0688199	0.699217	377	1399	1776	1.26233	0.111414	0.558116	0.639637	0.059657
18S	813	A	711	203	914	1.11928	0.103019	0.528415	155	146	301	3.31185	0.268495	0.768671	326	1523	1849	0.955465	0.0679475	0.488748	0.595278	0.123672
18S	814	U	473	262	735	1.65454	0.324679	0.623607	154	156	310	2.75513	0.344743	0.734326	238	1208	1446	1.494	0.288248	0.599203	0.652379	0.0587959
18S	815	U	2000	366	2366	0.25165	0	0	837	314	1151	0.110098	0	0	4120	1344	5464	0.437048	0	0	0	0
18S	816	A	2035	319	2354	0.2292	0	0	986	301	1287	0.217598	0	0	1566	2504	4070	0.210931	0	0	0	0
18S	817	G	1828	328	2156	0.111518	0	0	831	225	1056	0.0586145	0	0.0554186	1211	2265	3476	0.0499696	0	0	0.0184729	0.0261246
18S	818	A	2541	948	3489	0.410589	0	0	940	1162	2102	0.434332	0	0	1921	2773	4694	0.279394	0	0	0	0
18S	819	G	716	1286	2002	0.215721	0	0.177516	200	451	651	1.33214	0.0858023	0.571585	1349	2437	3786	0.0639879	0	0	0.2497	0.238866
18S	820	U	1083	2266	3349	0.276338	0	0	408	1723	2131	0.292626	0	0	1958	4402	6360	0.493673	0	0	0	0
18S	821	G	338	526	864	2.28477	0.375933	0.695809	87	801	888	1.05556	0.154875	0.513795	374	1267	1641	1.25386	0.216597	0.556468	0.588691	0.0777219
18S	822	U	331	1395	1726	0.561179	0	0.359592	129	852	981	0.894422	0.0742957	0.472388	286	1188	1474	1.32673	0.170391	0.570379	0.467453	0.0861244
18S	823	U	725	1211	1936	0.508209	0	0.337077	229	1848	2077	0.138483	0	0	454	1834	2288	0.379166	0	0.275011	0.204029	0.146479
18S	824	C	1043	4531	5574	0.539922	0	0	591	2808	3399	0.507892	0	0	1014	4372	5386	0.519258	0	0	0	0
18S	825	A	681	2985	3666	0.160407	0	0	260	2227	2487	0.312219	0	0	472	2225	2697	0.00876369	0	0	0	0
18S	826	A	710	2170	2880	0.107559	0	0.0971441	199	2053	2252	0.232963	0	0	510	1789	2299	0.0943285	0	0.0862319	0.0611253	0.0434511
18S	827	A	513	2076	2589	0.232514	0	0.188709	179	2402	2581	0.394823	0	0	562	1557	2119	0.108129	0	0.0976195	0.0954429	0.0770556
18S	828	G	361	457	818	3.29615	0.278373	0.767451	153	663	816	1.06132	0.175543	0.51518	332	1477	1809	0.344309	0	0.256229	0.512954	0.208712
18S	829	C	674	5421	6095	0.427244	0	0	139	1137	1276	0.246159	0	0.197658	419	1458	1877	0.598645	0	0.374595	0.190751	0.153006
18S	830	A	317	1775	2092	0.915024	0	0.477932	57	1004	1061	0.357753	0	0.263672	256	638	894	2.53158	0.0069173	0.717068	0.486224	0.185191
18S	831	G	56	7947	8003	0.611193	0	0	15	696	711	0.754619	0	0.43042	103	2046	2149	0.345587	0	0.256918	0.229113	0.176815
18S	832	G	61	1157	1218	2.09725	0	0.677312	16	1076	1092	0.0598861	0	0	114	1703	1817	0.637538	0	0.389458	0.35559	0.277547
18S	833	C	211	1688	1899	0.892012	0	0.471593	41	743	784	0.164176	0	0.141177	196	3773	3969	0.304794	0	0	0.204257	0.197626
18S	834	C	385	2106	2491	0.383949	0	0.27751	119	681	800	0.0447774	0	0	716	2504	3220	0.112905	0	0	0.0925034	0.13082
18S	835	C	4498	7484	11982	0.81413	0	0	980	921	1901	0.694515	0	0	6777	5624	12401	0.863315	0	0	0	0
18S	836	G	870	346	1216	1.50063	0	0.600298	150	57	207	2.32911	0.322309	0.700632	853	473	1326	1.10299	0	0.524674	0.608535	0.0720699
18S	837	A	493	221	714	3.03675	0	0.752537	94	63	157	3.02194	0.323309	0.752548	303	387	690	2.89767	0	0.743712	0.749599	0.00416248
18S	838	G	1038	236	1274	0.853952	0	0.460807	43	42	85	6.07313	0.549265	0.860034	699	325	1024	1.42028	0	0.587062	0.635967	0.166612
18S	839	C	872	501	1373	0.684207	0	0.406424	53	196	249	1.1724	0	0.540675	425	308	733	2.24173	0	0.691814	0.546304	0.116578
18S	840	C	858	620	1478	0.494441	0	0.331003	26	381	407	0.226117	0	0.184786	166	682	848	1.53934	0.0720874	0.606478	0.374089	0.17483
18S	841	G	271	192	463	3.75235	0.471327	0.789936	53	415	468	0.00938166	0	0	136	333	469	3.33324	0.506265	0.769604	0.519846	0.367681
18S	842	C	454	877	1331	0.257324	0	0.204782	41	469	510	0.23105	0	0	543	560	1103	0.362329	0.030128	0.26614	0.156974	0.113789
18S	843	C	1224	973	2197	0.240193	0	0	112	537	649	0.397641	0	0	1141	604	1745	0.146194	0	0	0	0
18S	844	U	1370	741	2111	0.138005	0	0	112	466	578	0.2725	0	0	1415	1144	2559	0.420182	0	0	0	0
18S	845	G	1798	868	2666	0.290251	0	0	93	401	494	0.0502806	0	0	1568	819	2387	0.339284	0	0	0	0
18S	846	G	1716	306	2022	0.0049102	0	0	142	277	419	0.181614	0	0.15401	1153	1102	2255	0.278438	0	0	0.0513367	0.0726011
18S	847	A	1276	338	1614	0.357145	0	0.263279	95	175	270	1.11009	0.167421	0.527007	838	702	1540	0.174706	0	0.148806	0.313031	0.158357
18S	848	U	2116	1145	3261	0.316847	0	0	174	260	434	0.430626	0	0.30149	1935	974	2909	0.404895	0	0	0.100497	0.142124
18S	849	A	845	744	1589	0.595409	0.0829348	0.373349	119	175	294	1.30444	0.218115	0.56689	518	276	794	1.51918	0.302529	0.603346	0.514528	0.100932
18S	850	C	585	1619	2204	0.217994	0	0.179045	90	421	511	0.425868	0.0119261	0.299083	381	680	1061	0.906026	0.150956	0.475583	0.317904	0.121791
18S	851	C	1032	1885	2917	0.0427081	0	0.0409723	243	625	868	0.00173891	0	0	673	957	1630	0.349615	0	0.259166	0.100046	0.113751
18S	852	G	765	682	1447	1.49993	0.251406	0.600155	295	322	617	0.761525	0.0176671	0.432707	580	548	1128	1.1969	0.139242	0.545033	0.525965	0.0696771
18S	853	C	2135	1214	3349	0.2153	0	0.177202	904	560	1464	0.120455	0	0	1969	880	2849	0.0601676	0	0	0.0590672	0.0835336
18S	854	A	2268	1913	4181	0.0626946	0	0.0590092	931	553	1484	0.0522709	0	0.0497061	1715	597	2312	0.345155	0	0.256674	0.121796	0.0954484
18S	855	G	2463	375	2838	0.866107	0.137122	0.464213	592	166	758	1.62171	0.261991	0.618881	1254	798	2052	0.739362	0.0993395	0.425196	0.502763	0.0836383
18S	856	C	5075	422	5497	0.0345883	0	0.0334379	1083	305	1388	0.584585	0.0865359	0.369088	2082	919	3001	0.2948	0	0.227738	0.210088	0.137596
18S	857	U	8323	407	8730	0.337175	0	0	2675	331	3006	0.248679	0	0	5544	1048	6592	0.417047	0	0	0	0
18S	858	A	6884	452	7336	0.0996275	0	0	2641	97	2738	0.0789217	0	0	4090	667	4757	0.0652725	0	0	0	0
18S	859	G	10369	182	10551	0.358525	0	0	4189	123	4312	0.411307	0	0	5679	1430	7109	0.374529	0	0	0	0
18S	860	G	4963	321	5284	0.431521	0	0.301482	3050	298	3348	0.194529	0	0	3192	1867	5059	0.0624484	0	0	0.100494	0.14212
18S	861	A	10228	535	10763	0.370531	0	0	4079	386	4465	0.441138	0	0	5484	1366	6850	0.354641	0	0	0	0
18S	862	A	6985	1234	8219	0.157587	0	0	2602	167	2769	0.0558243	0	0	3466	638	4104	0.133461	0	0.117771	0.0392571	0.055518
18S	863	U	3588	1379	4967	0.394046	0	0.282705	2064	243	2307	0.0901021	0	0.0826876	3301	576	3877	0.160358	0	0.138227	0.167873	0.0843044
18S	864	A	8358	2017	10375	0.452378	0	0	2655	124	2779	0.215711	0	0	4981	720	5701	0.318773	0	0	0	0
18S	865	A	6329	1476	7805	0.301526	0	0	2461	82	2543	0.237692	0	0	3567	502	4069	0.0440431	0	0	0	0
18S	866	U	2978	1469	4447	0.122757	0	0.109357	1185	106	1291	0.318146	0	0.2415	2518	398	2916	0.218634	0	0.17946	0.176772	0.0539808
18S	867	G	528	219	747	5.41803	0.62162	0.844365	178	13	191	6.88825	0.675849	0.873806	404	251	655	4.31267	0.559367	0.812004	0.843392	0.0252401	1
18S	868	G	967	1277	2244	0.702326	0	0.412676	493	160	653	0.708393	0	0.415026	1069	1518	2587	0.127735	0	0.113306	0.313669	0.141682
18S	869	A	1417	1003	2420	0.308862	0	0.236052	640	117	757	0.152946	0	0.132809	1216	1465	2681	0.0114798	0	0	0.122954	0.0966195
18S	870	A	977	1084	2061	0.347149	0	0.257785	292	56	348	1.08641	0	0.521423	1225	930	2155	0.144816	0	0.126548	0.301919	0.1642
18S	871	U	1571	2061	3632	0.465269	0	0	603	117	720	0.321036	0	0	2553	2256	4809	0.617688	0	0	0	0
18S	872	A	302	985	1287	0.332531	0	0.249694	108	47	155	1.49238	0.136277	0.600321	691	605	1296	0.510768	0	0.338258	0.396091	0.14887
18S	873	G	290	211	501	2.04066	0.279626	0.671564	129	72	201	0.484213	0	0.327334	777	721	1498	0.146535	0	0.127881	0.375593	0.224565
18S	874	G	273	1045	1318	0.0531716	0	0.0505235	92	48	140	1.05713	0.0620835	0.515664	363	1799	2162	0.29213	0	0	0.188729	0.232096
18S	875	A	151	575	726	0.884854	0.0255177	0.469798	56	50	106	1.46355	0.0487349	0.596344	178	361	539	1.8064	0.229213	0.644097	0.57008	0.0735409
18S	876	C	176	667	843	0.572262	0	0.364248	53	39	92	1.61625	0.0668428	0.620323	195	461	656	1.02148	0	0.505693	0.496755	0.104733
18S	877	C	320	762	1082	0.276434	0	0.216724	96	80	176	0.422976	0	0.298432	262	771	1033	0.144477	0	0.126345	0.213834	0.070284
18S	878	G	303	227	530	2.02689	0.231117	0.670045	76	29	105	1.66394	0.247063	0.626836	122	112	234	3.75111	0.472464	0.790231	0.695704	0.069129
18S	879	C	504	274	778	2.22021	0	0.689736	145	46	191	1.46458	0	0.59551	372	266	638	1.65716	0.0291455	0.624025	0.636424	0.039454
18S	880	G	1056	391	1447	1.26569	0	0.558804	180	106	286	1.3453	0	0.574468	440	253	693	1.82837	0	0.646769	0.593347	0.0383125
18S	881	G	1576	189	1765	1.66468	0.032658	0.624854	295	80	375	1.60774	0	0.617156	618	278	896	1.56689	0	0.610689	0.617566	0.00579019
18S	882	U	1876	638	2514	1.48205	0.14653	0.597203	320	130	450	2.21715	0.1516	0.689641	889	339	1228	1.24104	0	0.553979	0.613608	0.0565855
18S	883	U	2879	743	3622	1.18431	0.184285	0.542258	542	111	653	2.10204	0.251488	0.677966	1303	324	1627	1.0541	0	0.513323	0.577849	0.071772
18S	884	C	4704	782	5486	0.72705	0.143987	0.421022	773	102	875	1.98408	0.349994	0.665143	1746	475	2221	0.815662	0.0069492	0.449348	0.511838	0.109018
18S	885	U	15312	621	15933	0.374937	0	0	3110	267	3377	0.164062	0	0	8590	3824	12414	0.709755	0	0	0	0
18S	886	A	9895	879	10774	0.136688	0	0.120261	2644	323	2967	0.140547	0	0.123264	3046	579	3625	0.479258	0	0.324046	0.18919	0.0953651
18S	887	U	12793	7939	20732	0.411266	0	0	3358	963	4321	0.165808	0	0	3531	1547	5078	0.12262	0	0.109246	0.0364154	0.0514991
18S	888	U	13498	6010	19508	0.321031	0	0	4037	2418	6455	0.429926	0	0	3848	1144	4992	0.242457	0	0.195175	0.0650583	0.0920063
18S	889	U	14455	5323	19778	0.301146	0	0	3104	4422	7526	0.496549	0	0	4763	2341	7104	0.107641	0	0	0	0
18S	890	U	13222	3776	16998	0.153097	0	0	2576	3932	6508	0.377418	0	0	3995	4747	8742	0.259388	0	0	0	0
18S	891	G	9131	5462	14593	0.0118359	0	0	2120	1600	3720	0.153471	0	0.133083	3327	4643	7970	0.170089	0	0	0.0443609	0.0627358
18S	892	U	7944	8346	16290	0.189764	0	0	1874	2423	4297	0.080394	0	0	2826	6477	9303	0.360097	0	0	0	0
18S	893	U	1770	7275	9045	0.442269	0.0655507	0.306672	489	1914	2403	0.61717	0.0507859	0.381734	942	4796	5738	0.0748446	0	0.0696443	0.252683	0.133006
18S	894	G	1021	9337	10358	0.0940985	0	0.0860131	253	2514	2767	0.263251	0	0.208451	270	5938	6208	0.0713659	0	0	0.0981547	0.0855318
18S	895	G	2694	8592	11286	0.137122	0	0	128	2927	3055	0.0251927	0	0	841	4471	5312	0.0260012	0	0.0253469	0.00844898	0.0119487
18S	896	U	3173	7391	10564	0.219077	0	0	181	3519	3700	0.362259	0	0	1147	4945	6092	0.221022	0	0	0	0
18S	897	U	1803	5155	6958	0.0427743	0	0.0410254	92	1206	1298	0.664785	0.0945252	0.399507	932	2378	3310	0.313286	0	0.238606	0.226379	0.146604
18S	898	U	933	4319	5252	0.17429	0	0.148446	102	1227	1329	0.375973	0	0.273391	713	3035	3748	0.0387718	0	0	0.140612	0.111749
18S	899	U	610	2362	2972	0.727806	0.129074	0.421313	59	1230	1289	0.161792	0	0.139353	505	1701	2206	0.388416	0	0.279846	0.280171	0.11511
18S	900	C	347	2204	2551	0.691405	0.0503234	0.40887	43	1535	1578	0.215397	0	0	198	2061	2259	0.128614	0	0.114002	0.174291	0.172278
18S	901	G	697	1648	2345	0.468959	0	0.319338	76	689	765	0.408616	0	0.290353	315	1468	1783	0.176769	0	0.150287	0.253326	0.0738143
18S	902	G	212	764	976	1.84603	0.206291	0.648866	55	311	366	1.47493	0.0629697	0.596605	141	767	908	0.947781	0.112671	0.48687	0.577447	0.0675077
18S	903	A	464	929	1393	0.492237	0	0.330024	38	290	328	1.08159	0.117235	0.520359	153	586	739	0.868228	0.126592	0.46507	0.438484	0.0799457
18S	904	A	183	873	1056	0.572259	0	0.364192	21	155	176	2.43729	0.276447	0.71024	110	284	394	1.97404	0.287155	0.664322	0.579585	0.153455
18S	905	C	178	958	1136	0.264546	0	0.209348	32	223	255	1.15269	0	0.536439	163	462	625	0.462993	0	0.316815	0.354201	0.136126
18S	906	U	114	826	940	0.514488	0	0.339949	21	335	356	0.492686	0	0.330687	115	529	644	0.368286	0	0.269464	0.313367	0.0312735
18S	907	G	114	473	587	1.84376	0.121898	0.648741	20	81	101	5.03442	0.472468	0.835642	142	462	604	0.479982	0	0.324679	0.603021	0.21109
18S	908	A	45	1159	1204	0.744195	0	0.426873	7	773	780	0.0542325	0	0	53	512	565	0.815018	0	0.449479	0.292117	0.206764
18S	909	G	53	1769	1822	0.304455	0	0.233495	41	479	520	0.783109	0	0.439655	84	780	864	0.330957	0	0.248877	0.307342	0.0937698
18S	910	G	25	411	436	6.02253	0.599313	0.857881	16	265	281	3.04287	0.384611	0.753312	147	254	401	2.53029	0.409738	0.717243	0.776145	0.0596421	1
18S	911	C	16	2412	2428	0.436339	0	0.303872	4	909	913	0.385716	0	0.278571	24	489	513	2.22892	0.467085	0.690715	0.424386	0.188606
18S	912	C	27	2694	2721	0.59451	0.0315878	0.372934	18	1269	1287	0.15038	0	0.13081	65	2207	2272	0.18118	0	0	0.167915	0.154494
18S	913	A	43	5907	5950	0.20203	0	0	12	2165	2177	0.284629	0	0	88	2289	2377	0.0991636	0	0	0	0
18S	914	U	26	9715	9741	0.436054	0	0	14	3586	3600	0.566259	0	0	58	3398	3456	0.323697	0	0	0	0
18S	915	G	23	3929	3952	0.780504	0	0.438424	8	1856	1864	0.0202264	0	0	53	2482	2535	0.0840343	0	0.0775482	0.171991	0.191038
18S	916	A	12	7070	7082	0.0947496	0	0.0865602	2	2013	2015	0.0636574	0	0	47	2924	2971	0.00121504	0	0.00121398	0.0292581	0.0405218
18S	917	U	11	7838	7849	0.101442	0	0.0921102	14	1916	1930	0.00645031	0	0	49	2836	2885	0.137203	0	0.120686	0.0709321	0.0514954
18S	918	U	25	11105	11130	0.215977	0	0	26	2940	2966	0.41735	0	0	187	5354	5541	0.437211	0	0	0	0
18S	919	A	38	8057	8095	0.139081	0	0.122113	7	1548	1555	0.138296	0	0.121563	53	2971	3024	0.114421	0	0.102703	0.115459	0.00902286
18S	920	A	32	15652	15684	0.481891	0	0	4	1702	1706	0.0853805	0	0	33	3785	3818	0.176015	0	0	0	0
18S	921	G	9	10119	10128	0.191465	0	0	3	1083	1086	0.261893	0	0.207691	66	3695	3761	0.223923	0	0	0.0692304	0.0979066
18S	922	A	11	14633	14644	0.512739	0	0	8	1704	1712	0.349484	0	0	51	3760	3811	0.29877	0	0	0	0
18S	923	G	18	11034	11052	0.398351	0	0	6	824	830	0.22265	0	0.182284	127	3856	3983	0.414491	0	0	0.0607613	0.0859295
18S	924	G	49	4361	4410	0.4376	0.0303103	0.304444	36	343	379	1.30494	0.152208	0.566797	305	1629	1934	0.14611	0	0.127541	0.332927	0.180453
18S	925	G	97	1196	1293	3.2339	0.463149	0.763951	30	374	404	0.600055	0	0.375601	240	920	1160	0.571136	0.104467	0.363717	0.50109	0.185934
18S	926	A	91	964	1055	3.26315	0.366995	0.765602	60	233	293	0.851738	0	0.460813	173	302	475	2.34643	0.382508	0.701614	0.642677	0.131223
18S	927	C	25	871	896	2.601	0.0803356	0.722523	21	269	290	0.450668	0	0.3114	107	264	371	2.51344	0.252615	0.715926	0.583283	0.192269
18S	928	G	49	195	244	8.90662	0	0.899428	17	62	79	3.63875	0.124585	0.786544	89	172	261	3.16192	0.116928	0.760423	0.815465	0.0603207	1
18S	929	G	52	97	149	9.04126	0.506296	0.901009	20	21	41	6.20952	0.527211	0.864148	72	81	153	5.43377	0	0.845423	0.870194	0.0230919	1
18S	930	C	90	126	216	3.06221	0.11109	0.754685	44	45	89	2.04667	0.244334	0.674231	99	126	225	2.96622	0.190287	0.748706	0.725874	0.0365985
18S	931	C	79	699	778	0.0881615	0	0	71	63	134	1.40782	0	0.586491	126	164	290	2.79103	0.202034	0.736887	0.441126	0.317909
18S	932	G	517	247	764	0.0258678	0	0.0252477	428	56	484	0.320367	0	0	549	145	694	0.849832	0.0378099	0.459768	0.161672	0.211038
18S	933	G	248	101	349	1.79235	0.146845	0.642536	182	34	216	1.01613	0	0.505155	791	278	1069	0.431838	0	0.301794	0.483162	0.139974
18S	934	G	342	68	410	1.7701	0.258365	0.639564	267	9	276	0.850421	0.0289723	0.460481	1323	106	1429	0.280979	0	0.219467	0.439837	0.172124
18S	935	G	1008	107	1115	0.226474	0	0.184789	600	6	606	0.0420648	0	0.0404307	2596	49	2645	0.180041	0	0	0.0750733	0.0793173
18S	936	G	791	47	838	0.920434	0.120957	0.479582	343	14	357	1.14196	0.115698	0.533834	2014	28	2042	0.238745	0	0.192807	0.402075	0.149623
18S	937	C	2442	43	2485	0.311147	0	0	1188	30	1218	0.303309	0	0	4651	44	4695	0.392041	0	0	0	0
18S	938	A	2059	19	2078	0.0583988	0	0	803	7	810	0.273942	0	0.215243	3152	21	3173	0.0464118	0	0.0443667	0.0865366	0.0927941
18S	939	U	2734	28	2762	0.249117	0	0	1163	9	1172	0.0314294	0	0	2981	143	3124	0.155061	0	0.134282	0.0447608	0.0633013
18S	940	U	2453	41	2494	0.0995769	0	0	1087	7	1094	0.137128	0	0.120689	3579	96	3675	0.0273425	0	0.0266219	0.0491035	0.051772
18S	941	C	4093	25	4118	0.48921	0	0	2158	3	2161	0.452138	0	0	5754	164	5918	0.382433	0	0	0	0
18S	942	G	1658	18	1676	0.413947	0	0.292883	907	2	909	0.501441	0	0.334218	2014	58	2072	1.10426	0.0716442	0.524894	0.383998	0.101047
18S	943	U	3369	21	3390	0.373197	0	0	2382	27	2409	0.500825	0	0	8897	103	9000	0.566573	0	0	0	0
18S	944	A	2172	11	2183	0.027269	0	0	1453	14	1467	0.116932	0	0	2379	79	2458	1.01466	0.0358401	0.503741	0.167914	0.237466
18S	945	U	2456	51	2507	0.216671	0	0	1982	6	1988	0.391056	0	0	3512	24	3536	0.539104	0	0.350336	0.116779	0.16515
18S	946	U	1510	7	1517	0.230149	0	0.187191	886	3	889	0.43628	0	0.303995	3309	67	3376	0.767525	0.0279019	0.43431	0.308498	0.100936
18S	947	G	684	8	692	1.68179	0.278803	0.627452	615	3	618	1.02858	0.175588	0.507448	2724	58	2782	1.38194	0.255372	0.580261	0.57172	0.0493624
18S	948	C	1097	18	1115	0.646515	0	0.392871	819	12	831	0.416306	0	0.294188	6719	67	6786	0.283509	0	0.220911	0.302657	0.070457
18S	949	G	993	35	1028	0.835158	0	0.455329	546	4	550	1.15939	0.167068	0.537357	7790	142	7932	0.24702	0	0.198108	0.396932	0.144523
18S	950	C	1289	17	1306	0.432611	0	0.302135	1207	61	1268	0.19127	0	0	9121	150	9271	0.152439	0	0.132287	0.144807	0.123663
18S	951	C	1523	82	1605	0.22326	0	0.182605	992	45	1037	0.0180582	0	0.0177547	12703	170	12873	0.097384	0	0	0.0667867	0.0822163
18S	952	G	634	21	655	2.47695	0.40716	0.712704	911	18	929	0.159952	0	0.138023	8808	144	8952	0.457734	0	0.314028	0.388252	0.240411
18S	953	C	2299	18	2317	0.0410939	0	0	985	24	1009	0.070077	0	0.0655485	9703	98	9801	0.395013	0	0.283182	0.116243	0.121038
18S	954	U	5242	217	5459	0.621109	0	0	1711	58	1769	0.417495	0	0	45579	150	45729	0.780473	0	0	0	0
18S	955	A	2183	24	2207	0.170622	0	0.14581	744	81	825	0.41403	0	0.293052	12356	179	12535	0.0830648	0	0.0766998	0.171854	0.090225
18S	956	G	2666	147	2813	0.0579168	0	0	836	110	946	0.261035	0	0.207174	11537	221	11758	0.0982557	0	0.0894722	0.0988821	0.0848397
18S	957	A	3100	21	3121	0.0765179	0	0	1159	274	1433	0.205308	0	0	13194	423	13617	0.136038	0	0	0	0
18S	958	G	4193	56	4249	0.314975	0	0	1732	71	1803	0.389536	0	0	8330	460	8790	0.252097	0	0.201358	0.0671195	0.0949213
18S	959	G	1303	71	1374	1.48437	0.255517	0.597659	523	68	591	1.06368	0.209515	0.515852	5437	291	5728	0.772644	0	0.435914	0.516475	0.0660335
18S	960	U	2333	260	2593	0.287522	0	0.223381	823	223	1046	0.0767378	0	0.071332	7179	707	7886	0.0914768	0	0.0838199	0.126178	0.0689222
18S	961	G	2386	65	2451	0.518497	0	0.341546	614	589	1203	0.0995847	0	0	3306	992	4298	0.459492	0.0251443	0.31488	0.218809	0.155104
18S	962	A	2707	237	2944	0.449855	0	0.310348	638	613	1251	0.0965744	0	0	2393	1314	3707	0.504687	0	0.33547	0.215273	0.152566
18S	963	A	5402	424	5826	0.242747	0	0	926	268	1194	0.003245	0	0	2816	1388	4204	0.151851	0	0.131859	0.0439531	0.0621591
18S	964	A	3443	579	4022	0.23272	0	0.188824	635	491	1126	0.0928128	0	0.0849992	860	1301	2161	1.05624	0.165935	0.513792	0.262538	0.182649
18S	965	U	2650	955	3605	0.433743	0	0.302584	411	294	705	0.791391	0.112486	0.442124	463	1271	1734	1.41324	0.252057	0.58576	0.443489	0.11561
18S	966	U	2553	631	3184	0.696766	0	0.41072	227	253	480	1.76364	0.344642	0.638639	831	705	1536	1.62561	0.269036	0.619289	0.556216	0.103184
18S	967	C	6040	4875	10915	0.563512	0	0	844	629	1473	0.155186	0	0	1710	2646	4356	0.205146	0	0	0	0
18S	968	U	6914	3435	10349	0.498104	0	0	744	1191	1935	0.332662	0	0	1557	4044	5601	0.415443	0	0	0	0
18S	969	U	5039	2449	7488	0.2285	0	0	582	1402	1984	0.278136	0	0	738	3755	4493	0.252176	0	0	0	0
18S	970	G	4560	408	4968	0.194238	0	0.162673	499	1390	1889	0.21291	0	0	157	4749	4906	0.346016	0	0	0.0542244	0.0766848
18S	971	G	2733	134	2867	1.16906	0.084717	0.539058	553	509	1062	0.581833	0	0.368041	569	3698	4267	0.141024	0	0	0.302366	0.224916
18S	972	A	861	135	996	5.43888	0.595126	0.844825	411	388	799	1.28715	0.185221	0.563083	488	1845	2333	0.799776	0	0.444481	0.617463	0.167902
18S	973	C	3046	1934	4980	0.238841	0	0.192825	721	360	1081	0.861327	0.147866	0.462979	332	1792	2124	1.49528	0.0342074	0.599356	0.418387	0.168934
18S	974	C	5641	3073	8714	0.352484	0	0	1775	781	2556	0.217412	0	0	650	1789	2439	1.54963	0.104015	0.607883	0.202628	0.286559
18S	975	G	7906	818	8724	0.342491	0	0	2704	700	3404	0.367039	0	0	872	1752	2624	1.92779	0.234841	0.658531	0.21951	0.310434
18S	976	G	4294	466	4760	0.323608	0	0.244528	1016	336	1352	0.900682	0.091557	0.474057	1206	1415	2621	2.4935	0.414084	0.713832	0.477472	0.191607
18S	977	C	4327	2127	6454	0.0324176	0	0	1632	807	2439	0.0780191	0	0.0724002	2210	8015	10225	0.0514701	0	0	0.0241334	0.0341298
18S	978	G	2994	1100	4094	0.633762	0.00161977	0.387974	809	1424	2233	0.29528	0	0.228045	2222	5438	7660	0.576107	0.0573578	0.365556	0.327191	0.070702
18S	979	C	5214	2226	7440	0.111653	0	0	2734	898	3632	0.204997	0	0	4852	15709	20561	0.403134	0	0	0	0
18S	980	A	4945	2981	7926	0.159179	0	0	2293	820	3113	0.03389	0	0	3911	13192	17103	0.171794	0	0	0	0
18S	981	A	5468	4712	10180	0.387421	0	0	2711	2504	5215	0.483945	0	0	4944	19376	24320	0.414476	0	0	0	0
18S	982	G	4359	2656	7015	0.0664212	0	0	1977	1549	3526	0.2156	0	0	3047	15221	18268	0.150645	0	0	0	0
18S	983	A	3945	1329	5274	0.361601	0	0.265607	1922	1435	3357	0.173966	0	0	2879	12125	15004	0.0885646	0	0.081364	0.115657	0.111112
18S	984	C	1640	2576	4216	0.852209	0.121521	0.460163	673	2786	3459	0.205729	0	0	1225	24037	25262	0.406837	0	0	0.153388	0.216923
18S	985	G	1780	4271	6051	0.374029	0.00050989	0.272246	179	1753	1932	0.564724	0.0204752	0.361029	612	15106	15718	0.0016392	0	0	0.211092	0.153602
18S	986	G	3809	3135	6944	0.281272	0	0.21955	284	822	1106	1.93767	0.29315	0.659797	2009	12670	14679	0.00286255	0	0	0.293116	0.274338
18S	987	A	3985	1918	5903	0.609461	0.116558	0.378714	220	775	995	2.36776	0.362146	0.703276	1745	7428	9173	0.531334	0.080314	0.346999	0.47633	0.160997
18S	988	C	6489	2002	8491	0.123173	0	0.109677	179	1578	1757	0.896088	0.13095	0.47274	2512	6649	9161	0.364548	0	0.267178	0.283198	0.148652
18S	989	C	11479	2081	13560	0.306901	0	0	1622	999	2621	0.264472	0	0.209219	4124	7851	11975	0.093782	0	0	0.0697396	0.0986267
18S	990	A	11195	3594	14789	0.344323	0	0	3758	285	4043	0.164035	0	0	5113	6790	11903	0.182041	0	0	0	0
18S	991	G	11771	2710	14481	0.318145	0	0	5648	171	5819	0.426714	0	0	5595	3397	8992	0.0651284	0	0	0	0
18S	992	A	11619	3575	15194	0.373366	0	0	6180	580	6760	0.507298	0	0	6128	3111	9239	0.216097	0	0	0	0
18S	993	G	5669	4288	9957	0.043159	0	0	3601	429	4030	0.0987982	0	0	3587	1353	4940	0.334514	0.0357712	0.250702	0.0835672	0.118182
18S	994	C	2998	5305	8303	0.149137	0	0.129795	3014	1369	4383	0.196655	0	0	2590	2246	4836	0.19841	0	0.16559	0.0984617	0.07114
18S	995	G	3072	4714	7786	0.177324	0	0.150633	1084	1011	2095	0.719524	0	0.41856	872	1325	2197	1.41079	0.258877	0.585308	0.384834	0.179051
18S	996	A	5025	3254	8279	0.00345411	0	0	3754	853	4607	0.338366	0	0	2346	1186	3532	0.221235	0	0.181199	0.0603995	0.0854178
18S	997	A	3508	1567	5075	0.493017	0	0.330259	2751	773	3524	0.207653	0	0	2123	575	2698	0.345894	0	0.25707	0.195776	0.141623
18S	998	A	1900	1282	3182	1.13882	0.0482749	0.532531	1162	932	2094	0.179533	0	0.152269	2071	926	2997	0.00275739	0	0.00275073	0.229183	0.223015
18S	999	G	350	1157	1507	3.11461	0.357025	0.757086	249	532	781	1.74653	0.334178	0.636201	678	702	1380	0.925368	0.169202	0.4808	0.624695	0.113086
18S	1000	C	1205	9783	10988	0.532411	0	0	310	975	1285	0.46588	0	0.317985	1000	1310	2310	0.0472859	0	0.0451696	0.121051	0.140469
18S	1001	A	762	7742	8504	0.334216	0	0	236	622	858	1.19283	0	0.544258	871	878	1749	0.554946	0	0.357022	0.300427	0.225768
18S	1002	U	868	3876	4744	0.239731	0	0.193406	354	594	948	0.959021	0	0.489804	1247	1436	2683	0.0294668	0	0.0286337	0.237281	0.190811
18S	1003	U	396	1233	1629	2.77277	0.166293	0.735063	188	509	697	1.63706	0.0984268	0.621127	847	928	1775	0.710198	0	0.415409	0.590533	0.132279
18S	1004	U	370	882	1252	3.99428	0.298856	0.799899	122	504	626	1.94627	0.261933	0.660946	583	703	1286	1.51582	0.1501	0.602701	0.687848	0.0827227
18S	1005	G	659	2787	3446	0.788347	0	0.440896	214	945	1159	0.603429	0	0.376539	644	789	1433	1.35654	0.131118	0.575819	0.464418	0.0830387
18S	1006	C	2357	9975	12332	0.567776	0	0	926	1867	2793	0.353941	0	0	2355	1616	3971	0.157318	0	0	0	0
18S	1007	C	6145	7110	13255	0.630378	0	0	2851	2027	4878	0.658204	0	0	6473	2988	9461	0.689667	0	0	0	0
18S	1008	A	2726	924	3650	0.551459	0	0.355508	1183	1078	2261	0.0849936	0	0	2214	1604	3818	0.0374793	0	0	0.118503	0.167588
18S	1009	A	5494	427	5921	0.0807873	0	0	1960	1178	3138	0.327652	0	0	3849	1036	4885	0.239912	0	0	0	0
18S	1010	G	3523	810	4333	0.331698	0	0.249122	1342	507	1849	0.266204	0	0.210328	2006	834	2840	0.42787	0	0.29973	0.25306	0.0366043
18S	1011	A	2752	713	3465	0.78642	0	0.440292	996	322	1318	0.870003	0.0769717	0.46543	2248	573	2821	0.483302	0	0.325906	0.410543	0.0607207
18S	1012	A	3214	355	3569	0.755462	0.0252428	0.430418	1034	221	1255	0.988615	0.151447	0.497336	2514	559	3073	0.387906	0	0.279555	0.402437	0.0910837
18S	1013	U	3902	903	4805	0.230406	0	0.187292	1405	469	1874	0.258566	0	0.205532	2873	1321	4194	0.0186174	0	0.0182814	0.137035	0.0843011
18S	1014	G	1781	1539	3320	0.757061	0.170743	0.430942	599	1621	2220	0.0297514	0	0	1199	1242	2441	0.725412	0.134198	0.420528	0.283823	0.200738
18S	1015	U	4059	3737	7796	0.230763	0	0	1538	2225	3763	0.455502	0	0	2260	3751	6011	0.336388	0	0	0	0
18S	1016	U	820	5733	6553	0.129399	0	0.114588	291	2261	2552	0.00172346	0	0	619	3522	4141	0.124374	0	0.11064	0.075076	0.0531112
18S	1017	U	507	9084	9591	0.209032	0	0	151	2159	2310	0.163811	0	0.140806	318	3999	4317	0.105203	0	0.0952088	0.0786716	0.0586612
18S	1018	U	336	6158	6494	0.29947	0	0.230483	50	1984	2034	0.392203	0	0.281813	256	3905	4161	0.165361	0	0.141926	0.218074	0.0577788
18S	1019	C	783	7029	7812	0.10972	0	0.0988834	195	1467	1662	0.823973	0	0.451895	1176	5708	6884	0.34253	0	0	0.183593	0.193966
18S	1020	A	591	4826	5417	0.758613	0	0.431415	126	1256	1382	1.36524	0.100034	0.577386	176	3090	3266	0.518648	0	0.341588	0.45013	0.0971692
18S	1021	U	740	12033	12773	0.291148	0	0	115	3233	3348	0.0634883	0	0	297	5641	5938	0.225313	0	0	0	0
18S	1022	U	2479	21715	24194	0.682573	0	0	415	8841	9256	0.733402	0	0	1274	10047	11321	0.67615	0	0	0	0
18S	1023	A	1306	5684	6990	0.341461	0	0.254571	338	2114	2452	0.304756	0	0.233646	287	2371	2658	0.668539	0	0.400764	0.296327	0.0743402
18S	1024	A	1497	4901	6398	0.372143	0	0.271244	284	1779	2063	0.522513	0	0.3433	264	1607	1871	1.22784	0.0753857	0.551266	0.388604	0.118722
18S	1025	U	1543	4064	5607	0.463378	0	0.316688	217	2740	2957	0.0314101	0	0	273	1632	1905	0.966737	0	0.491675	0.269454	0.203485
18S	1026	C	2147	8869	11016	0.371985	0	0	285	3871	4156	0.376842	0	0	430	3829	4259	0.280308	0	0	0	0
18S	1027	A	1591	4730	6321	0.0821277	0	0.0759057	254	1760	2014	0.327146	0	0.246596	243	1752	1995	0.574482	0	0.364987	0.229163	0.118659
18S	1028	A	2471	3329	5800	0.0335344	0	0.0324518	301	2505	2806	0.168832	0	0	347	1630	1977	0.420138	0	0.295949	0.109467	0.132526
18S	1029	G	1564	2534	4098	0.20833	0	0.172446	221	1259	1480	0.369368	0	0.269869	340	2847	3187	0.332479	0	0	0.147438	0.111584
18S	1030	A	1300	1116	2416	0.999439	0.108856	0.499963	196	1144	1340	0.482335	0	0.325552	239	1363	1602	0.425106	0	0.298428	0.374648	0.0893005
18S	1031	A	22	70	92	50.5241	0.940499	0.980796	7	83	90	21.6426	0.877124	0.9563	6	38	44	53.9877	0.953587	0.982211	0.973102	0.0118953	1	0.987887	0.9563	0.982211	0.975466	0.0137491
18S	1032	C	890	1969	2859	0.632991	0	0.38771	109	1162	1271	0.426773	0	0.299283	181	2372	2553	0.113695	0	0	0.228998	0.165901
18S	1033	G	1257	1512	2769	0.710349	0	0.415412	270	953	1223	0.485376	0	0.32695	263	2723	2986	0.179716	0	0	0.247454	0.178664
18S	1034	A	1946	2957	4903	0.0230673	0	0	277	1611	1888	0.0259749	0	0	266	1959	2225	0.343561	0	0.255795	0.0852649	0.120583
18S	1035	A	4139	2543	6682	0.248844	0	0	887	1792	2679	0.302765	0	0	813	1326	2139	0.605327	0	0.377184	0.125728	0.177806
18S	1036	A	2523	2505	5028	0.130775	0	0.115671	587	2230	2817	0.293104	0	0	1135	1580	2715	0.374378	0	0.272471	0.129381	0.111658
18S	1037	G	997	2137	3134	1.0718	0.186322	0.517408	291	1287	1578	0.392365	0	0.281926	490	1826	2316	0.807658	0.0830951	0.446905	0.415413	0.0986806
18S	1038	U	1128	9255	10383	0.418982	0	0	345	875	1220	0.894103	0.0256948	0.47225	907	2349	3256	0.360615	0	0.265098	0.245783	0.193278
18S	1039	C	3701	6066	9767	0.37347	0	0	1276	2352	3628	0.44821	0	0	1760	5954	7714	0.480874	0	0	0	0
18S	1040	G	2662	4939	7601	0.182484	0	0	1181	1569	2750	0.258775	0	0	2028	6420	8448	0.540206	0	0	0	0
18S	1041	G	5212	3534	8746	0.339766	0	0	1777	1809	3586	0.491348	0	0	3120	3873	6993	0.429824	0	0	0	0
18S	1042	A	6145	1327	7472	0.282348	0	0	1512	1076	2588	0.33326	0	0	3044	2785	5829	0.332464	0	0	0	0
18S	1043	G	5826	2021	7847	0.397379	0	0	969	286	1255	0.304061	0	0.233307	2284	2261	4545	0.191866	0	0	0.077769	0.109982
18S	1044	G	1790	649	2439	0.96837	0.249914	0.492068	509	134	643	1.37238	0.193165	0.578861	1448	671	2119	0.674575	0.0630373	0.402947	0.491292	0.0718185
18S	1045	U	606	263	869	3.67548	0.528762	0.786311	290	85	375	2.71209	0.384705	0.731134	622	60	682	3.77277	0.521202	0.790721	0.769389	0.0271102	1
18S	1046	U	525	170	695	3.68798	0.416017	0.78693	380	94	474	1.32613	0.00881097	0.570618	744	42	786	2.27775	0.214647	0.695182	0.684243	0.0886471
18S	1047	C	1379	1034	2413	0.133389	0	0.117733	870	145	1015	0.17734	0	0	1426	579	2005	0.096937	0	0	0.0392444	0.0554999
18S	1048	G	808	239	1047	1.24853	0	0.5555	463	96	559	0.19252	0	0.161682	713	231	944	0.516402	0	0.340782	0.352655	0.160995
18S	1049	A	590	216	806	1.4365	0	0.589875	419	82	501	0.032448	0	0.031489	455	207	662	0.611513	0	0.379821	0.333728	0.230278
18S	1050	A	849	419	1268	0.217678	0	0.178881	451	91	542	0.199959	0	0	517	153	670	0.158917	0	0.137302	0.105394	0.0764336
18S	1051	G	760	291	1051	1.01067	0	0.50289	379	71	450	0.167652	0	0.143854	557	292	849	0.0838431	0	0	0.215581	0.211476
18S	1052	A	250	186	436	4.63166	0	0.822767	49	93	142	2.94988	0.352477	0.748153	122	117	239	2.52125	0.208478	0.716858	0.762592	0.0444262	1
18S	1053	C	306	5801	6107	0.63582	0	0	55	184	239	1.54398	0	0.607911	78	344	422	1.14098	0	0.533513	0.380475	0.270745
18S	1054	G	116	997	1113	1.76576	0	0.638643	31	311	342	0.805863	0	0.44697	63	218	281	2.30985	0.092884	0.69862	0.594744	0.107323
18S	1055	A	103	721	824	3.90851	0.0841187	0.796469	89	101	190	3.1655	0.215491	0.760889	74	164	238	4.70386	0.015821	0.825285	0.794215	0.0263379	1
18S	1056	U	216	563	779	5.03711	0.405805	0.834535	40	128	168	4.41262	0.449782	0.816139	161	67	228	6.0329	0.383804	0.858344	0.836339	0.0172773	1
18S	1057	C	8083	3496	11579	0.629125	0	0	2012	475	2487	0.666229	0	0	2363	868	3231	0.469403	0	0	0	0
18S	1058	A	1938	1091	3029	1.1179	0	0.527916	308	72	380	2.51656	0.288922	0.716166	670	120	790	2.29886	0.193755	0.697132	0.647072	0.0846131
18S	1059	G	5345	285	5630	0.22402	0	0.183046	1314	77	1391	0.0125639	0	0.0124168	2036	278	2314	0.300346	0	0.23105	0.142171	0.0938199
18S	1060	A	3588	810	4398	0.713758	0	0.416542	665	231	896	0.861885	0	0.463187	1440	95	1535	1.38447	0.151441	0.580778	0.486836	0.0691027
18S	1061	U	9885	4867	14752	0.518353	0	0	2140	597	2737	0.392208	0	0	6928	616	7544	0.526092	0	0	0	0
18S	1062	A	3837	2866	6703	0.260393	0	0.206621	925	441	1366	0.412338	0	0.292106	2218	285	2503	0.812442	0	0.448357	0.315695	0.100088
18S	1063	C	6794	3622	10416	0.196885	0	0	1746	835	2581	0.266318	0	0	5421	602	6023	0.237168	0	0	0	0
18S	1064	C	10301	5327	15628	0.524878	0	0	2475	1352	3827	0.556563	0	0	7405	961	8366	0.471118	0	0	0	0
18S	1065	G	6644	1249	7893	0.0319976	0	0.0310093	1342	480	1822	0.0481014	0	0.0459179	5248	941	6189	0.230878	0	0	0.0256424	0.0191262
18S	1066	U	5276	2388	7664	0.00897296	0	0.00889432	1339	848	2187	0.194363	0	0	4055	1378	5433	0.133184	0	0	0.00296477	0.00419282
18S	1067	C	5858	2875	8733	0.186945	0	0	1429	1054	2483	0.349213	0	0	3698	2694	6392	0.31327	0	0	0	0
18S	1068	G	1766	2167	3933	0.70061	0.062672	0.412037	225	505	730	1.25198	0.178208	0.556285	1123	1501	2624	0.689884	0	0.408335	0.458886	0.0688881
18S	1069	U	3601	2206	5807	0.0251492	0	0.0245364	539	774	1313	0.109741	0	0.0989569	3546	2029	5575	0.298647	0	0	0.0411644	0.0420752
18S	1070	A	2633	2540	5173	0.0135678	0	0.0133888	511	571	1082	0.218006	0	0.179121	1570	979	2549	0.509634	0.0208576	0.337675	0.176729	0.1324
18S	1071	G	848	1805	2653	0.714465	0.125565	0.416819	169	274	443	1.69199	0.286587	0.629054	467	1481	1948	0.753384	0.0729979	0.4298	0.491891	0.0971336
18S	1072	U	375	2486	2861	0.447997	0	0.309465	177	352	529	1.19901	0.121697	0.545719	185	1083	1268	1.5806	0.233285	0.61268	0.489288	0.130059
18S	1073	U	429	1714	2143	0.837469	0.0948812	0.455889	90	414	504	1.26882	0.163753	0.559731	291	734	1025	2.15041	0.324962	0.682792	0.566138	0.0927437
18S	1074	C	2308	1379	3687	0.0955983	0	0	570	777	1347	0.269313	0	0	1984	2076	4060	0.342972	0	0	0	0
18S	1075	C	860	3104	3964	0.198372	0	0	214	733	947	0.153727	0	0.133366	1522	1740	3262	0.0733885	0	0	0.0444553	0.0628693
18S	1076	G	674	1405	2079	0.513483	0	0.33938	210	861	1071	0.0146559	0	0.0144575	1151	1207	2358	0.281942	0	0.220006	0.191281	0.134195
18S	1077	A	1044	911	1955	0.535344	0	0.348796	541	606	1147	0.0317654	0	0	1414	818	2232	0.414425	0	0.293092	0.213963	0.152994
18S	1078	C	2530	1967	4497	0.40932	0	0	1169	845	2014	0.47957	0	0	3534	656	4190	0.28943	0	0	0	0
18S	1079	C	2072	2496	4568	0.409428	0	0	871	816	1687	0.304279	0	0	3956	824	4780	0.369409	0	0	0	0
18S	1080	A	1070	550	1620	0.871506	0.12243	0.465824	395	326	721	0.800785	0.0840307	0.445029	1336	400	1736	0.953214	0.0253961	0.488167	0.46634	0.017615
18S	1081	U	1829	616	2445	0.250404	0	0.200324	960	374	1334	0.0640616	0	0	6293	545	6838	0.614867	0	0	0.0667747	0.0944337
18S	1082	A	948	828	1776	1.07117	0	0.517323	496	357	853	0.61249	0.0305819	0.380117	1644	348	1992	0.583738	0	0.368699	0.422046	0.0675317
18S	1083	A	1222	1175	2397	0.633352	0	0.387861	768	327	1095	0.247871	0	0.19878	2677	443	3120	0.072281	0	0	0.195547	0.15836
18S	1084	A	490	1400	1890	1.28834	0.088434	0.563131	470	317	787	0.840271	0.119833	0.456917	942	376	1318	1.37549	0.155662	0.579218	0.533089	0.0542607
18S	1085	C	1357	3132	4489	0.0433135	0	0	1295	888	2183	0.4099	0	0	1667	1031	2698	0.0914083	0	0.0837811	0.027927	0.0394948
18S	1086	G	541	2380	2921	0.585938	0	0.369538	299	592	891	0.671001	0.0691998	0.401826	677	1089	1766	0.643036	0	0.391505	0.387623	0.0134643
18S	1087	A	665	5836	6501	0.312417	0	0	229	1643	1872	0.248324	0	0	472	1319	1791	0.607726	0	0.378135	0.126045	0.178254
18S	1088	U	318	12808	13126	0.701071	0	0	107	2137	2244	0.388765	0	0	282	3613	3895	0.382908	0	0	0	0
18S	1089	G	60	4746	4806	0.04263	0	0.0408951	36	1135	1171	0.296009	0	0.228551	49	1529	1578	0.737865	0	0.424736	0.231394	0.156715
18S	1090	C	491	4451	4942	0.000137119	0	0.000137128	152	1513	1665	0.124003	0	0	501	3970	4471	0.474481	0	0	4.57092e-05	6.46426e-05
18S	1091	C	691	4535	5226	0.0899624	0	0	205	1266	1471	0.0110809	0	0.0109668	606	3961	4567	0.492535	0	0	0.00365562	0.00516982
18S	1092	G	538	2094	2632	0.83492	0.0160502	0.455111	158	1850	2008	0.326663	0	0	672	1220	1892	0.680748	0	0.405154	0.286755	0.20379
18S	1093	A	372	1919	2291	1.17095	0.083142	0.53948	128	606	734	1.02002	0.27246	0.505295	266	1033	1299	1.63522	0	0.620707	0.55516	0.0484038
18S	1094	C	843	3728	4571	0.0079372	0	0.00787641	427	761	1188	0.159854	0	0.137923	496	1384	1880	0.87558	0	0.466964	0.204254	0.193202
18S	1095	C	712	3713	4425	0.0293267	0	0	553	747	1300	0.0290033	0	0.0282069	779	2014	2793	0.307751	0	0.235393	0.0878665	0.10495
18S	1096	G	1589	1808	3397	0.258799	0	0.20564	926	341	1267	0.0327988	0	0.0317815	789	833	1622	1.47525	0	0.596149	0.277857	0.235993
18S	1097	G	1437	562	1999	1.15606	0.066216	0.536314	945	347	1292	0.0112142	0	0	731	651	1382	2.09924	0.108145	0.677498	0.404604	0.291847
18S	1098	C	1457	2309	3766	0.0737162	0	0.0686722	844	385	1229	0.0106323	0	0.010529	1113	12684	13797	0.782158	0	0	0.0264004	0.0301982
18S	1099	G	1047	7081	8128	0.567518	0	0	841	307	1148	0.0358186	0	0.0346091	886	3054	3940	0.0882968	0	0.081152	0.038587	0.0332493
18S	1100	A	1401	4848	6249	0.402281	0	0	984	359	1343	0.135946	0	0	1059	2307	3366	0.330083	0	0.248223	0.0827409	0.117013
18S	1101	U	1461	5027	6488	0.455422	0	0	1044	852	1896	0.444925	0	0	1362	4565	5927	0.298234	0	0	0	0
18S	1102	G	507	511	1018	2.77026	0.351435	0.734958	182	430	612	0.854921	0.177933	0.461299	244	2674	2918	0.515268	0	0.340128	0.512128	0.165147
18S	1103	C	292	1178	1470	1.42035	0.0954327	0.587001	87	1163	1250	0.198677	0	0	278	5050	5328	0.224801	0	0	0.195667	0.276715
18S	1104	G	557	2182	2739	0.181805	0	0.153884	215	542	757	0.282117	0	0.220266	673	3277	3950	0.0347591	0	0.0335997	0.135917	0.0772581
18S	1105	G	316	1261	1577	0.959879	0	0.489923	105	773	878	0.0117558	0	0.0116323	264	2509	2773	0.239045	0	0.192983	0.231513	0.197153
18S	1106	C	253	3215	3468	0.309343	0	0	107	674	781	0.0876385	0	0.0806717	415	3261	3676	0.154549	0	0	0.0268906	0.038029
18S	1107	G	530	3172	3702	0.466859	0	0	176	560	736	0.0547264	0	0.0519536	437	1813	2250	0.332307	0	0.249505	0.100486	0.107486
18S	1108	G	300	848	1148	0.637579	0	0.389549	83	538	621	0.117506	0	0.105302	391	2344	2735	0.0730141	0	0	0.16495	0.164531
18S	1109	C	596	1436	2032	0.179095	0	0	188	559	747	0.129932	0	0	704	3087	3791	0.430646	0	0	0	0
18S	1110	G	72	1410	1482	0.0714618	0	0.0667376	28	220	248	1.60433	0.358753	0.616975	126	676	802	1.65522	0.317874	0.623676	0.435796	0.260978
18S	1111	U	338	790	1128	0.258469	0	0.205528	108	501	609	0.04949	0	0	408	958	1366	0.303658	0	0.233058	0.146195	0.103985
18S	1112	U	205	857	1062	0.247632	0	0.198632	78	757	835	0.351515	0	0	456	1488	1944	0.201571	0	0	0.0662106	0.0936359
18S	1113	A	90	325	415	1.87305	0.235102	0.652484	71	331	402	0.395313	0	0.28382	186	405	591	1.53232	0.215915	0.605509	0.513937	0.163844
18S	1114	U	179	364	543	0.855167	0.106866	0.461422	51	422	473	0.110033	0	0.0993145	102	495	597	1.30669	0.126592	0.566889	0.375875	0.200242
18S	1115	U	236	387	623	0.511877	0	0.33893	41	393	434	0.14092	0	0.123763	167	608	775	0.576833	0	0.366117	0.27627	0.108408
18S	1116	C	416	288	704	0.177762	0	0.151114	75	339	414	0.0986881	0	0.090021	246	643	889	0.167303	0	0.143463	0.128199	0.0271762
18S	1117	C	567	153	720	0.0954538	0	0.0872468	126	358	484	0.116701	0	0	385	478	863	0.200257	0	0.167006	0.084751	0.0682029
18S	1118	C	1125	383	1508	0.540542	0	0	357	480	837	0.577632	0	0	1058	654	1712	0.455575	0	0	0	0
18S	1119	A	728	166	894	0.156325	0	0	182	160	342	0.0804665	0	0.0746753	668	555	1223	0.212772	0	0	0.0248918	0.0352023
18S	1120	U	725	366	1091	0.31511	0	0	214	123	337	0.039645	0	0.038242	736	406	1142	0.139506	0	0	0.0127473	0.0180275
18S	1121	G	295	69	364	1.33872	0.207689	0.573087	69	22	91	3.03599	0.409904	0.754261	464	356	820	0.288862	0	0.224334	0.517227	0.219918
18S	1122	A	116	53	169	4.29608	0.59505	0.812083	54	22	76	3.8456	0.467872	0.79576	259	343	602	0.814207	0.145332	0.449206	0.685683	0.167347
18S	1123	C	265	469	734	0.314452	0	0.239475	63	43	106	3.37362	0	0.773008	565	106	671	0.684888	0.114503	0.406848	0.47311	0.222797
18S	1124	C	747	239	986	0.112642	0	0.101331	250	46	296	0.765095	0	0.434287	1160	92	1252	0.0733794	0	0	0.178539	0.185512
18S	1125	C	649	229	878	0.437239	0	0.304463	346	59	405	0.382321	0	0.277073	1164	205	1369	0.121022	0	0	0.193845	0.137525
18S	1126	G	553	320	873	0.802873	0.0105615	0.445613	310	70	380	0.936716	0	0.484318	677	136	813	0.820803	0.0511945	0.451096	0.460342	0.0171008
18S	1127	C	575	579	1154	0.656739	0.0150597	0.396612	269	320	589	0.447119	0	0.309334	999	448	1447	0.110198	0	0.0993215	0.268422	0.124768
18S	1128	C	353	779	1132	1.01922	0.201019	0.50498	374	190	564	0.784248	0.0453717	0.439976	612	427	1039	0.796378	0.114572	0.443562	0.462839	0.029834
18S	1129	G	863	2066	2929	0.153663	0	0	855	1298	2153	0.536444	0	0	1123	561	1684	0.209647	0	0.173398	0.0577993	0.0817405
18S	1130	G	1107	1906	3013	0.0687237	0	0	787	608	1395	0.125398	0	0	819	1554	2373	0.099429	0	0	0	0
18S	1131	G	1746	1349	3095	0.004382	0	0.00436428	401	494	895	0.555308	0	0.357297	1195	948	2143	0.0887852	0	0.0815802	0.147747	0.15149
18S	1132	C	2993	1918	4911	0.348123	0	0	996	1538	2534	0.489183	0	0	2623	1651	4274	0.47686	0	0	0	0
18S	1133	A	3232	2112	5344	0.379952	0	0	762	766	1528	0.0421554	0	0	2648	660	3308	0.252063	0	0	0	0
18S	1134	G	3184	742	3926	0.0898962	0	0	840	530	1370	0.0922279	0	0.0844966	2156	725	2881	0.122662	0	0	0.0281655	0.0398321
18S	1135	C	3338	748	4086	0.133333	0	0	1126	766	1892	0.230792	0	0	2046	1021	3067	0.183982	0	0	0	0
18S	1136	U	2739	783	3522	0.0285394	0	0	882	515	1397	0.000286123	0	0	1389	504	1893	0.348792	0	0.258697	0.0862323	0.121951
18S	1137	U	2985	649	3634	0.129485	0	0	916	561	1477	0.125605	0	0	1676	837	2513	0.0738266	0	0	0	0
18S	1138	C	3298	594	3892	0.272797	0	0	1146	245	1391	0.13038	0	0	1929	678	2607	0.179895	0	0	0	0
18S	1139	C	1608	602	2210	0.173441	0	0.147862	775	260	1035	0.0343951	0	0.0332825	1615	704	2319	0.198242	0	0	0.0603816	0.0633329
18S	1140	G	2255	287	2542	0.175043	0	0	742	193	935	0.013699	0	0.0135281	1079	301	1380	0.239448	0	0.193302	0.0689434	0.0881082
18S	1141	G	1184	392	1576	0.158437	0	0.136843	1211	107	1318	0.414312	0	0	1219	357	1576	0.0790178	0	0	0.0456143	0.0645084
18S	1142	G	706	229	935	0.621439	0.0636545	0.383516	328	95	423	0.687317	0.167326	0.407913	771	401	1172	0.0714786	0	0.0667634	0.286064	0.155389
18S	1143	A	418	214	632	0.934035	0.0897699	0.483341	215	69	284	1.11942	0.210849	0.529048	484	381	865	0.289492	0	0.224702	0.412364	0.134002
18S	1144	A	260	130	390	1.44501	0.110134	0.591623	116	79	195	1.53498	0.2218	0.60674	313	228	541	0.781632	0.119941	0.439172	0.545845	0.0756815
18S	1145	A	123	54	177	3.31554	0.298891	0.769281	171	53	224	0.750716	0	0.429896	144	162	306	1.71039	0.289559	0.631808	0.610329	0.139383
18S	1146	C	55	84	139	4.02238	0	0.802032	63	71	134	1.59383	0	0.616229	177	282	459	0.650556	0	0.394663	0.604308	0.166521
18S	1147	C	54	76	130	3.50882	0	0.779532	66	83	149	1.02526	0	0.507908	179	238	417	0.725492	0	0.421039	0.569493	0.152696
18S	1148	A	56	49	105	4.2195	0.190658	0.809874	58	66	124	0.998222	0.122184	0.501563	79	285	364	0.903105	0	0.475227	0.595555	0.151928
18S	1149	A	52	165	217	1.48741	0	0.59908	49	131	180	0.313505	0	0.239686	80	338	418	0.62734	0	0.386067	0.408278	0.14756
18S	1150	A	71	328	399	0.367639	0	0.269305	104	124	228	0.0300825	0	0.0293283	86	478	564	0.22295	0	0.182569	0.160401	0.0992162
18S	1151	G	13	1453	1466	0.695228	0	0	29	203	232	0.0597043	0	0.0565697	55	696	751	0.0484486	0	0	0.0188566	0.0266672
18S	1152	U	42	1673	1715	0.740961	0	0	126	390	516	0.555384	0	0	274	1644	1918	0.656667	0	0	0	0
18S	1153	C	16	445	461	0.319264	0	0.242399	55	308	363	0.295543	0	0	73	628	701	0.189728	0	0.159663	0.134021	0.100606
18S	1154	U	23	433	456	0.356115	0	0.263024	101	143	244	0.107075	0	0.0970766	85	704	789	0.0692264	0	0.0648212	0.14164	0.0868352
18S	1155	U	53	302	355	0.819757	0	0.451172	115	84	199	0.438222	0	0.30576	75	548	623	0.394177	0	0.283057	0.346663	0.0744783
18S	1156	U	53	327	380	0.756168	0	0.431223	85	116	201	0.605391	0	0.378265	91	691	782	0.103448	0	0.0938586	0.301116	0.148139
18S	1157	G	27	178	205	2.60523	0.294141	0.7236	135	124	259	0.483162	0	0.326612	147	641	788	0.112942	0	0.101596	0.383936	0.257147
18S	1158	G	127	328	455	0.774878	0	0.437121	239	156	395	0.0909091	0	0.0835267	300	1027	1327	0.336747	0	0	0.173549	0.189467
18S	1159	G	65	629	694	0.503054	0	0.335008	129	100	229	1.41469	0.115611	0.586924	188	652	840	0.27902	0	0.218354	0.380096	0.153809
18S	1160	U	7	660	667	1.24438	0	0.554812	14	163	177	3.14969	0.390738	0.760047	9	686	695	0.936574	0	0.483983	0.599614	0.11707
18S	1161	U	16	764	780	1.62992	0.111762	0.620062	37	344	381	1.51894	0.198473	0.603634	29	442	471	2.57792	0.318226	0.720935	0.64821	0.0518595
18S	1162	C	24	965	989	1.64413	0.24621	0.622041	27	845	872	0.321611	0	0.243559	40	709	749	1.73	0.275919	0.634009	0.49987	0.181305
18S	1163	C	21	1526	1547	0.970119	0.161361	0.492578	21	1327	1348	0.0203525	0	0	18	952	970	1.39559	0.274103	0.582818	0.358465	0.256136
18S	1164	G	50	2854	2904	0.158202	0	0.136634	24	1018	1042	0.525322	0.0265621	0.344617	23	2072	2095	0.19964	0	0.166482	0.215911	0.0918213
18S	1165	G	249	5173	5422	0.370541	0	0	206	1688	1894	0.129258	0	0	222	3970	4192	0.413048	0	0	0	0
18S	1166	G	1619	5013	6632	0.468598	0	0	687	2023	2710	0.366478	0	0	647	3830	4477	0.407749	0	0	0	0
18S	1167	G	2714	4872	7586	0.541805	0	0	1709	1651	3360	0.485728	0	0	1510	3343	4853	0.446546	0	0	0	0
18S	1168	G	3324	3258	6582	0.469404	0	0	1924	886	2810	0.361927	0	0	2924	2281	5205	0.494122	0	0	0	0
18S	1169	G	1629	2379	4008	0.11164	0	0	1549	549	2098	0.141829	0	0	1364	1535	2899	0.0403142	0	0	0	0
18S	1170	A	1674	1583	3257	0.0151729	0	0.0149507	1450	882	2332	0.296233	0	0	1730	1189	2919	0.115065	0	0	0.00498355	0.0070478
18S	1171	G	282	1413	1695	0.791929	0.095974	0.442088	658	445	1103	0.477365	0.0149964	0.323317	579	656	1235	1.0197	0.159084	0.505078	0.423494	0.0753593
18S	1172	U	517	1351	1868	0.318536	0	0.241681	1114	384	1498	0.0829368	0	0	1528	894	2422	0.176104	0	0	0.0805605	0.11393
18S	1173	A	188	361	549	2.72309	0.336697	0.731763	578	236	814	0.477723	0.0186755	0.323552	663	162	825	1.18566	0.168681	0.542773	0.532696	0.166804
18S	1174	U	105	189	294	4.34987	0.361731	0.813595	326	132	458	1.16335	0.181277	0.538296	468	192	660	1.24229	0.10279	0.554402	0.635431	0.126152
18S	1175	G	152	208	360	2.25082	0.13216	0.692975	275	141	416	0.881535	0.0498227	0.469117	361	172	533	1.18202	0.114948	0.542175	0.568089	0.0932088
18S	1176	G	256	89	345	1.76233	0.0156753	0.638655	405	47	452	0.37454	0	0.272922	371	85	456	1.15631	0.0227767	0.536789	0.482789	0.154115
18S	1177	U	268	45	313	1.64292	0.124235	0.622381	218	17	235	1.11088	0.0922121	0.527321	431	64	495	0.662769	0	0.399077	0.51626	0.0914983
18S	1178	U	598	65	663	0.117687	0	0.105438	206	51	257	0.627089	0	0.386326	906	136	1042	0.336018	0	0	0.163921	0.163048
18S	1179	G	696	29	725	0.0645393	0	0	185	68	253	0.381584	0	0.276982	540	91	631	0.0243671	0	0	0.0923274	0.130571
18S	1180	C	1562	64	1626	0.64594	0	0	311	178	489	0.420998	0	0	889	121	1010	0.462919	0	0	0	0
18S	1181	A	931	40	971	0.341541	0	0	134	73	207	0.390972	0	0.282053	499	80	579	0.0422222	0	0	0.0940178	0.132961
18S	1182	A	698	33	731	0.136794	0	0	113	95	208	0.270441	0	0.213677	291	79	370	0.461246	0	0.316236	0.176637	0.131733
18S	1183	A	895	42	937	0.401185	0	0	138	94	232	0.0405341	0	0.0391164	433	80	513	0.0425422	0	0	0.0130388	0.0184397
18S	1184	G	457	44	501	0.141279	0	0.124007	128	58	186	0.28063	0	0.220053	267	41	308	0.550917	0.0324888	0.355963	0.233341	0.0951607
18S	1185	C	185	92	277	1.10819	0.0551687	0.526559	81	380	461	0.563709	0	0	145	126	271	0.561683	0.0202128	0.360514	0.295691	0.219799
18S	1186	U	125	82	207	1.89471	0.00205204	0.655631	47	134	181	0.379609	0	0.276257	88	399	487	0.191006	0	0	0.31063	0.268762
18S	1187	G	49	37	86	6.39783	0.449435	0.866171	28	36	64	4.19778	0.24215	0.810008	89	176	265	0.803049	0	0.446315	0.707498	0.186102
18S	1188	A	23	43	66	9.44594	0.646115	0.905563	23	79	102	2.66548	0	0.729116	96	136	232	1.23276	0	0.553187	0.729289	0.143857
18S	1189	A	82	44	126	5.10892	0.550617	0.837384	88	86	174	1.35695	0	0.577122	179	102	281	1.03814	0	0.510244	0.641584	0.141118
18S	1190	A	95	339	434	1.01029	0.197445	0.503136	73	103	176	1.82599	0.0704137	0.647436	165	107	272	1.40602	0.139976	0.585268	0.578613	0.059098
18S	1191	C	63	1203	1266	0.195773	0	0	55	208	263	1.44411	0.0693867	0.59177	109	192	301	1.77465	0.226672	0.640358	0.410709	0.291092
18S	1192	U	97	1334	1431	0.159939	0	0	47	646	693	0.0800512	0	0.074217	81	728	809	0.17321	0	0.147793	0.0740034	0.0603365
18S	1193	U	404	1746	2150	0.386694	0	0	144	1650	1794	0.543429	0	0	337	1785	2122	0.548406	0	0	0	0
18S	1194	A	277	1116	1393	0.155476	0	0.134639	47	584	631	0.833351	0	0.454943	102	775	877	0.421843	0	0.296925	0.295503	0.130767
18S	1195	A	446	839	1285	0.418386	0	0.295135	65	429	494	1.79802	0.283299	0.643069	130	812	942	0.47343	0	0.321543	0.419916	0.158161
18S	1196	A	772	1279	2051	0.0562649	0	0	134	1105	1239	0.232912	0	0.189036	149	1126	1275	0.174356	0	0.148568	0.112535	0.081271
18S	1197	G	1965	1291	3256	0.396469	0	0	1295	902	2197	0.247771	0	0	944	1784	2728	0.445829	0	0	0	0
18S	1198	G	1372	704	2076	0.0666988	0	0.0625564	1117	950	2067	0.0929508	0	0	953	1075	2028	0.136635	0	0	0.0208521	0.0294894
18S	1199	A	1746	375	2121	0.0898314	0	0.0824625	1557	916	2473	0.182022	0	0	1140	825	1965	0.0284108	0	0	0.0274875	0.0388732
18S	1200	A	1938	388	2326	0.0484553	0	0.0462349	1600	830	2430	0.0761369	0	0	1017	563	1580	0.357116	0	0.263266	0.103167	0.11477
18S	1201	U	1917	488	2405	0.0872864	0	0.0803098	1530	911	2441	0.0035854	0	0.00357405	1278	465	1743	0.342374	0	0.25516	0.113015	0.105281
18S	1202	U	2228	353	2581	0.0470393	0	0.0449427	1881	761	2642	0.0357927	0	0	1381	396	1777	0.422403	0.0482814	0.297082	0.114008	0.130747
18S	1203	G	2313	259	2572	0.0370903	0	0.0357772	2183	516	2699	0.0678642	0	0	1978	641	2619	0.0492918	0	0	0.0119257	0.0168655
18S	1204	A	2400	264	2664	0.0386533	0	0.0372283	2214	225	2439	0.0125273	0	0.0123773	2091	388	2479	0.00258961	0	0	0.0165352	0.0154801
18S	1205	C	1908	878	2786	0.0336363	0	0.032553	2449	459	2908	0.202093	0	0	2132	951	3083	0.218155	0	0	0.010851	0.0153457
18S	1206	G	3859	400	4259	0.360978	0	0	4183	225	4408	0.554243	0	0	3805	1015	4820	0.55108	0	0	0	0
18S	1207	G	3532	377	3909	0.28364	0	0	2674	341	3015	0.366884	0	0	2844	710	3554	0.355521	0	0	0	0
18S	1208	A	2131	208	2339	0.279786	0	0.218693	1532	109	1641	0.101739	0	0.0923951	2296	701	2997	0.240412	0	0	0.103696	0.0896378
18S	1209	A	398	250	648	3.76749	0.509383	0.790501	137	86	223	6.57252	0.676908	0.868456	461	433	894	1.63106	0.300036	0.620189	0.759715	0.103666	1
18S	1210	G	1652	3094	4746	0.458215	0	0	621	196	817	0.672657	0	0.402443	450	436	886	1.45068	0.213025	0.592223	0.331555	0.246915
18S	1211	G	1984	1586	3570	0.270702	0	0	656	175	831	0.356958	0	0.263291	1127	293	1420	0.370623	0	0.270544	0.177945	0.125861
18S	1212	G	1352	329	1681	0.700079	0	0.411936	249	45	294	2.32234	0.023355	0.699721	978	105	1083	0.741318	0	0.425948	0.512535	0.132484
18S	1213	C	2957	91	3048	0.00724828	0	0	462	41	503	0.465366	0	0.318007	2022	194	2216	0.182624	0	0	0.106002	0.14991
18S	1214	A	2940	46	2986	0.165941	0	0.142365	328	43	371	0.731183	0	0.423017	1920	115	2035	0.0456287	0	0	0.188461	0.175745
18S	1215	C	975	45	1020	3.63587	0.277803	0.784456	208	98	306	1.26337	0.0268344	0.558986	538	212	750	2.21127	0.219408	0.688883	0.677442	0.0924027
18S	1216	C	2050	48	2098	1.82455	0.178267	0.64607	250	154	404	1.11671	0.0407184	0.528184	950	280	1230	1.34326	0.146833	0.573443	0.582566	0.0485572
18S	1217	A	1493	25	1518	3.80523	0.524576	0.792002	190	34	224	3.64637	0.500477	0.78553	904	180	1084	2.16584	0.391589	0.684327	0.753953	0.0493038	1
18S	1218	C	4615	33	4648	0.711001	0.0929495	0.415599	738	75	813	0.321007	0	0.243228	2320	175	2495	0.468051	0.033592	0.318912	0.325913	0.0705441
18S	1219	C	10563	31	10594	0.203774	0	0	1291	69	1360	0.158552	0	0	5809	350	6159	0.402642	0	0	0	0
18S	1220	A	10527	83	10610	0.110094	0	0	1148	41	1189	0.070719	0	0.0661	4423	239	4662	0.0845927	0	0	0.0220333	0.0311598
18S	1221	G	17706	56	17762	0.470613	0	0	2127	35	2162	0.414702	0	0	6865	170	7035	0.379875	0	0	0	0
18S	1222	G	18484	19	18503	0.475377	0	0	2699	57	2756	0.541277	0	0	7387	220	7607	0.390184	0	0	0	0
18S	1223	A	18237	54	18291	0.469636	0	0	2593	56	2649	0.514801	0	0	6247	163	6410	0.229869	0	0	0	0
18S	1224	G	8616	24	8640	0.227904	0	0.185622	844	55	899	0.666272	0.0339526	0.400125	3338	120	3458	0.563638	0.080768	0.360532	0.315426	0.0931979
18S	1225	U	9563	51	9614	0.0495626	0	0.0472268	871	206	1077	0.355257	0	0.262312	4093	225	4318	0.243994	0.00573574	0.196174	0.168571	0.0899513
18S	1226	G	9049	45	9094	0.0187539	0	0.0184106	710	287	997	0.375729	0	0.273312	4849	725	5574	0.10577	0	0	0.0972408	0.124728
18S	1227	G	7574	156	7730	0.119782	0	0.106981	668	448	1116	0.206555	0	0.171321	4929	426	5355	0.0884055	0	0	0.0927675	0.0706601
18S	1228	A	2992	204	3196	1.61	0.263326	0.616933	308	613	921	0.598867	0	0.374811	4377	593	4970	0.0164867	0	0	0.330581	0.253796
18S	1229	G	2800	134	2934	1.62879	0.248699	0.619678	344	373	717	1.0717	0	0.517652	3502	247	3749	0.329073	0.00177391	0.247645	0.461658	0.156957
18S	1230	C	3595	891	4486	0.527328	0.0178178	0.345312	518	746	1264	0.176478	0	0.150106	4182	280	4462	0.0698359	0	0.0652909	0.186903	0.117242
18S	1231	C	6382	540	6922	0.0813536	0	0	394	1099	1493	0.11239	0	0.101096	4908	215	5123	0.0907429	0	0	0.0336986	0.047657
18S	1232	U	3823	571	4394	0.451748	0	0.311224	204	241	445	3.19918	0.430219	0.762265	2742	57	2799	0.697488	0.0525787	0.410981	0.494823	0.193445
18S	1233	G	3745	3359	7104	0.140266	0	0	452	1461	1913	0.090613	0	0.0831243	2677	1241	3918	0.195897	0	0.163843	0.0823224	0.066891
18S	1234	C	5167	5556	10723	0.48035	0	0	262	4295	4557	0.58005	0	0	3575	4271	7846	0.479553	0	0	0	0
18S	1235	G	6376	4235	10611	0.479019	0	0	399	1602	2001	0.144689	0	0.126455	2876	4192	7068	0.439473	0	0	0.0421517	0.0596115
18S	1236	G	2881	2695	5576	0.0607376	0	0.0572694	296	2381	2677	0.157846	0	0	1791	1661	3452	0.210522	0	0.173952	0.0770738	0.0723831
18S	1237	C	1537	1927	3464	0.665323	0	0.399585	97	3033	3130	0.308694	0	0	772	1703	2475	0.612116	0	0.379793	0.259793	0.183879
18S	1238	U	1119	1803	2922	0.818858	0	0.450289	122	803	925	1.52745	0	0.604603	541	690	1231	2.09402	0.150588	0.676974	0.577289	0.0945375
18S	1239	U	2375	5637	8012	0.461463	0	0	497	5743	6240	0.73568	0	0	2155	4782	6937	0.570773	0	0	0	0
18S	1240	A	1368	2227	3595	0.194098	0	0.162586	231	1027	1258	0.615639	0	0.381237	1016	1333	2349	0.377527	0	0.274146	0.272656	0.0892702
18S	1241	A	1036	1597	2633	0.462495	0	0.316319	294	631	925	0.886165	0	0.470093	923	1024	1947	0.479033	0	0.323995	0.370136	0.0707499
18S	1242	U	702	1730	2432	0.364502	0	0.267212	235	618	853	0.828793	0	0.453482	742	1533	2275	0.0617604	0	0.058192	0.259629	0.161465
18S	1243	U	345	1332	1677	1.43419	0	0.58933	109	468	577	1.6491	0	0.62292	438	1083	1521	0.717441	0	0.417898	0.543382	0.0897842
18S	1244	U	281	1400	1681	1.73577	0	0.63461	132	466	598	1.33817	0	0.572725	296	1114	1410	0.940074	0	0.484733	0.564023	0.0614958
18S	1245	G	289	1355	1644	2.13777	0.032377	0.681434	139	515	654	1.11708	0	0.528033	340	1913	2253	0.230385	0	0.187314	0.465594	0.206499
18S	1246	A	209	2323	2532	1.47393	0.0680876	0.59588	198	608	806	0.552926	0	0.356339	365	1576	1941	0.611826	0	0.379707	0.443975	0.107836
18S	1247	C	280	4691	4971	0.412284	0	0.291969	180	833	1013	0.301797	0	0.232007	330	2656	2986	0.140289	0	0.123066	0.215681	0.0699141
18S	1248	U	244	2595	2839	2.10953	0.326836	0.678485	129	518	647	1.3797	0.219921	0.580155	409	219	628	6.38456	0.612352	0.864769	0.707803	0.118028
18S	1249	C	1097	18126	19223	0.543253	0	0	376	2950	3326	0.591631	0	0	1319	5322	6641	0.298876	0	0	0	0
18S	1250	A	2168	8287	10455	0.0905594	0	0.0830467	638	934	1572	0.0665678	0	0.0624503	1230	3304	4534	0.237864	0	0.192191	0.112563	0.05693
18S	1251	A	1442	7153	8595	0.496153	0	0.331645	246	1039	1285	0.37967	0	0.275344	684	2538	3222	0.993774	0.0606182	0.498516	0.368502	0.0947638
18S	1252	C	11006	11856	22862	0.475877	0	0	1055	2360	3415	0.544858	0	0	4598	6437	11035	0.450882	0	0	0	0
18S	1253	A	4935	6354	11289	0.218685	0	0.179457	482	1065	1547	0.124332	0	0.110647	2224	3850	6074	0.15467	0	0.133971	0.141358	0.0285729
18S	1254	C	7567	10876	18443	0.301004	0	0	1012	1646	2658	0.429334	0	0	6349	8760	15109	0.600317	0	0	0	0
18S	1255	G	2445	20017	22462	0.448139	0	0	348	1196	1544	0.00874506	0	0.00867481	1772	6772	8544	0.194012	0	0	0.0028916	0.00408934
18S	1256	G	1589	15758	17347	0.305565	0	0	293	1173	1466	0.083375	0	0	1301	6276	7577	0.112249	0	0	0	0
18S	1257	G	2670	9297	11967	0.0336397	0	0.0325475	442	483	925	0.381102	0	0.276156	1591	5037	6628	0.00149847	0	0	0.102901	0.123228
18S	1258	A	2920	3158	6078	1.05915	0.185332	0.514404	423	385	808	0.456448	0	0.313664	1465	4388	5853	0.114955	0	0.103118	0.310396	0.167923
18S	1259	A	2594	2716	5310	1.08916	0.105494	0.521385	271	230	501	0.959252	0.101756	0.490099	783	3278	4061	0.470707	0	0.320108	0.443864	0.0884358
18S	1260	A	1432	2409	3841	1.70594	0.153146	0.630504	85	135	220	3.10302	0.400965	0.757112	273	1905	2178	1.6161	0.219379	0.61786	0.668492	0.0628759
18S	1261	C	4461	3067	7528	0.200015	0	0.166695	400	204	604	0.195592	0	0.163821	1459	2344	3803	0.21539	0	0.177257	0.169258	0.00577691
18S	1262	C	4784	5304	10088	0.207086	0	0	493	312	805	0.209222	0	0	1504	3817	5321	0.241409	0	0	0	0
18S	1263	U	3341	12339	15680	0.561637	0	0	406	402	808	0.259401	0	0	886	4354	5240	0.300642	0	0	0	0
18S	1264	C	2567	6887	9454	0.246616	0	0	460	318	778	0.257096	0	0	1128	4433	5561	0.417218	0	0	0	0
18S	1265	A	874	1838	2712	1.78316	0.149451	0.64078	182	99	281	1.23672	0.224124	0.553795	539	1325	1864	0.768204	0.106761	0.434586	0.543054	0.0845204
18S	1266	C	818	1113	1931	2.7558	0.230153	0.733846	232	196	428	0.399119	0	0.285741	785	984	1769	0.673597	0	0.40262	0.474069	0.189786
18S	1267	C	4856	1117	5973	0.104017	0	0.0942315	321	232	553	0.17499	0	0.149158	449	1103	1552	0.797338	0.00102298	0.443781	0.229057	0.15348
18S	1268	C	8327	2380	10707	0.475833	0	0	389	224	613	0.121155	0	0.10822	447	2645	3092	0.240417	0	0	0.0360732	0.0510152
18S	1269	G	4145	4912	9057	0.431339	0	0	252	613	865	0.218527	0	0	327	2131	2458	0.15594	0	0	0	0
18S	1270	G	2018	2477	4495	0.0423438	0	0.0406323	169	368	537	0.364271	0	0.267372	329	1407	1736	0.0368579	0	0.0355675	0.114524	0.1081
18S	1271	C	1668	677	2345	0.857696	0	0.461805	372	367	739	0.00684685	0	0.00680943	568	903	1471	0.0392286	0	0.0377725	0.168796	0.207574
18S	1272	C	920	330	1250	2.46318	0.315522	0.711412	123	104	227	2.7942	0.482263	0.737292	71	121	192	7.32378	0.713982	0.88041	0.776371	0.0743214	1
18S	1273	C	3181	371	3552	0.156475	0	0.135336	1101	341	1442	0.451682	0	0	407	827	1234	0.216644	0	0.178186	0.104507	0.0759401
18S	1274	G	2189	953	3142	0.261866	0	0.207575	1012	244	1256	0.272377	0	0	625	837	1462	0.0782107	0	0.0725835	0.0933862	0.0860094
18S	1275	G	2399	269	2668	0.319804	0	0.24238	610	219	829	0.237724	0	0.192253	290	812	1102	0.507626	0	0.336908	0.25718	0.0599754
18S	1276	A	1551	207	1758	0.882155	0.0818137	0.468836	539	275	814	0.393988	0	0.282883	251	279	530	2.55455	0.410536	0.719051	0.490257	0.178708
18S	1277	C	1481	1367	2848	0.174194	0	0.148396	571	445	1016	0.411985	0	0.291981	346	1045	1391	0.705204	0	0.413734	0.284704	0.108446
18S	1278	A	1177	2521	3698	0.0564537	0	0	538	407	945	0.7467	0	0.427751	390	1275	1665	0.652868	0	0.395134	0.274295	0.194412
18S	1279	C	883	5322	6205	0.450224	0	0	608	610	1218	0.522979	0	0.343577	374	2440	2814	0.106454	0	0.0962424	0.146606	0.144715
18S	1280	G	841	3875	4716	0.238624	0	0	1629	405	2034	0.0685558	0	0	1071	2574	3645	0.0584202	0	0	0	0
18S	1281	G	650	1421	2071	0.927081	0.095228	0.481201	928	416	1344	0.602776	0	0.376257	1436	1884	3320	0.160755	0	0.138528	0.331995	0.143354
18S	1282	A	902	1571	2473	0.559337	0	0.358795	1788	534	2322	0.0921557	0	0	1970	2038	4008	0.0168537	0	0	0.119598	0.169138
18S	1283	C	2363	3693	6056	0.414941	0	0	4735	930	5665	0.681547	0	0	4993	5218	10211	0.662362	0	0	0	0
18S	1284	A	1953	2870	4823	0.210077	0	0	2517	372	2889	0.27516	0	0	3384	1580	4964	0.179626	0	0	0	0
18S	1285	G	1791	1830	3621	0.0893736	0	0.0820621	2428	240	2668	0.236197	0	0	3516	1386	4902	0.186754	0	0	0.027354	0.0386844
18S	1286	G	724	2095	2819	0.47221	0	0.320827	1473	297	1770	0.172859	0	0.147454	2296	2079	4375	0.0706911	0	0	0.156093	0.131119
18S	1287	A	1210	3346	4556	0.122327	0	0	2106	356	2462	0.265151	0	0	2294	1920	4214	0.0799236	0	0	0	0
18S	1288	U	28	482	510	8.16356	0.734662	0.891062	52	5	57	32.9473	0.90625	0.971036	64	248	312	12.3938	0.781756	0.925559	0.929219	0.0327514	1
18S	1289	U	627	3285	3912	0.166377	0	0.142676	975	385	1360	0.220736	0	0.180931	1878	989	2867	0.337975	0	0.252667	0.192091	0.0455922
18S	1290	G	547	5388	5935	0.262388	0	0	482	119	601	1.38743	0.147422	0.581544	1227	680	1907	0.867581	0.0714383	0.464678	0.348741	0.25117
18S	1291	A	761	3723	4484	0.0377233	0	0.0363598	611	147	758	0.700512	0	0.412261	1484	577	2061	0.694035	0.0192432	0.409811	0.286144	0.176627
18S	1292	C	1875	6581	8456	0.500303	0	0	1299	620	1919	0.455804	0	0	4752	1393	6145	0.521103	0	0	0	0
18S	1293	A	711	3891	4602	0.0264851	0	0.0258072	493	154	647	0.744547	0	0.427163	2195	557	2752	0.183238	0	0.154909	0.202627	0.167291
18S	1294	G	1921	2833	4754	0.0158243	0	0.015581	1350	52	1402	0.184992	0	0	2919	797	3716	0.00349744	0	0	0.00519367	0.00734495
18S	1295	A	1950	3922	5872	0.188711	0	0	1298	120	1418	0.162799	0	0	4785	361	5146	0.277385	0	0	0	0
18S	1296	U	412	3982	4394	0.0691822	0	0.0647194	641	211	852	0.449095	0	0.310165	2798	351	3149	0.254441	0	0.202883	0.192589	0.100467
18S	1297	U	482	3870	4352	0.00463537	0	0	616	365	981	0.250328	0	0.200373	2547	613	3160	0.270885	0	0.2132	0.137858	0.0976206
18S	1298	G	511	2097	2608	0.610813	0	0.379286	585	170	755	0.666123	0	0.400122	1732	592	2324	0.802734	0	0.445393	0.408267	0.0275959
18S	1299	A	277	3299	3576	0.00106545	0	0.00106461	454	279	733	0.637708	0	0.389715	1596	421	2017	1.03789	0	0.509419	0.300066	0.217
18S	1300	U	1134	6121	7255	0.60762	0	0	2182	2015	4197	0.810997	0	0	12940	739	13679	0.799919	0	0	0	0
18S	1301	A	274	2333	2607	0.155296	0	0.134465	282	162	444	1.59586	0	0.615303	1463	265	1728	1.27895	0	0.561343	0.437037	0.215082
18S	1302	G	321	1020	1341	1.03634	0.161402	0.509109	498	239	737	0.427386	0	0.299703	1436	351	1787	1.03244	0	0.50812	0.438977	0.0984825
18S	1303	C	559	856	1415	0.704229	0.0145516	0.413396	440	126	566	0.814364	0	0.449279	2561	209	2770	0.210955	0	0.174257	0.345644	0.122071
18S	1304	U	505	524	1029	1.10067	0.0656111	0.524203	438	352	790	0.208695	0	0.172842	3107	201	3308	0.0524126	0	0	0.232349	0.218103
18S	1305	C	751	514	1265	0.567211	0	0.362106	405	148	553	0.752407	0	0.429799	2764	277	3041	0.000664767	0	0.000664544	0.26419	0.188379
18S	1306	U	557	1061	1618	0.16375	0	0.140784	312	371	683	0.386566	0	0.279088	2007	285	2292	0.352551	0	0.260741	0.226871	0.0613319
18S	1307	U	403	868	1271	0.287605	0	0.223501	257	432	689	0.190789	0	0.160416	1478	513	1991	0.244361	0	0.196454	0.193457	0.0258413
18S	1308	U	241	1172	1413	0.134465	0	0.118601	151	869	1020	0.0781804	0	0	1116	820	1936	0.292164	0	0.226195	0.114932	0.0923801
18S	1309	C	281	1269	1550	0.0715524	0	0.0668147	158	583	741	0.402111	0	0.287066	1553	618	2171	0.13383	0	0.118081	0.157321	0.0941008
18S	1310	U	226	917	1143	0.553059	0.0459943	0.35631	90	667	757	0.51309	0.0150822	0.339397	1480	817	2297	0.0554395	0	0.0525491	0.249419	0.139379
18S	1311	C	356	1331	1687	0.0987559	0	0.0899283	169	935	1104	0.153927	0	0.133498	1005	1396	2401	0.0123693	0	0.0122232	0.07855	0.0501599
18S	1312	G	395	3404	3799	0.551602	0	0	182	892	1074	0.337984	0	0.252783	815	3232	4047	0.441444	0	0	0.084261	0.119163
18S	1313	A	444	1297	1741	0.170404	0	0.145666	189	1417	1606	0.0265574	0	0.0258861	736	1090	1826	0.475217	0	0.322253	0.164602	0.12173
18S	1314	U	308	1326	1634	0.274027	0	0.21519	97	2770	2867	0.421273	0	0	529	1615	2144	0.361642	0	0.265684	0.160291	0.115202
18S	1315	U	388	1587	1975	0.0939159	0	0.0858927	126	1013	1139	0.784025	0.0235058	0.439686	728	942	1670	1.06046	0.142033	0.51482	0.3468	0.187022
18S	1316	C	390	1428	1818	0.229894	0	0.187006	99	1606	1705	0.23067	0	0.187523	836	1611	2447	0.518668	0.0256984	0.34162	0.238716	0.0727643
18S	1317	C	394	2357	2751	0.203622	0	0	159	2691	2850	0.268288	0	0	1050	2439	3489	0.186568	0	0.157271	0.0524238	0.0741384
18S	1318	G	324	1866	2190	0.0359957	0	0.0347604	140	2036	2176	0.0429082	0	0.0411609	697	2386	3083	0.589361	0.0855387	0.370892	0.148938	0.156967
18S	1319	U	170	2700	2870	0.274101	0	0	94	4172	4266	0.51283	0	0	470	4788	5258	0.0308466	0	0	0	0
18S	1320	G	467	983	1450	0.484876	0	0.326695	152	1753	1905	0.180209	0	0.15276	1082	4985	6067	0.13267	0	0	0.159818	0.133466
18S	1321	G	1178	2099	3277	0.414141	0	0	436	2336	2772	0.272128	0	0	2859	6010	8869	0.40212	0	0	0	0
18S	1322	G	811	1279	2090	0.0889261	0	0	250	1494	1744	0.150812	0	0.131114	1489	4370	5859	0.0287865	0	0	0.0437045	0.0618075
18S	1323	U	772	1209	1981	0.0841742	0	0	187	1604	1791	0.0379092	0	0.0365443	1114	7479	8593	0.36929	0	0	0.0121814	0.0172271
18S	1324	G	1351	482	1833	0.0974312	0	0	444	1812	2256	0.30062	0	0	3129	7646	10775	0.538674	0	0	0	0
18S	1325	G	586	1086	1672	0.0619645	0	0	199	1545	1744	0.160618	0	0	1650	4543	6193	0.124752	0	0	0	0
18S	1326	U	17	56	73	20.9422	0.869912	0.955014	3	40	43	30.4116	0.916405	0.968866	34	910	944	4.97743	0.597765	0.832851	0.91891	0.0611151	1
18S	1327	G	1089	776	1865	0.266155	0	0	241	1112	1353	0.191236	0	0	2009	3180	5189	0.0693727	0	0	0	0
18S	1328	G	20	35	55	25.5208	0.899712	0.962942	6	36	42	24.0977	0.882394	0.961046	21	345	366	12.4042	0.776988	0.925585	0.949858	0.017181	1
18S	1329	U	596	794	1390	0.0688074	0	0	293	544	837	0.0468443	0	0.0447992	1762	1935	3697	0.134235	0	0.118376	0.0543919	0.0488007
18S	1330	G	510	432	942	0.431248	0	0.301532	196	287	483	0.688843	0	0.408378	1463	856	2319	0.720321	0	0.418818	0.376243	0.053
18S	1331	C	1250	539	1789	0.204898	0	0	569	479	1048	0.377142	0	0	3480	2966	6446	0.501031	0	0	0	0
18S	1332	A	1049	520	1569	0.0400495	0	0.0385309	505	213	718	0.136424	0	0	2036	1246	3282	0.0182523	0	0.0179305	0.0188205	0.0157428
18S	1333	U	898	579	1477	0.344196	0	0.25619	380	414	794	0.21441	0	0	1722	2934	4656	0.317932	0	0	0.0853967	0.120769
18S	1334	G	1400	438	1838	0.294556	0	0.22763	413	191	604	0.0204959	0	0	1360	1865	3225	0.0387063	0	0	0.0758767	0.107306
18S	1335	G	1127	177	1304	1.36916	0.205422	0.578097	270	137	407	0.542538	0.10551	0.352278	907	918	1825	0.783711	0	0.439506	0.456627	0.0929818
18S	1336	C	1034	534	1568	1.3657	0.269848	0.577447	180	199	379	0.593333	0.115144	0.373001	630	2355	2985	0.0221404	0	0	0.316816	0.239066
18S	1337	C	3814	497	4311	0.0747166	0	0.0695371	394	263	657	0.0867106	0	0	1301	3874	5175	0.485401	0	0	0.023179	0.0327801
18S	1338	G	3576	195	3771	0.538627	0	0.35013	267	216	483	0.266988	0	0.211071	623	441	1064	1.65073	0.259722	0.622965	0.394722	0.171086
18S	1339	U	4768	140	4908	0.388183	0	0.279675	414	93	507	0.213189	0	0.176012	870	573	1443	0.811473	0.00878763	0.448134	0.301274	0.112138
18S	1340	U	7492	163	7655	0.0234239	0	0	416	121	537	0.137485	0	0.121065	997	699	1696	0.405002	0	0.288378	0.136481	0.118234
18S	1341	C	7885	892	8777	0.0907104	0	0	462	111	573	0.0814363	0	0.0754254	873	1107	1980	0.139806	0	0.122712	0.0660458	0.0505341
18S	1342	U	8463	254	8717	0.00415233	0	0.00413563	396	133	529	0.285765	0	0.22258	926	736	1662	0.454647	0	0.312677	0.179797	0.129543
18S	1343	U	17617	244	17861	0.553352	0	0	1016	130	1146	0.439388	0	0	3696	707	4403	0.527553	0	0	0	0
18S	1344	A	13504	224	13728	0.384738	0	0	767	76	843	0.150105	0	0	1697	355	2052	0.128895	0	0.114228	0.0380759	0.0538474
18S	1345	G	12429	362	12791	0.325513	0	0	559	105	664	0.256959	0	0.204674	1147	377	1524	0.662426	0	0.398627	0.2011	0.162758
18S	1346	U	8630	442	9072	0.0112593	0	0.0111351	388	143	531	1.02548	0	0.50676	631	895	1526	0.758219	0.0759776	0.431403	0.316433	0.218059
18S	1347	U	3077	835	3912	1.53743	0.229752	0.605961	349	229	578	1.49054	0	0.598896	435	1349	1784	0.653545	0.0555813	0.395373	0.53341	0.0976497
18S	1348	G	7036	1022	8058	0.122537	0	0.109172	811	361	1172	0.350071	0	0.259462	1217	3087	4304	0.349914	0	0	0.122878	0.106367
18S	1349	G	1600	657	2257	3.26583	0.441565	0.765658	551	164	715	1.76986	0.221529	0.639294	672	1737	2409	0.379133	0	0.27499	0.559981	0.208017
18S	1350	U	2313	1720	4033	1.20307	0.123125	0.546149	694	488	1182	0.851752	0.0741124	0.460181	707	3291	3998	0.210347	0	0	0.335443	0.239777
18S	1351	G	8987	287	9274	0.0993974	0	0	1804	278	2082	0.169296	0	0.144844	1472	1885	3357	0.0014592	0	0.00145751	0.0487673	0.0679393
18S	1352	G	13009	150	13159	0.352495	0	0	4066	105	4171	0.347712	0	0	2198	1130	3328	0.0672341	0	0.0630162	0.0210054	0.0297061
18S	1353	A	15005	917	15922	0.435319	0	0	5911	167	6078	0.517413	0	0	4167	1692	5859	0.418885	0	0	0	0
18S	1354	G	4034	656	4690	1.48792	0.163529	0.598109	2115	92	2207	0.737646	0	0.424619	1555	1155	2710	0.450305	0.0143611	0.310569	0.444433	0.118221
18S	1355	C	8749	966	9715	0.197539	0	0.164968	4152	264	4416	0.139911	0	0	2570	3161	5731	0.403101	0	0	0.0549894	0.0777668
18S	1356	G	6762	200	6962	0.845357	0.0708243	0.458135	2531	249	2780	0.512166	0	0.338777	1427	1209	2636	0.417402	0	0.294563	0.363825	0.069087
18S	1357	A	11338	387	11725	0.151146	0	0.13131	3541	314	3855	0.11114	0	0.100047	1679	1039	2718	0.345965	0	0.257109	0.162822	0.0678816
18S	1358	U	18735	515	19250	0.305462	0	0	6506	447	6953	0.419619	0	0	2418	1340	3758	0.0672785	0	0	0	0
18S	1359	U	17585	516	18101	0.235712	0	0	4773	497	5270	0.209471	0	0	2465	1128	3593	0.0175787	0	0	0	0
18S	1360	U	23359	524	23883	0.465419	0	0	5760	541	6301	0.408482	0	0	3072	1682	4754	0.34018	0	0	0	0
18S	1361	G	10051	362	10413	0.365889	0	0.267895	2570	155	2725	0.443487	0	0.307311	746	712	1458	1.32039	0.204686	0.569207	0.381471	0.133721
18S	1362	U	10734	609	11343	0.237466	0	0.19191	2631	249	2880	0.261638	0	0.207436	1107	1399	2506	0.262501	0	0.207987	0.202445	0.00745212
18S	1363	C	17942	1255	19197	0.323965	0	0	3513	210	3723	0.123974	0	0	1968	1773	3741	0.205725	0	0	0	0
18S	1364	U	14582	944	15526	0.148966	0	0	3240	314	3554	0.174634	0	0	1519	1996	3515	0.169792	0	0	0	0
18S	1365	G	12249	705	12954	0.0435859	0	0.0417686	2812	380	3192	0.229728	0	0	2614	1565	4179	0.357259	0	0	0.0139229	0.0196899
18S	1366	G	4493	365	4858	1.95565	0.316472	0.661711	940	123	1063	1.16341	0.183444	0.538	814	717	1531	0.874703	0.0707523	0.466745	0.555485	0.0805493
18S	1367	U	2688	1653	4341	2.27159	0.389212	0.694387	393	164	557	2.60187	0.413119	0.722726	550	625	1175	1.41305	0.193171	0.585793	0.667635	0.0590165
18S	1368	U	7048	5778	12826	0.0660291	0	0.0619439	1287	650	1937	0.121236	0	0	2957	1567	4524	0.422367	0	0	0.020648	0.0292006
18S	1369	A	3420	6756	10176	0.390406	0	0.280806	532	190	722	1.31245	0.132945	0.567898	1309	596	1905	0.536656	0	0.349356	0.399353	0.122421
18S	1370	A	3609	12580	16189	0.171554	0	0	848	94	942	0.588005	0	0.370527	1463	397	1860	0.570494	0.00487789	0.363382	0.244636	0.173008
18S	1371	U	3031	23486	26517	0.46681	0	0	641	179	820	0.896143	0	0.472917	1429	486	1915	0.947251	0	0.486586	0.319834	0.226226
18S	1372	U	3487	15638	19125	0.170543	0	0	834	182	1016	0.521414	0	0.342938	2161	392	2553	0.549608	0	0.354765	0.232568	0.164521
18S	1373	C	6781	10175	16956	0.00262887	0	0	1201	959	2160	0.283197	0	0	3213	740	3953	0.0983926	0	0.0895994	0.0298665	0.0422375
18S	1374	C	6379	6424	12803	0.456295	0	0.313343	1085	628	1713	0.0741735	0	0.0690892	2761	2021	4782	0.0171371	0	0.0168518	0.133095	0.129226
18S	1375	G	6362	1310	7672	1.55578	0.182914	0.608761	822	155	977	1.11037	0.146208	0.526405	2193	562	2755	0.964393	0	0.491028	0.542065	0.0493235
18S	1376	A	9606	1826	11432	0.719334	0	0.418401	1172	575	1747	0.285024	0	0.221903	2958	375	3333	0.726165	0	0.420754	0.353686	0.0931894
18S	1377	U	29876	14818	44694	0.661218	0	0	3562	786	4348	0.538745	0	0	16336	1025	17361	0.756088	0	0	0	0
18S	1378	A	15028	5160	20188	0.113422	0	0	1664	605	2269	0.149075	0	0.129784	4244	1055	5299	0.0881782	0	0.0810469	0.0702771	0.0535288
18S	1379	A	11173	2867	14040	0.306502	0	0.23461	1434	733	2167	0.373626	0	0.272091	4712	2125	6837	0.194306	0	0	0.168901	0.120407
18S	1380	C	20004	4604	24608	0.29731	0	0	2242	1465	3707	0.129684	0	0	5403	2259	7662	0.316446	0	0	0	0
18S	1381	G	13525	1193	14718	0.244838	0	0.196693	1396	1364	2760	0.324999	0	0.24535	3307	1382	4689	0.126911	0	0.11264	0.184894	0.0548173
18S	1382	A	9867	3337	13204	0.390152	0	0.280669	1246	2577	3823	0.00670618	0	0.00666324	2484	1361	3845	0.317262	0	0.240897	0.176077	0.120889
18S	1383	A	120	581	701	26.9197	0.886438	0.964232	2	210	212	20.7321	0.886432	0.954191	42	35	77	65.8016	0.948222	0.985219	0.967881	0.0129272	1	0.988224	0.954191	0.985219	0.975878	0.0153841
18S	1384	C	11030	16249	27279	0.443202	0	0	820	5674	6494	0.364949	0	0	1475	2755	4230	0.0896557	0	0	0	0
18S	1385	G	6636	10821	17457	0.114504	0	0	208	6047	6255	0.328453	0	0	637	2684	3321	0.0821125	0	0.0759028	0.0253009	0.0357809
18S	1386	A	3570	20270	23840	0.375272	0	0	124	7902	8026	0.468293	0	0	591	3603	4194	0.25603	0	0	0	0
18S	1387	G	1719	12958	14677	0.0993664	0	0.0903908	196	4724	4920	0.0756937	0	0	971	2697	3668	0.222876	0	0	0.0301303	0.0426106
18S	1388	A	330	11131	11461	0.439369	0	0.305269	78	4135	4213	0.0646021	0	0.0606955	418	1707	2125	0.322808	0	0.244119	0.203361	0.103923
18S	1389	C	1274	12227	13501	0.186142	0	0.15694	135	5486	5621	0.27675	0	0	1012	2245	3257	0.22714	0	0	0.0523135	0.0739824
18S	1390	U	992	18639	19631	0.220155	0	0	185	4788	4973	0.202607	0	0	1095	2466	3561	0.320728	0	0	0	0
18S	1391	C	108	2120	2228	6.14458	0.582931	0.860088	20	132	152	25.2878	0.879467	0.962199	60	58	118	20.6907	0.885442	0.954267	0.925518	0.0463792	1
18S	1392	U	263	20178	20441	0.367659	0	0	216	6119	6335	0.561716	0	0	561	1048	1609	0.376687	0	0.273742	0.0912474	0.129043
18S	1393	G	275	29589	29864	0.645233	0	0	303	1891	2194	0.254498	0	0.202942	793	2061	2854	0.330376	0	0	0.0676473	0.0956677
18S	1394	G	211	13946	14157	0.195921	0	0	84	1248	1332	0.924773	0	0.480646	247	1508	1755	0.171438	0	0.146419	0.209022	0.201154
18S	1395	C	303	7818	8121	0.339537	0	0.253497	130	1131	1261	0.779116	0	0.438118	405	1525	1930	0.0708441	0	0.0661893	0.252601	0.151841
18S	1396	A	317	3928	4245	1.3597	0.0745196	0.576274	56	789	845	1.28936	0	0.563488	263	505	768	1.91322	0.237069	0.657031	0.598931	0.0414129
18S	1397	U	332	4039	4371	1.01054	0	0.502678	62	1208	1270	0.291485	0	0.225835	242	1541	1783	0.240901	0	0.194221	0.307578	0.138559
18S	1398	G	162	4210	4372	1.05902	0	0.514389	51	329	380	3.87845	0.214645	0.795445	234	1047	1281	1.28385	0.0853455	0.562336	0.624057	0.12276
18S	1399	C	242	5729	5971	0.312683	0	0.238232	86	2196	2282	0.384956	0	0	337	1905	2242	0.409144	0	0.290441	0.176224	0.126419
18S	1400	U	206	5296	5502	0.210172	0	0.173697	131	2734	2865	0.53093	0	0	1100	3518	4618	0.303647	0	0	0.0578991	0.0818817
18S	1401	A	138	2412	2550	1.72009	0.267956	0.632456	99	530	629	1.60545	0.136702	0.616565	328	2482	2810	0.364971	0	0.267453	0.505491	0.168443
18S	1402	A	205	2767	2972	1.61986	0.268231	0.61838	80	669	749	1.26388	0.109643	0.55861	167	3303	3470	0.211524	0	0.174635	0.450541	0.196615
18S	1403	C	211	8235	8446	0.0548939	0	0	110	1271	1381	0.201214	0	0.16761	266	3617	3883	0.142665	0	0.124881	0.097497	0.0711134
18S	1404	U	426	15934	16360	0.486735	0	0	394	2700	3094	0.522499	0	0	1356	8991	10347	0.626437	0	0	0	0
18S	1405	A	272	7387	7659	0.322261	0	0.243744	168	1426	1594	0.0461581	0	0.044148	420	4094	4514	0.0276486	0	0.0269105	0.104934	0.0984053
18S	1406	G	317	6829	7146	0.59309	0	0.372322	178	1634	1812	0.119464	0	0	555	4553	5108	0.103149	0	0	0.124107	0.175514
18S	1407	U	416	9765	10181	0.128811	0	0.114122	139	1550	1689	0.130381	0	0	238	5206	5444	0.196872	0	0	0.0380407	0.0537977
18S	1408	U	965	18232	19197	0.43439	0	0	401	1731	2132	0.361702	0	0	1145	5013	6158	0.337984	0	0	0	0
18S	1409	A	257	10881	11138	0.0671135	0	0.0628979	122	727	849	0.66915	0	0.401176	206	1813	2019	1.08544	0.129372	0.520608	0.328227	0.193848
18S	1410	C	126	20738	20864	0.508399	0	0	37	1145	1182	0.0470085	0	0.0449342	241	2401	2642	0.409669	0	0.290692	0.111875	0.127766
18S	1411	G	12	9499	9511	0.102016	0	0.0925811	4	858	862	0.219634	0	0.180253	78	2603	2681	0.124024	0	0.110376	0.127737	0.0378387
18S	1412	C	59	20505	20564	0.587613	0	0	20	1799	1819	0.554261	0	0	48	3578	3626	0.295249	0	0	0	0
18S	1413	G	36	4818	4854	1.06427	0.0584634	0.515618	6	452	458	1.3215	0.279219	0.569778	26	3082	3108	0.133827	0	0	0.361799	0.256784
18S	1414	A	26	4257	4283	1.09259	0	0.522182	4	256	260	2.86816	0.418435	0.742214	16	1549	1565	0.632844	0.000690027	0.387723	0.550706	0.146119
18S	1415	C	29	3272	3301	1.28502	0	0.562441	15	197	212	3.32353	0.412502	0.769543	44	717	761	2.02897	0.343399	0.670145	0.667377	0.0845715
18S	1416	C	25	2151	2176	2.05711	0.00404031	0.672995	19	127	146	5.28073	0.45308	0.841694	41	291	332	5.8289	0.580648	0.853939	0.789543	0.0825632	1
18S	1417	C	89	1646	1735	2.12097	0	0.679713	58	83	141	5.7572	0.103928	0.852899	149	246	395	4.59321	0.340513	0.821583	0.784731	0.0753519	1
18S	1418	C	218	3953	4171	0.0857968	0	0.0790349	112	342	454	1.1852	0	0.542922	196	997	1193	0.771562	0	0.435732	0.352563	0.198302
18S	1419	C	6174	8340	14514	0.845049	0	0	3969	799	4768	0.89007	0	0	3597	5877	9474	0.888013	0	0	0	0
18S	1420	G	884	198	1082	2.302	0	0.697348	431	79	510	1.1868	0.0899069	0.543197	590	316	906	1.17664	0	0.54085	0.593798	0.073227
18S	1421	A	241	91	332	9.27064	0.334979	0.902899	229	41	270	3.63829	0.471437	0.785028	315	109	424	3.6902	0.451362	0.787184	0.825037	0.0550638	1
18S	1422	G	355	165	520	5.37989	0.460827	0.843511	419	28	447	2.10987	0.359902	0.678931	693	101	794	1.50509	0.255885	0.601114	0.707852	0.101049
18S	1423	C	1792	297	2089	0.48874	0	0.328397	1200	57	1257	0.123998	0	0.110396	1338	156	1494	0.319695	0	0.242372	0.227055	0.0896548
18S	1424	G	1650	76	1726	0.829106	0.0390926	0.453428	1091	151	1242	0.207598	0	0.172025	1469	274	1743	0.143572	0	0.12561	0.250354	0.14484
18S	1425	G	2199	116	2315	0.27275	0	0.214372	1312	173	1485	0.0215792	0	0.0211373	1234	139	1373	0.516691	0	0.340833	0.192114	0.131461
18S	1426	U	3447	165	3612	0.391075	0	0	1771	151	1922	0.330063	0	0	1715	377	2092	0.210962	0	0	0	0
18S	1427	C	3088	15	3103	0.228637	0	0	2002	163	2165	0.397158	0	0	1201	676	1877	0.03357	0	0	0	0
18S	1428	G	4056	56	4112	0.397631	0	0	2485	123	2608	0.494357	0	0	1697	516	2213	0.0998193	0	0	0	0
18S	1429	G	2682	201	2883	0.259998	0	0.206405	1400	84	1484	0.219895	0	0.180357	1627	389	2016	0.456184	0	0.31338	0.233381	0.057559
18S	1430	C	2584	197	2781	0.669446	0	0.401085	952	83	1035	1.09757	0	0.523498	1254	669	1923	0.948729	0	0.486975	0.470519	0.0513114
18S	1431	G	1651	306	1957	1.76063	0.0377715	0.637882	789	65	854	1.74954	0.0407564	0.636573	2434	225	2659	0.61048	0	0.379156	0.551204	0.121658
18S	1432	U	1206	627	1833	2.19577	0.1128	0.687204	475	147	622	2.92313	0.145744	0.745407	1662	400	2062	1.31726	0	0.568575	0.667062	0.0735827
18S	1433	C	1827	417	2244	1.74065	0	0.635226	852	78	930	1.63139	0	0.620226	2028	382	2410	1.108	0	0.525721	0.593724	0.0484738
18S	1434	C	3329	232	3561	0.764365	0	0.433293	1568	116	1684	0.412984	0	0.292401	3120	466	3586	0.451618	0	0.311174	0.345622	0.0624643
18S	1435	C	18853	116	18969	0.752684	0	0	7543	107	7650	0.783951	0	0	16350	232	16582	0.765619	0	0	0	0
18S	1436	C	17193	143	17336	0.724753	0	0	6233	170	6403	0.734317	0	0	12124	204	12328	0.653783	0	0	0	0
18S	1437	C	7996	195	8191	0.326419	0	0	2434	121	2555	0.227004	0	0	7025	332	7357	0.384164	0	0	0	0
18S	1438	A	3468	40	3508	0.608568	0	0.378396	624	74	698	1.82424	0	0.64625	2585	105	2690	0.709749	0	0.415209	0.479952	0.118547
18S	1439	A	2303	36	2339	1.26927	0	0.559436	430	42	472	2.77902	0	0.735793	1782	69	1851	1.31252	0	0.567704	0.620978	0.0812569
18S	1440	C	611	145	756	5.60132	0.365994	0.848685	157	40	197	7.06341	0.229416	0.876532	453	31	484	7.19643	0.442155	0.878217	0.867811	0.0135417	1
18S	1441	U	1921	245	2166	0.934349	0	0.483145	240	118	358	2.65197	0	0.726729	1598	115	1713	0.913788	0	0.477622	0.562499	0.11615
18S	1442	U	131	16	147	20.8139	0.585152	0.954453	14	17	31	27.3597	0.775183	0.965803	77	12	89	26.5948	0.678705	0.96415	0.961469	0.00500629	1	0.952065	0.965803	0.96415	0.960672	0.00612383
18S	1443	C	1252	597	1849	0.244138	0	0.196316	218	56	274	1.43265	0	0.589807	642	164	806	1.42916	0	0.588636	0.458253	0.185218
18S	1444	U	1282	923	2205	0.0326332	0	0	130	172	302	1.31353	0	0.568571	553	430	983	0.898487	0	0.473518	0.347363	0.248669
18S	1445	U	1037	1075	2112	0.0687753	0	0.0643781	173	249	422	1.04652	0	0.511957	1374	921	2295	0.171312	0	0	0.192112	0.227687
18S	1446	A	614	1449	2063	0.192614	0	0.161571	175	289	464	1.24652	0.1094	0.555399	641	831	1472	0.521498	0	0.342906	0.353292	0.160947
18S	1447	G	230	46	276	10.1333	0.770002	0.910475	88	36	124	10.224	0.779079	0.911555	333	233	566	3.90737	0.543902	0.796511	0.872847	0.0539794	1
18S	1448	A	1315	1002	2317	0.325664	0	0.245741	633	847	1480	0.0127767	0	0	1956	755	2711	0.011783	0	0.01165	0.085797	0.113197
18S	1449	G	4465	1190	5655	0.44458	0	0	2018	875	2893	0.465999	0	0	4384	1174	5558	0.523118	0	0	0	0
18S	1450	G	3706	1478	5184	0.318667	0	0	1520	942	2462	0.212248	0	0	3881	1015	4896	0.338096	0	0	0	0
18S	1451	G	3258	654	3912	0.0251498	0	0.0245389	1778	906	2684	0.156458	0	0	3132	752	3884	0.0175032	0	0.0172065	0.0139151	0.0102848
18S	1452	A	2668	1187	3855	0.116033	0	0.103993	1072	1009	2081	0.290378	0	0.225117	3065	525	3590	0.285909	0	0.222388	0.183833	0.0564662
18S	1453	C	3129	2767	5896	0.271771	0	0	1469	2456	3925	0.305431	0	0	4554	911	5465	0.122604	0	0	0	0
18S	1454	A	1479	1345	2824	0.763241	0.176878	0.432949	637	986	1623	1.08242	0.198802	0.519942	1286	474	1760	2.28922	0.359376	0.696096	0.549663	0.109466
18S	1455	A	2570	2854	5424	0.11457	0	0	426	1693	2119	0.620938	0.0499776	0.383185	650	765	1415	3.29329	0.471172	0.767205	0.383463	0.31321
18S	1456	G	3627	1735	5362	0.12424	0	0	3892	699	4591	0.296992	0	0	7600	891	8491	0.361152	0	0	0	0
18S	1457	U	2649	3441	6090	0.258916	0	0	3612	1187	4799	0.298257	0	0	8668	1477	10145	0.438426	0	0	0	0
18S	1458	G	3139	2095	5234	0.127297	0	0	4143	736	4879	0.297395	0	0	9576	1681	11257	0.432569	0	0	0	0
18S	1459	G	655	3809	4464	0.000970511	0	0.000969787	1759	1445	3204	0.107301	0	0.0969306	3357	1981	5338	0.356679	0	0.262942	0.120281	0.108217
18S	1460	C	930	4434	5364	0.255827	0	0	2577	3134	5711	0.468221	0	0	3556	4335	7891	0.135934	0	0	0	0
18S	1461	G	248	3668	3916	0.000975803	0	0.000975101	430	1196	1626	1.09174	0.0987367	0.522082	1501	1740	3241	1.31809	0	0.568686	0.363914	0.257341
18S	1462	U	372	2558	2930	0.279711	0	0.218632	691	1910	2601	0.195849	0	0.163827	1497	2782	4279	0.789338	0	0.441192	0.27455	0.119939
18S	1463	U	777	2574	3351	0.0781557	0	0.0725102	1296	2987	4283	0.387908	0	0	5817	4116	9933	0.315284	0	0	0.0241701	0.0341816
18S	1464	C	791	3060	3851	0.107941	0	0	2272	1041	3313	0.265862	0	0	10950	5593	16543	0.652826	0	0	0	0
18S	1465	A	274	1491	1765	1.07694	0.167543	0.518664	480	319	799	2.06254	0.346935	0.673749	2576	1647	4223	0.607602	0	0.378011	0.523475	0.120782
18S	1466	G	306	631	937	3.29549	0.479622	0.767388	380	432	812	1.86419	0.269168	0.651141	1350	557	1907	2.73608	0.361164	0.732443	0.716991	0.0486991
18S	1467	C	233	1153	1386	2.05154	0.384376	0.672456	349	1244	1593	0.243559	0	0.195955	1973	2968	4941	0.318571	0	0.24164	0.370017	0.214668
18S	1468	C	453	2984	3437	0.27058	0	0.213007	432	864	1296	0.530446	0	0.346771	1569	5613	7182	0.125546	0	0	0.186592	0.142795
18S	1469	A	172	6307	6479	0.297512	0	0	182	1445	1627	0.143625	0	0.125655	1017	3982	4999	0.268291	0	0.211571	0.112409	0.0868798
18S	1470	C	449	5022	5471	0.0856725	0	0	235	1596	1831	0.0816351	0	0	893	5173	6066	0.0508653	0	0	0	0
18S	1471	C	433	5262	5695	0.085563	0	0	192	2020	2212	0.300472	0	0	1181	5397	6578	0.253568	0	0	0	0
18S	1472	C	479	8221	8700	0.416584	0	0	103	2736	2839	0.471811	0	0	1180	8033	9213	0.523968	0	0	0	0
18S	1473	G	1525	5603	7128	0.24273	0	0	265	1337	1602	0.00277258	0	0	1885	1893	3778	0.273729	0	0.214948	0.0716495	0.101328
18S	1474	A	859	5475	6334	0.12646	0	0	185	1236	1421	0.079028	0	0.0732877	2464	2276	4740	0.0982446	0	0	0.0244292	0.0345482
18S	1475	G	871	7045	7916	0.351737	0	0	124	1101	1225	0.194762	0	0.163124	943	1489	2432	0.647815	0.0799713	0.393234	0.185453	0.161312
18S	1476	A	983	3592	4575	0.132034	0	0.116657	214	951	1165	0.190947	0	0.160448	2299	884	3183	0.126274	0	0.112148	0.129751	0.0217839
18S	1477	U	770	3097	3867	0.270912	0.0194482	0.213207	148	1083	1231	0.062022	0	0.0584446	1438	853	2291	0.464946	0	0.317475	0.196376	0.106417
18S	1478	U	678	2293	2971	0.575882	0.113322	0.365513	145	1147	1292	0.0185443	0	0	1070	714	1784	0.750943	0.0102816	0.429016	0.264843	0.189058
18S	1479	G	530	2425	2955	0.547151	0	0.353728	155	401	556	1.97634	0.106045	0.664418	834	961	1795	0.900291	0	0.473904	0.49735	0.127918
18S	1480	A	1106	2627	3733	0.114682	0	0.102908	311	632	943	0.825906	0	0.452589	923	765	1688	1.10087	0	0.524154	0.359884	0.184043
18S	1481	G	1298	1149	2447	0.64931	0	0.393783	302	334	636	1.96841	0	0.66347	1258	497	1755	1.0844	0	0.520388	0.525881	0.110168
18S	1482	C	889	3241	4130	0.128718	0	0	284	902	1186	0.754938	0	0.430386	915	2183	3098	0.362576	0	0.266159	0.232182	0.177339
18S	1483	A	1333	1872	3205	0.111582	0	0.10041	271	1185	1456	0.573637	0	0.364688	822	2673	3495	0.393904	0	0.282649	0.249249	0.110446
18S	1484	A	913	2444	3357	0.00354709	0	0	276	2044	2320	0.0149122	0	0	450	3237	3687	0.387895	0	0.279539	0.0931796	0.131776
18S	1485	U	2157	7118	9275	0.733519	0	0	596	7790	8386	0.800648	0	0	1461	13489	14950	0.720277	0	0	0	0
18S	1486	A	596	1337	1933	0.604056	0	0.376702	246	1785	2031	0.222906	0	0.182349	288	3203	3491	0.697652	0	0.41102	0.323357	0.100687
18S	1487	A	276	1318	1594	0.756956	0	0.430988	120	1715	1835	0.354442	0	0.261794	332	3108	3440	0.791521	0	0.441887	0.378223	0.0824477
18S	1488	C	654	2487	3141	0.255393	0	0	269	3348	3617	0.361295	0	0	645	10932	11577	0.531425	0	0	0	0
18S	1489	A	296	1124	1420	0.509274	0	0.337587	153	2620	2773	0.178363	0	0	374	9745	10119	0.466139	0	0	0.112529	0.15914
18S	1490	G	11	17	28	67.3195	0.902116	0.98586	9	29	38	61.9134	0.930398	0.984506	26	376	402	14.6578	0.756722	0.936282	0.968883	0.0230588	1
18S	1491	G	369	373	742	1.1258	0	0.529924	467	794	1261	0.669687	0	0.401276	443	3572	4015	0.427587	0	0.299569	0.410256	0.0942558
18S	1492	U	756	851	1607	0.426589	0	0	791	1092	1883	0.17244	0	0	1124	6016	7140	0.354295	0	0	0	0
18S	1493	C	360	392	752	0.276583	0	0.216884	709	757	1466	0.00449898	0	0.00448187	1208	3380	4588	0.025089	0	0.0244801	0.0819487	0.0957624
18S	1494	U	373	308	681	0.290241	0	0.225207	700	1925	2625	0.548946	0	0	1087	4123	5210	0.17871	0	0	0.075069	0.106164
18S	1495	G	120	171	291	2.10811	0	0.679009	425	255	680	0.714945	0	0.417248	582	737	1319	2.03338	0.137979	0.670503	0.58892	0.12144
18S	1496	U	171	354	525	0.678686	0	0.404754	671	509	1180	0.213059	0	0	937	2432	3369	0.0356677	0	0	0.134918	0.190803
18S	1497	G	105	149	254	2.7942	0.103235	0.737202	378	313	691	0.361513	0	0.265805	515	4404	4919	0.383521	0	0	0.334336	0.304838
18S	1498	A	79	215	294	2.30271	0	0.697935	246	250	496	0.71214	0.0085692	0.416425	639	2286	2925	0.0594061	0	0.056093	0.390151	0.262689
18S	1499	U	44	1861	1905	0.598677	0	0	82	346	428	0.720772	0	0.419434	368	2058	2426	0.373296	0	0.271906	0.230447	0.173725
18S	1500	G	10	712	722	0.27369	0	0.215113	39	129	168	2.95575	0.281301	0.748323	214	490	704	4.01638	0.304843	0.800879	0.588105	0.264616
18S	1501	C	27	3001	3028	0.788841	0	0	75	245	320	0.59685	0.00204445	0.374498	673	544	1217	1.82322	0	0.645982	0.34016	0.264836
18S	1502	C	59	908	967	0.108161	0	0	157	357	514	0.104444	0	0	1639	836	2475	0.392587	0	0.281994	0.0939979	0.132933
18S	1503	C	43	396	439	1.20902	0	0.547873	117	371	488	0.13965	0	0	1115	991	2106	0.688435	0	0.40785	0.318575	0.232406
18S	1504	U	50	253	303	2.42124	0	0.708389	61	351	412	0.0135862	0	0	1601	2167	3768	0.122455	0	0	0.23613	0.333938
18S	1505	U	138	331	469	1.43305	0	0.589509	264	402	666	0.435882	0	0	6329	5837	12166	0.81077	0	0	0.196503	0.277897
18S	1506	A	51	510	561	0.949407	0	0.487468	56	290	346	0.17243	0	0.147433	1065	2945	4010	0.224846	0	0	0.211634	0.20412
18S	1507	G	36	300	336	2.44461	0	0.710303	23	309	332	0.228195	0	0.186252	894	1667	2561	0.214728	0	0.176827	0.357794	0.249291
18S	1508	A	37	477	514	1.0501	0	0.512704	24	263	287	0.396914	0.0216536	0.284844	652	1298	1950	0.514745	0	0.339938	0.379162	0.0970701
18S	1509	U	41	2188	2229	0.600653	0	0	34	377	411	0.122006	0	0	575	1574	2149	0.234956	0	0.190326	0.0634421	0.0897207
18S	1510	G	22	1747	1769	0.393289	0	0	31	245	276	0.310028	0	0.237312	250	874	1124	1.28337	0	0.562269	0.266527	0.230473
18S	1511	U	28	2791	2819	0.652537	0	0	16	481	497	0.357474	0	0	162	894	1056	1.12673	0	0.530031	0.176677	0.249859
18S	1512	C	103	681	784	0.589299	0	0.371089	57	301	358	0.119932	0	0	231	691	922	0.765535	0.0387845	0.433866	0.268318	0.191453
18S	1513	C	96	769	865	0.424378	0	0.298181	50	243	293	0.124641	0	0.111164	313	453	766	0.962437	0.151159	0.490755	0.300033	0.154973
18S	1514	G	138	210	348	2.60172	0.171535	0.72293	78	150	228	0.531101	0.0335085	0.347868	486	387	873	0.591648	0	0.371988	0.480928	0.171404
18S	1515	G	252	275	527	1.25652	0	0.557308	83	67	150	1.60184	0.290299	0.617228	983	462	1445	0.0831259	0	0	0.391512	0.277919
18S	1516	G	1078	1109	2187	0.608095	0	0	194	148	342	0.125429	0	0.11174	1870	510	2380	0.510294	0	0	0.0372465	0.0526745
18S	1517	G	349	241	590	0.58714	0	0.370331	87	129	216	1.01531	0.205678	0.504953	738	409	1147	0.172096	0	0.146937	0.34074	0.147649
18S	1518	C	886	511	1397	0.514775	0	0	208	192	400	0.109947	0	0.0992794	1529	275	1804	0.288667	0	0	0.0330931	0.0468008
18S	1519	U	605	388	993	0.326515	0	0	168	406	574	0.182357	0	0	1190	507	1697	0.180186	0	0	0	0
18S	1520	G	152	57	209	2.23926	0.143804	0.692305	19	572	591	0.148705	0	0	349	118	467	2.38041	0.379818	0.704624	0.465643	0.329298
18S	1521	C	216	94	310	0.982315	0	0.496344	62	772	834	0.404524	0	0	1238	385	1623	0.00461823	0	0.00459982	0.166981	0.232902
18S	1522	A	82	73	155	2.6453	0.143483	0.726952	17	462	479	0.145718	0	0.127416	589	154	743	1.46856	0.217119	0.59523	0.4832	0.25726
18S	1523	C	293	187	480	0.162763	0	0	108	569	677	0.236955	0	0	1304	332	1636	0.180649	0	0.153087	0.0510291	0.0721661
18S	1524	G	134	138	272	0.415547	0	0.294321	60	588	648	0.20731	0	0	1065	240	1305	0.959112	0	0.489756	0.261359	0.201296
18S	1525	C	190	244	434	0.350038	0	0	40	717	757	0.383055	0	0	2200	621	2821	0.0778408	0	0	0	0
18S	1526	G	70	101	171	0.639018	0	0.391267	41	483	524	0.11909	0	0	1138	492	1630	1.06045	0	0.514823	0.30203	0.219443
18S	1527	C	54	185	239	0.159167	0	0.137807	67	245	312	0.429002	0.0441786	0.300884	2685	1458	4143	0.172616	0	0	0.14623	0.12298
18S	1528	G	77	35	112	2.03245	0.0638117	0.672195	49	181	230	0.84887	0.105817	0.460207	1606	963	2569	0.537765	0	0.349794	0.494065	0.133779
18S	1529	C	224	80	304	0.25173	0	0.201634	126	54	180	1.36071	0.201281	0.577751	1899	2851	4750	0.144112	0	0	0.259795	0.239424
18S	1530	U	183	59	242	0.791632	0	0.442867	172	109	281	0.409771	0	0.291398	4803	5032	9835	0.63267	0	0	0.244755	0.183783
18S	1531	A	51	19	70	6.23052	0.649783	0.863379	60	41	101	2.9415	0.421138	0.748151	1019	1252	2271	0.981387	0	0.495413	0.702314	0.153678
18S	1532	C	497	47	544	0.0175535	0	0	424	16	440	0.189897	0	0	7779	1626	9405	0.626863	0	0	0	0
18S	1533	A	338	16	354	0.816432	0.147293	0.450168	307	19	326	0.152837	0	0.132927	1628	950	2578	0.579583	0	0.367012	0.316702	0.13431
18S	1534	C	1197	19	1216	0.501607	0	0	613	45	658	0.468268	0	0	2667	1088	3755	0.0659389	0	0	0	0
18S	1535	U	1044	33	1077	0.370346	0	0	561	44	605	0.398662	0	0	2328	1572	3900	0.206354	0	0	0	0
18S	1536	G	890	24	914	0.108755	0	0	381	31	412	0.000672585	0	0	959	800	1759	0.622917	0	0.38396	0.127987	0.181
18S	1537	A	729	34	763	0.354887	0	0.262184	254	27	281	0.643538	0	0.392403	412	664	1076	1.17715	0	0.540914	0.398501	0.113873
18S	1538	C	999	129	1128	0.204576	0	0.169958	456	22	478	0.164834	0	0.141763	645	560	1205	0.942316	0	0.485358	0.265693	0.155753
18S	1539	U	807	127	934	0.737493	0	0.424719	309	76	385	0.641652	0	0.391475	232	271	503	3.04284	0.213139	0.753018	0.523071	0.163163
18S	1540	G	449	116	565	2.42199	0.348249	0.708138	213	99	312	1.35687	0.158393	0.57649	180	217	397	4.2742	0.351645	0.810784	0.698471	0.0958943
18S	1541	G	467	109	576	2.88719	0.47334	0.743076	246	22	268	2.33618	0.361011	0.701037	56	161	217	9.3868	0.679453	0.904123	0.782746	0.087526	1
18S	1542	C	1846	285	2131	0.107541	0	0.0971402	638	42	680	0.452374	0.0187817	0.311787	590	453	1043	1.17444	0.169805	0.540349	0.316425	0.180969
18S	1543	U	2749	730	3479	0.259183	0	0	867	67	934	0.217172	0	0.17858	2044	926	2970	0.200636	0	0	0.0595267	0.0841835
18S	1544	C	4430	1501	5931	0.567167	0	0	1901	267	2168	0.476948	0	0	4152	1588	5740	0.595543	0	0	0	0
18S	1545	A	2850	397	3247	0.0412938	0	0	1076	125	1201	0.193354	0	0.162138	2270	784	3054	0.0145299	0	0	0.0540462	0.0764328
18S	1546	G	3140	44	3184	0.0472527	0	0.0451342	1459	30	1489	0.0510738	0	0.0486231	2692	516	3208	0.0161109	0	0.0158604	0.0365392	0.0146914
18S	1547	C	3963	153	4116	0.11842	0	0	2481	102	2583	0.335604	0	0	3796	1058	4854	0.281385	0	0	0	0
18S	1548	G	2801	386	3187	0.304461	0	0.233456	1729	48	1777	0.176409	0	0.150027	1961	718	2679	0.560871	0	0.359418	0.247634	0.0860691
18S	1549	U	3575	797	4372	0.0312092	0	0.0302714	1964	139	2103	0.165035	0	0.141714	2427	1845	4272	0.0797228	0	0.0738524	0.081946	0.045855
18S	1550	G	2918	6	2924	0.619575	0.0151339	0.382635	1180	99	1279	1.10313	0.12499	0.524714	1324	1399	2723	0.805217	0.0634439	0.446141	0.451163	0.0581122
18S	1551	U	3561	13	3574	0.302132	0	0.232079	2565	47	2612	0.00491559	0	0	2381	3326	5707	0.189362	0	0	0.0773595	0.109403
18S	1552	G	3692	7	3699	0.277712	0	0.217397	2033	100	2133	0.270858	0	0.213209	1646	1693	3339	0.513862	0	0.339505	0.256704	0.0585745
18S	1553	C	7194	48	7242	0.402326	0	0	4155	127	4282	0.425436	0	0	3481	3176	6657	0.283617	0	0	0	0
18S	1554	C	7359	116	7475	0.439366	0	0	4158	58	4216	0.44069	0	0	3588	3439	7027	0.314109	0	0	0	0
18S	1555	U	9717	108	9825	0.626151	0	0	6456	119	6575	0.707776	0	0	6437	4416	10853	0.605874	0	0	0	0
18S	1556	A	2222	31	2253	0.84194	0	0.457204	1463	37	1500	0.501865	0	0.33431	1486	1044	2530	0.953422	0	0.488177	0.426564	0.0664475
18S	1557	C	3232	43	3275	0.110708	0	0.0997004	1225	45	1270	0.592202	0	0.372123	2280	1735	4015	0.104789	0	0.0948713	0.188898	0.129574
18S	1558	C	2259	84	2343	0.418733	0	0.295235	470	64	534	2.34131	0.215369	0.701108	1691	1683	3374	0.20588	0	0.170772	0.389038	0.226441
18S	1559	C	1610	86	1696	0.752734	0	0.429607	406	112	518	1.92704	0.0474517	0.658791	1578	1594	3172	0.186777	0	0.157424	0.415274	0.204933
18S	1560	U	1575	202	1777	0.32161	0	0.243451	379	133	512	1.26422	0	0.558828	3908	1555	5463	0.460889	0	0	0.267426	0.22877
18S	1561	A	453	206	659	1.88843	0	0.654135	172	73	245	2.54548	0.0505047	0.718775	499	894	1393	1.03639	0	0.509113	0.627341	0.0876658
18S	1562	C	467	403	870	0.557775	0	0.358323	105	124	229	1.2001	0.0799303	0.546555	613	613	1226	0.822114	0.0297622	0.451389	0.452089	0.0768468
18S	1563	G	186	441	627	1.02346	0.0318023	0.506196	52	172	224	0.946519	0.041541	0.487375	29	324	353	5.05891	0.549869	0.835343	0.609638	0.159783
18S	1564	C	148	898	1046	0.0235382	0	0.0230183	64	222	286	0.353233	0	0.261703	369	1210	1579	0.114318	0	0.102648	0.129123	0.0992244
18S	1565	C	117	986	1103	0.107729	0	0	94	444	538	0.287776	0	0	317	1356	1673	0.0571353	0	0	0	0
18S	1566	G	160	175	335	2.27021	0.323932	0.694841	70	278	348	0.356606	0	0.263423	274	521	795	1.06341	0	0.51568	0.491315	0.176966
18S	1567	G	199	140	339	2.32425	0.401348	0.699799	94	134	228	1.37686	0.17223	0.580342	213	412	625	1.40994	0.197587	0.58544	0.621861	0.0551503
18S	1568	C	347	1587	1934	0.41764	0	0	317	177	494	0.226083	0	0.184699	531	1840	2371	0.367515	0	0	0.0615663	0.0870679
18S	1569	A	416	800	1216	0.107076	0	0.0967912	232	270	502	0.447846	0	0.309744	364	859	1223	0.502424	0	0.334591	0.247042	0.106727
18S	1570	G	375	638	1013	0.577701	0	0.366395	326	161	487	0.803301	0.153755	0.445968	495	644	1139	0.881481	0.112744	0.468722	0.427029	0.043869
18S	1571	G	535	522	1057	0.70355	0.0722309	0.41322	403	488	891	0.113565	0	0.102086	712	660	1372	0.680651	0.0988373	0.405168	0.306825	0.144809
18S	1572	C	1018	1073	2091	0.0754833	0	0.0702167	746	783	1529	0.178649	0	0	1290	1937	3227	0.223344	0	0	0.0234056	0.0331005
18S	1573	G	651	1099	1750	0.615528	0	0.381142	398	673	1071	0.528141	0	0.345821	935	1157	2092	0.427244	0	0.299449	0.342137	0.0334524
18S	1574	C	561	2598	3159	0.0105907	0	0.010483	316	1017	1333	0.415092	0	0.293488	855	3194	4049	0.255978	0	0	0.101324	0.135948
18S	1575	G	965	1313	2278	0.737248	0.0396381	0.424484	565	1127	1692	0.342994	0	0.255507	1117	2539	3656	0.0600128	0	0	0.226664	0.174491
18S	1576	G	2502	1148	3650	0.23813	0	0.192373	1345	656	2001	0.359307	0	0.264428	2151	2070	4221	0.0917811	0	0	0.152267	0.111615
18S	1577	G	2271	909	3180	0.699595	0.142709	0.411701	1291	739	2030	0.655545	0.0884753	0.396087	1635	1226	2861	0.606379	0.0243218	0.377564	0.395117	0.0139531
18S	1578	U	4983	4408	9391	0.4139	0	0	3001	2340	5341	0.356113	0	0	3746	3083	6829	0.332466	0	0	0	0
18S	1579	A	4147	2706	6853	0.0464919	0	0	2512	1828	4340	0.0790268	0	0	2392	1799	4191	0.234118	0	0.189741	0.0632471	0.0894449
18S	1580	A	3004	3109	6113	0.203386	0	0.169034	1252	1692	2944	0.547282	0.00526311	0.353783	1198	1325	2523	1.25401	0.255736	0.556444	0.359754	0.158216
18S	1581	C	5100	4443	9543	0.222354	0	0	2910	2814	5724	0.226077	0	0	3718	3189	6907	0.235722	0	0	0	0
18S	1582	C	3619	5241	8860	0.120617	0	0	2175	3989	6164	0.276076	0	0	3300	3912	7212	0.273867	0	0	0	0
18S	1583	C	3663	6273	9936	0.234834	0	0	2910	5575	8485	0.5163	0	0	3491	6008	9499	0.497898	0	0	0	0
18S	1584	G	2715	6857	9572	0.219112	0	0	1746	3151	4897	0.121158	0	0	2181	3822	6003	0.180409	0	0	0	0
18S	1585	U	2691	6875	9566	0.28684	0	0	1510	4049	5559	0.325771	0	0	1870	4083	5953	0.266073	0	0	0	0
18S	1586	U	2197	7708	9905	0.378952	0	0	1264	3387	4651	0.276065	0	0	1715	3532	5247	0.244845	0	0	0	0
18S	1587	G	815	5865	6680	0.128667	0	0	608	1146	1754	0.849598	0.168485	0.459484	623	2392	3015	0.251242	0	0.200847	0.22011	0.188077
18S	1588	A	645	3639	4284	0.200192	0.0162042	0.166832	363	1052	1415	0.889838	0.115482	0.47103	533	1158	1691	0.914421	0.170416	0.477796	0.371886	0.145021
18S	1589	A	249	1170	1419	2.22387	0.421807	0.689965	81	533	614	2.56114	0.32207	0.719519	122	536	658	3.15255	0.43118	0.759462	0.722982	0.0284775
18S	1590	C	172	1757	1929	0.879511	0.0809052	0.468076	39	517	556	1.8466	0.151792	0.649113	118	686	804	1.60174	0.153347	0.615936	0.577708	0.0786962
18S	1591	C	146	903	1049	1.79713	0.177909	0.64271	23	370	393	2.09907	0	0.677878	96	498	594	1.8991	0.111543	0.655446	0.658678	0.014538
18S	1592	C	53	1138	1191	0.835757	0	0.455474	21	342	363	1.32561	0	0.57068	98	436	534	1.5805	0	0.612922	0.546358	0.0665388
18S	1593	C	106	1125	1231	0.241892	0	0.194904	80	377	457	0.219651	0	0.180416	137	773	910	0.196561	0	0.164422	0.179914	0.0124494
18S	1594	A	161	580	741	0.553235	0	0.356492	106	154	260	0.818561	0	0.451065	105	615	720	0.377053	0	0.274088	0.360548	0.0723075
18S	1595	U	346	519	865	0.0127662	0	0.0126197	254	225	479	0.224884	0	0	281	1048	1329	0.34132	0	0	0.00420657	0.00594898
18S	1596	U	500	334	834	0.0549568	0	0	529	223	752	0.592932	0	0	364	1433	1797	0.537764	0	0	0	0
18S	1597	C	332	450	782	0.0488577	0	0.0466386	249	97	346	0.105251	0	0.0954774	297	891	1188	0.204271	0	0	0.047372	0.0389819
18S	1598	G	217	108	325	2.2653	0.134899	0.694402	58	39	97	3.95442	0.22904	0.799807	107	621	728	0.485932	0	0.327324	0.607178	0.202511
18S	1599	U	286	214	500	1.80727	0	0.644241	73	143	216	2.0406	0	0.672137	177	793	970	0.251608	0	0.201193	0.505857	0.215731
18S	1600	G	188	30	218	7.33724	0.561947	0.880538	99	40	139	5.06452	0.325011	0.836091	136	403	539	1.5264	0.18179	0.604623	0.773751	0.12096	1
18S	1601	A	359	47	406	4.54196	0.52722	0.819922	119	54	173	5.16003	0.514997	0.838445	88	374	462	2.27197	0.369238	0.694832	0.7844	0.0637836	1
18S	1602	U	294	262	556	4.1453	0.590768	0.805929	104	88	192	6.45043	0.637198	0.866382	68	652	720	1.29131	0.261263	0.563909	0.745407	0.13069
18S	1603	G	2688	330	3018	0.0413603	0	0.0397302	1180	177	1357	0.196334	0	0.164214	600	1190	1790	0.0104721	0	0.0103693	0.071438	0.0666889
18S	1604	G	3944	602	4546	0.224644	0	0	1588	190	1778	0.0847792	0	0.0781939	982	1322	2304	0.0999904	0	0	0.0260646	0.036861
18S	1605	G	6228	610	6838	0.448381	0	0	2980	489	3469	0.387784	0	0	2004	1417	3421	0.328986	0	0	0	0
18S	1606	G	4757	1096	5853	0.255816	0	0	2456	246	2702	0.0837177	0	0	1371	771	2142	0.267709	0	0.211253	0.0704177	0.0995857
18S	1607	A	3493	1858	5351	0.124363	0	0	1841	976	2817	0.0638041	0	0	1345	1060	2405	0.199169	0	0.166147	0.0553822	0.0783223
18S	1608	U	3130	4432	7562	0.395694	0	0	2175	2817	4992	0.498538	0	0	1518	1427	2945	0.0120352	0	0.011896	0.00396534	0.00560784
18S	1609	C	1731	3446	5177	0.0595726	0	0	980	2505	3485	0.213275	0	0	808	4102	4910	0.416534	0	0	0	0
18S	1610	G	1251	3702	4953	0.0493899	0	0	959	2393	3352	0.19601	0	0	812	3689	4501	0.356182	0	0	0	0
18S	1611	G	129	4386	4515	0.0225568	0	0	174	3753	3927	0.375008	0	0	485	3983	4468	0.376783	0	0	0	0
18S	1612	G	161	5117	5278	0.240302	0	0	127	1910	2037	0.250147	0	0.200173	930	2368	3298	0.148897	0	0	0.0667243	0.0943623
18S	1613	G	132	2597	2729	0.413862	0.0209023	0.292793	74	1037	1111	1.17248	0.145176	0.53992	229	1584	1813	0.537364	0.0237653	0.349661	0.394125	0.105675
18S	1614	A	73	2298	2371	0.455434	0	0.31301	68	1153	1221	0.767594	0	0.43446	339	1213	1552	0.678844	0.0411273	0.404507	0.383993	0.0516602
18S	1615	U	96	2227	2323	0.255073	0	0.203303	109	1461	1570	0.135802	0	0.119632	371	1476	1847	0.270142	0	0.212777	0.178571	0.0418552
18S	1616	U	121	2152	2273	0.119066	0	0.106439	138	1290	1428	0.117215	0	0.104983	266	1349	1615	0.364466	0	0.267234	0.159552	0.076145
18S	1617	G	83	1435	1518	0.482328	0	0.32553	50	563	613	1.38893	0	0.581798	246	1092	1338	0.479952	0	0.324466	0.410598	0.121058
18S	1618	C	317	4317	4634	0.671444	0	0	365	3276	3641	0.760104	0	0	1084	2152	3236	0.532757	0	0	0	0
18S	1619	A	113	819	932	0.649303	0	0.393939	127	367	494	1.17567	0	0.540873	290	468	758	1.10659	0	0.525627	0.486813	0.0659661
18S	1620	A	94	366	460	1.85098	0.130279	0.649737	135	307	442	1.1538	0	0.536266	398	483	881	0.655593	0	0.396258	0.527421	0.103671
18S	1621	U	127	267	394	1.73156	0	0.634497	161	226	387	1.15052	0	0.535637	582	505	1087	0.228932	0	0.186425	0.452186	0.192207
18S	1622	U	528	234	762	0.0658512	0	0.0618588	583	451	1034	0.398175	0	0	2841	711	3552	0.73101	0	0	0.0206196	0.0291605
18S	1623	A	60	114	174	3.01879	0	0.752239	70	91	161	2.72695	0	0.732898	336	284	620	1.14029	0	0.533175	0.672771	0.0990241
18S	1624	U	48	31	79	7.1275	0.476417	0.878312	38	239	277	0.878377	0	0.468523	186	278	464	1.93355	0	0.659599	0.668811	0.167422
18S	1625	U	15	15	30	16.3072	0.590602	0.94398	10	120	130	1.91391	0	0.658544	50	160	210	5.95371	0.218295	0.856776	0.819766	0.119431	1
18S	1626	C	16	64	80	7.41838	0.245707	0.882507	12	81	93	3.08972	0.110887	0.757455	80	214	294	4.60399	0.328711	0.822053	0.820671	0.0510616	1
18S	1627	C	31	83	114	6.88647	0.501614	0.874164	26	140	166	1.45363	0	0.593889	365	113	478	2.8096	0.344509	0.73791	0.735321	0.114436
18S	1628	C	42	102	144	6.70797	0.651732	0.871043	51	164	215	1.09444	0	0.523704	979	86	1065	0.797957	0.0524475	0.444045	0.612931	0.185388
18S	1629	C	144	472	616	1.22494	0.257937	0.550951	158	119	277	1.30572	0	0.56718	3199	231	3430	0.492056	0	0	0.37271	0.263629
18S	1630	A	96	1516	1612	0.00916167	0	0	179	221	400	0.973788	0	0.493984	2096	367	2463	0.163316	0	0	0.164661	0.232866
18S	1631	U	137	2384	2521	0.260085	0	0	185	907	1092	0.144312	0	0	3693	725	4418	0.533773	0	0	0	0
18S	1632	G	103	2918	3021	0.307743	0	0	130	369	499	1.34571	0	0.57418	2348	875	3223	0.284591	0	0	0.191393	0.270671
18S	1633	A	118	3166	3284	0.330404	0	0	186	759	945	0.313354	0	0.238783	2100	505	2605	0.0784003	0	0	0.0795944	0.112563
18S	1634	A	51	2210	2261	0.0651095	0	0.0611548	76	873	949	0.437193	0	0.304422	1302	412	1714	0.468228	0	0.319034	0.228204	0.118272
18S	1635	C	86	3768	3854	0.414714	0	0	27	3914	3941	0.721272	0	0	1149	1532	2681	0.111376	0	0	0	0
18S	1636	G	79	3246	3325	0.316526	0	0	65	1742	1807	0.238631	0	0	774	1225	1999	0.141217	0	0.123796	0.0412655	0.0583582
18S	1637	A	58	3708	3766	0.456936	0	0	60	2737	2797	0.561405	0	0	733	2268	3001	0.32904	0	0	0	0
18S	1638	G	68	2244	2312	0.138368	0	0	40	1323	1363	0.0446237	0	0	228	1170	1398	0.446168	0.0492571	0.30867	0.10289	0.145508
18S	1639	G	93	348	441	3.50948	0.54206	0.778635	89	407	496	1.7349	0.144355	0.634823	828	156	984	1.05961	0.19302	0.514724	0.642727	0.107886
18S	1640	A	112	573	685	1.58636	0.200143	0.613702	184	618	802	0.710115	0	0.415547	939	758	1697	0.216994	0	0.178389	0.402546	0.177953
18S	1641	A	209	472	681	1.4002	0.115037	0.583724	199	391	590	1.53083	0	0.605278	1387	599	1986	0.169446	0	0.144957	0.444653	0.2121
18S	1642	U	276	550	826	0.693336	0	0.409742	189	388	577	1.3901	0	0.582029	781	541	1322	0.918653	0.0777896	0.47899	0.490254	0.0707852
18S	1643	U	256	142	398	2.27689	0.168203	0.695364	164	247	411	2.78234	0.255084	0.736085	833	257	1090	1.97489	0.194607	0.664057	0.698502	0.029489
18S	1644	C	425	781	1206	0.131179	0	0	361	283	644	1.55979	0.245249	0.609713	1617	785	2402	0.425875	0	0.298763	0.302825	0.248931
18S	1645	C	685	1137	1822	0.497282	0	0	920	338	1258	0.394025	0	0.282814	2606	589	3195	0.179648	0	0.15233	0.145048	0.115573
18S	1646	C	587	1361	1948	0.536463	0	0	2676	608	3284	0.494284	0	0	4062	808	4870	0.203807	0	0	0	0
18S	1647	A	486	795	1281	0.259126	0	0	3263	313	3576	0.523586	0	0	5341	1018	6359	0.381782	0	0	0	0
18S	1648	G	427	234	661	0.445418	0	0.308481	1301	176	1477	0.334581	0	0.250828	2667	783	3450	0.27989	0	0.218732	0.259347	0.0371316
18S	1649	U	706	284	990	0.128378	0	0	3631	189	3820	0.559211	0	0	10993	1030	12023	0.703235	0	0	0	0
18S	1650	A	312	60	372	1.41278	0.244397	0.586192	2942	73	3015	0.430051	0	0	4073	304	4377	0.0381148	0	0.0367235	0.207638	0.268097
18S	1651	A	660	60	720	0.100231	0	0.0912151	1946	58	2004	0.146628	0	0	4146	226	4372	0.0263435	0	0.025673	0.0389627	0.0384058
18S	1652	G	374	39	413	0.723671	0	0.420432	666	20	686	1.43125	0.280579	0.589041	1649	214	1863	1.45732	0.191088	0.593182	0.534218	0.0804768
18S	1653	U	493	48	541	0.0890529	0	0.0819097	598	55	653	1.11874	0.123954	0.528403	1898	524	2422	0.767666	0	0.434384	0.348232	0.19219
18S	1654	G	164	37	201	1.85446	0.276567	0.650799	364	58	422	1.68941	0.148309	0.628724	1893	570	2463	0.601227	0	0.375574	0.551699	0.124865
18S	1655	C	471	219	690	0.285785	0	0	438	115	553	0.733153	0	0.423458	1420	2257	3677	0.0284696	0	0	0.141153	0.19962
18S	1656	G	560	124	684	0.310284	0	0	436	174	610	0.147172	0	0.128475	1137	3335	4472	0.347582	0	0	0.0428249	0.0605635
18S	1657	G	757	59	816	0.459214	0	0	327	250	577	0.12078	0	0	1277	3095	4372	0.388287	0	0	0	0
18S	1658	G	188	50	238	0.97894	0.0767133	0.495727	209	151	360	0.125208	0	0.11155	237	2335	2572	0.0130198	0	0.0128574	0.206711	0.208299
18S	1659	U	206	57	263	0.738889	0.00224648	0.425848	161	208	369	0.0457958	0	0	286	2954	3240	0.270421	0	0	0.141949	0.200747
18S	1660	C	373	75	448	0.0482306	0	0	320	36	356	0.129692	0	0	542	1372	1914	0.210119	0	0.17371	0.0579033	0.0818876
18S	1661	A	178	83	261	0.765861	0.0600938	0.434643	107	19	126	1.45013	0.275053	0.593767	299	578	877	1.54132	0.277624	0.606775	0.545062	0.078258
18S	1662	U	580	63	643	0.333868	0	0	167	99	266	0.0386184	0	0.037317	1391	936	2327	0.203303	0	0	0.012439	0.0175914
18S	1663	A	193	34	227	1.06243	0.0941956	0.516232	25	23	48	4.5322	0.520029	0.822273	299	273	572	2.13872	0.342912	0.681778	0.673428	0.12508
18S	1664	A	229	33	262	0.937896	0.0399278	0.484928	72	14	86	1.86258	0.234485	0.653288	469	263	732	1.2782	0.141095	0.561394	0.566536	0.0688288
18S	1665	G	422	9	431	0.249434	0	0.200008	114	20	134	0.78428	0	0.441382	640	401	1041	0.516731	0	0.340903	0.327431	0.0989999
18S	1666	C	442	59	501	0.148938	0	0.129856	169	68	237	0.0146592	0	0	709	613	1322	0.166809	0	0.143055	0.0909702	0.0645509
18S	1667	U	490	98	588	0.0170911	0	0.016832	186	124	310	0.118971	0	0	724	583	1307	0.305632	0	0.234225	0.0836855	0.106669
18S	1668	U	817	119	936	0.37575	0	0	291	224	515	0.214341	0	0	1120	998	2118	0.14457	0	0	0	0
18S	1669	G	224	232	456	0.43134	0	0.301815	79	84	163	2.65542	0	0.727647	466	775	1241	0.679782	0.0765096	0.404879	0.478114	0.181394
18S	1670	C	360	1024	1384	0.591609	0	0	82	198	280	1.8308	0.0323636	0.647557	658	2500	3158	0.310513	0	0	0.215852	0.305261
18S	1671	G	173	540	713	0.0382975	0	0	39	202	241	3.74206	0.368723	0.789809	390	1146	1536	0.945016	0.00089245	0.486028	0.425279	0.325287
18S	1672	U	233	389	622	0.0702693	0	0.0657543	40	295	335	2.76749	0.177385	0.735152	427	2126	2553	0.180471	0	0.152931	0.317946	0.297148
18S	1673	U	311	255	566	0.191005	0	0.160611	106	932	1038	0.277746	0	0.217536	521	3305	3826	0.184894	0	0	0.126049	0.0921098
18S	1674	G	309	58	367	0.825091	0	0.452756	93	2551	2644	0.494115	0	0	609	2514	3123	0.102785	0	0.0932319	0.181996	0.195203
18S	1675	A	366	234	600	0.0113884	0	0.0112787	97	2214	2311	0.349851	0	0	681	2973	3654	0.0316553	0	0	0.00375958	0.00531685
18S	1676	U	105	355	460	0.359315	0	0.264758	13	2739	2752	0.450519	0	0	338	4086	4424	0.193449	0	0	0.0882527	0.124808
18S	1677	U	153	1005	1158	0.572984	0	0	41	4761	4802	0.739151	0	0	1216	8767	9983	0.712573	0	0	0	0
18S	1678	A	5	29	34	16.12	0.821984	0.943163	0	43	43	38.2111	0.841804	0.975062	6	354	360	9.87556	0.705997	0.908282	0.942169	0.0272719	1
18S	1679	A	68	766	834	0.426574	0	0	21	524	545	1.8584	0	0.650571	239	3073	3312	0.041473	0	0.039833	0.230135	0.297738
18S	1680	G	6	323	329	0.551549	0	0.356178	4	1923	1927	0.306852	0	0	104	3434	3538	0.0943895	0	0	0.118726	0.167904
18S	1681	U	2	437	439	0.171717	0	0.146837	2	1216	1218	0.0040288	0	0	25	2990	3015	0.0120395	0	0.0119002	0.0529122	0.066592
18S	1682	C	0	686	686	0.28973	0	0	4	414	418	1.6292	0	0.620219	33	2080	2113	0.37044	0	0.270401	0.296873	0.253894
18S	1683	C	6	512	518	0.0330336	0	0	3	183	186	3.89697	0	0.796662	107	2052	2159	0.201893	0	0.168044	0.321569	0.342875
18S	1684	C	21	283	304	0.560984	0	0.360135	8	176	184	2.46715	0	0.71269	183	1811	1994	0.0408521	0	0.0392676	0.370697	0.275025
18S	1685	U	24	206	230	1.11794	0.0552303	0.528924	23	276	299	1.03507	0	0.509452	248	2085	2333	0.149962	0	0	0.346125	0.244877
18S	1686	G	14	228	242	0.872291	0	0.466921	5	1809	1814	0.790627	0	0	286	1560	1846	0.0154425	0	0	0.15564	0.220109
18S	1687	C	30	842	872	0.561308	0	0	6	529	535	0.253711	0	0	656	931	1587	0.0190176	0	0.0186743	0.00622475	0.00880313
18S	1688	C	39	688	727	0.396459	0	0	10	87	97	2.92211	0	0.746979	840	556	1396	0.175551	0	0.149426	0.298801	0.322727
18S	1689	C	84	374	458	0.00898088	0	0	16	47	63	4.62361	0	0.824469	811	497	1308	0.200985	0	0.167456	0.330642	0.355818
18S	1690	U	61	164	225	1.20403	0	0.547385	71	58	129	1.77487	0	0.641401	687	387	1074	0.508651	0	0.337364	0.508717	0.127098
18S	1691	U	43	136	179	1.87043	0.0895396	0.652884	20	28	48	6.3678	0.391722	0.866675	252	506	758	1.14447	0.0532795	0.534013	0.684524	0.137639
18S	1692	U	94	110	204	1.78103	0.160754	0.641546	27	11	38	8.98405	0.668274	0.902157	431	267	698	1.50758	0.161789	0.601553	0.715085	0.133284
18S	1693	G	99	271	370	0.577179	0	0.366583	28	87	115	1.65603	0	0.625529	274	417	691	1.58508	0.153721	0.613508	0.535207	0.119336
18S	1694	U	519	754	1273	0.615856	0	0	294	268	562	0.537083	0	0	2790	1459	4249	0.665616	0	0	0	0
18S	1695	A	120	290	410	0.487402	0	0.328224	136	199	335	0.0840278	0	0	650	514	1164	0.550892	0	0.355406	0.227877	0.161515
18S	1696	C	321	497	818	0.271727	0	0	312	387	699	0.606762	0	0	1385	1520	2905	0.457823	0	0	0	0
18S	1697	A	95	342	437	0.470066	0	0.320256	112	127	239	0.347269	0	0.258557	431	789	1220	0.39596	0	0.283813	0.287542	0.025326
18S	1698	C	355	730	1085	0.40974	0	0	712	215	927	0.745845	0	0	2007	1855	3862	0.657825	0	0	0	0
18S	1699	A	144	388	532	0.684886	0	0.406941	48	79	127	1.51615	0	0.604444	203	823	1026	0.508579	0	0.337342	0.449576	0.113134
18S	1700	C	236	421	657	0.446319	0	0.308914	125	59	184	0.580901	0	0.36871	159	936	1095	0.284013	0	0.221349	0.299658	0.060515
18S	1701	C	428	349	777	0.22038	0	0.180773	91	44	135	0.874592	0	0.468388	164	888	1052	0.0528543	0	0.0502463	0.233136	0.174675
18S	1702	G	628	131	759	0.398304	0	0.285116	56	6	62	2.84215	0.0293476	0.742798	135	336	471	1.20732	0.0114569	0.547488	0.525134	0.187515
18S	1703	C	31	11	42	27.2258	0.863497	0.965367	2	5	7	26.2681	0.802606	0.967763	11	24	35	24.1904	0.821372	0.961362	0.964831	0.00264049	1
18S	1704	C	1405	80	1485	0.202639	0	0	71	25	96	1.21317	0.0863891	0.550725	185	175	360	1.26239	0	0.558673	0.3698	0.261508
18S	1705	C	3582	60	3642	0.698429	0	0	245	38	283	0.302621	0	0	221	343	564	0.296794	0	0.229181	0.0763935	0.108037
18S	1706	G	993	56	1049	0.435344	0	0.303504	120	12	132	0.836926	0	0.457485	381	75	456	0.73574	0	0.424412	0.395134	0.0661836
18S	1707	U	673	61	734	1.18159	0	0.541956	133	5	138	0.992326	0.0071679	0.499879	309	137	446	0.980189	0	0.495558	0.512464	0.0209284
18S	1708	C	1596	132	1728	0.0999229	0	0	241	20	261	0.210051	0	0.174138	321	128	449	1.35756	0.163178	0.576375	0.250171	0.241368
18S	1709	G	1036	36	1072	0.526147	0	0.344966	290	9	299	0.177481	0	0.151158	718	81	799	0.440444	0	0.306035	0.267386	0.0837087
18S	1710	C	1903	18	1921	0.181102	0	0	410	9	419	0.0783862	0	0	1053	153	1206	0.0513578	0	0.0488876	0.0162959	0.0230458
18S	1711	U	3073	26	3099	0.56529	0	0	836	19	855	0.581282	0	0	2436	386	2822	0.568568	0	0	0	0
18S	1712	A	1728	4	1732	0.262448	0	0	345	15	360	0.141674	0	0.124395	988	370	1358	0.0626441	0	0.058992	0.0611291	0.0508067
18S	1713	C	1177	15	1192	0.0299152	0	0.02907	457	4	461	0.140645	0	0	1109	790	1899	0.252082	0	0	0.00968999	0.0137037
18S	1714	U	1454	53	1507	0.280681	0	0	714	26	740	0.523872	0	0	1654	1328	2982	0.560595	0	0	0	0
18S	1715	A	390	21	411	1.56308	0.203155	0.610422	346	8	354	0.0528013	0	0.0502877	745	391	1136	0.32919	0	0.247826	0.302845	0.23196
18S	1716	C	672	62	734	0.232366	0	0.188761	477	7	484	0.325567	0	0	959	405	1364	0.0803419	0	0.0744176	0.0877262	0.0776339
18S	1717	C	206	91	297	1.75563	0.130716	0.637883	180	15	195	0.650567	0.0519878	0.39537	646	822	1468	0.00697375	0	0	0.344418	0.262895
18S	1718	G	117	14	131	4.1585	0.476778	0.807331	54	9	63	3.47587	0.491491	0.7793	431	178	609	1.49537	0.216855	0.599652	0.728761	0.0920081
18S	1719	A	139	34	173	3.1069	0.0718377	0.757567	75	14	89	2.16852	0.149386	0.686804	597	158	755	1.27053	0.0449551	0.559901	0.668091	0.0817747
18S	1720	U	206	128	334	1.96318	0	0.663193	81	21	102	2.28166	0	0.697339	806	81	887	1.19646	0.0464264	0.545001	0.635178	0.0652706
18S	1721	U	321	167	488	1.63008	0	0.620266	135	23	158	1.45423	0	0.594062	884	83	967	1.17635	0.17765	0.540773	0.585034	0.0330751
18S	1722	G	580	40	620	1.83489	0.08696	0.64762	151	14	165	2.02798	0.087477	0.671082	1574	138	1712	0.366842	0	0.268501	0.529068	0.184497
18S	1723	G	752	11	763	1.92839	0.265223	0.65881	202	13	215	1.87027	0.266194	0.652653	1685	496	2181	0.187422	0	0.157901	0.489788	0.234693
18S	1724	A	847	35	882	2.55255	0.357803	0.718741	227	31	258	2.57795	0.218824	0.721289	2210	483	2693	0.227435	0	0.185349	0.541793	0.252046
18S	1725	U	2455	178	2633	0.435253	0.00396198	0.303339	629	27	656	0.716202	0	0.417688	4186	1044	5230	0.340918	0	0	0.240342	0.176243
18S	1726	G	5834	224	6058	0.333212	0	0	1453	62	1515	0.188127	0	0	4821	508	5329	0.292435	0	0	0	0
18S	1727	G	4981	274	5255	0.101867	0	0	1331	136	1467	0.0253179	0	0	3074	518	3592	0.19076	0	0.160238	0.0534125	0.0755367
18S	1728	U	5884	545	6429	0.217116	0	0	1670	86	1756	0.0999115	0	0	3231	831	4062	0.107479	0	0.0970703	0.0323568	0.0457594
18S	1729	U	4560	1076	5636	0.02101	0	0	1478	209	1687	0.0489863	0	0.0467251	2790	760	3550	0.33415	0	0.250512	0.099079	0.108765
18S	1730	U	9944	1931	11875	0.569485	0	0	4091	410	4501	0.647633	0	0	10701	1308	12009	0.6785	0	0	0	0
18S	1731	A	6591	2051	8642	0.352606	0	0	2118	317	2435	0.209825	0	0	3432	380	3812	0.225165	0	0.183823	0.0612743	0.086655
18S	1732	G	2480	2266	4746	0.250542	0	0.20038	1280	196	1476	0.425984	0	0.298872	2414	648	3062	0.451108	0	0.310941	0.270064	0.0495199
18S	1733	U	2515	2074	4589	0.236931	0	0.191581	1189	337	1526	0.419406	0	0.295616	2999	799	3798	0.09623	0	0.0878038	0.191667	0.0848392
18S	1734	G	3156	414	3570	0.683652	0	0.406121	1487	197	1684	0.369172	0	0.269749	2964	1109	4073	0.0403071	0	0.0387545	0.238208	0.151626
18S	1735	A	2899	1292	4191	0.372206	0	0.271294	1238	693	1931	0.196331	0	0.164182	2628	796	3424	0.229716	0	0.186849	0.207441	0.046089
18S	1736	G	3387	1654	5041	0.0695183	0	0.0650117	1388	457	1845	0.256645	0	0.204318	2680	1192	3872	0.0206472	0	0.0202347	0.0965216	0.0783852
18S	1737	G	2875	1003	3878	0.274667	0	0.215525	1595	348	1943	0.102052	0	0.092645	1191	401	1592	1.26156	0.155409	0.557982	0.288717	0.196897
18S	1738	C	2998	776	3774	0.198458	0	0.165631	2165	236	2401	0.162605	0	0	1380	624	2004	0.686334	0	0.407118	0.190916	0.167164
18S	1739	C	4273	289	4562	0.0846957	0	0	2925	201	3126	0.406325	0	0	3455	715	4170	0.287834	0	0	0	0
18S	1740	C	11337	1083	12420	0.762175	0	0	4310	108	4418	0.642192	0	0	7309	445	7754	0.702494	0	0	0	0
18S	1741	U	3789	364	4153	0.141791	0	0	1749	156	1905	0.105882	0	0	3346	310	3656	0.326129	0	0	0	0
18S	1742	C	1072	715	1787	0.870153	0	0.465424	688	545	1233	0.267738	0	0.211329	857	446	1303	0.834211	0	0.454997	0.37725	0.117401
18S	1743	G	858	434	1292	1.22654	0	0.551063	436	262	698	1.00903	0.0969312	0.502605	483	517	1000	1.05268	0	0.513082	0.52225	0.0208182
18S	1744	G	336	118	454	4.75626	0.204286	0.826592	259	151	410	1.9747	0.221177	0.664375	333	384	717	1.82332	0	0.646126	0.712364	0.081114
18S	1745	A	195	102	297	6.70626	0.114893	0.870615	93	96	189	4.44538	0.375387	0.817148	206	262	468	3.38396	0	0.772271	0.820011	0.0401994	1
18S	1746	U	135	659	794	1.38901	0	0.581724	57	172	229	2.57068	0	0.720819	139	452	591	2.43241	0	0.709009	0.670517	0.0629712
18S	1747	C	351	1047	1398	0.166413	0	0	315	255	570	0.0330998	0	0	320	583	903	1.12597	0	0.529902	0.176634	0.249798
18S	1748	G	139	427	566	0.894611	0	0.472627	78	320	398	0.207491	0	0.172194	136	419	555	2.56715	0.28772	0.720027	0.454949	0.224001
18S	1749	G	115	623	738	0.365103	0	0.26772	55	238	293	0.56901	0.0309308	0.363443	53	334	387	4.74527	0.553553	0.826315	0.485826	0.243913
18S	1750	C	174	1932	2106	0.590144	0	0	81	296	377	0.221135	0	0.181483	111	3615	3726	0.425833	0	0	0.0604942	0.0855517
18S	1751	C	92	1283	1375	0.276857	0	0	39	439	478	0.0133148	0	0.013167	63	4308	4371	0.480525	0	0	0.00438898	0.00620696
18S	1752	C	101	1090	1191	0.0670675	0	0	44	631	675	0.257281	0	0	52	4828	4880	0.514407	0	0	0	0
18S	1753	C	69	765	834	0.460692	0	0.315652	37	661	698	0.253982	0	0	53	4988	5041	0.523251	0	0	0.105217	0.1488
18S	1754	G	17	493	510	1.49965	0.204768	0.600414	21	322	343	0.606557	0.0230546	0.378235	51	1150	1201	1.31328	0	0.567918	0.515523	0.0979792
18S	1755	C	41	556	597	1.24091	0.208998	0.554167	10	549	559	0.0606151	0	0	35	2249	2284	0.120579	0	0.107646	0.220604	0.239924
18S	1756	C	21	1193	1214	0.113178	0	0.101746	26	654	680	0.232795	0	0	46	3117	3163	0.257877	0	0	0.0339154	0.0479636
18S	1757	G	22	1226	1248	0.188097	0	0.158425	43	742	785	0.352431	0	0	138	1498	1636	0.422657	0	0.297217	0.151881	0.121427
18S	1758	G	138	2137	2275	0.304657	0	0	135	509	644	0.209061	0	0	799	1037	1836	0.106073	0	0.0959475	0.0319825	0.0452301
18S	1759	G	133	1952	2085	0.103585	0	0	84	361	445	0.209915	0	0.173818	534	948	1482	0.235663	0	0.190822	0.121547	0.0862264
18S	1760	G	132	1367	1499	0.467919	0	0.318908	45	198	243	1.90683	0.0135139	0.656909	335	374	709	1.47183	0.220357	0.595781	0.523866	0.14706
18S	1761	U	93	1361	1454	3.17334	0.573762	0.760509	35	261	296	6.35036	0.766289	0.864348	297	379	676	7.46831	0.821465	0.882067	0.835641	0.0536166	1
18S	1762	C	140	1547	1687	3.09939	0.535699	0.75617	88	414	502	3.97988	0.620785	0.799511	373	524	897	6.22056	0.761568	0.86164	0.805774	0.0432847	1
18S	1763	G	109	3532	3641	1.06316	0.23978	0.515376	45	424	469	5.03378	0.637785	0.834561	259	2503	2762	1.54527	0.417796	0.607201	0.652379	0.134165
18S	1764	G	144	3857	4001	1.05539	0.225237	0.513537	19	398	417	6.56664	0.670038	0.868115	211	1222	1433	4.57261	0.648218	0.820654	0.734102	0.157162
18S	1765	C	263	4144	4407	0.999816	0.21079	0.500011	31	1004	1035	2.29781	0.357155	0.696973	353	1600	1953	3.45504	0.554313	0.775624	0.657536	0.115923
18S	1766	C	255	3513	3768	1.51789	0.310919	0.602905	82	3324	3406	0.0198937	0	0.0195113	652	1928	2580	2.65844	0.458635	0.726736	0.449718	0.308374
18S	1767	C	19217	48852	68069	0.96772	0	0	6567	19867	26434	0.963845	0	0	37740	35155	72895	0.977004	0	0	0	0
18S	1768	A	778	428	1206	6.83395	0.629112	0.872443	122	849	971	2.88301	0.405507	0.742665	1254	431	1685	4.69498	0.608126	0.824493	0.8132	0.05358	1
18S	1769	C	305	936	1241	5.87094	0.624571	0.85456	139	463	602	4.81187	0.576008	0.828175	1421	504	1925	3.56543	0.559895	0.781052	0.821262	0.0304051	1
18S	1770	G	186	653	839	8.0096	0.741888	0.889125	78	425	503	5.33261	0.628625	0.842351	464	680	1144	5.987	0.718008	0.856984	0.86282	0.0195361	1
18S	1771	G	161	586	747	7.78691	0.779692	0.886329	85	369	454	5.31175	0.655628	0.841858	689	299	988	6.29619	0.756413	0.863062	0.86375	0.0181617	1
18S	1772	C	209	779	988	4.66115	0.73402	0.823505	147	681	828	2.01418	0.462879	0.668502	1024	551	1575	3.02943	0.642788	0.751945	0.747984	0.0633413
18S	1773	C	354	514	868	4.62541	0.76657	0.822403	276	553	829	1.53846	0.500866	0.606348	1306	324	1630	2.3858	0.638007	0.704776	0.711176	0.0883201
18S	1774	C	350	591	941	0.500012	0	0.333575	269	357	626	0.213822	0	0.176388	973	413	1386	0.124561	0	0.110835	0.206933	0.0934627
18S	1775	U	456	608	1064	0.624507	0	0.384651	267	346	613	0.338129	0	0.252996	1295	505	1800	0.168271	0	0	0.212549	0.159616
18S	1776	G	355	469	824	1.56545	0.224382	0.610494	240	181	421	1.20253	0.213961	0.546564	1179	382	1561	0.00379144	0	0	0.385686	0.273967
18S	1777	G	488	212	700	3.0094	0.437502	0.750853	303	86	389	1.8947	0.325479	0.655121	1461	162	1623	0.0726054	0	0.0677295	0.491235	0.302003
18S	1778	C	1260	247	1507	1.15119	0.22795	0.535307	807	68	875	0.372146	0	0.27144	1831	162	1993	0.100429	0	0	0.268916	0.218545
18S	1779	G	4084	70	4154	0.185324	0	0	1548	15	1563	0.226314	0	0	1738	100	1838	0.00462208	0	0.0046033	0.00153444	0.00217002
18S	1780	G	4930	81	5011	0.251891	0	0	1695	7	1702	0.248007	0	0	736	47	783	1.56373	0.271386	0.610247	0.203416	0.287673
18S	1781	A	5514	143	5657	0.290729	0	0	1593	95	1688	0.178712	0	0	1209	84	1293	0.566993	0.0114914	0.362014	0.120671	0.170655
18S	1782	G	5061	126	5187	0.138375	0	0	1513	51	1564	0.00979056	0	0	2227	105	2332	0.12769	0	0	0	0
18S	1783	C	9569	134	9703	0.563603	0	0	3073	148	3221	0.54492	0	0	4212	229	4441	0.574233	0	0	0	0
18S	1784	G	5113	44	5157	0.0286351	0	0	1393	64	1457	0.213969	0	0.176355	1960	154	2114	0.0907906	0	0.0832699	0.0865417	0.0720339
18S	1785	C	3471	85	3556	0.523725	0.0480315	0.343777	938	60	998	0.867212	0.145213	0.464691	1342	298	1640	0.688117	0	0.407771	0.405413	0.0493912
18S	1786	U	4230	69	4299	0.297641	0	0.229412	1074	103	1177	0.610347	0.0858373	0.379216	1365	388	1753	0.780616	0	0.438537	0.349055	0.0879984
18S	1787	G	2998	48	3046	0.959592	0.178801	0.489772	1569	35	1604	0.176192	0	0.149878	1714	318	2032	0.709433	0.00278155	0.41513	0.351593	0.145853
18S	1788	A	5554	84	5638	0.148913	0	0.129632	2522	67	2589	0.291399	0	0	2480	695	3175	0.238938	0	0.192906	0.107513	0.0802917
18S	1789	G	4602	85	4687	0.562713	0	0.360137	1849	63	1912	0.0671836	0	0.062985	2118	435	2553	0.805094	0.122481	0.446109	0.289744	0.164139
18S	1790	A	5511	114	5625	0.334947	0	0.25094	2081	69	2150	0.0537166	0	0	2297	1573	3870	0.241933	0	0.194844	0.148595	0.107539
18S	1791	A	6496	465	6961	0.150568	0	0.130881	1434	301	1735	0.273701	0	0.214983	1859	6984	8843	0.473073	0	0	0.115288	0.0884564
18S	1792	G	9186	285	9471	0.102412	0	0	1536	883	2419	0.0548852	0	0	2149	4367	6516	0.16457	0	0	0	0
18S	1793	A	8509	410	8919	0.00863602	0	0.00856303	1435	580	2015	0.203726	0	0.169316	2086	2965	5051	0.17882	0	0.15172	0.109866	0.0719914
18S	1794	C	10079	8351	18430	0.554145	0	0	1382	968	2350	0.0261307	0	0.0254759	3028	5913	8941	0.36777	0	0	0.00849195	0.0120094
18S	1795	G	9587	4220	13807	0.372688	0	0	2099	1381	3480	0.372074	0	0	3997	4999	8996	0.38136	0	0	0	0
18S	1796	G	5927	1793	7720	0.184868	0	0.156041	1977	776	2753	0.203724	0	0	2771	2329	5100	0.150408	0	0.130766	0.0956023	0.0683841
18S	1797	U	7202	2200	9402	0.0886088	0	0	2207	635	2842	0.276637	0	0	3094	1623	4717	0.197183	0	0.164735	0.0549117	0.0776569
18S	1798	C	9811	619	10430	0.263492	0	0	2458	475	2933	0.363629	0	0	4032	3188	7220	0.352147	0	0	0	0
18S	1799	G	4731	609	5340	0.371562	0	0.270941	1432	575	2007	0.133671	0	0	2155	2964	5119	0.130367	0	0	0.0903137	0.127723
18S	1800	A	4388	786	5174	0.242306	0	0.195076	1266	109	1375	0.147174	0	0.128374	1704	1433	3137	0.337048	0	0.252144	0.191864	0.0505798
18S	1801	A	3285	625	3910	0.352132	0	0.260477	393	41	434	2.34174	0.405454	0.701237	1023	995	2018	0.803929	0.0697711	0.445777	0.469163	0.180698
18S	1802	C	3522	777	4299	0.0373876	0	0.0360482	699	103	802	0.475038	0	0.322324	1545	860	2405	0.259079	0	0.205837	0.188069	0.117545
18S	1803	U	3785	477	4262	0.0797899	0	0	566	196	762	0.301238	0	0.231734	1744	1091	2835	0.0866949	0	0	0.0772448	0.109241
18S	1804	U	99	19	118	31.3444	0.903001	0.969335	22	13	35	24.9154	0.842028	0.962445	33	171	204	11.5558	0.759626	0.920713	0.950831	0.0214812	1
18S	1805	G	568	400	968	2.42743	0.359766	0.708449	166	112	278	1.75715	0.106357	0.638136	410	2284	2694	0.308316	0	0	0.448862	0.318689
18S	1806	A	825	870	1695	1.21122	0	0.547906	86	175	261	2.24924	0.0388663	0.69305	414	1013	1427	0.349308	0	0.259014	0.49999	0.180405
18S	1807	C	210	2230	2440	0.600414	0	0.375258	25	571	596	0.529667	0	0.346642	161	896	1057	0.939572	0	0.484658	0.402186	0.0594752
18S	1808	U	330	5078	5408	0.279123	0	0	48	1318	1366	0.293847	0	0	313	1842	2155	0.0257833	0	0	0	0
18S	1809	A	155	2534	2689	0.655903	0	0.396189	24	611	635	0.991981	0	0.498381	158	831	989	1.42308	0.147584	0.587546	0.494038	0.0781817
18S	1810	U	66	2909	2975	0.607045	0	0.377819	14	1179	1193	0.189457	0	0.159392	114	1365	1479	0.723101	0.0370526	0.419815	0.319009	0.114161
18S	1811	C	134	4051	4185	0.224516	0	0.183386	14	724	738	1.36486	0.248707	0.577473	47	1057	1104	1.59515	0.324216	0.614881	0.45858	0.19519
18S	1812	U	176	14354	14530	0.698387	0	0	35	3191	3226	0.480198	0	0	204	4273	4477	0.412846	0	0	0	0
18S	1813	A	138	6095	6233	0.035875	0	0	26	2164	2190	0.0906182	0	0	56	4586	4642	0.388808	0	0	0	0
18S	1814	G	280	5579	5859	0.0773796	0	0.0718334	30	1713	1743	0.220948	0	0.181049	128	4331	4459	0.332783	0	0	0.0842943	0.0744364
18S	1815	A	423	3571	3994	0.737088	0	0.424385	25	3312	3337	0.366946	0	0	214	3642	3856	0.15631	0	0	0.141462	0.200057
18S	1816	G	1612	4295	5907	0.171551	0	0.146452	82	2816	2898	0.239443	0	0	649	3690	4339	0.251541	0	0	0.0488172	0.069038
18S	1817	G	1088	2964	4052	0.80636	0	0.446462	29	2938	2967	0.277018	0	0	415	2063	2478	0.390005	0	0.28066	0.242374	0.184267
18S	1818	A	1921	4194	6115	0.186242	0	0.157023	110	2063	2173	0.000219769	0	0.000219822	655	1961	2616	0.312584	0	0.238214	0.131819	0.0987816
18S	1819	A	2850	9902	12752	0.519764	0	0	202	1940	2142	0.0817545	0	0	1378	1939	3317	0.0258523	0	0	0	0
18S	1820	G	744	5797	6541	0.0530708	0	0.0504035	46	848	894	1.1822	0.0818657	0.542024	449	1446	1895	0.731118	0.0966065	0.422467	0.338298	0.209342
18S	1821	U	1601	10398	11999	0.485681	0	0	133	3511	3644	0.585786	0	0	2049	3519	5568	0.479661	0	0	0	0
18S	1822	A	871	3782	4653	0.557728	0	0.358089	70	792	862	0.921939	0.103149	0.479982	728	1180	1908	0.752855	0.0757165	0.429631	0.422567	0.0500125
18S	1823	A	1181	3826	5007	0.44225	0	0.306681	126	446	572	1.64557	0.210432	0.62242	918	1041	1959	0.650516	0.00651029	0.394251	0.441117	0.133092
18S	1824	A	1678	4557	6235	0.234652	0	0.19008	172	550	722	1.09247	0	0.522441	1408	1203	2611	0.435962	0	0.303684	0.338735	0.137931
18S	1825	A	1851	3924	5775	0.317434	0	0.24098	243	489	732	1.03106	0	0.507987	1890	1505	3395	0.111013	0	0.099947	0.282972	0.169207
18S	1826	G	3544	2484	6028	0.190264	0	0.159872	443	303	746	1.09402	0	0.522784	2384	775	3159	0.238316	0	0.192501	0.291719	0.16393
18S	1827	U	2513	2374	4887	0.602673	0	0.37609	468	773	1241	0.533861	0	0.348233	3726	1874	5600	0.257444	0	0	0.241441	0.171103
18S	1828	C	2521	7669	10190	0.293973	0	0	434	1430	1864	0.092958	0	0.0850935	2063	2129	4192	0.0615046	0	0.057954	0.0476825	0.0354904
18S	1829	G	749	7051	7800	0.00738509	0	0.00733189	329	723	1052	1.45998	0.189952	0.593721	735	1088	1823	1.79635	0.150024	0.642516	0.414523	0.288616
18S	1830	U	1307	15254	16561	0.561974	0	0	835	3193	4028	0.292559	0	0	3573	8919	12492	0.660544	0	0	0	0
18S	1831	A	1082	1594	2676	2.31876	0.282814	0.698761	720	876	1596	1.26643	0.164969	0.558932	975	1086	2061	1.68802	0.0701792	0.628092	0.628595	0.0570862
18S	1832	A	2814	1107	3921	1.19714	0.0256136	0.544926	2144	767	2911	0.33262	0	0.249663	2238	683	2921	0.849673	0	0.459449	0.418012	0.124051
18S	1833	C	5980	8623	14603	0.513337	0	0	5610	1425	7035	0.474515	0	0	7668	1927	9595	0.530903	0	0	0	0
18S	1834	A	6235	1300	7535	0.00322747	0	0.00321751	4318	374	4692	0.131347	0	0	4067	766	4833	0.0290673	0	0	0.00107251	0.00151675
18S	1835	A	7567	776	8343	0.192785	0	0	5616	308	5924	0.344759	0	0	5278	550	5828	0.279564	0	0	0	0
18S	1836	G	10077	787	10864	0.466119	0	0	7560	272	7832	0.549365	0	0	5750	816	6566	0.42539	0	0	0	0
18S	1837	G	5093	590	5683	0.0747322	0	0	4873	279	5152	0.332055	0	0	2599	269	2868	0.149177	0	0.129851	0.0432838	0.0612126
18S	1838	U	2721	423	3144	0.625889	0.0091882	0.385027	3429	292	3721	0.127479	0	0	1889	258	2147	0.405561	0	0.288636	0.224554	0.163588
18S	1839	U	1283	239	1522	2.17715	0.338771	0.685394	2039	148	2187	0.345206	0.00465341	0.256707	818	215	1033	1.65041	0.233724	0.622927	0.521676	0.189089
18S	1840	U	1068	157	1225	2.24396	0.328495	0.691908	654	55	709	2.42114	0.396494	0.707991	334	208	542	2.84886	0.374842	0.740537	0.713479	0.0202284
18S	1841	C	811	771	1582	1.15487	0.0201904	0.536093	207	28	235	7.29303	0.614521	0.879866	246	190	436	2.87877	0.230742	0.742624	0.719528	0.141292
18S	1842	C	1542	902	2444	0.167167	0	0.143274	155	20	175	7.12677	0.360447	0.877563	349	258	607	1.11954	0	0.528609	0.516482	0.299895
18S	1843	G	553	1333	1886	0.231785	0	0.188251	59	53	112	6.78958	0	0.872615	98	516	614	0.578067	0	0.366691	0.475852	0.289857
18S	1844	U	542	1753	2295	0.130362	0	0	52	178	230	1.21058	0	0.548705	170	750	920	0.0932199	0	0	0.182902	0.258662
18S	1845	A	89	3164	3253	0.467438	0	0	20	182	202	0.354132	0	0.262475	45	947	992	0.230916	0	0	0.0874915	0.123732
18S	1846	G	62	3258	3320	0.503476	0	0	13	82	95	0.646759	0	0.395247	22	615	637	0.372153	0	0.271528	0.222258	0.165077
18S	1847	G	1	1333	1334	0.341989	0	0.25498	4	47	51	1.45	0.211178	0.596519	12	435	447	1.38296	0.15945	0.580898	0.477466	0.15745
18S	1848	U	2	2101	2103	0.258238	0	0	3	100	103	0.148611	0	0.130476	14	751	765	0.675921	0	0.403628	0.178034	0.168177
18S	1849	G	0	390	390	2.95908	0.457617	0.747899	4	65	69	0.681429	0	0.40874	4	1502	1506	0.136312	0	0	0.385547	0.305769
18S	1850	A	6	500	506	1.71663	0.220365	0.632357	1	36	37	2.22164	0.225008	0.695278	1	1126	1127	0.341598	0	0.254788	0.527474	0.194522
18S	1851	A	2	512	514	1.33903	0.0377843	0.572948	2	32	34	2.86889	0.295577	0.747045	0	755	755	1.18363	0.0628681	0.542375	0.620789	0.0901444
18S	1852	C	1	1060	1061	0.126658	0	0	0	104	104	0.343069	0	0.257261	2	2036	2038	0.223933	0	0	0.0857536	0.121274
18S	1853	C	9	1188	1197	0.373632	0	0	7	183	190	0.240838	0	0	8	3088	3096	0.507505	0	0	0	0
18S	1854	U	0	870	870	0.00070162	0	0	0	272	272	0.369678	0	0	0	4013	4013	0.612426	0	0	0	0
18S	1855	G	0	378	378	2.27007	0.0746146	0.694756	0	86	86	2.45939	0	0.713301	0	926	926	1.1108	0	0.526515	0.644858	0.0840227
18S	1856	C	0	703	703	1.04397	0	0.511111	0	132	132	1.87009	0	0.653291	0	2254	2254	0.151771	0	0	0.388134	0.280523
18S	1857	G	0	440	440	2.72033	0	0.731653	0	405	405	0.102408	0	0.0931031	0	1055	1055	0.959364	0	0.489867	0.438208	0.263234
18S	1858	G	0	172	172	10.4331	0.656103	0.912996	0	297	297	1.23893	0	0.554188	0	954	954	1.25942	0.112227	0.557667	0.67495	0.16833
18S	1859	A	0	861	861	1.90071	0.143388	0.655519	0	159	159	6.49278	0	0.867262	0	804	804	2.05371	0.188648	0.672803	0.731861	0.0960023
18S	1860	A	0	3244	3244	0.194799	0	0	0	556	556	1.51478	0	0.602781	0	2869	2869	0.221785	0	0	0.200927	0.284154
18S	1861	G	0	7410	7410	0.64198	0	0	0	1828	1828	0.0620922	0	0	0	1926	1926	0.248492	0	0.199117	0.0663722	0.0938645
18S	1862	G	0	3037	3037	0.396237	0	0.283856	0	1093	1093	1.61	0	0.617075	0	4055	4055	0.338404	0	0	0.30031	0.252188
18S	1863	A	0	1470	1470	2.18941	0	0.686609	0	1119	1119	1.8525	0	0.649634	0	1587	1587	0.893626	0	0.47207	0.602771	0.0936443
18S	1864	U	0	3686	3686	0	0	0	0	2977	2977	0	0	0	0	2366	2366	0	0	0	0	0
18S	1865	C	0	8792	8792	0	0	0	0	8100	8100	0	0	0	0	6855	6855	0	0	0	0	0
18S	1866	A	0	3621	3621	0	0	0	0	1833	1833	0	0	0	0	1663	1663	0	0	0	0	0
18S	1867	U	0	6319	6319	0	0	0	0	5672	5672	0	0	0	0	3123	3123	0	0	0	0	0
18S	1868	U	0	16531	16531	0	0	0	0	15504	15504	0	0	0	0	8649	8649	0	0	0	0	0
18S	1869	A	0	302	302	0	0	0	0	126	126	0	0	0	0	134	134	0	0	0	0	0
28S	1	C	5522	0	5522	0	0	0	1126	0	1126	0	0	0	3303	0	3303	0	0	0	0	0
28S	2	G	1931	0	1931	0	0	0	527	0	527	0	0	0	949	0	949	0	0	0	0	0
28S	3	C	1655	0	1655	0	0	0	266	0	266	0	0	0	594	0	594	0	0	0	0	0
28S	4	G	983	0	983	0	0	0	162	0	162	0	0	0	748	0	748	0	0	0	0	0
28S	5	A	722	0	722	0	0	0	120	0	120	0	0	0	512	0	512	0	0	0	0	0
28S	6	C	414	0	414	0	0	0	172	0	172	0	0	0	646	0	646	0	0	0	0	0
28S	7	C	758	0	758	0.69028	0	0.4087	157	0	157	1.28129	0	0.563215	829	0	829	1.11669	0.0701014	0.527865	0.499927	0.0661014
28S	8	U	649	0	649	1.06591	0	0.516337	140	0	140	1.8922	0.0602693	0.655851	1058	0	1058	1.01891	0.0868295	0.504919	0.559036	0.0686171
28S	9	C	967	0	967	0.63595	0	0.38898	327	0	327	0.424797	0	0.298785	2374	0	2374	0.0152094	0	0.0149877	0.234251	0.159355
28S	10	A	985	0	985	0.881767	0	0.468837	343	0	343	0.64887	0	0.394219	2240	0	2240	0.263816	0	0.208819	0.357292	0.109316
28S	11	G	1074	0	1074	0.963514	0.0173318	0.490942	472	0	472	0.358938	0	0.264543	3218	0	3218	0.0495565	0	0	0.251828	0.200628
28S	12	A	764	0	764	2.21988	0.331166	0.68971	524	0	524	0.440127	0.000429387	0.306022	3656	0	3656	0.0623188	0	0	0.33191	0.282167
28S	13	U	2183	0	2183	0.15989	0	0.137904	813	0	813	0.0104696	0	0	4056	0	4056	0.113187	0	0	0.0459679	0.0650085
28S	14	C	6329	0	6329	0.645879	0	0	1698	0	1698	0.54039	0	0	8203	0	8203	0.605496	0	0	0	0
28S	15	A	5533	7	5540	0.551126	0	0	1378	0	1378	0.349496	0	0	4888	0	4888	0.257435	0	0	0	0
28S	16	G	4109	2	4111	0.339192	0	0	1269	0	1269	0.226264	0	0	3858	2	3860	0.0694149	0	0	0	0
28S	17	A	2672	2	2674	0.09573	0	0.0873962	827	0	827	0.322933	0	0.244327	2944	2	2946	0.203714	0	0.169285	0.167003	0.0640871
28S	18	C	3026	7	3033	0.0127188	0	0	1281	13	1294	0.157237	0	0	4667	13	4680	0.311553	0	0	0	0
28S	19	G	1052	9	1061	2.22247	0.330412	0.689881	620	14	634	0.987437	0.188868	0.497233	1415	96	1511	1.27945	0.19675	0.56146	0.582858	0.0800903
28S	20	U	1368	37	1405	1.48209	0.233427	0.597285	701	64	765	0.730012	0.145905	0.422288	1373	179	1552	1.31963	0.0483126	0.569054	0.529542	0.0767111
28S	21	G	2174	56	2230	0.55949	0.00948032	0.358868	1047	82	1129	0.20824	0	0.172476	1387	330	1717	1.10966	0.0548012	0.526136	0.352493	0.144451
28S	22	G	2245	191	2436	0.520316	0.051876	0.342335	1442	48	1490	0.0045607	0	0.00454303	1143	295	1438	1.71196	0.24202	0.631425	0.326101	0.256181
28S	23	C	2680	425	3105	0.309644	0.0186107	0.236492	1338	65	1403	0.170972	0	0.146097	1637	578	2215	0.830169	0.0677214	0.453714	0.278768	0.129093
28S	24	G	2447	2241	4688	0.0221535	0	0	1061	325	1386	0.339189	0.0194662	0.253416	1291	2796	4087	0.039215	0	0.0377441	0.0970534	0.111634
28S	25	A	1987	3911	5898	0.119403	0	0	735	1503	2238	0.136261	0	0	942	2995	3937	0.201617	0	0.167823	0.0559411	0.0791127
28S	26	C	1135	3618	4753	0.23883	0	0.19282	246	1730	1976	0.0580003	0	0.0548469	731	8449	9180	0.493421	0	0	0.0825556	0.08112
28S	27	C	2179	4717	6896	0.115139	0	0	434	2096	2530	0.170043	0	0	1082	7253	8335	0.38043	0	0	0	0
28S	28	C	3086	4319	7405	0.127842	0	0	887	2649	3536	0.432912	0	0	1434	5261	6695	0.166643	0	0	0	0
28S	29	G	1618	6513	8131	0.175061	0	0	1033	1291	2324	0.0860119	0	0	470	3735	4205	0.453138	0	0.311885	0.103962	0.147024
28S	30	C	958	9611	10569	0.367982	0	0	1226	1950	3176	0.386829	0	0	204	5663	5867	0.0339601	0	0.0328501	0.01095	0.0154857
28S	31	U	197	10724	10921	0.35623	0	0	191	2559	2750	0.294685	0	0	124	7792	7916	0.171914	0	0	0	0
28S	32	G	57	5208	5265	0.417203	0	0.294424	66	1255	1321	0.443596	0.0241579	0.307446	52	6084	6136	0.101562	0	0.0922122	0.231361	0.0985365
28S	33	A	113	4634	4747	0.545914	0	0.353182	89	853	942	0.883009	0.121948	0.469199	187	5439	5626	0.162528	0	0.139827	0.320736	0.136409
28S	34	A	49	5862	5911	0.155794	0	0.134814	58	972	1030	0.511187	0	0.338486	58	4078	4136	0.561327	0	0.359575	0.277625	0.101349
28S	35	U	83	5876	5959	0.113771	0	0.102165	36	1239	1275	0.041031	0	0.0394435	99	5545	5644	0.128891	0	0.114193	0.0852671	0.0327721
28S	36	U	58	6787	6845	0.111223	0	0	18	773	791	0.541316	0	0.351492	88	5203	5291	0.201814	0	0.167951	0.173148	0.143543
28S	37	U	93	12485	12578	0.594264	0	0	34	1810	1844	0.468865	0	0	244	17841	18085	0.723473	0	0	0	0
28S	38	A	29	2671	2700	1.06368	0.0219186	0.515522	9	329	338	1.96146	0.248109	0.662989	47	3108	3155	1.00094	0	0.500313	0.559608	0.0733643
28S	39	A	33	3456	3489	0.462916	0	0.316496	10	626	636	0.416728	0	0.294474	159	3405	3564	0.657853	0	0.396877	0.335949	0.0440107
28S	40	G	33	2210	2243	1.19489	0	0.544506	6	427	433	1.0628	0	0.515798	63	2826	2889	0.999746	0	0.500023	0.520109	0.0184141
28S	41	C	168	6179	6347	0.371622	0	0	110	1076	1186	0.362801	0	0	529	6976	7505	0.333163	0	0	0	0
28S	42	A	45	1906	1951	1.06296	0	0.515388	16	359	375	1.07547	0	0.518847	117	2052	2169	1.42865	0	0.58836	0.540865	0.0336137
28S	43	U	381	7214	7595	0.627545	0	0	109	1709	1818	0.689561	0	0	1273	7760	9033	0.551462	0	0	0	0
28S	44	A	66	984	1050	1.63566	0.0722793	0.620812	15	337	352	0.776676	0	0.437849	178	1859	2037	0.895546	0	0.47257	0.510411	0.0793423
28S	45	U	87	1695	1782	0.355855	0	0.262566	13	421	434	0.363985	0	0.267304	166	2533	2699	0.313663	0	0.238837	0.256236	0.0124541
28S	46	U	218	1846	2064	0.00836158	0	0	43	586	629	0.113263	0	0	899	3593	4492	0.322633	0	0	0	0
28S	47	A	46	644	690	1.99124	0	0.666012	7	284	291	1.19482	0	0.545234	119	2379	2498	0.228785	0	0.186249	0.465831	0.203751
28S	48	G	53	732	785	1.33297	0	0.571673	8	181	189	2.45105	0.0386363	0.711318	63	2122	2185	0.2276	0	0.185471	0.489487	0.222403
28S	49	U	18	753	771	1.34456	0	0.573798	5	298	303	1.25764	0	0.557872	26	1325	1351	0.921384	0	0.479726	0.537132	0.0411093
28S	50	C	10	542	552	2.1479	0.219283	0.68272	28	233	261	2.01014	0.211378	0.668637	24	1879	1903	0.0849148	0	0.0783065	0.476555	0.281663
28S	51	A	9	1161	1170	0.689657	0	0.40837	26	422	448	1.12544	0.12268	0.530064	46	1287	1333	0.563718	0.0226443	0.360671	0.433035	0.0713198
28S	52	G	20	421	441	4.08311	0.537118	0.803628	78	858	936	0.0708526	0	0.0662307	98	862	960	1.10535	0.152607	0.52528	0.465046	0.304039
28S	53	C	63	2779	2842	0.244831	0	0	147	1496	1643	0.377785	0	0	167	2368	2535	0.345912	0	0	0	0
28S	54	G	228	3844	4072	0.463819	0	0	311	941	1252	0.0846147	0	0	343	2036	2379	0.337666	0	0	0	0
28S	55	G	74	2243	2317	0.0723469	0	0.0674931	55	896	951	0.311648	0	0.237791	194	1092	1286	0.237667	0	0.192149	0.165811	0.071975
28S	56	A	69	4948	5017	0.562468	0	0	99	2810	2909	0.642833	0	0	152	1492	1644	0.106599	0	0	0	0
28S	57	G	125	4722	4847	0.555643	0	0	123	2416	2539	0.586789	0	0	331	1816	2147	0.396565	0	0	0	0
28S	58	G	38	2266	2304	0.0136756	0	0	16	753	769	0.522222	0	0.343359	154	1157	1311	0.0221799	0	0	0.114453	0.161861
28S	59	A	52	2100	2152	0.0252826	0	0	40	969	1009	0.00480748	0	0.0047892	244	938	1182	0.0151968	0	0.0149818	0.00659032	0.00624747
28S	60	G	18	1213	1231	0.528977	0	0.346152	20	514	534	0.690384	0	0.408871	152	583	735	0.471769	0.0695832	0.320842	0.358621	0.0370035
28S	61	A	78	675	753	1.12639	0.0588731	0.530051	23	561	584	0.297189	0	0.229405	188	321	509	0.933246	0.166258	0.483225	0.414227	0.13208
28S	62	A	47	459	506	2.08694	0.145313	0.676487	22	250	272	1.54404	0	0.607799	332	162	494	1.05315	0.0227993	0.51345	0.599245	0.0668339
28S	63	G	45	203	248	4.33958	0.0776031	0.813331	20	97	117	3.42702	0.12406	0.775599	292	347	639	0.501493	0	0.334344	0.641092	0.217449
28S	64	A	92	98	190	4.93909	0.225487	0.832358	57	92	149	1.48341	0.109727	0.598935	335	136	471	0.949835	0.0181006	0.487666	0.639653	0.143635
28S	65	A	140	82	222	4.19238	0.272388	0.808108	68	45	113	2.15614	0.158831	0.685061	514	142	656	0.44945	0	0.310409	0.601193	0.211662
28S	66	A	427	33	460	1.97264	0.0933019	0.664084	134	7	141	1.8874	0	0.655266	641	80	721	0.689274	0	0.408364	0.575905	0.118524
28S	67	C	980	91	1071	0.514252	0	0.339817	191	19	210	1.56867	0	0.611822	981	113	1094	0.349335	0	0.25907	0.40357	0.150901
28S	68	U	3667	140	3807	0.547847	0	0	526	49	575	0.205189	0	0.1705	2208	282	2490	0.325933	0	0	0.0568334	0.0803746
28S	69	A	1335	34	1369	0.77824	0	0.437826	343	7	350	1.67733	0.101516	0.627162	795	233	1028	1.10714	0.0141764	0.525665	0.530217	0.0773629
28S	70	A	1175	46	1221	1.35696	0.177962	0.575924	252	9	261	3.44275	0.475806	0.77558	611	117	728	2.45327	0.368604	0.710702	0.687402	0.0831578
28S	71	C	2018	166	2184	0.452789	0.00939847	0.311767	636	28	664	0.973467	0.166912	0.493654	1595	161	1756	0.535483	0.0171496	0.348869	0.384763	0.0784729
28S	72	C	4741	367	5108	0.40134	0	0	1856	32	1888	0.313146	0	0	4930	345	5275	0.533948	0	0	0	0
28S	73	A	4546	105	4651	0.306456	0	0	2517	30	2547	0.484694	0	0	3781	640	4421	0.40156	0	0	0	0
28S	74	G	5384	33	5417	0.42763	0	0	3051	19	3070	0.58327	0	0	4306	578	4884	0.478715	0	0	0	0
28S	75	G	5200	11	5211	0.449211	0	0	2689	13	2702	0.527994	0	0	3518	160	3678	0.318825	0	0	0	0
28S	76	A	4571	9	4580	0.403813	0	0	2031	8	2039	0.378099	0	0	3359	49	3408	0.304397	0	0	0	0
28S	77	U	3799	4	3803	0.332244	0	0	1448	6	1454	0.15677	0	0	2613	26	2639	0.134306	0	0	0	0
28S	78	U	822	17	839	1.99185	0.449185	0.666024	231	7	238	4.10544	0.588501	0.80479	781	18	799	1.78906	0.373251	0.641743	0.704186	0.0718253
28S	79	C	496	31	527	2.82948	0.430021	0.739234	250	0	250	2.99929	0.393839	0.750704	688	36	724	1.49088	0.230955	0.598867	0.696268	0.0690318
28S	80	C	42	52	94	16.0037	0.780462	0.941772	58	11	69	10.5467	0.654715	0.914526	204	25	229	5.77889	0.56731	0.85303	0.90311	0.0371173	1
28S	81	C	75	111	186	5.18948	0.172161	0.839161	91	9	100	4.82937	0.202165	0.829864	334	98	432	1.82546	0.110934	0.646603	0.771876	0.0886625	1
28S	82	U	164	57	221	2.47918	0	0.7135	134	25	159	1.58632	0	0.614836	395	116	511	0.964714	0	0.491509	0.606615	0.0908137
28S	83	C	159	211	370	0.254298	0	0.203178	214	136	350	0.180975	0	0	590	518	1108	0.283869	0	0	0.0677259	0.0957789
28S	84	A	177	307	484	0.506071	0	0	275	100	375	0.413682	0	0	582	251	833	0.0580069	0	0	0	0
28S	85	G	95	9	104	1.28116	0.0983075	0.563982	116	53	169	0.493856	0	0.331898	345	307	652	0.382678	0	0.277073	0.390984	0.124359
28S	86	U	156	7	163	0.319783	0	0.243424	285	50	335	0.288228	0	0	1143	221	1364	0.302865	0	0	0.0811415	0.114751
28S	87	A	71	11	82	1.70843	0.196093	0.633601	219	21	240	0.0768557	0	0.0716465	477	126	603	0.925754	0.0781813	0.481137	0.395462	0.237281
28S	88	A	62	16	78	1.81632	0.227727	0.647838	128	59	187	0.449645	0.0285954	0.311318	476	93	569	1.22641	0.215573	0.551281	0.503479	0.141481
28S	89	C	218	41	259	0.198162	0	0	136	172	308	0.177454	0	0	701	250	951	0.353641	0	0.261455	0.0871516	0.123251
28S	90	G	138	65	203	0.20049	0	0.167692	113	100	213	0.208463	0	0.173172	1227	419	1646	0.233772	0	0	0.113621	0.0803736
28S	91	G	136	65	201	0.274532	0	0.216238	106	252	358	0.348808	0	0	1288	834	2122	0.383231	0	0	0.0720795	0.101936
28S	92	C	188	148	336	0.110584	0	0	70	195	265	0.0676692	0	0	768	1701	2469	0.453581	0	0	0	0
28S	93	G	80	60	140	1.61151	0.184034	0.618759	117	93	210	0.190574	0	0.160709	1238	433	1671	0.129771	0	0	0.259823	0.262149
28S	94	A	86	91	177	1.66891	0.175192	0.626635	88	147	235	0.196987	0	0.165154	1003	389	1392	0.137649	0	0.12107	0.304286	0.228644
28S	95	G	88	272	360	0.519729	0	0.342613	61	47	108	1.97329	0.30746	0.665727	286	394	680	1.52204	0.297609	0.603848	0.537396	0.14003
28S	96	U	214	639	853	0.345069	0	0	120	146	266	0.19305	0	0.162322	340	815	1155	0.464437	0.0401085	0.317331	0.159884	0.129561
28S	97	G	175	295	470	0.433357	0	0.302786	88	161	249	0.371378	0	0.271599	284	1709	1993	0.19674	0	0	0.191461	0.135981
28S	98	A	249	643	892	0.21788	0	0	170	112	282	0.22179	0	0.182055	300	1419	1719	0.0448385	0	0	0.0606852	0.0858218
28S	99	A	238	380	618	0.466433	0	0.318424	163	153	316	0.136698	0	0.120594	342	1113	1455	0.159493	0	0.137636	0.192218	0.0895121
28S	100	C	530	1126	1656	0.223771	0	0	456	419	875	0.551497	0	0	1084	1447	2531	0.337349	0	0	0	0
28S	101	A	462	636	1098	0.583086	0	0.368534	190	365	555	0.0832334	0	0	552	984	1536	0.280163	0	0.218961	0.195832	0.15134
28S	102	G	61	641	702	2.13414	0.112096	0.681242	50	275	325	1.07853	0	0.519657	717	754	1471	0.447411	0.0354788	0.309256	0.503385	0.152298
28S	103	G	44	727	771	2.18722	0.166763	0.686526	84	297	381	0.966172	0	0.492053	884	721	1605	0.381818	0.0325948	0.27644	0.485006	0.167491
28S	104	G	94	775	869	2.18217	0.236461	0.685997	84	119	203	3.52277	0.440861	0.779742	1053	1016	2069	0.0837252	0	0.0772913	0.514343	0.311403
28S	105	A	84	2852	2936	0.029588	0	0	100	241	341	2.1666	0.38095	0.684836	971	1322	2293	0.00491136	0	0.00488948	0.229909	0.321689
28S	106	A	35	8269	8304	0.69419	0	0	71	1710	1781	0.364622	0	0	956	2273	3229	0.277867	0	0	0	0
28S	107	G	36	5112	5148	0.420541	0	0	19	1317	1336	0.00241004	0	0.00240604	913	2972	3885	0.419555	0	0	0.000802013	0.00113422
28S	108	A	27	5176	5203	0.435033	0	0	62	2197	2259	0.414051	0	0	435	2203	2638	0.0925687	0	0	0	0
28S	109	G	52	2024	2076	0.583272	0	0.368509	40	932	972	0.60378	0	0.376714	204	1838	2042	0.205585	0	0.170597	0.305273	0.0952896
28S	110	C	188	2281	2469	0.26327	0	0.208471	89	2025	2114	0.311263	0	0	144	2136	2280	0.0345463	0	0.0334068	0.0806258	0.0914229
28S	111	C	456	2368	2824	0.040177	0	0.0386383	145	2097	2242	0.35243	0	0	92	2095	2187	0.0444952	0	0.0426184	0.0270856	0.0192212
28S	112	C	775	2468	3243	0.203703	0	0	487	2279	2766	0.515428	0	0	545	2508	3053	0.294219	0	0	0	0
28S	113	A	354	1092	1446	0.530915	0	0.346952	320	1699	2019	0.373592	0	0	391	1423	1814	0.17389	0	0.148201	0.165051	0.142143
28S	114	G	257	472	729	1.62332	0.171932	0.619127	310	387	697	0.798042	0.0842398	0.444193	483	921	1404	0.410534	0.00761458	0.291195	0.451505	0.133977
28S	115	C	684	1498	2182	0.366183	0	0	467	377	844	0.206443	0	0.171285	896	1081	1977	0.100219	0	0	0.0570951	0.0807446
28S	116	G	821	116	937	0.417152	0	0.294581	179	88	267	2.48856	0.346658	0.714112	412	547	959	0.869699	0.0933878	0.465414	0.491369	0.172253
28S	117	C	734	599	1333	0.205914	0	0	341	62	403	0.776183	0	0.437605	281	1238	1519	0.0528874	0	0.0502623	0.162622	0.195522
28S	118	C	487	206	693	0.292523	0	0.226572	167	58	225	1.43618	0	0.590595	255	2712	2967	0.56174	0	0	0.272389	0.243276
28S	119	G	404	52	456	0.508121	0	0.337413	141	85	226	0.581498	0	0.368715	215	930	1145	0.147043	0	0.128291	0.278139	0.106727
28S	120	A	328	25	353	0.674451	0	0.40347	123	61	184	0.302943	0	0.233475	213	900	1113	0.0667963	0	0.0626667	0.233204	0.139132
28S	121	A	134	67	201	1.64026	0.0405431	0.622417	41	33	74	1.84296	0.0468925	0.651309	93	789	882	0.234818	0	0.190339	0.488022	0.210824
28S	122	U	32	111	143	1.80432	0.12457	0.645005	14	28	42	3.00181	0.386636	0.754498	19	882	901	0.0357231	0	0.0345279	0.47801	0.316759
28S	123	C	13	104	117	2.04492	0.062298	0.673458	2	35	37	3.51696	0.406598	0.783175	17	567	584	0.489801	0	0.329147	0.59526	0.193428
28S	124	C	16	60	76	2.83665	0.303479	0.741867	6	80	86	0.780204	0	0.441115	112	494	606	0.223229	0	0.182738	0.45524	0.228482
28S	125	C	11	165	176	0.437351	0	0.305476	6	75	81	0.889702	0.0144507	0.473874	82	292	374	0.566785	0.0795809	0.362367	0.380573	0.069943
28S	126	C	11	525	536	0.634306	0	0	7	228	235	0.426554	0	0	32	544	576	0.16062	0	0	0	0
28S	127	G	17	249	266	0.190304	0	0	2	271	273	0.525831	0	0	26	256	282	0.58457	0.118777	0.369739	0.123246	0.174296
28S	128	C	9	246	255	0.192231	0	0	4	154	158	0.103564	0	0	17	244	261	0.509288	0.0613802	0.338291	0.112764	0.159472
28S	129	C	22	407	429	0.587494	0	0	9	296	305	0.598548	0	0	65	237	302	0.117308	0	0.105303	0.035101	0.0496403
[truncated: 5,214 more rows]
