# Supplementary material for: Profiling of ribose methylations in ribosomal RNA from diffuse large B-cell lymphoma patients for evaluation of ribosomes as drug targets
Source: NAR Cancer. 2020 Dec 22;2(4):zcaa035. doi: 10.1093/narcan/zcaa035 (PMC8210301; doi:10.1093/narcan/zcaa035)
Supplement: zcaa035_Supplemental_Files [file zcaa035_supplemental_files.zip › Data_S1_RL.xls]

## Sheet: RL
Data_handling_v3			RL_1						RL_2						RL_3						Average
RNA	Position	Nucl	5'_reads	3'_reads	5'+3'	v5_score	v6_score	Meth%	5'_reads	3'_reads	5'+3'	v5_score	v6_score	Meth%	5'_reads	3'_reads	5'+3'	v5_score	v6_score	Meth%	Av.Meth%	Std.dev.	>=0.75
18S	1	U	1025	0	1025	0	0	0	2341	0	2341	0	0	0	7515	0	7515	0	0	0	0	0
18S	2	A	650	0	650	0	0	0	1233	0	1233	0	0	0	4217	0	4217	0	0	0	0	0
18S	3	C	1349	0	1349	0	0	0	1875	0	1875	0	0	0	6988	0	6988	0	0	0	0	0
18S	4	C	3665	0	3665	0	0	0	2881	0	2881	0	0	0	10728	0	10728	0	0	0	0	0
18S	5	U	3606	0	3606	0	0	0	3819	0	3819	0	0	0	13981	0	13981	0	0	0	0	0
18S	6	G	3224	0	3224	0	0	0	2692	0	2692	0	0	0	8275	0	8275	0	0	0	0	0
18S	7	G	1943	0	1943	0.172319	0	0	1884	0	1884	0.0333923	0	0	7470	0	7470	0.100351	0	0	0	0
18S	8	U	1534	0	1534	0.0228882	0	0	1802	0	1802	0.0953781	0	0	7954	0	7954	0.247915	0	0	0	0
18S	9	U	1126	0	1126	0.230287	0	0.187317	1802	0	1802	0.177279	0	0	7621	0	7621	0.285393	0	0	0.0624389	0.0883019
18S	10	G	566	0	566	1.1922	0.170996	0.544275	924	0	924	0.494811	0.0470113	0.331259	3846	0	3846	0.312691	0.00825207	0.238253	0.371262	0.128095
18S	11	A	209	0	209	3.80317	0.395655	0.79259	365	0	365	2.37793	0.356398	0.704531	1113	0	1113	2.93819	0.462376	0.746246	0.747789	0.0359667
18S	12	U	49	0	49	14.9998	0.717117	0.938672	258	0	258	3.0281	0.404638	0.752465	1246	0	1246	1.66009	0.250864	0.624261	0.7718	0.129084	1
18S	13	C	96	0	96	5.94822	0.379601	0.85735	319	0	319	1.99854	0.217959	0.6672	893	0	893	2.06112	0.218613	0.673569	0.732706	0.088175
18S	14	C	332	0	332	0.922122	0	0.480492	505	0	505	0.81379	0	0.449158	1085	0	1085	1.04155	0	0.510406	0.480019	0.0250068
18S	15	U	298	3	301	1.31667	0.0189742	0.569159	731	0	731	0.320553	0	0.242993	1749	4	1753	0.0464589	0	0.0444205	0.285524	0.216324
18S	16	G	242	0	242	2.77394	0.292092	0.735827	487	0	487	1.45993	0.133079	0.593979	748	11	759	1.53251	0	0.60545	0.645085	0.0643348
18S	17	C	765	51	816	0.272705	0	0.214478	1064	4	1068	0.205187	0	0.170385	1222	23	1245	0.512083	0	0.338841	0.241235	0.0713266
18S	18	C	824	27	851	0.547613	0	0.354112	1326	3	1329	0.142849	0	0.125076	813	60	873	1.72643	0.166227	0.633486	0.370891	0.207896
18S	19	A	1515	102	1617	0.0398984	0	0	1784	54	1838	0.0496163	0	0	1310	268	1578	0.700704	0	0.412162	0.137387	0.194295
18S	20	G	1529	207	1736	0.139692	0	0.122632	1353	91	1444	0.614256	0	0.380683	1011	606	1617	1.26223	0.0534881	0.558111	0.353808	0.178796
18S	21	U	1339	562	1901	0.116807	0	0.104639	2302	332	2634	0.108202	0	0	1260	2890	4150	0.114304	0	0	0.0348798	0.0493274
18S	22	A	2572	1216	3788	0.394801	0	0	3820	514	4334	0.384111	0	0	2477	4506	6983	0.215291	0	0	0	0
18S	23	G	1505	637	2142	0.374646	0	0.272633	1304	484	1788	0.836041	0	0.455489	775	1489	2264	2.24844	0	0.692254	0.473458	0.17178
18S	24	C	1877	1387	3264	0.00653395	0	0	1848	1261	3109	0.106431	0	0.0962209	1209	5968	7177	0.192774	0	0.161637	0.0859527	0.0663864
18S	25	A	1799	1801	3600	0.037829	0	0	1835	1501	3336	0.0860154	0	0.0792246	1039	3771	4810	1.28407	0	0.562236	0.21382	0.248481
18S	26	U	2633	2942	5575	0.398571	0	0	3804	4038	7842	0.589786	0	0	2280	12305	14585	0.184551	0	0	0	0
18S	27	A	17	338	355	10.2542	0.709729	0.911372	22	183	205	19.0448	0.793605	0.950342	22	499	521	27.2889	0.867988	0.964716	0.942143	0.022536	1
18S	28	U	1708	3473	5181	0.341548	0	0	2316	5552	7868	0.601336	0	0	1766	33466	35232	0.671975	0	0	0	0
18S	29	G	3103	3386	6489	0.525776	0	0	1461	2191	3652	0.0774949	0	0	3763	10777	14540	0.00138001	0	0	0	0
18S	30	C	4029	2130	6159	0.528456	0	0	2330	1929	4259	0.278764	0	0	4857	16989	21846	0.367138	0	0	0	0
18S	31	U	1656	1332	2988	0.0189547	0	0	1255	1465	2720	0.0731267	0	0.0681669	1696	24101	25797	0.499712	0	0	0.0227223	0.0321342
18S	32	U	467	1430	1897	0.411866	0	0.291827	486	1964	2450	0.0553244	0	0.0524443	352	21926	22278	0.438566	0	0	0.114757	0.127024
18S	33	G	689	756	1445	0.570025	0	0.363227	444	991	1435	0.498244	0	0.332706	2025	4310	6335	1.01779	0	0.504448	0.400127	0.0748106
18S	34	U	472	260	732	2.00543	0.260089	0.667572	342	938	1280	0.599323	0	0.374919	1653	3153	4806	1.49877	0.183732	0.599853	0.547448	0.12509
18S	35	C	628	100	728	1.49307	0.0369831	0.599217	517	403	920	0.755025	0.0499832	0.430474	1959	6644	8603	0.0347422	0	0.0335795	0.354423	0.237099
18S	36	U	355	50	405	2.63076	0.188803	0.725068	269	90	359	3.32765	0.384494	0.769422	2568	703	3271	1.45568	0.123507	0.592855	0.695782	0.0749986
18S	37	C	526	92	618	0.874762	0.0645563	0.467001	481	97	578	1.43322	0.153094	0.58944	2625	778	3403	0.850555	0	0.459695	0.505379	0.0595152
18S	38	A	685	152	837	0.347772	0	0.258264	453	193	646	1.26924	0.142907	0.559706	2058	607	2665	0.787939	0	0.440789	0.419586	0.123973
18S	39	A	740	131	871	0.336277	0	0.251868	696	268	964	0.56213	0.0478984	0.360087	2118	596	2714	0.26692	0	0.210746	0.274234	0.0629862
18S	40	A	1261	308	1569	0.231996	0	0	1110	432	1542	0.0416649	0	0.0400232	2681	673	3354	0.11487	0	0	0.0133411	0.0188671
18S	41	G	812	357	1169	0.154055	0	0.133589	914	537	1451	0.208502	0	0.172627	857	1091	1948	0.446297	0	0.308689	0.204968	0.0750529
18S	42	A	943	351	1294	0.138181	0	0.121488	1162	1709	2871	0.393942	0	0	1155	494	1649	0.521973	0.0521255	0.343095	0.154861	0.142042
18S	43	U	1017	333	1350	0.277819	0	0.217543	1597	682	2279	0.100093	0	0	1230	735	1965	0.236911	0	0.191613	0.136385	0.0970181
18S	44	U	1483	1175	2658	0.322013	0	0	2734	658	3392	0.380496	0	0	2600	866	3466	0.357895	0	0	0	0
18S	45	A	629	1158	1787	0.262279	0	0.207874	1481	919	2400	0.0422648	0	0.0405671	617	681	1298	1.08482	0.115111	0.520534	0.256325	0.198918
18S	46	A	591	1992	2583	0.0701281	0	0	1692	974	2666	0.0274091	0	0	903	735	1638	0.693485	0.0157509	0.409649	0.13655	0.193111
18S	47	G	592	698	1290	1.29571	0.197307	0.564596	460	1264	1724	0.674989	0.087707	0.403121	789	619	1408	1.35442	0.118264	0.57544	0.514386	0.0788008
18S	48	C	1051	1080	2131	0.507786	0.0392541	0.336881	662	1169	1831	0.642055	0.112344	0.391137	1255	2340	3595	0.0230658	0	0	0.242673	0.173019
18S	49	C	1643	2340	3983	0.112815	0	0	1161	2249	3410	0.0952832	0	0	1994	1014	3008	0.45433	0	0.312469	0.104156	0.147299
18S	50	A	1094	2309	3403	0.133353	0	0.117693	816	1980	2796	0.16675	0	0.142962	1921	1060	2981	0.625855	0	0.385018	0.215225	0.120505
18S	51	U	2045	3798	5843	0.355312	0	0	1550	3657	5207	0.420082	0	0	5047	1758	6805	0.27902	0	0	0	0
18S	52	G	1936	1430	3366	0.254338	0	0.202815	862	1593	2455	0.385428	0	0.278283	2649	876	3525	0.679656	0	0.404708	0.295269	0.0832932
18S	53	C	4177	2810	6987	0.442567	0	0	2019	2296	4315	0.260849	0	0	7811	2917	10728	0.461309	0	0	0	0
18S	54	A	2488	2096	4584	0.0817884	0	0	1281	1609	2890	0.157462	0	0.136081	4472	1966	6438	0.0607392	0	0.0572696	0.0644503	0.0557865
18S	55	U	4020	3834	7854	0.519757	0	0	2029	4359	6388	0.540511	0	0	8079	3790	11869	0.430388	0	0	0	0
18S	56	G	1460	914	2374	0.749282	0.0986487	0.42844	669	1727	2396	0.328156	0	0.247154	2580	2239	4819	0.623538	0.0144773	0.384111	0.353235	0.0771628
18S	57	U	1728	1505	3233	0.192644	0	0.161569	931	1623	2554	0.169037	0	0.144643	3898	2986	6884	0.156922	0	0.135655	0.147289	0.0107435
18S	58	C	2406	303	2709	0.323309	0	0.244387	1149	1407	2556	0.0347412	0	0.0335875	4961	2434	7395	0.0709558	0	0.066263	0.114746	0.0926355
18S	59	U	2717	383	3100	0.0792683	0	0.0734683	1746	453	2199	0.134293	0	0.118441	6928	2623	9551	0.164168	0	0	0.0639698	0.0488176
18S	60	A	1571	468	2039	0.509063	0	0.337447	1239	365	1604	0.418837	0	0.295327	5598	2018	7616	0.0382099	0	0.0368082	0.223194	0.132912
18S	61	A	2314	504	2818	0.02763	0	0	2063	749	2812	0.310558	0	0	8748	2627	11375	0.349423	0	0	0	0
18S	62	G	1583	377	1960	0.248711	0	0.199256	612	464	1076	0.646405	0.138777	0.392837	4105	1489	5594	0.358237	0	0.263786	0.285293	0.0804794
18S	63	U	2411	556	2967	0.235609	0	0	1378	395	1773	0.0957535	0	0	6803	2394	9197	0.228886	0	0	0	0
18S	64	A	1651	725	2376	0.0824569	0	0	555	313	868	0.879031	0.155186	0.468097	4463	1370	5833	0.231794	0	0.188202	0.218767	0.192318
18S	65	C	1839	575	2414	0.151475	0	0	796	320	1116	0.370864	0	0.27071	6271	2926	9197	0.30858	0	0	0.0902367	0.127614
18S	66	G	1061	618	1679	0.230635	0	0.187502	448	577	1025	0.475049	0.0174423	0.322269	3634	1101	4735	0.341352	0.00369581	0.254524	0.254765	0.0550188
18S	67	C	1105	539	1644	0.371841	0	0.271172	893	379	1272	0.274068	0	0.215245	4099	1922	6021	0.00284328	0	0	0.162139	0.116901
18S	68	A	736	614	1350	0.949609	0	0.487262	740	235	975	0.909631	0.0798548	0.476594	2942	1192	4134	0.422692	0.0126353	0.297158	0.420338	0.0872103
18S	69	C	521	1514	2035	0.371425	0	0.270929	1307	734	2041	0.0532539	0	0	3330	2156	5486	0.0154729	0	0.0152399	0.0953895	0.124281
18S	70	G	413	760	1173	1.80004	0.27715	0.643058	1086	939	2025	0.104782	0	0.0948867	2239	1993	4232	0.348993	0	0.258752	0.332232	0.229742
18S	71	G	505	908	1413	1.53905	0.272056	0.606321	556	1092	1648	0.540482	0	0.350991	1378	1611	2989	0.971553	0.167833	0.492869	0.483394	0.104453
18S	72	C	1434	1434	2868	0.412955	0.0239623	0.292335	1027	703	1730	0.705822	0.095989	0.413913	1960	1891	3851	0.60953	0.0646441	0.378762	0.36167	0.051084
18S	73	C	3974	2140	6114	0.291138	0	0	2525	1371	3896	0.224221	0	0	5648	2381	8029	0.233188	0	0	0	0
18S	74	G	5850	2729	8579	0.491112	0	0	2132	3344	5476	0.452182	0	0	4486	2912	7398	0.132191	0	0	0	0
18S	75	G	3615	751	4366	0.185693	0	0.156642	1070	1644	2714	0.289957	0	0.224845	2999	1399	4398	0.675997	0.0390135	0.403395	0.261627	0.10404
18S	76	U	5826	1552	7378	0.330742	0	0	2285	2905	5190	0.375965	0	0	7027	2804	9831	0.27332	0	0	0	0
18S	77	A	3670	603	4273	0.277422	0	0.217213	1451	1583	3034	0.14428	0	0.126124	4478	1406	5884	0.374634	0	0.272567	0.205301	0.0603756
18S	78	C	6996	2106	9102	0.444333	0	0	3327	2784	6111	0.497995	0	0	11126	3098	14224	0.467986	0	0	0	0
18S	79	A	3203	4808	8011	0.345394	0	0	1572	2140	3712	0.130236	0	0	5480	3073	8553	0.0256618	0	0.0250226	0.00834087	0.0117958
18S	80	G	841	1443	2284	1.61997	0.266741	0.618419	601	952	1553	1.11327	0.21468	0.52696	2395	2666	5061	0.930526	0.138297	0.482056	0.542478	0.0567412
18S	81	U	1232	2813	4045	0.496985	0	0.332045	939	1893	2832	0.0638389	0	0.060028	3859	7614	11473	0.125469	0	0	0.130691	0.144473
18S	82	G	1712	523	2235	1.88918	0.265614	0.653982	854	914	1768	0.717939	0.0228662	0.418045	3273	5236	8509	0.270497	0	0.212926	0.428318	0.180207
18S	83	A	2252	1626	3878	0.675778	0.00653748	0.403324	783	1031	1814	0.609519	0	0.378826	2937	6180	9117	0.252212	0	0.201431	0.32786	0.0899571
18S	84	A	2452	3163	5615	0.137383	0	0.120808	840	1144	1984	0.405687	0	0.288708	3082	5353	8435	0.386456	0	0.278761	0.229425	0.0769114
18S	85	A	2262	4311	6573	0.0596576	0	0	799	1106	1905	0.383397	0	0.277247	2969	9830	12799	0.135063	0	0	0.0924157	0.130696
18S	86	C	6553	3732	10285	0.449668	0	0	1932	1073	3005	0.170984	0	0	5350	11954	17304	0.394495	0	0	0	0
18S	87	U	9419	4854	14273	0.633338	0	0	3588	1640	5228	0.565332	0	0	9239	13045	22284	0.565974	0	0	0	0
18S	88	G	4621	1471	6092	0.0208326	0	0	1564	608	2172	0.19118	0	0.160558	4402	2787	7189	0.491691	0	0.32965	0.163403	0.134594
18S	89	C	6583	1779	8362	0.360438	0	0	2802	950	3752	0.382574	0	0	8219	9168	17387	0.498946	0	0	0	0
18S	90	G	1281	454	1735	2.27877	0.363044	0.69513	434	565	999	1.56478	0.226602	0.610341	1680	2024	3704	1.55057	0.222788	0.607996	0.637822	0.0405339
18S	91	A	2616	640	3256	0.545666	0	0.3531	1396	1098	2494	0.0633177	0	0	4248	2424	6672	0.230166	0	0.187125	0.180075	0.144239
18S	92	A	1660	1263	2923	0.61257	0	0.379953	1353	1015	2368	0.0285165	0	0	2551	1411	3962	0.886141	0.0292661	0.46988	0.283277	0.203644
18S	93	U	877	1693	2570	0.556286	0	0.357534	440	1318	1758	0.223473	0	0.182739	1383	1414	2797	1.22798	0	0.551252	0.363842	0.150511
18S	94	G	1335	1478	2813	0.138897	0	0.121995	587	1634	2221	0.153915	0	0	2273	2292	4565	0.0328296	0	0.0317928	0.0512627	0.0516722
18S	95	G	428	699	1127	1.89082	0.121919	0.654278	378	487	865	1.40425	0.169887	0.58435	707	1613	2320	1.04899	0	0.512063	0.583564	0.0580617
18S	96	C	626	2207	2833	0.00176429	0	0.0017618	782	900	1682	0.128435	0	0.113877	1224	3342	4566	0.164747	0	0	0.0385461	0.0532716
18S	97	U	538	2944	3482	0.157955	0	0	1108	1200	2308	0.182051	0	0	1163	2621	3784	0.0561779	0	0.0532031	0.0177344	0.0250802
18S	98	C	463	5285	5748	0.543074	0	0	484	1793	2277	0.20378	0	0	722	3410	4132	0.0891792	0	0	0	0
18S	99	A	18	253	271	10.7836	0.736042	0.915422	15	140	155	11.7832	0.768519	0.922235	19	193	212	18.6666	0.85695	0.949379	0.929012	0.0146678	1
18S	100	U	413	1793	2206	0.40074	0	0.286184	532	1624	2156	0.171426	0	0	646	2630	3276	0.239423	0	0.19322	0.159802	0.1192
18S	101	U	365	4224	4589	0.342827	0	0	653	3003	3656	0.540905	0	0	651	6475	7126	0.453318	0	0	0	0
18S	102	A	208	3373	3581	0.109064	0	0	423	1528	1951	0.0334472	0	0	427	5146	5573	0.250249	0	0	0	0
18S	103	A	125	3856	3981	0.222535	0	0	371	1593	1964	0.0664066	0	0	415	5019	5434	0.232203	0	0	0	0
18S	104	A	48	1760	1808	0.890068	0	0.471056	88	799	887	1.24032	0.0679684	0.553913	65	2423	2488	0.981385	0	0.495403	0.506791	0.0347712
18S	105	U	94	1616	1710	1.02814	0.0426848	0.507085	205	810	1015	0.973021	0.0125502	0.493409	217	2374	2591	1.04848	0.0251006	0.511929	0.504141	0.00784209
18S	106	C	333	4127	4460	0.175907	0	0	518	1493	2011	0.0608626	0	0.0573978	877	4986	5863	0.0354669	0	0	0.0191326	0.0270576
18S	107	A	347	5466	5813	0.333278	0	0	926	2237	3163	0.350917	0	0	1793	6108	7901	0.267402	0	0	0	0
18S	108	G	247	1366	1613	1.76879	0.260476	0.638974	314	789	1103	1.02253	0.0847447	0.505797	487	2158	2645	1.45552	0.211782	0.592845	0.579205	0.055218
18S	109	U	121	1972	2093	1.17845	0.146981	0.541076	275	968	1243	0.812933	0.0153078	0.448607	305	3281	3586	0.838255	0.0659148	0.456075	0.481919	0.0419411
18S	110	U	274	4822	5096	0.181503	0	0	711	2563	3274	0.394405	0	0	723	10372	11095	0.490615	0	0	0	0
18S	111	A	174	5407	5581	0.241401	0	0	395	2229	2624	0.194802	0	0	420	8828	9248	0.351488	0	0	0	0
18S	112	U	236	8439	8675	0.5568	0	0	775	3551	4326	0.558334	0	0	530	10345	10875	0.477929	0	0	0	0
18S	113	G	164	6871	7035	0.470067	0	0	594	1793	2387	0.160553	0	0	317	6581	6898	0.183572	0	0	0	0
18S	114	G	143	4123	4266	0.154475	0	0	353	1203	1556	0.239107	0	0.193067	147	5266	5413	0.0498399	0	0	0.0643557	0.0910126
18S	115	U	169	3467	3636	0.0821495	0	0	331	1278	1609	0.104265	0	0.0944734	129	5213	5342	0.132046	0	0	0.0314911	0.0445352
18S	116	U	29	184	213	14.7281	0.822924	0.936698	51	215	266	5.86238	0.620821	0.854744	16	228	244	18.1016	0.851728	0.947851	0.913098	0.0415125	1
18S	117	C	352	1926	2278	0.14128	0	0.123839	628	983	1611	0.0973118	0	0	312	3472	3784	0.113104	0	0	0.0412796	0.0583781
18S	118	C	356	864	1220	0.811448	0	0.448158	529	917	1446	0.0941565	0	0	350	1616	1966	0.430594	0	0.301097	0.249752	0.186527
18S	119	U	262	536	798	1.08394	0	0.520452	411	389	800	0.486919	0	0.327744	241	394	635	2.50136	0.268423	0.714718	0.520971	0.157982
18S	120	U	382	702	1084	0.0848848	0	0.0783097	754	759	1513	0.333796	0	0	427	809	1236	0.352681	0	0.260883	0.113064	0.109304
18S	121	U	23	54	77	12.8813	0.700409	0.928819	72	55	127	8.19948	0.703204	0.892056	38	112	150	8.94408	0.573026	0.900037	0.90697	0.0157889	1
18S	122	G	353	430	783	0.145026	0	0.126798	640	630	1270	0.149576	0	0	272	1033	1305	0.115629	0	0	0.0422661	0.0597733
18S	123	G	211	294	505	1.09113	0	0.522283	346	299	645	1.05867	0.100932	0.514636	206	652	858	0.641418	0	0.391048	0.475989	0.0601435
18S	124	U	208	367	575	0.909973	0.0567316	0.476866	370	483	853	0.584791	0	0.369275	180	577	757	0.792935	0	0.442581	0.429574	0.0448765
18S	125	C	400	471	871	0.464424	0	0.317386	840	643	1483	0.0387766	0	0	362	758	1120	0.443899	0	0.307621	0.208336	0.14737
18S	126	G	387	197	584	1.53759	0.268144	0.606333	515	437	952	0.716101	0.0744455	0.417539	224	423	647	2.16806	0.264579	0.684682	0.569518	0.112125
18S	127	C	1216	303	1519	0.029693	0	0	1189	741	1930	0.183077	0	0	861	746	1607	0.373811	0	0.272221	0.0907404	0.128326
18S	128	U	1719	306	2025	0.248804	0	0	1443	667	2110	0.221238	0	0	1180	809	1989	0.205829	0	0.170766	0.0569221	0.0805
18S	129	C	2221	300	2521	0.406075	0	0	2265	867	3132	0.514019	0	0	2520	1750	4270	0.470249	0	0	0	0
18S	130	G	2277	186	2463	0.365354	0	0	1132	428	1560	0.115268	0	0.103414	994	803	1797	0.537152	0	0.349573	0.150996	0.146625
18S	131	C	3645	177	3822	0.628119	0	0	2552	403	2955	0.459705	0	0	5230	909	6139	0.619383	0	0	0	0
18S	132	U	1954	140	2094	0.251827	0	0	1509	535	2044	0.203113	0	0	4671	536	5207	0.540205	0	0	0	0
18S	133	C	545	213	758	1.14172	0.15033	0.533414	525	416	941	0.789597	0.120405	0.441477	2607	318	2925	0.128036	0	0	0.324964	0.232829
18S	134	C	162	106	268	4.71776	0.551571	0.825643	326	272	598	1.71758	0.300871	0.632415	937	276	1213	1.09227	0.00235901	0.522255	0.660104	0.125396
18S	135	U	125	147	272	3.98494	0.394641	0.799984	302	380	682	1.18713	0.130049	0.543144	721	221	942	1.45738	0.0289937	0.593319	0.645482	0.111153
18S	136	C	999	248	1247	0.138649	0	0	1167	286	1453	0.127801	0	0	2728	145	2873	0.395419	0	0	0	0
18S	137	U	1132	180	1312	0.298544	0	0	1182	650	1832	0.350585	0	0	867	186	1053	0.628474	0	0.386153	0.128718	0.182034
18S	138	C	807	282	1089	0.30476	0	0	806	276	1082	0.123022	0	0.109636	321	233	554	1.43718	0.0747146	0.590126	0.233254	0.256285
18S	139	C	451	140	591	0.257001	0	0.204731	617	348	965	0.308719	0	0.236081	479	259	738	0.37892	0	0.275065	0.238625	0.0287702
18S	140	U	492	155	647	0.13822	0	0.1216	675	683	1358	0.0497016	0	0	380	247	627	0.382555	0	0.27702	0.132874	0.113374
18S	141	A	117	81	198	3.22764	0.46231	0.76437	408	246	654	1.2655	0.250494	0.558972	242	95	337	1.4641	0.114118	0.594887	0.63941	0.0895684
18S	142	C	291	147	438	1.1368	0.10145	0.532578	749	305	1054	0.59009	0.0315265	0.371326	401	90	491	0.6535	0	0.395709	0.433204	0.0709696
18S	143	U	466	206	672	0.475318	0	0.322505	1027	312	1339	0.372612	0	0.27161	438	74	512	0.447802	0	0.309715	0.301276	0.0216176
18S	144	U	562	295	857	0.22735	0	0.185413	1479	511	1990	0.0197667	0	0	603	81	684	0.107867	0	0.097493	0.094302	0.0757281
18S	145	G	910	151	1061	0.144706	0	0.126517	2237	259	2496	0.0958751	0	0	766	75	841	0.0401293	0	0.0386252	0.0550475	0.0529398
18S	146	G	698	246	944	0.627619	0.00211865	0.385856	1539	301	1840	0.541626	0	0.351458	437	306	743	0.515009	0	0.34024	0.359185	0.0194079
18S	147	A	681	664	1345	0.310096	0	0.236831	1671	442	2113	0.432655	0	0.302095	462	112	574	1.34414	0.175112	0.573829	0.370919	0.145932
18S	148	U	1354	1141	2495	0.178664	0	0	3465	885	4350	0.294908	0	0	796	604	1400	0.132501	0	0.117072	0.039024	0.0551883
18S	149	A	1086	1043	2129	0.176818	0	0.150311	2701	854	3555	0.0412542	0	0	637	817	1454	0.301756	0	0.23193	0.127413	0.0960592
18S	150	A	826	937	1763	0.589594	0.0242337	0.371041	2560	748	3308	0.0695141	0	0.0650144	444	791	1235	0.73941	0.0851659	0.42529	0.287115	0.158603
18S	151	C	1407	1791	3198	0.0889584	0	0	4055	1587	5642	0.41219	0	0	1031	1401	2432	0.0841987	0	0	0	0
18S	152	U	2234	2303	4537	0.358486	0	0	5711	1877	7588	0.60554	0	0	1726	2452	4178	0.479168	0	0	0	0
18S	153	G	2186	1139	3325	0.076191	0	0	1150	801	1951	0.758726	0	0.431532	636	2059	2695	0.117957	0	0	0.143844	0.203426
18S	154	U	3345	2117	5462	0.488181	0	0	1802	1367	3169	0.0384893	0	0	846	3696	4542	0.506349	0	0	0	0
18S	155	G	4852	391	5243	0.495258	0	0	2216	1018	3234	0.168683	0	0	1508	2279	3787	0.371958	0	0	0	0
18S	156	G	1676	605	2281	0.248247	0	0.198946	689	732	1421	0.839709	0	0.45661	528	1473	2001	0.338939	0	0.253234	0.30293	0.110905
18S	157	U	1827	1312	3139	0.151957	0	0	671	1389	2060	0.104108	0	0.094333	655	1393	2048	0.4671	0	0.318489	0.137607	0.133575
18S	158	A	1049	477	1526	0.735305	0.0469019	0.423892	462	770	1232	0.663152	0	0.398927	695	776	1471	1.25955	0.0975232	0.557601	0.46014	0.0696651
18S	159	A	22	59	81	30.6721	0.903302	0.968799	7	40	47	36.1553	0.926247	0.973632	30	22	52	67.5164	0.954886	0.985676	0.976036	0.00709657	1
18S	160	U	444	568	1012	1.21209	0	0.548183	271	637	908	0.703435	0	0.413218	1409	691	2100	0.624988	0	0.384724	0.448708	0.0712948
18S	161	U	210	544	754	1.7522	0.057217	0.636961	309	990	1299	0.0491026	0	0.0468387	2204	1005	3209	0.0521945	0	0.0496201	0.244473	0.277533
18S	162	C	1182	1007	2189	0.15172	0	0	356	1477	1833	0.340537	0	0	3166	1384	4550	0.242174	0	0	0	0
18S	163	U	2621	757	3378	0.465585	0	0	520	1190	1710	0.235243	0	0	6792	1647	8439	0.606485	0	0	0	0
18S	164	A	1235	1189	2424	0.205411	0	0	747	1504	2251	0.398431	0	0	4506	2302	6808	0.446014	0	0	0	0
18S	165	G	1558	1079	2637	0.249907	0	0	614	561	1175	0.453675	0	0.312271	3368	1461	4829	0.152846	0	0	0.10409	0.147206
18S	166	A	18	10	28	78.6429	0.952012	0.987872	8	4	12	146.232	0.972434	0.993727	52	31	83	54.0028	0.934838	0.982032	0.987877	0.00477468	1
18S	167	G	1760	576	2336	0.10233	0	0	453	378	831	1.50059	0.0887679	0.600383	2451	581	3032	0.381397	0	0.276161	0.292181	0.245367
18S	168	C	2455	1142	3597	0.466386	0	0	619	842	1461	0.410564	0	0.291205	3858	791	4649	0.191787	0	0	0.0970683	0.137275
18S	169	U	2383	439	2822	0.291687	0	0	597	2324	2921	0.258491	0	0	4230	1148	5378	0.362176	0	0	0	0
18S	170	A	1594	645	2239	0.0996627	0	0	514	3244	3758	0.343806	0	0	4545	1038	5583	0.468623	0	0	0	0
18S	171	A	880	1284	2164	0.133036	0	0	399	4430	4829	0.486098	0	0	2107	1085	3192	0.129133	0	0	0	0
18S	172	U	114	25	139	15.5971	0.679519	0.940153	141	101	242	12.1347	0.639279	0.924155	657	70	727	2.80456	0.269865	0.737424	0.867244	0.0920287	1
18S	173	A	670	1230	1900	0.332696	0	0.24974	520	4034	4554	0.374963	0	0	1426	485	1911	0.384873	0	0.278017	0.175919	0.124928
18S	174	C	45	307	352	6.73919	0.476265	0.871106	53	313	366	8.26718	0.570639	0.892355	154	104	258	9.46238	0.7224	0.904753	0.889405	0.0138938	1
18S	175	A	831	2043	2874	0.163768	0	0	664	4415	5079	0.442141	0	0	1834	586	2420	0.0570196	0	0	0	0
18S	176	U	352	2888	3240	0.209939	0	0	413	6502	6915	0.636195	0	0	1351	1331	2682	0.207984	0	0	0	0
18S	177	G	100	241	341	7.85101	0.433417	0.887312	101	2420	2521	0.126822	0	0.112588	79	584	663	2.38497	0.392807	0.70489	0.568263	0.330706
18S	178	C	514	6575	7089	0.663996	0	0	502	2181	2683	0.0177264	0	0	1077	783	1860	0.209875	0	0.173546	0.0578485	0.0818102
18S	179	C	564	6616	7180	0.658205	0	0	444	1235	1679	0.645139	0	0.392291	2337	711	3048	0.22333	0	0	0.130764	0.184928
18S	180	G	694	166	860	2.73857	0.059587	0.732746	725	569	1294	1.07205	0	0.51758	2306	305	2611	0.0627999	0	0.0591104	0.436479	0.280926
18S	181	A	732	120	852	2.82874	0.21134	0.739043	643	278	921	2.00886	0.289898	0.667889	1887	589	2476	0.270174	0	0.212774	0.539902	0.233131
18S	182	C	1077	3387	4464	0.364203	0	0	1306	496	1802	0.382141	0	0.276596	2901	360	3261	0.0566251	0	0.0536061	0.110067	0.11977
18S	183	G	1415	819	2234	0.415257	0	0.293507	1534	638	2172	0.0250856	0	0.0244827	2393	410	2803	0.512886	0	0.339092	0.219027	0.138817
18S	184	G	2411	226	2637	0.163226	0	0.140367	2319	994	3313	0.383139	0	0	4108	309	4417	0.0454253	0	0.0434609	0.061276	0.058673
18S	185	G	951	201	1152	1.49858	0	0.599981	2114	400	2514	0.191637	0	0	3324	349	3673	0.401721	0	0.286647	0.295543	0.245022
18S	186	C	1690	1842	3532	0.360213	0	0	3267	436	3703	0.514063	0	0	5463	1168	6631	0.229418	0	0	0	0
18S	187	G	1468	1055	2523	0.0784909	0	0	2015	315	2330	0.212908	0	0	3316	1313	4629	0.204327	0	0.169691	0.0565637	0.0799931
18S	188	C	1015	2722	3737	0.446091	0	0	1427	547	1974	0.124782	0	0	3000	4141	7141	0.242588	0	0	0	0
18S	189	U	553	4612	5165	0.698744	0	0	1086	861	1947	0.226888	0	0	3088	9829	12917	0.63851	0	0	0	0
18S	190	G	98	215	313	4.86798	0.505507	0.830034	236	451	687	1.02846	0.221826	0.507378	1144	5178	6322	0.176237	0	0	0.445804	0.341646
18S	191	A	27	777	804	0.838164	0	0.456287	34	294	328	2.45583	0.383216	0.711259	250	4996	5246	0.0696525	0	0	0.389182	0.294222
18S	192	C	38	434	472	1.74012	0.0608082	0.635543	46	262	308	1.91622	0.169694	0.65782	153	3964	4117	0.096657	0	0.0881573	0.460507	0.263448
18S	193	C	16	175	191	4.23877	0.0688658	0.809921	31	239	270	1.3638	0.0238102	0.577854	57	3107	3164	0.253404	0	0.202223	0.529999	0.250389
18S	194	C	29	69	98	6.79686	0.117133	0.872874	51	240	291	0.602816	0	0.376903	61	2244	2305	0.512234	0	0.338824	0.529534	0.243275
18S	195	C	8	96	104	3.77958	0.54878	0.792355	31	141	172	1.05909	0	0.515796	18	1680	1698	0.691479	0	0.408944	0.572365	0.161557
18S	196	C	3	62	65	2.19596	0.174049	0.690378	12	145	157	0.607032	0.0265504	0.379229	5	1301	1306	0.559679	0.00645945	0.359018	0.476208	0.151665
18S	197	U	2	122	124	0.560267	0	0.360935	0	194	194	0.178291	0	0.151974	0	857	857	0.904274	0.0881501	0.475156	0.329355	0.133815
18S	198	U	2	118	120	0.730211	0	0.424061	2	138	140	0.781324	0.0883481	0.440373	5	493	498	1.78016	0.194228	0.64077	0.501735	0.0985382
18S	199	C	21	131	152	1.05033	0	0.513911	88	112	200	0.391432	0	0.282325	103	658	761	0.559493	0	0.359068	0.385101	0.09632
18S	200	G	17	94	111	3.93631	0	0.798864	64	78	142	2.01484	0	0.669861	104	295	399	2.33931	0.0597908	0.701061	0.723262	0.0549552
18S	201	C	19	144	163	4.35217	0.0987248	0.814087	41	224	265	1.32703	0	0.57119	59	416	475	2.24076	0.149786	0.691879	0.692385	0.0991632
18S	202	G	18	74	92	11.619	0.712959	0.92154	42	222	264	2.07036	0.146332	0.675135	54	676	730	1.50622	0.153608	0.60132	0.732665	0.136912
18S	203	G	49	302	351	2.93444	0.381226	0.746373	109	289	398	1.46789	0.163697	0.595401	155	719	874	1.43699	0.247641	0.589934	0.643903	0.0724918
18S	204	G	94	972	1066	0.451473	0	0.311246	183	408	591	0.9564	0.114713	0.48928	257	1703	1960	0.178084	0	0.151229	0.317252	0.138074
18S	205	G	252	1922	2174	0.17152	0	0	373	453	826	0.710171	0.110013	0.415557	448	1592	2040	0.302989	0	0.232621	0.216059	0.170054
18S	206	G	1841	1906	3747	0.409697	0	0	1904	698	2602	0.40239	0	0	3131	2079	5210	0.464029	0	0	0	0
18S	207	G	2473	2204	4677	0.487328	0	0	1740	1415	3155	0.458027	0	0	2534	2508	5042	0.37808	0	0	0	0
18S	208	G	1943	1055	2998	0.0491349	0	0	1122	1204	2326	0.138423	0	0	2027	3130	5157	0.322774	0	0	0	0
18S	209	A	973	616	1589	0.979783	0	0.495051	743	1049	1792	0.233823	0	0.189597	1290	2426	3716	0.0373718	0	0.0360348	0.240228	0.190782
18S	210	U	991	602	1593	1.04121	0	0.510251	963	802	1765	0.343262	0	0.255651	1476	1094	2570	0.637767	0.0386189	0.389505	0.385136	0.103986
18S	211	G	3387	760	4147	0.284646	0	0	1935	1211	3146	0.282636	0	0	1971	1281	3252	0.273997	0	0.21512	0.0717068	0.101409
18S	212	C	6379	1664	8043	0.703763	0	0	2119	2071	4190	0.496978	0	0	2689	3756	6445	0.426576	0	0	0	0
18S	213	G	1430	981	2411	0.140441	0	0.123191	752	1109	1861	0.205394	0	0.170472	1159	2073	3232	0.182263	0	0.154205	0.149289	0.0196127
18S	214	U	1589	1306	2895	0.197564	0	0	707	1585	2292	0.123797	0	0	1120	4327	5447	0.39009	0	0	0	0
18S	215	G	997	194	1191	0.854167	0	0.460883	561	1231	1792	0.0549359	0	0.0521026	985	2229	3214	0.0207983	0	0.0203808	0.177789	0.200596
18S	216	C	1157	302	1459	0.328531	0	0.247417	520	1947	2467	0.331379	0	0	1136	3396	4532	0.36661	0	0	0.0824722	0.116633
18S	217	A	614	242	856	1.08767	0	0.521288	356	553	909	0.815226	0.11432	0.449376	875	913	1788	0.669921	0.102638	0.401304	0.457323	0.0493048
18S	218	U	452	154	606	1.4667	0	0.594998	230	459	689	1.09174	0.118917	0.522291	472	586	1058	1.70125	0.32	0.630021	0.582437	0.0448687
18S	219	U	468	235	703	0.460574	0	0.315645	284	920	1204	0.0748456	0	0	656	1135	1791	0.353503	0	0.261284	0.19231	0.137783
18S	220	U	453	219	672	0.342777	0	0.255557	277	736	1013	0.00996055	0	0	724	1509	2233	0.00703273	0	0	0.0851858	0.120471
18S	221	A	131	110	241	2.44601	0.445955	0.710661	147	356	503	0.826389	0.1099	0.452964	513	1004	1517	0.352767	0	0.260901	0.474842	0.184264
18S	222	U	394	64	458	0.788211	0.13266	0.44132	281	304	585	0.417539	0	0.294907	661	810	1471	0.336255	0	0.251768	0.329331	0.0811224
18S	223	C	767	112	879	0.115985	0	0	329	208	537	0.358839	0.00749937	0.26444	1133	747	1880	0.056164	0	0	0.0881465	0.124658
18S	224	A	833	170	1003	0.173041	0	0	467	237	704	0.0190701	0	0.0187394	1363	941	2304	0.244888	0	0	0.00624645	0.00883382
18S	225	G	819	87	906	0.0482666	0	0.0460927	293	210	503	0.555798	0.0459855	0.357699	1271	569	1840	0.000434546	0	0.000434594	0.134742	0.158753
18S	226	A	624	187	811	0.316092	0	0.2404	257	289	546	0.456043	0.0522781	0.313601	1271	521	1792	0.017872	0	0.0175678	0.190523	0.125896
18S	227	U	474	455	929	0.285663	0	0.222377	191	417	608	0.399197	0.0744317	0.28564	952	716	1668	0.107856	0	0.097408	0.201808	0.0782095
18S	228	C	502	840	1342	0.00603955	0	0.00600774	169	847	1016	0.0965804	0	0	951	997	1948	0.0233966	0	0	0.00200258	0.00283207
18S	229	A	384	763	1147	0.330885	0.0440277	0.248783	164	602	766	0.344097	0.0298778	0.256255	752	916	1668	0.198502	0.00791457	0.165708	0.223582	0.0410365
18S	230	A	277	1278	1555	0.0363825	0	0.035127	151	976	1127	0.0688534	0	0	835	1005	1840	0.0900477	0	0.0826501	0.039259	0.033868
18S	231	A	164	1851	2015	0.173126	0	0	128	1297	1425	0.253132	0	0	776	1172	1948	0.00964597	0	0.00955867	0.00318622	0.004506
18S	232	A	114	1774	1888	0.0802188	0	0	94	1098	1192	0.0417435	0	0	517	943	1460	0.388638	0.0504023	0.280008	0.093336	0.131997
18S	233	C	161	2141	2302	0.240541	0	0	159	1441	1600	0.275953	0	0	601	1845	2446	0.200804	0	0	0	0
18S	234	C	139	2756	2895	0.417618	0	0	191	1681	1872	0.390704	0	0	708	2333	3041	0.386931	0	0	0	0
18S	235	A	62	1962	2024	0.1293	0	0	119	1121	1240	0.0561196	0	0	313	2092	2405	0.233222	0	0	0	0
18S	236	A	55	1939	1994	0.0918908	0	0	58	760	818	0.466328	0.0507489	0.318289	116	1875	1991	0.0904507	0	0	0.106096	0.150043
18S	237	C	70	1638	1708	0.0543853	0	0.0516087	156	752	908	0.28098	0	0.219536	84	1249	1333	0.379119	0	0.275049	0.182065	0.0949894
18S	238	C	159	734	893	1.04666	0.215361	0.511678	335	634	969	0.146186	0	0.127656	459	1043	1502	0.163015	0	0.140246	0.25986	0.178136
18S	239	C	266	1076	1342	0.25031	0	0.200318	646	831	1477	0.322794	0	0	826	1381	2207	0.278744	0	0	0.0667726	0.0944307
18S	240	G	232	756	988	0.638434	0	0.389902	463	388	851	0.169862	0	0.145344	537	574	1111	0.480865	0.0272955	0.324916	0.286721	0.103429
18S	241	G	169	1206	1375	0.0692022	0	0.0647672	259	253	512	0.876673	0.173142	0.467628	204	354	558	1.97839	0.371915	0.664648	0.399014	0.24966
18S	242	U	259	2571	2830	0.559304	0	0	384	570	954	0.0971379	0	0	326	724	1050	0.536938	0.049881	0.349572	0.116524	0.16479
18S	243	C	492	1055	1547	0.155211	0	0	654	509	1163	0.313268	0	0	676	1325	2001	0.237413	0	0	0	0
18S	244	A	312	1177	1489	0.175034	0	0	406	547	953	0.190205	0	0	443	1075	1518	0.0840685	0	0.0775962	0.0258654	0.0365792
18S	245	G	390	225	615	1.03678	0.114545	0.509435	350	263	613	0.230257	0	0.18741	476	591	1067	0.623252	0.0705493	0.384174	0.36034	0.132542
18S	246	C	435	433	868	0.289963	0	0.224985	334	261	595	0.121495	0	0.108496	787	1258	2045	0.20624	0	0	0.11116	0.0918689
18S	247	C	235	871	1106	0.102028	0	0	437	372	809	0.279849	0	0	899	1715	2614	0.399426	0	0	0	0
18S	248	C	132	1037	1169	0.265907	0	0	201	292	493	0.152901	0	0.132856	755	1521	2276	0.298399	0	0	0.0442855	0.0626291
18S	249	C	38	684	722	0.0177962	0	0	104	251	355	0.424001	0	0.298342	223	1513	1736	0.0950553	0	0	0.0994473	0.14064
18S	250	U	36	732	768	0.254978	0	0	112	273	385	0.0778641	0	0.0724133	79	1786	1865	0.251447	0	0	0.0241378	0.034136
18S	251	C	45	248	293	0.718481	0.100448	0.41892	253	191	444	0.238377	0	0	131	1312	1443	0.108002	0	0	0.13964	0.197481
18S	252	U	22	254	276	0.563177	0.0422836	0.361111	67	198	265	0.162615	0	0.140324	105	1346	1451	0.220554	0	0	0.167145	0.148638
18S	253	C	29	76	105	2.46918	0.348016	0.713688	67	131	198	0.366555	0	0.269223	67	703	770	0.295143	0	0.228113	0.403675	0.219854
18S	254	C	10	95	105	1.66258	0.0912612	0.626645	39	119	158	0.466387	0	0.319422	28	424	452	0.775374	0.139394	0.437282	0.461116	0.12655
18S	255	G	8	66	74	1.75793	0.0788691	0.640505	27	61	88	1.42372	0.225977	0.590147	17	144	161	2.9583	0.447495	0.748534	0.659729	0.0660744
18S	256	G	6	42	48	2.34331	0.0878864	0.7052	10	39	49	3.058	0.426783	0.757306	11	145	156	2.09894	0.203222	0.678704	0.713736	0.0326518
18S	257	C	5	90	95	0.322222	0	0.245633	21	83	104	0.760317	0.00597291	0.43427	15	51	66	4.37446	0.316821	0.816201	0.498701	0.237347
18S	258	C	14	108	122	0.00876242	0	0.00875688	25	104	129	0.430684	0	0.302661	11	45	56	3.82963	0	0.795836	0.369084	0.324738
18S	259	C	12	62	74	0.818074	0.0769588	0.453292	30	151	181	0.0749695	0	0.0700993	14	80	94	1.1524	0	0.538033	0.353808	0.203574
18S	260	C	8	122	130	0.129092	0	0.115111	33	276	309	0.326057	0	0	17	111	128	0.540052	0	0.352445	0.155852	0.146741
18S	261	G	18	71	89	0.905185	0.164332	0.477904	21	193	214	0.172661	0	0.147825	19	94	113	0.975536	0.00645151	0.496011	0.373913	0.160039
18S	262	G	9	94	103	0.903205	0.231083	0.47698	22	127	149	1.01119	0.149413	0.504453	10	36	46	5.55366	0.56656	0.850174	0.610536	0.16982
18S	263	C	4	261	265	0.184461	0	0	8	196	204	0.680488	0.150044	0.406114	23	154	177	1.06398	0.155002	0.516907	0.307673	0.22221
18S	264	C	5	280	285	0.172883	0	0	7	448	455	0.236647	0	0	7	376	383	0.0439525	0	0.0422073	0.0140691	0.0198967
18S	265	G	7	305	312	0.187362	0	0	15	381	396	0.0127344	0	0	10	394	404	0.171056	0	0.146379	0.0487929	0.0690036
18S	266	G	10	293	303	0.018348	0	0	59	456	515	0.105426	0	0	28	659	687	0.199693	0	0	0	0
18S	267	G	46	230	276	0.236141	0	0.19159	131	381	512	0.0458306	0	0.0439041	91	576	667	0.0102961	0	0.0102063	0.0819003	0.0787733
18S	268	G	128	256	384	0.0937374	0	0	321	267	588	0.0275608	0	0	309	845	1154	0.407629	0	0	0	0
18S	269	G	269	235	504	0.285677	0	0	369	255	624	0.0115022	0	0.0113894	433	486	919	0.132077	0	0	0.00379648	0.00536903
18S	270	G	121	115	236	0.706048	0.052505	0.414876	215	125	340	1.08358	0.166462	0.520789	185	217	402	1.23584	0.121608	0.553355	0.49634	0.0591182
18S	271	C	120	168	288	0.592657	0	0.372929	299	197	496	0.501051	0.0200808	0.334248	253	512	765	0.198695	0	0.16594	0.291039	0.0898568
18S	272	G	350	336	686	0.0879508	0	0	849	578	1427	0.443067	0	0	518	904	1422	0.321683	0	0	0	0
18S	273	G	391	268	659	0.331027	0	0.248984	814	426	1240	0.199302	0	0	821	796	1617	0.353715	0	0	0.0829946	0.117372
18S	274	G	145	56	201	4.36502	0.280125	0.814359	322	215	537	1.17668	0	0.541047	314	255	569	1.15764	0.125029	0.536968	0.630791	0.129813
18S	275	C	321	109	430	2.07997	0.179693	0.675831	569	330	899	0.441728	0	0.306624	692	450	1142	0.074356	0	0.0692662	0.350574	0.249571
18S	276	G	309	64	373	3.99629	0.397908	0.80028	510	109	619	1.46595	0.209056	0.594866	353	192	545	1.6127	0.274901	0.617687	0.670944	0.0919273
18S	277	C	1212	70	1282	0.733351	0.0104195	0.423273	879	110	989	0.681908	0.0824608	0.405681	886	239	1125	0.342491	0.00432408	0.255285	0.361413	0.0753868
18S	278	C	3795	58	3853	0.324044	0	0	2623	181	2804	0.4004	0	0	2044	287	2331	0.326015	0	0	0	0
18S	279	G	3850	43	3893	0.147218	0	0	2932	122	3054	0.397894	0	0	2007	157	2164	0.171676	0	0	0	0
18S	280	G	1485	23	1508	1.82219	0.238124	0.645817	1243	78	1321	0.678265	0.0297204	0.404329	1314	43	1357	0.534323	0.000639551	0.348414	0.466187	0.129053
18S	281	C	3481	41	3522	0.28829	0	0.223826	2588	69	2657	0.164121	0	0	1749	38	1787	0.30993	0	0.236702	0.153509	0.108675
18S	282	G	7720	13	7733	0.434922	0	0	2844	27	2871	0.210477	0	0	2486	15	2501	0.0284706	0	0	0	0
18S	283	G	4792	8	4800	0.0187137	0	0.0183737	1897	13	1910	0.268975	0	0.21205	2158	11	2169	0.188587	0	0.158726	0.129717	0.0816855
18S	284	C	8455	16	8471	0.473262	0	0	2984	26	3010	0.233392	0	0	3299	23	3322	0.246959	0	0	0	0
18S	285	U	8993	36	9029	0.539114	0	0	3212	54	3266	0.340414	0	0	3791	58	3849	0.382026	0	0	0	0
18S	286	U	7195	94	7289	0.454612	0	0	2952	75	3027	0.337447	0	0	3538	107	3645	0.372192	0	0	0	0
18S	287	U	3580	190	3770	0.0571496	0	0.0540736	1958	163	2121	0.0570374	0	0	4173	274	4447	0.530431	0	0	0.0180245	0.0254906
18S	288	G	1255	77	1332	1.77639	0.331904	0.639994	1054	187	1241	0.530354	0.10014	0.346739	1976	207	2183	0.00619149	0	0.0061562	0.330963	0.259003
18S	289	G	670	40	710	3.26809	0.410119	0.765955	995	169	1164	0.463758	0.0300624	0.317013	669	148	817	1.61516	0.311962	0.617903	0.566957	0.186787
18S	290	U	483	107	590	3.27458	0.288011	0.766362	1161	304	1465	0.0374185	0	0.0360926	720	367	1087	0.784763	0.0773628	0.439928	0.414128	0.298689
18S	291	G	1060	49	1109	0.660721	0	0.398068	923	191	1114	0.255247	0	0.203489	533	195	728	1.57997	0.141668	0.612725	0.404761	0.167137
18S	292	A	666	105	771	0.682758	0	0.40605	596	237	833	0.482294	0	0.325633	287	220	507	2.41096	0.238221	0.707235	0.47964	0.164249
18S	293	C	207	263	470	0.977235	0	0.494775	632	362	994	0.0654495	0	0.061487	603	413	1016	0.518398	0	0.341633	0.299298	0.179404
18S	294	U	69	171	240	2.72453	0.298319	0.732325	460	335	795	0.327554	0	0.246969	929	556	1485	0.0202632	0	0	0.326431	0.304205
18S	295	C	350	181	531	0.899206	0	0.473933	521	305	826	0.303399	0	0.232991	954	287	1241	0.230533	0	0.187467	0.298131	0.125693
18S	296	U	592	172	764	0.532578	0	0.347801	562	251	813	0.377723	0	0.274409	1221	429	1650	0.0498957	0	0	0.207404	0.149686
18S	297	A	775	313	1088	0.25176	0	0.201272	1014	423	1437	0.219796	0	0	2429	885	3314	0.564166	0	0	0.0670908	0.0948808
18S	298	G	341	334	675	1.59277	0.238086	0.614662	262	332	594	1.23697	0.244393	0.553383	750	687	1437	0.234886	0	0.190316	0.452787	0.187274
18S	299	A	270	639	909	1.33773	0.266822	0.572504	229	478	707	1.0841	0.258311	0.52053	750	546	1296	0.525041	0	0.344454	0.479162	0.0975879
18S	300	U	407	2406	2813	0.163318	0	0	433	1517	1950	0.218327	0	0	1448	1624	3072	0.343616	0	0	0	0
18S	301	A	196	3228	3424	0.211692	0	0	241	1457	1698	0.0450199	0	0.0431047	688	988	1676	0.438998	0	0.305199	0.116101	0.134865
18S	302	A	106	2841	2947	0.063659	0	0.0598681	200	1485	1685	0.178694	0	0.15168	476	690	1166	1.29179	0.199647	0.563871	0.258473	0.219178
18S	303	C	79	3063	3142	0.0662813	0	0.0621798	293	2014	2307	0.0996341	0	0	513	939	1452	0.893768	0.0969525	0.472124	0.178101	0.209449
18S	304	C	206	4997	5203	0.342497	0	0	435	1939	2374	0.0455298	0	0	674	1705	2379	0.156111	0	0.13508	0.0450268	0.0636775
18S	305	U	395	4700	5095	0.26119	0	0	594	2037	2631	0.0194022	0	0	710	2947	3657	0.199338	0	0	0	0
18S	306	C	387	4676	5063	0.217733	0	0	549	2576	3125	0.100544	0	0	727	4304	5031	0.410727	0	0	0	0
18S	307	G	815	3370	4185	0.00645803	0	0	1429	1821	3250	0.0803411	0	0	1613	3261	4874	0.374746	0	0	0	0
18S	308	G	1299	2833	4132	0.0361024	0	0.0348525	1746	1229	2975	0.103106	0	0.0934976	1404	2196	3600	0.0933012	0	0	0.0427834	0.03858
18S	309	G	916	1166	2082	1.21918	0.310605	0.549502	1549	548	2097	0.725114	0.190607	0.420444	716	1145	1861	0.863826	0.0560567	0.463603	0.47785	0.0536422
18S	310	C	1406	3112	4518	0.0494923	0	0	2615	866	3481	0.0229689	0	0.0224595	1758	1333	3091	0.0491412	0	0.0468539	0.0231045	0.0191334
18S	311	C	1415	3875	5290	0.235837	0	0	3140	2305	5445	0.373212	0	0	2493	2732	5225	0.449847	0	0	0	0
18S	312	G	1335	2510	3845	0.0465939	0	0.0445306	2335	2067	4402	0.205047	0	0	1828	1090	2918	0.00207453	0	0	0.0148435	0.0209919
18S	313	A	1111	3491	4602	0.193683	0	0	2142	1723	3865	0.106447	0	0	1907	1070	2977	0.0960936	0	0	0	0
18S	314	U	1798	3961	5759	0.429572	0	0	2497	2492	4989	0.375444	0	0	1785	770	2555	0.0345418	0	0	0	0
18S	315	C	1033	3675	4708	0.349838	0	0	1823	2463	4286	0.314315	0	0	626	885	1511	0.594202	0.0106415	0.372882	0.124294	0.175778
18S	316	G	596	1423	2019	0.520121	0.0577589	0.342269	1038	1279	2317	0.250599	0	0.200452	415	291	706	2.39224	0.386425	0.705503	0.416075	0.212688
18S	317	C	743	1390	2133	0.228226	0	0.185888	1138	1335	2473	0.0163433	0	0.0160869	638	1041	1679	0.247765	0	0.198662	0.133546	0.0832193
18S	318	A	308	1725	2033	0.104774	0	0.09488	479	1026	1505	0.453696	0.0196582	0.312241	595	935	1530	0.207054	0	0.17163	0.192917	0.0900049
18S	319	C	163	1478	1641	0.244302	0	0.196433	260	1304	1564	0.166226	0	0.142612	119	3184	3303	0.546788	0	0	0.113015	0.0828793
18S	320	G	64	237	301	5.65754	0.501377	0.850217	127	539	666	1.48664	0.197407	0.598212	64	1525	1589	0.0160727	0	0	0.48281	0.356563
18S	321	C	155	284	439	2.97184	0.276205	0.748656	164	372	536	1.49201	0.152566	0.599166	63	1871	1934	0.293379	0	0	0.449274	0.323494
18S	322	C	278	82	360	3.69997	0.465534	0.787697	157	358	515	1.15693	0.128145	0.536861	77	1302	1379	0.0321981	0	0	0.441519	0.328567
18S	323	C	479	60	539	2.24045	0.354013	0.691796	322	191	513	0.976221	0.066995	0.494471	147	543	690	0.976588	0.14987	0.49444	0.560236	0.0930276
18S	324	C	1821	69	1890	0.133263	0	0	750	119	869	0.00237548	0	0.00237257	508	305	813	0.516298	0	0.340775	0.114383	0.160087
18S	325	C	2464	64	2528	0.32695	0	0	829	103	932	0.0935929	0	0	583	175	758	0.573489	0	0.364775	0.121592	0.171957
18S	326	C	3442	73	3515	0.511964	0	0	1356	156	1512	0.49989	0	0	1072	165	1237	0.117196	0	0	0	0
18S	327	G	1985	57	2042	0.0308479	0	0	304	219	523	0.674724	0.0387741	0.403346	317	150	467	1.58034	0.208323	0.612962	0.338769	0.254373
18S	328	U	3091	65	3156	0.405554	0	0	737	288	1025	0.169396	0	0	659	139	798	0.503421	0	0.335129	0.11171	0.157981
18S	329	G	2003	14	2017	0.0123169	0	0	521	419	940	0.0769512	0	0	869	196	1065	0.163915	0	0.140944	0.0469814	0.0664418
18S	330	G	1102	41	1143	0.819017	0.0674615	0.450469	394	175	569	0.623021	0.0936794	0.384281	383	256	639	1.16608	0.221544	0.538724	0.457825	0.0632656
18S	331	C	2657	70	2727	0.336425	0	0	718	283	1001	0.0231204	0	0.02262	758	880	1638	0.119456	0	0	0.00754	0.0106632
18S	332	G	1853	499	2352	0.25972	0	0	597	333	930	0.215384	0	0.177371	1105	1691	2796	0.49944	0	0	0.0591238	0.0836136
18S	333	G	787	193	980	0.754434	0.113919	0.430266	354	290	644	0.946098	0.0390917	0.486539	775	1066	1841	0.16692	0	0	0.305602	0.217311
18S	334	C	565	165	730	1.2743	0.226088	0.560641	416	719	1135	0.202396	0	0.168451	610	1251	1861	0.155347	0	0	0.243031	0.234878
18S	335	G	283	412	695	1.30484	0.232104	0.566483	182	472	654	1.39496	0.243707	0.582828	261	1401	1662	0.0327387	0	0	0.383104	0.270977
18S	336	A	187	1314	1501	0.0586847	0	0.0554666	123	765	888	0.974203	0.209835	0.493748	150	1163	1313	0.29354	0	0.227061	0.258759	0.180326
18S	337	C	137	1448	1585	0.0920205	0	0.0843149	165	3505	3670	0.559823	0	0	212	2594	2806	0.440067	0	0	0.028105	0.0397464
18S	338	G	124	1700	1824	0.0167367	0	0	86	2134	2220	0.131127	0	0	130	1112	1242	0.391168	0	0.281342	0.0937808	0.132626
18S	339	A	76	1271	1347	0.463114	0.0262617	0.316687	59	2206	2265	0.10916	0	0	95	797	892	0.876733	0.150872	0.467438	0.261375	0.194798
18S	340	C	570	806	1376	0.67217	0.101904	0.402149	185	2266	2451	0.147648	0	0	245	754	999	0.676289	0.093557	0.403685	0.268611	0.189938
18S	341	C	1407	946	2353	0.0721892	0	0.0673555	280	1951	2231	0.0439914	0	0	494	696	1190	0.400093	0.0105481	0.285933	0.117763	0.122052
18S	342	C	2443	823	3266	0.159627	0	0	345	2706	3051	0.328495	0	0	825	1512	2337	0.332003	0	0	0	0
18S	343	A	1977	1350	3327	0.0963108	0	0	370	1687	2057	0.0313249	0	0.0303878	802	1147	1949	0.171242	0	0	0.0101293	0.0143249
18S	344	U	2402	846	3248	0.0488697	0	0.0466064	438	1752	2190	0.106811	0	0	821	945	1766	0.074225	0	0	0.0155355	0.0219705
18S	345	U	2137	846	2983	0.227268	0	0.185232	339	1283	1622	0.188478	0.000954519	0.15867	651	734	1385	0.214518	0	0.176733	0.173545	0.0110759
18S	346	C	3083	2132	5215	0.300077	0	0	526	1257	1783	0.0420404	0	0.040366	907	1206	2113	0.215316	0	0	0.0134553	0.0190287
18S	347	G	2797	1654	4451	0.142635	0	0	698	585	1283	0.49794	0.0607732	0.33259	972	786	1758	0.00386583	0	0	0.110863	0.156784
18S	348	A	1826	2365	4191	0.0947546	0	0	725	562	1287	0.487802	0.0505858	0.328039	873	836	1709	0.0327031	0	0.0316854	0.119908	0.147738
18S	349	A	1068	2950	4018	0.0778745	0	0	587	562	1149	0.658454	0.14403	0.397237	584	610	1194	0.481069	0.0757954	0.324996	0.240744	0.172768
18S	350	C	1473	5021	6494	0.495509	0	0	1142	834	1976	0.0273197	0	0	1227	1269	2496	0.331945	0	0	0	0
18S	351	G	516	2817	3333	0.0327801	0	0.0317489	945	549	1494	0.394374	0.068163	0.282968	500	454	954	1.02529	0.196084	0.506506	0.273741	0.193929
18S	352	U	300	3523	3823	0.173666	0	0	1226	1061	2287	0.0813714	0	0	368	1565	1933	0.0279961	0	0.0272474	0.00908245	0.0128445
18S	353	C	806	697	1503	1.03855	0.234322	0.509621	2377	824	3201	0.353685	0	0	1035	1003	2038	0.0342379	0	0.0331202	0.180914	0.232824
18S	354	U	503	704	1207	1.28721	0.213451	0.562989	1757	474	2231	0.0161639	0	0	847	679	1526	0.484567	0.0264136	0.326547	0.296512	0.230818
18S	355	G	727	1168	1895	0.265524	0	0.209901	1634	527	2161	0.0153253	0	0.0151009	957	426	1383	0.757458	0.152053	0.431174	0.218725	0.169976
18S	356	C	1558	658	2216	0.0389114	0	0	2851	502	3353	0.39034	0	0	2474	427	2901	0.14812	0	0	0	0
18S	357	C	1745	223	1968	0.0849388	0	0	2647	266	2913	0.320117	0	0	2861	285	3146	0.208241	0	0	0	0
18S	358	C	1598	380	1978	0.194346	0	0	1984	258	2242	0.139099	0	0	3703	267	3970	0.379216	0	0	0	0
18S	359	U	1208	321	1529	0.0513871	0	0	1130	757	1887	0.051436	0	0	3131	401	3532	0.291307	0	0	0	0
18S	360	A	525	334	859	0.737351	0.133741	0.424695	734	12	746	1.30424	0.294768	0.566346	2125	126	2251	0.163657	0	0.140694	0.377245	0.176981
18S	361	U	798	350	1148	0.381414	0	0.276278	887	39	926	0.708402	0.0860541	0.41492	2888	75	2963	0.153093	0	0	0.230399	0.172469
18S	362	C	788	811	1599	0.0176319	0	0.0173371	949	373	1322	0.109843	0	0.0990391	2821	743	3564	0.332729	0	0	0.0387921	0.043185
18S	363	A	403	603	1006	0.896436	0.0194175	0.472943	540	261	801	0.863051	0.0394158	0.463556	1487	161	1648	0.518193	0.10935	0.341459	0.425986	0.0598925
18S	364	A	410	111	521	2.92273	0.387437	0.74544	581	178	759	0.913962	0.0944267	0.477852	1006	283	1289	0.837717	0.16472	0.456039	0.559777	0.131585
18S	365	C	1039	43	1082	1.01131	0.119694	0.503042	895	21	916	0.643427	0.0673902	0.391775	1414	195	1609	0.326211	0	0.246088	0.380301	0.105214
18S	366	U	1045	669	1714	0.379048	0	0.274978	1066	235	1301	0.258696	0	0.205652	1459	489	1948	0.0208483	0	0.0204328	0.167021	0.107448
18S	367	U	1219	2975	4194	0.432382	0	0	1485	121	1606	0.203035	0	0.168857	1312	627	1939	0.0671077	0	0.0629178	0.0772581	0.0696772
18S	368	U	986	2555	3541	0.248795	0	0	1756	272	2028	0.0784787	0	0.0728013	1240	453	1693	0.2484	0	0.199069	0.0906233	0.0822407
18S	369	C	948	4435	5383	0.517987	0	0	2572	625	3197	0.250591	0	0	2059	731	2790	0.26673	0	0	0	0
18S	370	G	630	1091	1721	0.814131	0.00480991	0.448916	1515	217	1732	0.688113	0.0935165	0.407762	929	368	1297	0.843135	0.13332	0.457637	0.438105	0.0217492
18S	371	A	1139	2229	3368	0.0995317	0	0	2273	390	2663	0.16723	0	0.143317	964	266	1230	1.12016	0.25799	0.528541	0.223953	0.223182
18S	372	U	1850	1691	3541	0.138804	0	0	3290	405	3695	0.115729	0	0	1843	300	2143	0.259375	0.0298491	0.206032	0.0686772	0.0971242
18S	373	G	3097	572	3669	0.188722	0	0	4392	546	4938	0.314191	0	0	3749	318	4067	0.327674	0	0	0	0
18S	374	G	2001	522	2523	0.155617	0	0.134708	3467	667	4134	0.121846	0	0	2557	423	2980	0.0181483	0	0.0178307	0.0508461	0.0597442
18S	375	U	1650	1191	2841	0.0361092	0	0	4239	816	5055	0.281547	0	0	2554	1319	3873	0.177302	0	0	0	0
18S	376	A	1287	935	2222	0.178917	0	0.151822	3475	1141	4616	0.182406	0	0	3121	603	3724	0.0590276	0	0	0.0506074	0.0715696
18S	377	G	1490	924	2414	0.050697	0	0.0482699	2146	1109	3255	0.204743	0	0.169991	1802	1907	3709	0.0247619	0	0	0.0727536	0.0715254
18S	378	U	1084	1221	2305	0.0587019	0	0.0554698	1950	1461	3411	0.134747	0	0.118777	1417	1904	3321	0.153027	0	0.132752	0.102333	0.0336248
18S	379	C	1104	733	1837	0.246687	0	0.197961	1956	2123	4079	0.117293	0	0	1815	2878	4693	0.220828	0	0	0.0659869	0.0933195
18S	380	G	631	1367	1998	0.0677227	0	0.063457	949	2020	2969	0.167609	0	0.143591	1252	1881	3133	0.188673	0	0.158768	0.121939	0.0418143
18S	381	C	760	1605	2365	0.164459	0	0	1000	2473	3473	0.0887354	0	0	1176	3629	4805	0.290056	0	0	0	0
18S	382	C	1001	1789	2790	0.360158	0	0	1483	3393	4876	0.43676	0	0	1511	5116	6627	0.543412	0	0	0	0
18S	383	G	275	1260	1535	0.163556	0	0.140644	759	1247	2006	0.389061	0.0118361	0.280189	543	1101	1644	1.01837	0.134362	0.504702	0.308512	0.149969
18S	384	U	253	2022	2275	0.311799	0	0	747	2319	3066	0.201648	0	0	535	2916	3451	0.177694	0	0	0	0
18S	385	G	129	318	447	2.76114	0.479616	0.734559	333	954	1287	0.906953	0.186335	0.475797	289	1224	1513	0.906179	0.0991813	0.475555	0.56197	0.122039
18S	386	C	161	1582	1743	0.163073	0	0	474	991	1465	0.505563	0.0264945	0.335949	411	1671	2082	0.219763	0	0.18024	0.172063	0.137272
18S	387	C	200	788	988	0.525211	0.00309604	0.344581	582	666	1248	0.695668	0.0680659	0.410456	432	1053	1485	0.662128	0	0.398523	0.38452	0.028658
18S	388	U	304	705	1009	0.397778	0	0.28478	991	1183	2174	0.151474	0	0	615	1640	2255	0.0451487	0	0	0.0949268	0.134247
18S	389	A	356	273	629	1.12877	0.130608	0.53064	674	528	1202	0.448795	0.0220579	0.309949	403	421	824	1.44757	0.261132	0.591724	0.477438	0.121029
18S	390	C	654	560	1214	0.032492	0	0.0314946	875	679	1554	0.0870382	0	0.0801165	869	669	1538	0.317457	0	0.241081	0.117564	0.0895669
18S	391	C	1237	536	1773	0.38017	0	0	1099	843	1942	0.188574	0	0	1367	1474	2841	0.352404	0	0	0	0
18S	392	A	714	728	1442	0.210672	0	0	791	816	1607	0.0355514	0	0.0343515	917	844	1761	0.126807	0	0.112593	0.0489815	0.0471156
18S	393	U	674	1362	2036	0.485076	0	0	749	1425	2174	0.250227	0	0	1119	1309	2428	0.217035	0	0	0	0
18S	394	G	450	556	1006	0.191548	0	0.16089	307	960	1267	0.457177	0.0515756	0.313911	484	1362	1846	0.107153	0	0.0968296	0.190544	0.09107
18S	395	G	173	489	662	0.983174	0.0480647	0.496135	311	879	1190	0.615039	0.116518	0.381018	265	1024	1289	0.647545	0.0484111	0.393221	0.423458	0.0516313
18S	396	U	138	916	1054	0.351564	0	0.260299	252	1724	1976	0.138717	0	0.121873	163	3183	3346	0.383265	0	0	0.127391	0.106338
18S	397	G	120	208	328	3.91432	0.527209	0.797006	179	1448	1627	0.586759	0	0.369928	109	2078	2187	0.0658542	0	0.0618118	0.409582	0.301449
18S	398	A	49	545	594	1.83408	0.343218	0.647536	160	1933	2093	0.370429	0	0.270396	61	1319	1380	0.808118	0.137853	0.447118	0.455016	0.154068
18S	399	C	119	1584	1703	0.0552621	0	0	399	1574	1973	0.553878	0	0.356565	127	1563	1690	0.477981	0.00558004	0.323531	0.226699	0.160866
18S	400	C	423	1568	1991	0.205054	0	0	1097	2166	3263	0.0641544	0	0	390	2372	2762	0.151422	0	0	0	0
18S	401	A	110	2565	2675	0.423734	0	0	389	2505	2894	0.14091	0	0.123544	174	2020	2194	0.0914958	0	0.0838611	0.069135	0.0515002
18S	402	C	124	3324	3448	0.577327	0	0	453	7559	8012	0.645367	0	0	199	3679	3878	0.440557	0	0	0	0
18S	403	G	199	2301	2500	0.377356	0	0	778	4043	4821	0.318134	0	0	270	3424	3694	0.44694	0	0	0	0
18S	404	G	403	1929	2332	0.340563	0	0	1196	4284	5480	0.422322	0	0	445	3041	3486	0.439719	0	0	0	0
18S	405	G	161	551	712	1.31457	0.252685	0.568299	310	1368	1678	1.0624	0.0946053	0.515276	93	1345	1438	0.468813	0.0120848	0.319329	0.467635	0.107079
18S	406	U	142	392	534	1.89043	0.318474	0.654453	319	1259	1578	1.0914	0.104287	0.52201	95	765	860	1.41758	0.267236	0.586644	0.587703	0.0540751
18S	407	G	152	439	591	1.37117	0.17146	0.57868	333	2124	2457	0.191208	0	0.160571	68	871	939	1.00639	0.110216	0.50186	0.413703	0.181719
18S	408	A	80	411	491	1.56518	0.159232	0.610647	308	1799	2107	0.285405	0	0.222117	54	729	783	1.24259	0.115114	0.554402	0.462389	0.171442
18S	409	C	128	1346	1474	0.342524	0	0	432	2905	3337	0.383819	0	0	111	1131	1242	0.190158	0	0.159884	0.0532946	0.0753699
18S	410	G	158	818	976	0.0468327	0	0	478	1692	2170	0.132658	0	0	194	1288	1482	0.143673	0	0	0	0
18S	411	G	244	773	1017	0.0720039	0	0	654	1035	1689	0.0198225	0	0	366	1579	1945	0.434983	0	0	0	0
18S	412	G	448	708	1156	0.140421	0	0	860	567	1427	0.121405	0	0.108329	554	1327	1881	0.428091	0	0	0.0361098	0.0510669
18S	413	G	621	227	848	0.285683	0	0.222407	406	308	714	1.25159	0.239042	0.556215	387	485	872	0.358254	0	0.263983	0.347535	0.148532
18S	414	A	522	214	736	0.644927	0.0107478	0.392394	426	284	710	1.19406	0.169768	0.544573	381	387	768	0.601705	0.0120358	0.375971	0.437646	0.0759058
18S	415	A	271	269	540	1.43333	0.269569	0.589489	277	305	582	1.62887	0.261213	0.620013	270	201	471	1.7076	0.311185	0.631164	0.613555	0.0176158
18S	416	U	656	227	883	0.47994	0.0254641	0.324545	661	333	994	0.443194	0.030871	0.307306	468	250	718	0.735389	0.0872701	0.4241	0.351984	0.0514773
18S	417	C	2103	481	2584	0.548949	0	0	1462	325	1787	0.206655	0	0	1162	293	1455	0.193414	0	0	0	0
18S	418	A	1222	360	1582	0.129501	0	0	1172	362	1534	0.0368368	0	0.0355504	845	252	1097	0.122678	0	0.109361	0.0483038	0.0455481
18S	419	G	1202	107	1309	0.10933	0	0.0986228	1194	342	1536	0.0760211	0	0.0706929	936	252	1188	0.00135501	0	0	0.0564386	0.0415051
18S	420	G	2081	103	2184	0.370623	0	0	2132	278	2410	0.319319	0	0	1784	255	2039	0.464679	0	0	0	0
18S	421	G	1258	101	1359	0.0909886	0	0.0834564	1399	175	1574	0.144586	0	0.126391	1034	173	1207	0.025837	0	0	0.0699493	0.0524756
18S	422	U	972	184	1156	0.265658	0	0.210041	1564	431	1995	0.125367	0	0	1004	180	1184	0.0393624	0	0	0.0700136	0.0990142
18S	423	U	1021	137	1158	0.223536	0	0.182825	1543	1113	2656	0.379802	0	0	1187	293	1480	0.296054	0	0	0.0609418	0.0861847
18S	424	C	1932	297	2229	0.460025	0	0	1855	1294	3149	0.51279	0	0	1290	511	1801	0.493433	0	0	0	0
18S	425	G	1305	160	1465	0.154169	0	0	747	406	1153	0.493742	0	0.330732	415	147	562	0.738682	0.103375	0.425286	0.252006	0.182328
18S	426	A	877	108	985	0.304609	0	0.233668	759	490	1249	0.332462	0	0.24966	392	121	513	0.820277	0.0402238	0.451115	0.311481	0.0989518
18S	427	U	875	146	1021	0.263155	0	0.208493	623	570	1193	0.428476	0	0.300129	405	102	507	0.851137	0	0.460281	0.322968	0.104053
18S	428	U	106	16	122	11.1573	0.776924	0.918359	81	90	171	10.234	0.746812	0.911457	52	8	60	16.641	0.780133	0.944191	0.924669	0.0140891	1
18S	429	C	531	162	693	1.37579	0.168382	0.579439	341	598	939	1.15993	0.112096	0.537286	207	87	294	3.13578	0.310202	0.75883	0.625185	0.0960551
18S	430	C	792	744	1536	0.0668546	0	0.0627034	641	964	1605	0.234523	0	0.190067	498	220	718	0.763174	0	0.433183	0.228651	0.153689
18S	431	G	897	364	1261	0.392367	0	0.281959	985	963	1948	0.0783023	0	0.0726508	601	208	809	0.763525	0.0958564	0.433257	0.262622	0.147851
18S	432	G	1672	202	1874	0.0482726	0	0	1536	330	1866	0.256097	0	0.20397	1065	311	1376	0.184774	0	0.156053	0.120008	0.0870838
18S	433	A	2173	542	2715	0.333865	0	0	3140	678	3818	0.391621	0	0	2359	349	2708	0.36759	0	0	0	0
18S	434	G	2441	582	3023	0.403046	0	0	3206	409	3615	0.32913	0	0	2374	309	2683	0.313711	0	0	0	0
18S	435	A	2294	2056	4350	0.611617	0	0	3506	1100	4606	0.48558	0	0	2980	577	3557	0.476947	0	0	0	0
18S	436	G	627	574	1201	0.687817	0	0.40772	917	425	1342	1.02663	0	0.506757	956	692	1648	0.301617	0	0.231833	0.382103	0.113689
18S	437	G	1644	373	2017	0.0780751	0	0	2556	1312	3868	0.382416	0	0	2375	494	2869	0.27746	0	0	0	0
18S	438	G	1033	360	1393	0.302901	0	0.23261	2245	709	2954	0.203783	0	0	2109	966	3075	0.343487	0	0	0.0775367	0.109654
18S	439	A	534	1108	1642	0.00427402	0	0	1427	1229	2656	0.158006	0	0	996	1364	2360	0.147781	0	0	0	0
18S	440	G	183	358	541	1.90584	0.258097	0.656282	222	630	852	1.58247	0.282513	0.613052	213	512	725	1.80957	0.355714	0.644389	0.637908	0.0182342
18S	441	C	320	637	957	0.386071	0	0.278746	242	605	847	1.33988	0.180575	0.572917	449	747	1196	0.522343	0	0.343306	0.398323	0.126239
18S	442	C	278	989	1267	0.168445	0	0	288	791	1079	0.613416	0	0.380415	594	632	1226	0.324024	0	0.244878	0.208431	0.157428
18S	443	U	394	1229	1623	0.419191	0	0	414	1754	2168	0.275073	0	0	941	1421	2362	0.413542	0	0	0	0
18S	444	G	331	313	644	0.492506	0.0349435	0.330329	437	553	990	0.602657	0.0494192	0.376273	603	462	1065	0.291036	0	0.225592	0.310732	0.0630568
18S	445	A	359	423	782	0.12682	0	0.112674	484	967	1451	0.0159167	0	0.015678	609	583	1192	0.019661	0	0.0192977	0.0492167	0.0448957
18S	446	G	380	377	757	0.0825125	0	0.0763161	813	749	1562	0.095493	0	0	900	394	1294	0.137958	0	0	0.0254387	0.0359758
18S	447	A	301	212	513	0.949157	0	0.487444	785	520	1305	0.136983	0	0.120561	691	293	984	0.190355	0	0.160051	0.256019	0.164435
18S	448	A	305	238	543	1.10249	0	0.524833	1000	558	1558	0.0358278	0	0	666	149	815	0.466626	0.0160439	0.318429	0.281087	0.215883
18S	449	A	297	277	574	1.13954	0	0.533042	886	434	1320	0.175751	0	0.149576	470	127	597	1.02538	0.191096	0.506684	0.396434	0.174886
18S	450	C	280	655	935	0.365658	0	0.267962	1262	774	2036	0.281487	0	0	558	285	843	0.350922	0.0551881	0.259993	0.175985	0.124483
18S	451	G	437	327	764	0.893769	0.0681064	0.472279	1067	737	1804	0.166063	0	0	866	254	1120	0.0593716	0	0.0560914	0.176123	0.210662
18S	452	G	507	314	821	0.917707	0.0901402	0.478848	857	499	1356	0.129911	0	0.115049	1025	180	1205	0.0249217	0	0.0243354	0.206078	0.196401
18S	453	C	484	3160	3644	0.603597	0	0	570	741	1311	0.248526	0	0.199177	879	729	1608	0.15742	0	0	0.0663925	0.0938931
18S	454	U	576	2662	3238	0.499784	0	0	464	1102	1566	0.0689853	0	0.064572	1002	646	1648	0.107102	0	0	0.021524	0.0304395
18S	455	A	345	1524	1869	0.00925728	0	0	182	1202	1384	0.255812	0	0.20382	492	652	1144	0.440456	0	0.305961	0.169927	0.127186
18S	456	C	475	1315	1790	0.0227868	0	0.0222913	128	1749	1877	0.112407	0	0	550	751	1301	0.288974	0	0.224323	0.0822047	0.100904
18S	457	C	643	1089	1732	0.0519651	0	0.0494253	186	1030	1216	0.415375	0	0.293644	846	1221	2067	0.176139	0	0	0.114356	0.128371
18S	458	A	312	1091	1403	0.310383	0	0.236993	117	1028	1145	0.555526	0.00588945	0.357331	551	1037	1588	0.158786	0	0.137102	0.243809	0.0900371
18S	459	C	395	2301	2696	0.382458	0	0	210	3315	3525	0.547684	0	0	872	2704	3576	0.524707	0	0	0	0
18S	460	A	188	1498	1686	0.0574788	0	0	121	2146	2267	0.223334	0	0	616	1529	2145	0.0858807	0	0	0	0
18S	461	U	135	1341	1476	0.0392161	0	0	138	1771	1909	0.0802327	0	0	616	1315	1931	0.0548654	0	0.0520373	0.0173458	0.0245306
18S	462	C	1	121	122	10.6077	0.76323	0.914491	3	602	605	1.9918	0.200723	0.666121	14	441	455	3.74881	0.469448	0.789785	0.790132	0.101397	1
18S	463	C	198	1054	1252	0.0568591	0	0	187	1122	1309	0.274919	0	0.215766	1108	1132	2240	0.10121	0	0	0.071922	0.101713
18S	464	A	71	1162	1233	0.123195	0	0	86	2234	2320	0.344622	0	0	562	1388	1950	0.059451	0	0.0561421	0.018714	0.0264656
18S	465	A	79	1492	1571	0.404347	0	0	98	2427	2525	0.435168	0	0	599	1850	2449	0.173297	0	0	0	0
18S	466	G	91	1050	1141	0.270656	0	0	103	1395	1498	0.0826773	0	0	711	2488	3199	0.409451	0	0	0	0
18S	467	G	89	486	575	0.403221	0	0.28771	107	836	943	0.408486	0	0.290236	948	1522	2470	0.214758	0	0	0.192649	0.136227
18S	468	A	3	21	24	30.3409	0.896008	0.96933	5	71	76	16.1942	0.827194	0.942553	63	97	160	12.2564	0.77775	0.924998	0.945627	0.0182285	1
18S	469	A	138	374	512	0.401429	0	0.286842	193	1060	1253	0.0585859	0	0	1647	717	2364	0.199751	0	0	0.095614	0.135219
18S	470	G	177	433	610	0.113239	0	0.10187	254	933	1187	0.0141695	0	0	1270	978	2248	0.1942	0	0	0.0339566	0.0480219
18S	471	G	56	276	332	1.04388	0.0509689	0.511485	81	707	788	0.435009	0	0.303408	305	1514	1819	0.0227228	0	0	0.271631	0.210018
18S	472	C	113	604	717	0.167007	0	0	165	1208	1373	0.301367	0	0	768	1798	2566	0.399753	0	0	0	0
18S	473	A	114	688	802	0.235603	0	0	135	1002	1137	0.155077	0	0	583	988	1571	0.0440981	0	0	0	0
18S	474	G	71	327	398	0.731746	0.0157851	0.423161	75	502	577	0.767801	0.0298187	0.434751	181	566	747	0.943939	0.0717506	0.485915	0.447942	0.0272645
18S	475	C	130	388	518	0.464718	0.0355194	0.317693	130	954	1084	0.0506298	0	0	377	807	1184	0.21308	0	0.175774	0.164489	0.129943
18S	476	A	81	1025	1106	0.357302	0	0	149	1340	1489	0.359717	0	0	268	762	1030	0.289665	0	0.224774	0.0749246	0.105959
18S	477	G	152	589	741	0.0418838	0	0.0402521	194	754	948	0.0482262	0	0.0460537	271	925	1196	0.0554999	0	0.0526232	0.0463097	0.00505373
18S	478	G	221	494	715	0.071617	0	0.066918	128	410	538	0.837745	0.0630489	0.456315	192	413	605	1.03902	0.0420381	0.50998	0.344405	0.197432
18S	479	C	528	781	1309	0.477243	0	0	425	552	977	0.0914451	0	0	184	1198	1382	0.222544	0	0	0	0
18S	480	G	388	329	717	0.0278087	0	0.027093	395	441	836	0.0608124	0	0.0573909	469	230	699	0.617381	0	0.382054	0.155513	0.160666
18S	481	C	630	557	1187	0.434633	0	0	902	527	1429	0.422463	0	0	1111	756	1867	0.447323	0	0	0	0
18S	482	G	346	103	449	0.630938	0.0524941	0.387384	493	268	761	0.184442	0	0.155893	395	360	755	0.583965	0	0.368981	0.304086	0.105057
18S	483	C	471	196	667	0.0511144	0	0	607	315	922	0.102853	0	0	447	1457	1904	0.436565	0	0	0	0
18S	484	A	12	6	18	33.7854	0.915592	0.972724	28	11	39	22.0769	0.886002	0.957704	16	219	235	4.51314	0.57316	0.819245	0.916558	0.0690833	1
18S	485	A	435	91	526	0.0868438	0	0.0800443	505	160	665	0.308408	0	0.235983	302	984	1286	0.0307433	0	0	0.105343	0.0979866
18S	486	A	626	75	701	0.287528	0	0	908	99	1007	0.165179	0	0	557	416	973	0.330322	0	0.248494	0.0828313	0.117141
18S	487	U	470	80	550	0.111615	0	0	849	126	975	0.144923	0	0	503	833	1336	0.0390011	0	0	0	0
18S	488	U	455	133	588	0.235861	0	0	1182	182	1364	0.458307	0	0	513	1254	1767	0.318803	0	0	0	0
18S	489	A	117	81	198	1.4297	0.195422	0.589647	498	108	606	0.333516	0	0.250412	148	976	1124	0.127763	0	0.113378	0.317812	0.200192
18S	490	C	236	57	293	0.527627	0	0.346161	790	87	877	0.166565	0	0	320	1402	1722	0.356149	0	0	0.115387	0.163182
18S	491	C	503	41	544	0.215515	0	0	781	98	879	0.176048	0	0	432	1246	1678	0.348395	0	0	0	0
18S	492	C	476	49	525	0.216054	0	0	888	92	980	0.326005	0	0	371	821	1192	0.111716	0	0	0	0
18S	493	A	326	37	363	0.0923687	0	0.0847714	401	68	469	0.369291	0.0138691	0.270115	210	732	942	0.0560033	0	0.0530866	0.135991	0.0957179
18S	494	C	382	259	641	0.476134	0	0	358	53	411	0.387109	0	0.279565	375	604	979	0.112551	0	0	0.0931884	0.131788
18S	495	U	236	54	290	0.285452	0	0.222659	299	205	504	0.069659	0	0	184	288	472	0.667183	0.127433	0.400694	0.207784	0.16392
18S	496	C	126	116	242	0.596845	0	0.374731	108	119	227	1.00473	0.192384	0.502278	181	117	298	1.3427	0.222388	0.573961	0.483657	0.0823943
18S	497	C	125	107	232	0.642966	1.55267e-05	0.39237	221	107	328	0.191793	0	0.16134	285	107	392	0.428923	0	0.300708	0.284806	0.0949855
18S	498	C	106	221	327	0.0706978	0	0.0662182	167	128	295	0.178003	0	0.15154	318	146	464	0.0542413	0	0	0.0725862	0.0620297
18S	499	G	79	121	200	0.874793	0.0166565	0.467849	116	139	255	0.247396	0	0.198953	252	75	327	0.203218	0	0.169325	0.278709	0.134288
18S	500	A	41	133	174	1.29676	0.154073	0.566013	80	101	181	0.869658	0.119731	0.466514	153	93	246	0.543815	0	0.35318	0.461902	0.0869497
18S	501	C	73	642	715	0.509497	0	0	85	140	225	0.632891	0.0125807	0.388642	185	94	279	0.287302	0	0.223802	0.204148	0.15927
18S	502	C	69	428	497	0.148014	0	0	75	214	289	0.521226	0	0.343414	62	89	151	1.71732	0.253887	0.633525	0.325646	0.25894
18S	503	C	46	223	269	0.692881	0	0.410188	77	232	309	0.496093	0	0.332309	44	125	169	1.45471	0.122355	0.594043	0.445513	0.109733
18S	504	G	74	132	206	2.06323	0	0.674611	102	196	298	0.831661	0	0.454878	53	119	172	1.6517	0.219054	0.624244	0.584578	0.0939885
18S	505	G	151	563	714	0.146713	0	0.128099	292	207	499	0.383378	0	0.277533	157	362	519	0.0482265	0	0	0.135211	0.113414
18S	506	G	199	430	629	0.424374	0	0.29827	350	377	727	0.0219933	0	0	212	591	803	0.4034	0	0	0.0994232	0.140606
18S	507	G	118	487	605	0.783938	0	0.439849	233	681	914	0.0948512	0	0	73	624	697	0.197373	0	0	0.146616	0.207347
18S	508	A	200	720	920	0.366389	0	0.268357	415	1223	1638	0.448234	0	0	223	813	1036	0.406525	0	0	0.0894524	0.126505
18S	509	G	44	47	91	15.8743	0.784934	0.941345	60	56	116	9.15916	0.619508	0.902326	24	83	107	6.52665	0.561608	0.868207	0.903959	0.0298807	1
18S	510	G	2984	99	3083	0.541861	0	0	596	690	1286	0.105085	0	0	657	148	805	0.00759581	0	0.00754784	0.00251595	0.00355809
18S	511	U	3803	190	3993	0.65417	0	0	947	1658	2605	0.607508	0	0	840	514	1354	0.434162	0	0	0	0
18S	512	A	56	2	58	32.0733	0.821033	0.970261	15	10	25	51.2073	0.903966	0.981569	19	5	24	36.9396	0.899142	0.97467	0.9755	0.00465339	1
18S	513	G	1991	293	2284	0.193022	0	0	762	1075	1837	0.370814	0	0	520	557	1077	0.201721	0	0	0	0
18S	514	U	2127	972	3099	0.379387	0	0	704	1590	2294	0.521501	0	0	506	1134	1640	0.47163	0	0	0	0
18S	515	G	1965	147	2112	0.0492822	0	0.0469887	507	795	1302	0.103863	0	0	499	840	1339	0.258599	0	0	0.0156629	0.0221507
18S	516	A	1836	211	2047	0.224816	0	0.183624	611	577	1188	0.0280628	0	0.0273191	640	470	1110	0.0831183	0	0.0768037	0.0959155	0.0652264
18S	517	C	126	2	128	21.5348	0.87331	0.955953	44	21	65	19.5308	0.8492	0.951995	44	3	47	30.7192	0.893584	0.96911	0.959019	0.00731571	1
18S	518	G	1981	256	2237	0.358425	0	0.26394	505	455	960	0.399248	0	0.285543	661	117	778	1.35266	0	0.575263	0.374915	0.141941
18S	519	A	2750	212	2962	0.158259	0	0.136675	716	168	884	0.780954	0	0.438782	994	149	1143	0.932624	0.0609894	0.482787	0.352748	0.153839
18S	520	A	3186	220	3406	0.0874963	0	0.0804784	838	195	1033	0.672394	0	0.402287	1603	119	1722	0.458096	0	0.314299	0.265688	0.1358
18S	521	A	3839	131	3970	0.011598	0	0	1043	210	1253	0.534219	0.0235074	0.348384	2183	240	2423	0.148428	0	0.129291	0.159225	0.143794
18S	522	A	5084	83	5167	0.201161	0	0	1519	124	1643	0.349845	0	0.259291	2976	208	3184	0.0130263	0	0	0.0864303	0.122231
18S	523	A	5051	129	5180	0.161054	0	0	1745	141	1886	0.33381	0.0331547	0.250368	3507	154	3661	0.0312883	0	0	0.0834559	0.118024
18S	524	U	8117	274	8391	0.481014	0	0	3913	285	4198	0.345312	0	0	6645	366	7011	0.45788	0	0	0	0
18S	525	A	5102	169	5271	0.0801467	0	0	3202	172	3374	0.0589333	0	0	4858	146	5004	0.129386	0	0	0	0
18S	526	A	4312	106	4418	0.137887	0	0.121202	3414	168	3582	0.0274258	0	0	4286	100	4386	0.0660056	0	0.0619319	0.0610447	0.0494845
18S	527	C	4193	203	4396	0.116663	0	0.104496	3950	231	4181	0.13383	0	0	3956	207	4163	0.171307	0	0.146283	0.0835929	0.0615216
18S	528	A	4558	235	4793	0.0293631	0	0	4603	175	4778	0.24005	0	0	5277	174	5451	0.118821	0	0	0	0
18S	529	A	2559	528	3087	0.468883	0	0.319281	3670	180	3850	0.031683	0	0	5217	137	5354	0.104206	0	0	0.106427	0.150511
18S	530	U	4698	1165	5863	0.344685	0	0	5636	433	6069	0.445113	0	0	7970	326	8296	0.477707	0	0	0	0
18S	531	A	3890	627	4517	0.227406	0	0	3655	192	3847	0.135825	0	0	3531	139	3670	0.218027	0	0.17904	0.0596801	0.0844004
18S	532	C	4019	1148	5167	0.406622	0	0	3715	598	4313	0.306027	0	0	3555	310	3865	0.0612692	0	0.0577461	0.0192487	0.0272218
18S	533	A	1200	942	2142	0.450972	0.0666749	0.310907	2069	538	2607	0.0970774	0	0.0885182	3482	337	3819	0.00453752	0	0	0.133142	0.13079
18S	534	G	643	1030	1673	0.706226	0.104821	0.414056	1132	285	1417	0.862482	0.189924	0.463258	2722	609	3331	0.0636588	0	0.0598658	0.312393	0.17969
18S	535	G	871	431	1302	0.968688	0.120142	0.492239	966	364	1330	0.72097	0.0939805	0.419115	2764	345	3109	0.0231726	0	0.0226549	0.311336	0.2063
18S	536	A	525	224	749	2.22261	0.337429	0.689978	902	247	1149	0.758097	0.0522215	0.431416	2665	181	2846	0.00686883	0	0	0.373798	0.284613
18S	537	C	402	1144	1546	0.428916	0	0.300305	556	217	773	1.21084	0.201564	0.548003	1560	159	1719	0.440342	0.132215	0.305844	0.384717	0.115483
18S	538	U	429	1539	1968	0.0610519	0	0.0575666	673	702	1375	0.0333899	0	0.0323337	1156	170	1326	0.722825	0.171752	0.419742	0.169881	0.176978
18S	539	C	605	1618	2223	0.00832834	0	0.00826323	728	391	1119	0.12129	0	0.108256	1562	249	1811	0.106353	0	0.0961771	0.0708988	0.0445637
18S	540	U	563	1465	2028	0.32329	0	0.244399	825	435	1260	0.0848357	0	0	1487	211	1698	0.0747368	0	0.0695777	0.104659	0.102813
18S	541	U	653	612	1265	1.35265	0.102081	0.575141	940	359	1299	0.131709	0	0	1441	170	1611	0.0449752	0	0.043065	0.206069	0.261565
18S	542	U	491	888	1379	1.29638	0.0736522	0.564711	781	354	1135	0.0174589	0	0.0171742	1168	240	1408	0.20873	0	0.172787	0.251557	0.230366
18S	543	C	562	4367	4929	0.392989	0	0	846	345	1191	0.00907905	0	0	1196	533	1729	0.0270199	0	0	0	0
18S	544	G	300	2719	3019	0.158904	0	0.137155	531	276	807	0.662706	0.134726	0.398868	766	419	1185	0.600684	0.0690977	0.375465	0.303829	0.118243
18S	545	A	249	7146	7395	0.562325	0	0	582	546	1128	0.311426	0	0.237632	822	385	1207	0.81824	0.112772	0.450222	0.229285	0.183897
18S	546	G	212	7354	7566	0.557431	0	0	544	609	1153	0.38419	0	0.27773	604	810	1414	0.662513	0.0918031	0.39867	0.225467	0.166899
18S	547	G	263	1867	2130	0.896819	0	0.472919	356	751	1107	0.583363	0.0873809	0.368643	431	953	1384	0.928239	0.213133	0.481572	0.441045	0.0513174
18S	548	C	503	1152	1655	1.49915	0.183593	0.600009	501	1046	1547	0.216889	0	0.178327	493	3041	3534	0.217319	0	0	0.259445	0.251579
18S	549	C	915	1211	2126	1.02376	0.127055	0.505989	1136	598	1734	0.278021	0	0.217638	1126	1893	3019	0.117292	0	0.10501	0.276212	0.168857
18S	550	C	3159	1297	4456	0.0769975	0	0	2034	796	2830	0.113011	0	0	2234	1729	3963	0.0265669	0	0	0	0
18S	551	U	3359	1408	4767	0.0925172	0	0	2770	1242	4012	0.26554	0	0	2887	2836	5723	0.245508	0	0	0	0
18S	552	G	1470	2606	4076	0.0770828	0	0.0715826	1384	779	2163	0.668361	0.000558378	0.40072	1326	1709	3035	0.758128	0.0931671	0.431294	0.301199	0.162842
18S	553	U	1373	2442	3815	0.165129	0	0.141758	1117	1532	2649	0.4994	0.00505628	0.333151	1164	3774	4938	0.14887	0	0.129602	0.201504	0.0932207
18S	554	A	1003	2058	3061	0.574962	0.0978395	0.36514	823	2090	2913	0.494685	0.0530799	0.331039	1017	3878	4895	0.274573	0.017534	0.215458	0.303879	0.064054
18S	555	A	942	5339	6281	0.245072	0	0	688	4990	5678	0.232527	0	0	938	7247	8185	0.238319	0	0	0	0
18S	556	U	1129	4980	6109	0.15834	0	0	809	5526	6335	0.270804	0	0	907	7820	8727	0.240308	0	0	0	0
18S	557	U	1534	5448	6982	0.27376	0	0	1026	7385	8411	0.472028	0	0	1535	7606	9141	0.264297	0	0	0	0
18S	558	G	2064	3445	5509	0.0446017	0	0	832	5008	5840	0.198301	0	0	2057	7601	9658	0.306157	0	0	0	0
18S	559	G	1790	3680	5470	0.0445805	0	0	800	4271	5071	0.0750504	0	0	1647	5035	6682	0.0508438	0	0.0483906	0.0161302	0.0228116
18S	560	A	2063	2680	4743	0.105495	0	0.0954458	980	3723	4703	0.0193216	0	0	2146	4717	6863	0.0188261	0	0	0.0318153	0.0449936
18S	561	A	2301	2438	4739	0.097677	0	0.0890023	1007	2729	3736	0.235111	0	0.190398	2237	3705	5942	0.100479	0	0.0913184	0.123573	0.0472618
18S	562	U	3517	4013	7530	0.368383	0	0	1700	3420	5120	0.145013	0	0	3555	4520	8075	0.252637	0	0	0	0
18S	563	G	2616	1106	3722	0.345402	0.047975	0.256779	1538	813	2351	0.948455	0.160512	0.486879	2908	1508	4416	0.407504	0.0324067	0.289569	0.344409	0.101627
18S	564	A	3122	1599	4721	0.0382089	0	0.0368102	1884	1083	2967	0.497241	0.0334364	0.33218	3703	2183	5886	0.0016779	0	0	0.122997	0.148676
18S	565	G	2652	836	3488	0.432012	0.027899	0.301742	1805	397	2202	1.07824	0.22089	0.518937	2847	954	3801	0.521547	0.0535371	0.342833	0.387838	0.0942071
18S	566	U	2608	814	3422	0.43149	0.000928202	0.301489	2410	655	3065	0.490085	0.0569573	0.328969	1971	642	2613	1.18693	0.199995	0.542832	0.391097	0.107878
18S	567	C	3412	388	3800	0.284261	0	0.221388	2939	1211	4150	0.130041	0	0.115101	2566	504	3070	0.826423	0.0967632	0.452562	0.263017	0.140878
18S	568	C	5299	463	5762	0.20079	0	0	6510	791	7301	0.369463	0	0	6648	980	7628	0.334734	0	0	0	0
18S	569	A	3932	351	4283	0.0718669	0	0.0670629	5482	609	6091	0.204096	0	0	4228	3501	7729	0.362018	0	0	0.0223543	0.0316138
18S	570	C	6111	2399	8510	0.541377	0	0	6792	682	7474	0.379532	0	0	5371	3069	8440	0.455051	0	0	0	0
18S	571	U	4009	809	4818	0.153234	0	0	4319	993	5312	0.0958153	0	0	3489	839	4328	0.100947	0	0.0917104	0.0305701	0.0432327
18S	572	U	2722	539	3261	0.24237	0	0.195135	3827	504	4331	0.101418	0	0.0920991	2682	392	3074	0.518417	0	0.341493	0.209576	0.102325
18S	573	U	3190	1489	4679	0.219853	0	0	4985	1261	6246	0.31244	0	0	4098	1125	5223	0.189038	0	0	0	0
18S	574	A	2106	1062	3168	0.11852	0	0.105991	3913	1816	5729	0.304014	0	0	3559	1093	4652	0.12893	0	0	0.0353304	0.0499647
18S	575	A	2179	1085	3264	0.0390914	0	0	3338	891	4229	0.155238	0	0	3915	589	4504	0.212603	0	0	0	0
18S	576	A	21	162	183	16.42	0.853925	0.942889	35	58	93	36.847	0.938383	0.973852	47	64	111	31.2782	0.921506	0.969287	0.962009	0.013648	1
18S	577	U	852	915	1767	0.427174	0	0.299433	1412	654	2066	0.350836	0	0.259811	1798	309	2107	0.379928	0	0.275419	0.278221	0.0162968
18S	578	C	1119	1295	2414	0.102908	0	0	797	800	1597	0.533674	0	0.348113	1286	840	2126	0.252322	0	0.201559	0.183224	0.142707
18S	579	C	1063	1243	2306	0.12594	0	0	552	1095	1647	0.301092	0	0.231523	1181	1481	2662	0.0871991	0	0	0.0771743	0.109141
18S	580	U	901	1300	2201	0.201973	0	0	593	1169	1762	0.0109851	0	0	1179	1386	2565	0.146523	0	0	0	0
18S	581	U	620	1340	1960	0.17686	0	0	471	824	1295	0.161703	0	0.139287	1072	999	2071	0.000241313	0	0.000241371	0.0465095	0.0656037
18S	582	U	677	1424	2101	0.328391	0	0	797	884	1681	0.239008	0	0	1507	1496	3003	0.362069	0	0	0	0
18S	583	A	372	671	1043	0.498148	0.0794309	0.332722	526	689	1215	0.136449	0	0.120153	1158	432	1590	0.528598	0	0.345948	0.266274	0.103464
18S	584	A	258	421	679	1.16683	0.196089	0.538862	344	491	835	0.550731	0.0643974	0.355417	757	330	1087	1.23923	0.0595178	0.553644	0.482641	0.0901632
18S	585	C	209	1151	1360	0.0181729	0	0.0178614	301	926	1227	0.00692182	0	0	516	694	1210	1.06935	0.0127149	0.516962	0.178274	0.239599
18S	586	G	161	373	534	2.10945	0.115526	0.678808	322	436	758	0.786913	0.0279396	0.4407	710	893	1603	0.635959	0	0.388886	0.502798	0.126243
18S	587	A	319	635	954	1.13535	0	0.531953	480	813	1293	0.300275	0	0.231069	1471	681	2152	0.400645	0	0.286138	0.34972	0.130804
18S	588	G	199	563	762	2.252	0.189548	0.692776	464	844	1308	0.492259	0	0.330044	1040	2903	3943	0.199093	0	0	0.34094	0.28293
18S	589	G	176	1905	2081	0.350048	0	0.259378	252	1333	1585	0.458456	0	0.314479	704	6170	6874	0.539029	0	0	0.191286	0.137117
18S	590	A	10	456	466	6.71801	0.693454	0.870675	11	118	129	22.7702	0.869062	0.958241	32	475	507	7.4792	0.634971	0.882269	0.903728	0.0388357	1
18S	591	U	247	2913	3160	0.210461	0	0.173914	302	1200	1502	1.31044	0.221519	0.567345	872	2117	2989	0.488647	0	0.328323	0.356527	0.161851
18S	592	C	272	5495	5767	0.314927	0	0	246	3119	3365	0.113986	0	0.10235	409	3935	4344	0.0826339	0	0.076343	0.0595644	0.043436
18S	593	C	282	8503	8785	0.534966	0	0	345	8033	8378	0.552518	0	0	452	8319	8771	0.482504	0	0	0	0
18S	594	A	225	6399	6624	0.298712	0	0	263	4088	4351	0.0698223	0	0.0652793	398	4834	5232	0.00398115	0	0	0.0217598	0.030773
18S	595	U	232	6392	6624	0.299502	0	0	332	5899	6231	0.271028	0	0	463	5749	6212	0.205914	0	0	0	0
18S	596	U	214	6548	6762	0.336001	0	0	410	8198	8608	0.494721	0	0	464	5370	5834	0.191321	0	0	0	0
18S	597	G	187	4101	4288	0.0813969	0	0.0752863	411	5102	5513	0.133055	0	0	439	5275	5714	0.160397	0	0	0.0250954	0.0354903
18S	598	G	321	2850	3171	0.379809	0	0.275325	567	3772	4339	0.0965719	0	0.0880856	1342	3795	5137	0.0887937	0	0	0.121137	0.114805
18S	599	A	207	4771	4978	0.26992	0	0	458	5677	6135	0.3035	0	0	753	4409	5162	0.134857	0	0	0	0
18S	600	G	650	3349	3999	0.240581	0	0	996	3971	4967	0.236476	0	0	1676	3626	5302	0.262256	0	0	0	0
18S	601	G	18	62	80	35.077	0.927897	0.972614	36	79	115	33.0318	0.926639	0.970862	59	98	157	25.8771	0.919109	0.96302	0.968832	0.00417131	1
18S	602	G	448	863	1311	0.70398	0	0.413324	563	1633	2196	0.463647	0	0.316874	1084	1238	2322	0.601454	0.0478081	0.375668	0.368622	0.0396895
18S	603	C	469	1188	1657	0.0259282	0	0.0252877	955	1946	2901	0.114078	0	0	1982	1613	3595	0.065681	0	0	0.00842925	0.0119208
18S	604	A	270	459	729	1.05819	0	0.514478	641	1055	1696	0.402265	0	0.286989	1450	1058	2508	0.336996	0	0.25213	0.351199	0.11633
18S	605	A	367	725	1092	0.122375	0	0.109121	920	1541	2461	0.178139	0	0	2517	1582	4099	0.268531	0	0	0.0363736	0.0514401
18S	606	G	196	398	594	0.689935	0	0.408668	608	719	1327	0.3938	0	0.28269	1024	1136	2160	0.43775	0	0.304567	0.331975	0.0549606
18S	607	U	211	585	796	0.0451136	0	0	765	712	1477	0.0623891	0	0.0587627	1520	2115	3635	0.251604	0	0	0.0195876	0.027701
18S	608	C	230	163	393	1.0249	0.125901	0.506784	709	447	1156	0.38547	0	0.278397	1453	1844	3297	0.157641	0	0	0.261727	0.207229
18S	609	U	273	140	413	0.783951	0.0249311	0.440042	831	173	1004	0.534527	0.0244373	0.34856	1824	1224	3048	0.114774	0	0	0.262867	0.18959
18S	610	G	530	379	909	0.313748	0	0	1392	333	1725	0.220098	0	0	2792	1021	3813	0.373489	0	0	0	0
18S	611	G	420	298	718	0.13491	0	0	1183	199	1382	0.0501326	0	0	1268	769	2037	0.167283	0	0.14337	0.0477899	0.0675852
18S	612	U	455	454	909	0.379805	0	0	1372	417	1789	0.344624	0	0	2102	736	2838	0.285562	0	0	0	0
18S	613	G	168	140	308	1.07335	0.177709	0.518499	388	288	676	0.872936	0.185467	0.466447	515	322	837	1.52535	0.333738	0.604301	0.529749	0.0568382
18S	614	C	209	152	361	0.716237	0.072176	0.418003	555	309	864	0.360064	0	0.264966	440	488	928	1.0196	0.160655	0.505122	0.39603	0.0992669
18S	615	C	437	180	617	0.0319669	0	0.0310253	1185	298	1483	0.282922	0	0	1069	441	1510	0.127583	0	0.113214	0.0480797	0.0477666
18S	616	A	306	428	734	0.0199849	0	0.0196195	797	401	1198	0.0753313	0	0	695	368	1063	0.951055	0	0.487692	0.169104	0.225418
18S	617	G	243	131	374	1.22723	0.0821963	0.551672	504	205	709	0.574288	0.0403018	0.365119	376	202	578	2.87294	0.116345	0.742129	0.552973	0.153917
18S	618	C	398	181	579	0.682931	0	0.406215	723	374	1097	0.0256021	0	0.0249852	682	915	1597	0.804095	0	0.44586	0.292353	0.189749
18S	619	A	317	561	878	0.350841	0	0.259939	616	471	1087	0.132537	0	0.117122	744	1028	1772	1.19543	0	0.544649	0.307236	0.177713
18S	620	G	392	193	585	1.35144	0.131337	0.575146	247	255	502	1.7408	0.267869	0.635604	525	674	1199	2.85216	0.277742	0.740565	0.650439	0.0683419
18S	621	C	888	335	1223	0.139978	0	0.122878	392	377	769	0.765541	0	0.433921	1348	1282	2630	0.868588	0	0.464931	0.340577	0.154456
18S	622	C	2178	397	2575	0.471808	0	0	970	720	1690	0.2361	0	0	6411	2977	9388	0.481076	0	0	0	0
18S	623	G	921	222	1143	0.402428	0	0.28713	613	507	1120	0.268134	0	0.211588	3533	620	4153	0.491743	0	0.329696	0.276138	0.0488398
18S	624	C	2350	619	2969	0.508773	0	0	1651	826	2477	0.460712	0	0	11744	1467	13211	0.557146	0	0	0	0
18S	625	G	3826	264	4090	0.679896	0	0	2610	743	3353	0.631395	0	0	15570	657	16227	0.627637	0	0	0	0
18S	626	G	1149	136	1285	0.216312	0	0.177957	836	494	1330	0.0957175	0	0.0874159	4437	409	4846	0.62973	0	0.38645	0.217274	0.125206
18S	627	U	161	13	174	8.27644	0.66711	0.89275	141	33	174	8.23181	0.708325	0.892231	702	113	815	10.015	0.73913	0.909316	0.898099	0.00793421	1
18S	628	A	1082	312	1394	0.00888889	0	0	843	491	1334	0.118352	0	0.105898	6730	894	7624	0.0869377	0	0.0799937	0.0619639	0.0450733
18S	629	A	755	248	1003	0.243293	0	0.195842	811	683	1494	0.051505	0	0	6786	659	7445	0.0664398	0	0.0623085	0.08605	0.0816955
18S	630	U	670	317	987	0.19765	0	0.165171	612	769	1381	0.0385914	0	0.0371834	7346	1051	8397	0.0654203	0	0	0.0674514	0.0707459
18S	631	U	217	227	444	1.51149	0.0161672	0.602368	330	609	939	0.53539	0	0.348941	5938	3145	9083	0.201733	0	0	0.317103	0.246944
18S	632	C	497	253	750	0.261385	0	0.20744	640	646	1286	0.0595442	0	0.0562391	8533	3339	11872	0.478801	0	0	0.0878929	0.0875947
18S	633	C	745	168	913	0.069718	0	0.0652409	774	840	1614	0.111765	0	0	10113	2862	12975	0.55468	0	0	0.021747	0.0307548
18S	634	A	629	293	922	0.158035	0	0.136596	757	777	1534	0.0135215	0	0.0133497	2254	999	3253	1.03555	0.180509	0.508809	0.219585	0.210611
18S	635	G	192	312	504	1.311	0.3241	0.567774	250	750	1000	0.689832	0.166529	0.408467	776	739	1515	3.05927	0.442016	0.753773	0.576671	0.141111
18S	636	C	811	406	1217	0.00436964	0	0.00435419	776	889	1665	0.0652995	0	0.0613314	4263	941	5204	0.00299285	0	0	0.0218952	0.0279422
18S	637	U	971	458	1429	0.0768454	0	0	917	936	1853	0.000377562	0	0	3341	921	4262	0.104663	0	0.0947666	0.0315889	0.0446734
18S	638	C	1366	242	1608	0.169381	0	0	1247	976	2223	0.181625	0	0	2661	389	3050	0.348458	0	0.258475	0.0861583	0.121846
18S	639	C	1536	287	1823	0.212671	0	0	1392	1279	2671	0.307423	0	0	2349	544	2893	0.209529	0	0.173282	0.0577605	0.0816857
18S	640	A	1126	306	1432	0.052392	0	0.0498168	1065	536	1601	0.248509	0	0.199144	1640	444	2084	0.41612	0	0.293945	0.180969	0.10049
18S	641	A	1009	634	1643	0.0829008	0	0	1467	583	2050	0.0204507	0	0	1864	283	2147	0.38728	0	0.279259	0.0930863	0.131644
18S	642	U	1185	1473	2658	0.478166	0	0	2650	944	3594	0.48603	0	0	2883	809	3692	0.238015	0	0	0	0
18S	643	A	354	1673	2027	0.314207	0	0	1197	820	2017	0.0127244	0	0	2121	714	2835	0.00446247	0	0	0	0
18S	644	G	19	22	41	35.8101	0.917463	0.973463	66	48	114	17.7303	0.864047	0.94705	154	28	182	16.1427	0.861277	0.941967	0.95416	0.0138063	1
18S	645	C	504	1906	2410	0.507567	0	0	1535	854	2389	0.242301	0	0	1837	1927	3764	0.238029	0	0	0	0
18S	646	G	326	481	807	0.627186	0	0.385736	812	976	1788	0.0458232	0	0.0438389	1171	1259	2430	0.462329	0	0.316248	0.248608	0.147546
18S	647	U	434	631	1065	0.162529	0	0.139919	1232	1263	2495	0.274243	0	0	1433	3241	4674	0.180368	0	0	0.0466397	0.0659585
18S	648	A	276	327	603	1.09671	0.0733299	0.523475	684	742	1426	0.373667	0	0.27216	859	1482	2341	1.01413	0.089539	0.503615	0.433083	0.114078
18S	649	U	270	345	615	0.987139	0.0732534	0.49717	840	711	1551	0.243943	0	0.196206	902	2965	3867	0.397544	0	0.284512	0.325963	0.126316
18S	650	A	315	669	984	0.239718	0	0.193523	910	545	1455	0.367292	0	0.268763	1033	2929	3962	0.554832	0.0190262	0.356902	0.273063	0.0667682
18S	651	U	259	731	990	0.389752	0.00110082	0.280651	838	403	1241	0.782421	0.202212	0.439164	812	3848	4660	0.524754	0.111269	0.344205	0.354673	0.0651345
18S	652	U	421	1200	1621	0.14615	0	0	1731	1061	2792	0.223046	0	0	1594	9268	10862	0.333816	0	0	0	0
18S	653	A	335	1047	1382	0.101776	0	0.0924348	1369	915	2284	0.00653538	0	0.00649577	1109	7832	8941	0.0998559	0	0	0.0329768	0.0421267
18S	654	A	386	1292	1678	0.00426841	0	0	1918	787	2705	0.14483	0	0	1278	8261	9539	0.117877	0	0	0	0
18S	655	A	338	1521	1859	0.0183453	0	0.0180243	1438	1538	2976	0.18871	0	0	765	13558	14323	0.417647	0	0	0.0060081	0.00849674
18S	656	G	597	1594	2191	0.0897101	0	0	1478	673	2151	0.188373	0	0.158575	1068	8580	9648	0.0793496	0	0	0.0528584	0.074753
18S	657	U	776	1441	2217	0.0161357	0	0	1863	1185	3048	0.170876	0	0	1157	10185	11342	0.242397	0	0	0	0
18S	658	U	1082	1678	2760	0.145885	0	0	2246	1568	3814	0.335978	0	0	1386	9816	11202	0.261279	0	0	0	0
18S	659	G	510	1028	1538	0.715017	0.127366	0.417073	900	905	1805	0.508829	0.0926698	0.337358	565	5335	5900	0.366621	0	0.268302	0.340911	0.0607877
18S	660	C	1389	1783	3172	0.183142	0	0	1403	1123	2526	0.0498483	0	0.0474993	1167	5953	7120	0.00507888	0	0.00505392	0.0175178	0.0213003
18S	661	U	2209	1500	3709	0.290299	0	0	1766	1218	2984	0.138481	0	0	1279	6717	7996	0.220053	0	0	0	0
18S	662	G	1527	226	1753	0.59694	0	0.373936	842	878	1720	0.482697	0	0.325681	703	2446	3149	0.7926	0.108401	0.442229	0.380615	0.0478144
18S	663	C	2696	623	3319	0.219505	0	0	1412	1138	2550	0.0687007	0	0	1058	3666	4724	0.016642	0	0	0	0
18S	664	A	3574	718	4292	0.437001	0	0	1646	1486	3132	0.305728	0	0	1383	2165	3548	0.10896	0	0.0982794	0.0327598	0.0463294
18S	665	G	2225	630	2855	0.14902	0	0	1034	1241	2275	0.0825132	0	0	894	1009	1903	0.774446	0.091304	0.436573	0.145524	0.205802
18S	666	U	2157	593	2750	0.159162	0	0	1081	1756	2837	0.316514	0	0	789	1208	1997	0.490424	0	0.32916	0.10972	0.155168
18S	667	U	1819	792	2611	0.204356	0	0	1007	1406	2413	0.235216	0	0	942	1209	2151	0.192348	0	0.161382	0.0537939	0.0760761
18S	668	A	169	13	182	10.563	0.787509	0.913949	97	20	117	15.5522	0.86848	0.940066	69	108	177	12.4064	0.817313	0.925797	0.926604	0.0106776	1
18S	669	A	1456	232	1688	0.0553845	0	0.0525075	875	449	1324	0.317535	0	0.241145	794	755	1549	0.346122	0	0.257248	0.183634	0.0929529
18S	670	A	1327	268	1595	0.0181774	0	0	960	418	1378	0.235299	0	0.190591	823	893	1716	0.113505	0	0.101989	0.0975267	0.0778726
18S	671	A	880	181	1061	0.26809	0	0.211569	862	376	1238	0.346633	0	0.257561	665	1478	2143	0.191729	0	0	0.156377	0.112158
18S	672	A	924	115	1039	0.114402	0	0.102746	1054	491	1545	0.0622682	0	0.0586539	799	1837	2636	0.3745	0	0	0.0538	0.0420861
18S	673	G	641	97	738	0.398527	0	0.285238	723	683	1406	0.180479	0	0.152978	431	2202	2633	0.384329	0	0	0.146072	0.11655
18S	674	C	1098	203	1301	0.365805	0	0	1030	412	1442	0.193301	0	0.162083	808	936	1744	0.0709583	0	0	0.0540275	0.0764065
18S	675	U	543	238	781	0.109221	0	0.0985804	840	800	1640	0.0936692	0	0.0856945	499	687	1186	0.404456	0	0.288153	0.157476	0.0925524
18S	676	C	493	314	807	0.0459571	0	0.0439899	1340	1258	2598	0.303446	0	0	766	1036	1802	0.145899	0	0	0.0146633	0.020737
18S	677	G	161	182	343	1.44299	0.196207	0.591369	390	1899	2289	0.199583	0	0	275	461	736	1.11141	0.201952	0.526722	0.372697	0.264855
18S	678	U	176	227	403	1.17244	0.0894204	0.540304	504	1652	2156	0.0805903	0	0	395	889	1284	0.113558	0	0.102049	0.214118	0.234381
18S	679	A	128	462	590	0.546306	0	0.353684	366	1798	2164	0.0743957	0	0	361	1327	1688	0.251779	0	0	0.117895	0.166728
18S	680	G	35	490	525	0.859316	0.0533702	0.462641	87	2447	2534	0.237931	0	0	88	581	669	0.850663	0.0681242	0.460024	0.307555	0.217477
18S	681	U	60	523	583	0.816457	0.123371	0.449902	101	752	853	1.47671	0.230003	0.596521	93	694	787	0.495685	0	0.331692	0.459371	0.108323
18S	682	U	96	1901	1997	0.469792	0	0	144	2780	2924	0.378431	0	0	100	1534	1634	0.346293	0	0	0	0
18S	683	G	23	723	746	0.952462	0	0.488161	23	472	495	3.0705	0.415982	0.754704	14	717	731	0.582286	0	0.368321	0.537062	0.161486
18S	684	G	120	1777	1897	0.207025	0	0	113	3495	3608	0.564167	0	0	69	1815	1884	0.437235	0	0	0	0
18S	685	A	44	1665	1709	0.0291488	0	0	53	1674	1727	0.0197338	0	0	49	865	914	0.337243	0	0.252399	0.0841331	0.118982
18S	686	U	48	1055	1103	0.694314	0	0.41001	36	916	952	0.735922	0	0.424194	42	285	327	2.87656	0.428829	0.742623	0.525609	0.153562
18S	687	C	71	1931	2002	0.0278416	0	0.0271006	98	1509	1607	0.0969458	0	0	77	1040	1117	0.0851123	0	0.0785011	0.0352006	0.0325557
18S	688	U	79	2546	2625	0.207561	0	0	103	1003	1106	0.328505	0	0.247443	70	1075	1145	0.0708842	0	0.0662462	0.104563	0.104588
18S	689	U	44	4067	4111	0.533266	0	0	87	1468	1555	0.130241	0	0	43	1518	1561	0.247845	0	0	0	0
18S	690	G	72	1921	1993	0.0852613	0	0.0785993	118	1105	1223	0.204375	0	0.169809	52	1436	1488	0.175047	0	0	0.0828029	0.0693881
18S	691	G	151	1189	1340	0.601549	0	0.37578	259	818	1077	0.313255	0	0.238702	117	2131	2248	0.493024	0	0	0.204827	0.15527
18S	692	G	124	1776	1900	0.0463966	0	0.0443617	234	437	671	1.15146	0.191094	0.535569	165	841	1006	0.29061	0	0.225346	0.268426	0.202835
18S	693	A	143	4561	4704	0.666572	0	0	269	730	999	0.450922	0	0.310998	188	711	899	0.493025	0.0429473	0.330465	0.213821	0.151403
18S	694	G	139	770	909	1.02935	0.0839452	0.507507	192	829	1021	0.425734	0	0.298812	217	537	754	0.889728	0.144239	0.471153	0.425824	0.0910292
18S	695	C	136	1244	1380	0.154469	0	0.133885	245	2145	2390	0.424337	0	0	221	1018	1239	0.163925	0	0.140936	0.0916069	0.0648398
18S	696	G	214	523	737	0.91093	0	0.477033	366	2208	2574	0.464932	0	0	446	950	1396	0.045717	0	0.0437483	0.173594	0.215306
18S	697	G	381	300	681	0.903454	0	0.475005	651	1471	2122	0.303737	0	0	1057	714	1771	0.142074	0	0	0.158335	0.22392
18S	698	G	568	93	661	0.832259	0	0.4546	501	423	924	0.768096	0.0539331	0.434686	839	377	1216	0.319027	0	0.242016	0.377101	0.0958647
18S	699	C	435	249	684	0.569538	0	0.363208	389	819	1208	0.30829	0	0.235792	736	407	1143	0.423514	0	0.297696	0.298899	0.052024
18S	700	G	778	202	980	0.200702	0	0	714	331	1045	0.477395	0	0.323342	2257	201	2458	0.402214	0	0	0.107781	0.152425
18S	701	G	924	161	1085	0.337712	0	0	1665	257	1922	0.284168	0	0	2065	191	2256	0.349289	0	0	0	0
18S	702	G	810	53	863	0.238709	0	0	1401	101	1502	0.154129	0	0	1617	85	1702	0.151223	0	0	0	0
18S	703	C	953	102	1055	0.460459	0	0	1856	181	2037	0.492885	0	0	2708	73	2781	0.574199	0	0	0	0
18S	704	G	682	77	759	0.295614	0	0	1373	128	1501	0.37729	0	0	1586	73	1659	0.317784	0	0	0	0
18S	705	G	165	34	199	1.64344	0.366729	0.622884	436	55	491	0.934214	0.182104	0.483502	295	24	319	2.49187	0.414076	0.71426	0.606882	0.0948836
18S	706	U	90	49	139	2.27278	0.375645	0.695968	244	90	334	1.50557	0.235651	0.601606	162	45	207	3.61314	0.462082	0.784045	0.693873	0.074495
18S	707	C	155	22	177	1.12772	0.0476689	0.531415	318	89	407	0.776743	0.00832406	0.437776	310	36	346	1.09238	0	0.522795	0.497329	0.0422569
18S	708	C	84	28	112	1.74887	0.072385	0.638269	165	112	277	1.15348	0.0166722	0.536531	183	65	248	1.20968	0	0.548443	0.574414	0.0454131
18S	709	G	56	22	78	2.2955	0.0359486	0.699242	131	74	205	1.48015	0	0.597969	55	16	71	5.00231	0	0.83533	0.710847	0.0972492
18S	710	C	99	84	183	0.0525362	0	0.050173	167	93	260	0.524606	0	0.34496	83	23	106	1.45556	0	0.595025	0.330053	0.222684
18S	711	C	116	101	217	0.296585	0	0	302	142	444	0.315406	0	0	94	43	137	0.26715	0	0.21204	0.07068	0.0999566
18S	712	G	54	36	90	0.829426	0.0713304	0.45612	92	64	156	1.12456	0.235933	0.530905	43	24	67	1.79739	0.21068	0.645919	0.544315	0.078063
18S	713	C	120	162	282	0.495053	0	0	229	124	353	0.134212	0	0	85	66	151	0.251608	0	0.20209	0.0673634	0.0952662
18S	714	G	92	70	162	0.00436265	0	0.00437039	171	108	279	0.115794	0	0.10411	85	37	122	0.750587	0.0194414	0.430764	0.179748	0.182106
18S	715	A	70	99	169	0.0186928	0	0	161	273	434	0.326897	0	0	94	75	169	0.435098	0	0.304431	0.101477	0.14351
18S	716	G	85	73	158	0.14731	0	0.129103	147	235	382	0.191065	0	0	66	162	228	0.34983	0	0.260007	0.129704	0.106148
18S	717	G	30	40	70	1.79218	0.302872	0.64511	104	108	212	0.599687	0.0615084	0.375981	68	162	230	0.622848	0.0409916	0.384826	0.468639	0.124836
18S	718	C	46	105	151	0.342471	0	0.256361	137	263	400	0.20726	0	0	84	387	471	0.161064	0	0	0.0854537	0.12085
18S	719	G	39	71	110	1.41532	0.0659062	0.588169	89	129	218	0.908473	0	0.477163	49	264	313	0.759236	0	0.432354	0.499229	0.065497
18S	720	A	10	306	316	0.000806169	0	0	65	240	305	0.746042	0	0.428077	30	553	583	0.172546	0	0.14737	0.191816	0.177565
18S	721	G	23	168	191	1.018	0	0.505765	55	159	214	1.94269	0.157361	0.66122	38	561	599	0.311093	0	0.237579	0.468188	0.17498
18S	722	C	17	339	356	0.201276	0	0.167943	60	376	436	0.594355	0	0.373323	35	1004	1039	0.181506	0	0	0.180422	0.152664
18S	723	C	48	203	251	0.981834	0.0691319	0.496411	233	262	495	0.563284	0	0.360786	99	723	822	0.193776	0	0.162487	0.339895	0.137122
18S	724	A	24	387	411	0.319444	0	0.242551	79	317	396	1.24352	0.155934	0.554895	39	436	475	1.38494	0.198142	0.581215	0.459554	0.15382
18S	725	C	54	970	1024	0.500195	0	0	167	1389	1556	0.467373	0	0	88	1955	2043	0.495254	0	0	0	0
18S	726	C	95	1170	1265	0.598552	0	0	271	2072	2343	0.660405	0	0	151	2171	2322	0.544899	0	0	0	0
18S	727	G	85	570	655	0.120393	0	0	250	902	1152	0.169384	0	0	163	767	930	0.322616	0	0.244121	0.0813736	0.11508
18S	728	C	97	587	684	0.180373	0	0	205	941	1146	0.165872	0	0	201	1057	1258	0.0713706	0	0	0	0
18S	729	C	104	474	578	0.0683746	0	0	158	709	867	0.100819	0	0.0916816	218	972	1190	0.0591473	0	0	0.0305605	0.0432191
18S	730	C	95	474	569	0.112144	0	0	102	889	991	0.0939068	0	0	232	1106	1338	0.206597	0	0	0	0
18S	731	G	45	263	308	0.56566	0.043622	0.36204	147	502	649	0.36212	0	0.266151	159	848	1007	0.036045	0	0.0348243	0.221005	0.137347
18S	732	U	22	243	265	0.52736	0	0.346127	107	494	601	0.283407	0	0.22111	75	814	889	0.0285768	0	0.0278132	0.19835	0.130944
18S	733	C	48	252	300	0.0559985	0	0.0531963	130	472	602	0.0341994	0	0.0331216	143	650	793	0.00962776	0	0	0.0287726	0.021934
18S	734	C	47	179	226	0.244885	0	0.197412	86	402	488	0.148375	0	0.129435	131	301	432	0.793046	0.177899	0.44286	0.256569	0.134619
18S	735	C	21	114	135	0.85531	0.123671	0.462841	98	280	378	0.369716	0.0125442	0.270442	254	201	455	0.60095	0.0579359	0.375886	0.369723	0.0786672
18S	736	C	45	149	194	0.0903704	0	0.0832721	204	294	498	0.0509018	0	0	470	291	761	0.133785	0	0	0.0277574	0.0392548
18S	737	G	22	83	105	0.85021	0.186668	0.461876	80	289	369	0.26973	0	0.212884	217	154	371	0.914038	0.11425	0.478216	0.384325	0.121411
18S	738	C	25	76	101	0.757407	0.0755668	0.433398	93	170	263	0.744781	0.107209	0.427791	196	136	332	1.09199	0.131091	0.522737	0.461309	0.0434968
18S	739	C	56	94	150	0.0764533	0	0.071463	104	121	225	0.999115	0.151252	0.500887	415	66	481	0.392254	0	0.282161	0.284837	0.175322
18S	740	C	124	92	216	0.327291	0	0	160	151	311	0.419623	0	0.296256	631	54	685	0.0589731	0	0	0.0987521	0.139657
18S	741	C	164	44	208	0.317597	0	0	453	118	571	0.255692	0	0	927	60	987	0.380004	0	0	0	0
18S	742	U	117	42	159	0.0613194	0	0	440	166	606	0.258649	0	0	805	58	863	0.282279	0	0	0	0
18S	743	U	142	32	174	0.172254	0	0	605	208	813	0.459732	0	0	1471	68	1539	0.669697	0	0	0	0
18S	744	G	26	13	39	3.19667	0.520337	0.76628	189	91	280	0.950613	0.0644648	0.488231	373	34	407	0.551906	0	0.356194	0.536902	0.170918
18S	745	C	61	34	95	0.777662	0.137725	0.440042	206	111	317	0.906219	0.0911966	0.476187	320	73	393	0.570474	0	0.363837	0.426689	0.0468283
18S	746	C	77	74	151	0.0835526	0	0.0775809	366	130	496	0.256003	0	0.20415	239	135	374	0.562104	0	0.360453	0.214061	0.115694
18S	747	U	86	77	163	0.0447832	0	0.0431153	336	207	543	0.250429	0	0.200569	90	117	207	1.77895	0.220946	0.641262	0.294982	0.253154
18S	748	C	119	83	202	0.168747	0	0	519	209	728	0.0372809	0	0	173	112	285	0.875486	0	0.467677	0.155892	0.220465
18S	749	U	97	57	154	0.186165	0	0.157805	419	184	603	0.30092	0	0.231608	231	114	345	0.555845	0	0.357927	0.249113	0.0826319
18S	750	C	184	79	263	0.288468	0	0	942	169	1111	0.277788	0	0	566	131	697	0.254903	0	0	0	0
18S	751	G	199	59	258	0.133848	0	0	955	236	1191	0.228906	0	0	496	78	574	0.184	0	0.155634	0.051878	0.0733666
18S	752	G	86	20	106	1.88297	0.149133	0.65526	387	202	589	0.913936	0.142974	0.47794	252	72	324	1.87371	0.120485	0.652717	0.595305	0.0829965
18S	753	C	111	187	298	0.27696	0	0.21746	924	162	1086	0.166595	0	0.142917	452	152	604	1.03153	0	0.508174	0.289517	0.15758
18S	754	G	115	32	147	2.31674	0.285083	0.699925	817	99	916	0.602217	0.0847658	0.376121	525	75	600	1.55073	0.221005	0.608352	0.561466	0.136287
18S	755	C	213	32	245	1.47543	0.216481	0.59701	1274	104	1378	0.202224	0	0.16831	821	221	1042	0.811708	0.126752	0.448272	0.40453	0.177728
18S	756	C	365	18	383	0.927517	0.174293	0.481849	1499	83	1582	0.11912	0	0.106501	1197	422	1619	0.327106	0	0.246595	0.278315	0.154868
18S	757	C	581	22	603	0.41915	0.0790253	0.295698	1901	55	1956	0.0728666	0	0	2180	357	2537	0.0907758	0	0	0.098566	0.139393
18S	758	C	1136	21	1157	0.137699	0	0	2127	80	2207	0.10541	0	0	3334	217	3551	0.2966	0	0	0	0
18S	759	C	1521	35	1556	0.320395	0	0	3103	114	3217	0.402455	0	0	4430	368	4798	0.479975	0	0	0	0
18S	760	U	1194	38	1232	0.0325403	0	0	2464	136	2600	0.23127	0	0	3045	360	3405	0.19876	0	0	0	0
18S	761	C	1677	76	1753	0.30629	0	0	3515	136	3651	0.492497	0	0	4370	545	4915	0.484353	0	0	0	0
18S	762	G	1721	25	1746	0.224715	0	0	1141	169	1310	0.588567	0	0.37068	2443	460	2903	0.0656336	0	0	0.12356	0.17474
18S	763	A	1494	37	1531	0.0151436	0	0	933	132	1065	0.937857	0.0590713	0.4842	1664	422	2086	0.287169	0	0.223184	0.235795	0.197875
18S	764	U	2435	148	2583	0.411541	0	0	3050	280	3330	0.466633	0	0	2695	559	3254	0.26339	0	0	0	0
18S	765	G	518	25	543	2.38607	0.404037	0.705055	528	131	659	2.12412	0.332584	0.68024	532	202	734	2.35253	0.426932	0.702003	0.695766	0.0110489
18S	766	C	873	78	951	0.954073	0.149637	0.488511	698	137	835	1.32174	0.16997	0.569583	719	392	1111	0.916287	0.101936	0.478382	0.512159	0.040815
18S	767	U	878	59	937	1.09729	0.245941	0.52346	845	172	1017	0.846616	0.0542423	0.458713	565	253	818	1.44541	0.204295	0.591366	0.524513	0.0541603
18S	768	C	2301	85	2386	0.224573	0	0	1535	218	1753	0.00344609	0	0.00343621	1626	186	1812	0.0480726	0	0	0.0011454	0.00161984
18S	769	U	2437	75	2512	0.282327	0	0	1690	306	1996	0.116041	0	0	1542	251	1793	0.0860894	0	0	0	0
18S	770	U	2886	56	2942	0.420074	0	0	2262	365	2627	0.336568	0	0	1998	340	2338	0.335362	0	0	0	0
18S	771	A	2411	70	2481	0.336512	0	0	2226	497	2723	0.382163	0	0	1555	199	1754	0.120412	0	0	0	0
18S	772	G	2170	48	2218	0.246107	0	0	1436	324	1760	0.14134	0	0.123899	1009	155	1164	0.578045	0	0.366504	0.163467	0.152218
18S	773	C	2160	93	2253	0.291871	0	0	1311	384	1695	0.264262	0	0.209122	1105	414	1519	0.313348	0	0.238707	0.149276	0.106243
18S	774	U	1354	193	1547	0.0322208	0	0.0312346	1487	759	2246	0.012644	0	0	1653	569	2222	0.0310741	0	0.0301508	0.0204618	0.0144754
18S	775	G	136	29	165	8.30455	0.747511	0.893104	254	807	1061	1.19556	0.177665	0.54477	537	576	1113	1.31694	0.176993	0.568616	0.66883	0.158884
18S	776	A	64	332	396	2.35668	0.297687	0.702613	89	1468	1557	0.439574	0	0.305486	561	1077	1638	0.656762	0.0221957	0.396559	0.46822	0.169861
18S	777	G	137	595	732	0.559148	0	0.358938	445	1576	2021	0.0901418	0	0.0827256	459	1153	1612	0.957884	0.137402	0.489399	0.310354	0.169541
18S	778	U	111	1303	1414	0.339513	0	0	343	4204	4547	0.591957	0	0	592	4221	4813	0.372892	0	0	0	0
18S	779	G	41	999	1040	0.15896	0	0	172	2687	2859	0.290583	0	0	341	3745	4086	0.16606	0	0	0	0
18S	780	U	31	1284	1315	0.406206	0	0	123	3098	3221	0.408842	0	0	471	6197	6668	0.496948	0	0	0	0
18S	781	C	48	116	164	4.57852	0.48418	0.821634	165	573	738	1.84257	0.237936	0.648514	823	1923	2746	0.536023	0	0.349051	0.606399	0.195216
18S	782	C	97	417	514	0.89329	0.0455053	0.472303	222	700	922	1.2289	0.148861	0.551617	1700	1376	3076	0.509024	0	0.337393	0.453771	0.088433
18S	783	C	289	753	1042	0.0560989	0	0	658	1642	2300	0.202327	0	0	5180	2350	7530	0.427236	0	0	0	0
18S	784	G	56	541	597	0.973467	0.0894689	0.493696	218	940	1158	0.657262	0.0295915	0.396802	1803	558	2361	1.17592	0.155063	0.540529	0.477009	0.0598512
18S	785	C	72	627	699	0.992762	0.0379133	0.498541	355	1194	1549	0.126172	0	0.1121	2672	1192	3864	0.283013	0	0.220629	0.27709	0.162737
18S	786	G	79	1278	1357	0.260072	0	0.206515	307	829	1136	0.661634	0	0.398394	2922	1163	4085	0.242998	0	0.195532	0.266814	0.0931491
18S	787	G	185	1470	1655	0.193304	0	0.162072	588	1215	1803	0.03661	0	0.0353359	6303	2107	8410	0.469791	0	0	0.0658028	0.0695847
18S	788	G	163	1594	1757	0.297086	0	0.229142	604	1296	1900	0.0791513	0	0.0733817	5916	1999	7915	0.429553	0	0	0.100841	0.0955406
18S	789	G	175	1167	1342	1.01905	0.162572	0.504905	594	894	1488	0.606126	0.089479	0.377542	2255	1013	3268	0.543047	0	0.352002	0.411483	0.0668771
18S	790	C	535	2356	2891	0.0321577	0	0	1227	928	2155	0.15253	0	0.132397	3309	1603	4912	0.0888595	0	0	0.0441324	0.0624126
18S	791	C	1649	2850	4499	0.388598	0	0	1185	1302	2487	0.0186317	0	0.0182981	2533	1137	3670	0.201165	0	0.167513	0.0619371	0.0750264
18S	792	C	2501	3845	6346	0.57209	0	0	1958	2363	4321	0.410795	0	0	3393	2137	5530	0.268214	0	0	0	0
18S	793	G	1732	2184	3916	0.253581	0	0	1728	1344	3072	0.122266	0	0	2306	721	3027	0.305956	0	0.234336	0.0781121	0.110467
18S	794	A	1595	1291	2886	0.041531	0	0.0398882	1632	1274	2906	0.0353553	0	0	2389	478	2867	0.232907	0	0.188962	0.0762835	0.0813231
18S	795	A	2604	1806	4410	0.365354	0	0	2737	2083	4820	0.444963	0	0	3985	560	4545	0.314931	0	0	0	0
18S	796	G	1354	1161	2515	0.163416	0	0.14051	2245	1057	3302	0.122226	0	0	1756	241	1997	0.660772	0.0036557	0.39799	0.1795	0.164801
18S	797	C	215	87	302	9.02934	0.741723	0.900589	488	116	604	4.28028	0.554902	0.81087	417	170	587	4.85121	0.567399	0.829336	0.846932	0.0386831	1
18S	798	G	2092	659	2751	0.038897	0	0	3439	753	4192	0.351647	0	0	3874	308	4182	0.248655	0	0	0	0
18S	799	U	57	36	93	29.2051	0.907634	0.967234	124	29	153	18.6824	0.856257	0.949506	177	26	203	16.9808	0.852387	0.944643	0.953794	0.0097083	1
18S	800	U	2002	443	2445	0.0760062	0	0.0706642	2456	796	3252	0.201465	0	0	2749	565	3314	0.0897536	0	0.0823842	0.0510161	0.0363898
18S	801	U	2678	570	3248	0.20395	0	0	3024	797	3821	0.368882	0	0	3194	2512	5706	0.384347	0	0	0	0
18S	802	A	1954	237	2191	0.213377	0	0.17592	1713	1345	3058	0.264745	0	0	1363	1682	3045	0.275954	0	0.216328	0.130749	0.093914
18S	803	C	2593	149	2742	0.0354235	0	0	1355	1345	2700	0.220137	0	0	2647	2284	4931	0.22589	0	0	0	0
18S	804	U	3654	523	4177	0.375078	0	0	1193	989	2182	0.0428361	0	0	3229	2427	5656	0.309326	0	0	0	0
18S	805	U	3795	578	4373	0.417363	0	0	1087	720	1807	0.0283001	0	0.0275361	2967	2133	5100	0.241676	0	0	0.0091787	0.0129806
18S	806	U	3678	436	4114	0.372113	0	0	1110	809	1919	0.0820891	0	0	2847	3350	6197	0.391981	0	0	0	0
18S	807	G	2020	147	2167	0.218496	0	0.179384	631	355	986	0.631521	0.124488	0.387315	1718	1468	3186	0.226507	0	0.184724	0.250474	0.0967857
18S	808	A	1631	92	1723	0.427307	0.00995683	0.299502	654	88	742	0.84099	0.155361	0.457148	1499	1481	2980	0.204652	0	0.169932	0.308861	0.117442
18S	809	A	1499	325	1824	0.286752	0	0.222944	696	198	894	0.331161	0	0.248985	1476	1232	2708	0.27286	0.0130504	0.21443	0.228786	0.0146994
18S	810	A	1323	526	1849	0.247345	0	0.198383	663	226	889	0.335581	0	0.251473	1750	1149	2899	0.184877	0	0.156076	0.201978	0.0390286
18S	811	A	1300	527	1827	0.175207	0	0.149155	546	261	807	0.519609	0	0.342215	1279	936	2215	0.547969	0	0.354096	0.281822	0.0939348
18S	812	A	840	453	1293	0.638588	0.0245769	0.389902	464	310	774	0.814337	0	0.449154	1161	1174	2335	0.503453	0	0.33496	0.391339	0.0466305
18S	813	A	865	372	1237	0.668264	0.119589	0.400769	295	246	541	1.77987	0.252901	0.640696	904	1175	2079	0.690721	0.0924054	0.408653	0.483372	0.111291
18S	814	U	706	309	1015	1.22972	0.278759	0.551758	272	249	521	2.37035	0.403116	0.703695	678	1434	2112	0.933875	0.132545	0.483022	0.579491	0.0921992
18S	815	U	2013	428	2441	0.119938	0	0	907	491	1398	0.315551	0	0.239993	1352	1263	2615	0.623556	0.0149626	0.384158	0.20805	0.15845
18S	816	A	2644	1163	3807	0.462952	0	0	2225	1135	3360	0.472594	0	0	2620	4829	7449	0.483931	0	0	0	0
18S	817	G	1588	559	2147	0.061168	0	0.0576675	1986	688	2674	0.215256	0	0	1459	3440	4899	0.131111	0	0	0.0192225	0.0271847
18S	818	A	1912	1096	3008	0.236542	0	0	2274	2063	4337	0.49458	0	0	1901	4674	6575	0.347633	0	0	0	0
18S	819	G	1022	1384	2406	0.00945852	0	0.00937376	989	680	1669	0.618383	0	0.382241	1034	2802	3836	0.212562	0	0.175338	0.188984	0.152528
18S	820	U	1229	3037	4266	0.477744	0	0	1472	2155	3627	0.260036	0	0	1397	9660	11057	0.658108	0	0	0	0
18S	821	G	391	570	961	1.71804	0.317069	0.63233	346	1258	1604	0.967165	0.145945	0.49181	389	2178	2567	0.805417	0	0.446208	0.523449	0.0792092
18S	822	U	320	1250	1570	0.536615	0	0.349364	264	1257	1521	1.11421	0.181441	0.527173	251	1421	1672	1.69481	0.221885	0.629056	0.501864	0.115578
18S	823	U	508	1359	1867	0.328099	0	0.247144	688	2964	3652	0.197603	0	0	478	1882	2360	0.708692	0	0.41486	0.220668	0.170397
18S	824	C	827	2788	3615	0.343851	0	0	988	3729	4717	0.409244	0	0	732	4438	5170	0.332858	0	0	0	0
18S	825	A	526	1622	2148	0.308691	0	0.235962	648	2648	3296	0.156085	0	0	404	2246	2650	0.300817	0	0.23132	0.15576	0.110156
18S	826	A	625	1160	1785	0.608946	0	0.378607	721	2910	3631	0.267404	0	0	411	2261	2672	0.222164	0	0.181835	0.186814	0.154606
18S	827	A	602	1321	1923	0.480919	0	0.324858	839	3469	4308	0.451966	0	0	384	2320	2704	0.0748532	0	0.0696643	0.131507	0.139646
18S	828	G	316	589	905	2.48034	0.269491	0.712898	614	920	1534	0.644133	0.0612555	0.391932	374	1801	2175	0.375812	0	0.273248	0.459359	0.185711
18S	829	C	517	5570	6087	0.538217	0	0	437	1310	1747	0.343987	0	0.256054	207	2795	3002	0.0001924	0	0.000192427	0.0854155	0.12066
18S	830	A	483	3084	3567	0.115228	0	0	319	1542	1861	0.0990094	0	0.0901337	187	2313	2500	0.209032	0	0.172949	0.0876943	0.0706273
18S	831	G	233	7117	7350	0.642747	0	0	144	1063	1207	0.493837	0.0127069	0.330766	114	3085	3199	0.129934	0	0	0.110255	0.155925
18S	832	G	278	993	1271	1.5454	0	0.607321	144	899	1043	0.531843	0	0.347409	136	2324	2460	0.133708	0	0.117981	0.35757	0.199902
18S	833	C	231	2070	2301	0.32911	0	0.247698	252	821	1073	0.296358	0	0.228773	223	4646	4869	0.506019	0	0	0.158823	0.112571
18S	834	C	297	2180	2477	0.207318	0	0.171775	342	612	954	0.283711	0	0.221189	439	2322	2761	0.079222	0	0	0.130988	0.094794
18S	835	C	440	4215	4655	0.435398	0	0	684	816	1500	0.253823	0	0	1031	2425	3456	0.341491	0	0	0	0
18S	836	G	242	1269	1511	0.765851	0	0.433863	350	419	769	0.512655	0.0907422	0.339202	448	997	1445	0.584962	0.0439146	0.369231	0.380766	0.0394966
18S	837	A	213	1542	1755	0.485624	0	0.327007	311	581	892	0.254062	0.0144936	0.202773	502	1396	1898	0.0849921	0	0.0783723	0.202717	0.101505
18S	838	G	379	933	1312	0.90462	0.0215368	0.475151	413	438	851	0.372457	0.0520641	0.271612	521	481	1002	0.976094	0.121803	0.494201	0.413655	0.10074
18S	839	C	1051	1212	2263	0.168168	0	0.144014	337	767	1104	0.0624334	0	0.0588146	465	710	1175	0.544114	0	0.352573	0.185134	0.123401
18S	840	C	1795	795	2590	0.0626013	0	0.0589347	251	1280	1531	0.254054	0	0	504	1331	1835	0.164191	0	0	0.0196449	0.0277821
18S	841	G	650	307	957	2.19107	0.355176	0.68685	212	864	1076	0.11759	0	0.105305	202	297	499	2.18296	0.380155	0.686258	0.492804	0.274004
18S	842	C	1237	921	2158	0.392049	0.026184	0.281728	144	1083	1227	0.0241223	0	0	540	593	1133	0.271654	0	0.213771	0.165166	0.12004
18S	843	C	4233	475	4708	0.392754	0	0	230	1067	1297	0.0697141	0	0	938	522	1460	0.0510457	0	0	0	0
18S	844	U	3961	467	4428	0.330712	0	0	240	1596	1836	0.372334	0	0	576	1198	1774	0.266009	0	0	0	0
18S	845	G	4730	606	5336	0.45729	0	0	267	1010	1277	0.0312554	0	0	855	506	1361	0.000595529	0	0	0	0
18S	846	G	3400	332	3732	0.20787	0	0	309	707	1016	0.207189	0	0.171769	911	1081	1992	0.375654	0	0	0.0572564	0.0809727
18S	847	A	2469	438	2907	0.0094261	0	0	263	569	832	0.456903	0.048825	0.313871	738	627	1365	0.0896535	0	0	0.104624	0.14796
18S	848	U	2611	1181	3792	0.291373	0	0	414	1071	1485	0.236638	0	0	1052	863	1915	0.387671	0	0	0	0
18S	849	A	1015	706	1721	0.55211	0.0935692	0.355849	195	680	875	0.331304	0	0.24907	443	255	698	0.793054	0.184014	0.442645	0.349188	0.0791669
18S	850	C	727	712	1439	0.671613	0.0706177	0.401942	160	890	1050	0.0766572	0	0.0712622	344	340	684	0.772247	0.126067	0.436104	0.303103	0.164528
18S	851	C	776	948	1724	0.259124	0	0.205892	354	1105	1459	0.257755	0	0	617	499	1116	0.0452303	0	0.0433101	0.0830673	0.0886316
18S	852	G	370	427	797	1.66278	0.244629	0.624747	214	435	649	0.916684	0.151409	0.47865	234	284	518	1.56855	0.202007	0.611134	0.57151	0.065897
18S	853	C	551	636	1187	0.815189	0	0.449302	499	649	1148	0.183483	0	0.155151	481	345	826	0.774647	0	0.436805	0.347086	0.135815
18S	854	A	620	1336	1956	0.120201	0	0.107352	777	473	1250	0.210028	0	0.173687	774	335	1109	0.458909	0	0.314751	0.198597	0.0864828
18S	855	G	429	117	546	3.63886	0.557041	0.784739	448	273	721	1.46347	0.277243	0.594402	555	326	881	1.14924	0.214359	0.535002	0.638048	0.106523
18S	856	C	2029	131	2160	0.21289	0	0.17559	917	350	1267	0.489301	0.0528925	0.328718	934	581	1515	0.364636	0.0168461	0.267333	0.257214	0.0629224
18S	857	U	2768	166	2934	0.0302101	0	0	1382	500	1882	0.0660117	0	0.0619548	1497	801	2298	0.0375187	0	0	0.0206516	0.0292058
18S	858	A	3342	254	3596	0.104016	0	0	2003	371	2374	0.0671626	0	0	2415	735	3150	0.226454	0	0	0	0
18S	859	G	5047	111	5158	0.329741	0	0	3360	347	3707	0.386183	0	0	3700	695	4395	0.426534	0	0	0	0
18S	860	G	3999	106	4105	0.0389944	0	0	2379	541	2920	0.122173	0	0	2501	700	3201	0.0883719	0	0	0	0
18S	861	A	4511	458	4969	0.208735	0	0	3198	603	3801	0.34227	0	0	3576	712	4288	0.331896	0	0	0	0
18S	862	A	2427	1295	3722	0.152849	0	0.132614	1850	268	2118	0.305411	0	0.234043	2127	340	2467	0.293044	0	0.226702	0.197786	0.0461809
18S	863	U	2045	1929	3974	0.105331	0	0.0953149	2138	343	2481	0.125195	0	0.111305	1980	251	2231	0.499562	0.0327565	0.333238	0.179953	0.108586
18S	864	A	3466	3303	6769	0.396416	0	0	3912	280	4192	0.392238	0	0	4207	311	4518	0.317329	0	0	0	0
18S	865	A	2199	3001	5200	0.176688	0	0	2380	176	2556	0.0422804	0	0.0405806	2223	273	2496	0.316478	0	0.24047	0.0936836	0.105108
18S	866	U	1905	3272	5177	0.212626	0	0	3030	199	3229	0.269044	0	0	3899	295	4194	0.306161	0	0	0	0
18S	867	G	604	751	1355	2.14475	0.38101	0.682169	892	53	945	1.58482	0.279274	0.613377	1345	241	1586	0.981362	0.161477	0.495454	0.597	0.0771007
18S	868	G	1156	2462	3618	0.0311228	0	0.0301915	1452	431	1883	0.115204	0	0.103352	2021	988	3009	0.0523551	0	0	0.0445146	0.0433919
18S	869	A	1961	2261	4222	0.196106	0	0	2514	333	2847	0.358723	0	0	3173	980	4153	0.372971	0	0	0	0
18S	870	A	1037	2349	3386	0.0614375	0	0	1315	282	1597	0.108073	0	0.0975872	2001	567	2568	0.0330911	0	0.0320433	0.0432101	0.0406148
18S	871	U	1061	3755	4816	0.472567	0	0	1674	435	2109	0.3197	0	0	1992	969	2961	0.194632	0	0	0	0
18S	872	A	370	2280	2650	0.10715	0	0	495	310	805	0.710477	0.0424835	0.415669	1041	457	1498	0.573404	0	0.36459	0.260086	0.185087
18S	873	G	297	723	1020	1.10267	0.120009	0.524658	715	335	1050	0.0820277	0	0.075876	2034	521	2555	0.227926	0	0	0.200178	0.231523
18S	874	G	207	1450	1657	0.149933	0	0.130453	521	194	715	0.544957	0.00744815	0.353052	1122	1190	2312	0.193515	0	0	0.161168	0.14576
18S	875	A	131	526	657	1.75745	0.1961	0.637697	342	185	527	0.926326	0.07263	0.48135	670	252	922	0.964139	0.148029	0.491142	0.53673	0.0715065
18S	876	C	143	536	679	1.45688	0	0.593335	253	246	499	0.7938	0.0587587	0.443018	767	293	1060	0.467892	0	0.318956	0.45177	0.112186
18S	877	C	226	496	722	1.31426	0	0.568236	402	352	754	0.125269	0	0.111454	786	1103	1889	0.294591	0	0	0.226564	0.245846
18S	878	G	136	210	346	4.22578	0.436245	0.809087	168	149	317	1.80521	0.364484	0.644242	273	166	439	2.15725	0.39058	0.683761	0.712363	0.0702711
18S	879	C	214	408	622	2.63307	0.292587	0.725071	330	357	687	0.448014	0	0.30971	478	429	907	0.576187	0	0.365813	0.466864	0.18401
18S	880	G	998	440	1438	0.970141	0.0710674	0.492596	417	591	1008	0.124601	0	0.110893	623	327	950	0.556479	0	0.357766	0.320418	0.158051
18S	881	G	2164	252	2416	0.58312	0	0.368432	451	481	932	0.557532	0	0.358205	644	338	982	0.725568	0	0.420729	0.382455	0.0273835
18S	882	U	2699	577	3276	0.554891	0	0.356938	547	596	1143	0.657731	0	0.396975	797	379	1176	0.769678	0.00499916	0.435134	0.396349	0.0319265
18S	883	U	3728	330	4058	0.621628	0	0.383394	892	587	1479	0.677125	0	0.403904	1054	295	1349	0.974889	0.0631053	0.493828	0.427042	0.0479612
18S	884	C	5253	304	5557	0.46928	0.00293031	0.319433	1265	404	1669	0.966926	0.0666223	0.491742	1322	343	1665	1.16867	0.0489186	0.539038	0.450071	0.0943712
18S	885	U	8464	437	8901	0.0446791	0	0.0427729	2231	652	2883	0.326456	0	0.246176	2307	1406	3713	0.176429	0	0.150004	0.146318	0.0830799
18S	886	A	7556	1356	8912	0.21642	0	0.177932	2457	669	3126	0.449497	0.0179542	0.310174	2525	546	3071	0.849002	0.0740965	0.459248	0.315785	0.114915
18S	887	U	9493	6429	15922	0.315421	0	0	3128	1664	4792	0.0118877	0	0.0117505	3569	1544	5113	0.221058	0	0.181067	0.0642724	0.0827253
18S	888	U	12019	5291	17310	0.34862	0	0	3636	3155	6791	0.248362	0	0	4914	1423	6337	0.099851	0	0.0907989	0.0302663	0.042803
18S	889	U	13676	5118	18794	0.391465	0	0	3908	4693	8601	0.392103	0	0	6322	2635	8957	0.164531	0	0	0	0
18S	890	U	16785	3100	19885	0.431442	0	0	6120	5040	11160	0.543809	0	0	10218	4800	15018	0.506546	0	0	0	0
18S	891	G	10107	3527	13634	0.148411	0	0	3823	2811	6634	0.166894	0	0	5670	5851	11521	0.294651	0	0	0	0
18S	892	U	10704	3940	14644	0.275129	0	0	4398	3153	7551	0.322806	0	0	8801	6253	15054	0.49053	0	0	0	0
18S	893	U	2063	2438	4501	1.39672	0.337748	0.582817	1193	2334	3527	0.462585	0	0.31634	2826	2766	5592	0.524034	0	0.343887	0.414348	0.119655
18S	894	G	1690	2110	3800	1.51301	0.277108	0.602135	1077	3011	4088	0.10828	0	0.0977222	1920	5551	7471	0.0418927	0	0.0402134	0.24669	0.252431
18S	895	G	4755	1771	6526	0.237754	0	0.192109	597	2596	3193	0.249033	0	0.199431	3657	4049	7706	0.045791	0	0	0.130513	0.0923352
18S	896	U	5365	1215	6580	0.0389944	0	0.0375364	592	2382	2974	0.105117	0	0.0951471	3559	3110	6669	0.0161669	0	0.0159121	0.0495319	0.0334412
18S	897	U	4636	668	5304	0.106577	0	0.0963284	518	921	1439	0.854105	0.132426	0.460829	3401	1095	4496	0.337786	0	0.252538	0.269898	0.149312
18S	898	U	3249	572	3821	0.390206	0	0.280735	442	682	1124	0.964257	0.106874	0.491124	2796	1070	3866	0.371554	0	0.270951	0.347603	0.101563
18S	899	U	3329	337	3666	0.277214	0	0.217092	448	487	935	0.893768	0.148209	0.472219	2333	531	2864	0.580745	0.0379977	0.367468	0.35226	0.104709
18S	900	C	3533	376	3909	0.179025	0	0.151875	338	482	820	0.970632	0.100579	0.492853	1159	669	1828	1.36508	0.200768	0.577315	0.407348	0.183908
18S	901	G	5009	872	5881	0.283483	0	0	984	291	1275	0.0595437	0	0.0562391	5416	918	6334	0.470396	0	0	0.0187464	0.0265114
18S	902	G	2309	1028	3337	0.293496	0	0.226954	654	352	1006	0.320026	0	0.242622	2874	690	3564	0.0890167	0	0	0.156525	0.110865
18S	903	A	2389	2032	4421	0.0905523	0	0	544	392	936	0.383802	0.011328	0.277567	1885	852	2737	0.0918432	0	0.0841457	0.120571	0.116207
18S	904	A	1690	1919	3609	0.0860849	0	0.0792819	634	360	994	0.304377	0	0.233531	1833	641	2474	0.106384	0	0.0961897	0.136334	0.0690741
18S	905	C	1172	2936	4108	0.044915	0	0	600	741	1341	0.0188525	0	0.0185172	1319	781	2100	0.225623	0	0.18416	0.067559	0.082795
18S	906	U	1172	3426	4598	0.140161	0	0	717	1249	1966	0.279704	0	0	1236	1228	2464	0.007762	0	0	0	0
18S	907	G	726	1065	1791	1.50988	0.307237	0.601709	490	406	896	0.875511	0.148176	0.46709	607	856	1463	0.762105	0.0583227	0.432665	0.500488	0.0729409
18S	908	A	680	3565	4245	0.10611	0	0.0959515	477	2001	2478	0.275963	0	0	374	1556	1930	0.292036	0	0.226119	0.107357	0.0926641
18S	909	G	293	3971	4264	0.151502	0	0.131596	462	1368	1830	0.114479	0	0.10277	358	1801	2159	0.144861	0	0.126583	0.120316	0.0125746
18S	910	G	159	2028	2187	1.49978	0.238681	0.600075	187	720	907	1.54785	0.218499	0.607774	286	831	1117	1.42074	0.271987	0.58712	0.598323	0.00852244
18S	911	C	167	5544	5711	0.0489068	0	0	98	2349	2447	0.0721405	0	0	132	1686	1818	0.502963	0.0273737	0.33477	0.11159	0.157812
18S	912	C	209	5568	5777	0.0158898	0	0	145	2226	2371	0.00878302	0	0.00871019	202	2755	2957	0.0593194	0	0	0.0029034	0.00410603
18S	913	A	105	7804	7909	0.272801	0	0	99	2464	2563	0.0495536	0	0	147	3534	3681	0.204421	0	0	0	0
18S	914	U	151	13062	13213	0.541179	0	0	143	5547	5690	0.614118	0	0	172	5891	6063	0.499192	0	0	0	0
18S	915	G	155	3829	3984	0.890924	0	0.471221	107	2457	2564	0.0270998	0	0	137	2609	2746	0.389314	0	0.280294	0.250505	0.193525
18S	916	A	116	6553	6669	0.204193	0	0.169589	115	2294	2409	0.0302951	0	0.0294161	173	3316	3489	0.179	0	0.151861	0.116955	0.0623213
18S	917	U	95	6189	6284	0.38006	0	0.275426	103	1797	1900	0.327658	0	0.246892	120	2487	2607	0.894402	0.0997388	0.472224	0.331514	0.100177
18S	918	U	166	4443	4609	0.966115	0.0667796	0.491437	274	1691	1965	0.226139	0	0.184508	260	3103	3363	0.587366	0.067072	0.370095	0.34868	0.126215
18S	919	A	41	6696	6737	0.306303	0	0.234507	107	1843	1950	0.173529	0	0.147934	147	4451	4598	0.212157	0	0.175056	0.185832	0.0361554
18S	920	A	81	16691	16772	0.556705	0	0	204	2459	2663	0.229421	0	0	241	6558	6799	0.201693	0	0	0	0
18S	921	G	42	9205	9247	0.153391	0	0	175	1287	1462	0.341794	0.0379834	0.254859	179	7324	7503	0.29948	0	0	0.084953	0.120142
18S	922	A	35	16768	16803	0.607857	0	0	130	1973	2103	0.169672	0	0	192	6975	7167	0.264569	0	0	0	0
18S	923	G	61	9392	9453	0.290383	0	0	130	1593	1723	0.0488786	0	0	291	11495	11786	0.61795	0	0	0	0
18S	924	G	84	5007	5091	0.249688	0	0.199832	194	1483	1677	0.0953781	0	0	376	6358	6734	0.297146	0	0	0.0666106	0.0942015
18S	925	G	119	1338	1457	3.11638	0.364805	0.757195	221	1041	1262	0.141717	0	0.124213	428	4945	5373	0.186956	0	0	0.293802	0.331568
18S	926	A	100	1824	1924	1.62993	0.0423202	0.619885	137	851	988	0.412471	0	0.29223	294	1098	1392	2.02031	0.376588	0.669067	0.52706	0.16726
18S	927	C	87	3880	3967	0.115107	0	0	149	2130	2279	0.509678	0	0	197	1052	1249	1.8147	0.252202	0.644906	0.214969	0.304012
18S	928	G	48	566	614	3.98045	0.113142	0.799476	123	426	549	1.27107	0.223327	0.560127	168	1038	1206	1.37997	0.0273474	0.580028	0.646544	0.108444
18S	929	G	103	130	233	7.74872	0.496498	0.88613	130	225	355	2.47163	0.370366	0.712527	161	519	680	2.63407	0	0.725119	0.774592	0.0790367	1
18S	930	C	183	356	539	1.68955	0.0473706	0.628623	305	253	558	1.10286	0.107619	0.524904	278	280	558	2.3642	0	0.703127	0.618885	0.0730841
18S	931	C	194	983	1177	0.00160347	0	0	423	379	802	0.476214	0	0.322864	286	349	635	1.71813	0	0.632466	0.318443	0.258222
18S	932	G	578	357	935	0.340076	0	0.253976	1294	314	1608	0.27949	0	0	647	205	852	0.98278	0.126632	0.495951	0.249976	0.202491
18S	933	G	441	203	644	1.15657	0	0.536687	905	189	1094	0.225662	0	0.184252	759	280	1039	0.801774	0.139985	0.445229	0.388723	0.149326
18S	934	G	510	202	712	0.965576	0.107612	0.491594	905	125	1030	0.379901	0	0.275504	1353	178	1531	0.337699	0.0330947	0.252571	0.33989	0.107679
18S	935	G	1127	207	1334	0.261398	0	0.207352	1913	132	2045	0.224601	0	0	3221	117	3338	0.331154	0	0	0.0691174	0.0977467
18S	936	G	914	94	1008	0.891334	0.0582374	0.47152	973	104	1077	0.714626	0.0169379	0.417008	2470	88	2558	0.00898354	0	0.00890701	0.299145	0.206432
18S	937	C	1910	197	2107	0.0701139	0	0	1818	241	2059	0.0803937	0	0	4135	136	4271	0.365548	0	0	0	0
18S	938	A	2569	106	2675	0.247164	0	0	1743	146	1889	0.0660788	0	0.0620138	3552	51	3603	0.172173	0	0	0.0206713	0.0292336
18S	939	U	3434	107	3541	0.429045	0	0	2364	175	2539	0.209654	0	0	2652	205	2857	0.132462	0	0.117005	0.0390016	0.0551565
18S	940	U	2804	54	2858	0.237826	0	0	2234	220	2454	0.150346	0	0	2619	234	2853	0.179872	0	0.152496	0.050832	0.0718873
18S	941	C	5092	119	5211	0.637638	0	0	4171	236	4407	0.580019	0	0	5069	586	5655	0.465329	0	0	0	0
18S	942	G	1069	74	1143	1.02691	0.0940536	0.506858	1378	104	1482	0.452649	0	0.311747	2359	113	2472	0.347113	0	0.257749	0.358785	0.106999
18S	943	U	1463	82	1545	0.405232	0	0.288507	1919	193	2112	0.0436715	0	0	3974	312	4286	0.271171	0	0	0.0961689	0.136003
18S	944	A	1305	54	1359	0.495588	0	0.33153	1285	118	1403	0.444191	0	0.307723	2289	165	2454	0.378678	0	0.274749	0.304667	0.0232812
18S	945	U	1487	57	1544	0.178274	0	0.151384	1723	141	1864	0.0486029	0	0.0463739	2775	144	2919	0.262492	0	0.207972	0.135243	0.0669523
18S	946	U	1456	50	1506	0.0446435	0	0.0427628	1532	170	1702	0.108019	0	0.0975397	2689	199	2888	0.36319	0	0.266494	0.135599	0.0952201
18S	947	G	868	36	904	0.685537	0	0.406984	856	66	922	1.0827	0.151803	0.520125	1070	208	1278	2.49881	0.399298	0.714348	0.547152	0.126928
18S	948	C	1894	113	2007	0.326749	0	0	1925	127	2052	0.172322	0	0	2616	351	2967	0.652662	0.041214	0.394996	0.131665	0.186203
18S	949	G	859	134	993	0.639302	0	0.390224	939	75	1014	0.858106	0.20074	0.462063	3568	240	3808	0.454561	0.0263171	0.312564	0.388283	0.0610481
18S	950	C	902	35	937	0.939564	0.0166061	0.484687	1651	158	1809	0.0016329	0	0.00163114	5700	306	6006	0.00460204	0	0	0.162106	0.2281
18S	951	C	638	153	791	1.65793	0.233686	0.624063	2268	346	2614	0.304257	0	0	9611	590	10201	0.343974	0	0	0.208021	0.294186
18S	952	G	277	54	331	6.94203	0.681934	0.874419	1337	331	1668	0.240716	0	0.194108	5794	225	6019	0.399271	0	0.285376	0.451301	0.301501
18S	953	C	1775	148	1923	0.453448	0.00542634	0.312092	1466	487	1953	0.0610429	0	0.0575588	6517	534	7051	0.294101	0	0.227288	0.19898	0.105823
18S	954	U	3837	881	4718	0.376589	0	0	1582	970	2552	0.156744	0	0	12226	936	13162	0.266854	0	0	0	0
18S	955	A	3452	291	3743	0.0996884	0	0	1063	1186	2249	0.0207556	0	0.0203424	8598	1269	9867	0.0983336	0	0.089538	0.0366268	0.0383245
18S	956	G	3652	361	4013	0.0830731	0	0	1107	662	1769	0.407696	0.0459269	0.289736	8729	1095	9824	0.162443	0	0.139755	0.143164	0.118309
18S	957	A	4198	458	4656	0.142684	0	0	1754	847	2601	0.0415407	0	0	15364	1909	17273	0.363696	0	0	0	0
18S	958	G	7134	519	7653	0.484161	0	0	3194	578	3772	0.352773	0	0	16149	1515	17664	0.391229	0	0	0	0
18S	959	G	3423	311	3734	0.22918	0	0.18649	915	496	1411	0.959191	0.201445	0.489762	8288	601	8889	0.29251	0	0.226331	0.300861	0.13456
18S	960	U	4406	958	5364	0.174284	0	0	1646	1377	3023	0.152197	0	0	14541	1495	16036	0.372074	0	0	0	0
18S	961	G	3498	190	3688	0.390877	0	0.281084	1336	1996	3332	0.225389	0	0	9000	1440	10440	0.0469038	0	0	0.0936946	0.132504
18S	962	A	3225	605	3830	0.48573	0	0.326988	1172	1682	2854	0.0415645	0	0	6407	2230	8637	0.104094	0	0.0942902	0.140426	0.137421
18S	963	A	4409	877	5286	0.141273	0	0.123806	1551	1292	2843	0.0379942	0	0.0366159	7851	2249	10100	0.13287	0	0	0.053474	0.0519303
18S	964	A	3515	1038	4553	0.395611	0	0.283512	1747	1620	3367	0.0995447	0	0	3243	1828	5071	0.642422	0.0725291	0.39119	0.224901	0.164993
18S	965	U	1910	1419	3329	0.945999	0.0265317	0.4862	1025	901	1926	0.640253	0.0397176	0.390461	1288	1816	3104	1.43699	0.252721	0.589736	0.488799	0.0813742
18S	966	U	2331	773	3104	1.12368	0	0.529199	513	741	1254	1.64054	0.304432	0.621477	1297	569	1866	2.8443	0.414479	0.739977	0.630218	0.0862715
18S	967	C	7452	7271	14723	0.635	0	0	1718	1688	3406	0.0877018	0	0	4031	2749	6780	0.151148	0	0	0	0
18S	968	U	7249	5759	13008	0.549049	0	0	1770	2261	4031	0.190104	0	0	3101	4259	7360	0.291967	0	0	0	0
18S	969	U	5595	4763	10358	0.37569	0	0	1900	3761	5661	0.405868	0	0	2856	5109	7965	0.406524	0	0	0	0
18S	970	G	4422	508	4930	0.425273	0	0.298423	1335	3389	4724	0.248491	0	0	1283	5137	6420	0.315614	0	0	0.0994742	0.140678
18S	971	G	2402	201	2603	1.89868	0.14585	0.655102	1108	964	2072	0.929662	0.0395907	0.481895	1383	3346	4729	0.000930233	0	0.000929564	0.379309	0.276741
18S	972	A	487	266	753	9.41958	0.705009	0.904142	983	945	1928	1.14276	0.119979	0.533442	641	2166	2807	0.793095	0	0.442393	0.626659	0.1997
18S	973	C	1960	2493	4453	0.743853	0.0152157	0.426612	1538	1268	2806	0.522757	0.00512304	0.343377	595	1301	1896	2.06043	0.250262	0.673364	0.481118	0.140122
18S	974	C	4319	4199	8518	0.174998	0	0	4539	1885	6424	0.382812	0	0	897	1899	2796	1.17804	0.0823185	0.54096	0.18032	0.255011
18S	975	G	8739	2553	11292	0.413373	0	0	5455	1400	6855	0.402186	0	0	1045	1741	2786	1.58145	0.156323	0.612705	0.204235	0.288832
18S	976	G	5233	1511	6744	0.0421481	0	0.0404492	2445	668	3113	0.472715	0	0.321052	1314	1532	2846	1.88261	0.316041	0.653172	0.338224	0.250438
18S	977	C	8362	3452	11814	0.457056	0	0	3866	1315	5181	0.154839	0	0	2492	8105	10597	0.220425	0	0	0	0
18S	978	G	4200	1637	5837	0.237444	0	0.191909	2074	901	2975	0.613448	0.0500414	0.380289	3246	3319	6565	0.577098	0.00437332	0.365959	0.312719	0.0856254
18S	979	C	6242	2939	9181	0.22977	0	0	3382	1235	4617	0.0150594	0	0.0148392	5817	9631	15448	0.302908	0	0	0.00494639	0.00699525
18S	980	A	4362	2547	6909	0.0424827	0	0.0407571	2872	1344	4216	0.121482	0	0.108346	3787	8155	11942	0.0480542	0	0.0458545	0.0649857	0.0307305
18S	981	A	4072	3745	7817	0.144989	0	0	3572	3136	6708	0.376339	0	0	5714	16755	22469	0.459763	0	0	0	0
18S	982	G	2817	1666	4483	0.465978	0.0469055	0.31791	3872	1930	5802	0.301109	0	0	3320	13312	16632	0.198442	0	0	0.10597	0.149864
18S	983	A	1717	972	2689	1.49388	0.309298	0.599108	2908	1390	4298	0.0165517	0	0	2519	8787	11306	0.259861	0	0.206276	0.268461	0.248506
18S	984	C	1901	3452	5353	0.167395	0	0.143415	2469	1884	4353	0.0486296	0	0	2910	18501	21411	0.398655	0	0	0.047805	0.0676064
18S	985	G	1526	6294	7820	0.211684	0	0	1224	1735	2959	0.488968	0.0642285	0.328468	2602	12858	15460	0.133939	0	0	0.109489	0.154841
18S	986	G	1944	3537	5481	0.216681	0	0.178118	1973	868	2841	0.6685	0.044435	0.400744	2415	11587	14002	0.0738207	0	0	0.192954	0.163939
18S	987	A	1578	3221	4799	0.439528	0.0311232	0.305372	1010	1083	2093	1.374	0.237143	0.578886	1816	7120	8936	0.433042	0.0615987	0.302208	0.395489	0.129688
18S	988	C	2550	2944	5494	0.281701	0	0.219818	1025	2417	3442	0.462313	0.0223729	0.316215	2256	5590	7846	0.514723	0.0789154	0.339842	0.291958	0.0519149
18S	989	C	4898	3212	8110	0.129563	0	0	3406	1400	4806	0.0504773	0	0.0480613	3063	5437	8500	0.280342	0	0.218979	0.0890134	0.0939707
18S	990	A	4749	4648	9397	0.220983	0	0	4433	953	5386	0.0222532	0	0.0217727	4329	5494	9823	0.0457383	0	0.0437421	0.0218383	0.0178577
18S	991	G	5497	3307	8804	0.143777	0	0	5442	931	6373	0.0652495	0	0	5846	3810	9656	0.0296895	0	0	0	0
18S	992	A	7346	4366	11712	0.386578	0	0	9578	1480	11058	0.452815	0	0	9304	3452	12756	0.337384	0	0	0	0
18S	993	G	2569	4223	6792	0.112272	0	0.100953	4658	800	5458	0.269229	0	0.212151	4534	2096	6630	0.285422	0	0.222071	0.178392	0.054907
18S	994	C	2303	5504	7807	0.0281663	0	0	5584	2401	7985	0.148966	0	0	6897	3102	9999	0.21951	0	0	0	0
18S	995	G	1920	4430	6350	0.237977	0	0.192255	2261	2594	4855	0.474888	0	0.322027	2597	1760	4357	0.85515	0.182101	0.461017	0.3251	0.109743
18S	996	A	3592	3867	7459	0.0232425	0	0.0227175	6776	2904	9680	0.330084	0	0	5486	2322	7808	0.0628861	0	0	0.0075725	0.0107091
18S	997	A	3633	2772	6405	0.15225	0	0.13215	6278	3592	9870	0.376134	0	0	5174	2287	7461	0.0913428	0	0	0.0440501	0.0622963
18S	998	A	3746	3211	6957	0.0101051	0	0	6616	3535	10151	0.445736	0	0	4974	2745	7719	0.205463	0	0	0	0
18S	999	G	1105	1533	2638	1.58859	0.262495	0.613779	1355	1991	3346	0.68366	0.0925195	0.406128	1656	2849	4505	0.271875	0	0.213796	0.411234	0.163332
18S	1000	C	1190	8964	10154	0.410758	0	0	702	2695	3397	0.54176	0.0247554	0.351458	1689	4394	6083	0.144841	0	0	0.117153	0.165679
18S	1001	A	1128	8630	9758	0.382028	0	0	458	2634	3092	0.565011	0	0.361101	1411	2946	4357	0.157677	0	0.136228	0.165776	0.148892
18S	1002	U	1374	6552	7926	0.233685	0	0	721	2837	3558	0.261977	0	0.207639	1707	3640	5347	0.103694	0	0	0.069213	0.097882
18S	1003	U	570	2988	3558	0.806921	0.044767	0.446642	400	1912	2312	0.866004	0.0211805	0.464203	890	1641	2531	1.0044	0.16718	0.501197	0.470681	0.022738
18S	1004	U	389	1851	2240	1.86631	0.268231	0.651221	448	1590	2038	0.962078	0.0655867	0.490459	1022	1257	2279	1.16865	0.18944	0.538992	0.560224	0.0673263
18S	1005	G	640	1654	2294	1.73359	0.230915	0.634281	410	1878	2288	0.606174	0.11355	0.377505	1033	1177	2210	1.19225	0.211286	0.543959	0.518582	0.106353
18S	1006	C	3007	5402	8409	0.326664	0	0	1585	2692	4277	0.169228	0	0	2911	1490	4401	0.0705033	0	0.0658739	0.021958	0.0310533
18S	1007	C	4295	4643	8938	0.390129	0	0	2594	2297	4891	0.243931	0	0	4467	2259	6726	0.309824	0	0	0	0
18S	1008	A	3511	1598	5109	0.104664	0	0.0947642	2011	1618	3629	0.119458	0	0.106737	3277	1615	4892	0.020267	0	0.0198684	0.0737899	0.0384402
18S	1009	A	5899	1021	6920	0.214518	0	0	4132	2447	6579	0.397187	0	0	7198	1972	9170	0.481421	0	0	0	0
18S	1010	G	3885	903	4788	0.223951	0	0.183005	2825	1196	4021	0.12386	0	0.110234	3600	1128	4728	0.181542	0	0.153676	0.148972	0.0298941
18S	1011	A	3406	936	4342	0.430829	0.0159926	0.301153	2188	1090	3278	0.486717	0.0678498	0.327444	3337	1071	4408	0.359424	0	0.264438	0.297678	0.025839
18S	1012	A	3815	766	4581	0.401433	0.064039	0.286489	2665	854	3519	0.441907	0.105695	0.306534	3662	935	4597	0.359799	0.0169957	0.264639	0.285888	0.0171087
18S	1013	U	6037	1382	7419	0.19124	0	0	4234	1447	5681	0.137336	0	0	5474	1793	7267	0.153324	0	0	0	0
18S	1014	G	2404	2449	4853	0.277428	0.0243511	0.217212	1767	3649	5416	0.0910693	0	0	2505	1792	4297	0.506264	0.0658378	0.336158	0.184456	0.139177
18S	1015	U	3932	3754	7686	0.199367	0	0	2986	3502	6488	0.230493	0	0	3586	4634	8220	0.235824	0	0	0	0
18S	1016	U	2545	4024	6569	0.0106393	0	0	1737	3973	5710	0.0830075	0	0	2491	4469	6960	0.065835	0	0	0	0
18S	1017	U	2339	5468	7807	0.166228	0	0	1139	4769	5908	0.101907	0	0	2174	5988	8162	0.20298	0	0	0	0
18S	1018	U	2132	4337	6469	0.0470977	0	0.0449859	542	4677	5219	0.0482737	0	0.0460591	1331	4915	6246	0.0871138	0	0.0801449	0.0570633	0.016327
18S	1019	C	2719	3142	5861	0.166151	0	0.142499	774	3429	4203	0.351057	0.0500241	0.259885	1641	5531	7172	0.0750422	0	0	0.134128	0.106262
18S	1020	A	2726	2943	5669	0.19749	0	0.164944	794	2663	3457	0.660799	0.144941	0.39795	1807	2951	4758	0.434519	0.0331409	0.302947	0.288613	0.0956625
18S	1021	U	3016	6063	9079	0.302225	0	0	972	5771	6743	0.219655	0	0	2270	6393	8663	0.273873	0	0	0	0
18S	1022	U	2723	6404	9127	0.31901	0	0	676	8009	8685	0.434527	0	0	1725	6952	8677	0.307249	0	0	0	0
18S	1023	A	2690	3289	5979	0.0618915	0	0.0582934	610	4280	4890	0.0469116	0	0.0448182	1033	4814	5847	0.0543168	0	0.0515268	0.0515461	0.00550122
18S	1024	A	2281	3227	5508	0.099169	0	0.0902367	591	4049	4640	0.0437837	0	0.0419557	1214	3739	4953	0.182032	0	0.154026	0.0954061	0.0458982
18S	1025	U	1928	2334	4262	0.341854	0	0.254807	374	5012	5386	0.190857	0	0	776	3258	4034	0.361512	0	0.265571	0.173459	0.122733
18S	1026	C	2591	3498	6089	0.115787	0	0	483	4523	5006	0.169904	0	0	872	5368	6240	0.198996	0	0	0	0
18S	1027	A	2084	2103	4187	0.288953	0	0.224218	510	2615	3125	0.313944	0	0.238991	787	3079	3866	0.311941	0	0.237818	0.233675	0.00670468
18S	1028	A	3952	2945	6897	0.297391	0	0	766	3579	4345	0.179184	0	0	1486	3403	4889	0.076185	0	0	0	0
18S	1029	G	2854	1420	4274	0.181107	0	0.153367	456	2027	2483	0.363312	0.0151207	0.266571	863	5412	6275	0.373793	0	0	0.139979	0.109238
18S	1030	A	2540	1118	3658	0.435741	0	0.303554	415	1613	2028	0.654433	0.0629676	0.395681	836	2003	2839	0.443889	0	0.307501	0.335579	0.0425295
18S	1031	A	38	31	69	80.3386	0.96846	0.987879	9	164	173	18.6945	0.868523	0.949502	7	85	92	44.5946	0.941837	0.978298	0.971893	0.0163092	1
18S	1032	C	2317	4415	6732	0.180547	0	0	535	2514	3049	0.0314098	0	0	979	4689	5668	0.383815	0	0	0	0
18S	1033	G	2198	2371	4569	0.376798	0	0.273721	353	2115	2468	0.258949	0	0.205753	623	3205	3828	0.00514785	0	0.00512282	0.161532	0.114026
18S	1034	A	2974	3930	6904	0.0428289	0	0	549	2593	3142	0.0100152	0	0.00991902	806	2108	2914	0.50345	0	0.334939	0.114953	0.155607
18S	1035	A	4673	3674	8347	0.174621	0	0	1032	3112	4144	0.218788	0	0	1206	1590	2796	0.684511	0	0.406442	0.135481	0.191599
18S	1036	A	3965	4521	8486	0.126402	0	0	1013	4339	5352	0.367626	0	0	1240	2542	3782	0.338741	0	0.253079	0.0843598	0.119303
18S	1037	G	2117	2273	4390	0.910069	0.125735	0.476515	379	2249	2628	0.503022	0	0.334758	865	2371	3236	0.833759	0.0873583	0.454749	0.422007	0.0623311
18S	1038	U	3275	9621	12896	0.395754	0	0	679	1802	2481	0.670185	0.0702874	0.401361	1010	2238	3248	0.990715	0.158138	0.497745	0.299702	0.215543
18S	1039	C	7031	4287	11318	0.313414	0	0	1949	3551	5500	0.319938	0	0	2362	6995	9357	0.373785	0	0	0	0
18S	1040	G	5894	3913	9807	0.218659	0	0	1420	2638	4058	0.0505762	0	0	1749	9367	11116	0.485343	0	0	0	0
18S	1041	G	5974	3348	9322	0.208513	0	0	2912	2619	5531	0.343201	0	0	3696	4472	8168	0.247486	0	0	0	0
18S	1042	A	6122	2701	8823	0.229741	0	0	3915	1762	5677	0.404462	0	0	6577	4065	10642	0.463622	0	0	0	0
18S	1043	G	3765	4104	7869	0.215537	0	0	3680	1040	4720	0.334367	0	0	7376	4610	11986	0.56951	0	0	0	0
18S	1044	G	2483	1483	3966	0.535742	0.101081	0.348906	1532	372	1904	0.712523	0.090204	0.416194	2228	1007	3235	0.755878	0.0519032	0.43056	0.398553	0.0355924
18S	1045	U	781	990	1771	2.01095	0.360421	0.668004	770	207	977	2.19301	0.382787	0.687036	1147	82	1229	3.35435	0.495388	0.770489	0.70851	0.0445093
18S	1046	U	880	576	1456	2.10577	0.279934	0.678169	1042	358	1400	0.900143	0.0127269	0.473902	905	88	993	3.54554	0.400672	0.780177	0.644082	0.127338
18S	1047	C	1637	3489	5126	0.277052	0	0	2334	874	3208	0.327135	0	0	1560	1990	3550	0.039316	0	0	0	0
18S	1048	G	902	1308	2210	0.630157	0	0.38667	1057	406	1463	0.364967	0	0.267515	906	892	1798	0.671768	0	0.401965	0.35205	0.0601002
18S	1049	A	698	1306	2004	0.625919	0	0.385081	1066	319	1385	0.187815	0	0.158214	714	749	1463	0.598755	0	0.374673	0.30599	0.104579
18S	1050	A	904	2134	3038	0.067259	0	0	1576	541	2117	0.394539	0	0	938	887	1825	0.11217	0	0	0	0
18S	1051	G	601	942	1543	1.02854	0.00727358	0.507197	983	314	1297	0.0146037	0	0.0144044	834	859	1693	0.103391	0	0	0.173867	0.235773
18S	1052	A	363	913	1276	1.75906	0.224624	0.637739	277	261	538	1.5424	0.217282	0.607114	377	395	772	1.0646	0.102792	0.515967	0.58694	0.0517194
18S	1053	C	375	6374	6749	0.533177	0	0	332	692	1024	0.250461	0	0.200451	565	1283	1848	0.182687	0	0	0.066817	0.0944936
18S	1054	G	297	3207	3504	0.0397591	0	0.0382492	262	546	808	0.510205	0	0.338115	538	953	1491	0.0379357	0	0	0.125455	0.151182
18S	1055	A	118	2911	3029	0.502809	0	0.334653	162	308	470	2.02729	0.231063	0.670142	240	400	640	1.72571	0.171981	0.633485	0.546093	0.150258
18S	1056	U	626	1340	1966	1.71643	0.156131	0.631988	310	286	596	1.61441	0.210405	0.6179	316	317	633	2.0194	0.259218	0.669158	0.639682	0.0216217
18S	1057	C	2261	3278	5539	0.0476976	0	0.0455339	1067	819	1886	0.14017	0	0	729	1130	1859	0.123536	0	0.110006	0.0518466	0.045131
18S	1058	A	2652	4237	6889	0.0243912	0	0.0238138	807	571	1378	0.557401	0	0.358071	490	916	1406	1.03398	0	0.508531	0.296805	0.202571
18S	1059	G	3446	854	4300	0.947121	0.10096	0.486479	1157	486	1643	0.53184	0	0.347328	1040	1440	2480	0.3526	0	0.260761	0.364856	0.092979
18S	1060	A	3147	2038	5185	0.749497	0.0952953	0.428454	1019	843	1862	0.56084	0.0316175	0.359443	800	778	1578	1.6263	0.24586	0.619386	0.469094	0.109943
18S	1061	U	7427	8344	15771	0.439187	0	0	2375	1885	4260	0.258554	0	0	2692	2945	5637	0.161702	0	0	0	0
18S	1062	A	4204	5574	9778	0.0408574	0	0.0392574	1487	1530	3017	0.205559	0	0.170556	1761	1630	3391	0.662343	0	0.39851	0.202775	0.148423
18S	1063	C	7539	5779	13318	0.226117	0	0	2372	1831	4203	0.0837483	0	0	3539	2287	5826	0.0443358	0	0.0424605	0.0141535	0.0200161
18S	1064	C	12557	7889	20446	0.53063	0	0	4464	2960	7424	0.498738	0	0	7478	4500	11978	0.505048	0	0	0	0
18S	1065	G	8201	2852	11053	0.0692962	0	0	3173	1371	4544	0.094871	0	0	5736	1688	7424	0.0865799	0	0	0	0
18S	1066	U	7473	3728	11201	0.126285	0	0	3039	1772	4811	0.162376	0	0	5876	2763	8639	0.221689	0	0	0	0
18S	1067	C	9518	2244	11762	0.236239	0	0	4410	2115	6525	0.434369	0	0	10324	3666	13990	0.569366	0	0	0	0
18S	1068	G	4625	1639	6264	0.323198	0	0.244284	1432	1147	2579	0.497313	0	0.332223	3144	1446	4590	0.484854	0	0.326581	0.30103	0.0401908
18S	1069	U	4827	1929	6756	0.078623	0	0.072902	1713	2128	3841	0.0970906	0	0	4382	2429	6811	0.0609708	0	0	0.0243007	0.0343663
18S	1070	A	2817	3173	5990	0.050995	0	0.0485284	1796	2163	3959	0.213207	0	0	4107	1850	5957	0.0215732	0	0.0211211	0.0232165	0.019867
18S	1071	G	796	1017	1813	1.99961	0.377422	0.666746	525	802	1327	1.20156	0.256982	0.545963	1338	2101	3439	0.643056	0.0313779	0.391447	0.534719	0.112671
18S	1072	U	392	1575	1967	1.46017	0.191891	0.593646	355	832	1187	1.25226	0.21267	0.55621	912	1687	2599	1.10165	0.125341	0.524278	0.558045	0.0283491
18S	1073	U	403	961	1364	2.38518	0.279856	0.704747	309	984	1293	0.882423	0.0877796	0.468962	814	1045	1859	1.89471	0.266462	0.654664	0.609458	0.101427
18S	1074	C	1414	445	1859	1.23051	0.118926	0.551806	938	1000	1938	0.058203	0	0.0550285	2584	1827	4411	0.041168	0	0.0395488	0.215461	0.237916
18S	1075	C	2965	726	3691	0.076264	0	0.0708778	942	1066	2008	0.00565787	0	0	4686	1500	6186	0.262904	0	0	0.0236259	0.0334121
18S	1076	G	3212	729	3941	0.00177011	0	0.00176743	938	768	1706	0.132097	0	0.116744	3614	547	4161	0.15566	0	0.134721	0.0844108	0.0588968
18S	1077	A	2912	629	3541	0.157833	0	0.136351	1020	517	1537	0.2291	0	0.186495	3199	371	3570	0.395143	0	0.283284	0.202043	0.0609846
18S	1078	C	4824	1258	6082	0.328135	0	0	1750	697	2447	0.235131	0	0	5833	490	6323	0.235897	0	0	0	0
18S	1079	C	6487	2227	8714	0.503637	0	0	1678	747	2425	0.133851	0	0	7050	694	7744	0.349418	0	0	0	0
18S	1080	A	2645	975	3620	0.445884	0	0.30844	896	561	1457	0.604793	0.083677	0.377028	3514	433	3947	0.463619	0.054128	0.316817	0.334095	0.0305502
18S	1081	U	3852	1321	5173	0.0664798	0	0.0623471	1402	748	2150	0.14837	0	0.129253	5776	750	6526	0.149718	0	0	0.0638667	0.0527783
18S	1082	A	2289	1697	3986	0.638258	0	0.389655	1205	797	2002	0.384446	0.00213839	0.277789	4441	841	5282	0.0803416	0	0.0743798	0.247275	0.130507
18S	1083	A	1761	2790	4551	0.488071	0	0.328038	1172	1145	2317	0.251778	0	0.201206	4659	950	5609	0.0103981	0	0	0.176414	0.135063
18S	1084	A	1342	2655	3997	0.797746	0.020252	0.44381	1208	1172	2380	0.289454	0	0.224551	3303	966	4269	0.354634	0	0.261839	0.310066	0.0957881
18S	1085	C	2439	7705	10144	0.350075	0	0	2282	2616	4898	0.416387	0	0	4429	3641	8070	0.338814	0	0	0	0
18S	1086	G	974	4830	5804	0.204666	0	0.169919	1027	1801	2828	0.114972	0	0.103149	2865	3692	6557	0.202596	0	0	0.0910227	0.0698971
18S	1087	A	617	8929	9546	0.302474	0	0	847	3963	4810	0.388189	0	0	1752	3342	5094	0.0233693	0	0.02284	0.00761335	0.0107669
18S	1088	U	292	17644	17936	0.692295	0	0	669	4963	5632	0.505164	0	0	1465	4300	5765	0.171617	0	0	0	0
18S	1089	G	75	5292	5367	0.248435	0	0.199027	331	2213	2544	0.197664	0	0.165096	335	1347	1682	1.97881	0.33636	0.664428	0.34285	0.227812
18S	1090	C	375	5260	5635	0.0981488	0	0.089391	642	2009	2651	0.0864798	0	0.079624	1212	4396	5608	0.243321	0	0	0.0563383	0.0400363
18S	1091	C	247	3790	4037	0.453052	0	0.311846	408	1653	2061	0.338916	0	0.253219	1895	4849	6744	0.430156	0	0	0.188355	0.135321
18S	1092	G	249	2739	2988	0.802472	0	0.445289	362	1757	2119	0.166279	0	0.14263	1368	1571	2939	0.500911	0	0.333814	0.307244	0.12498
18S	1093	A	142	3331	3473	0.45151	0	0.311124	267	1107	1374	0.73162	0.106356	0.422684	753	1396	2149	1.08972	0	0.521582	0.418463	0.0859711
18S	1094	C	382	2448	2830	0.694717	0	0.410017	363	1358	1721	0.22579	0	0.184287	732	1392	2124	1.15353	0	0.535764	0.376689	0.145412
18S	1095	C	428	2717	3145	0.381094	0	0.276	416	1563	1979	0.0166386	0	0	843	2544	3387	0.425863	0	0.298732	0.191577	0.135783
18S	1096	G	812	1242	2054	1.11798	0.0878221	0.527974	840	949	1789	0.0754438	0	0.0701878	924	1175	2099	1.54908	0.140044	0.607816	0.401993	0.236875
18S	1097	G	790	1081	1871	1.3274	0.135385	0.570467	631	746	1377	0.433237	0.0505093	0.302432	903	1321	2224	1.64478	0.229843	0.622003	0.4983	0.140089
18S	1098	C	973	4619	5592	0.264547	0	0	760	1109	1869	0.0348663	0	0.033709	1632	11616	13248	0.626027	0	0	0.0112363	0.0158906
18S	1099	G	833	5136	5969	0.304835	0	0	617	866	1483	0.335437	0	0.251308	1062	5721	6783	0.112077	0	0	0.0837695	0.118468
18S	1100	A	763	6557	7320	0.451883	0	0	954	989	1943	0.016781	0	0.0165124	919	4625	5544	0.181813	0	0.153866	0.0567929	0.0689715
18S	1101	U	683	9471	10154	0.643297	0	0	1374	2284	3658	0.510303	0	0	1317	9401	10718	0.431895	0	0	0	0
18S	1102	G	349	583	932	3.73234	0.359215	0.788867	546	1141	1687	0.162079	0	0.139544	626	4090	4716	0.43013	0	0.300807	0.40974	0.276049
18S	1103	C	347	2303	2650	0.496647	0	0.331923	333	2116	2449	0.257433	0	0	438	10255	10693	0.43171	0	0	0.110641	0.15647
18S	1104	G	853	3736	4589	0.242757	0	0	716	1165	1881	0.0437655	0	0	773	6130	6903	0.0984325	0	0	0	0
18S	1105	G	465	1484	1949	0.686103	0	0.40704	506	1004	1510	0.166196	0	0.142592	434	3497	3931	0.44746	0	0.309189	0.286274	0.10917
18S	1106	C	699	2047	2746	0.0246168	0	0	665	1046	1711	0.0145833	0	0	607	5819	6426	0.239507	0	0	0	0
18S	1107	G	660	1963	2623	0.18656	0	0	612	1064	1676	0.0513748	0	0	721	2420	3141	0.514647	0	0.339852	0.113284	0.160208
18S	1108	G	144	480	624	1.75964	0.227303	0.638004	294	646	940	0.599103	0.126764	0.374898	317	2642	2959	0.362935	0	0.266356	0.426419	0.156037
18S	1109	C	275	832	1107	0.372964	0	0.271828	612	662	1274	0.0977691	0	0.0891253	677	4372	5049	0.334623	0	0	0.120318	0.113144
18S	1110	G	170	909	1079	0.209012	0	0.173011	201	392	593	1.30365	0.283383	0.56632	196	997	1193	1.60234	0.310166	0.615928	0.451753	0.198138
18S	1111	U	202	498	700	0.540482	0	0.351178	381	1076	1457	0.176033	0	0	285	1362	1647	0.570685	0.00591553	0.363476	0.238218	0.16852
18S	1112	U	162	350	512	0.958804	0.0247575	0.489972	328	1341	1669	0.319015	0	0	223	2000	2223	0.0135242	0	0.0133496	0.167774	0.227894
18S	1113	A	186	330	516	0.684612	0	0.406859	230	962	1192	0.0583031	0	0	162	1274	1436	0.370571	0	0.270515	0.225791	0.169083
18S	1114	U	205	367	572	0.343455	0	0.255983	257	990	1247	0.152787	0	0	177	1356	1533	0.160119	0	0.138097	0.13136	0.104613
18S	1115	U	204	266	470	0.631517	0.0328955	0.387578	214	863	1077	0.0497629	0	0	141	1233	1374	0.170982	0	0.146107	0.177895	0.159817
18S	1116	C	492	175	667	0.0511477	0	0.0487283	236	503	739	0.322913	0	0.244342	312	1145	1457	0.0866941	0	0	0.0976901	0.105589
18S	1117	C	839	189	1028	0.368956	0	0	362	478	840	0.0870657	0	0.0801801	462	709	1171	0.0981892	0	0.0894796	0.0565532	0.040169
18S	1118	C	921	287	1208	0.482005	0	0	504	496	1000	0.181629	0	0	621	802	1423	0.187336	0	0	0	0
18S	1119	A	641	140	781	0.120219	0	0	422	294	716	0.113033	0	0.101681	552	584	1136	0.044591	0	0	0.0338937	0.047933
18S	1120	U	560	328	888	0.250094	0	0	617	291	908	0.177105	0	0	619	600	1219	0.187441	0	0	0	0
18S	1121	G	202	62	264	1.75719	0.304382	0.638185	291	112	403	0.931958	0.169315	0.483009	304	314	618	0.594471	0.152727	0.373211	0.498135	0.108703
18S	1122	A	84	66	150	4.06181	0.577073	0.803493	152	87	239	2.28134	0.411273	0.696131	143	552	695	0.353592	0.00863901	0.261502	0.587042	0.234327
18S	1123	C	139	607	746	0.00495315	0	0.00493531	202	103	305	1.76601	0.32095	0.639224	260	184	444	1.12235	0.23117	0.529384	0.391181	0.276774
18S	1124	C	219	407	626	0.324154	0	0.245096	560	177	737	0.232686	0	0.188971	382	214	596	0.717886	0	0.418297	0.284121	0.0976041
18S	1125	C	281	604	885	0.0594056	0	0	817	404	1221	0.24038	0	0	581	471	1052	0.036309	0	0	0	0
18S	1126	G	252	349	601	0.575692	0.0142608	0.365744	741	334	1075	0.034366	0	0.0332541	441	162	603	1.0073	0.102851	0.502233	0.30041	0.196955
18S	1127	C	193	512	705	0.486717	0.0268629	0.327689	500	481	981	0.304073	0	0.233354	423	464	887	0.533996	0.0159981	0.348364	0.303136	0.0500597
18S	1128	C	188	862	1050	0.0719103	0	0.0671458	366	486	852	0.703361	0.0806486	0.41321	273	1012	1285	0.157119	0	0.135876	0.205411	0.149591
18S	1129	G	414	1260	1674	0.278833	0	0	778	953	1731	0.108898	0	0	539	687	1226	0.395219	0.0111942	0.283432	0.0944773	0.133611
18S	1130	G	339	1556	1895	0.312242	0	0	1079	1246	2325	0.295171	0	0	593	2350	2943	0.416833	0	0	0	0
18S	1131	G	326	837	1163	0.312257	0	0.23811	493	930	1423	0.318485	0	0.241682	502	1072	1574	0.319979	0	0.242529	0.240774	0.00191504
18S	1132	C	520	1004	1524	0.0919709	0	0.0842753	1104	1701	2805	0.354292	0	0	1402	1525	2927	0.287769	0	0	0.0280918	0.0397277
18S	1133	A	1040	948	1988	0.0820457	0	0	1297	1194	2491	0.217385	0	0	2468	705	3173	0.287811	0	0	0	0
18S	1134	G	935	357	1292	0.607107	0.119959	0.377946	1087	721	1808	0.166648	0	0.142911	1573	416	1989	0.261887	0	0.207619	0.242825	0.0991292
18S	1135	C	1495	508	2003	0.0864493	0	0.0796071	1472	846	2318	0.0482679	0	0	1878	924	2802	0.0865263	0	0	0.0265357	0.0375271
18S	1136	U	1300	796	2096	0.0801039	0	0.0741959	1332	694	2026	0.115595	0	0.103663	1607	751	2358	0.15288	0	0.132656	0.103505	0.0238665
18S	1137	U	1541	846	2387	0.0413363	0	0	1517	584	2101	0.062052	0	0.0584527	1952	785	2737	0.0298068	0	0	0.0194842	0.0275549
18S	1138	C	2718	601	3319	0.330807	0	0	1640	407	2047	0.0944336	0	0.0863239	1949	702	2651	0.00857215	0	0.00850247	0.0316088	0.0388448
18S	1139	C	3067	430	3497	0.381913	0	0	1850	491	2341	0.101746	0	0	2596	726	3322	0.24823	0	0	0	0
18S	1140	G	2336	317	2653	0.188818	0	0	1766	393	2159	0.0633488	0	0	2100	148	2248	0.0940369	0	0.085989	0.028663	0.0405356
18S	1141	G	2834	283	3117	0.358795	0	0	3284	347	3631	0.514519	0	0	3294	210	3504	0.374893	0	0	0	0
18S	1142	G	1836	181	2017	0.0371655	0	0	1608	230	1838	0.014839	0	0	2599	233	2832	0.271757	0	0	0	0
18S	1143	A	1444	144	1588	0.115663	0	0.103731	1444	277	1721	0.0407149	0	0	1954	190	2144	0.103087	0	0	0.0345769	0.0488991
18S	1144	A	921	96	1017	0.572692	0.0907543	0.364375	1137	291	1428	0.062188	0	0.0585857	1426	146	1572	0.108717	0	0.0981125	0.173691	0.135796
18S	1145	A	609	72	681	1.02157	0.160116	0.505702	689	219	908	0.537013	0.0392381	0.349637	1120	122	1242	0.229204	0	0.186587	0.347309	0.130288
18S	1146	C	520	150	670	0.678622	0.00983272	0.404633	339	493	832	0.469201	0	0.319619	384	212	596	1.23432	0.226644	0.552851	0.425701	0.0963749
18S	1147	C	756	165	921	0.0253555	0	0	349	546	895	0.188715	0	0.158905	474	273	747	0.506937	0	0.336701	0.165202	0.13753
18S	1148	A	532	73	605	0.211698	0	0.17495	314	268	582	0.53846	0.0739969	0.35039	360	199	559	0.64994	0.0104542	0.394344	0.306561	0.0947776
18S	1149	A	255	135	390	0.62046	0.0448954	0.383497	143	299	442	0.857286	0.16589	0.462142	198	227	425	0.807851	0.0756484	0.447438	0.431025	0.0341398
18S	1150	A	208	212	420	0.289997	0	0.225219	275	499	774	0.0599283	0	0	285	268	553	0.199198	0	0.16636	0.130526	0.0953728
18S	1151	G	74	545	619	0.181452	0	0	99	368	467	0.589886	0.128116	0.371523	83	252	335	1.03548	0.114902	0.509461	0.293661	0.21515
18S	1152	U	72	348	420	0.389153	0	0.280617	135	458	593	0.288758	0	0.224352	83	391	474	0.521427	0	0.343197	0.282722	0.0485411
18S	1153	C	73	176	249	1.834	0.123892	0.648057	186	575	761	0.0111694	0	0.0110604	106	513	619	0.274588	0	0.215706	0.291608	0.265533
18S	1154	U	93	209	302	1.79212	0.173557	0.642608	278	438	716	0.130249	0	0.115382	170	496	666	0.348076	0	0.25849	0.338827	0.222609
18S	1155	U	80	268	348	1.79653	0.265943	0.643073	332	386	718	0.281888	0	0.22014	163	363	526	0.930192	0.196705	0.482391	0.448535	0.174314
18S	1156	U	88	322	410	1.75975	0.342562	0.63821	453	514	967	0.0955579	0	0.0873053	203	712	915	0.248265	0.00413432	0.199062	0.308193	0.237776
18S	1157	G	138	944	1082	0.137242	0	0.120778	560	514	1074	0.174274	0	0.148528	246	1316	1562	0.193495	0	0	0.0897685	0.0644789
18S	1158	G	191	1607	1798	0.263066	0	0	710	694	1404	0.0154765	0	0.0152513	406	1530	1936	0.280938	0	0	0.00508376	0.00718953
18S	1159	G	113	2244	2357	0.370352	0	0	465	449	914	0.899514	0.149278	0.473822	193	1312	1505	0.175498	0	0.149381	0.207734	0.197789
18S	1160	U	18	2776	2794	0.377281	0	0	149	930	1079	0.928138	0.175146	0.481596	35	1947	1982	0.0377206	0	0.0363672	0.172654	0.218959
18S	1161	U	44	1724	1768	0.245255	0	0.197041	362	1747	2109	0.197493	0	0.164988	103	1202	1305	1.00068	0.0918688	0.500362	0.287463	0.151109
18S	1162	C	80	1725	1805	0.44458	0	0.307875	398	2387	2785	0.117612	0	0.105269	154	2192	2346	0.288401	0	0.223918	0.212354	0.0831169
18S	1163	C	83	1717	1800	0.64297	0.0768663	0.391478	308	3306	3614	0.0184048	0	0	178	2487	2665	0.282858	0	0.220555	0.204011	0.160248
18S	1164	G	94	1892	1986	0.638942	0.138046	0.38997	385	2352	2737	0.583122	0.0316803	0.368422	212	1931	2143	0.879198	0.212242	0.467974	0.408789	0.042765
18S	1165	G	288	2559	2847	0.162243	0	0.139637	981	2618	3599	0.283182	0	0.220735	473	4703	5176	0.235782	0	0	0.120124	0.0911649
18S	1166	G	1271	3203	4474	0.266905	0	0	2455	2841	5296	0.0636692	0	0	1208	3934	5142	0.155182	0	0	0	0
18S	1167	G	3211	1978	5189	0.383295	0	0	6017	2166	8183	0.403442	0	0	3994	3104	7098	0.399239	0	0	0	0
18S	1168	G	4841	1319	6160	0.505351	0	0	7646	1391	9037	0.462441	0	0	5366	1775	7141	0.391422	0	0	0	0
18S	1169	G	3779	751	4530	0.304664	0	0	5524	473	5997	0.146169	0	0	4106	897	5003	0.100608	0	0	0	0
18S	1170	A	3993	282	4275	0.301411	0	0	8152	554	8706	0.479698	0	0	6833	548	7381	0.456361	0	0	0	0
18S	1171	G	1501	161	1662	0.836253	0.123382	0.455562	2597	315	2912	0.67021	0	0.401355	2054	248	2302	0.886424	0.145107	0.470005	0.442307	0.0295515
18S	1172	U	2595	153	2748	0.0219797	0	0	5627	304	5931	0.305823	0	0	4356	378	4734	0.208316	0	0	0	0
18S	1173	A	878	74	952	1.71691	0.294266	0.632178	1758	152	1910	1.11869	0.211652	0.528141	1750	117	1867	0.958214	0.135759	0.489464	0.549928	0.060265
18S	1174	U	609	93	702	2.38902	0.323033	0.705225	1713	191	1904	0.789216	0.0577668	0.441225	1955	143	2098	0.506342	0	0.336246	0.494232	0.155228
18S	1175	G	1495	96	1591	0.279746	0	0.218702	1576	273	1849	0.506	0	0.33611	1412	200	1612	0.726114	0	0.420815	0.325209	0.0828715
18S	1176	G	895	54	949	1.10164	0.129933	0.524443	1079	184	1263	0.92391	0	0.480423	1367	98	1465	0.702289	0	0.412721	0.472529	0.0459507
18S	1177	U	1155	54	1209	0.610395	0.0964354	0.379229	907	124	1031	0.929102	0.06634	0.481866	1401	104	1505	0.421765	0	0.296787	0.385961	0.0757079
18S	1178	U	2179	113	2292	0.164438	0	0	1639	396	2035	0.162661	0	0	3717	242	3959	0.556392	0	0	0	0
18S	1179	G	2057	51	2108	0.065397	0	0	1045	317	1362	0.112652	0	0.101313	1335	98	1433	0.276166	0	0.216521	0.105945	0.0884551
18S	1180	C	3141	72	3213	0.387399	0	0	1166	487	1653	0.103332	0	0	1724	223	1947	0.100148	0	0	0	0
18S	1181	A	2538	67	2605	0.200256	0	0	1068	279	1347	0.0985246	0	0.0897487	1482	86	1568	0.0995114	0	0.0905576	0.0601021	0.0424999
18S	1182	A	2217	77	2294	0.0875914	0	0	804	431	1235	0.201942	0	0.168126	975	132	1107	0.594866	0.00969321	0.373199	0.180442	0.152607
18S	1183	A	2835	125	2960	0.319021	0	0	1115	564	1679	0.104431	0	0	1441	161	1602	0.0642199	0	0.0603799	0.0201266	0.0284634
18S	1184	G	1859	134	1993	0.0448234	0	0.042921	619	269	888	0.906362	0.209158	0.475721	927	186	1113	0.58059	0.0349163	0.367534	0.295392	0.183906
18S	1185	C	1524	316	1840	0.119609	0	0.106883	392	1035	1427	0.199588	0	0.166477	524	720	1244	0.352914	0.0509674	0.26101	0.178123	0.0634586
18S	1186	U	1632	501	2133	0.0557847	0	0	458	1733	2191	0.1706	0	0	676	1632	2308	0.266272	0	0	0	0
18S	1187	G	739	207	946	1.25479	0.267951	0.556761	301	974	1275	0.758072	0.0662692	0.431387	489	871	1360	0.503764	0	0.335166	0.441105	0.0907265
18S	1188	A	523	603	1126	0.864882	0.158724	0.463994	279	1409	1688	0.43457	0	0.303052	360	1622	1982	0.0669076	0	0.0627414	0.276596	0.164875
18S	1189	A	388	1174	1562	0.320672	0	0.242928	251	2233	2484	0.0286877	0	0.0278986	312	1523	1835	0.24974	0	0.199921	0.156916	0.092903
18S	1190	A	481	981	1462	0.472917	0.0709986	0.321224	222	2364	2586	0.122068	0	0.108826	298	1473	1771	0.411117	0	0.291458	0.240503	0.0938994
18S	1191	C	381	2396	2777	0.225266	0	0	208	2644	2852	0.146302	0	0.127669	312	2214	2526	0.073627	0	0.0686032	0.0654239	0.052169
18S	1192	U	385	2515	2900	0.231196	0	0	189	3775	3964	0.141597	0	0	244	3066	3310	0.13937	0	0	0	0
18S	1193	U	314	3064	3378	0.334287	0	0	260	5816	6076	0.447953	0	0	393	5044	5437	0.487602	0	0	0	0
18S	1194	A	157	2032	2189	0.151644	0	0.131728	242	3057	3299	0.17101	0	0.146074	414	2140	2554	0.292564	0	0.226412	0.168072	0.0416668
18S	1195	A	138	1786	1924	0.417991	0.0255017	0.294885	173	2790	2963	0.363417	0	0.266614	312	2126	2438	0.406706	0.000783097	0.289204	0.283568	0.0122101
18S	1196	A	329	3037	3366	0.18681	0	0	330	5453	5783	0.34008	0	0	531	2999	3530	0.0339469	0	0	0	0
18S	1197	G	830	2515	3345	0.15188	0	0	1192	4241	5433	0.29151	0	0	1083	3658	4741	0.295869	0	0	0	0
18S	1198	G	906	1191	2097	0.43667	0.0664808	0.304047	837	2545	3382	0.176448	0	0.150021	764	2616	3380	0.0246903	0	0.0241023	0.15939	0.114479
18S	1199	A	1364	1060	2424	0.322589	0	0.243983	874	2668	3542	0.0720827	0	0.0672538	879	3113	3992	0.164633	0	0	0.103746	0.102894
18S	1200	A	1319	1491	2810	0.160998	0	0.138715	892	2495	3387	0.063351	0	0.0595933	988	2564	3552	0.0755918	0	0	0.0661028	0.0568169
18S	1201	U	1511	2428	3939	0.186289	0	0	1156	2330	3486	0.00957525	0	0.00948713	1089	2110	3199	0.0487812	0	0.0465262	0.0186711	0.0200737
18S	1202	U	1445	2770	4215	0.240299	0	0	1317	2681	3998	0.161015	0	0	1145	1864	3009	0.134707	0	0.11875	0.0395832	0.0559791
18S	1203	G	1855	898	2753	0.198697	0	0.165811	1558	1193	2751	0.161491	0	0.139081	1449	1272	2721	0.256025	0.0342337	0.203897	0.169596	0.0265961
18S	1204	A	1727	1251	2978	0.168002	0	0.143878	1449	625	2074	0.454779	0.0796595	0.312714	1285	937	2222	0.526006	0.151446	0.344796	0.26713	0.0881304
18S	1205	C	2182	4350	6532	0.505194	0	0	1571	1017	2588	0.100275	0	0.091168	1793	1221	3014	0.101983	0	0.0925726	0.0612469	0.0433119
18S	1206	G	2432	1232	3664	0.0501228	0	0	2652	783	3435	0.2594	0	0	2689	1442	4131	0.261203	0	0	0	0
18S	1207	G	1535	479	2014	0.751784	0	0.429275	2464	804	3268	0.274957	0	0	2740	995	3735	0.195586	0	0	0.143092	0.202362
18S	1208	A	1090	550	1640	1.04957	0	0.512245	2111	383	2494	0.104124	0	0	2888	913	3801	0.242177	0	0	0.170748	0.241475
18S	1209	A	738	1031	1769	0.758274	0	0.431399	997	510	1507	0.384888	0.000258082	0.278053	2438	970	3408	0.192966	0	0	0.236484	0.178554
18S	1210	G	1091	5886	6977	0.66595	0	0	1349	431	1780	0.0711211	0	0.0664336	2191	882	3073	0.145316	0	0	0.0221445	0.0313171
18S	1211	G	1837	2939	4776	0.514526	0	0	1844	441	2285	0.260946	0	0	2802	570	3372	0.291448	0	0	0	0
18S	1212	G	493	576	1069	1.15596	0	0.536402	525	113	638	1.68934	0.336089	0.628527	607	226	833	1.93733	0.432609	0.659824	0.608251	0.052387
18S	1213	C	865	356	1221	0.695299	0	0.410332	941	209	1150	0.301583	0	0.23186	1527	315	1842	0.140417	0	0.123187	0.255126	0.118375
18S	1214	A	858	202	1060	0.902691	0	0.474664	784	222	1006	0.422895	0	0.297415	1356	256	1612	0.256747	0	0.204396	0.325492	0.112108
18S	1215	C	310	209	519	3.68447	0	0.786852	290	543	833	0.798281	0.0559081	0.44421	355	545	900	1.42925	0.0923737	0.588619	0.60656	0.140457
18S	1216	C	565	180	745	2.741	0	0.732955	941	692	1633	0.0392357	0	0	767	723	1490	0.604814	0	0.377032	0.369996	0.299269
18S	1217	A	408	155	563	4.82662	0.297169	0.828626	492	271	763	1.46348	0.213844	0.594386	419	411	830	2.4419	0.286323	0.709711	0.710908	0.0956317
18S	1218	C	1141	148	1289	1.79932	0.205226	0.642948	927	309	1236	0.522366	0	0.34331	895	412	1307	1.29124	0.1464	0.563744	0.516667	0.126775
18S	1219	C	2221	113	2334	0.790607	0.052244	0.441636	1353	312	1665	0.205496	0	0.170551	1669	467	2136	0.539661	0	0.350613	0.320933	0.112642
18S	1220	A	2645	251	2896	0.666406	0.0436392	0.399989	1984	336	2320	0.0886017	0	0	3100	396	3496	0.0356877	0	0.0344675	0.144819	0.18098
18S	1221	G	9566	98	9664	0.515177	0	0	2939	362	3301	0.34154	0	0	5601	339	5940	0.366702	0	0	0	0
18S	1222	G	8229	51	8280	0.361549	0	0	3618	266	3884	0.417866	0	0	7294	371	7665	0.473231	0	0	0	0
18S	1223	A	12216	151	12367	0.590794	0	0	3967	394	4361	0.488728	0	0	7391	379	7770	0.45726	0	0	0	0
18S	1224	G	5783	108	5891	0.0260938	0	0.0254344	999	197	1196	1.24137	0.199216	0.554051	2550	171	2721	0.849988	0.0246865	0.459547	0.346344	0.230174
18S	1225	U	6215	205	6420	0.0512416	0	0	1210	604	1814	0.436951	0	0.304199	3181	406	3587	0.428221	0	0.299887	0.201362	0.142395
18S	1226	G	6185	108	6293	0.0437312	0	0	1790	779	2569	0.0444488	0	0	4975	1246	6221	0.213892	0	0	0	0
18S	1227	G	4820	464	5284	0.140032	0	0.122852	1598	891	2489	0.0160598	0	0	3690	1081	4771	0.0612951	0	0.0577664	0.060206	0.0501836
18S	1228	A	2352	535	2887	1.10285	0.195543	0.524541	1258	1351	2609	0.0242401	0	0	4414	1738	6152	0.147688	0	0	0.174847	0.247271
18S	1229	G	2302	544	2846	1.15392	0.172882	0.535818	1016	727	1743	0.539182	0	0.350435	2034	947	2981	0.973891	0.080201	0.49347	0.459908	0.0793163
18S	1230	C	3231	2251	5482	0.0131578	0	0.0129893	1926	893	2819	0.0964775	0	0	3761	1062	4823	0.183769	0	0.155268	0.0560856	0.0703324
18S	1231	C	4918	811	5729	0.0266492	0	0	1262	523	1785	0.572938	0.0262699	0.364377	4719	330	5049	0.173322	0	0.147744	0.170707	0.14964
18S	1232	U	3772	364	4136	0.380743	0	0.2758	970	187	1157	1.51332	0.233128	0.602327	3887	81	3968	0.54515	0	0.352871	0.410333	0.139359
18S	1233	G	3012	2288	5300	0.0606385	0	0.0571818	1748	1197	2945	0.0384891	0	0	3526	1132	4658	0.329634	0	0.247954	0.101712	0.106011
18S	1234	C	5209	3676	8885	0.406448	0	0	1966	3991	5957	0.576569	0	0	7463	5772	13235	0.599052	0	0	0	0
18S	1235	G	7300	3308	10608	0.513813	0	0	2069	2113	4182	0.347558	0	0	7712	3832	11544	0.532129	0	0	0	0
18S	1236	G	3874	1801	5675	0.00983087	0	0.00973686	1162	1826	2988	0.0347719	0	0	3226	2066	5292	0.150723	0	0.131003	0.0469132	0.059593
18S	1237	C	2889	1720	4609	0.212215	0	0.175095	609	2022	2631	0.074848	0	0.0696605	2310	1732	4042	0.474337	0	0.321783	0.188846	0.103387
18S	1238	U	2228	976	3204	0.700974	0.0835849	0.412177	472	612	1084	1.72402	0.253692	0.63311	1848	546	2394	1.46138	0.178342	0.593824	0.546371	0.0962349
18S	1239	U	2925	1931	4856	0.03547	0	0.0342618	811	2854	3665	0.287192	0	0	3542	2630	6172	0.149862	0	0	0.0114206	0.0161512
18S	1240	A	2673	1940	4613	0.0420267	0	0.0403401	535	1514	2049	0.295046	0	0.227913	2191	2459	4650	0.112478	0	0.101125	0.123126	0.0781404
18S	1241	A	1798	2548	4346	0.0125808	0	0.0124273	616	1764	2380	0.0216016	0	0	1801	2458	4259	0.0628638	0	0.0591588	0.023862	0.025469
18S	1242	U	1402	3488	4890	0.233299	0	0	482	2250	2732	0.246741	0	0	1062	3864	4926	0.233473	0	0	0	0
18S	1243	U	755	2562	3317	0.206145	0	0.170955	310	1609	1919	0.107211	0	0.0968751	595	2598	3193	0.197429	0	0.164921	0.14425	0.0335898
18S	1244	U	453	2522	2975	0.397002	0	0.28425	316	1550	1866	0.111956	0	0.100733	411	3258	3669	0.00212534	0	0.00212141	0.129035	0.116904
18S	1245	G	639	2186	2825	0.530632	0.0227853	0.346755	435	1272	1707	0.247417	0	0.198437	408	3083	3491	0.0526314	0	0.0500135	0.198402	0.121144
18S	1246	A	430	3325	3755	0.217442	0	0.178645	421	1290	1711	0.277934	0	0.217586	349	3331	3680	0.0123215	0	0	0.132077	0.0947359
18S	1247	C	452	2825	3277	0.471317	0	0.320403	312	1375	1687	0.35418	0	0.26166	262	2654	2916	0.28391	0	0.221189	0.267751	0.0407326
18S	1248	U	333	993	1326	3.24723	0.527985	0.764688	306	409	715	2.63504	0.470308	0.725179	284	194	478	8.66704	0.709313	0.896749	0.795539	0.0733619	1
18S	1249	C	857	7703	8560	0.357219	0	0	569	2827	3396	0.275053	0	0	581	3564	4145	0.119483	0	0.106754	0.0355846	0.0503242
18S	1250	A	852	6305	7157	0.1042	0	0	673	1494	2167	0.304966	0	0.233779	533	3357	3890	0.342434	0	0.255133	0.162971	0.115567
18S	1251	A	634	4885	5519	0.292399	0	0.226277	581	1781	2362	0.245667	0	0.197284	373	3247	3620	0.593449	0.0153461	0.372495	0.265352	0.0766805
18S	1252	C	2739	7286	10025	0.30271	0	0	1569	3258	4827	0.425589	0	0	1882	5075	6957	0.15667	0	0	0	0
18S	1253	A	1548	3767	5315	0.460164	0	0.315186	1026	2167	3193	0.0584742	0	0	1107	4076	5183	0.237515	0	0.191959	0.169048	0.12969
18S	1254	C	2827	8490	11317	0.367233	0	0	1692	3245	4937	0.441524	0	0	4624	9728	14352	0.615287	0	0	0	0
18S	1255	G	1293	11030	12323	0.414488	0	0	773	3081	3854	0.26251	0	0	1213	7832	9045	0.301683	0	0	0	0
18S	1256	G	2116	8694	10810	0.337511	0	0	739	3022	3761	0.294616	0	0	1147	7028	8175	0.223269	0	0	0	0
18S	1257	G	2528	4156	6684	0.117643	0	0.105274	916	1127	2043	0.312715	0	0.238309	1414	5751	7165	0.123005	0	0	0.114528	0.0975089
18S	1258	A	2422	2366	4788	0.553105	0.0609477	0.356177	958	992	1950	0.285768	0	0.222343	1331	4836	6167	0.000529615	0	0	0.19284	0.146897
18S	1259	A	2181	2019	4200	0.633672	0.00892262	0.387939	702	709	1411	0.575881	0.0529321	0.365599	1014	3000	4014	0.450837	0	0.310796	0.354778	0.0324094
18S	1260	A	1218	2009	3227	1.02458	0.0616523	0.506148	408	366	774	1.65494	0.257123	0.623647	550	1526	2076	1.66169	0.239072	0.624411	0.584735	0.0555706
18S	1261	C	3148	2539	5687	0.00622949	0	0	880	405	1285	0.328262	0	0.247281	1385	2032	3417	0.300312	0	0.231006	0.159429	0.112929
18S	1262	C	3854	3663	7517	0.328926	0	0	1275	531	1806	0.190002	0	0	2242	3000	5242	0.292445	0	0	0	0
18S	1263	U	2423	5865	8288	0.443971	0	0	883	769	1652	0.206567	0	0	1396	2934	4330	0.224516	0	0	0	0
18S	1264	C	1526	3770	5296	0.123724	0	0	1215	546	1761	0.31603	0	0	1915	2479	4394	0.340296	0	0	0	0
18S	1265	A	485	1305	1790	1.68932	0.223032	0.628289	456	294	750	0.668324	0.121417	0.400916	628	802	1430	0.986233	0.167717	0.496709	0.508638	0.093207
18S	1266	C	251	688	939	3.94071	0.437001	0.797772	469	292	761	0.542972	0.0163516	0.3522	640	543	1183	1.14863	0.0975683	0.534797	0.56159	0.182888
18S	1267	C	2902	440	3342	0.29664	0	0.228829	571	356	927	0.28859	0	0.224145	589	533	1122	1.11746	0.0631282	0.527959	0.326977	0.142128
18S	1268	C	5844	1216	7060	0.480421	0	0	799	514	1313	0.0981143	0	0	721	1776	2497	0.192301	0	0	0	0
18S	1269	G	3314	2418	5732	0.389811	0	0	522	583	1105	0.085212	0	0.0785865	558	1916	2474	0.314743	0	0	0.0261955	0.037046
18S	1270	G	1299	1301	2600	0.329224	0	0.247753	273	547	820	0.501759	0	0.334386	343	1126	1469	0.0423129	0	0.0406217	0.207587	0.123246
18S	1271	C	1610	1164	2774	0.193185	0	0.161956	541	647	1188	0.0359032	0	0.034687	763	515	1278	0.0850143	0	0.0784097	0.0916842	0.0527984
18S	1272	C	899	199	1098	2.23826	0.316622	0.691386	164	265	429	2.22997	0.435532	0.690897	154	120	274	4.32873	0.52376	0.812893	0.731725	0.0573942
18S	1273	C	4019	304	4323	0.212193	0	0	1005	942	1947	0.329506	0	0	556	573	1129	0.275457	0	0.216117	0.0720391	0.101879
18S	1274	G	2198	399	2597	0.409931	0	0.290825	1483	629	2112	0.350124	0	0	1123	550	1673	0.109578	0	0	0.0969416	0.137096
18S	1275	G	2721	323	3044	0.121883	0	0.108673	797	737	1534	0.02865	0	0	278	456	734	1.2015	0.119522	0.546101	0.218258	0.236027
18S	1276	A	1723	483	2206	0.539667	0.00523496	0.350612	677	654	1331	0.184393	0	0.155784	166	313	479	2.57007	0.433947	0.720314	0.408903	0.234125
18S	1277	C	1885	2246	4131	0.211743	0	0	852	1123	1975	0.173279	0	0	269	2026	2295	0.254665	0	0	0	0
18S	1278	A	1272	2300	3572	0.0437758	0	0	512	755	1267	0.496109	0	0.331775	172	1135	1307	0.603262	0.0377278	0.376451	0.236075	0.167924
18S	1279	C	1467	4371	5838	0.435455	0	0	578	1156	1734	0.231655	0	0.188173	313	2616	2929	0.22256	0	0	0.0627242	0.0887055
18S	1280	G	1286	3316	4602	0.277032	0	0	896	971	1867	0.216869	0	0.178297	357	2790	3147	0.194607	0	0	0.0594324	0.0840501
18S	1281	G	1200	1546	2746	0.290203	0	0.224992	882	859	1741	0.437473	0.0510062	0.304456	461	1747	2208	0.321936	0	0.243617	0.257688	0.0339328
18S	1282	A	762	1469	2231	0.528659	0	0.345933	831	1009	1840	0.384936	0	0.278054	537	1934	2471	0.212419	0	0.175261	0.266416	0.0701608
18S	1283	C	1183	1699	2882	0.155505	0	0.134618	1854	1014	2868	0.0789357	0	0	1065	2599	3664	0.161067	0	0	0.0448728	0.0634597
18S	1284	A	1336	2185	3521	0.10159	0	0	3084	891	3975	0.339316	0	0	2440	1780	4220	0.270557	0	0	0	0
18S	1285	G	1593	1937	3530	0.128044	0	0	4132	870	5002	0.478466	0	0	3619	1274	4893	0.373062	0	0	0	0
18S	1286	G	929	1616	2545	0.244859	0	0.196758	2561	662	3223	0.0939551	0	0	2318	1688	4006	0.208089	0	0	0.0655861	0.0927527
18S	1287	A	1157	2439	3596	0.114444	0	0	3301	903	4204	0.333273	0	0	2891	1528	4419	0.311599	0	0	0	0
18S	1288	U	83	406	489	6.81095	0.711601	0.872203	281	52	333	8.64963	0.746382	0.896647	278	158	436	6.91752	0.732181	0.87395	0.880933	0.0111343	1
18S	1289	U	944	2554	3498	0.108958	0	0.098278	2475	953	3428	0.170688	0	0	2344	700	3044	0.0328517	0	0.0318169	0.043365	0.0409444
18S	1290	G	916	2551	3467	0.231171	0	0.187809	1767	592	2359	0.217815	0	0.17892	2042	495	2537	0.221404	0	0.181328	0.182686	0.00375377
18S	1291	A	702	2293	2995	0.571473	0.139745	0.363732	1931	373	2304	0.207544	0	0.171935	2041	414	2455	0.215604	0	0.177423	0.237696	0.0891486
18S	1292	C	3095	2790	5885	0.217607	0	0	2981	741	3722	0.351649	0	0	3075	533	3608	0.250784	0	0	0	0
18S	1293	A	3916	2790	6706	0.297609	0	0	1755	615	2370	0.0282722	0	0.0275061	2181	519	2700	0.0105352	0	0	0.00916871	0.0129665
18S	1294	G	4402	2118	6520	0.254054	0	0	1793	300	2093	0.138555	0	0.121744	2205	529	2734	0.0446069	0	0	0.0405815	0.0573909
18S	1295	A	4564	2737	7301	0.319298	0	0	2102	386	2488	0.0506495	0	0	3108	344	3452	0.239106	0	0	0	0
18S	1296	U	3422	3263	6685	0.269552	0	0	1400	628	2028	0.108044	0	0.0975525	1947	496	2443	0.0833652	0	0.0769793	0.0581773	0.0419862
18S	1297	U	3270	3311	6581	0.297853	0	0	1482	1449	2931	0.299208	0	0	1793	576	2369	0.145556	0	0.127108	0.0423693	0.0599193
18S	1298	G	1441	1976	3417	0.36169	0.0482304	0.265675	1078	435	1513	0.415258	0.00668606	0.293552	1545	734	2279	0.219254	0	0.179891	0.246373	0.0483675
18S	1299	A	604	2195	2799	0.503798	0.0237964	0.335096	798	472	1270	0.612667	0.0835551	0.380095	1290	258	1548	0.882655	0.205925	0.468996	0.394729	0.0556352
18S	1300	U	833	3062	3895	0.0906029	0	0	1239	1824	3063	0.405135	0	0	3079	334	3413	0.185123	0	0	0	0
18S	1301	A	304	3493	3797	0.205725	0	0	926	491	1417	0.397359	0.0139295	0.284508	2213	376	2589	0.12526	0	0.111354	0.131954	0.11706
18S	1302	G	230	1492	1722	0.565454	0.0700977	0.361342	708	266	974	1.07187	0.227341	0.517602	1420	340	1760	0.707136	0.119791	0.414361	0.431102	0.0648817
18S	1303	C	371	923	1294	0.784642	0.0873441	0.439854	1203	427	1630	0.197152	0	0.164769	3668	603	4271	0.352003	0	0	0.201541	0.181442
18S	1304	U	404	770	1174	0.622043	0.0580668	0.383695	1194	727	1921	0.00834779	0	0	3201	514	3715	0.232592	0	0	0.127898	0.180875
18S	1305	C	348	698	1046	0.664629	0.026865	0.399495	1355	788	2143	0.0745854	0	0	3347	843	4190	0.312225	0	0	0.133165	0.188324
18S	1306	U	245	930	1175	0.395351	0	0.283507	904	1559	2463	0.179987	0	0	2339	1025	3364	0.0711243	0	0	0.0945025	0.133647
18S	1307	U	154	770	924	0.677261	0.00758775	0.40405	586	1293	1879	0.124439	0	0.11072	1137	1291	2428	0.307209	0	0.235086	0.249952	0.120212
18S	1308	U	121	834	955	0.636274	0.086967	0.389104	401	2050	2451	0.0740484	0	0	651	1613	2264	0.403189	0	0.287428	0.225511	0.164774
18S	1309	C	180	1741	1921	0.122216	0	0	623	1369	1992	0.261448	0	0.207343	1021	1407	2428	0.297663	0	0.229456	0.1456	0.10335
18S	1310	U	182	787	969	1.17532	0.178289	0.540553	498	1638	2136	0.231306	0	0.187925	985	1157	2142	0.421885	0	0.296806	0.341761	0.147427
18S	1311	C	207	1532	1739	0.38961	0	0.28049	564	2286	2850	0.0464632	0	0	991	2983	3974	0.304802	0	0	0.0934966	0.132224
18S	1312	G	255	2042	2297	0.119002	0	0.106388	593	1512	2105	0.365981	0.0290223	0.268018	750	4026	4776	0.47213	0	0	0.124802	0.11019
18S	1313	A	220	1793	2013	0.429598	0	0.300607	627	2260	2887	0.0126077	0	0.012455	659	1962	2621	0.0306848	0	0.0297823	0.114282	0.131942
18S	1314	U	233	3351	3584	0.211725	0	0	559	4251	4810	0.42091	0	0	751	1836	2587	0.0403701	0	0.038818	0.0129393	0.018299
18S	1315	U	229	4638	4867	0.42886	0	0	505	2986	3491	0.148909	0	0	717	1273	1990	0.457693	0	0.314093	0.104698	0.148065
18S	1316	C	166	4992	5158	0.474452	0	0	464	2507	2971	0.0128309	0	0.0126725	570	1243	1813	0.671818	0.0558504	0.401981	0.138218	0.186581
18S	1317	C	229	5647	5876	0.56114	0	0	740	3112	3852	0.240142	0	0	897	1553	2450	0.366145	0	0.268094	0.0893645	0.126381
18S	1318	G	183	1632	1815	0.60473	0	0.376971	509	1574	2083	0.524637	0.0478753	0.344215	577	1098	1675	1.27867	0.191616	0.561294	0.427493	0.0955516
18S	1319	U	113	3075	3188	0.200268	0	0	419	3286	3705	0.191398	0	0	443	2410	2853	0.379366	0.00488611	0.275099	0.0916997	0.129683
18S	1320	G	227	276	503	4.12202	0.533657	0.805077	597	1723	2320	0.282139	0	0.220127	703	2438	3141	0.292415	0	0.22631	0.417171	0.274302
18S	1321	G	500	679	1179	0.929369	0	0.481908	1244	1325	2569	0.0945569	0	0.086419	1342	4306	5648	0.258683	0	0	0.189442	0.209792
18S	1322	G	462	407	869	1.23354	0	0.552564	972	718	1690	0.603877	0	0.37665	1031	3457	4488	0.0107275	0	0	0.309738	0.230492
18S	1323	U	531	885	1416	0.163781	0	0.140817	1207	1963	3170	0.229808	0	0	1145	7583	8728	0.512756	0	0	0.0469391	0.0663819
18S	1324	G	1520	280	1800	0.266222	0	0	1944	2423	4367	0.515461	0	0	4006	4675	8681	0.505759	0	0	0	0
18S	1325	G	1175	465	1640	0.176227	0	0	1017	1859	2876	0.232318	0	0	2606	2799	5405	0.101866	0	0	0	0
18S	1326	U	55	28	83	16.6345	0.809761	0.94393	65	184	249	8.32169	0.697988	0.893107	281	662	943	4.67832	0.536537	0.824045	0.887027	0.0491313	1
18S	1327	G	2203	265	2468	0.480545	0	0	1297	1830	3127	0.38566	0	0	4592	1801	6393	0.264696	0	0	0	0
18S	1328	G	45	26	71	21.2204	0.860181	0.955594	34	112	146	13.7806	0.808997	0.932773	129	454	583	7.8285	0.685288	0.886903	0.92509	0.0285644	1
18S	1329	U	1847	411	2258	0.393768	0	0	1177	649	1826	0.0382351	0	0.0368465	4256	1411	5667	0.230687	0	0	0.0122822	0.0173696
18S	1330	G	845	110	955	0.555556	0	0.357383	827	383	1210	0.514533	0	0.339916	2352	448	2800	0.53707	0	0.349493	0.348931	0.00714202
18S	1331	C	2044	260	2304	0.432205	0	0	1507	632	2139	0.246163	0	0	5568	1407	6975	0.49552	0	0	0	0
18S	1332	A	1611	336	1947	0.308989	0	0	1229	548	1777	0.111524	0	0	4055	618	4673	0.249448	0	0	0	0
18S	1333	U	1101	468	1569	0.0169922	0	0	1197	1036	2233	0.283875	0	0	3012	1621	4633	0.263907	0	0	0	0
18S	1334	G	1255	197	1452	0.142204	0	0.124575	1032	728	1760	0.100492	0	0	2343	562	2905	0.103655	0	0.0939493	0.0728413	0.0530023
18S	1335	G	813	119	932	1.23629	0.077388	0.553095	690	328	1018	0.728994	0.155023	0.421868	1294	678	1972	0.631756	0.0324826	0.387284	0.454082	0.0714221
18S	1336	C	292	207	499	3.91487	0.486485	0.79686	653	523	1176	0.498839	0.0777956	0.333006	756	1415	2171	0.306671	0	0.234779	0.454882	0.245118
18S	1337	C	1104	208	1312	1.14692	0.176538	0.534405	1800	501	2301	0.263549	0	0	1441	1968	3409	0.267315	0	0	0.178135	0.251921
18S	1338	G	1478	134	1612	1.05618	0.222976	0.513817	866	297	1163	0.604238	0.135818	0.376853	621	238	859	1.86097	0.358603	0.650733	0.513801	0.111811
18S	1339	U	3178	149	3327	0.0989951	0	0.0901024	1176	553	1729	0.0590302	0	0.0557703	928	409	1337	0.643813	0.0671054	0.391837	0.179236	0.150983
18S	1340	U	4144	154	4298	0.0640433	0	0	1121	718	1839	0.0158696	0	0	1114	344	1458	0.395971	0.0173609	0.283792	0.0945974	0.133781
18S	1341	C	5836	475	6311	0.345274	0	0	1411	647	2058	0.120976	0	0	1534	506	2040	0.0271	0	0	0	0
18S	1342	U	5978	365	6343	0.28767	0	0	1255	934	2189	0.137377	0	0	1338	439	1777	0.274228	0	0.215306	0.0717688	0.101496
18S	1343	U	5877	473	6350	0.241871	0	0	1314	897	2211	0.138753	0	0	1319	581	1900	0.275504	0	0.216085	0.0720285	0.101864
18S	1344	A	7085	732	7817	0.36993	0	0	1640	907	2547	0.25218	0	0	2113	646	2759	0.0178704	0	0	0	0
18S	1345	G	5905	536	6441	0.184334	0	0	1171	633	1804	0.160062	0	0.138043	1358	604	1962	0.652522	0.0338567	0.394986	0.177676	0.16367
18S	1346	U	4089	523	4612	0.213999	0	0.176308	675	716	1391	0.666954	0.107204	0.400276	627	1495	2122	0.686795	0.0895129	0.407274	0.327952	0.107267
18S	1347	U	1823	840	2663	1.29521	0.286636	0.564402	713	918	1631	0.667804	0	0.400556	588	2408	2996	0.339784	0.0156247	0.253674	0.406211	0.126917
18S	1348	G	3367	1217	4584	0.262486	0	0.207948	1125	1306	2431	0.154285	0	0.133711	1333	4650	5983	0.345237	0	0	0.113886	0.086044
18S	1349	G	2596	1391	3987	0.500123	0.0327113	0.333444	708	656	1364	1.41567	0.222934	0.586214	655	3283	3938	0.153228	0	0.132898	0.350852	0.185474
18S	1350	U	3150	3015	6165	0.0524868	0	0	948	2103	3051	0.107711	0	0.0972661	870	7498	8368	0.502511	0	0	0.032422	0.0458517
18S	1351	G	5442	257	5699	0.0670877	0	0.0628803	1963	1138	3101	0.195333	0	0.163457	1756	4128	5884	0.245069	0	0	0.0754457	0.0673199
18S	1352	G	6951	544	7495	0.137395	0	0	4109	724	4833	0.161559	0	0	2479	1800	4279	0.0805062	0	0.074524	0.0248413	0.0351309
18S	1353	A	8636	2087	10723	0.372233	0	0	7608	1143	8751	0.531654	0	0	4046	3374	7420	0.440372	0	0	0	0
18S	1354	G	2738	1047	3785	1.23762	0.204482	0.553163	2580	423	3003	0.796516	0.0140328	0.443449	931	1459	2390	0.928542	0.129995	0.481578	0.49273	0.0454792
18S	1355	C	5974	1470	7444	0.148943	0	0.12965	5346	901	6247	0.150973	0	0	1968	3639	5607	0.315365	0	0	0.0432166	0.0611174
18S	1356	G	6073	305	6378	0.47586	0.0491284	0.322463	3202	657	3859	0.536169	0	0.349089	877	1108	1985	1.0227	0.174163	0.505737	0.39243	0.0808542
18S	1357	A	7891	607	8498	0.189562	0	0.15937	3967	955	4922	0.239757	0	0.193422	1068	814	1882	0.969092	0.123425	0.492284	0.281692	0.149559
18S	1358	U	12725	1251	13976	0.249575	0	0	6575	1522	8097	0.250026	0	0	1747	1102	2849	0.232862	0	0.188933	0.0629776	0.0890637
18S	1359	U	10921	1540	12461	0.0916689	0	0	5482	1662	7144	0.108691	0	0	1270	1137	2407	0.494398	0	0.330926	0.110309	0.156
18S	1360	U	14830	1102	15932	0.308373	0	0	8028	2369	10397	0.453165	0	0	2069	1858	3927	0.195901	0	0	0	0
18S	1361	G	8284	463	8747	0.380697	0	0.275751	3778	821	4599	0.353732	0	0.261343	929	965	1894	0.78129	0	0.438739	0.325278	0.0804446
18S	1362	U	11461	736	12197	0.0372675	0	0	4244	1108	5352	0.0937003	0	0.0856874	1605	1363	2968	0.0529696	0	0.050321	0.0453361	0.0351589
18S	1363	C	16743	549	17292	0.353876	0	0	5650	723	6373	0.136685	0	0	3138	1764	4902	0.396877	0	0	0	0
18S	1364	U	16705	604	17309	0.358691	0	0	6347	1129	7476	0.328722	0	0	3158	2282	5440	0.466565	0	0	0	0
18S	1365	G	11790	702	12492	0.0839759	0	0	5814	942	6756	0.330138	0	0	3634	1319	4953	0.421348	0	0	0	0
18S	1366	G	6263	412	6675	0.769058	0.135743	0.434764	1702	386	2088	1.16264	0.242363	0.537721	1040	411	1451	1.1965	0.218898	0.544902	0.505796	0.0503123
18S	1367	U	4318	711	5029	1.34475	0.265468	0.573565	1271	322	1593	1.51731	0.285931	0.602902	788	446	1234	1.60101	0.220676	0.615725	0.597397	0.0176466
18S	1368	U	5965	2040	8005	0.499274	0.0391284	0.333038	2159	914	3073	0.189417	0	0.159295	1262	1020	2282	0.481603	0	0.325152	0.272495	0.0801091
18S	1369	A	3904	4425	8329	0.449497	0.0252	0.310131	1887	516	2403	0.448669	0	0.3098	1546	782	2328	0.507929	0	0.336935	0.318955	0.0127141
18S	1370	A	1932	9854	11786	0.00627716	0	0	1859	499	2358	0.396331	0	0.283924	1574	759	2333	0.561463	0	0.359674	0.214532	0.154817
18S	1371	U	1353	14521	15874	0.229169	0	0	1543	712	2255	0.449749	0	0.31032	1399	1126	2525	0.65366	0	0.395375	0.235232	0.16992
18S	1372	U	1212	10700	11912	0.139473	0	0.122411	1416	742	2158	0.530729	0.0841292	0.346822	1831	1066	2897	0.595794	0.0468668	0.373433	0.280889	0.112586
18S	1373	C	7533	7243	14776	0.0425654	0	0	2024	1952	3976	0.149837	0	0	4499	965	5464	0.0598556	0	0	0	0
18S	1374	C	13310	5810	19120	0.205146	0	0	2386	1738	4124	0.0544323	0	0	5600	2288	7888	0.235804	0	0	0	0
18S	1375	G	9527	1664	11191	0.502326	0.0137944	0.334385	2177	592	2769	0.604545	0.0811142	0.376855	4302	463	4765	0.527384	0	0.345333	0.352191	0.0180036
18S	1376	A	10694	2336	13030	0.328947	0	0.247539	2587	1441	4028	0.194096	0	0.16258	5247	414	5661	0.421781	0.00147405	0.296693	0.235604	0.0553982
18S	1377	U	19279	9737	29016	0.480425	0	0	5137	1485	6622	0.302763	0	0	11774	753	12527	0.399019	0	0	0	0
18S	1378	A	12742	6441	19183	0.11486	0	0	3304	1873	5177	0.0568752	0	0.0538244	7499	917	8416	0.0604729	0	0.0570308	0.0369517	0.0261616
18S	1379	A	10455	3767	14222	0.252699	0	0.201735	2954	1935	4889	0.263381	0	0.208507	7664	2449	10113	0.100383	0	0	0.136747	0.0967344
18S	1380	C	19977	6500	26477	0.365457	0	0	5614	3376	8990	0.296522	0	0	14271	2023	16294	0.483404	0	0	0	0
18S	1381	G	11892	1486	13378	0.33818	0	0.252731	3725	3121	6846	0.0226312	0	0.0221335	9627	1430	11057	0.205612	0	0	0.0916213	0.114279
18S	1382	A	10569	4739	15308	0.136295	0	0.119954	3328	4658	7986	0.102642	0	0	8659	1872	10531	0.195934	0	0	0.0399847	0.0565468
18S	1383	A	70	211	281	65.6399	0.952257	0.985046	31	316	347	22.9016	0.887641	0.958277	79	33	112	80.5862	0.959686	0.98785	0.977058	0.0133293	1
18S	1384	C	13909	16644	30553	0.527378	0	0	4416	7933	12349	0.429204	0	0	10936	4225	15161	0.564094	0	0	0	0
18S	1385	G	6945	10331	17276	0.134354	0	0	1574	9706	11280	0.380277	0	0	3769	2261	6030	0.132707	0	0.117176	0.0390588	0.0552374
18S	1386	A	2601	21351	23952	0.429237	0	0	633	10974	11607	0.401677	0	0	1197	3648	4845	0.248599	0	0.199135	0.0663784	0.0938733
18S	1387	G	1470	11144	12614	0.110702	0	0.0996752	881	7124	8005	0.145766	0	0	2692	2278	4970	0.0110865	0	0	0.0332251	0.0469874
18S	1388	A	249	9109	9358	0.457723	0	0.314022	318	4929	5247	0.259945	0	0.206345	565	1840	2405	0.819105	0	0.450382	0.323583	0.0998566
18S	1389	C	1907	7918	9825	0.296423	0	0.228665	503	5764	6267	0.0605545	0	0	1100	2237	3337	0.0790327	0	0.0732644	0.100643	0.0953384
18S	1390	U	2955	11378	14333	0.157342	0	0	596	5495	6091	0.0751915	0	0	956	1653	2609	0.335602	0	0.251346	0.0837821	0.118486
18S	1391	C	72	1749	1821	5.6711	0.635608	0.85017	33	326	359	14.3346	0.81616	0.934957	92	49	141	19.9062	0.874032	0.952488	0.912538	0.0446783	1
18S	1392	U	497	11569	12066	0.1613	0	0	451	6378	6829	0.412596	0	0	849	781	1630	0.524613	0	0.344234	0.114745	0.162274
18S	1393	G	565	15235	15800	0.450138	0	0	525	2150	2675	0.44868	0	0.309796	919	1752	2671	0.128693	0	0	0.103265	0.146039
18S	1394	G	292	6643	6935	0.362199	0	0.265921	314	1203	1517	1.4292	0.183916	0.588501	217	1264	1481	0.78496	0	0.43993	0.431451	0.131829
18S	1395	C	581	6130	6711	0.367524	0	0.268781	640	1582	2222	0.525171	0	0.344437	375	2588	2963	0.0517057	0	0	0.204406	0.1478
18S	1396	A	423	7078	7501	0.176981	0	0.150386	565	1826	2391	0.324768	0	0.245228	388	1087	1475	1.28622	0.138745	0.562764	0.319459	0.176346
18S	1397	U	813	10888	11701	0.304952	0	0	740	3457	4197	0.311437	0	0	383	2805	3188	0.182147	0	0.154122	0.0513741	0.072654
18S	1398	G	597	4841	5438	0.70536	0.114649	0.413658	477	1433	1910	0.784941	0.071533	0.439886	331	1278	1609	1.96489	0.392802	0.662858	0.505467	0.111806
18S	1399	C	624	6949	7573	0.191717	0	0.160893	643	2967	3610	0.110151	0	0	453	4170	4623	0.153761	0	0.133294	0.0980622	0.0702499
18S	1400	U	905	9352	10257	0.168854	0	0	854	3523	4377	0.226613	0	0	713	6839	7552	0.251469	0	0	0	0
18S	1401	A	601	5735	6336	0.468886	0.0789596	0.319246	778	1679	2457	0.565591	0.0773503	0.361357	664	6071	6735	0.0211467	0	0	0.226868	0.161338
18S	1402	A	594	6457	7051	0.372961	0.0771937	0.271675	910	1890	2800	0.441124	0.0760521	0.306173	751	6722	7473	0.02886	0	0	0.192616	0.136926
18S	1403	C	1442	10094	11536	0.186317	0	0	1357	3027	4384	0.101404	0	0	1294	8037	9331	0.19379	0	0	0	0
18S	1404	U	1473	9630	11103	0.114505	0	0	1469	3285	4754	0.177095	0	0	1227	8722	9949	0.214326	0	0	0	0
18S	1405	A	1438	10882	12320	0.197107	0	0	1655	3860	5515	0.299791	0	0	1571	10342	11913	0.347829	0	0	0	0
18S	1406	G	1633	8520	10153	0.0305189	0	0.0296179	1084	4698	5782	0.348879	0	0	1843	5485	7328	0.157687	0	0.136225	0.0552809	0.0584992
18S	1407	U	1864	8665	10529	0.041492	0	0	1328	2890	4218	0.123676	0	0	1897	8441	10338	0.245417	0	0	0	0
18S	1408	U	2897	9338	12235	0.213201	0	0	2075	2590	4665	0.268907	0	0	2273	8049	10322	0.290386	0	0	0	0
18S	1409	A	887	7273	8160	0.178487	0	0.15147	887	1263	2150	0.584421	0.0798063	0.368963	646	4091	4737	0.541365	0.0196325	0.351273	0.290569	0.0986222
18S	1410	C	612	14886	15498	0.491837	0	0	725	2283	3008	0.0345925	0	0	1264	5121	6385	0.0163935	0	0	0	0
18S	1411	G	90	6096	6186	0.286597	0	0.222784	128	1955	2083	0.244578	0	0.19659	628	3375	4003	0.421442	0	0.296541	0.238639	0.0423169
18S	1412	C	237	12023	12260	0.5026	0	0	370	2559	2929	0.302685	0	0	529	8840	9369	0.563211	0	0	0	0
18S	1413	G	81	3055	3136	0.931984	0.125449	0.482477	135	901	1036	0.757613	0.143471	0.431283	341	3053	3394	0.182576	0	0.154427	0.356062	0.144102
18S	1414	A	31	2717	2748	0.811346	0.0109467	0.448014	62	548	610	1.53061	0.263897	0.605229	73	1678	1751	0.875583	0.0743032	0.466975	0.506739	0.0700716
18S	1415	C	37	1853	1890	1.08575	0	0.520687	57	653	710	0.726129	0.0722095	0.421012	77	615	692	2.70393	0.352179	0.730301	0.557333	0.128898
18S	1416	C	47	840	887	2.63356	0.0928144	0.725012	130	426	556	0.959725	0.0869419	0.490173	70	295	365	4.79447	0.406248	0.827812	0.680999	0.14131
18S	1417	C	113	376	489	3.59281	0	0.782616	321	279	600	0.656018	0	0.39654	131	250	381	3.37958	0	0.772129	0.650429	0.179577
18S	1418	C	148	297	445	3.08281	0	0.755486	351	208	559	0.813056	0	0.448887	199	174	373	2.78411	0.0524339	0.736257	0.646877	0.14022
18S	1419	C	141	310	451	1.62446	0.0605682	0.619491	386	259	645	0.571328	0	0.363954	159	262	421	1.19658	0	0.545335	0.509593	0.10734
18S	1420	G	143	183	326	2.60744	0.235307	0.723408	483	260	743	0.601807	0.029122	0.376021	200	250	450	1.01385	0	0.503993	0.534474	0.143449
18S	1421	A	155	258	413	1.99297	0.271637	0.666421	438	307	745	0.996306	0.151339	0.49941	207	231	438	1.41579	0.177796	0.58661	0.584147	0.0682043
18S	1422	G	199	580	779	0.746282	0.142894	0.427669	415	259	674	1.78784	0.346185	0.64164	338	284	622	1.07797	0.179895	0.519163	0.529491	0.087658
18S	1423	C	796	1097	1893	0.245882	0	0	1364	799	2163	0.0682994	0	0	745	993	1738	0.183515	0	0	0	0
18S	1424	G	1528	250	1778	0.0640122	0	0	1240	1296	2536	0.0866903	0	0	799	929	1728	0.0197738	0	0.0194014	0.00646712	0.0091459
18S	1425	G	1456	184	1640	0.203589	0	0.169237	1226	1201	2427	0.082711	0	0.0764215	575	422	997	1.08573	0.152424	0.520801	0.255487	0.191394
18S	1426	U	2471	287	2758	0.216632	0	0	2031	1279	3310	0.154858	0	0	1173	1550	2723	0.220187	0	0	0	0
18S	1427	C	2994	61	3055	0.245324	0	0	2793	1568	4361	0.333802	0	0	1361	1992	3353	0.319373	0	0	0	0
18S	1428	G	2841	290	3131	0.211026	0	0	3713	1582	5295	0.436541	0	0	2085	1478	3563	0.305584	0	0	0	0
18S	1429	G	1482	777	2259	0.206244	0	0.171043	2449	577	3026	0.11832	0	0.105833	1956	836	2792	0.00950392	0	0	0.092292	0.0704814
18S	1430	C	1800	636	2436	0.164948	0	0.141642	2943	808	3751	0.115088	0	0	2876	1440	4316	0.369248	0	0	0.0472141	0.0667708
18S	1431	G	756	3037	3793	0.244269	0	0	2135	863	2998	0.130418	0	0.115405	1543	483	2026	0.548983	0.060256	0.354528	0.156644	0.147644
18S	1432	U	499	3643	4142	0.308123	0	0	1486	1461	2947	0.116312	0	0.104225	889	1537	2426	0.303296	0.00688214	0.232788	0.112338	0.0952084
18S	1433	C	784	894	1678	0.848005	0.137099	0.459024	1831	1058	2889	0.0815955	0	0.0754641	1017	1628	2645	0.174897	0	0.14891	0.227799	0.166227
18S	1434	C	1415	1024	2439	0.20102	0	0.167432	2453	666	3119	0.0923469	0	0	1926	1110	3036	0.0255369	0	0	0.0558105	0.078928
18S	1435	C	2468	485	2953	0.0476115	0	0	2789	385	3174	0.200245	0	0	3078	468	3546	0.204054	0	0	0	0
18S	1436	C	3292	458	3750	0.311277	0	0	2652	352	3004	0.230878	0	0	3382	358	3740	0.297015	0	0	0	0
18S	1437	C	3635	942	4577	0.48676	0	0	2536	410	2946	0.304539	0	0	3907	351	4258	0.449881	0	0	0	0
18S	1438	A	1741	231	1972	0.219159	0	0.179837	1074	387	1461	0.34316	0.0671102	0.255617	1903	218	2121	0.142795	0	0.125004	0.186819	0.0535507
18S	1439	A	1699	182	1881	0.13808	0	0.121384	1137	231	1368	0.259938	0	0.20643	1893	160	2053	0.0827924	0	0.0764963	0.13477	0.0538831
18S	1440	C	1048	553	1601	0.296948	0	0.229069	517	226	743	1.12915	0.184586	0.530664	1210	118	1328	0.59903	0.0363574	0.374797	0.378177	0.123149
18S	1441	U	1267	889	2156	0.162216	0	0	801	554	1355	0.062586	0	0	2004	268	2272	0.222325	0	0	0	0
18S	1442	U	116	58	174	10.1861	0.72971	0.911069	68	80	148	7.90179	0.61274	0.888333	145	38	183	9.23684	0.71501	0.902793	0.900731	0.00939566	1
18S	1443	C	716	610	1326	0.411387	0	0.291633	521	414	935	0.435838	0	0.303769	930	402	1332	0.387047	0	0.279195	0.291532	0.0100325
18S	1444	U	613	539	1152	0.779936	0	0.438396	347	253	600	1.70416	0	0.630587	656	218	874	1.35166	0	0.575047	0.54801	0.0807575
18S	1445	U	643	371	1014	1.32336	0.0980488	0.569831	436	296	732	1.67649	0.0888632	0.626696	642	278	920	1.57008	0.111447	0.611165	0.602564	0.0239986
18S	1446	A	1085	852	1937	0.309827	0	0.236634	603	489	1092	1.11972	0.0943113	0.528468	1229	409	1638	0.574775	0	0.36513	0.376744	0.119424
18S	1447	G	500	84	584	4.33649	0.592936	0.812871	296	103	399	6.58733	0.695027	0.868488	433	211	644	4.01316	0.561163	0.800773	0.827377	0.0294861	1
18S	1448	A	2598	653	3251	0.0492483	0	0	1868	1039	2907	0.106197	0	0.0960321	2379	694	3073	0.0781862	0	0.0725383	0.0561901	0.0408737
18S	1449	G	4492	888	5380	0.386824	0	0	4445	878	5323	0.330908	0	0	5512	879	6391	0.454728	0	0	0	0
18S	1450	G	5390	1191	6581	0.463481	0	0	4689	1574	6263	0.355683	0	0	5303	855	6158	0.337254	0	0	0	0
18S	1451	G	4592	492	5084	0.189975	0	0	3964	1534	5498	0.132543	0	0	4446	1188	5634	0.147704	0	0	0	0
18S	1452	A	3259	818	4077	0.109013	0	0.0983192	3486	1670	5156	0.0329994	0	0.0319512	3520	639	4159	0.327668	0	0.246844	0.125705	0.0898416
18S	1453	C	4153	1533	5686	0.216306	0	0	4433	3574	8007	0.337531	0	0	5937	1180	7117	0.230205	0	0	0	0
18S	1454	A	1611	1098	2709	0.822452	0.154457	0.45138	2529	1768	4297	0.426969	0.0315088	0.299263	2840	843	3683	0.697557	0.103543	0.410984	0.387209	0.064337
18S	1455	A	1959	2586	4545	0.0149509	0	0.0147338	2147	3958	6105	0.0244131	0	0	4095	1534	5629	0.0753108	0	0.0700479	0.0282606	0.0301541
18S	1456	G	2713	2356	5069	0.158326	0	0	4666	2010	6676	0.135966	0	0	6603	1185	7788	0.279427	0	0	0	0
18S	1457	U	1715	5036	6751	0.452947	0	0	5524	2803	8327	0.349333	0	0	7291	2368	9659	0.452184	0	0	0	0
18S	1458	G	3040	1819	4859	0.268308	0	0	4562	2027	6589	0.177687	0	0	5209	2534	7743	0.297687	0	0	0	0
18S	1459	G	675	2687	3362	0.00343278	0	0.00342205	1983	2092	4075	0.338766	0.0012724	0.25309	1831	2416	4247	0.349867	0	0.259231	0.171914	0.119168
18S	1460	C	1342	1921	3263	0.111819	0	0	3338	3221	6559	0.292339	0	0	2546	3239	5785	0.113252	0	0	0	0
18S	1461	G	517	1259	1776	0.536722	0.0749959	0.349392	1617	1339	2956	0.601435	0.0856009	0.37564	1446	770	2216	1.43735	0.266728	0.589828	0.438287	0.10769
18S	1462	U	412	601	1013	1.41511	0.229332	0.58618	2042	1186	3228	0.332814	0	0.249766	959	1224	2183	1.47338	0.237322	0.595805	0.47725	0.160904
18S	1463	U	767	419	1186	0.781588	0	0.43891	3147	1242	4389	0.150494	0	0	3199	1739	4938	0.016814	0	0	0.146303	0.206904
18S	1464	C	860	259	1119	0.579256	0	0.366998	3103	731	3834	0.145038	0	0	4678	1568	6246	0.283909	0	0	0.122333	0.173004
18S	1465	A	692	405	1097	0.460109	0	0.315316	2786	511	3297	0.108891	0	0	3952	1036	4988	0.101318	0	0	0.105105	0.148642
18S	1466	G	352	125	477	2.81702	0.272472	0.73842	951	220	1171	1.63667	0.277787	0.620935	1860	256	2116	1.37573	0.236875	0.579192	0.646182	0.0674114
18S	1467	C	382	263	645	1.97625	0.287641	0.664352	1093	846	1939	0.410664	0	0.291221	3179	1197	4376	0.0855304	0	0.078808	0.344793	0.24203
18S	1468	C	616	1086	1702	0.218151	0	0.17917	1529	867	2396	0.108274	0	0.097733	4318	3725	8043	0.432622	0	0	0.092301	0.0732466
18S	1469	A	238	2156	2394	0.00902343	0	0	551	1283	1834	0.455095	0	0.312877	1943	2305	4248	0.192176	0	0.161229	0.158035	0.127751
18S	1470	C	212	1769	1981	0.389584	0	0.280462	621	1040	1661	0.555729	0.00641508	0.357353	2152	2918	5070	0.0416639	0	0	0.212605	0.153577
18S	1471	C	207	2308	2515	0.230269	0	0.18723	352	1486	1838	0.407655	0	0.289711	844	3668	4512	0.0539872	0	0.0512327	0.176058	0.0976782
18S	1472	C	536	5394	5930	0.470661	0	0	855	3951	4806	0.50217	0	0	1870	5483	7353	0.41102	0	0	0	0
18S	1473	G	1092	2607	3699	0.000945946	0	0.000945307	703	2063	2766	0.00874593	0	0	2191	1378	3569	0.323635	0	0.244557	0.081834	0.115063
18S	1474	A	1364	2934	4298	0.0727534	0	0	654	2376	3030	0.0794017	0	0	2969	2352	5321	0.182283	0	0	0	0
18S	1475	G	1347	3650	4997	0.194638	0	0	396	2058	2454	0.169685	0	0.14512	994	1995	2989	0.409116	0.0492348	0.290404	0.145175	0.118557
18S	1476	A	1138	2796	3934	0.0686997	0	0.0642987	544	1527	2071	0.438631	0	0.304997	1441	1841	3282	0.234602	0	0.19007	0.186455	0.098298
18S	1477	U	1190	3830	5020	0.185682	0	0	547	2798	3345	0.120044	0	0	1338	2188	3526	0.105504	0	0.0954593	0.0318198	0.045
18S	1478	U	1531	4241	5772	0.319786	0	0	679	4100	4779	0.387796	0	0	1449	2599	4048	0.0787273	0	0	0	0
18S	1479	G	1500	1710	3210	0.253407	0	0.202225	762	1422	2184	0.606916	0	0.377797	1166	1891	3057	0.258891	0	0.205704	0.261909	0.0819582
18S	1480	A	1894	3356	5250	0.319471	0	0	1260	1603	2863	0.258613	0	0.205531	1655	1967	3622	0.0591989	0	0.0559049	0.0871454	0.086767
18S	1481	G	1173	1295	2468	0.467036	0.0561179	0.318441	765	1474	2239	0.725938	0.0268277	0.420714	1031	1296	2327	0.70473	0.136575	0.413501	0.384219	0.0466047
18S	1482	C	1413	1438	2851	0.169429	0	0.144925	530	2243	2773	0.484455	0	0.326431	897	2905	3802	0.120796	0	0.107803	0.193053	0.0955226
18S	1483	A	1438	993	2431	0.31027	0	0.236873	562	3001	3563	0.228766	0	0.186218	765	3397	4162	0.161307	0	0.13893	0.18734	0.0399929
18S	1484	A	828	1608	2436	0.160626	0	0.138445	579	4104	4683	0.0949426	0	0	640	2985	3625	0.365226	0	0.267575	0.13534	0.109259
18S	1485	U	1151	2718	3869	0.38851	0	0	914	8737	9651	0.624097	0	0	982	6769	7751	0.396427	0	0	0	0
18S	1486	A	484	1166	1650	0.512073	0	0.338792	473	3889	4362	0.0180584	0	0	432	3547	3979	0.376449	0	0.273543	0.204112	0.146766
18S	1487	A	523	1026	1549	0.468108	0	0.318991	328	4120	4448	0.0625234	0	0	354	3454	3808	0.485018	0	0.326665	0.215219	0.152215
18S	1488	C	890	1959	2849	0.280994	0	0	390	5371	5761	0.307251	0	0	354	9715	10069	0.486033	0	0	0	0
18S	1489	A	964	1328	2292	0.143558	0	0	455	5203	5658	0.338491	0	0	396	11374	11770	0.589003	0	0	0	0
18S	1490	G	37	15	52	38.9639	0.930766	0.975438	20	36	56	71.0439	0.959968	0.98636	13	419	432	12.7594	0.749735	0.927478	0.963092	0.0255744	1
18S	1491	G	1476	410	1886	0.050315	0	0	894	1489	2383	0.455667	0	0.31312	812	3985	4797	0.102161	0	0.0927088	0.135276	0.131327
18S	1492	U	1839	634	2473	0.372029	0	0	1214	1763	2977	0.0469032	0	0	1139	6095	7234	0.36659	0	0	0	0
18S	1493	C	1450	523	1973	0.0928515	0	0	1254	955	2209	0.218522	0	0.1794	1238	2722	3960	0.188207	0	0.15843	0.11261	0.0800862
18S	1494	U	1396	509	1905	0.0531188	0	0	1509	2480	3989	0.450833	0	0	1588	3632	5220	0.201426	0	0	0	0
18S	1495	G	716	214	930	1.07211	0	0.517668	792	327	1119	0.940595	0	0.484917	913	547	1460	1.70083	0.106779	0.629903	0.544163	0.0620843
18S	1496	U	904	461	1365	0.355385	0	0.262344	1452	687	2139	0.178354	0	0	1346	1612	2958	0.0612407	0	0.057725	0.10669	0.112559
18S	1497	G	591	357	948	1.11174	0.0122328	0.52672	809	566	1375	0.344517	0	0.256377	931	2679	3610	0.145749	0	0	0.261033	0.215058
18S	1498	A	266	739	1005	0.967274	0	0.491931	818	536	1354	0.27203	0	0.213979	723	1774	2497	0.206072	0	0.170919	0.292276	0.142268
18S	1499	U	207	5206	5413	0.737992	0	0	685	1190	1875	0.176949	0	0	726	1959	2685	0.0509721	0	0.0485172	0.0161724	0.0228712
18S	1500	G	103	1541	1644	0.0888619	0	0.0816555	282	489	771	1.07369	0.15479	0.518092	259	619	878	2.47661	0.396807	0.712597	0.437448	0.263817
18S	1501	C	162	2636	2798	0.45373	0	0	440	416	856	0.654985	0.105248	0.396044	830	810	1640	0.748988	0.0768451	0.42839	0.274811	0.194769
18S	1502	C	449	611	1060	0.53437	0	0.348481	817	485	1302	0.0301185	0	0.0292597	1638	692	2330	0.241236	0	0.194419	0.19072	0.130348
18S	1503	C	917	497	1414	0.0799293	0	0.0740619	908	575	1483	0.151385	0	0	2508	757	3265	0.10776	0	0	0.0246873	0.0349131
18S	1504	U	525	289	814	0.888344	0	0.470741	682	612	1294	0.0494552	0	0	2011	1272	3283	0.125985	0	0	0.156914	0.22191
18S	1505	U	705	372	1077	0.423727	0	0.297812	970	842	1812	0.37771	0	0	2816	2539	5355	0.515113	0	0	0.0992707	0.14039
18S	1506	A	359	582	941	0.353833	0	0.261562	719	951	1670	0.364984	0	0	2618	1897	4515	0.424154	0	0	0.0871873	0.123301
18S	1507	G	80	285	365	2.72398	0.301146	0.732007	244	689	933	0.19743	0	0.165026	1381	910	2291	0.229504	0	0.18673	0.361254	0.262312
18S	1508	A	43	345	388	2.34439	0.32619	0.701531	229	477	706	0.55554	0.112359	0.357461	1448	594	2042	0.334921	0	0.250984	0.436659	0.192271
18S	1509	U	74	1846	1920	0.401677	0	0	205	767	972	0.0263561	0	0.025705	3014	952	3966	0.409094	0	0	0.00856833	0.0121175
18S	1510	G	30	1360	1390	0.102716	0	0	66	433	499	1.01189	0.211225	0.503455	873	357	1230	1.00583	0.186387	0.501657	0.335037	0.236908
18S	1511	U	17	2903	2920	0.632067	0	0	93	749	842	0.075748	0	0.070492	454	620	1074	1.09265	0.154165	0.522369	0.19762	0.231428
18S	1512	C	39	581	620	1.1812	0	0.541936	95	639	734	0.157581	0	0.13629	616	610	1226	0.622168	0.0110508	0.383734	0.353987	0.166935
18S	1513	C	51	2004	2055	0.383144	0	0	153	774	927	0.110189	0	0	706	906	1612	0.149383	0	0.130038	0.0433462	0.0613007
18S	1514	G	50	958	1008	0.395738	0	0.283735	198	586	784	0.105987	0	0.095941	1073	363	1436	0.268592	0	0.211841	0.197172	0.077365
18S	1515	G	91	628	719	1.09772	0.0787628	0.523638	282	413	695	0.351405	0	0.260306	1249	459	1708	0.0706196	0	0.0659975	0.283314	0.187538
18S	1516	G	641	743	1384	0.00523867	0	0.00521511	539	616	1155	0.199029	0	0	1694	436	2130	0.210772	0	0	0.00173837	0.00245843
18S	1517	G	276	258	534	1.8979	0.24633	0.655346	224	332	556	0.995951	0.203988	0.499435	635	395	1030	0.928559	0.12932	0.48172	0.5455	0.0780083
18S	1518	C	688	686	1374	0.0250586	0	0.0244634	392	328	720	0.632239	0.132457	0.387674	1048	1171	2219	0.105716	0	0	0.137379	0.177267
18S	1519	U	960	1691	2651	0.483262	0	0	641	972	1613	0.250571	0	0	1379	1868	3247	0.333911	0	0	0	0
18S	1520	G	704	203	907	0.671855	0	0.402127	200	1014	1214	0.0960219	0	0.0876754	657	565	1222	1.0695	0.105825	0.516996	0.335599	0.181473
18S	1521	C	1476	582	2058	0.32736	0	0	361	1213	1574	0.143104	0	0	1646	913	2559	0.0534852	0	0.0507886	0.0169295	0.023942
18S	1522	A	625	593	1218	0.216298	0	0.177953	191	1059	1250	0.137224	0	0.12075	1027	382	1409	1.20546	0.197059	0.546756	0.28182	0.188788
18S	1523	C	1283	1076	2359	0.444129	0	0	469	1699	2168	0.398007	0	0	2894	933	3827	0.162664	0	0	0	0
18S	1524	G	821	561	1382	0.0189604	0	0.0186208	314	1323	1637	0.169278	0	0	1966	601	2567	0.53091	0.0214218	0.346882	0.121834	0.159314
18S	1525	C	1141	885	2026	0.400844	0	0	585	1779	2364	0.486206	0	0	3943	1812	5755	0.328853	0	0	0	0
18S	1526	G	229	191	420	1.88588	0.279571	0.654024	187	1123	1310	0.0791423	0	0	2013	646	2659	0.758663	0.0625102	0.431479	0.361834	0.271507
18S	1527	C	520	246	766	0.390584	0	0.281141	263	766	1029	0.0786408	0	0.072973	3089	2831	5920	0.21207	0	0	0.118038	0.119117
18S	1528	G	752	25	777	0.171151	0	0.1463	333	379	712	0.422144	0	0.29713	3108	1554	4662	0.132595	0	0.117094	0.186841	0.078892
18S	1529	C	976	46	1022	0.245346	0	0	436	175	611	0.504085	0	0.335508	3843	2587	6430	0.118029	0	0	0.111836	0.15816
18S	1530	U	909	63	972	0.367729	0	0	344	209	553	0.442058	0	0.306931	5671	2954	8625	0.34748	0	0	0.10231	0.144689
18S	1531	A	170	34	204	1.88943	0.231394	0.655017	147	127	274	1.66145	0.177345	0.62512	2438	1722	4160	0.493936	0	0.33068	0.536939	0.146357
18S	1532	C	245	39	284	0.643587	0	0.392412	161	135	296	1.1092	0.15949	0.526728	5714	2367	8081	0.308841	0	0	0.30638	0.223475
18S	1533	A	56	29	85	4.83256	0.477451	0.830204	140	89	229	1.69396	0.323657	0.629816	2866	1481	4347	0.347848	0	0.258121	0.572713	0.237017
18S	1534	C	223	27	250	0.906375	0	0.47644	422	125	547	0.0558597	0	0.0529961	6158	1887	8045	0.375709	0	0	0.176479	0.213205
18S	1535	U	206	29	235	1.0936	0	0.523413	453	234	687	0.172561	0	0	6869	2602	9471	0.535526	0	0	0.174471	0.246739
18S	1536	G	264	35	299	1.02248	0	0.506393	648	219	867	0.315655	0	0	3890	1039	4929	0.118745	0	0	0.168797	0.238716
18S	1537	A	165	41	206	3.12485	0.159542	0.758455	414	139	553	0.283233	0	0.221029	1455	870	2325	0.731083	0.027834	0.422432	0.467306	0.221686
18S	1538	C	234	298	532	1.16123	0	0.537766	528	248	776	0.0752038	0	0.0700276	1498	589	2087	0.858131	0	0.461944	0.356579	0.204973
18S	1539	U	210	853	1063	0.296898	0	0.229096	429	574	1003	0.0127933	0	0	250	470	720	4.30313	0.364982	0.811644	0.346913	0.341665
18S	1540	G	236	629	865	0.927059	0.0345512	0.481363	275	364	639	0.896892	0.0993945	0.473212	245	483	728	4.18333	0.341115	0.807287	0.587287	0.155599
18S	1541	G	492	456	948	1.11608	0.186195	0.52769	286	163	449	2.3962	0.393093	0.706015	192	269	461	7.63983	0.558875	0.884479	0.706061	0.145658
18S	1542	C	2170	644	2814	0.238978	0	0	887	225	1112	0.49981	0.0420111	0.333449	796	949	1745	1.23256	0.13913	0.552225	0.295225	0.227059
18S	1543	U	2703	1498	4201	0.422672	0	0	1365	275	1640	0.169084	0	0.144705	1775	1589	3364	0.281232	0	0.219552	0.121419	0.0911315
18S	1544	C	2195	2279	4474	0.42185	0	0	1954	564	2518	0.18757	0	0	5271	1343	6614	0.320632	0	0	0	0
18S	1545	A	1976	1028	3004	0.0449473	0	0	2254	604	2858	0.206288	0	0	6455	1121	7576	0.32201	0	0	0	0
18S	1546	G	1943	163	2106	0.440331	0	0.305816	2217	266	2483	0.0137994	0	0.013617	4326	648	4974	0.197608	0	0.16503	0.161488	0.119316
18S	1547	C	3033	638	3671	0.20184	0	0	3863	616	4479	0.425536	0	0	7685	2711	10396	0.420097	0	0	0	0
18S	1548	G	2321	1162	3483	0.144716	0	0	2120	403	2523	0.215236	0	0.177172	3534	2394	5928	0.232083	0	0.188392	0.121855	0.0862861
18S	1549	U	2813	2741	5554	0.529073	0	0	3446	674	4120	0.244666	0	0	5270	4503	9773	0.230087	0	0	0	0
18S	1550	G	1318	18	1336	1.11727	0.192937	0.52788	1845	272	2117	0.611426	0.0829898	0.379543	1894	3638	5532	0.487323	0.0188925	0.327691	0.411704	0.0848321
18S	1551	U	1385	44	1429	0.787374	0.0516905	0.440692	3139	150	3289	0.000580885	0	0	4585	5085	9670	0.197408	0	0	0.146897	0.207744
18S	1552	G	1784	16	1800	0.304936	0	0.233778	2490	212	2702	0.215267	0	0.177189	2118	2498	4616	0.785103	0.0659746	0.439862	0.28361	0.112876
18S	1553	C	2462	30	2492	0.129598	0	0	4077	315	4392	0.318755	0	0	4030	5671	9701	0.20842	0	0	0	0
18S	1554	C	2162	89	2251	0.106715	0	0	4052	169	4221	0.3414	0	0	5186	6299	11485	0.371754	0	0	0	0
18S	1555	U	1933	104	2037	0.103342	0	0	4367	209	4576	0.44484	0	0	5076	6705	11781	0.418075	0	0	0	0
18S	1556	A	839	138	977	0.745819	0.145531	0.427453	2027	148	2175	0.154289	0	0.133719	2182	3023	5205	0.362116	0	0.265886	0.275686	0.120117
18S	1557	C	1334	31	1365	0.175427	0	0.149338	2162	131	2293	0.0140754	0	0	3015	2632	5647	0.150885	0	0.131124	0.0934874	0.0665225
18S	1558	C	1370	78	1448	0.0777088	0	0.0721517	1069	170	1239	0.680618	0.10848	0.405175	2625	2039	4664	0.274231	0	0.215249	0.230859	0.136404
18S	1559	C	1661	63	1724	0.124167	0	0	729	280	1009	0.84923	0.118267	0.45948	3292	2241	5533	0.0210878	0	0	0.15316	0.216601
18S	1560	U	1413	138	1551	0.0639748	0	0	761	250	1011	0.545147	0	0.353038	4021	2131	6152	0.252596	0	0	0.117679	0.166424
18S	1561	A	542	305	847	0.700197	0.0978897	0.412119	518	180	698	0.905595	0.0500158	0.475587	1258	1204	2462	0.699639	0.00406467	0.411738	0.433148	0.0300092
18S	1562	C	455	1294	1749	0.210838	0	0	438	448	886	0.233559	0	0.189511	3065	1094	4159	0.216135	0	0	0.0631702	0.0893362
18S	1563	G	248	570	818	0.89901	0.141197	0.473714	238	482	720	0.513515	0	0.339598	190	445	635	4.1961	0.591304	0.807793	0.540368	0.196865
18S	1564	C	398	978	1376	0.0796417	0	0.0738165	215	515	730	0.44566	0.0521946	0.308567	939	1528	2467	0.0986269	0	0.089806	0.157396	0.107093
18S	1565	C	284	1710	1994	0.306165	0	0	305	767	1072	0.00319975	0	0	489	1968	2457	0.018303	0	0	0	0
18S	1566	G	454	905	1359	0.0645016	0	0.0606352	484	519	1003	0.196979	0	0.1647	521	1005	1526	0.522302	0	0.343248	0.189528	0.116704
18S	1567	G	247	450	697	1.17918	0.101258	0.541467	353	448	801	0.630978	0.120089	0.387167	261	735	996	1.13272	0.118935	0.531365	0.486667	0.0704776
18S	1568	C	578	2334	2912	0.526715	0	0	816	535	1351	0.0624096	0	0.0587844	352	1991	2343	0.058504	0	0	0.0195948	0.0277112
18S	1569	A	420	1551	1971	0.266396	0	0	919	1130	2049	0.273789	0	0	465	1415	1880	0.354014	0	0.261558	0.0871859	0.1233
18S	1570	G	308	615	923	0.760125	0	0.432124	727	679	1406	0.21874	0	0.179585	526	859	1385	1.18538	0.121201	0.542592	0.384767	0.151933
18S	1571	G	308	297	605	1.76263	0.240715	0.638408	900	796	1696	0.0577621	0	0.0546382	579	856	1435	1.27595	0.171934	0.560795	0.417947	0.258845
18S	1572	C	604	840	1444	0.172357	0	0.147104	1460	1139	2599	0.255632	0	0	1093	2553	3646	0.0202937	0	0	0.0490347	0.0693456
18S	1573	G	422	911	1333	0.397859	0	0.284773	640	881	1521	0.516499	0	0.340734	465	1357	1822	1.37524	0.243218	0.579123	0.401543	0.127629
18S	1574	C	711	2207	2918	0.359362	0	0	1042	2094	3136	0.239992	0	0	1132	5689	6821	0.378161	0	0	0	0
18S	1575	G	511	384	895	1.58645	0.226285	0.613634	546	1472	2018	0.408635	0	0.290195	764	7184	7948	0.415318	0	0	0.301276	0.250637
18S	1576	G	1424	761	2185	0.129318	0	0.114556	1010	1290	2300	0.358023	0	0.26372	1436	4509	5945	0.0990563	0	0	0.126092	0.107972
18S	1577	G	894	738	1632	0.852541	0.109925	0.460353	674	1021	1695	1.20151	0.254788	0.545913	1150	2329	3479	0.821159	0.0693663	0.45097	0.485746	0.0427171
18S	1578	U	1498	2312	3810	0.164821	0	0	1443	3149	4592	0.178712	0	0	2189	6598	8787	0.305381	0	0	0	0
18S	1579	A	1138	2205	3343	0.0862274	0	0.0794043	1215	3054	4269	0.0211293	0	0	1559	4958	6517	0.0145904	0	0.0143827	0.0312623	0.0345442
18S	1580	A	927	2233	3160	0.297466	0.000811654	0.229323	1167	3078	4245	0.0991207	0	0.0902012	1161	3854	5015	0.425319	0.0289851	0.298444	0.205989	0.0866012
18S	1581	C	3049	2300	5349	0.241225	0	0	2152	3675	5827	0.18278	0	0	2401	5579	7980	0.15479	0	0	0	0
18S	1582	C	3339	1920	5259	0.183173	0	0	2073	3540	5613	0.11064	0	0	2619	4690	7309	0.097299	0	0	0	0
18S	1583	C	4746	2343	7089	0.426695	0	0	3260	5182	8442	0.447096	0	0	3833	7484	11317	0.484664	0	0	0	0
18S	1584	G	3101	1613	4714	0.0975021	0	0	2191	2626	4817	0.0406554	0	0.0390749	2900	2560	5460	0.136605	0	0.120206	0.0530937	0.0500652
18S	1585	U	3271	2008	5279	0.263864	0	0	2714	2921	5635	0.184836	0	0	2917	3134	6051	0.0934879	0	0	0	0
18S	1586	U	3406	2752	6158	0.443459	0	0	3421	3501	6922	0.412722	0	0	4016	3428	7444	0.362418	0	0	0	0
18S	1587	G	1617	1599	3216	0.0435015	0	0.0417005	2635	2080	4715	0.178621	0	0	2471	2031	4502	0.00781701	0	0.00775809	0.0164862	0.0181083
18S	1588	A	675	1842	2517	0.143641	0	0.125644	1693	1353	3046	0.148303	0	0.129186	1750	1206	2956	0.341825	0	0.254811	0.16988	0.0600724
18S	1589	A	170	585	755	2.3693	0.409857	0.703478	367	845	1212	1.61139	0.325666	0.617256	537	706	1243	1.80261	0.30062	0.643374	0.654703	0.0361
18S	1590	C	165	746	911	1.1309	0.1299	0.530987	421	850	1271	0.989902	0.153415	0.497659	409	778	1187	1.25684	0.185769	0.55711	0.528585	0.0243299
18S	1591	C	66	370	436	2.69606	0.252591	0.729893	200	721	921	1.37684	0.167126	0.579537	199	957	1156	0.964765	0.0294896	0.491249	0.600227	0.0985183
18S	1592	C	101	284	385	2.19856	0	0.687917	115	770	885	1.00366	0	0.501196	127	1074	1201	0.52127	0	0.342842	0.510652	0.141035
18S	1593	C	209	330	539	0.584444	0	0.369296	258	715	973	0.396578	0	0.284173	215	1236	1451	0.0630165	0	0	0.217823	0.157896
18S	1594	A	190	265	455	0.495858	0	0.331974	261	716	977	0.125324	0	0.111468	173	716	889	0.304444	0	0.233591	0.225678	0.0901948
18S	1595	U	210	286	496	0.142745	0	0.125135	507	576	1083	0.129213	0	0	256	741	997	0.0112447	0	0	0.0417116	0.0589891
18S	1596	U	256	191	447	0.316295	0	0.2407	507	656	1163	0.214042	0	0	214	639	853	0.129118	0	0.114472	0.11839	0.0983044
18S	1597	C	408	569	977	0.349102	0	0	781	511	1292	0.295927	0	0	481	936	1417	0.364872	0	0	0	0
18S	1598	G	303	153	456	1.15794	0	0.537139	235	172	407	1.79935	0.240629	0.643337	175	307	482	1.26444	0.125988	0.5589	0.579792	0.0458028
18S	1599	U	334	310	644	1.10915	0	0.526262	481	396	877	0.522184	0	0.343306	316	484	800	0.616618	0	0.38172	0.417096	0.0787688
18S	1600	G	282	40	322	4.68473	0.448197	0.824539	260	291	551	1.89934	0.218654	0.655503	179	246	425	2.53203	0.262521	0.717353	0.732465	0.0698311
18S	1601	A	468	112	580	3.14982	0.42076	0.759341	319	314	633	2.05876	0.307071	0.673418	162	327	489	2.67458	0.365528	0.728265	0.720341	0.0355225
18S	1602	U	474	524	998	2.04746	0.387765	0.672078	451	651	1102	1.18954	0.167374	0.543509	155	849	1004	1.13654	0.175604	0.532201	0.582596	0.0634417
18S	1603	G	2294	383	2677	0.326969	0.0611319	0.246472	1080	622	1702	0.716566	0.109302	0.417584	492	1176	1668	0.596498	0.0408499	0.373769	0.345942	0.0725747
18S	1604	G	4385	722	5107	0.236487	0	0	2444	922	3366	0.003366	0	0	1455	1508	2963	0.0338544	0	0.0327565	0.0109188	0.0154416
18S	1605	G	5369	774	6143	0.306042	0	0	4127	823	4950	0.243659	0	0	3334	1936	5270	0.368876	0	0	0	0
18S	1606	G	4889	1035	5924	0.216278	0	0	3493	213	3706	0.148113	0	0.129036	2014	1111	3125	0.277575	0	0.217322	0.115453	0.0892396
18S	1607	A	4133	3620	7753	0.404752	0	0	3616	1623	5239	0.175267	0	0	2115	2332	4447	0.0753822	0	0	0	0
18S	1608	U	2570	5211	7781	0.405481	0	0	3942	3709	7651	0.45342	0	0	2307	3261	5568	0.249722	0	0	0	0
18S	1609	C	1192	5833	7025	0.35024	0	0	2152	5129	7281	0.42097	0	0	2057	5884	7941	0.499973	0	0	0	0
18S	1610	G	1864	3883	5747	0.241906	0	0	3420	3931	7351	0.44878	0	0	2017	4556	6573	0.386687	0	0	0	0
18S	1611	G	439	2833	3272	0.24255	0	0.195252	762	4542	5304	0.265808	0	0	1227	3937	5164	0.24771	0	0	0.0650838	0.0920425
18S	1612	G	163	2502	2665	0.315004	0.00148738	0.239614	492	2008	2500	0.478311	0.0447295	0.32364	1353	2535	3888	0.0863947	0	0	0.187751	0.13712
18S	1613	G	206	1073	1279	1.3858	0.239232	0.581043	387	743	1130	1.98302	0.356147	0.664967	654	1009	1663	1.04139	0.192902	0.510289	0.585433	0.0632233
18S	1614	A	306	700	1006	1.40919	0.140883	0.585164	400	804	1204	1.35425	0.149063	0.575438	788	884	1672	0.74384	0.0455168	0.426699	0.529101	0.0725175
18S	1615	U	428	681	1109	0.643453	0	0.39174	438	832	1270	0.771134	0	0.435583	1036	689	1725	0.393814	0	0.282661	0.369995	0.0642958
18S	1616	U	433	625	1058	0.26375	0	0.20886	497	1095	1592	0.0873962	0	0.0804185	812	665	1477	0.2606	0	0.206838	0.165372	0.060077
18S	1617	G	263	164	427	1.40044	0.156666	0.583978	388	272	660	1.09321	0	0.522642	404	292	696	1.14508	0.106852	0.534175	0.546932	0.0266156
18S	1618	C	486	214	700	0.0935013	0	0.0856181	509	350	859	0.229393	0	0.186767	492	324	816	0.395594	0	0.283708	0.185364	0.0808759
18S	1619	A	319	153	472	0.293916	0	0.227524	378	214	592	0.588702	0.00781934	0.370949	351	175	526	0.75136	0.101617	0.42948	0.342651	0.0848417
18S	1620	A	320	132	452	0.144543	0	0.126533	505	240	745	0.146381	0	0.127839	432	182	614	0.300361	0	0.231272	0.161881	0.0490697
18S	1621	U	421	109	530	0.160138	0	0	718	345	1063	0.281652	0	0	487	196	683	0.0128005	0	0.012657	0.004219	0.00596657
18S	1622	U	357	97	454	0.119756	0	0	828	471	1299	0.482897	0	0	603	201	804	0.229883	0	0	0	0
18S	1623	A	157	76	233	0.779012	0	0.438945	297	285	582	0.181532	0	0.153865	284	236	520	0.38392	0	0.2778	0.290203	0.116713
18S	1624	U	81	37	118	3.80672	0.329919	0.793345	166	345	511	0.395725	0	0.283924	140	331	471	0.825282	0	0.452665	0.509978	0.211882
18S	1625	U	28	18	46	18.8903	0.679435	0.950741	41	183	224	3.42257	0.279477	0.774666	41	185	226	4.22937	0.330367	0.809454	0.844954	0.0761395	1
18S	1626	C	48	91	139	7.42778	0.278003	0.882092	74	179	253	3.49589	0.0181967	0.778256	69	288	357	3.15534	0.353097	0.759856	0.806735	0.0538126	1
18S	1627	C	150	262	412	2.48534	0.143058	0.713579	159	466	625	1.04698	0	0.511876	323	134	457	2.9099	0.434283	0.744655	0.656703	0.103191
18S	1628	C	328	243	571	1.98213	0.197455	0.665059	282	253	535	1.72517	0.0674636	0.633484	847	229	1076	0.868689	0.150907	0.465096	0.58788	0.0877726
18S	1629	C	388	771	1159	0.780987	0.0405652	0.438726	363	448	811	1.16976	0.0932248	0.539426	1586	1292	2878	0.244823	0	0	0.32605	0.234189
18S	1630	A	391	2665	3056	0.295195	0	0	224	1180	1404	0.404531	0	0.288165	1395	1422	2817	0.109912	0	0	0.0960549	0.135842
18S	1631	U	553	5895	6448	0.677533	0	0	516	4948	5464	0.667655	0	0	2960	2338	5298	0.502099	0	0	0	0
18S	1632	G	228	2869	3097	0.143842	0	0	275	2091	2366	0.0126602	0	0.0125071	2198	2113	4311	0.304033	0	0	0.00416904	0.00589592
18S	1633	A	195	2885	3080	0.12536	0	0	255	2364	2619	0.054207	0	0	2216	1319	3535	0.0899824	0	0	0	0
18S	1634	A	144	2328	2472	0.11267	0	0.101298	209	1942	2151	0.210806	0	0.174171	1667	955	2622	0.301389	0	0.231658	0.169042	0.0533429
18S	1635	C	205	4467	4672	0.478477	0	0	248	4662	4910	0.528709	0	0	1641	2365	4006	0.182664	0	0	0	0
18S	1636	G	97	1829	1926	0.353416	0	0.261229	158	2345	2503	0.0132366	0	0.0130688	1397	1578	2975	0.0926449	0	0.0848156	0.119705	0.104272
18S	1637	A	119	2849	2968	0.267527	0	0	296	3087	3383	0.324872	0	0	2689	2595	5284	0.474023	0	0	0	0
18S	1638	G	42	1656	1698	0.100549	0	0.0914118	142	1951	2093	0.00494004	0	0	1178	1434	2612	0.0718587	0	0.0670651	0.0528256	0.0386532
18S	1639	G	79	371	450	2.91505	0.449786	0.744998	302	675	977	1.09548	0.194074	0.523037	1411	302	1713	0.567542	0.0619904	0.362193	0.543409	0.156942
18S	1640	A	80	663	743	1.03846	0.0552886	0.509769	265	1065	1330	0.415068	0	0.293476	843	1269	2112	0.177499	0	0.150803	0.318016	0.147571
18S	1641	A	125	995	1120	0.176142	0	0.149876	424	864	1288	0.444927	0	0.308089	962	1218	2180	0.136925	0	0.120483	0.192816	0.0823888
18S	1642	U	97	882	979	0.097483	0	0.0889068	356	635	991	0.684868	0	0.406725	487	845	1332	0.833383	0.0730975	0.454746	0.316793	0.162328
18S	1643	U	90	206	296	2.62039	0.368037	0.72446	367	418	785	1.13831	0.124621	0.532658	383	522	905	1.7674	0.29512	0.638905	0.632008	0.0784548
18S	1644	C	265	487	752	0.215154	0	0.177253	587	515	1102	0.500343	0.0276207	0.333687	1034	1139	2173	0.0720945	0	0.0672752	0.192738	0.109312
18S	1645	C	581	391	972	0.0929314	0	0	893	638	1531	0.143995	0	0.125942	1716	689	2405	0.0485776	0	0.0463455	0.0574292	0.0520095
18S	1646	C	628	478	1106	0.196065	0	0	1404	803	2207	0.186156	0	0	1923	534	2457	0.0897071	0	0.0823529	0.027451	0.0388215
18S	1647	A	804	377	1181	0.236182	0	0	2589	551	3140	0.397237	0	0	3539	531	4070	0.333628	0	0	0	0
18S	1648	G	481	232	713	0.278898	0	0.218316	925	255	1180	0.874673	0.0459173	0.466784	1780	424	2204	0.433867	0	0.302681	0.329261	0.103163
18S	1649	U	683	323	1006	0.136919	0	0	1813	428	2241	0.0197245	0	0	2828	552	3380	0.0321174	0	0.0311269	0.0103756	0.0146734
18S	1650	A	739	259	998	0.124202	0	0	2578	250	2828	0.204784	0	0	3463	266	3729	0.066056	0	0.0619786	0.0206595	0.029217
18S	1651	A	789	482	1271	0.34731	0	0	3227	238	3465	0.353526	0	0	4618	397	5015	0.117506	0	0	0	0
18S	1652	G	373	222	595	0.439057	0.0188786	0.305456	1531	125	1656	0.458962	0	0.314711	2364	315	2679	0.850431	0.09658	0.459678	0.359949	0.0706205
18S	1653	U	608	424	1032	0.275304	0	0	3481	314	3795	0.457868	0	0	3618	735	4353	0.146215	0	0.127589	0.0425298	0.0601462
18S	1654	G	118	92	210	2.74813	0.471533	0.734129	1406	261	1667	0.271096	0	0.213378	3726	825	4551	0.0970733	0	0.0885016	0.345336	0.279605
18S	1655	C	545	268	813	0.159937	0	0	1463	429	1892	0.0429242	0	0.0411784	4277	3646	7923	0.417218	0	0	0.0137261	0.0194117
18S	1656	G	331	214	545	0.215893	0	0.177827	1827	403	2230	0.210797	0	0	3965	4158	8123	0.452307	0	0	0.0592758	0.0838286
18S	1657	G	786	64	850	0.32264	0	0	1496	530	2026	0.234473	0	0	5986	4240	10226	0.620732	0	0	0	0
18S	1658	G	378	47	425	0.318545	0	0.242019	797	296	1093	0.272862	0	0.214523	709	2743	3452	0.207501	0	0.171884	0.209475	0.0288539
18S	1659	U	403	79	482	0.136117	0	0.120028	516	286	802	0.556718	0.0027604	0.357909	619	2577	3196	0.181643	0	0.153761	0.210566	0.105094
18S	1660	C	515	76	591	0.0796547	0	0	581	89	670	0.518795	0.0337603	0.341919	672	670	1342	1.61284	0.22577	0.617451	0.31979	0.252558
18S	1661	A	290	104	394	0.662138	0	0.398973	339	97	436	1.14132	0.153855	0.533568	456	289	745	3.17994	0.374413	0.761006	0.564516	0.149411
18S	1662	U	281	103	384	0.993506	0.0186975	0.499022	501	249	750	0.121527	0	0.108487	649	371	1020	1.53007	0	0.604988	0.404166	0.213505
18S	1663	A	276	87	363	1.30147	0.127779	0.56617	207	196	403	0.928383	0	0.48205	394	222	616	2.45087	0	0.710552	0.586257	0.0943609
18S	1664	A	218	134	352	1.67602	0.297653	0.626974	170	199	369	0.98997	0.0978415	0.498156	479	363	842	1.02276	0.0429288	0.505923	0.543684	0.0589797
18S	1665	G	655	94	749	0.37123	0.00675427	0.270991	186	120	306	1.4165	0.224034	0.58697	820	417	1237	0.302836	0	0.232588	0.363516	0.158782
18S	1666	C	1019	281	1300	0.16343	0	0	444	259	703	0.0608112	0	0.0574021	1207	565	1772	0.0837751	0	0	0.019134	0.0270596
18S	1667	U	1123	697	1820	0.371957	0	0	427	374	801	0.10151	0	0.0922598	1111	698	1809	0.0415899	0	0.0399505	0.0440701	0.0377774
18S	1668	U	1480	972	2452	0.533048	0	0	638	1047	1685	0.387887	0	0	1531	1324	2855	0.286983	0	0	0	0
18S	1669	G	694	287	981	0.402184	0	0.287035	232	399	631	1.2371	0	0.553383	530	702	1232	1.06361	0.152371	0.515615	0.452011	0.11767
18S	1670	C	807	940	1747	0.245004	0	0	402	711	1113	0.457321	0	0.314003	772	2444	3216	0.170376	0	0	0.104668	0.148022
18S	1671	G	799	711	1510	0.0944408	0	0	298	395	693	1.80306	0.295975	0.643578	882	906	1788	0.820837	0.159284	0.450941	0.364839	0.269701
18S	1672	U	863	515	1378	0.0492225	0	0	393	833	1226	0.638323	0	0.389814	1118	2089	3207	0.00168676	0	0	0.129938	0.18376
18S	1673	U	933	528	1461	0.146785	0	0	410	2298	2708	0.272807	0	0	1166	3377	4543	0.253196	0	0	0	0
18S	1674	G	826	78	904	0.320368	0	0.242839	389	3722	4111	0.503999	0	0	1064	2793	3857	0.0316572	0	0	0.0809463	0.114475
18S	1675	A	929	197	1126	0.0898255	0	0	482	3579	4061	0.479824	0	0	1461	3391	4852	0.216862	0	0	0	0
18S	1676	U	658	266	924	0.058006	0	0.0548819	422	2931	3353	0.350361	0	0	1115	3763	4878	0.192933	0	0	0.018294	0.0258716
18S	1677	U	597	457	1054	0.196777	0	0	383	2673	3056	0.311449	0	0	1630	4464	6094	0.38148	0	0	0	0
18S	1678	A	5	17	22	36.6019	0.927327	0.974532	10	59	69	32.2292	0.880986	0.970323	24	395	419	9.39802	0.746034	0.904035	0.94963	0.0322865	1
18S	1679	A	209	1006	1215	0.470102	0	0	152	845	997	1.06895	0	0.516913	417	5623	6040	0.408122	0	0	0.172304	0.243675
18S	1680	G	23	484	507	0.263233	0	0.208705	59	3563	3622	0.552572	0	0	126	4477	4603	0.244152	0	0	0.0695685	0.0983847
18S	1681	U	14	508	522	0.252284	0	0.201767	37	1924	1961	0.223293	0	0	45	4355	4400	0.26496	0	0	0.0672557	0.0951139
18S	1682	C	15	450	465	0.457773	0	0.314485	29	402	431	2.25152	0.0261086	0.692945	44	2719	2763	0.121893	0	0.108684	0.372038	0.24197
18S	1683	C	21	353	374	0.902667	0	0.475088	40	291	331	2.5761	0	0.720973	70	2562	2632	0.0641305	0	0.0602871	0.418783	0.272647
18S	1684	C	34	268	302	1.38192	0	0.580976	96	227	323	2.12356	0	0.680525	180	1189	1369	0.901509	0.0772524	0.474284	0.578595	0.0842144
18S	1685	U	45	410	455	0.638596	0	0.390244	185	319	504	0.914147	0	0.478069	386	1505	1891	0.300605	0	0.231221	0.366511	0.102163
18S	1686	G	31	349	380	0.965179	0.0216822	0.491797	121	2069	2190	0.68503	0	0	299	1058	1357	0.589674	0.0424785	0.371112	0.287637	0.209272
18S	1687	C	76	1569	1645	0.613109	0	0	139	453	592	0.138111	0	0.121531	632	863	1495	0.261846	0	0.207621	0.109717	0.0851714
18S	1688	C	152	1412	1564	0.560121	0	0	160	126	286	1.19268	0	0.544803	1207	617	1824	0.0661187	0	0	0.181601	0.256823
18S	1689	C	243	909	1152	0.352414	0	0	231	171	402	0.554094	0	0.357109	1451	506	1957	0.18314	0	0	0.119036	0.168343
18S	1690	U	198	367	565	0.460679	0	0.315769	226	281	507	0.274584	0	0.215764	1444	522	1966	0.19077	0	0	0.177178	0.131768
18S	1691	U	113	229	342	1.54817	0.198864	0.608257	133	154	287	1.38407	0	0.581395	862	371	1233	0.365181	0.0146696	0.267655	0.485769	0.154619
18S	1692	U	158	315	473	0.89414	0.0743898	0.472582	151	159	310	1.29603	0.0400401	0.565258	827	168	995	0.769021	0.140958	0.434962	0.490934	0.054753
18S	1693	G	149	478	627	0.464738	0	0.317629	159	345	504	0.232035	0	0.188638	699	317	1016	0.751251	0.124434	0.429221	0.311829	0.098303
18S	1694	U	196	856	1052	0.211185	0	0	354	528	882	0.323078	0	0	1270	1056	2326	0.291081	0	0	0	0
18S	1695	A	103	606	709	0.193834	0	0.162554	241	658	899	0.303148	0	0	517	865	1382	0.264947	0	0.209573	0.124043	0.0897871
18S	1696	C	189	681	870	0.066335	0	0	324	801	1125	0.465808	0	0	724	1985	2709	0.441492	0	0	0	0
18S	1697	A	78	922	1000	0.218304	0	0	209	429	638	0.0193184	0	0	254	1340	1594	0.040627	0	0	0	0
18S	1698	C	171	1184	1355	0.40517	0	0	570	460	1030	0.446136	0	0	498	2223	2721	0.518442	0	0	0	0
18S	1699	A	61	1080	1141	0.0791788	0	0	162	262	424	0.569046	0	0.363215	99	1192	1291	0.0759374	0	0.0706287	0.144614	0.15724
18S	1700	C	140	553	693	0.770861	0	0.435658	224	219	443	0.492593	0	0.330524	91	1315	1406	0.0975124	0	0	0.255394	0.185621
18S	1701	C	307	497	804	0.659006	0	0.397527	284	236	520	0.216165	0	0.178024	97	1124	1221	0.0841426	0	0	0.191851	0.162584
18S	1702	G	320	148	468	2.29614	0.282998	0.697066	207	72	279	1.36171	0.145215	0.577451	90	136	226	3.90592	0.531783	0.79688	0.690465	0.0897033
18S	1703	C	15	5	20	90.1783	0.967642	0.989549	11	12	23	28.0917	0.90706	0.967011	3	50	53	17.27	0.837109	0.946224	0.967595	0.0176921	1
18S	1704	C	1487	120	1607	0.3534	0	0.26124	416	60	476	0.518146	0	0.341774	181	203	384	1.43885	0.0245068	0.590599	0.397871	0.140189
18S	1705	C	4494	94	4588	0.515414	0	0	1155	129	1284	0.456714	0	0	373	337	710	0.263666	0	0.208884	0.0696281	0.098469
18S	1706	G	2389	35	2424	0.135844	0	0.119641	782	84	866	0.051775	0	0	626	82	708	0.350635	0	0.259879	0.126507	0.106206
18S	1707	U	2323	62	2385	0.257665	0	0.204944	638	112	750	0.198151	0	0.165564	454	314	768	0.35177	0	0.26048	0.210329	0.0389357
18S	1708	C	2352	279	2631	0.188661	0	0.158768	765	202	967	0.0330119	0	0	364	348	712	0.662942	0.0712693	0.398993	0.18592	0.164016
18S	1709	G	4805	80	4885	0.396491	0	0	906	114	1020	0.0386767	0	0	935	131	1066	0.198198	0	0.165543	0.0551811	0.0780378
18S	1710	C	6301	90	6391	0.563298	0	0	1434	139	1573	0.386877	0	0	1360	619	1979	0.331992	0	0	0	0
18S	1711	U	4954	100	5054	0.45267	0	0	1250	230	1480	0.335029	0	0	1146	1291	2437	0.428252	0	0	0	0
18S	1712	A	2758	56	2814	0.0698678	0	0	857	153	1010	0.0350148	0	0	588	1029	1617	0.0711372	0	0	0	0
18S	1713	C	2102	90	2192	0.0755789	0	0.0702979	730	186	916	0.0208167	0	0.020414	597	1360	1957	0.259556	0	0	0.0302373	0.0295276
18S	1714	U	1009	141	1150	0.858693	0.0786268	0.462204	742	250	992	0.111301	0	0	547	1798	2345	0.420849	0	0	0.154068	0.217885
18S	1715	A	338	86	424	3.43284	0.435822	0.774822	519	170	689	0.276651	0	0.216947	399	663	1062	0.358305	0	0.263971	0.41858	0.252632
18S	1716	C	483	117	600	1.38538	0	0.581184	570	114	684	0.226488	0	0.184884	603	844	1447	0.094291	0	0	0.255356	0.242444
18S	1717	C	322	114	436	1.31869	0	0.569283	585	180	765	0.00774587	0	0.0076963	609	1081	1690	0.313943	0	0	0.192327	0.266567
18S	1718	G	181	38	219	2.42268	0.127373	0.708772	325	79	404	0.910782	0.221396	0.477271	256	122	378	2.13627	0.395722	0.681723	0.622589	0.103347
18S	1719	A	161	50	211	2.50713	0	0.715829	350	68	418	0.943384	0.168803	0.48603	327	113	440	1.745	0.16056	0.636227	0.612695	0.0952791
18S	1720	U	137	192	329	2.26333	0.0226937	0.694209	395	160	555	0.641966	0.0110925	0.391403	359	104	463	1.85675	0.0735539	0.650443	0.578685	0.133628
18S	1721	U	183	307	490	1.87825	0	0.653029	641	326	967	0.0305211	0	0	491	116	607	1.26902	0.0573569	0.559688	0.404239	0.288369
18S	1722	G	233	81	314	5.20205	0.421196	0.839192	713	136	849	0.263163	0	0.208531	675	129	804	0.980386	0.0611981	0.495359	0.514361	0.257817
18S	1723	G	448	63	511	3.84596	0.480249	0.793963	750	136	886	0.366892	0	0.268635	833	253	1086	0.648686	0.0472044	0.393676	0.485425	0.224062
18S	1724	A	813	187	1000	2.05096	0.395535	0.672455	735	181	916	0.503538	0.0717257	0.335145	1155	177	1332	0.512511	0.0969911	0.339016	0.448872	0.158105
18S	1725	U	1793	1266	3059	0.189074	0	0.159053	1265	475	1740	0.135503	0	0	2599	378	2977	0.266107	0	0	0.0530177	0.0749784
18S	1726	G	6475	1445	7920	0.527251	0	0	2202	399	2601	0.413545	0	0	3718	378	4096	0.442663	0	0	0	0
18S	1727	G	3802	1541	5343	0.122436	0	0	1165	304	1469	0.22353	0	0.182794	2161	389	2550	0.0367873	0	0.0354954	0.0727632	0.0791416
18S	1728	U	3796	2796	6592	0.268143	0	0	1379	551	1930	0.0640946	0	0	2758	1037	3795	0.318751	0	0	0	0
18S	1729	U	3099	2944	6043	0.14797	0	0	1320	826	2146	0.120069	0	0	2710	629	3339	0.196174	0	0	0	0
18S	1730	U	2466	3781	6247	0.161381	0	0	1570	910	2480	0.218304	0	0	2632	770	3402	0.221749	0	0	0	0
18S	1731	A	2393	6408	8801	0.450331	0	0	1943	993	2936	0.358336	0	0	3382	578	3960	0.382322	0	0	0	0
18S	1732	G	935	4831	5766	0.153432	0	0	703	455	1158	0.766283	0.129416	0.434051	1476	413	1889	0.303945	0.0169505	0.233191	0.222414	0.177365
18S	1733	U	1007	5564	6571	0.366864	0	0	1192	948	2140	0.123094	0	0	1233	728	1961	0.131974	0	0.11664	0.03888	0.0549847
18S	1734	G	952	349	1301	2.3078	0.450434	0.697846	589	682	1271	0.591256	0.0792504	0.371749	689	498	1187	0.87803	0.133851	0.467737	0.512444	0.13683
18S	1735	A	1183	1704	2887	0.247438	0	0.198412	879	1403	2282	0.145364	0	0	820	778	1598	0.304551	0	0.233565	0.143992	0.102824
18S	1736	G	704	1553	2257	0.434076	0	0.302781	830	1401	2231	0.0705894	0	0	597	791	1388	0.572466	0	0.364223	0.222335	0.159203
18S	1737	G	459	457	916	2.30006	0.312121	0.697206	422	580	1002	1.34002	0.242481	0.572898	284	279	563	3.07839	0.433889	0.755133	0.675079	0.0760246
18S	1738	C	1010	413	1423	0.74194	0	0.426099	877	573	1450	0.608217	0.0656086	0.378355	625	628	1253	0.745818	0.0704648	0.427398	0.410617	0.0228189
18S	1739	C	1054	343	1397	0.593904	0	0.372777	1593	463	2056	0.164587	0	0.141386	1283	785	2068	0.062118	0	0.0585117	0.190891	0.132988
18S	1740	C	1690	651	2341	0.166719	0	0	2311	385	2696	0.11505	0	0	2712	376	3088	0.300752	0	0	0	0
18S	1741	U	1847	261	2108	0.0696591	0	0.0651516	2514	410	2924	0.150382	0	0	3034	209	3243	0.310084	0	0	0.0217172	0.0307128
18S	1742	C	1868	455	2323	0.0296854	0	0.0288416	3039	1196	4235	0.445979	0	0	4715	408	5123	0.606074	0	0	0.00961388	0.0135961
18S	1743	G	2507	389	2896	0.179661	0	0	3190	1024	4214	0.461228	0	0	2701	304	3005	0.272917	0	0	0	0
18S	1744	G	1199	338	1537	0.713062	0	0.416408	1660	520	2180	0.118952	0	0.10635	1281	361	1642	0.485325	0	0.326881	0.283213	0.130292
18S	1745	A	596	1123	1719	0.54595	0	0.353281	1306	716	2022	0.151414	0	0.131559	1447	340	1787	0.399609	0	0.285629	0.256823	0.092781
18S	1746	U	328	2790	3118	0.195276	0	0	826	967	1793	0.224675	0	0.18354	948	615	1563	0.669288	0	0.401096	0.194879	0.163943
18S	1747	C	366	5405	5771	0.631453	0	0	711	1703	2414	0.184251	0	0	539	1114	1653	0.667607	0	0.400484	0.133495	0.18879
18S	1748	G	143	4300	4443	0.519152	0	0	236	1541	1777	0.0366517	0	0.035375	217	930	1147	1.42	0.0924122	0.586987	0.207454	0.268759
18S	1749	G	90	1336	1426	0.594744	0	0.373104	123	688	811	1.09751	0.189983	0.523552	119	526	645	3.25447	0.419892	0.765232	0.553962	0.161523
18S	1750	C	140	1328	1468	0.385546	0	0.2784	255	639	894	0.696574	0.115216	0.410847	154	3865	4019	0.396824	0	0	0.229749	0.171219
18S	1751	C	192	1001	1193	0.590685	0	0.371536	233	588	821	0.80738	0.138691	0.447014	157	4004	4161	0.399135	0	0	0.27285	0.195379
18S	1752	C	235	657	892	1.00956	0.034102	0.502658	358	766	1124	0.284553	0	0.221673	417	4047	4464	0.419662	0	0	0.241443	0.205685
18S	1753	C	498	493	991	0.650762	0	0.39446	723	1158	1881	0.276733	0	0	932	5063	5995	0.594758	0	0	0.131487	0.18595
18S	1754	G	293	457	750	0.867983	0	0.464995	457	692	1149	0.214425	0	0.176692	875	482	1357	1.12229	0.0179822	0.528994	0.390227	0.153236
18S	1755	C	291	446	737	0.696266	0.123055	0.410798	363	771	1134	0.229682	0	0.186915	747	767	1514	0.842288	0	0.457361	0.351691	0.118055
18S	1756	C	259	800	1059	0.166583	0	0.142911	758	1112	1870	0.256339	0	0	848	1140	1988	0.372912	0	0.271721	0.138211	0.110979
18S	1757	G	343	604	947	0.476828	0.016939	0.323104	880	896	1776	0.188189	0	0	1144	446	1590	0.721475	0	0.419256	0.247453	0.179325
18S	1758	G	483	1097	1580	0.0927191	0	0	1236	638	1874	0.230033	0	0	3063	274	3337	0.268651	0	0	0	0
18S	1759	G	475	1861	2336	0.36786	0	0	916	663	1579	0.0465823	0	0	1756	332	2088	0.223414	0	0.182686	0.0608955	0.0861192
18S	1760	G	244	1373	1617	0.0275237	0	0.0268026	687	339	1026	0.516629	0.0862653	0.340862	1066	235	1301	0.961495	0.144966	0.490377	0.286014	0.193186
18S	1761	U	276	1109	1385	0.30942	0	0.236433	550	662	1212	0.334387	0.00893826	0.250747	1381	238	1619	0.743525	0.111705	0.4266	0.304594	0.0864696
18S	1762	C	358	923	1281	0.492096	0.0073182	0.329974	838	1048	1886	0.15091	0	0	2218	301	2519	0.148814	0	0.129582	0.153185	0.135741
18S	1763	G	458	3001	3459	0.48762	0	0	561	773	1334	0.365427	0	0.267775	1580	3115	4695	0.363077	0	0	0.0892583	0.12623
18S	1764	G	426	1522	1948	0.0201756	0	0.0197865	378	683	1061	0.849895	0.151981	0.459663	1379	1538	2917	0.183349	0	0.154985	0.211478	0.183968
18S	1765	C	661	1474	2135	0.104578	0	0	601	1320	1921	0.00589085	0	0.00585939	2437	1468	3905	0.130492	0	0	0.00195313	0.00276214
18S	1766	C	912	948	1860	0.002024	0	0.002021	638	1136	1774	0.154247	0	0.1337	2396	818	3214	0.125654	0	0.111658	0.0824597	0.0575862
18S	1767	C	919	1304	2223	0.213529	0	0	997	1674	2671	0.23928	0	0	4245	1273	5518	0.374804	0	0	0	0
18S	1768	A	354	1122	1476	0.193072	0	0.161919	314	1746	2060	0.0390371	0	0.0375881	1381	1213	2594	0.459101	0	0.31473	0.171412	0.113341
18S	1769	C	210	2329	2539	0.389278	0	0	543	3790	4333	0.569597	0	0	3129	3296	6425	0.491356	0	0	0	0
18S	1770	G	168	1229	1397	0.0778493	0	0.0722745	344	2401	2745	0.271049	0	0	1283	2909	4192	0.220222	0	0	0.0240915	0.0340705
18S	1771	G	94	614	708	1.07234	0.249994	0.517806	276	1446	1722	0.182518	0	0.154422	1194	1154	2348	0.386954	0	0.279081	0.317103	0.150767
18S	1772	C	102	1092	1194	0.106258	0	0.0961241	232	1729	1961	0.0275682	0	0	1369	1740	3109	0.0567524	0	0	0.0320414	0.0453133
18S	1773	C	310	530	840	0.606672	0.0300442	0.377875	266	1182	1448	0.292639	0	0.226509	1329	944	2273	0.256684	0	0.204327	0.26957	0.0771165
18S	1774	C	565	362	927	0.491284	0	0.329675	141	961	1102	0.610074	0.0498749	0.379124	524	1074	1598	0.644285	0.0450839	0.391982	0.366927	0.0268591
18S	1775	U	465	457	922	0.685819	0	0.407078	215	1204	1419	0.192222	0	0.161325	618	1588	2206	0.143181	0	0.125297	0.231234	0.125208
18S	1776	G	883	503	1386	0.135312	0	0.119261	254	725	979	0.624671	0.0991691	0.384732	469	1102	1571	0.503902	0.038272	0.335205	0.279733	0.115258
18S	1777	G	520	367	887	1.21167	0.175635	0.548133	250	579	829	1.04684	0.177046	0.511743	614	585	1199	1.0826	0.190217	0.520039	0.526639	0.0155716
18S	1778	C	770	592	1362	0.599054	0.0673758	0.374802	555	1073	1628	0.0233272	0	0.0228091	1091	1115	2206	0.103348	0	0.0937061	0.163773	0.152002
18S	1779	G	1894	356	2250	0.0336937	0	0.0326094	1025	610	1635	0.0453138	0	0.0433748	1738	899	2637	0.0628338	0	0	0.0253281	0.018441
18S	1780	G	2872	215	3087	0.132146	0	0	924	573	1497	0.255437	0	0.203573	1081	744	1825	0.567342	0.02714	0.362104	0.188559	0.148209
18S	1781	A	3594	511	4105	0.330941	0	0	1375	954	2329	0.190167	0	0	2351	1329	3680	0.236892	0	0	0	0
18S	1782	G	2270	208	2478	0.42955	0	0.300564	1299	552	1851	0.17383	0	0.148156	1699	991	2690	0.212403	0	0.175246	0.207989	0.0663884
18S	1783	C	5309	359	5668	0.360822	0	0	3119	989	4108	0.483437	0	0	2814	2763	5577	0.42959	0	0	0	0
18S	1784	G	2829	245	3074	0.440126	0	0.305686	1212	632	1844	0.395339	0	0.283438	1000	1079	2079	0.85437	0.0825126	0.460853	0.349992	0.0789146
18S	1785	C	2309	623	2932	0.689109	0.0366682	0.408054	849	732	1581	0.72428	0.0741418	0.420202	868	2371	3239	0.232126	0	0.188442	0.338899	0.106505
18S	1786	U	5416	899	6315	0.197583	0	0	1789	1301	3090	0.134322	0	0	2013	3954	5967	0.355178	0	0	0	0
18S	1787	G	1243	198	1441	3.25557	0.541978	0.765139	1237	445	1682	0.754744	0.116303	0.430262	683	1725	2408	0.822886	0.105763	0.451522	0.548974	0.153098
18S	1788	A	9601	316	9917	0.417826	0	0	3877	605	4482	0.384086	0	0	2538	3886	6424	0.369716	0	0	0	0
18S	1789	G	6605	197	6802	0.00683522	0	0	2985	631	3616	0.166117	0	0	2450	1726	4176	0.0675338	0	0.0632757	0.0210919	0.0298285
18S	1790	A	7173	189	7362	0.0600148	0	0	2952	380	3332	0.0922592	0	0	2428	2096	4524	0.0511185	0	0	0	0
18S	1791	A	7499	193	7692	0.052807	0	0	2359	548	2907	0.109915	0	0.0990609	1954	3584	5538	0.242916	0	0	0.0330203	0.0466978
18S	1792	G	7981	125	8106	0.0362389	0	0	2307	532	2839	0.22493	0	0.183679	2170	1891	4061	0.0800345	0	0.0741205	0.0859333	0.0754506
18S	1793	A	8117	130	8247	0.0309166	0	0	2226	356	2582	0.383525	0.0292758	0.277286	1886	1104	2990	0.450492	0.0202448	0.31065	0.195979	0.139246
18S	1794	C	9666	1317	10983	0.275892	0	0	3336	575	3911	0.106629	0	0	3197	2016	5213	0.229819	0	0	0	0
18S	1795	G	8348	993	9341	0.154308	0	0	3582	474	4056	0.178079	0	0	3528	1426	4954	0.253324	0	0	0	0
18S	1796	G	4660	953	5613	0.453796	0.0527115	0.312184	2665	320	2985	0.122658	0	0.109289	1877	891	2768	0.34174	0	0.254768	0.225414	0.0853925
18S	1797	U	6254	1085	7339	0.0502316	0	0.0478353	3954	294	4248	0.26861	0	0	2160	589	2749	0.261253	0	0.207197	0.0850108	0.0885783
18S	1798	C	11052	247	11299	0.406959	0	0	5354	296	5650	0.51721	0	0	3801	934	4735	0.399423	0	0	0	0
18S	1799	G	7108	453	7561	0.136322	0	0	3041	276	3317	0.172497	0	0	2494	985	3479	0.217462	0	0	0	0
18S	1800	A	5276	673	5949	0.0200952	0	0.0197026	2154	152	2306	0.116871	0	0.104682	1843	410	2253	0.156965	0	0.135722	0.0867023	0.0490414
18S	1801	A	4744	1022	5766	0.060509	0	0	1060	180	1240	0.899651	0.100805	0.473788	952	328	1280	0.839145	0.108669	0.456463	0.310084	0.219376
18S	1802	C	4225	717	4942	0.013096	0	0.0129293	1296	259	1555	0.316967	0	0.240797	1172	477	1649	0.236519	0	0.191372	0.148366	0.0978707
18S	1803	U	3590	842	4432	0.0686217	0	0.0642287	1529	372	1901	0.0674962	0	0	1548	367	1915	0.0268383	0	0	0.0214096	0.0302777
18S	1804	U	150	58	208	22.3058	0.884545	0.957289	74	18	92	17.6729	0.816176	0.946992	80	78	158	11.2758	0.786539	0.91901	0.941097	0.0161736	1
18S	1805	G	1183	428	1611	1.71785	0.291011	0.632207	420	204	624	1.22272	0.113409	0.550497	863	790	1653	0.0268575	0	0	0.394235	0.280755
18S	1806	A	1021	1217	2238	0.987489	0.12969	0.496964	306	299	605	1.29844	0.09943	0.565328	685	528	1213	0.38434	0	0.277799	0.446697	0.122647
18S	1807	C	807	3627	4434	0.0372116	0	0.0358844	157	773	930	0.670533	0	0.401647	461	692	1153	0.719122	0	0.418519	0.28535	0.176533
18S	1808	U	922	4353	5275	0.0800817	0	0	244	1764	2008	0.189182	0	0	681	1307	1988	0.0919278	0	0.0842273	0.0280758	0.0397051
18S	1809	A	533	4020	4553	0.175794	0	0.149539	195	1022	1217	0.673262	0	0.402563	622	1182	1804	0.367707	0	0.268958	0.273687	0.103351
18S	1810	U	418	4361	4779	0.23378	0	0.189515	164	1536	1700	0.356268	0	0.262796	331	1592	1923	0.460822	0	0.315566	0.255959	0.051687
18S	1811	C	446	6318	6764	0.0778402	0	0	189	1044	1233	1.27068	0.264519	0.559804	343	1720	2063	0.528601	0.0697936	0.345917	0.301907	0.230648
18S	1812	U	262	8890	9152	0.290655	0	0	206	3140	3346	0.118584	0	0	355	3187	3542	0.0842381	0	0	0	0
18S	1813	A	341	9988	10329	0.281972	0	0	270	4791	5061	0.363495	0	0	431	6228	6659	0.514039	0	0	0	0
18S	1814	G	795	6786	7581	0.0722266	0	0.0673696	281	2885	3166	0.162941	0	0.140149	395	4058	4453	0.177965	0	0	0.0691729	0.0572298
18S	1815	A	1294	6087	7381	0.179593	0	0.152267	449	4817	5266	0.304076	0	0	702	3413	4115	0.0731454	0	0	0.0507558	0.0717796
18S	1816	G	4008	5160	9168	0.0361605	0	0	1238	3708	4946	0.222849	0	0	1889	3485	5374	0.310751	0	0	0	0
18S	1817	G	3106	2109	5215	0.847265	0.129489	0.458707	684	4104	4788	0.191288	0	0	1127	2244	3371	0.164914	0	0.141603	0.200103	0.191781
18S	1818	A	3375	3909	7284	0.330518	0	0.248439	711	3451	4162	0.0601116	0	0	1387	1657	3044	0.306043	0	0.234387	0.160942	0.113948
18S	1819	A	6137	12933	19070	0.547395	0	0	1457	4424	5881	0.396383	0	0	3412	1605	5017	0.250002	0	0	0	0
18S	1820	G	2259	5983	8242	0.208258	0	0.172379	560	1771	2331	0.571131	0.0805302	0.363615	1355	1113	2468	0.592444	0.113075	0.372129	0.302708	0.0922218
18S	1821	U	3390	9211	12601	0.245422	0	0	649	3332	3981	0.174192	0	0	1708	1712	3420	0.131102	0	0.115936	0.0386455	0.0546529
18S	1822	A	2841	4859	7700	0.340558	0	0.254066	422	2052	2474	0.323385	0	0.244437	1580	1022	2602	0.624181	0.0860316	0.384396	0.2943	0.063829
18S	1823	A	3379	5118	8497	0.203521	0	0.169121	503	1240	1743	0.773229	0.105013	0.436198	1863	931	2794	0.511624	0.0538768	0.33854	0.31462	0.110338
18S	1824	A	4425	5012	9437	0.0903828	0	0.082899	746	1027	1773	0.65347	0.0477562	0.395346	2998	858	3856	0.164794	0	0.141511	0.206585	0.135602
18S	1825	A	6139	6123	12262	0.21206	0	0	1194	1254	2448	0.116297	0	0.104219	4583	830	5413	0.161396	0	0	0.0347397	0.0491294
18S	1826	G	6623	3181	9804	0.0835673	0	0	1354	630	1984	0.321175	0	0.243191	4221	823	5044	0.0738707	0	0	0.0810637	0.114641
18S	1827	U	6288	1986	8274	0.0823847	0	0.0761226	1607	1024	2631	0.030488	0	0.0295969	4350	1129	5479	0.0759165	0	0	0.0352398	0.031332
18S	1828	C	8001	4379	12380	0.368181	0	0	2361	1963	4324	0.412922	0	0	6455	1810	8265	0.405018	0	0	0	0
18S	1829	G	3101	5982	9083	0.144228	0	0	873	916	1789	0.72761	0.0561446	0.421302	2494	1067	3561	0.606585	0.0284144	0.377628	0.26631	0.189152
18S	1830	U	3990	4867	8857	0.183177	0	0	1511	1601	3112	0.048417	0	0.0461952	4095	3975	8070	0.323125	0	0	0.0153984	0.0217766
18S	1831	A	2323	840	3163	1.27017	0.279749	0.559582	1229	1207	2436	0.472111	0.0225261	0.320793	2885	1306	4191	0.411098	0	0.291381	0.390585	0.1201
18S	1832	A	2380	534	2914	1.19498	0.187962	0.5445	1732	820	2552	0.513461	0.0729542	0.339351	2991	781	3772	0.571237	0.0420448	0.36362	0.415824	0.0915258
18S	1833	C	4974	2508	7482	0.302653	0	0	3925	956	4881	0.220372	0	0	7501	932	8433	0.375175	0	0	0	0
18S	1834	A	2875	763	3638	0.400895	0	0.286227	2827	554	3381	0.202484	0	0.168429	4156	547	4703	0.167819	0	0.143729	0.199462	0.0621752
18S	1835	A	3803	870	4673	0.0845243	0	0	5617	590	6207	0.40395	0	0	5641	718	6359	0.231742	0	0	0	0
18S	1836	G	3366	1045	4411	0.124033	0	0	5746	467	6213	0.407843	0	0	5572	1687	7259	0.371312	0	0	0	0
18S	1837	G	1667	1172	2839	0.304597	0	0.233543	3451	787	4238	0.125716	0	0	2929	757	3686	0.210029	0	0.173613	0.135718	0.0990371
18S	1838	U	1419	1296	2715	0.403101	0	0.287368	4434	1004	5438	0.384399	0	0	3883	921	4804	0.155095	0	0	0.0957894	0.135467
18S	1839	U	946	1448	2394	0.770336	0.017126	0.435238	2303	1063	3366	0.0137247	0	0	2120	944	3064	0.303484	2.28252e-05	0.232883	0.222707	0.177831
18S	1840	U	955	1337	2292	0.986117	0.12381	0.496614	1309	764	2073	0.464792	0.0336023	0.317414	1325	1257	2582	0.37656	0.0241171	0.273629	0.362552	0.0964667
18S	1841	C	1480	1599	3079	0.538005	0	0.349881	1488	579	2067	0.285294	0	0.222052	859	1113	1972	0.673137	0.0794688	0.402442	0.324792	0.0757509
18S	1842	C	1425	2226	3651	0.382189	0	0.276565	914	352	1266	0.79088	0.0802891	0.44181	1074	1106	2180	0.353951	0	0.261509	0.326628	0.0816775
18S	1843	G	911	3475	4386	0.15726	0	0.135917	248	439	687	1.75019	0.250732	0.636726	472	1171	1643	0.663355	0.111965	0.398951	0.390531	0.204541
18S	1844	U	1089	5193	6282	0.196626	0	0	360	790	1150	0.320041	0	0.242607	747	2268	3015	0.176894	0	0	0.0808691	0.114366
18S	1845	A	1563	9104	10667	0.568451	0	0	534	915	1449	0.22046	0	0	925	2014	2939	0.211587	0	0	0	0
18S	1846	G	1256	9720	10976	0.588456	0	0	321	655	976	0.00241101	0	0	736	1834	2570	0.0780544	0	0	0	0
18S	1847	G	243	4475	4718	0.0736196	0	0.068585	138	378	516	0.764797	0.0703778	0.433838	199	1267	1466	0.807975	0.121752	0.447064	0.316496	0.175382
18S	1848	U	172	6762	6934	0.341569	0	0	78	836	914	0.132568	0	0	107	2354	2461	0.160741	0	0.13853	0.0461766	0.0653036
18S	1849	G	61	1093	1154	3.1329	0.438829	0.758198	5	701	706	0.0665252	0	0.0624585	29	2956	2985	0.0410434	0	0	0.273552	0.343644
18S	1850	A	8	2032	2040	1.05328	0.045647	0.513097	19	365	384	1.03957	0.132812	0.51035	6	2323	2329	0.341493	0	0.254643	0.42603	0.121194
18S	1851	A	4	1488	1492	1.47346	0.0292951	0.59587	11	215	226	2.55301	0.386811	0.719441	3	1613	1616	0.976452	0.0619038	0.494197	0.603169	0.0920999
18S	1852	C	3	2127	2130	0.353439	0	0.261232	7	510	517	0.461583	0	0.316228	1	3375	3376	0.100905	0	0	0.192487	0.137948
18S	1853	C	11	2508	2519	0.0954365	0	0	10	797	807	0.0922305	0	0	10	5236	5246	0.459185	0	0	0	0
18S	1854	U	0	3833	3833	0.430102	0	0	0	1304	1304	0.353061	0	0	0	7019	7019	0.591879	0	0	0	0
18S	1855	G	0	825	825	2.10017	0.0699028	0.677702	0	444	444	1.76095	0	0.638325	0	1740	1740	1.1153	0	0.527398	0.614475	0.0636368
18S	1856	C	0	1424	1424	0.904865	0	0.475204	0	946	946	0.473918	0	0.321767	0	3742	3742	0.0362514	0	0	0.265657	0.198017
18S	1857	G	0	968	968	1.92933	0.0793252	0.658857	0	1326	1326	0.189215	0	0.15921	0	1113	1113	2.56706	0.299246	0.719838	0.512635	0.251146
18S	1858	G	0	637	637	3.84983	0.391448	0.794064	0	875	875	1.21795	0.126895	0.549416	0	2175	2175	0.824939	0	0.45215	0.598543	0.143843
18S	1859	A	0	2600	2600	0.184749	0	0.15599	0	701	701	2.43667	0.409929	0.709315	0	1749	1749	1.3775	0.16848	0.57953	0.481612	0.236267
18S	1860	A	0	7104	7104	0.621326	0	0	0	3195	3195	0.254746	0	0	0	5954	5954	0.395003	0	0	0	0
18S	1861	G	0	7002	7002	0.607662	0	0	0	5232	5232	0.522358	0	0	0	6786	6786	0.50122	0	0	0	0
18S	1862	G	0	3859	3859	0.158987	0	0	0	3101	3101	0.0202557	0	0.0198599	0	5993	5993	0.403244	0	0	0.00661996	0.00936203
18S	1863	A	0	1281	1281	1.67528	0	0.62639	0	2464	2464	0.345085	0	0.25663	0	2934	2934	0.261658	0	0.207448	0.363489	0.18698
18S	1864	U	0	3209	3209	0	0	0	0	3756	3756	0	0	0	0	3234	3234	0	0	0	0	0
18S	1865	C	0	3251	3251	0	0	0	0	6038	6038	0	0	0	0	4728	4728	0	0	0	0	0
18S	1866	A	0	2305	2305	0	0	0	0	2103	2103	0	0	0	0	2037	2037	0	0	0	0	0
18S	1867	U	0	3166	3166	0	0	0	0	4862	4862	0	0	0	0	3086	3086	0	0	0	0	0
18S	1868	U	0	3421	3421	0	0	0	0	5722	5722	0	0	0	0	3348	3348	0	0	0	0	0
18S	1869	A	0	161	161	0	0	0	0	156	156	0	0	0	0	161	161	0	0	0	0	0
28S	1	C	4428	0	4428	0	0	0	2205	0	2205	0	0	0	4108	0	4108	0	0	0	0	0
28S	2	G	1053	0	1053	0	0	0	788	0	788	0	0	0	1610	0	1610	0	0	0	0	0
28S	3	C	1486	0	1486	0	0	0	792	0	792	0	0	0	2247	0	2247	0	0	0	0	0
28S	4	G	1062	0	1062	0	0	0	462	0	462	0	0	0	1489	0	1489	0	0	0	0	0
28S	5	A	431	0	431	0	0	0	287	0	287	0	0	0	524	0	524	0	0	0	0	0
28S	6	C	178	0	178	0	0	0	280	0	280	0	0	0	472	0	472	0	0	0	0	0
28S	7	C	306	0	306	2.12798	0	0.681014	364	0	364	0.813303	0	0.449199	909	0	909	0.886532	0	0.470201	0.533471	0.10468
28S	8	U	561	0	561	1.05777	0	0.514482	428	0	428	0.688708	0	0.408395	978	0	978	0.946907	0	0.48662	0.469832	0.0449072
28S	9	C	474	0	474	2.30798	0	0.698145	429	0	429	1.04995	0	0.512765	951	0	951	1.50386	0.136421	0.600869	0.603926	0.075712
28S	10	A	528	0	528	2.56016	0	0.719495	657	0	657	0.553934	0	0.356821	1963	0	1963	0.399355	0	0.285489	0.453935	0.190024
28S	11	G	594	0	594	2.72549	0.210994	0.731909	725	0	725	0.615274	0	0.381235	2464	0	2464	0.279653	0	0.218607	0.443917	0.214191
28S	12	A	263	0	263	9.46785	0.724569	0.904797	594	0	594	1.35231	0.247497	0.575296	2304	0	2304	0.708084	0.0989016	0.414654	0.631582	0.20402
28S	13	U	2697	0	2697	0.144012	0	0.125924	1413	0	1413	0.135243	0	0.119205	4405	0	4405	0.0432214	0	0.0414397	0.0955231	0.038341
28S	14	C	8400	0	8400	0.599325	0	0	3218	0	3218	0.340396	0	0	6504	0	6504	0.0929576	0	0	0	0
28S	15	A	6514	28	6542	0.341012	0	0	2725	7	2732	0.0458633	0	0.0438675	7727	27	7754	0.0620575	0	0	0.0146225	0.0206793
28S	16	G	3981	38	4019	0.328375	0	0.247247	2405	9	2414	0.420373	0	0.296046	6952	71	7023	0.248186	0	0.19886	0.247384	0.0396761
28S	17	A	3074	126	3200	0.99404	0.0369078	0.498584	1390	195	1585	1.63142	0.162007	0.620126	4761	207	4968	1.1529	0.1884	0.535561	0.551423	0.0508713
28S	18	C	4364	686	5050	0.374773	0	0.272646	1765	504	2269	1.00423	0.0576693	0.501166	8033	1185	9218	0.226083	0	0.184411	0.319408	0.133475
28S	19	G	1255	4656	5911	0.26344	0	0.208538	605	3091	3696	0.302254	0	0.232149	1932	8969	10901	0.0905216	0	0.0830146	0.174567	0.0654511
28S	20	U	1204	11079	12283	0.432053	0	0	790	10536	11326	0.624797	0	0	2251	20085	22336	0.499376	0	0	0	0
28S	21	G	1288	7398	8686	0.160282	0	0	791	8402	9193	0.498466	0	0	1870	17858	19728	0.403945	0	0	0	0
28S	22	G	1554	7854	9408	0.233016	0	0	1305	4489	5794	0.104742	0	0	1813	14657	16470	0.256627	0	0	0	0
28S	23	C	856	12237	13093	0.483318	0	0	1495	6163	7658	0.355438	0	0	2577	18981	21558	0.478153	0	0	0	0
28S	24	G	1080	7821	8901	0.192386	0	0	1458	1947	3405	0.588687	0	0.370618	2683	6579	9262	0.314848	0	0.239475	0.203364	0.153444
28S	25	A	913	5028	5941	0.230255	0	0.187186	1113	1899	3012	0.790338	0.0777409	0.441528	1774	2697	4471	1.70558	0.317974	0.630445	0.41972	0.181616
28S	26	C	1379	1428	2807	1.57768	0.334775	0.612139	1038	2105	3143	0.638341	0.0261212	0.389702	2495	4860	7355	0.4804	0	0.324537	0.442126	0.123126
28S	27	C	2121	1723	3844	0.673145	0.0712306	0.402386	1662	1728	3390	0.334333	0	0.250617	3178	4648	7826	0.216085	0	0.177708	0.276904	0.0935887
28S	28	C	3910	1846	5756	0.0161253	0	0.0158721	4180	2275	6455	0.421035	0	0	7082	3672	10754	0.250522	0	0	0.0052907	0.00748218
28S	29	G	2309	2536	4845	0.155844	0	0.134856	2125	1226	3351	0.16489	0	0.141586	2708	2103	4811	0.643955	0	0.39176	0.222734	0.119551
28S	30	C	2186	3890	6076	0.187137	0	0	1925	2278	4203	0.170964	0	0	1911	3873	5784	0.168505	0	0.144227	0.0480756	0.0679892
28S	31	U	1573	4942	6515	0.280008	0	0	1020	3586	4606	0.276326	0	0	2052	7035	9087	0.326829	0	0	0	0
28S	32	G	895	2518	3413	0.431254	0.0347211	0.301374	532	2120	2652	0.269527	0	0.212368	1034	4082	5116	0.247109	0	0.198176	0.237306	0.0456715
28S	33	A	1131	2623	3754	0.309117	0.0199031	0.236174	553	1554	2107	0.537397	0.0300544	0.349658	1620	4158	5778	0.0403184	0	0.0387623	0.208198	0.128455
28S	34	A	1161	3957	5118	0.096017	0	0	623	1754	2377	0.244515	0	0.19654	1535	3519	5054	0.12455	0	0.110775	0.102438	0.0804535
28S	35	U	1351	3702	5053	0.124777	0	0	861	2662	3523	0.308346	0	0	1995	3821	5816	0.11088	0	0	0	0
28S	36	U	1223	3105	4328	0.00726367	0	0	907	1733	2640	0.131179	0	0	1597	2954	4551	0.12034	0	0.107435	0.0358117	0.0506454
28S	37	U	1000	4615	5615	0.293914	0	0	507	2191	2698	0.247343	0	0	1054	5038	6092	0.218258	0	0	0	0
28S	38	A	808	2328	3136	0.255474	0	0.20354	296	861	1157	0.662042	0.130012	0.398537	646	2477	3123	0.508333	0.111332	0.337088	0.313055	0.0814011
28S	39	A	1090	3686	4776	0.238009	0	0	347	1338	1685	0.0103664	0	0.0102661	1058	3696	4754	0.0714383	0	0	0.00342203	0.00483948
28S	40	G	735	1388	2123	0.802569	0.188928	0.445352	147	631	778	1.20538	0.228396	0.546881	595	2133	2728	0.677957	0.149658	0.404125	0.465453	0.0599879
28S	41	C	1028	1849	2877	0.229361	0	0.186622	221	721	942	0.706186	0.0648844	0.414155	828	4089	4917	0.111441	0	0	0.200259	0.169353
28S	42	A	681	1719	2400	0.402041	0	0.286839	79	672	751	0.951803	0.128252	0.487986	524	2298	2822	0.617239	0.123414	0.381746	0.385524	0.0821611
28S	43	U	1032	3347	4379	0.330109	0	0	213	1360	1573	0.175053	0	0	1041	4267	5308	0.200165	0	0	0	0
28S	44	A	611	1483	2094	0.396181	0	0.283858	129	987	1116	0.150482	0	0.130901	499	2887	3386	0.292557	0	0.226391	0.213717	0.0630841
28S	45	U	684	2637	3321	0.192933	0	0	149	1215	1364	0.0529426	0	0	554	4109	4663	0.0907519	0	0	0	0
28S	46	U	925	2554	3479	0.311034	0	0	249	1635	1884	0.332779	0	0	882	4501	5383	0.257609	0	0	0	0
28S	47	A	461	2382	2843	0.152766	0	0	148	1597	1745	0.206574	0	0	490	5731	6221	0.371038	0	0	0	0
28S	48	G	202	1577	1779	0.375518	0	0.273113	54	801	855	0.807931	0.136216	0.44717	181	4222	4403	0.0966218	0	0	0.240094	0.184044
28S	49	U	219	1290	1509	0.560795	0.0396479	0.359453	83	1213	1296	0.215035	0	0.177091	223	3067	3290	0.220045	0	0.180403	0.238982	0.0851966
28S	50	C	115	1242	1357	0.677352	0.0686791	0.404	100	1077	1177	0.495095	0.0143083	0.331334	122	3371	3493	0.101469	0	0.0921456	0.275827	0.133227
28S	51	A	75	2242	2317	0.0375419	0	0	63	1482	1545	0.236977	0	0.191678	66	2690	2756	0.431306	0.0528142	0.301414	0.164364	0.124558
28S	52	G	107	696	803	1.91946	0.344778	0.657751	55	1748	1803	0.0746305	0	0.0694834	28	1579	1607	1.43041	0.291844	0.588697	0.438644	0.262554
28S	53	C	83	2444	2527	0.173084	0	0	127	2484	2611	0.288893	0	0	61	3947	4008	0.143269	0	0	0	0
28S	54	G	69	2812	2881	0.304098	0	0	217	1517	1734	0.118809	0	0.106247	88	3646	3734	0.142356	0	0	0.0354157	0.0500853
28S	55	G	95	1362	1457	0.476749	0	0.322987	129	1776	1905	0.00268742	0	0.00268162	107	3022	3129	0.0176997	0	0	0.108556	0.151629
28S	56	A	117	3243	3360	0.433823	0	0	198	3946	4144	0.617555	0	0	182	4297	4479	0.385238	0	0	0	0
28S	57	G	231	3320	3551	0.492949	0	0	233	3329	3562	0.570721	0	0	210	4859	5069	0.512196	0	0	0	0
28S	58	G	177	1647	1824	0.00392694	0	0.00391372	121	832	953	0.723061	0.0132991	0.419893	151	2004	2155	0.194738	0	0.16306	0.195622	0.171377
28S	59	A	230	1421	1651	0.0441149	0	0.0422755	152	750	902	0.585222	0	0.369432	207	1775	1982	0.202056	0	0.168163	0.19329	0.134738
28S	60	G	133	1075	1208	0.283669	0	0.221125	111	429	540	1.26381	0.0697238	0.558723	160	1096	1256	0.700124	0.107796	0.412	0.397283	0.138216
28S	61	A	128	842	970	0.459824	0	0.315208	128	195	323	2.29667	0.163666	0.697317	151	768	919	1.06777	0.149792	0.516658	0.509728	0.156072
28S	62	A	154	794	948	0.4329	0	0.302337	210	216	426	1.10341	0	0.525166	279	786	1065	0.598395	0	0.374592	0.400698	0.0928236
28S	63	G	165	417	582	1.09779	0.0151446	0.523736	135	166	301	1.20302	0	0.546899	269	918	1187	0.225187	0	0.183924	0.418186	0.165918
28S	64	A	127	430	557	0.896635	0.0465321	0.473197	131	194	325	0.450682	0	0.311327	228	658	886	0.396505	0	0.284156	0.356227	0.0834512
28S	65	A	80	348	428	1.49409	0.208794	0.599613	150	137	287	0.573573	0.0119487	0.365309	280	543	823	0.459385	0.0322537	0.315042	0.426655	0.12401
28S	66	A	201	245	446	1.83299	0.140886	0.647527	175	118	293	0.62124	0.0331681	0.383994	436	418	854	0.50243	0.013061	0.334672	0.455398	0.13734
28S	67	C	663	1098	1761	0.236512	0	0	295	153	448	0.249171	0	0.199825	712	523	1235	0.195334	0	0.163525	0.121117	0.0869152
28S	68	U	845	1094	1939	0.18669	0	0	494	247	741	0.0685385	0	0	1131	709	1840	0.0706319	0	0	0	0
28S	69	A	695	285	980	0.910103	0	0.476722	434	106	540	0.580879	0	0.367871	878	523	1401	0.392408	0	0.281964	0.375519	0.0796935
28S	70	A	589	157	746	1.78217	0.183266	0.640876	236	78	314	2.30504	0.357058	0.698103	551	258	809	1.73167	0.25992	0.634211	0.65773	0.0286773
28S	71	C	1124	549	1673	0.274698	0	0.215601	446	107	553	1.1489	0.242343	0.535094	1155	277	1432	0.649298	0.0418949	0.393848	0.381515	0.130724
28S	72	C	2945	1710	4655	0.593948	0	0	1087	113	1200	0.0322602	0	0.0312772	2919	321	3240	0.289564	0	0	0.0104257	0.0147442
28S	73	A	3608	349	3957	0.496864	0	0	1925	104	2029	0.387542	0	0	4338	383	4721	0.534842	0	0	0	0
28S	74	G	3615	87	3702	0.489201	0	0	2543	110	2653	0.543557	0	0	4610	365	4975	0.573312	0	0	0	0
28S	75	G	2100	66	2166	0.124771	0	0	1900	59	1959	0.341179	0	0	2313	177	2490	0.084299	0	0	0	0
28S	76	A	1519	71	1590	0.148705	0	0.129525	1872	62	1934	0.340591	0	0	2378	70	2448	0.122122	0	0	0.043175	0.0610587
28S	77	U	1172	136	1308	0.326305	0	0.246167	1894	105	1999	0.386072	0	0	2455	47	2502	0.195823	0	0	0.0820558	0.116044
28S	78	U	497	146	643	1.56651	0.212832	0.610736	744	76	820	0.587793	0.0977491	0.370479	1090	53	1143	0.750136	0.101836	0.42883	0.470015	0.102316
28S	79	C	288	115	403	2.37063	0.276154	0.703836	579	82	661	0.820376	0.152851	0.451037	470	69	539	2.32008	0.347254	0.699193	0.618022	0.118091
28S	80	C	122	107	229	4.0014	0.423832	0.800752	236	81	317	2.51565	0.417187	0.716198	283	61	344	3.45217	0.427881	0.775896	0.764282	0.0354823	1
28S	81	C	405	122	527	0.77984	0	0.438619	483	89	572	0.657398	0.0313539	0.397063	549	87	636	0.981109	0.107848	0.495625	0.443769	0.0404024
28S	82	U	827	83	910	0.0944871	0	0	539	151	690	0.225229	0	0.184044	874	86	960	0.172193	0	0.147029	0.110357	0.0794842
28S	83	C	932	292	1224	0.355438	0	0	434	211	645	0.241744	0	0.194924	863	234	1097	0.00242866	0	0	0.0649747	0.0918881
28S	84	A	1276	123	1399	0.435778	0	0	709	227	936	0.211858	0	0	1228	153	1381	0.241751	0	0	0	0
28S	85	G	552	70	622	0.470662	0	0.320384	424	168	592	0.344444	0.0118061	0.25652	641	167	808	0.491691	0.00238066	0.329893	0.302266	0.0325791
28S	86	U	675	74	749	0.30277	0	0.232643	687	272	959	0.147894	0	0	949	494	1443	0.0516082	0	0	0.0775477	0.109669
28S	87	A	456	293	749	0.361393	0	0.265718	656	188	844	0.0526101	0	0.0500369	783	530	1313	0.151733	0	0.131831	0.149195	0.0889035
28S	88	A	321	430	751	0.451596	0.0432963	0.311388	530	161	691	0.379737	0.0563765	0.275513	565	321	886	0.910735	0.130369	0.476923	0.354608	0.087721
28S	89	C	392	958	1350	0.221466	0	0	699	414	1113	0.178346	0	0	887	1141	2028	0.20374	0	0	0	0
28S	90	G	345	1017	1362	0.174395	0	0	777	430	1207	0.242642	0	0	926	719	1645	0.0526934	0	0.0500847	0.0166949	0.0236102
28S	91	G	142	887	1029	0.116429	0	0.104378	439	365	804	0.179172	0	0.152107	620	1489	2109	0.172033	0	0	0.0854951	0.0635169
28S	92	C	250	1312	1562	0.272915	0	0	585	884	1469	0.413741	0	0	744	3281	4025	0.60366	0	0	0	0
28S	93	G	236	510	746	0.657727	0	0.397085	639	364	1003	0.118172	0	0	886	626	1512	0.241118	0	0.194378	0.197154	0.162121
28S	94	A	175	1397	1572	0.235848	0	0	465	622	1087	0.186091	0	0	748	1174	1922	0.036517	0	0	0	0
28S	95	G	195	891	1086	0.204017	0	0.169577	134	371	505	0.935485	0.169041	0.483828	314	470	784	1.57806	0.304869	0.612414	0.42194	0.186009
28S	96	U	184	2042	2226	0.471541	0	0	231	425	656	0.426044	0	0.299079	434	1101	1535	0.250832	0	0.200636	0.166572	0.124452
28S	97	G	155	427	582	1.34286	0.229704	0.573592	219	425	644	0.412748	0	0.29248	356	1550	1906	0.014741	0	0	0.288691	0.234183
28S	98	A	123	1072	1195	0.0505388	0	0.0481459	256	276	532	0.680926	0	0.405542	377	1470	1847	0.00566979	0	0	0.151229	0.180897
28S	99	A	110	557	667	0.921341	0.042867	0.479904	278	420	698	0.185312	0	0.156529	304	1189	1493	0.174022	0	0.148312	0.261582	0.154414
28S	100	C	430	1377	1807	0.310165	0	0	712	753	1465	0.446673	0	0	800	1508	2308	0.235239	0	0	0	0
28S	101	A	269	1346	1615	0.21457	0	0	418	1118	1536	0.441842	0	0	488	1646	2134	0.138787	0	0	0	0
28S	102	G	87	1250	1337	0.000315562	0	0.000315699	137	653	790	0.347254	0	0.257991	731	1259	1990	0.0263966	0	0	0.0861024	0.121544
28S	103	G	69	1282	1351	0.0686144	0	0	84	606	690	0.62219	0	0.383892	794	946	1740	0.128636	0	0.114033	0.165975	0.160969
28S	104	G	41	327	368	2.72818	0.362182	0.732305	84	129	213	4.7837	0.524595	0.827769	587	682	1269	0.564733	0.0665256	0.361095	0.64039	0.2013
28S	105	A	33	906	939	0.353688	0	0.261483	88	340	428	2.00225	0.279754	0.667435	556	901	1457	0.322588	0	0.244033	0.390984	0.19561
28S	106	A	34	2550	2584	0.588493	0	0	71	2107	2178	0.455484	0	0	456	2780	3236	0.472128	0	0	0	0
28S	107	G	25	1395	1420	0.22571	0	0	41	1776	1817	0.291334	0	0	266	2194	2460	0.3014	0	0	0	0
28S	108	A	28	1710	1738	0.455773	0	0	33	2454	2487	0.51313	0	0	305	1772	2077	0.212592	0	0	0	0
28S	109	G	27	565	592	0.721922	0	0.419665	70	931	1001	0.418696	0	0.295335	252	1098	1350	0.225471	0	0.184098	0.299699	0.0962191
28S	110	C	65	517	582	0.591195	0	0.371942	106	1108	1214	0.142689	0	0.124961	241	962	1203	0.31041	0	0.23703	0.244645	0.100973
28S	111	C	111	340	451	1.08631	0.00857416	0.521237	168	995	1163	0.214414	0	0.176683	295	736	1031	0.527541	0.00682724	0.345572	0.347831	0.140673
28S	112	C	191	348	539	0.654753	0	0.396124	303	1471	1774	0.239768	0	0	715	647	1362	0.178145	0	0.151302	0.182475	0.163212
28S	113	A	220	258	478	0.630341	0	0.387127	305	1475	1780	0.292314	0	0	836	423	1259	0.198968	0	0.166059	0.184396	0.158575
28S	114	G	138	131	269	1.77292	0.129225	0.640225	222	741	963	0.29245	0	0.226458	301	270	571	1.71162	0.275184	0.631623	0.499435	0.193056
28S	115	C	494	764	1258	0.553084	0	0	533	755	1288	0.182812	0	0	1248	584	1832	0.242971	0	0	0	0
28S	116	G	357	103	460	0.398409	0	0.285344	354	196	550	0.926316	0.10348	0.481328	586	347	933	0.619724	0	0.382864	0.383179	0.0800102
28S	117	C	661	575	1236	0.574122	0	0	667	209	876	0.054656	0	0.0518796	898	928	1826	0.223931	0	0	0.0172932	0.0244563
28S	118	C	709	159	868	0.390385	0	0	831	312	1143	0.304973	0	0	1289	2140	3429	0.645228	0	0	0	0
28S	119	G	467	106	573	0.116609	0	0	875	285	1160	0.436137	0	0	571	653	1224	0.139737	0	0.122692	0.0408975	0.0578378
28S	120	A	212	111	323	0.492593	0	0.330709	258	189	447	0.344395	0	0.256597	357	1009	1366	0.057807	0	0	0.195769	0.141697
28S	121	A	36	168	204	1.18862	0.094159	0.544304	69	153	222	1.45595	0.239072	0.593911	174	969	1143	0.0766706	0	0.0712686	0.403161	0.235556
28S	122	U	17	278	295	0.162237	0	0.139997	11	268	279	0.603929	0	0.377371	28	1065	1093	0.015194	0	0	0.172456	0.155761
28S	123	C	7	152	159	0.955139	0	0.490094	35	118	153	1.74408	0.190188	0.637087	52	788	840	0.173286	0	0.147843	0.425008	0.204967
28S	124	C	11	47	58	3.13145	0.356013	0.761077	31	148	179	1.02167	0	0.506751	38	639	677	0.241445	0	0.194719	0.487515	0.231614
28S	125	C	8	65	73	1.56982	0.165616	0.614097	11	104	115	1.74454	0.114039	0.637643	27	413	440	0.475006	0.0641925	0.322533	0.524758	0.143317
28S	126	C	20	196	216	0.350384	0	0	33	153	186	0.395425	0	0.284462	75	400	475	0.147666	0	0.128902	0.137788	0.116301
28S	127	G	8	113	121	0.179326	0	0.153122	7	344	351	0.284722	0	0	22	234	256	0.914613	0.120713	0.478674	0.210599	0.199599
28S	128	C	10	113	123	0.0937276	0	0.0863321	39	227	266	0.00640866	0	0.00639163	53	119	172	1.51098	0.220282	0.603138	0.231954	0.264488
28S	129	C	14	135	149	0.20763	0	0	79	292	371	0.309498	0	0	87	102	189	0.989825	0.104155	0.498762	0.166254	0.235119
[truncated: 5,212 more rows]
[truncated: 5 more columns]
