# Supplementary material for: Profiling of ribose methylations in ribosomal RNA from diffuse large B-cell lymphoma patients for evaluation of ribosomes as drug targets
Source: NAR Cancer. 2020 Dec 22;2(4):zcaa035. doi: 10.1093/narcan/zcaa035 (PMC8210301; doi:10.1093/narcan/zcaa035)
Supplement: zcaa035_Supplemental_Files [file zcaa035_supplemental_files.zip › Data_S1_Skeletal muscle.xls]

## Sheet: Skeletal muscle
Data_handling_v3			Skeletal_muscle_hsa_1						Skeletal_muscle_hsa_2						Skeletal_muscle_hsa_3						Average
RNA	Position	Nucl	5'_reads	3'_reads	5'+3'	v5_score	v6_score	Meth%	5'_reads	3'_reads	5'+3'	v5_score	v6_score	Meth%	5'_reads	3'_reads	5'+3'	v5_score	v6_score	Meth%	Av.Meth%	Std.dev.
18S	1	U	1370	0	1370	0	0	0	3100	0	3100	0	0	0	1517	0	1517	0	0	0	0	0
18S	2	A	904	0	904	0	0	0	2675	0	2675	0	0	0	939	0	939	0	0	0	0	0
18S	3	C	2293	0	2293	0	0	0	3659	0	3659	0	0	0	2059	0	2059	0	0	0	0	0
18S	4	C	4934	0	4934	0	0	0	6409	0	6409	0	0	0	5572	0	5572	0	0	0	0	0
18S	5	U	5215	0	5215	0	0	0	5991	0	5991	0	0	0	6630	0	6630	0	0	0	0	0
18S	6	G	5458	0	5458	0	0	0	4311	0	4311	0	0	0	8645	0	8645	0	0	0	0	0
18S	7	G	2976	0	2976	0.18154	0	0	2910	0	2910	0.0198672	0	0.0194867	1792	0	1792	0.573335	0	0.364537	0.128008	0.16744
18S	8	U	2688	0	2688	0.168332	0	0	2753	0	2753	0.00466392	0	0.00464395	1576	0	1576	0.626302	0	0.385258	0.129967	0.180528
18S	9	U	1736	0	1736	0.21454	0	0.176727	1808	0	1808	0.51062	0	0.338144	1365	0	1365	0.716675	0	0.417657	0.310842	0.100236
18S	10	G	663	0	663	1.87535	0.308949	0.652558	945	0	945	1.7654	0.205388	0.638633	547	0	547	2.86959	0.181132	0.741924	0.677705	0.0457644
18S	11	A	142	0	142	10.227	0.666725	0.911496	510	0	510	3.95499	0.407452	0.798499	132	0	132	12.4658	0.355676	0.926255	0.87875	0.0570653
18S	12	U	86	0	86	14.7762	0.55383	0.937296	419	0	419	5.2219	0.526749	0.839599	161	0	161	8.63868	0.384948	0.896826	0.89124	0.04008
18S	13	C	114	0	114	10.0061	0.417239	0.90986	839	0	839	2.47886	0.343278	0.712794	232	0	232	4.81578	0.345969	0.828666	0.817106	0.0808662
18S	14	C	403	0	403	2.14651	0.0556923	0.682724	2855	0	2855	0.0643674	0	0.0604947	753	0	753	0.867536	0	0.464865	0.402695	0.2578
18S	15	U	613	0	613	1.2479	0.0849344	0.555543	3710	3	3713	0.0876384	0	0	1137	0	1137	0.351543	0	0.260274	0.271939	0.226949
18S	16	G	521	1	522	2.25233	0.388685	0.692935	2639	2	2641	0.577189	0.0314228	0.366048	742	1	743	1.5586	0.222961	0.609482	0.556155	0.138676
18S	17	C	1684	7	1691	0.128132	0	0.113639	5477	10	5487	0.192061	0	0	2204	2	2206	0.029487	0	0	0.0378796	0.0535698
18S	18	C	2934	12	2946	0.231403	0	0	6703	6	6709	0.247236	0	0	4324	4	4328	0.418259	0	0	0	0
18S	19	A	3987	10	3997	0.331555	0	0	8207	11	8218	0.316575	0	0	4314	7	4321	0.272343	0	0	0	0
18S	20	G	2731	31	2762	0.311964	0	0.237849	4958	34	4992	0.405192	0	0.288394	1983	15	1998	1.14891	0.0181594	0.534772	0.353672	0.129709
18S	21	U	3125	110	3235	0.173276	0	0.147725	5853	187	6040	0.160281	0	0.138159	2378	73	2451	0.834815	0	0.455087	0.24699	0.147198
18S	22	A	4409	274	4683	0.0792604	0	0	7693	807	8500	0.136498	0	0	4316	145	4461	0.132947	0	0.11737	0.0391232	0.0553286
18S	23	G	3241	248	3489	0.525998	0	0.344756	5214	1005	6219	0.319062	0	0.241915	4409	325	4734	0.191372	0	0.16066	0.24911	0.0753289
18S	24	C	5147	632	5779	0.066213	0	0.0621112	7200	2161	9361	0.113948	0	0	6737	1427	8164	0.296624	0	0	0.0207037	0.0292795
18S	25	A	5476	724	6200	0.0855095	0	0.0787853	7586	2124	9710	0.140634	0	0	6538	1540	8078	0.270337	0	0	0.0262618	0.0371398
18S	26	U	8864	2483	11347	0.431683	0	0	10451	5434	15885	0.527781	0	0	9135	3420	12555	0.569745	0	0	0	0
18S	27	A	58	37	95	83.0028	0.950312	0.988218	58	188	246	36.1646	0.909005	0.973199	65	202	267	24.273	0.825881	0.960574	0.973997	0.0112998
18S	28	U	4692	5107	9799	0.280966	0	0	3661	8262	11923	0.374075	0	0	4432	6697	11129	0.524837	0	0	0	0
18S	29	G	8308	4342	12650	0.47278	0	0	4418	6076	10494	0.322307	0	0	1813	5045	6858	0.217241	0	0	0	0
18S	30	C	10490	6353	16843	0.650454	0	0	4124	6519	10643	0.391408	0	0	1765	4870	6635	0.274689	0	0	0	0
18S	31	U	4029	3479	7508	0.154575	0	0	1994	3270	5264	0.200821	0	0.167263	1059	1935	2994	0.497192	0	0.332157	0.166473	0.135604
18S	32	U	642	3184	3826	0.567393	0	0.362058	1006	3685	4691	0.197073	0	0.164658	618	2574	3192	0.168894	0	0.144529	0.223748	0.0981443
18S	33	G	2516	1364	3880	0.281482	0	0.219698	1271	2010	3281	0.49264	0	0.330113	397	1117	1514	1.06768	0	0.516531	0.355447	0.122498
18S	34	U	1342	340	1682	1.84872	0.203784	0.6491	649	915	1564	2.27524	0.325065	0.694814	213	599	812	2.84223	0.277048	0.739971	0.694628	0.0370983
18S	35	C	1925	314	2239	0.698423	0	0.411327	1608	909	2517	0.802118	0	0.445196	651	445	1096	1.31995	0.0297549	0.569181	0.475234	0.0678538
18S	36	U	567	47	614	3.94699	0.163109	0.798119	779	278	1057	3.17231	0.433272	0.760497	340	61	401	5.05843	0.509982	0.835284	0.797967	0.0305319
18S	37	C	887	82	969	1.06726	0.0276154	0.516526	2677	156	2833	0.467996	0.0347686	0.318876	1075	258	1333	0.706547	0.049465	0.414203	0.416535	0.0807072
18S	38	A	683	125	808	1.15527	0.0356689	0.536328	2527	923	3450	0.35996	0	0.264741	1087	312	1399	1.04129	0	0.510293	0.437121	0.122354
18S	39	A	954	168	1122	0.437499	0	0.304536	4178	1396	5574	0.101712	0	0	2501	471	2972	0.007897	0	0.00783774	0.104125	0.141748
18S	40	A	1259	192	1451	0.0423248	0	0.040633	3870	2543	6413	0.141661	0	0	2606	820	3426	0.0277762	0	0	0.0135443	0.0191546
18S	41	G	705	338	1043	0.55696	0	0.357943	3525	2729	6254	0.0182698	0	0	1783	1829	3612	0.0383092	0	0.0369056	0.131616	0.160745
18S	42	A	1107	245	1352	0.28443	0	0.221572	3514	2022	5536	0.261941	0	0.2076	2216	1762	3978	0.0896903	0	0.0823271	0.170499	0.0626077
18S	43	U	1001	555	1556	0.333355	0	0.250133	4068	3573	7641	0.00442583	0	0	2192	2290	4482	0.16339	0	0.14047	0.130201	0.102374
18S	44	U	2448	1172	3620	0.371009	0	0	7607	4822	12429	0.377724	0	0	5787	5511	11298	0.543368	0	0	0	0
18S	45	A	430	1769	2199	0.321136	0	0.24316	3311	5889	9200	0.0422104	0	0	1368	3138	4506	0.510224	0	0.337896	0.193685	0.142312
18S	46	A	447	1584	2031	0.659531	0.0313559	0.397538	3269	4716	7985	0.166881	0	0.14303	1202	2689	3891	0.887427	0.0568305	0.470242	0.336937	0.140289
18S	47	G	492	1389	1881	1.26716	0.149244	0.55905	2482	4728	7210	0.390402	0.0498602	0.280812	1549	2997	4546	0.788195	0.0910646	0.440831	0.426898	0.114017
18S	48	C	1039	2576	3615	0.362233	0	0.265965	3782	7511	11293	0.112148	0	0	2983	5527	8510	0.018388	0	0	0.088655	0.125377
18S	49	C	1874	3645	5519	0.0488265	0	0.0465615	4787	6936	11723	0.0849691	0	0	4546	8694	13240	0.338728	0	0	0.0155205	0.0219493
18S	50	A	1837	4994	6831	0.0626171	0	0	4592	6061	10653	0.0412187	0	0.0395906	4785	5311	10096	0.0470184	0	0	0.0131969	0.0186632
18S	51	U	2827	3789	6616	0.0756872	0	0.0703716	5279	7623	12902	0.165139	0	0	7780	5320	13100	0.281317	0	0	0.0234572	0.0331735
18S	52	G	1712	4368	6080	0.300658	0	0.231187	4921	4231	9152	0.23135	0	0.1879	4547	2363	6910	0.546686	0.0110462	0.353489	0.257526	0.0701201
18S	53	C	4267	9209	13476	0.419878	0	0	8170	6495	14665	0.266855	0	0	10869	3202	14071	0.240086	0	0	0	0
18S	54	A	3284	7537	10821	0.201918	0	0	6892	4289	11181	0.00697848	0	0	8208	1504	9712	0.198664	0	0.165752	0.0552507	0.0781362
18S	55	U	5463	8736	14199	0.397487	0	0	9145	7041	16186	0.358887	0	0	13863	1767	15630	0.270772	0	0	0	0
18S	56	G	2491	5184	7675	0.202834	0	0.168649	4767	4116	8883	0.199296	0	0.166193	7550	904	8454	0.435343	0.035976	0.303327	0.212723	0.0640748
18S	57	U	3060	5574	8634	0.0369144	0	0.0356042	4689	3930	8619	0.189678	0	0.159452	8867	700	9567	0.255489	0	0.203515	0.132857	0.0710819
18S	58	C	4332	4056	8388	0.0344128	0	0.0332718	5351	3185	8536	0.130543	0	0.115481	10923	699	11622	0.000806829	0	0.000806248	0.0498531	0.0482617
18S	59	U	6603	3531	10134	0.19106	0	0	7822	1936	9758	0.0679202	0	0	16505	688	17193	0.350322	0	0	0	0
18S	60	A	4796	2435	7231	0.0756653	0	0.0703518	5188	2132	7320	0.18061	0	0.152998	10175	615	10790	0.0617675	0	0.0581793	0.093843	0.0421229
18S	61	A	5992	2210	8202	0.114507	0	0	8353	3073	11426	0.338487	0	0	15376	535	15911	0.33223	0	0	0	0
18S	62	G	4045	864	4909	0.436744	0.0977405	0.304025	3334	1345	4679	0.59052	0.122254	0.371325	8772	1148	9920	0.0639048	0	0.060072	0.24514	0.133716
18S	63	U	4813	1376	6189	0.0698815	0	0.0653269	4999	2408	7407	0.10761	0	0	7276	1624	8900	0.141466	0	0.123946	0.0630909	0.0506254
18S	64	A	3339	933	4272	0.50557	0.0651616	0.335852	3755	2012	5767	0.0934408	0	0.0854693	7496	1284	8780	0.0814511	0	0.0753244	0.165549	0.120494
18S	65	C	3728	2021	5749	0.0106879	0	0.0105767	3823	2365	6188	0.059288	0	0	8439	1927	10366	0.190324	0	0	0.00352557	0.00498591
18S	66	G	2849	1351	4200	0.330472	0	0.248431	1852	3372	5224	0.0699649	0	0.0654016	4492	2160	6652	0.142601	0	0.12482	0.146218	0.076238
18S	67	C	6560	1666	8226	0.389416	0	0	2208	2214	4422	0.255721	0	0.203682	3617	4931	8548	0.23612	0	0	0.0678939	0.0960165
18S	68	A	5439	1092	6531	0.221714	0	0	1606	1829	3435	0.623209	0.0947011	0.384005	2110	3144	5254	0.107009	0	0.0966818	0.160229	0.163082
18S	69	C	4179	1005	5184	0.00160291	0	0	1119	2354	3473	0.629319	0.0947929	0.386315	1289	3115	4404	0.156587	0	0.135414	0.17391	0.160044
18S	70	G	2369	819	3188	0.753078	0.0836634	0.429652	1191	2474	3665	0.592796	0.107033	0.372237	842	2576	3418	0.374063	0	0.272289	0.358059	0.0650204
18S	71	G	1342	674	2016	1.96079	0.367582	0.662364	1237	3487	4724	0.269782	0.00904923	0.212499	566	1274	1840	1.35388	0.202224	0.575302	0.483388	0.194817
18S	72	C	3036	1133	4169	0.576001	0	0.365538	1536	5503	7039	0.0761774	0	0	861	812	1673	1.68603	0	0.627844	0.331127	0.257468
18S	73	C	6166	575	6741	0.0206813	0	0.0202652	3343	4342	7685	0.07942	0	0	2031	725	2756	0.693741	0	0.409679	0.143315	0.188529
18S	74	G	5832	873	6705	0.0615005	0	0.0579454	4158	6249	10407	0.302034	0	0	1764	829	2593	0.884408	0	0.469426	0.17579	0.208975
18S	75	G	4062	989	5051	0.555674	0	0.357237	2341	3004	5345	0.582999	0.0181213	0.368331	968	439	1407	3.21894	0.428566	0.763102	0.496224	0.188766
18S	76	U	7944	2562	10506	0.270982	0	0	4738	4241	8979	0.0704652	0	0	2384	3267	5651	0.128814	0	0.114132	0.0380441	0.0538024
18S	77	A	6389	1747	8136	0.0397744	0	0.0382575	3515	3917	7432	0.193666	0	0.162263	2561	732	3293	1.35211	0.259439	0.574925	0.258482	0.229414
18S	78	C	16583	2310	18893	0.59449	0	0	8694	7270	15964	0.491139	0	0	7218	8262	15480	0.508675	0	0	0	0
18S	79	A	6923	3163	10086	0.117721	0	0	2682	8446	11128	0.212133	0	0	1175	9769	10944	0.154504	0	0	0	0
18S	80	G	2977	3126	6103	0.575138	0	0.365173	2225	5738	7963	0.179064	0	0.151886	838	7280	8118	0.362441	0	0.266047	0.261035	0.0871462
18S	81	U	3198	6875	10073	0.016038	0	0	2344	7560	9904	0.0191542	0	0	921	15020	15941	0.27014	0	0	0	0
18S	82	G	3334	3075	6409	0.681817	0.0292583	0.405442	2644	2244	4888	1.17268	0.18482	0.539789	1229	11280	12509	0.045616	0	0.0436292	0.32962	0.209532
18S	83	A	3243	4244	7487	0.490526	0	0.329125	3167	3930	7097	0.508071	0.00329448	0.336933	1427	11351	12778	0.133044	0	0.11743	0.261163	0.101684
18S	84	A	3726	4026	7752	0.446977	0	0.308931	3049	4960	8009	0.319008	0	0.241877	1671	12751	14422	0.0256989	0	0.0250567	0.191955	0.121148
18S	85	A	4203	4496	8699	0.295985	0	0.228406	2845	6515	9360	0.102294	0	0.0928103	1654	10993	12647	0.176695	0	0.150173	0.15713	0.0555749
18S	86	C	10446	2975	13421	0.17504	0	0	5565	8758	14323	0.317915	0	0	4998	16670	21668	0.366594	0	0	0	0
18S	87	U	15278	6508	21786	0.53571	0	0	7868	13309	21177	0.586298	0	0	7777	13340	21117	0.367236	0	0	0	0
18S	88	G	8862	3401	12263	0.111011	0	0	4622	5316	9938	0.0363685	0	0	4859	7869	12728	0.0546346	0	0.0518082	0.0172694	0.0244226
18S	89	C	12076	5311	17387	0.433584	0	0	7075	5716	12791	0.30943	0	0	7413	18188	25601	0.575891	0	0	0	0
18S	90	G	2207	3093	5300	1.03156	0	0.507814	1428	1777	3205	1.92322	0.264365	0.657982	1414	4674	6088	0.933414	0.110456	0.482821	0.549539	0.0773566
18S	91	A	6286	9521	15807	0.436239	0	0	4814	5321	10135	0.218029	0	0	3251	4902	8153	0.224649	0	0.183458	0.0611526	0.0864829
18S	92	A	3277	5665	8942	0.00756395	0	0	3842	3464	7306	0.0451971	0	0.0432484	1849	4317	6166	0.426422	0	0.298979	0.114076	0.131933
18S	93	U	886	863	1749	3.78633	0.476132	0.791166	977	1712	2689	1.59998	0.147807	0.61547	399	2003	2402	2.05605	0.138472	0.672871	0.693169	0.0731497
18S	94	G	1731	2380	4111	0.613448	0	0.380267	1853	1774	3627	0.561644	0	0.359713	1118	4279	5397	0.00313079	0	0	0.24666	0.174617
18S	95	G	1008	1329	2337	1.71991	0.0308238	0.632441	2765	1042	3807	0.372634	0	0.271525	943	2002	2945	0.572641	0	0.364206	0.422724	0.153043
18S	96	C	926	5150	6076	0.144413	0	0	2344	2315	4659	0.021495	0	0	745	972	1717	0.878722	0.0833822	0.467868	0.155956	0.220555
18S	97	U	798	4604	5402	0.0364098	0	0	2519	2426	4945	0.0960013	0	0	756	661	1417	1.00625	0.0448743	0.501735	0.167245	0.23652
18S	98	C	726	3681	4407	0.0674556	0	0.0632064	1186	5659	6845	0.44869	0	0	320	1615	1935	0.176274	0	0.149924	0.0710434	0.0614565
18S	99	A	14	76	90	52.9347	0.933689	0.981659	23	159	182	21.9517	0.873717	0.956658	9	31	40	51.0482	0.933198	0.981247	0.973188	0.0116897
18S	100	U	601	2838	3439	0.396037	0	0.283746	1144	2587	3731	0.0189949	0	0.0186457	291	1626	1917	0.0183293	0	0	0.100797	0.129588
18S	101	U	648	9065	9713	0.556959	0	0	1160	4395	5555	0.332661	0	0	370	2265	2635	0.366296	0	0	0	0
18S	102	A	407	6154	6561	0.262129	0	0	842	2785	3627	0.0688044	0	0.0643917	275	1626	1901	0.107559	0	0	0.0214639	0.0303545
18S	103	A	203	5620	5823	0.178632	0	0	755	2951	3706	0.00682792	0	0.00678344	255	1670	1925	0.112484	0	0	0.00226115	0.00319774
18S	104	A	57	4261	4318	0.249721	0	0.199858	239	2209	2448	0.635969	0	0.388839	107	907	1014	1.24298	0	0.554408	0.381035	0.144849
18S	105	U	140	1781	1921	2.28877	0.19934	0.696045	346	1432	1778	1.36983	0.160174	0.578167	143	551	694	3.05949	0.172035	0.753931	0.676048	0.0731355
18S	106	C	433	4911	5344	0.385228	0	0.278135	1081	2909	3990	0.171789	0	0.146636	435	2249	2684	0.231376	0	0.187957	0.204243	0.0549055
18S	107	A	1062	5490	6552	0.251013	0	0.200672	2208	4332	6540	0.255977	0	0	1006	1971	2977	0.269596	0	0.212404	0.137692	0.0974807
18S	108	G	362	4450	4812	0.785475	0	0.439976	904	2485	3389	0.590885	0	0.371488	398	1111	1509	1.81653	0.174019	0.645105	0.485523	0.116254
18S	109	U	199	3373	3572	1.58879	0.159809	0.613785	479	2345	2824	1.02662	0.105129	0.506655	148	1645	1793	1.53286	0.0961155	0.605323	0.575254	0.04863
18S	110	U	557	13287	13844	0.404833	0	0	1731	5917	7648	0.318826	0	0	543	9017	9560	0.601051	0	0	0	0
18S	111	A	464	14072	14536	0.415115	0	0	1622	6135	7757	0.276164	0	0	571	8508	9079	0.534803	0	0	0	0
18S	112	U	517	23221	23738	0.675599	0	0	1793	9287	11080	0.488001	0	0	758	8885	9643	0.553767	0	0	0	0
18S	113	G	377	13334	13711	0.38991	0	0	1885	7250	9135	0.363286	0	0	697	5666	6363	0.299422	0	0	0	0
18S	114	G	180	4087	4267	1.05241	0	0.512826	1168	2982	4150	0.520391	0	0.342329	369	2184	2553	0.814291	0	0.448917	0.434691	0.0703284
18S	115	U	203	6463	6666	0.146076	0	0.127474	1040	3173	4213	0.424574	0	0.298086	320	1806	2126	1.03821	0	0.509492	0.311684	0.156254
18S	116	U	45	154	199	37.3672	0.896355	0.974063	123	325	448	13.1113	0.769977	0.929281	67	82	149	27.4378	0.861471	0.965062	0.956135	0.0193409
18S	117	C	922	4227	5149	0.151756	0	0.131783	3238	4621	7859	0.349208	0	0	1429	3761	5190	0.418934	0	0	0.0439276	0.0621231
18S	118	C	1312	5412	6724	0.319904	0	0	3431	5753	9184	0.506224	0	0	1488	2193	3681	0.299894	0	0	0	0
18S	119	U	657	658	1315	1.81113	0.0441639	0.644445	1654	1491	3145	0.492735	0	0.330159	749	409	1158	1.00983	0	0.50266	0.492422	0.128511
18S	120	U	1551	1297	2848	0.0668461	0	0	3642	3392	7034	0.467733	0	0	1686	681	2367	0.215742	0	0	0	0
18S	121	U	54	51	105	24.8706	0.846825	0.961697	77	49	126	34.6207	0.895379	0.972141	52	10	62	33.9554	0.856574	0.971833	0.968557	0.00485263
18S	122	G	943	1072	2015	0.125832	0	0.111817	2265	1504	3769	0.108019	0	0.0975121	978	556	1534	0.499262	0	0.33315	0.180826	0.107867
18S	123	G	503	1869	2372	0.0487241	0	0.046479	1288	1824	3112	0.541121	0	0.351195	870	476	1346	1.24571	0	0.554889	0.317521	0.208919
18S	124	U	569	660	1229	1.00516	0	0.50149	1170	1167	2337	1.05512	0	0.513518	811	230	1041	2.26886	0.187032	0.694287	0.569765	0.0881873
18S	125	C	1017	452	1469	0.68223	0	0.405715	2296	1486	3782	0.245376	0	0.197071	1647	485	2132	1.01536	0	0.503928	0.368905	0.127949
18S	126	G	676	528	1204	1.29579	0.149261	0.564623	1663	666	2329	1.22283	0.125121	0.550229	1597	200	1797	1.98461	0.306728	0.665071	0.593308	0.0510836
18S	127	C	2388	253	2641	0.0288628	0	0.0280634	4761	1505	6266	0.242737	0	0	4766	279	5045	0.139177	0	0.122195	0.0500861	0.0522599
18S	128	U	3190	253	3443	0.188557	0	0	6326	903	7229	0.324139	0	0	6778	314	7092	0.136424	0	0	0	0
18S	129	C	5672	413	6085	0.589758	0	0	9795	1585	11380	0.61696	0	0	11412	456	11868	0.498429	0	0	0	0
18S	130	G	1755	340	2095	0.385258	0	0.278208	3726	1170	4896	0.0100583	0	0.00996016	6751	864	7615	0.124301	0	0	0.0960562	0.128865
18S	131	C	5694	265	5959	0.592735	0	0	6906	500	7406	0.384743	0	0	16226	314	16540	0.654956	0	0	0	0
18S	132	U	3332	406	3738	0.253449	0	0	3462	1040	4502	0.0468749	0	0.0447855	11010	332	11342	0.444682	0	0	0.0149285	0.0211121
18S	133	C	1358	671	2029	0.466541	0	0.31823	1709	940	2649	0.794914	0.086447	0.442963	5725	345	6070	0.0888944	0	0.0816496	0.280948	0.149843
18S	134	C	401	359	760	2.9723	0.353189	0.748504	586	898	1484	2.11519	0.320852	0.679139	1587	239	1826	2.63332	0.386031	0.724879	0.717507	0.028794
18S	135	U	372	432	804	2.54059	0.234799	0.717813	502	1459	1961	1.12415	0.0566246	0.529351	1321	259	1580	2.76881	0.320734	0.734788	0.660651	0.093101
18S	136	C	887	166	1053	1.45913	0.0189503	0.593581	823	673	1496	1.47467	0.183207	0.596066	1424	257	1681	2.01535	0.0414874	0.668495	0.619381	0.0347438
18S	137	U	1529	148	1677	0.510158	0	0.337951	2570	1563	4133	0.196363	0	0	2373	290	2663	0.645554	0	0.392391	0.243447	0.173572
18S	138	C	5001	408	5409	0.639871	0	0	4165	708	4873	0.367284	0	0	5871	433	6304	0.521103	0	0	0	0
18S	139	C	2954	279	3233	0.335168	0	0	3049	984	4033	0.227772	0	0	3290	395	3685	0.266094	0	0	0	0
18S	140	U	2400	357	2757	0.200906	0	0	3780	1591	5371	0.450918	0	0	4141	618	4759	0.532481	0	0	0	0
18S	141	A	1348	229	1577	0.50914	0	0.337512	947	1169	2116	0.576392	0.0224998	0.36575	879	357	1236	0.984757	0.0545974	0.496362	0.399875	0.0691939
18S	142	C	1585	335	1920	0.296622	0	0.228857	883	1315	2198	0.529402	0.0315486	0.346253	468	591	1059	1.21152	0.108357	0.548056	0.374389	0.131822
18S	143	U	1455	525	1980	0.31769	0	0.241189	944	2226	3170	0.0233996	0	0.0228716	392	865	1257	0.740859	0	0.425765	0.229942	0.164673
18S	144	U	1665	598	2263	0.190911	0	0.160366	1000	2636	3636	0.146045	0	0	580	785	1365	0.452082	0	0.311491	0.157286	0.127184
18S	145	G	1851	332	2183	0.313701	0	0.238875	1218	1214	2432	0.331306	0	0.248935	516	760	1276	0.331175	0	0.248931	0.24558	0.00474128
18S	146	G	1532	470	2002	0.805314	0	0.446203	1027	1398	2425	0.430714	0	0.301135	359	795	1154	0.448042	0	0.309598	0.352312	0.066481
18S	147	A	1695	266	1961	1.12676	0.124036	0.529928	1215	1262	2477	0.434589	0.00978663	0.303021	418	458	876	0.98059	0.163898	0.495385	0.442778	0.0998241
18S	148	U	3553	654	4207	0.0917168	0	0.0840299	1241	2504	3745	0.0135315	0	0.0133543	555	1307	1862	0.250635	0	0.200492	0.0992922	0.0771573
18S	149	A	3039	693	3732	0.413525	0	0.292604	572	1907	2479	0.752034	0.162993	0.429334	273	1451	1724	0.632052	0	0.387412	0.369783	0.0571945
18S	150	A	3192	759	3951	0.443415	0	0.307253	453	3110	3563	0.218678	0	0.17948	247	946	1193	1.74216	0.125858	0.635519	0.374084	0.192081
18S	151	C	6142	1342	7484	0.242613	0	0	674	4629	5303	0.198362	0	0	483	1575	2058	0.849182	0.0214205	0.459341	0.153114	0.216535
18S	152	U	9130	5018	14148	0.64026	0	0	1215	6762	7977	0.486452	0	0	823	2517	3340	0.27235	0	0.214103	0.0713678	0.100929
18S	153	G	3264	4711	7975	0.285253	0	0	1702	3382	5084	0.148476	0	0	370	4197	4567	0.0415694	0	0	0	0
18S	154	U	3241	5022	8263	0.344744	0	0	1406	5489	6895	0.396542	0	0	363	12164	12527	0.688547	0	0	0	0
18S	155	G	4208	2765	6973	0.264948	0	0	2915	3685	6600	0.36671	0	0	748	5220	5968	0.163398	0	0	0	0
18S	156	G	1630	2041	3671	0.376334	0	0.273487	679	1200	1879	1.59486	0.233892	0.614749	172	3897	4069	0.381545	0	0.276222	0.388153	0.160232
18S	157	U	1178	2126	3304	0.399734	0	0.28564	587	1907	2494	0.976255	0.0878084	0.494093	140	7839	7979	0.302118	0	0	0.259911	0.202531
18S	158	A	571	1650	2221	0.887519	0.00815685	0.470316	944	2397	3341	0.472797	0	0.321085	169	5993	6162	0.0194079	0	0	0.2638	0.196232
18S	159	A	12	20	32	111.047	0.971893	0.991343	6	97	103	48.9354	0.944909	0.980163	3	96	99	66.7067	0.957267	0.985376	0.985627	0.00456786
18S	160	U	395	462	857	2.58546	0.195084	0.72133	1413	3382	4795	0.0562946	0	0	188	5216	5404	0.093578	0	0.0855849	0.268972	0.321768
18S	161	U	539	1331	1870	0.389554	0	0.280453	1549	4305	5854	0.269739	0	0	260	5970	6230	0.152859	0	0	0.0934842	0.132207
18S	162	C	572	1961	2533	0.0506095	0	0	1642	6406	8048	0.514013	0	0	218	8596	8814	0.456303	0	0	0	0
18S	163	U	753	2230	2983	0.177525	0	0	2682	4998	7680	0.473926	0	0	359	8036	8395	0.443922	0	0	0	0
18S	164	A	1004	3088	4092	0.407886	0	0	2552	4680	7232	0.450099	0	0	453	6814	7267	0.409455	0	0	0	0
18S	165	G	617	3786	4403	0.421889	0	0	1480	2771	4251	0.0501516	0	0	352	3753	4105	0.011103	0	0.0109837	0.00366124	0.00517777
18S	166	A	28	125	153	19.2434	0.834228	0.950906	26	60	86	48.0337	0.94283	0.979836	8	70	78	53.7879	0.948892	0.981975	0.970905	0.0141686
18S	167	G	1353	767	2120	0.473073	0	0.32125	571	1360	1931	0.879762	0	0.468147	207	1715	1922	0.890351	0	0.471127	0.420175	0.0699608
18S	168	C	1995	2077	4072	0.294803	0	0	780	1943	2723	0.110756	0	0.0997454	416	2364	2780	0.0710855	0	0.06639	0.0553785	0.0414586
18S	169	U	2145	1988	4133	0.191577	0	0	673	2866	3539	0.31866	0	0	609	2337	2946	0.169528	0	0	0	0
18S	170	A	1878	1617	3495	0.132672	0	0.117162	887	1493	2380	0.128615	0	0	619	1298	1917	0.083287	0	0.0769206	0.0646941	0.0486061
18S	171	A	1365	2543	3908	0.0744749	0	0.0693293	673	974	1647	0.0454153	0	0.0434676	715	454	1169	0.48075	0	0.324854	0.145884	0.126991
18S	172	U	429	311	740	5.73087	0.53685	0.851602	115	25	140	11.0568	0.712986	0.917599	243	57	300	4.46855	0.392485	0.817633	0.862278	0.0415034
18S	173	A	1027	3795	4822	0.0358882	0	0.0346518	900	696	1596	0.0329855	0	0	1512	244	1756	0.136489	0	0	0.0115506	0.016335
18S	174	C	41	608	649	7.82364	0.648015	0.886823	23	106	129	11.7399	0.785554	0.922063	43	201	244	5.59678	0.543692	0.848936	0.885941	0.0298605
18S	175	A	1875	9263	11138	0.584388	0	0	955	735	1690	0.143038	0	0	2293	566	2859	0.581946	0	0	0	0
18S	176	U	933	10611	11544	0.60857	0	0	294	1203	1497	0.0160881	0	0	959	689	1648	0.252335	0	0	0	0
18S	177	G	90	6351	6441	0.233575	0	0	106	821	927	0.84915	0	0.459479	135	426	561	1.4136	0.0913067	0.586114	0.348531	0.251813
18S	178	C	994	7123	8117	0.452405	0	0	899	891	1790	0.0356164	0	0.03441	819	507	1326	0.0470736	0	0.0449897	0.0264666	0.0192066
18S	179	C	957	3481	4438	0.0369302	0	0.0356227	614	819	1433	0.549659	0.0236363	0.354856	740	750	1490	0.00256353	0	0	0.13016	0.159549
18S	180	G	1048	967	2015	1.18684	0.0608034	0.542842	863	766	1629	0.605849	0.0436976	0.377421	591	335	926	0.795673	0	0.443372	0.454545	0.0679936
18S	181	A	1126	927	2053	1.02519	0.109732	0.50634	1189	1334	2523	0.146584	0	0.127888	653	214	867	1.14685	0.177746	0.534488	0.389572	0.185395
18S	182	C	773	294	1067	2.28847	0.292931	0.696106	1353	1764	3117	0.0301155	0	0	856	382	1238	0.53944	0.0966918	0.350597	0.348901	0.284186
18S	183	G	1240	291	1531	0.820416	0.00563839	0.450837	1766	2774	4540	0.336874	0	0	1530	533	2063	0.0612995	0	0	0.150279	0.212526
18S	184	G	1718	245	1963	0.202535	0	0.168494	2061	2172	4233	0.267247	0	0	2869	469	3338	0.435899	0	0	0.0561648	0.079429
18S	185	G	1191	220	1411	0.434451	0	0.303019	1917	2082	3999	0.234747	0	0	1732	382	2114	0.047192	0	0	0.101006	0.142844
18S	186	C	1511	941	2452	0.287	0	0	2693	3935	6628	0.604326	0	0	2625	600	3225	0.435155	0	0	0	0
18S	187	G	2035	860	2895	0.435877	0	0	1976	1881	3857	0.300233	0	0	2748	139	2887	0.38468	0	0	0	0
18S	188	C	1515	454	1969	0.153249	0	0	748	1276	2024	0.263594	0	0.208688	2731	125	2856	0.424046	0	0	0.0695627	0.0983765
18S	189	U	698	1231	1929	0.158428	0	0	420	1204	1624	0.354332	0	0.261747	1873	117	1990	0.223902	0	0	0.0872491	0.123389
18S	190	G	165	859	1024	0.589008	0.102894	0.370904	111	316	427	3.38505	0.455094	0.772364	590	105	695	1.05904	0.259962	0.514695	0.552654	0.166079
18S	191	A	25	1101	1126	0.310727	0	0.237225	19	293	312	3.73805	0.341397	0.789475	101	133	234	3.96898	0.541285	0.799436	0.608712	0.262713
18S	192	C	34	1447	1481	0.115662	0	0	43	322	365	2.051	0	0.672841	43	149	192	3.86183	0.417973	0.795164	0.489335	0.349597
18S	193	C	19	906	925	0.301608	0	0.231912	19	182	201	2.46491	0	0.71241	10	158	168	3.03754	0.114008	0.753429	0.565917	0.23677
18S	194	C	12	1196	1208	0.1899	0	0	34	204	238	0.914784	0	0.478794	17	160	177	1.64095	0	0.622673	0.367156	0.26618
18S	195	C	4	1091	1095	0.220651	0	0	38	178	216	0.596262	0	0.374618	3	130	133	1.19527	0	0.546333	0.306984	0.228109
18S	196	C	1	772	773	0.0197962	0	0	36	160	196	0.379357	0.0493241	0.27604	1	157	158	0.133333	0	0.118304	0.131448	0.113076
18S	197	U	1	473	474	0.572491	0.0610472	0.364554	10	288	298	0.15968	0	0	0	88	88	0.806117	0.179941	0.44912	0.271225	0.194868
18S	198	U	0	281	281	1.73849	0.19504	0.635659	9	184	193	0.532302	0	0.34856	2	85	87	1.07601	0.0490575	0.521159	0.501793	0.118005
18S	199	C	16	451	467	0.554725	0	0.35729	86	133	219	0.619141	0	0.383465	62	111	173	0.39304	0	0.283314	0.341357	0.0424105
18S	200	G	17	266	283	2.05857	0.140969	0.673825	38	258	296	1.02959	0	0.508133	38	112	150	1.80184	0	0.644615	0.608858	0.0722146
18S	201	C	9	321	330	2.0435	0.211755	0.672099	24	299	323	1.7249	0	0.633731	20	106	126	4.33727	0	0.813839	0.706556	0.0774604
18S	202	G	29	323	352	2.38256	0.380854	0.704957	26	257	283	3.08666	0.251924	0.755953	31	126	157	5.3794	0.402326	0.844083	0.768331	0.0574685
18S	203	G	62	977	1039	0.294071	0	0.227414	92	174	266	4.35085	0.507662	0.813683	78	169	247	4.13481	0.478406	0.805884	0.61566	0.27455
18S	204	G	100	1698	1798	0.189896	0	0	309	587	896	0.756943	0.00518638	0.431103	119	503	622	1.3524	0.160108	0.575295	0.335466	0.244405
18S	205	G	269	915	1184	0.470511	0	0.320148	741	554	1295	0.440784	0	0.306097	273	1050	1323	0.218865	0	0.179676	0.26864	0.0631682
18S	206	G	1954	967	2921	0.405369	0	0	3570	839	4409	0.592351	0	0	1726	1282	3008	0.45694	0	0	0	0
18S	207	G	1724	1235	2959	0.366828	0	0	2623	1505	4128	0.497699	0	0	1831	1940	3771	0.546713	0	0	0	0
18S	208	G	1709	1265	2974	0.326353	0	0	1957	1220	3177	0.250224	0	0	1981	2493	4474	0.617311	0	0	0	0
18S	209	A	1165	1714	2879	0.264934	0	0	1500	972	2472	0.0643887	0	0.0605166	1086	1516	2602	0.243911	0	0	0.0201722	0.0285278
18S	210	U	752	1007	1759	0.305625	0	0.234185	843	533	1376	1.14812	0.194172	0.534657	853	546	1399	0.574294	0	0.36496	0.377934	0.123009
18S	211	G	1191	791	1982	0.122105	0	0.108866	1718	1681	3399	0.170542	0	0	766	511	1277	0.729438	0.00639364	0.421969	0.176945	0.178868
18S	212	C	1100	1000	2100	0.0114443	0	0.0113201	1345	1353	2698	0.0622535	0	0.0586256	554	910	1464	0.416875	0	0.294363	0.121436	0.123794
18S	213	G	849	572	1421	0.436287	0	0.303909	1871	824	2695	0.0030333	0	0	533	758	1291	0.507516	0	0.33683	0.21358	0.151621
18S	214	U	396	1733	2129	0.153161	0	0	1160	1721	2881	0.136857	0	0	289	757	1046	0.752818	0	0.429724	0.143241	0.202574
18S	215	G	696	1600	2296	0.302167	0	0	1335	1617	2952	0.215337	0	0	499	1013	1512	0.0705442	0	0.0659363	0.0219788	0.0310827
18S	216	C	856	1581	2437	0.423489	0	0	1449	2344	3793	0.44949	0	0	461	2948	3409	0.609345	0	0	0	0
18S	217	A	849	592	1441	0.0291031	0	0	1580	974	2554	0.173185	0	0	403	1378	1781	0.131868	0	0	0	0
18S	218	U	302	70	372	2.71662	0.496546	0.731466	535	339	874	1.40218	0.334193	0.58399	132	387	519	2.22697	0.352431	0.690523	0.66866	0.06216
18S	219	U	504	347	851	0.407629	0	0.289827	787	690	1477	0.257465	0	0.204859	242	1167	1409	0.0965957	0	0.0881439	0.194277	0.0826762
18S	220	U	501	438	939	0.169232	0	0.144869	749	441	1190	0.451572	0.00652203	0.311272	217	1556	1773	0.17707	0	0	0.152047	0.127177
18S	221	A	307	206	513	1.01941	0.138363	0.505293	531	270	801	1.03875	0.16622	0.509815	170	1186	1356	0.0835749	0	0.0771813	0.364097	0.202888
18S	222	U	497	166	663	0.38002	0	0.275674	1040	232	1272	0.177664	0	0.150962	266	881	1147	0.255962	0	0.203939	0.210192	0.0511048
18S	223	C	856	130	986	0.203636	0	0	934	196	1130	0.230681	0	0.187576	340	1748	2088	0.429663	0	0	0.0625255	0.0884244
18S	224	A	765	118	883	0.113311	0	0	1534	144	1678	0.229747	0	0	325	976	1301	0.0512715	0	0	0	0
18S	225	G	679	161	840	0.018589	0	0	1093	191	1284	0.08	0	0.0741275	371	775	1146	0.095108	0	0.0869173	0.0536816	0.038316
18S	226	A	577	174	751	0.111613	0	0.100527	863	301	1164	0.211836	0	0.17493	253	458	711	0.742619	0.159189	0.426495	0.233984	0.139473
18S	227	U	289	543	832	0.00321462	0	0.00320816	473	967	1440	0.00263706	0	0	132	717	849	0.363386	0.012253	0.266762	0.08999	0.125003
18S	228	C	290	466	756	0.165302	0.00822294	0.142014	526	1560	2086	0.305808	0	0	118	1021	1139	0.0367057	0	0	0.047338	0.0669461
18S	229	A	173	575	748	0.248153	0.0416796	0.199029	412	1015	1427	0.0826486	0	0.0763887	108	1014	1122	0.0499159	0	0	0.0918059	0.0819814
18S	230	A	219	859	1078	0.151375	0	0	408	1109	1517	0.00899575	0	0.00892138	81	1162	1243	0.232003	0	0	0.00297379	0.00420558
18S	231	A	195	796	991	0.0389113	0	0	361	1074	1435	0.0701176	0	0.0655659	82	1044	1126	0.189392	0	0	0.0218553	0.0309081
18S	232	A	145	634	779	0.281766	0.0347365	0.220047	259	1043	1302	0.243992	0	0.196258	65	635	700	0.332858	0	0.25	0.222101	0.0219883
18S	233	C	224	779	1003	0.0428066	0	0.0410886	328	1551	1879	0.076643	0	0	106	811	917	0.00649964	0	0	0.0136962	0.0193694
18S	234	C	262	840	1102	0.0310063	0	0	414	1681	2095	0.137993	0	0	123	977	1100	0.221919	0	0	0	0
18S	235	A	105	1359	1464	0.286128	0	0	256	1142	1398	0.372425	0	0.271504	106	647	753	0.106955	0	0.0967372	0.122747	0.112357
18S	236	A	66	979	1045	0.0611536	0	0.0576813	119	841	960	1.14946	0.212995	0.535026	43	389	432	0.884578	0.148216	0.469953	0.35422	0.211361
18S	237	C	40	1055	1095	0.00145985	0	0	397	1161	1558	0.37271	0.000207078	0.271641	84	443	527	0.448758	0	0.310159	0.193933	0.13803
18S	238	C	336	606	942	0.143466	0	0.125583	1211	1272	2483	0.14843	0	0	224	711	935	0.275107	0	0	0.0418609	0.0592003
18S	239	C	438	1362	1800	0.47085	0	0	2322	1948	4270	0.543349	0	0	390	700	1090	0.422487	0	0	0	0
18S	240	G	436	588	1024	0.0266775	0	0.026009	1417	1150	2567	0.167995	0	0	273	264	537	0.218319	0	0.179471	0.0684932	0.079188
18S	241	G	172	633	805	0.305487	0	0.234225	884	991	1875	0.15815	0	0.136617	177	189	366	0.757766	0.0971912	0.431765	0.267536	0.122775
18S	242	U	247	675	922	0.0774648	0	0.0719678	839	1428	2267	0.080095	0	0	136	335	471	0.312524	0	0.238494	0.103487	0.0998831
18S	243	C	262	605	867	0.143561	0	0.125665	1102	1880	2982	0.350047	0	0	198	555	753	0.240451	0	0	0.0418884	0.0592392
18S	244	A	46	344	390	1.62563	0.286537	0.619743	296	1278	1574	0.25672	0	0.204381	76	447	523	0.0856658	0	0.0790452	0.301056	0.231082
18S	245	G	74	506	580	0.662325	0	0.398846	207	1025	1232	0.477255	0	0.323246	91	263	354	0.514366	0	0.340291	0.354128	0.0323772
18S	246	C	201	1455	1656	0.54018	0	0	268	1270	1538	0.0182586	0	0	224	300	524	0.127577	0	0	0	0
18S	247	C	331	717	1048	0.258384	0	0	302	1274	1576	0.164645	0	0	291	503	794	0.507897	0	0	0	0
18S	248	C	219	713	932	0.213052	0	0	101	1114	1215	0.00716374	0	0	199	418	617	0.391316	0	0	0	0
18S	249	C	37	1076	1113	0.430481	0	0	31	827	858	0.244522	0	0.196663	67	215	282	0.300942	0	0.231956	0.142873	0.102049
18S	250	U	20	766	786	0.256163	0	0	11	869	880	0.0251734	0	0	17	147	164	0.932323	0.12302	0.484006	0.161335	0.228163
18S	251	C	49	155	204	1.82374	0.285718	0.646977	82	454	536	0.438444	0.0462069	0.305199	30	171	201	0.316997	0	0.241605	0.397927	0.178009
18S	252	U	15	252	267	0.809826	0.0217613	0.448385	57	475	532	0.255118	0	0.203566	12	104	116	1.03599	0.067479	0.510984	0.387645	0.132648
18S	253	C	18	131	149	1.46259	0.136832	0.595536	63	278	341	0.712216	0.0751264	0.416673	22	70	92	1.13728	0	0.534805	0.515671	0.0742634
18S	254	C	7	158	165	0.697323	0	0.4123	57	404	461	0.0457672	0	0.043855	21	74	95	0.557523	0	0.360365	0.272173	0.162832
18S	255	G	16	66	82	1.61874	0	0.620994	26	269	295	0.511974	0.0365973	0.339371	14	99	113	0.00623782	0	0.00625366	0.322206	0.25126
18S	256	G	0	78	78	0.834599	0	0.458082	18	218	236	0.838115	0.112693	0.457014	8	60	68	0.565378	0.09738	0.364552	0.426549	0.0438409
18S	257	C	5	21	26	2.97243	0.428346	0.755307	15	227	242	1.03818	0	0.510397	6	58	64	0.68188	0.0778622	0.40917	0.558291	0.145311
18S	258	C	5	19	24	2.87244	0.378948	0.749507	11	249	260	1.28259	0.0426594	0.562846	18	55	73	0.525375	0.0473912	0.347502	0.553285	0.164257
18S	259	C	12	68	80	0.0641975	0	0.0610329	55	314	369	0.850571	0.0346196	0.460298	22	73	95	0.252778	0	0.203466	0.241599	0.165215
18S	260	C	12	93	105	0.0765199	0	0	47	449	496	0.538654	0	0.35054	27	80	107	0.240947	0	0.195623	0.182054	0.143429
18S	261	G	11	37	48	1.49932	0.044763	0.60483	31	520	551	0.51413	0	0.339962	17	99	116	0.264862	0.00198039	0.210825	0.385205	0.164003
18S	262	G	12	47	59	1.93611	0	0.663178	46	646	692	0.321084	0	0.243312	12	102	114	0.452077	0.105691	0.313207	0.406566	0.183682
18S	263	C	7	107	114	1.08541	0	0.522657	25	1900	1925	0.551967	0	0	19	183	202	0.102573	0	0	0.174219	0.246383
18S	264	C	2	77	79	2.7425	0.33332	0.735255	6	1941	1947	0.53375	0	0	5	248	253	0.22336	0	0	0.245085	0.346602
18S	265	G	19	188	207	0.628098	0	0.386929	22	1522	1544	0.368141	0	0	16	205	221	0.0205706	0	0.0202453	0.135725	0.17782
18S	266	G	55	328	383	0.0448206	0	0.0430051	81	921	1002	0.0846018	0	0.0780744	63	202	265	0.0190058	0	0.0187204	0.0466	0.0243641
18S	267	G	125	258	383	0.323437	0	0.244874	151	558	709	0.660986	0	0.398286	117	119	236	0.424519	0	0.298894	0.314018	0.0635366
18S	268	G	315	585	900	0.408053	0	0	431	476	907	0.273605	0	0.215013	172	125	297	0.225988	0	0.184837	0.133283	0.0950474
18S	269	G	570	430	1000	0.374159	0	0	638	279	917	0.286541	0	0.222911	279	75	354	0.144664	0	0.126693	0.116534	0.0912859
18S	270	G	323	194	517	0.483462	0	0.326326	465	95	560	1.08554	0.148368	0.520954	219	45	264	0.699078	0.0594836	0.412361	0.41988	0.0796341
18S	271	C	330	101	431	1.29859	0.0311807	0.565519	597	68	665	0.786386	0.101	0.440581	300	80	380	0.297579	0	0.229799	0.411966	0.138543
18S	272	G	735	258	993	0.3186	0	0.241805	1462	203	1665	0.230752	0	0	698	138	836	0.352436	0	0	0.0806016	0.113988
18S	273	G	1045	319	1364	0.157802	0	0.136381	1652	293	1945	0.233676	0	0	749	253	1002	0.366368	0	0	0.0454603	0.0642906
18S	274	G	642	200	842	1.25363	0.0775723	0.556565	610	197	807	1.22545	0.0682087	0.55096	209	172	381	1.10669	0.0555038	0.525975	0.5445	0.0132972
18S	275	C	1224	115	1339	0.66937	0	0.401151	1263	189	1452	0.384064	0	0.277628	450	179	629	0.376173	0	0.273663	0.317481	0.059186
18S	276	G	1046	54	1100	1.52754	0.267134	0.604576	840	87	927	1.62143	0.277615	0.618783	326	95	421	1.37699	0.264528	0.579878	0.601079	0.0160746
18S	277	C	3292	104	3396	0.137353	0	0	2053	116	2169	0.216032	0	0.17772	790	110	900	0.215205	0	0.177256	0.118325	0.0836689
18S	278	C	6016	62	6078	0.489234	0	0	4422	134	4556	0.375174	0	0	1459	148	1607	0.256557	0	0	0	0
18S	279	G	4026	49	4075	0.0946271	0	0	4003	103	4106	0.172949	0	0	1686	113	1799	0.280321	0	0	0	0
18S	280	G	2641	18	2659	0.544866	0	0.352781	2206	52	2258	0.838109	0.072745	0.456073	1348	47	1395	0.0352754	0	0.034097	0.280983	0.179596
18S	281	C	5333	29	5362	0.247869	0	0	4314	62	4376	0.0330719	0	0	1209	47	1256	0.249474	0	0.19979	0.0665968	0.0941821
18S	282	G	6853	10	6863	0.42246	0	0	5041	51	5092	0.155187	0	0	1533	36	1569	0.0130432	0	0.0128833	0.00429445	0.00607326
18S	283	G	3741	11	3752	0.143222	0	0.125308	3953	30	3983	0.168661	0	0.144351	1975	20	1995	0.216299	0	0	0.0898863	0.0640329
18S	284	C	5495	27	5522	0.306925	0	0	6558	31	6589	0.333018	0	0	2626	29	2655	0.455735	0	0	0	0
18S	285	U	4257	43	4300	0.179689	0	0	7601	53	7654	0.465587	0	0	1877	35	1912	0.258587	0	0	0	0
18S	286	U	3426	40	3466	0.0680127	0	0	8232	61	8293	0.547803	0	0	1763	38	1801	0.289549	0	0	0	0
18S	287	U	3188	115	3303	0.123729	0	0	2755	47	2802	0.46407	0	0.31705	1384	60	1444	0.187243	0	0	0.105683	0.149459
18S	288	G	2259	225	2484	0.00193159	0	0	1037	53	1090	2.54771	0.38148	0.718314	806	70	876	0.243266	0	0.195847	0.30472	0.303187
18S	289	G	998	252	1250	0.646647	0.121123	0.392896	3154	122	3276	0.0290645	0	0	373	82	455	1.14059	0.232166	0.533387	0.308761	0.225735
18S	290	U	301	354	655	1.67085	0.288096	0.625945	1892	254	2146	0.381411	0	0.276195	195	116	311	1.65844	0.238509	0.624593	0.508911	0.164556
18S	291	G	300	250	550	1.47253	0.178062	0.595994	1279	368	1647	0.57351	0	0.364619	161	95	256	1.62815	0.165327	0.620422	0.527012	0.115261
18S	292	A	114	131	245	3.57972	0.377419	0.78234	1021	503	1524	0.402791	0	0.287269	150	47	197	1.97901	0.169271	0.665446	0.578352	0.211286
18S	293	C	204	204	408	1.38688	0	0.581639	732	505	1237	0.426216	0.0120249	0.299013	171	64	235	1.2049	0.0659047	0.547516	0.476056	0.125961
18S	294	U	248	165	413	1.19973	0	0.545999	531	579	1110	0.59677	0.0320532	0.373946	232	70	302	0.69615	0.0165184	0.41123	0.443725	0.0739029
18S	295	C	343	102	445	0.950648	0.0249688	0.487911	739	658	1397	0.269623	0	0.212484	241	131	372	0.431606	0.0455229	0.302049	0.334148	0.11471
18S	296	U	314	109	423	1.13027	0.143858	0.531163	788	952	1740	0.0398047	0	0	271	261	532	0.0571399	0	0.0541475	0.195104	0.238656
18S	297	A	403	468	871	0.0719292	0	0.0671744	1034	1069	2103	0.214898	0	0	402	341	743	0.189023	0	0	0.0223915	0.0316663
18S	298	G	113	1053	1166	0.124564	0	0	339	903	1242	0.474998	0.0581525	0.322209	111	683	794	0.0938784	0	0	0.107403	0.151891
18S	299	A	118	1952	2070	0.324132	0	0	394	1274	1668	0.170275	0	0.145574	87	659	746	0.153488	0	0.133219	0.0929311	0.0659055
18S	300	U	120	2055	2175	0.199678	0	0	664	2341	3005	0.332191	0	0	144	1100	1244	0.17286	0	0	0	0
18S	301	A	56	1040	1096	1.42238	0	0.587405	388	1307	1695	0.424587	0	0.298166	89	767	856	0.477726	0	0.32354	0.403037	0.130779
18S	302	A	41	742	783	3.49809	0.288776	0.777904	289	1405	1694	0.625303	0.0713984	0.38487	53	636	689	1.15965	0.193765	0.537322	0.566698	0.161794
18S	303	C	48	1024	1072	2.77393	0.306004	0.735205	265	1772	2037	0.504291	0.0665339	0.335344	92	766	858	0.870043	0.141392	0.465543	0.512031	0.166519
18S	304	C	121	1531	1652	1.7086	0.166587	0.630947	727	1848	2575	0.440968	0	0.306104	138	1775	1913	0.109596	0	0	0.312351	0.257621
18S	305	U	172	7843	8015	0.484622	0	0	871	2977	3848	0.17063	0	0.145792	163	1806	1969	0.0185787	0	0	0.0485972	0.0687268
18S	306	C	236	4674	4910	0.0306342	0	0	839	3197	4036	0.279184	0	0.218294	184	3365	3549	0.453531	0	0	0.0727647	0.102905
18S	307	G	435	12014	12449	0.675828	0	0	1812	2826	4638	0.215961	0	0.177637	591	2036	2627	0.168037	0	0	0.0592123	0.0837388
18S	308	G	392	10793	11185	0.624724	0	0	2351	3667	6018	0.0198427	0	0.0194598	782	1912	2694	0.139724	0	0	0.00648661	0.00917345
18S	309	G	477	3770	4247	0.125813	0	0.111777	2477	3264	5741	0.163381	0	0.140457	678	610	1288	0.962107	0.113862	0.490538	0.247591	0.172188
18S	310	C	954	2076	3030	0.508002	0	0.336945	3967	7848	11815	0.467559	0	0	2009	1046	3055	0.239216	0	0	0.112315	0.158837
18S	311	C	1036	902	1938	1.20748	0.0768663	0.547123	5368	8279	13647	0.54972	0	0	1850	1417	3267	0.317115	0	0	0.182374	0.257916
18S	312	G	1115	858	1973	0.793161	0	0.442451	4336	3387	7723	0.143212	0	0	2039	511	2550	0.138403	0	0	0.147484	0.208573
18S	313	A	1300	959	2259	0.30443	0	0.233461	3020	3152	6172	0.0408499	0	0.0392528	2056	466	2522	0.221588	0	0	0.0909045	0.102068
18S	314	U	1303	776	2079	0.0167361	0	0.0164684	3476	3754	7230	0.203098	0	0	2303	323	2626	0.342249	0	0	0.00548947	0.00776328
18S	315	C	393	401	794	0.946303	0.161941	0.48652	1711	3289	5000	0.0724744	0	0.0675894	543	506	1049	0.588593	0.0334764	0.370734	0.308281	0.176637
18S	316	G	404	257	661	0.885062	0.116027	0.46989	1243	2212	3455	0.397897	0	0.284699	601	263	864	0.741297	0.0685	0.425998	0.393529	0.0790132
18S	317	C	374	474	848	0.175043	0	0.149116	897	1656	2553	0.5423	0	0.351707	579	582	1161	0.0408491	0	0.0392784	0.180034	0.129408
18S	318	A	308	282	590	0.51677	0	0.341085	525	1546	2071	0.481907	0	0.3253	496	430	926	0.0847537	0	0.0782095	0.248198	0.120373
18S	319	C	68	339	407	0.933224	0	0.483342	216	1560	1776	0.433346	0	0.30245	122	420	542	0.596174	0	0.373933	0.386575	0.0743879
18S	320	G	40	866	906	0.328029	0	0	161	681	842	1.65105	0.203369	0.623069	60	189	249	1.9736	0.206104	0.664601	0.429224	0.30398
18S	321	C	57	350	407	0.377206	0	0.27438	192	1065	1257	0.38676	0	0.279055	72	178	250	1.33723	0.17375	0.57312	0.375518	0.139738
18S	322	C	52	164	216	1.57005	0.287121	0.611999	219	468	687	1.29333	0.197165	0.564311	72	112	184	1.94474	0.249844	0.661626	0.612645	0.0397317
18S	323	C	80	122	202	1.72304	0.322303	0.633911	377	204	581	1.54311	0.2909	0.607191	147	133	280	0.775919	0	0.437789	0.55963	0.0868426
18S	324	C	398	328	726	0.350925	0	0	1690	247	1937	0.358474	0	0	620	128	748	0.468758	0	0	0	0
18S	325	C	380	126	506	0.0259259	0	0	1333	199	1532	0.179459	0	0	513	72	585	0.340311	0	0	0	0
18S	326	C	530	83	613	0.195385	0	0	1420	127	1547	0.21231	0	0	531	101	632	0.423978	0	0	0	0
18S	327	G	333	99	432	0.144624	0	0.126606	713	236	949	0.356012	0	0.262747	184	45	229	0.752367	0.0165778	0.430411	0.273255	0.12425
18S	328	U	454	69	523	0.0642918	0	0	1400	289	1689	0.294412	0	0	342	75	417	0.114434	0	0	0	0
18S	329	G	502	114	616	0.19204	0	0	1050	603	1653	0.271651	0	0	256	80	336	0.112826	0	0.101658	0.0338859	0.0479219
18S	330	G	332	75	407	0.279412	0.00675025	0.21881	684	171	855	0.549663	0.110957	0.354966	172	95	267	0.386443	0.0164703	0.279482	0.284419	0.0556949
18S	331	C	329	126	455	0.106774	0	0.0966646	1053	161	1214	0.106539	0	0.0963527	242	79	321	0.0976536	0	0.0892182	0.0940785	0.00343912
18S	332	G	381	248	629	0.205944	0	0	603	298	901	0.586659	0.018108	0.370003	186	83	269	0.285144	0	0.222518	0.197507	0.152085
18S	333	G	271	187	458	0.0934883	0	0.0856661	397	425	822	0.847617	0.118853	0.459064	130	92	222	0.641505	0.0591257	0.391873	0.312201	0.162516
18S	334	C	207	226	433	0.187378	0	0.158115	736	445	1181	0.393758	0.000791383	0.282687	136	101	237	0.765406	0.0906353	0.434592	0.291798	0.113055
18S	335	G	171	398	569	0.0164133	0	0	511	639	1150	0.579622	0.105462	0.367139	116	225	341	0.435413	0	0.303955	0.223698	0.160268
18S	336	A	151	107	258	1.83616	0.132149	0.648294	385	1270	1655	0.235266	0	0.190551	73	251	324	1.05357	0	0.513814	0.450886	0.192097
18S	337	C	151	428	579	0.530728	0	0.347107	289	3021	3310	0.346676	0	0	81	610	691	0.194589	0	0.163089	0.170065	0.141792
18S	338	G	104	729	833	0.330669	0	0.248722	163	2019	2182	0.189281	0	0.159217	75	303	378	1.84471	0.259397	0.649072	0.352337	0.212981
18S	339	A	58	195	253	4.64974	0.56397	0.823575	104	2271	2375	0.202871	0	0.168715	58	743	801	0.531976	0.0229248	0.347531	0.446607	0.276372
18S	340	C	423	228	651	1.75148	0.31541	0.636915	304	2774	3078	0.0174335	0	0	113	935	1048	0.346912	0	0.257744	0.298219	0.26159
18S	341	C	1128	481	1609	0.307798	0.00805739	0.235468	523	2746	3269	0.034176	0	0	415	1118	1533	0.00215124	0	0.00214802	0.0792054	0.110498
18S	342	C	1897	919	2816	0.160995	0	0	750	4159	4909	0.373449	0	0	488	2364	2852	0.463824	0	0	0	0
18S	343	A	2496	588	3084	0.131767	0	0	727	3445	4172	0.233408	0	0	660	2163	2823	0.423241	0	0	0	0
18S	344	U	3062	683	3745	0.236979	0	0	778	3556	4334	0.284521	0	0	580	2109	2689	0.368938	0	0	0	0
18S	345	U	2555	847	3402	0.101352	0	0	709	2962	3671	0.166065	0	0	546	1452	1998	0.113651	0	0	0	0
18S	346	C	3813	1505	5318	0.444139	0	0	607	2457	3064	0.0297734	0	0	516	1532	2048	0.168554	0	0	0	0
18S	347	G	4034	749	4783	0.361634	0	0	675	1385	2060	0.409019	0.0767411	0.290387	537	934	1471	0.146226	0	0.127647	0.139345	0.118838
18S	348	A	3538	536	4074	0.274353	0	0	636	1380	2016	0.295582	0	0.228233	490	795	1285	0.197659	0	0.165145	0.131126	0.0962309
18S	349	A	2714	271	2985	0.0499665	0	0	774	1428	2202	0.0608615	0	0.0573944	575	466	1041	0.316976	0	0.24086	0.0994182	0.102723
18S	350	C	1709	548	2257	0.185248	0	0.156353	1077	1364	2441	0.081577	0	0	780	635	1415	0.138504	0	0	0.0521176	0.0737054
18S	351	G	1209	334	1543	0.615364	0.0628661	0.381097	595	756	1351	0.738815	0.0275498	0.425076	379	313	692	0.882828	0.00237493	0.469244	0.425139	0.0359857
18S	352	U	449	1062	1511	0.511398	0	0.338509	345	1162	1507	0.676547	0	0.403696	272	410	682	1.04985	0.00615546	0.512524	0.418243	0.0717824
18S	353	C	1084	706	1790	0.081376	0	0.0752912	1073	909	1982	0.346624	0	0.257499	574	381	955	0.427592	0	0.299739	0.210843	0.0973886
18S	354	U	35	67	102	16.8762	0.839988	0.944573	42	38	80	36.8332	0.928243	0.973886	32	7	39	36.2858	0.90028	0.973833	0.964097	0.013806
18S	355	G	649	451	1100	0.388586	0	0.280026	1751	548	2299	0.340145	0	0.253894	627	164	791	0.848878	0	0.459445	0.331122	0.0913632
18S	356	C	1415	379	1794	0.256298	0	0	3370	1168	4538	0.313079	0	0	1917	177	2094	0.331573	0	0	0	0
18S	357	C	1768	123	1891	0.35074	0	0	4061	560	4621	0.290355	0	0	3169	259	3428	0.631872	0	0	0	0
18S	358	C	2006	120	2126	0.471483	0	0	5975	853	6828	0.530094	0	0	3460	223	3683	0.664637	0	0	0	0
18S	359	U	1073	256	1329	0.144595	0	0	3377	1536	4913	0.280629	0	0	1128	5	1133	0.326749	0	0.246442	0.0821472	0.116174
18S	360	A	505	9	514	1.29694	0.101938	0.565115	2592	22	2614	0.479099	0	0.323997	713	3	716	1.08432	0	0.520575	0.469896	0.104756
18S	361	U	734	199	933	0.251808	0	0.201328	3004	965	3969	0.0392163	0	0	890	157	1047	0.377279	0	0.274121	0.158483	0.115938
18S	362	C	587	378	965	0.165424	0	0.14207	3329	875	4204	0.104603	0	0	909	342	1251	0.0842386	0	0.077751	0.0732736	0.0580861
18S	363	A	450	119	569	1.01873	0.122797	0.505079	1893	569	2462	0.553295	0.121721	0.356301	633	31	664	1.01963	0.0410232	0.505237	0.455539	0.0701719
18S	364	A	327	207	534	1.24077	0.155449	0.554187	2677	259	2936	0.21674	0	0.178182	593	76	669	0.75864	0	0.431745	0.388038	0.156584
18S	365	C	665	128	793	0.713896	0	0.41684	2704	308	3012	0.0918944	0	0.0841861	863	154	1017	0.0132395	0	0	0.167009	0.17997
18S	366	U	596	1022	1618	0.0302587	0	0.0293877	2921	811	3732	0.191871	0	0	808	209	1017	0.0185658	0	0.018245	0.0158776	0.0121137
18S	367	U	695	750	1445	0.430444	0	0.301062	2704	493	3197	0.00898131	0	0.00890412	865	219	1084	0.0772145	0	0.0717412	0.127236	0.125562
18S	368	U	718	204	922	1.67987	0.240451	0.627101	3054	465	3519	0.0715372	0	0	940	33	973	0.328405	0	0.247409	0.291503	0.257905
18S	369	C	661	1085	1746	0.592959	0.0493928	0.372371	3047	408	3455	0.0198785	0	0.0194966	961	749	1710	0.205864	0	0	0.130623	0.171127
18S	370	G	558	1998	2556	0.198562	0	0.165721	1985	167	2152	0.841441	0.14426	0.457062	654	224	878	0.837012	0.124051	0.45592	0.359568	0.137071
18S	371	A	827	3938	4765	0.325838	0	0	1927	368	2295	0.816275	0.143804	0.44953	880	201	1081	0.609602	0.107393	0.378946	0.276159	0.197388
18S	372	U	1310	5614	6924	0.533381	0	0	1217	533	1750	1.59661	0.361594	0.615017	1122	318	1440	0.255455	0	0.203589	0.272869	0.255814
18S	373	G	2828	1924	4752	0.239091	0	0	5344	662	6006	0.275024	0	0	2665	272	2937	0.410453	0	0	0	0
18S	374	G	2017	1909	3926	0.0438616	0	0	4950	547	5497	0.154943	0	0	1849	542	2391	0.227485	0	0	0	0
18S	375	U	1819	2770	4589	0.203689	0	0	7403	818	8221	0.431806	0	0	2359	679	3038	0.401887	0	0	0	0
18S	376	A	1429	1904	3333	0.101546	0	0.0922104	5296	1004	6300	0.176355	0	0	1841	541	2382	0.195874	0	0	0.0307368	0.0434684
18S	377	G	1212	3010	4222	0.214995	0	0	4049	701	4750	0.180191	0	0.152707	1026	1055	2081	0.0544722	0	0	0.0509023	0.0719868
18S	378	U	826	2107	2933	0.0523404	0	0.0497532	4384	1371	5755	0.0116246	0	0	532	985	1517	0.350278	0.0281194	0.259538	0.103097	0.11247
18S	379	C	830	1865	2695	0.0301764	0	0	3427	2185	5612	0.0169527	0	0.016673	384	1104	1488	0.32905	0.00681311	0.247708	0.088127	0.113046
18S	380	G	594	1514	2108	0.0961277	0	0.0877355	1873	2054	3927	0.436929	0	0.304125	276	915	1191	0.59354	0.0844593	0.372663	0.254841	0.121429
18S	381	C	609	935	1544	0.332621	0.00898575	0.249721	2181	5109	7290	0.322099	0	0	315	1286	1601	0.112269	0	0.100994	0.116905	0.102567
18S	382	C	656	777	1433	0.224926	0	0.183729	2799	4213	7012	0.356448	0	0	403	1939	2342	0.309594	0	0	0.061243	0.0866107
18S	383	G	292	456	748	1.08505	0.156353	0.520728	1861	3537	5398	0.21184	0	0	213	1555	1768	0.108134	0	0	0.173576	0.245473
18S	384	U	163	928	1091	0.156746	0	0.135613	1378	4110	5488	0.295231	0	0	165	2008	2173	0.342364	0	0	0.0452045	0.0639288
18S	385	G	158	557	715	0.60419	0.0254274	0.376961	715	1424	2139	0.79258	0.175347	0.44226	104	755	859	0.779328	0.100283	0.438277	0.419166	0.0298879
18S	386	C	198	622	820	0.228705	0	0.18632	854	1271	2125	0.618647	0.0690225	0.382311	144	1302	1446	0.0266452	0	0	0.189544	0.156095
18S	387	C	206	634	840	0.134694	0	0.11883	682	606	1288	1.51297	0.269368	0.602251	129	1348	1477	0.0740039	0	0	0.24036	0.260453
18S	388	U	158	982	1140	0.205872	0	0	664	1254	1918	0.416224	0	0.294005	185	1566	1751	0.264555	0	0	0.0980017	0.138595
18S	389	A	95	140	235	3.22618	0.553385	0.764146	430	874	1304	1.00025	0.0421892	0.500253	123	427	550	1.39167	0.291252	0.582324	0.615574	0.110269
18S	390	C	224	703	927	0.0196959	0	0.0193359	529	1603	2132	0.159296	0	0.137463	184	454	638	0.946409	0.168903	0.486625	0.214474	0.19839
18S	391	C	351	681	1032	0.0922448	0	0	584	1985	2569	0.0619412	0	0	290	914	1204	0.0737391	0	0	0	0
18S	392	A	317	621	938	0.0065436	0	0.00650795	552	1905	2457	0.0646913	0	0.0607838	231	930	1161	0.0527443	0	0	0.0224306	0.0272497
18S	393	U	287	1132	1419	0.374476	0	0	442	1564	2006	0.437779	0.0192902	0.304588	124	1100	1224	0.156671	0	0	0.101529	0.143584
18S	394	G	165	1163	1328	0.321186	0	0	380	1122	1502	1.13974	0.295451	0.53282	111	1358	1469	0.339811	0	0	0.177607	0.251174
18S	395	G	195	785	980	0.0304451	0	0	460	4545	5005	0.376195	0	0	121	752	873	0.130015	0	0.115173	0.0383909	0.054293
18S	396	U	111	883	994	0.0111111	0	0.0109999	268	4194	4462	0.172522	0	0	59	907	966	0.0694014	0	0.0649602	0.0253201	0.0283873
18S	397	G	70	695	765	0.49427	0	0.331066	229	3686	3915	0.0536517	0	0.0509321	64	1022	1086	0.00752325	0	0.0074739	0.129824	0.143401
18S	398	A	33	323	356	2.93318	0.37498	0.746284	115	3887	4002	0.104036	0	0.0942536	26	518	544	1.31845	0.221689	0.569128	0.469889	0.275284
18S	399	C	59	649	708	1.01747	0	0.504683	213	3910	4123	0.10305	0	0.0934432	89	402	491	1.66303	0.281456	0.624965	0.407697	0.227572
18S	400	C	174	828	1002	0.406292	0	0.289115	575	3427	4002	0.163416	0	0.140493	206	903	1109	0.125115	0	0.111291	0.1803	0.0778623
18S	401	A	65	1406	1471	0.0636624	0	0	270	4968	5238	0.116963	0	0	100	884	984	0.286069	0	0.222612	0.0742041	0.10494
18S	402	C	70	1450	1520	0.0796114	0	0	190	8170	8360	0.498989	0	0	91	1778	1869	0.372442	0	0	0	0
18S	403	G	57	3034	3091	0.605103	0	0	244	6152	6396	0.324148	0	0	111	2053	2164	0.478614	0	0	0	0
18S	404	G	102	4357	4459	0.769856	0	0	325	5161	5486	0.224468	0	0	178	2788	2966	0.668636	0	0	0	0
18S	405	G	146	757	903	0.515659	0	0.340469	246	2266	2512	0.737114	0.122728	0.42443	108	1092	1200	0.0599038	0	0	0.254966	0.183518
18S	406	U	43	202	245	4.45108	0.421398	0.81716	85	1805	1890	1.18257	0.188158	0.541956	59	448	507	1.23091	0.161853	0.552239	0.637118	0.127378
18S	407	G	65	338	403	1.98201	0.104277	0.665208	188	2602	2790	0.325937	0	0.245883	105	487	592	0.692149	0	0.409444	0.440178	0.172563
18S	408	A	56	356	412	1.58609	0	0.613891	177	3487	3664	0.126233	0	0	58	260	318	1.8776	0.203941	0.6532	0.422364	0.299087
18S	409	C	48	444	492	0.871129	0	0.466069	210	3732	3942	0.338299	0	0	82	395	477	0.558229	0	0.358727	0.274932	0.199284
18S	410	G	99	420	519	0.41109	0	0.291725	467	2588	3055	0.252516	0	0	80	369	449	0.320642	0	0.243202	0.178309	0.12763
18S	411	G	157	418	575	0.111304	0	0	943	1647	2590	0.207595	0	0	164	329	493	0.140711	0	0	0	0
18S	412	G	322	373	695	0.306705	0	0	856	425	1281	0.612238	0.0317924	0.379928	189	345	534	0.334787	0	0	0.126643	0.1791
18S	413	G	338	278	616	0.185521	0	0	623	193	816	1.47802	0.234869	0.596747	162	162	324	0.0849573	0	0.0785274	0.225092	0.264748
18S	414	A	267	226	493	0.0665767	0	0.0625396	394	214	608	2.26296	0.314755	0.693879	111	72	183	0.899819	0.180941	0.474993	0.410471	0.26175
18S	415	A	189	111	300	0.827058	0.226873	0.453497	132	250	382	3.96861	0.497093	0.799156	103	57	160	1.21021	0.229169	0.549098	0.600584	0.145735
18S	416	U	328	169	497	0.050357	0	0.0480346	575	334	909	0.952601	0.129795	0.488137	120	56	176	0.988324	0.173665	0.49848	0.344884	0.209947
18S	417	C	406	142	548	0.0513054	0	0	2163	392	2555	0.366128	0	0	207	134	341	0.0208902	0	0.0205215	0.0068405	0.00967393
18S	418	A	360	178	538	0.0165327	0	0	1844	312	2156	0.192299	0	0	153	126	279	0.36119	0	0.266047	0.0886823	0.125416
18S	419	G	296	156	452	0.16235	0	0.13994	1806	278	2084	0.125414	0	0	166	100	266	0.475655	0.0551773	0.323155	0.154365	0.132321
18S	420	G	486	181	667	0.261061	0	0	2584	406	2990	0.406872	0	0	363	102	465	0.149595	0	0	0	0
18S	421	G	422	58	480	0.0592285	0	0.0560266	1717	178	1895	0.00412564	0	0.00411085	413	122	535	0.217164	0	0	0.0200458	0.0254975
18S	422	U	381	64	445	0.110762	0	0.0999191	1713	347	2060	0.109661	0	0	370	88	458	0.0545631	0	0	0.0333064	0.0471023
18S	423	U	532	68	600	0.252708	0	0	1980	445	2425	0.287987	0	0	554	113	667	0.375599	0	0	0	0
18S	424	C	624	89	713	0.430501	0	0	2165	332	2497	0.358834	0	0	608	134	742	0.449604	0	0	0	0
18S	425	G	312	57	369	0.136186	0	0.120148	1134	147	1281	0.31021	0	0.236904	300	103	403	0.134378	0	0.118719	0.158591	0.0553793
18S	426	A	363	44	407	0.0175109	0	0.0172511	789	239	1028	0.708962	0	0.415086	359	71	430	0.204666	0	0.170222	0.200853	0.163853
18S	427	U	326	39	365	0.195902	0	0.164186	390	123	513	3.01254	0.25456	0.751145	377	70	447	0.60501	0	0.377476	0.430936	0.242589
18S	428	U	20	6	26	19.6778	0.812828	0.953346	37	26	63	38.5517	0.898427	0.975102	28	4	32	30.6717	0.795032	0.969354	0.965934	0.00920487
18S	429	C	101	34	135	4.23276	0.299316	0.810035	820	141	961	2.08996	0.243431	0.676599	168	89	257	4.58618	0.31795	0.821557	0.769397	0.0657862
18S	430	C	180	85	265	1.82786	0	0.647236	1390	514	1904	0.615468	0	0.381108	254	177	431	2.74655	0.157629	0.733541	0.587295	0.149993
18S	431	G	261	126	387	1.3327	0.0584644	0.571945	2023	503	2526	0.395902	0	0.283698	524	124	648	2.01087	0.226087	0.668212	0.507952	0.163369
18S	432	G	531	248	779	0.354473	0	0.261953	3782	395	4177	0.0709989	0	0	1448	179	1627	0.343284	0	0.255673	0.172542	0.122033
18S	433	A	950	242	1192	0.00412592	0	0	6730	806	7536	0.47867	0	0	3889	169	4058	0.474945	0	0	0	0
18S	434	G	1647	281	1928	0.35536	0	0	6947	925	7872	0.476605	0	0	4505	206	4711	0.537821	0	0	0	0
18S	435	A	2653	351	3004	0.569029	0	0	6959	1585	8544	0.513417	0	0	5976	304	6280	0.675266	0	0	0	0
18S	436	G	437	71	508	2.46287	0.294737	0.711626	1111	34	1145	3.35067	0.305105	0.770305	1107	45	1152	1.23322	0	0.55243	0.67812	0.0920482
18S	437	G	2128	359	2487	0.300085	0	0	6061	694	6755	0.371762	0	0	3745	219	3964	0.465434	0	0	0	0
18S	438	G	1962	332	2294	0.165878	0	0	4941	536	5477	0.236138	0	0	2714	124	2838	0.27597	0	0	0	0
18S	439	A	1496	297	1793	0.144884	0	0.126611	2882	961	3843	0.0564805	0	0.0534742	733	131	864	1.30578	0.179336	0.566591	0.248892	0.226623
18S	440	G	932	204	1136	0.923268	0.144916	0.480271	754	650	1404	1.80228	0.283334	0.643311	122	49	171	8.77823	0.66022	0.898266	0.673949	0.172015
18S	441	C	1797	217	2014	0.0256355	0	0.0250069	723	1049	1772	0.981181	0.0757855	0.495392	190	100	290	3.39828	0.130201	0.773243	0.431214	0.308818
18S	442	C	2346	178	2524	0.232427	0	0	805	1215	2020	0.56654	0	0.361765	191	114	305	1.85908	0	0.650981	0.337582	0.266311
18S	443	U	2969	378	3347	0.444597	0	0	1261	1744	3005	0.0382272	0	0.0368315	255	175	430	0.732895	0	0.423498	0.153443	0.191549
18S	444	G	2205	228	2433	0.247357	0	0	1519	818	2337	0.29118	0	0.225589	244	153	397	0.319458	0	0.242575	0.156055	0.110565
18S	445	A	1587	236	1823	0.0372076	0	0	1387	1565	2952	0.00809723	0	0	119	176	295	0.371509	0	0.271545	0.090515	0.128008
18S	446	G	1618	267	1885	0.144751	0	0	2870	1099	3969	0.281662	0	0	324	166	490	0.2685	0	0	0	0
18S	447	A	978	159	1137	0.399463	0.0415416	0.28562	2288	974	3262	0.0640787	0	0	203	147	350	0.106015	0	0.0961003	0.12724	0.118664
18S	448	A	1074	155	1229	0.157407	0	0.136096	2657	763	3420	0.0945305	0	0	291	134	425	0.0952008	0	0	0.0453652	0.0641561
18S	449	A	864	118	982	0.278354	0	0.217918	2143	823	2966	0.0574355	0	0.0543332	253	79	332	0.188055	0	0.158689	0.143647	0.0676248
18S	450	C	536	168	704	0.509078	0.0354873	0.337661	2297	873	3170	0.0362101	0	0	238	184	422	0.100289	0	0	0.112554	0.159175
18S	451	G	520	165	685	0.353822	0	0.261632	3346	798	4144	0.314599	0	0	367	130	497	0.170928	0	0	0.0872108	0.123335
18S	452	G	565	119	684	0.209246	0	0.173247	2060	1141	3201	0.120931	0	0	226	99	325	0.375631	0	0.273671	0.148973	0.113037
18S	453	C	591	253	844	0.112755	0	0	1806	859	2665	0.0557306	0	0.0528074	195	162	357	0.483302	0	0.326443	0.126417	0.143074
18S	454	U	420	359	779	0.045114	0	0	1280	1222	2502	0.110356	0	0.0994241	163	224	387	0.622108	0	0.384128	0.161184	0.162787
18S	455	A	199	211	410	0.874858	0.186649	0.467233	563	1234	1797	0.597652	0.0879397	0.374212	81	216	297	1.72562	0.198292	0.633891	0.491778	0.107425
18S	456	C	151	192	343	1.14454	0.163044	0.534424	424	1853	2277	0.213374	0	0.175916	42	316	358	1.39626	0.0400143	0.58336	0.431233	0.181639
18S	457	C	232	529	761	0.0487752	0	0	395	842	1237	1.30727	0.244129	0.566786	48	1114	1162	0.151218	0	0	0.188929	0.267185
18S	458	A	97	477	574	0.539981	0	0.351038	263	1593	1856	0.582672	0.0477205	0.368283	36	447	483	1.73666	0.12572	0.635071	0.451464	0.130021
18S	459	C	120	1044	1164	0.150148	0	0	292	4060	4352	0.308622	0	0	38	1870	1908	0.223363	0	0	0	0
18S	460	A	48	1077	1125	0.0620683	0	0.0584899	157	3219	3376	0.000641595	0	0	24	1715	1739	0.0782886	0	0.0726432	0.043711	0.0314438
18S	461	U	40	901	941	0.574286	0	0.365038	94	4206	4300	0.211819	0	0	28	2765	2793	0.287386	0	0	0.121679	0.17208
18S	462	C	0	83	83	19.2221	0.82756	0.951109	0	2085	2085	0.752045	0	0.429356	1	98	99	23.2096	0.825156	0.95909	0.779852	0.247859
18S	463	C	56	1155	1211	0.419848	0	0.295871	104	2316	2420	0.552761	0	0.35608	38	3244	3282	0.341964	0	0	0.217317	0.15562
18S	464	A	43	2867	2910	0.398267	0	0	65	5986	6051	0.413641	0	0	31	3562	3593	0.403861	0	0	0	0
18S	465	A	27	3093	3120	0.3764	0	0	75	7837	7912	0.575826	0	0	30	4201	4231	0.516071	0	0	0	0
18S	466	G	72	3319	3391	0.410967	0	0	120	4548	4668	0.203808	0	0	49	4793	4842	0.623849	0	0	0	0
18S	467	G	48	4038	4086	0.524166	0	0	203	2096	2299	0.695614	0	0.410348	54	2140	2194	0.129577	0	0	0.136783	0.19344
18S	468	A	2	424	426	4.5	0.422042	0.81853	11	72	83	46.4622	0.928735	0.979176	2	147	149	11.3217	0.718846	0.91934	0.905682	0.0662906
18S	469	A	104	1021	1125	1.00135	0	0.50056	416	3233	3649	0.0138813	0	0	100	548	648	1.51924	0.176441	0.603424	0.367995	0.263578
18S	470	G	181	2880	3061	0.36142	0	0	801	3379	4180	0.154793	0	0	148	307	455	1.96545	0.124993	0.663273	0.221091	0.31267
18S	471	G	55	2929	2984	0.40807	0	0	290	2160	2450	0.46775	0	0.318774	59	305	364	1.93196	0	0.659548	0.326107	0.269309
18S	472	C	206	1349	1555	0.0975436	0	0.0889265	1044	4431	5475	0.45685	0	0	197	399	596	0.265141	0	0.209852	0.0995928	0.086003
18S	473	A	143	1236	1379	0.084839	0	0.0782565	530	2779	3309	0.00836858	0	0	91	309	400	0.287393	0	0.223669	0.100642	0.0926745
18S	474	G	57	954	1011	0.282334	0	0.220342	294	1953	2247	0.519632	0	0.342046	76	222	298	0.407729	0	0.290326	0.284238	0.0498717
18S	475	C	84	633	717	0.790158	0.0829148	0.441734	635	2745	3380	0.0138946	0	0.0137082	117	347	464	0.128268	0	0	0.151814	0.205081
18S	476	A	80	893	973	0.183139	0	0.154925	641	2492	3133	0.0608665	0	0.0573916	113	271	384	0.00271284	0	0	0.0707724	0.0639519
18S	477	G	58	609	667	0.500299	0	0.333799	690	3260	3950	0.216173	0	0	85	233	318	0.168791	0	0.144804	0.159534	0.136671
18S	478	G	107	559	666	0.220057	0	0.180588	1051	1466	2517	0.224526	0	0.183417	125	187	312	0.111821	0	0.100865	0.154956	0.0382661
18S	479	C	300	476	776	0.0873445	0	0	3292	2075	5367	0.538665	0	0	228	326	554	0.482002	0	0	0	0
18S	480	G	703	129	832	0.250393	0	0	1453	629	2082	0.323433	0	0.244478	177	133	310	0.0595213	0	0	0.0814927	0.115248
18S	481	C	700	153	853	0.348764	0	0	2294	671	2965	0.155095	0	0	212	106	318	0.157889	0	0	0	0
18S	482	G	394	89	483	0.117195	0	0.105095	1160	293	1453	0.716888	0.0270581	0.417718	123	40	163	0.545664	0.042991	0.354427	0.292414	0.134951
18S	483	C	483	70	553	0.182992	0	0	1792	416	2208	0.0140586	0	0	162	54	216	0.00952381	0	0	0	0
18S	484	A	8	10	18	22.9105	0.895742	0.960291	25	9	34	61.6244	0.94293	0.984481	5	16	21	8.63535	0.715908	0.900463	0.948412	0.0353136
18S	485	A	236	57	293	0.252834	0	0.202359	1484	222	1706	0.0929701	0	0.0851075	104	54	158	0.092942	0	0.0855305	0.124332	0.0551736
18S	486	A	296	37	333	0.0819029	0	0	3063	93	3156	0.532548	0	0	165	17	182	0.244202	0	0	0	0
18S	487	U	207	41	248	0.0472557	0	0.0452971	1328	130	1458	0.0737948	0	0.0687673	124	19	143	0.120756	0	0	0.0380215	0.0285416
18S	488	U	158	35	193	0.113402	0	0.102326	1773	107	1880	0.268208	0	0	84	29	113	0.00302144	0	0.00303892	0.0351215	0.0475367
18S	489	A	47	22	69	1.89333	0.264697	0.657625	600	41	641	1.3365	0.123886	0.572391	20	15	35	2.3429	0.373021	0.706731	0.645582	0.0555012
18S	490	C	114	8	122	0.508401	0	0.338873	910	51	961	0.417475	0	0.294736	61	19	80	0.420165	0	0.298451	0.310687	0.0199882
18S	491	C	156	19	175	0.14779	0	0.129401	1101	85	1186	0.235477	0	0.190726	73	27	100	0.241804	0	0.196285	0.172137	0.0303041
18S	492	C	89	43	132	0.62406	0	0.386047	1625	146	1771	0.149661	0	0	38	37	75	0.827339	0.102192	0.45604	0.280695	0.200528
18S	493	A	92	46	138	0.598801	0.0127592	0.376224	631	77	708	1.322	0.162904	0.569683	101	15	116	0.221557	0	0.182651	0.376186	0.158005
18S	494	C	97	49	146	0.558957	0.00701083	0.360117	983	61	1044	0.596566	0	0.37388	53	51	104	0.45164	0.0362979	0.313179	0.349058	0.0259855
18S	495	U	69	70	139	0.780873	0.121423	0.440243	722	1055	1777	0.0770279	0	0	50	114	164	0.0540067	0	0	0.146748	0.207533
18S	496	C	91	333	424	0.450092	0	0	343	399	742	1.55089	0.22982	0.608301	54	168	222	0.261186	0	0	0.202767	0.286756
18S	497	C	236	216	452	0.439907	0	0	2232	664	2896	0.385679	0	0	99	139	238	0.251418	0	0	0	0
18S	498	C	299	93	392	0.305626	0	0	3303	484	3787	0.524528	0	0	158	134	292	0.385135	0	0	0	0
18S	499	G	272	36	308	0.0553758	0	0.0526316	2363	354	2717	0.225014	0	0	138	89	227	0.135283	0	0	0.0175439	0.0248108
18S	500	A	160	24	184	1.32937	0	0.572027	1108	324	1432	0.729356	0	0.42192	82	60	142	0.492541	0.0536165	0.331555	0.441834	0.0991769
18S	501	C	249	68	317	0.545178	0	0.353545	1114	478	1592	0.584864	0	0.369177	44	112	156	0.420594	0.0612865	0.297403	0.340042	0.0308183
18S	502	C	50	120	170	2.59597	0.370478	0.723087	830	967	1797	0.463564	0	0.316857	29	162	191	0.209491	0	0.173955	0.404633	0.232616
18S	503	C	43	367	410	0.507705	0	0.337284	917	1303	2220	0.168127	0	0.143985	23	254	277	0.22486	0	0	0.160423	0.138186
18S	504	G	72	246	318	1.46757	0.130446	0.5955	1734	876	2610	0.00695774	0	0.0069123	29	139	168	0.666009	0	0.401188	0.334533	0.244869
18S	505	G	449	453	902	0.0719085	0	0.0671539	3030	1600	4630	0.44765	0	0	72	161	233	0.546961	0	0.354551	0.140568	0.153772
18S	506	G	922	742	1664	0.42694	0	0	2125	2184	4309	0.419827	0	0	139	99	238	0.587634	0	0.37111	0.123703	0.174943
18S	507	G	831	319	1150	0.0693503	0	0.0649055	106	1366	1472	0.977997	0	0.494608	81	231	312	0.352964	0	0.2615	0.273671	0.175636
18S	508	A	1274	258	1532	0.109292	0	0	37	3339	3376	0.177232	0	0	167	211	378	0.24251	0	0.195593	0.0651975	0.0922032
18S	509	G	202	5	207	6.93328	0.548905	0.874479	21	105	126	23.8626	0.854945	0.960083	31	7	38	13.6046	0.738034	0.933167	0.922576	0.0357411
18S	510	G	2342	124	2466	0.385934	0	0	1921	1863	3784	0.257337	0	0	1086	85	1171	0.566885	0	0	0	0
18S	511	U	3153	535	3688	0.62068	0	0	2228	3655	5883	0.588579	0	0	1523	118	1641	0.714129	0	0	0	0
18S	512	A	52	3	55	31.9885	0.856225	0.970212	30	14	44	62.9793	0.924757	0.984712	30	0	30	20.8964	0.730008	0.955738	0.970221	0.0118284
18S	513	G	2751	219	2970	0.48608	0	0	1760	1360	3120	0.229873	0	0	558	78	636	0.00331415	0	0	0	0
18S	514	U	2057	263	2320	0.274987	0	0	1482	2008	3490	0.310595	0	0	584	76	660	0.00438729	0	0.00437472	0.00145824	0.00206226
18S	515	G	1090	143	1233	0.540131	0	0.350889	1320	584	1904	0.345605	0	0.25694	636	69	705	0.0141958	0	0	0.20261	0.148312
18S	516	A	1447	107	1554	0.336606	0	0.251958	2210	1479	3689	0.314122	0	0	910	49	959	0.241597	0	0	0.0839859	0.118774
18S	517	C	140	6	146	15.0413	0.81347	0.938059	108	10	118	24.0752	0.869317	0.960442	59	3	62	12.451	0.783366	0.92675	0.94175	0.0140002
18S	518	G	1385	75	1460	0.647045	0.0126545	0.393016	740	610	1350	1.25658	0.0640216	0.557035	512	91	603	0.421063	0	0.296647	0.415566	0.107492
18S	519	A	2114	77	2191	0.216494	0	0.178033	1253	1467	2720	0.224648	0	0.183494	675	95	770	0.314065	0	0.239239	0.200255	0.0276558
18S	520	A	2829	100	2929	0.0525521	0	0	1754	1201	2955	0.237205	0	0.191779	801	113	914	0.298215	0	0.229905	0.140561	0.100603
18S	521	A	3321	178	3499	0.16093	0	0	2142	1307	3449	0.13934	0	0.12233	956	131	1087	0.218525	0	0.179471	0.1006	0.0748626
18S	522	A	4169	137	4306	0.278578	0	0	2948	1309	4257	0.0218334	0	0.0213718	1158	106	1264	0.198603	0	0.165805	0.0623923	0.0736426
18S	523	A	3724	136	3860	0.125264	0	0	3354	1385	4739	0.00250117	0	0.00249546	1264	68	1332	0.294924	0	0.227886	0.0767937	0.106843
18S	524	U	5258	196	5454	0.358918	0	0	5498	2839	8337	0.399002	0	0	2308	136	2444	0.231343	0	0	0	0
18S	525	A	3590	246	3836	0.00515159	0	0	4276	1330	5606	0.0274062	0	0.0266798	2272	75	2347	0.103038	0	0	0.00889326	0.012577
18S	526	A	3362	206	3568	0.10264	0	0.0931094	5052	1219	6271	0.0504588	0	0	2940	32	2972	0.278286	0	0	0.0310365	0.0438922
18S	527	C	3366	99	3465	0.16473	0	0.141467	3742	1774	5516	0.112366	0	0.101032	1951	85	2036	0.144979	0	0.126676	0.123058	0.0167048
18S	528	A	3370	164	3534	0.135945	0	0.119706	6073	1084	7157	0.173338	0	0	2862	61	2923	0.230119	0	0	0.0399019	0.0564298
18S	529	A	3355	244	3599	0.0959074	0	0.0875363	6197	1213	7410	0.220492	0	0	2977	39	3016	0.264538	0	0	0.0291788	0.041265
18S	530	U	3943	823	4766	0.220164	0	0	6628	1907	8535	0.369575	0	0	3085	228	3313	0.362308	0	0	0	0
18S	531	A	2750	807	3557	0.0145993	0	0.0143933	5162	864	6026	0.143714	0	0	2644	67	2711	0.259173	0	0	0.00479775	0.00678504
18S	532	C	2911	1095	4006	0.161501	0	0	3876	1500	5376	0.104412	0	0	1137	204	1341	0.476114	0.101401	0.322708	0.107569	0.152126
18S	533	A	2645	2206	4851	0.363516	0	0	2053	1034	3087	0.50367	0.119728	0.335033	1244	192	1436	0.235483	0	0.190707	0.175247	0.137213
18S	534	G	1886	1415	3301	0.0810822	0	0	1143	1389	2532	0.700294	0.149898	0.411962	938	170	1108	0.513826	0.0716639	0.339625	0.250529	0.179595
18S	535	G	1494	1617	3111	0.0970401	0	0	1549	1671	3220	0.176495	0	0.150057	802	312	1114	0.356482	0	0.262973	0.137677	0.107715
18S	536	A	1308	992	2300	0.16205	0	0.139504	1438	959	2397	0.45088	0.0327462	0.310853	874	154	1028	0.34087	0	0.2544	0.234919	0.0712961
18S	537	C	798	389	1187	1.11871	0.260469	0.528226	1471	949	2420	0.245046	0	0.196882	541	277	818	0.610894	0.0609895	0.379514	0.368207	0.135507
18S	538	U	714	355	1069	1.28931	0.214244	0.563418	1167	1171	2338	0.175716	0	0.149509	518	333	851	0.503169	0.108642	0.335	0.349309	0.16928
18S	539	C	1096	863	1959	0.121774	0	0.108605	1841	1099	2940	0.150928	0	0	735	543	1278	0.00565546	0	0	0.0362015	0.0511967
18S	540	U	858	503	1361	0.714529	0	0.416928	1500	1087	2587	0.0451915	0	0	669	616	1285	0.00738725	0	0.00733874	0.141422	0.194835
18S	541	U	989	709	1698	0.367281	0	0.268737	1843	928	2771	0.146088	0	0	688	564	1252	0.0688481	0	0.0644615	0.111066	0.114554
18S	542	U	873	1295	2168	0.0654014	0	0.0614132	1654	1025	2679	0.142106	0	0	725	615	1340	0.0177894	0	0.0174913	0.0263015	0.0258342
18S	543	C	524	1307	1831	0.332466	0	0.249614	913	684	1597	0.528856	0.132203	0.346058	456	1690	2146	0.360177	0	0	0.198557	0.145817
18S	544	G	564	3253	3817	0.379556	0	0	1132	781	1913	0.370504	0	0.270444	645	1182	1827	0.161196	0	0	0.0901482	0.127489
18S	545	A	511	1534	2045	0.368432	0	0.269333	1065	1385	2450	0.173	0	0.147536	707	858	1565	0.0479921	0	0.0458222	0.15423	0.0913704
18S	546	G	257	5737	5994	0.605985	0	0	767	1444	2211	0.432454	0	0.301993	494	741	1235	0.37482	0	0.272793	0.191595	0.136002
18S	547	G	170	2340	2510	0.108465	0	0.0978867	814	707	1521	1.30598	0.254469	0.566506	455	770	1225	0.394771	0	0.283202	0.315865	0.192702
18S	548	C	248	1920	2168	0.310947	0	0.237276	1131	1281	2412	0.575052	0.106058	0.365196	741	462	1203	0.497794	0.0461209	0.332536	0.31167	0.0542675
18S	549	C	600	1518	2118	0.437696	0	0.304543	2515	819	3334	0.359337	0	0.264406	2076	409	2485	0.272236	0	0	0.189649	0.1351
18S	550	C	1541	1002	2543	0.351987	0	0.260424	5548	1022	6570	0.20822	0	0	2238	474	2712	0.263792	0	0	0.0868079	0.122765
18S	551	U	1778	2241	4019	0.117803	0	0	6076	1175	7251	0.165191	0	0	1701	255	1956	0.16146	0	0.139076	0.0463587	0.0655611
18S	552	G	999	483	1482	1.8682	0.254634	0.651502	4825	1013	5838	0.19381	0	0.162369	1192	126	1318	0.947806	0.117924	0.486791	0.433554	0.203205
18S	553	U	988	833	1821	1.46099	0.273055	0.593792	3163	1385	4548	0.719345	0.0453707	0.418437	687	462	1149	1.48942	0.311561	0.598509	0.536912	0.0837972
18S	554	A	909	1961	2870	0.707345	0.157087	0.41438	3174	3277	6451	0.293096	0	0.226689	574	2013	2587	0.159462	0	0.137577	0.259549	0.115368
18S	555	A	1247	5168	6415	0.218088	0	0	4740	8780	13520	0.392708	0	0	844	2821	3665	0.140804	0	0	0	0
18S	556	U	1493	8247	9740	0.464552	0	0	4399	10299	14698	0.404589	0	0	803	4459	5262	0.383543	0	0	0	0
18S	557	U	1908	5288	7196	0.185897	0	0	4150	7822	11972	0.229776	0	0	885	3138	4023	0.112403	0	0	0	0
18S	558	G	2827	4330	7157	0.157156	0	0	2930	6165	9095	0.0579266	0	0.0547605	1217	2838	4055	0.0750685	0	0	0.0182535	0.0258143
18S	559	G	2378	4437	6815	0.0848298	0	0	2795	5218	8013	0.209324	0	0.17311	1260	2921	4181	0.0637494	0	0	0.0577032	0.0816046
18S	560	A	3685	3446	7131	0.12958	0	0	3842	4498	8340	0.157985	0	0.136445	1681	2599	4280	0.0693192	0	0	0.0454818	0.0643209
18S	561	A	4554	1562	6116	0.0150945	0	0.0148725	5401	3860	9261	0.0137419	0	0.0135571	2045	1562	3607	0.115838	0	0.103839	0.0440894	0.0422525
18S	562	U	5029	2986	8015	0.266004	0	0	8269	3950	12219	0.295155	0	0	3027	2270	5297	0.259968	0	0	0	0
18S	563	G	3908	1401	5309	0.0894455	0	0.082116	5947	1766	7713	0.134228	0	0.118356	2997	979	3976	0.0201743	0	0.0197803	0.0734176	0.0407109
18S	564	A	3866	995	4861	0.145084	0	0.126725	6206	2411	8617	0.000586627	0	0	3079	706	3785	0.103008	0	0.0934108	0.0733785	0.0536392
18S	565	G	3236	569	3805	0.422257	0.0478218	0.296947	5186	731	5917	0.527569	0.108064	0.345403	3265	403	3668	0.175809	0	0.149557	0.263969	0.0832853
18S	566	U	2443	525	2968	0.7362	0.088063	0.424112	6078	936	7014	0.251182	0	0.200779	2069	369	2438	0.820245	0.164714	0.450725	0.358539	0.112081
18S	567	C	2877	463	3340	0.472413	0	0.320908	4689	1917	6606	0.325337	0	0.245503	2099	297	2396	0.981134	0.200579	0.495343	0.353918	0.104633
18S	568	C	5183	2720	7903	0.470132	0	0	7585	1132	8717	0.0226556	0	0	5783	475	6258	0.282353	0	0	0	0
18S	569	A	4033	825	4858	0.13736	0	0	8375	1725	10100	0.201319	0	0	5114	284	5398	0.141701	0	0	0	0
18S	570	C	4413	443	4856	0.212928	0	0	11432	1606	13038	0.438618	0	0	5510	521	6031	0.265687	0	0	0	0
18S	571	U	3893	267	4160	0.138199	0	0	8998	2401	11399	0.37519	0	0	5051	1019	6070	0.293671	0	0	0	0
18S	572	U	1611	143	1754	1.04608	0.0459196	0.511402	3918	811	4729	0.598656	0.00870651	0.374524	2163	776	2939	0.519259	0	0.341861	0.409263	0.0734445
18S	573	U	3094	1458	4552	0.328802	0	0	4170	2133	6303	0.111123	0	0.100024	3226	5263	8489	0.574417	0	0	0.0333414	0.0471519
18S	574	A	2183	852	3035	0.0264566	0	0	5110	3307	8417	0.23494	0	0	3779	973	4752	0.214225	0	0	0	0
18S	575	A	1573	800	2373	0.0603248	0	0.0569154	2964	2263	5227	0.19993	0	0.166645	3112	621	3733	0.120657	0	0	0.07452	0.0691618
18S	576	A	11	57	68	34.7432	0.926461	0.972417	35	256	291	20.6128	0.882357	0.953882	31	41	72	42.9699	0.937366	0.977562	0.967954	0.0101692
18S	577	U	856	568	1424	0.402511	0	0.287137	2045	2425	4470	0.155324	0	0.134468	1019	336	1355	0.881998	0	0.468833	0.296813	0.136675
18S	578	C	989	587	1576	0.108103	0	0.0976123	1123	3506	4629	0.00353972	0	0.00352799	505	938	1443	0.427408	0	0.299575	0.133572	0.123506
18S	579	C	988	1276	2264	0.314854	0	0	903	4596	5499	0.19324	0	0	354	782	1136	0.602023	0	0.375996	0.125332	0.177246
18S	580	U	833	833	1666	0.155729	0	0	841	5410	6251	0.345784	0	0	213	689	902	0.471096	0	0.320476	0.106825	0.151074
18S	581	U	732	591	1323	0.00224068	0	0	730	3486	4216	0.0553026	0	0	181	719	900	0.157171	0	0.135954	0.045318	0.0640893
18S	582	U	490	862	1352	0.048567	0	0	972	3699	4671	0.210267	0	0	236	1023	1259	0.362531	0	0	0	0
18S	583	A	277	411	688	1.71925	0.110429	0.63259	629	2310	2939	0.335692	0.0620835	0.251388	145	680	825	0.129298	0	0.114617	0.332865	0.219169
18S	584	A	181	661	842	1.20589	0	0.546963	473	2179	2652	0.357088	0	0.263201	81	323	404	1.20919	0.0774179	0.547958	0.452707	0.134002
18S	585	C	72	653	725	1.86331	0	0.651068	196	3303	3499	0.0744032	0	0	87	746	833	0.0661471	0	0.062113	0.237727	0.293374
18S	586	G	170	1295	1465	0.505571	0	0.335952	402	2170	2572	0.292965	0	0.226652	139	433	572	0.833236	0	0.45495	0.339185	0.0932301
18S	587	A	295	1026	1321	0.988998	0	0.497423	587	2602	3189	0.0974086	0	0.0887877	194	179	373	3.04667	0	0.753381	0.446531	0.273695
18S	588	G	347	1868	2215	0.4018	0	0.286724	528	1572	2100	0.90641	0	0.475573	230	292	522	2.61702	0.158143	0.723912	0.495403	0.179031
18S	589	G	194	9436	9630	0.71572	0	0	310	2999	3309	0.382179	0	0.276565	113	2030	2143	0.0099347	0	0.00984152	0.0954688	0.128117
18S	590	A	5	40	45	91.8966	0.959654	0.989467	9	128	137	41.6294	0.93357	0.976708	1	66	67	42.1286	0.927215	0.977147	0.981107	0.0059139
18S	591	U	354	3457	3811	0.110003	0	0.0991254	194	2089	2283	1.85104	0.366236	0.64935	185	2285	2470	0.370822	0	0.27059	0.339689	0.229881
18S	592	C	216	3609	3825	0.235357	0	0.190558	179	6978	7157	0.0581804	0	0	128	3132	3260	0.208344	0	0.172465	0.121008	0.0858836
18S	593	C	205	5855	6060	0.220899	0	0	181	11033	11214	0.35035	0	0	126	7864	7990	0.501613	0	0	0	0
18S	594	A	272	7764	8036	0.409705	0	0	178	9390	9568	0.144889	0	0	137	5462	5599	0.166282	0	0	0	0
18S	595	U	237	5965	6202	0.2198	0	0	173	14068	14241	0.448732	0	0	114	6036	6150	0.230844	0	0	0	0
18S	596	U	173	4708	4881	0.0622696	0	0	102	13944	14046	0.43953	0	0	68	5866	5934	0.204276	0	0	0	0
18S	597	G	340	4550	4890	0.0593607	0	0	219	9734	9953	0.166452	0	0	115	8379	8494	0.483184	0	0	0	0
18S	598	G	1269	5318	6587	0.368846	0	0	352	7488	7840	0.0405277	0	0.038954	160	6111	6271	0.308319	0	0	0.0129847	0.0183631
18S	599	A	627	2515	3142	0.35452	0	0.261792	346	11211	11557	0.395655	0	0	131	5286	5417	0.267395	0	0	0.0872641	0.12341
18S	600	G	1099	3336	4435	0.186868	0	0	656	6852	7508	0.148857	0	0	340	2842	3182	0.0907181	0	0.0831967	0.0277322	0.0392193
18S	601	G	53	98	151	22.2317	0.889448	0.957226	27	93	120	51.38	0.95301	0.981064	10	61	71	43.9852	0.942872	0.978072	0.972121	0.0106025
18S	602	G	1367	1427	2794	0.00992248	0	0	430	1557	1987	1.55093	0.213679	0.608107	195	554	749	2.45747	0.298384	0.711045	0.439717	0.313754
18S	603	C	1312	1324	2636	0.0850883	0	0	722	1955	2677	0.503344	0	0.334899	232	930	1162	0.757982	0	0.431377	0.255426	0.184858
18S	604	A	906	1501	2407	0.122513	0	0	702	1340	2042	0.752456	0	0.429492	197	559	756	1.08876	0	0.521576	0.317023	0.227299
18S	605	A	928	1322	2250	0.236147	0	0	980	1421	2401	0.300449	0	0.231109	263	297	560	1.25142	0	0.556276	0.262461	0.228178
18S	606	G	440	574	1014	0.61734	0	0.381933	824	888	1712	0.563333	0	0.360475	255	140	395	1.64574	0.0941412	0.622627	0.455012	0.118845
18S	607	U	407	616	1023	0.319781	0	0.242478	1851	1346	3197	0.310176	0	0	632	283	915	0.045245	0	0	0.0808259	0.114305
18S	608	C	444	214	658	1.06255	0.162809	0.515543	1635	1314	2949	0.19574	0	0	769	214	983	0.0395438	0	0	0.171848	0.243029
18S	609	U	414	138	552	1.26146	0.157471	0.558255	1098	448	1546	0.715471	0.0871466	0.417227	705	146	851	0.206534	0	0.171346	0.382276	0.159877
18S	610	G	932	429	1361	0.225388	0	0	3171	931	4102	0.405048	0	0	1506	233	1739	0.453646	0	0	0	0
18S	611	G	610	289	899	0.120691	0	0.107801	1999	409	2408	0.11606	0	0.10403	1067	225	1292	0.217565	0	0	0.0706101	0.0499526
18S	612	U	629	226	855	0.140953	0	0.123666	1644	539	2183	0.276119	0	0.216452	965	274	1239	0.174722	0	0	0.113373	0.0886654
18S	613	G	295	118	413	1.58749	0.311608	0.614099	970	221	1191	1.50866	0.31382	0.601582	382	162	544	1.01225	0.128525	0.503504	0.573061	0.0494495
18S	614	C	811	154	965	0.0941109	0	0.0860973	2204	295	2499	0.126489	0	0.112326	870	198	1068	0.0762603	0	0	0.0661411	0.0479789
18S	615	C	1419	175	1594	0.299262	0	0	3982	191	4173	0.37239	0	0	1399	159	1558	0.430368	0	0	0	0
18S	616	A	1158	101	1259	0.115714	0	0.103787	3774	155	3929	0.298977	0	0	1015	113	1128	0.184834	0	0	0.0345957	0.0489257
18S	617	G	679	51	730	1.31075	0.148919	0.567575	2527	148	2675	0.0503737	0	0.0479749	508	86	594	0.509169	0.0219975	0.33776	0.31777	0.212596
18S	618	C	1127	389	1516	0.396851	0	0.284238	3281	250	3531	0.20973	0	0	513	149	662	0.318418	0	0.241792	0.175343	0.125191
18S	619	A	846	672	1518	0.994558	0	0.4988	2748	118	2866	0.122676	0	0.109305	406	73	479	0.930023	0.0611308	0.482392	0.363499	0.179867
18S	620	G	833	578	1411	1.61851	0.15422	0.61827	1554	328	1882	0.907842	0.110656	0.47598	289	45	334	1.84899	0.263757	0.649679	0.58131	0.0755751
18S	621	C	1848	691	2539	0.556732	0	0.357719	1877	191	2068	0.700983	0	0.412222	586	81	667	0.320842	0	0.243183	0.337708	0.0704457
18S	622	C	3737	687	4424	0.0113999	0	0	3099	268	3367	0.0199657	0	0.0195806	1100	101	1201	0.339952	0	0	0.00652685	0.00923037
18S	623	G	3721	346	4067	0.223001	0	0.182376	2064	282	2346	0.553051	0	0.356204	581	159	740	0.138911	0	0.122113	0.220231	0.0992451
18S	624	C	7505	929	8434	0.420498	0	0	3793	264	4057	0.124785	0	0	1171	251	1422	0.460139	0	0	0	0
18S	625	G	12071	1998	14069	0.685406	0	0	8318	379	8697	0.654445	0	0	1721	199	1920	0.638348	0	0	0	0
18S	626	G	5818	904	6722	0.213127	0	0	4690	515	5205	0.334847	0	0	489	81	570	0.506733	0	0.336704	0.112235	0.158724
18S	627	U	1591	32	1623	2.61761	0.248786	0.723698	253	2	255	15.1119	0.809253	0.938161	123	27	150	5.25158	0.561728	0.840931	0.834263	0.0876814
18S	628	A	6797	439	7236	0.299435	0	0	3923	199	4122	0.0924111	0	0	545	159	704	0.273128	0	0.214773	0.0715909	0.101245
18S	629	A	4978	304	5282	0.0710623	0	0	3480	320	3800	0.0303254	0	0	627	83	710	0.258087	0	0.205372	0.0684574	0.0968134
18S	630	U	2965	227	3192	0.486853	0	0.327508	2180	563	2743	0.363545	0	0.266689	356	97	453	1.09498	0.110465	0.523219	0.372472	0.109448
18S	631	U	2292	163	2455	0.721041	0	0.419056	1484	780	2264	0.640343	0	0.390477	363	139	502	0.935829	0.127435	0.483923	0.431152	0.0390962
18S	632	C	2488	102	2590	0.33733	0	0.252314	2732	1486	4218	0.237402	0	0	898	231	1129	0.164789	0	0	0.0841048	0.118942
18S	633	C	3900	396	4296	0.292801	0	0	3044	1529	4573	0.297838	0	0	1036	454	1490	0.284507	0	0	0	0
18S	634	A	2851	404	3255	0.03664	0	0	2614	1515	4129	0.170299	0	0	808	445	1253	0.0121124	0	0	0	0
18S	635	G	907	511	1418	1.18074	0.234855	0.541615	1337	900	2237	0.613564	0.0997582	0.380359	433	720	1153	0.181802	0	0.153948	0.35864	0.159008
18S	636	C	1122	698	1820	0.671877	0.095388	0.402002	1332	888	2220	0.657307	0.119794	0.396719	425	668	1093	0.406378	0.00727285	0.289142	0.362621	0.0520025
18S	637	U	1154	745	1899	0.666953	0.114308	0.40023	1135	2433	3568	0.0295912	0	0.0287486	533	981	1514	0.0811074	0	0.0750684	0.168015	0.165285
18S	638	C	1611	1288	2899	0.0403257	0	0.0387754	1164	2357	3521	0.0275569	0	0.0268253	815	1037	1852	0.119932	0	0	0.0218669	0.0162136
18S	639	C	2566	1596	4162	0.279051	0	0	1211	4103	5314	0.358298	0	0	1135	1502	2637	0.387718	0	0	0	0
18S	640	A	2334	680	3014	0.0738677	0	0.0688078	874	2420	3294	0.0729354	0	0.0679967	877	945	1822	0.064119	0	0	0.0456015	0.0322468
18S	641	A	3001	605	3606	0.0287065	0	0	1128	2467	3595	0.0424237	0	0	966	861	1827	0.0598225	0	0	0	0
18S	642	U	4255	973	5228	0.27101	0	0	1365	3383	4748	0.302316	0	0	1256	1515	2771	0.42973	0	0	0	0
18S	643	A	3627	953	4580	0.0824978	0	0	903	3813	4716	0.315528	0	0	900	1106	2006	0.203316	0	0	0	0
18S	644	G	286	22	308	15.975	0.853411	0.941269	62	250	312	10.878	0.801737	0.916057	48	13	61	27.0281	0.908043	0.964877	0.940734	0.0199343
18S	645	C	3083	942	4025	0.246801	0	0.197987	1136	2929	4065	0.222444	0	0	704	1318	2022	0.31372	0	0	0.0659957	0.093332
18S	646	G	3128	1836	4964	0.0582052	0	0.0550142	926	1499	2425	0.378309	0	0.274555	397	735	1132	0.217986	0	0.179102	0.169557	0.0898811
18S	647	U	4796	3045	7841	0.320985	0	0	1212	1984	3196	0.0727661	0	0.0678502	620	920	1540	0.183452	0	0	0.0226167	0.0319849
18S	648	A	3850	4779	8629	0.347028	0	0	1228	1613	2841	0.323399	0	0.244435	537	454	991	0.282706	0	0.220572	0.155002	0.110035
18S	649	U	2623	2905	5528	0.145073	0	0.126714	700	1223	1923	1.18512	0.168234	0.542489	348	323	671	0.822354	0.062493	0.451628	0.37361	0.178479
18S	650	A	3813	5886	9699	0.374979	0	0	1371	3398	4769	0.139378	0	0	662	371	1033	0.116054	0	0.104076	0.0346921	0.049062
18S	651	U	1755	1302	3057	1.33944	0.270572	0.572628	624	1693	2317	1.10173	0.232301	0.524309	372	252	624	1.06133	0.256182	0.515277	0.537405	0.0251779
18S	652	U	3180	3475	6655	0.0246361	0	0.0240473	1600	4038	5638	0.148596	0	0	561	871	1432	0.147771	0	0	0.00801576	0.011336
18S	653	A	2302	4577	6879	0.0137581	0	0.0135733	1776	4595	6371	0.2147	0	0	555	680	1235	0.0323625	0	0.0313725	0.014982	0.0128465
18S	654	A	1803	6422	8225	0.18305	0	0	2925	4976	7901	0.355883	0	0	686	897	1583	0.197117	0	0	0	0
18S	655	A	1206	7788	8994	0.295784	0	0	1818	6613	8431	0.383647	0	0	336	1105	1441	0.037525	0	0	0	0
18S	656	G	1641	4841	6482	0.0203798	0	0	1757	3305	5062	0.107705	0	0.09725	539	806	1345	0.113158	0	0.101723	0.0663244	0.046934
18S	657	U	1392	4026	5418	0.102873	0	0.0932926	1828	3589	5417	3.07617e-05	0	0	601	924	1525	0.0455803	0	0.0436207	0.0456377	0.0381132
18S	658	U	1496	3845	5341	0.0830463	0	0.0766917	2331	3497	5828	0.0856751	0	0	1087	991	2078	0.219272	0	0	0.0255639	0.0361528
18S	659	G	1687	6568	8255	0.397477	0	0	1463	2561	4024	0.299249	0.00630325	0.230369	443	658	1101	0.581569	0.0884461	0.367928	0.199432	0.15179
18S	660	C	1805	3964	5769	0.180855	0	0	2168	3379	5547	0.157082	0	0	1050	562	1612	0.0427981	0	0.041066	0.0136887	0.0193587
18S	661	U	1564	1769	3333	0.312617	0.0287618	0.238218	2357	2503	4860	0.119059	0	0	1178	1086	2264	0.302909	0	0	0.079406	0.112297
18S	662	G	1237	843	2080	0.827615	0.125995	0.452958	1754	1097	2851	0.375296	0.0070364	0.272953	643	1289	1932	0.204817	0	0	0.24197	0.186213
18S	663	C	1487	1151	2638	0.256242	0	0.204036	2384	1176	3560	0.0195888	0	0	1439	1170	2609	0.468327	0	0	0.0680122	0.0961837
18S	664	A	1452	1048	2500	0.210289	0	0.173809	3188	875	4063	0.2441	0	0	973	757	1730	0.204872	0	0	0.0579362	0.0819342
18S	665	G	1065	752	1817	0.567284	0	0.362081	1943	745	2688	0.0601421	0	0.0567502	723	307	1030	0.25714	0	0.204701	0.207844	0.12467
18S	666	U	849	1013	1862	0.374635	0	0.27264	1600	787	2387	0.0846641	0	0.0780857	570	273	843	0.420129	0	0.296086	0.215604	0.09771
18S	667	U	832	936	1768	0.432316	0	0.301949	1454	619	2073	0.0937212	0	0.085728	471	429	900	0.15653	0	0.135474	0.174384	0.0924603
18S	668	A	113	197	310	8.75548	0.751603	0.897789	140	16	156	13.1793	0.845135	0.929893	38	96	134	6.16848	0.64292	0.86139	0.896357	0.0279842
18S	669	A	437	2348	2785	0.13102	0	0.115879	1090	492	1582	0.221338	0	0.18132	408	390	798	0.129189	0	0.114536	0.137245	0.0311703
18S	670	A	368	2832	3200	0.00493596	0	0.00491324	1144	577	1721	0.066899	0	0.0627383	322	298	620	0.35951	0	0.264754	0.110802	0.111391
18S	671	A	232	2976	3208	0.0256155	0	0.0249833	1181	499	1680	0.0574195	0	0.0543321	260	218	478	0.697077	0	0.411258	0.163524	0.175583
18S	672	A	169	3995	4164	0.162886	0	0	915	551	1466	0.200939	0	0.167413	233	182	415	0.974733	0	0.494204	0.220539	0.205225
18S	673	G	111	4721	4832	0.25834	0	0	732	678	1410	0.246114	0	0.197618	159	173	332	1.54411	0	0.607653	0.268423	0.253075
18S	674	C	203	7759	7962	0.577658	0	0	1426	378	1804	0.0854848	0	0.0787928	211	284	495	0.7069	0	0.414632	0.164475	0.179789
18S	675	U	118	6463	6581	0.470158	0	0	700	1071	1771	0.178969	0	0.151874	113	2922	3035	0.809398	0	0	0.0506247	0.0715941
18S	676	C	116	838	954	3.14184	0.375405	0.758753	330	2424	2754	0.222811	0	0	163	1023	1186	0.34437	0	0	0.252918	0.35768
18S	677	G	60	605	665	4.53165	0.405915	0.819444	235	2608	2843	0.262342	0	0	64	466	530	0.496589	0	0.332232	0.383892	0.336525
18S	678	U	64	4968	5032	0.404576	0	0	367	1077	1444	0.601153	0	0.375613	76	526	602	0.295006	0	0.228095	0.201236	0.154515
18S	679	A	40	2935	2975	0.00322954	0	0	336	1195	1531	0.554265	0	0.356759	49	507	556	0.374087	0	0.2726	0.209786	0.152268
18S	680	G	26	3510	3536	0.291722	0	0	179	5553	5732	0.670787	0	0	50	473	523	0.396862	0	0.284498	0.0948327	0.134114
18S	681	U	7	784	791	1.96465	0.0542414	0.662974	69	1069	1138	1.1472	0	0.534495	24	216	240	2.22176	0	0.6905	0.629323	0.0679888
18S	682	U	22	2007	2029	0.0680952	0	0	187	3376	3563	0.390423	0	0	49	621	670	0.0487167	0	0	0	0
18S	683	G	1	213	214	8.83209	0.653202	0.898717	14	51	65	37.8714	0.913663	0.974654	9	28	37	18.295	0.858223	0.949468	0.940947	0.0315812
18S	684	G	21	2539	2560	0.289379	0	0	244	1957	2201	0.0157079	0	0.0154719	57	1004	1061	0.348033	0	0	0.00515731	0.00729354
18S	685	A	37	1839	1876	0.105416	0	0	173	2258	2431	0.0989583	0	0	52	601	653	0.231855	0	0.18845	0.0628167	0.0888363
18S	686	U	17	380	397	3.262	0.350904	0.76582	72	1096	1168	0.981846	0	0.495634	27	275	302	1.96619	0.318643	0.663606	0.641686	0.111387
18S	687	C	31	1438	1469	0.0448224	0	0	187	2661	2848	0.323217	0	0	63	1304	1367	0.4077	0	0	0	0
18S	688	U	38	2136	2174	0.407964	0	0	165	2658	2823	0.285631	0	0	93	1311	1404	0.389126	0	0	0	0
18S	689	U	23	2204	2227	0.476566	0	0	76	2999	3075	0.347374	0	0	47	1114	1161	0.237292	0	0	0	0
18S	690	G	23	1286	1309	0.0582358	0	0	82	1325	1407	0.613755	0.0365542	0.380495	25	1359	1384	0.377433	0	0	0.126832	0.179367
18S	691	G	54	1470	1524	0.323854	0	0	161	1070	1231	0.806827	0.058102	0.446744	55	1051	1106	0.251952	0	0	0.148915	0.210597
18S	692	G	42	369	411	1.46448	0.212172	0.594821	234	1292	1526	0.391436	0	0.28145	52	700	752	0.0845802	0	0.0780799	0.318117	0.212546
18S	693	A	80	306	386	1.44269	0.239939	0.591241	239	1725	1964	0.0545321	0	0.0517371	66	365	431	0.86767	0.178962	0.46515	0.369376	0.230428
18S	694	G	109	240	349	1.44451	0.163482	0.591611	364	2375	2739	0.308268	0	0	106	650	756	0.064509	0	0	0.197204	0.278888
18S	695	C	78	378	456	0.60034	0	0.375647	219	3639	3858	0.554706	0	0	77	409	486	0.440429	0	0.306199	0.227282	0.163194
18S	696	G	120	543	663	0.0531794	0	0	310	1214	1524	0.2629	0	0.20828	73	229	302	1.51324	0.102346	0.602899	0.270393	0.25002
18S	697	G	202	317	519	0.255449	0	0.203784	706	459	1165	0.688222	0.0375126	0.407868	190	132	322	1.61407	0.119669	0.618187	0.409946	0.169186
18S	698	G	335	72	407	0.548856	0.00889773	0.354924	983	229	1212	0.602034	0.0191035	0.375987	333	71	404	1.13978	0.0441531	0.533278	0.421396	0.0795782
18S	699	C	282	66	348	0.868513	0.0555856	0.465529	675	600	1275	0.457793	0	0.314201	194	119	313	1.89614	0.143213	0.655434	0.478388	0.139604
18S	700	G	760	70	830	0.27636	0	0	1184	237	1421	0.219972	0	0.180413	908	129	1037	0.164119	0	0	0.0601377	0.0850475
18S	701	G	700	70	770	0.208762	0	0	2278	119	2397	0.385001	0	0	1172	63	1235	0.301546	0	0	0	0
18S	702	G	986	28	1014	0.448035	0	0	2339	83	2422	0.484991	0	0	2064	33	2097	0.63471	0	0	0	0
18S	703	C	1372	35	1407	0.67107	0	0	1831	142	1973	0.40604	0	0	2552	52	2604	0.739868	0	0	0	0
18S	704	G	473	30	503	0.00694444	0	0.00691017	1208	88	1296	0.132879	0	0	719	40	759	0.0829094	0	0.0766548	0.027855	0.0346218
18S	705	G	198	28	226	1.10343	0.0623057	0.525686	460	44	504	1.20427	0.186333	0.546826	240	13	253	2.1189	0.116981	0.680233	0.584248	0.0684177
18S	706	U	114	17	131	2.22525	0.257205	0.691571	280	101	381	1.62469	0.213179	0.619621	167	25	192	2.67997	0.226103	0.729285	0.680159	0.0454915
18S	707	C	195	13	208	0.616746	0	0.382606	401	101	502	0.740004	0	0.425775	217	41	258	1.2604	0	0.558555	0.455646	0.0748718
18S	708	C	89	17	106	1.63084	0	0.622103	106	106	212	2.59937	0.233711	0.723117	87	41	128	2.75935	0	0.735513	0.693578	0.0507928
18S	709	G	24	17	41	4.18148	0	0.81073	107	77	184	2.49327	0.231676	0.714842	30	33	63	4.44097	0.392481	0.81856	0.781377	0.0471563
18S	710	C	29	12	41	2.30847	0.20314	0.702803	167	172	339	0.590327	0	0.371886	47	40	87	1.27967	0.0205434	0.564153	0.546281	0.135686
18S	711	C	64	17	81	0.348509	0	0.260799	563	432	995	0.574498	0	0	69	80	149	0.0602222	0	0.0571609	0.105987	0.111929
18S	712	G	27	9	36	2.11952	0.351808	0.685376	353	142	495	0.0275762	0	0.0268889	60	65	125	0.262346	0	0.209139	0.307135	0.277613
18S	713	C	92	34	126	0.133858	0	0	518	125	643	0.225966	0	0	122	80	202	0.266831	0	0	0	0
18S	714	G	92	50	142	0.232012	0	0	558	89	647	0.225909	0	0	147	75	222	0.371151	0	0	0	0
18S	715	A	87	57	144	0.165517	0	0	361	145	506	0.0378479	0	0.0365371	98	64	162	0.0924335	0	0	0.012179	0.0172238
18S	716	G	67	53	120	0.129293	0	0.115334	204	101	305	0.835367	0.0928962	0.455962	78	63	141	0.0825509	0	0.0767552	0.216017	0.170396
18S	717	G	60	41	101	0.501307	0.0761145	0.336109	192	149	341	0.638402	0.0566378	0.390346	109	34	143	0.101698	0	0.0928954	0.273117	0.129345
18S	718	C	99	103	202	0.258456	0	0	230	655	885	0.470341	0	0	116	61	177	0.147878	0	0	0	0
18S	719	G	47	120	167	0.0774471	0	0.0722795	208	177	385	0.483909	0	0.326675	85	45	130	0.281425	0	0.220935	0.20663	0.104348
18S	720	A	30	121	151	0.329971	0	0.249337	107	420	527	0.194276	0	0.162931	59	44	103	0.847863	0.0481563	0.461234	0.291168	0.125322
18S	721	G	27	201	228	0.0218826	0	0.0215059	111	304	415	0.681651	0	0.405926	48	85	133	0.832919	0	0.45628	0.294571	0.194177
18S	722	C	23	167	190	0.545084	0	0.353986	98	435	533	0.453308	0	0.312317	54	91	145	1.24155	0	0.555578	0.407294	0.106224
18S	723	C	75	143	218	0.551091	0	0.356341	283	213	496	0.795752	0.111382	0.443627	90	124	214	1.02114	0	0.506394	0.435454	0.0615308
18S	724	A	30	129	159	1.52049	0.316597	0.604751	107	385	492	1.09252	0.264972	0.522613	46	71	117	3.83079	0.510042	0.794388	0.640584	0.113808
18S	725	C	39	413	452	0.0802306	0	0	154	1200	1354	0.257893	0	0	76	278	354	0.801095	0.111122	0.445479	0.148493	0.210001
18S	726	C	31	336	367	0.259481	0	0.206467	148	1698	1846	0.441804	0	0	98	464	562	0.249299	0	0.199835	0.135434	0.0958048
18S	727	G	33	706	739	0.392087	0	0	160	1045	1205	0.0470886	0	0	80	1036	1116	0.3547	0	0	0	0
18S	728	C	71	858	929	0.523978	0	0	197	1332	1529	0.259455	0	0	99	1223	1322	0.427177	0	0	0	0
18S	729	C	99	520	619	0.226523	0	0	370	1182	1552	0.276483	0	0	179	1474	1653	0.545519	0	0	0	0
18S	730	C	77	617	694	0.336515	0	0	283	1606	1889	0.440864	0	0	179	1345	1524	0.497938	0	0	0	0
18S	731	G	78	472	550	0.175439	0	0	209	798	1007	0.109006	0	0.0983794	100	709	809	0.0152126	0	0.0150029	0.0377941	0.0432759
18S	732	U	28	295	323	0.346811	0	0.258097	101	782	883	0.161413	0	0.139115	61	494	555	0.429596	0	0.30088	0.232697	0.068439
18S	733	C	24	252	276	0.440554	0.0178853	0.306591	74	585	659	0.401094	0.0469434	0.286582	52	493	545	0.322955	0	0.244455	0.279209	0.0258971
18S	734	C	29	235	264	0.305618	0	0.234758	59	459	518	0.654614	0.105011	0.396091	38	435	473	0.339405	0	0.253799	0.294883	0.0719858
18S	735	C	30	169	199	0.542111	0	0.352682	91	406	497	0.580299	0.0333247	0.367676	69	319	388	0.41174	0	0.292186	0.337514	0.0326313
18S	736	C	40	203	243	0.114299	0	0.102953	101	438	539	0.336605	0	0.252185	67	280	347	0.298883	0	0.230618	0.195252	0.0658563
18S	737	G	26	83	109	1.31899	0.18406	0.571016	77	629	706	0.11603	0	0	41	206	247	0.525762	0.0781087	0.345503	0.305506	0.234826
18S	738	C	18	108	126	0.800175	0.0627132	0.446451	57	428	485	0.255441	0	0.203801	33	154	187	0.80396	0.15177	0.446982	0.365745	0.114512
18S	739	C	51	68	119	0.847593	0.0542204	0.460834	128	322	450	0.307982	0	0.235863	63	130	193	0.602463	0.0497241	0.377174	0.357957	0.0928435
18S	740	C	123	101	224	0.0796049	0	0	208	364	572	0.0165212	0	0	152	146	298	0.0765143	0	0	0	0
18S	741	C	267	184	451	0.612488	0	0	520	323	843	0.382464	0	0	285	87	372	0.328359	0	0	0	0
18S	742	U	196	69	265	0.257101	0	0	420	422	842	0.390932	0	0	260	84	344	0.288567	0	0	0	0
18S	743	U	166	43	209	0.049418	0	0	303	252	555	0.0493605	0	0	194	80	274	0.105455	0	0	0	0
18S	744	G	74	41	115	0.938123	0.0234432	0.486199	99	166	265	1.04415	0.221806	0.511741	69	79	148	0.834303	0.104315	0.456504	0.484815	0.0225716
18S	745	C	89	61	150	0.559676	0	0.360371	177	240	417	0.255981	0	0.204198	119	52	171	0.67668	0.0681439	0.404987	0.323186	0.0860857
18S	746	C	135	38	173	0.389847	0	0.281661	235	158	393	0.335871	0.0019451	0.251904	137	59	196	0.482798	0.00639732	0.326718	0.286761	0.0307548
18S	747	U	98	22	120	1.17052	0.186251	0.541343	170	169	339	0.569902	0.0997538	0.363699	168	38	206	0.425711	0	0.299611	0.401551	0.102252
18S	748	C	196	46	242	0.0567901	0	0.0539484	326	186	512	0.000389864	0	0	214	82	296	0.0423494	0	0	0.0179828	0.0254315
18S	749	U	182	31	213	0.366147	0.0182025	0.268934	237	226	463	0.152802	0	0.132796	166	107	273	0.0599757	0	0.0567776	0.152836	0.0877642
18S	750	C	363	69	432	0.246728	0	0	388	225	613	0.101484	0	0	364	173	537	0.507559	0	0	0	0
18S	751	G	345	61	406	0.0443898	0	0.0426034	394	246	640	0.0522621	0	0	323	176	499	0.428533	0	0	0.0142011	0.0200834
18S	752	G	190	59	249	1.21769	0.0869021	0.550072	278	250	528	0.283911	0.0191403	0.221456	130	105	235	0.467326	0	0.31941	0.363646	0.137755
18S	753	C	321	101	422	0.549199	0	0.355047	350	281	631	0.210355	0	0.174024	142	124	266	0.437661	0	0.305221	0.278097	0.0763506
18S	754	G	381	47	428	0.724501	0.0699405	0.420691	482	249	731	0.178704	0	0.151786	168	56	224	0.899259	0.0830819	0.47459	0.349022	0.141192
18S	755	C	571	42	613	0.320087	0	0.242774	752	155	907	0.179344	0	0.152213	199	54	253	0.972791	0.0780232	0.49409	0.296359	0.144622
18S	756	C	952	40	992	0.136634	0	0	790	65	855	0.471573	0	0.32071	201	50	251	1.33214	0.224391	0.572183	0.297631	0.234162
18S	757	C	1464	18	1482	0.420589	0	0	970	48	1018	0.384266	0	0.277792	369	60	429	0.453463	0.0341402	0.312488	0.19676	0.139849
18S	758	C	1589	24	1613	0.434001	0	0	1062	57	1119	0.563234	0	0.360506	702	48	750	0.0721408	0	0	0.120169	0.169944
18S	759	C	1567	25	1592	0.414334	0	0	1665	65	1730	0.0688812	0	0.0644772	877	38	915	0.193947	0	0	0.0214924	0.0303948
18S	760	U	680	23	703	0.457481	0	0.314191	1633	93	1726	0.174773	0	0.148845	715	38	753	0.0697907	0	0.0653187	0.176118	0.103416
18S	761	C	924	29	953	0.00639413	0	0.00636013	3777	117	3894	0.502077	0	0	1369	55	1424	0.464125	0	0	0.00212004	0.00299819
18S	762	G	896	36	932	0.00457306	0	0	2418	71	2489	0.0859616	0	0	1270	56	1326	0.399539	0	0	0	0
18S	763	A	662	50	712	0.262007	0	0.207842	2057	94	2151	0.149577	0	0.130167	775	51	826	0.0326347	0	0.0316404	0.123217	0.0721019
18S	764	U	1154	53	1207	0.353495	0	0	5181	118	5299	0.56492	0	0	1532	99	1631	0.542906	0	0	0	0
18S	765	G	327	116	443	0.781682	0.108819	0.439288	1144	112	1256	1.27978	0.169243	0.561558	349	56	405	1.05846	0.198614	0.514815	0.50522	0.0503755
18S	766	C	403	93	496	0.44004	0.00517198	0.306003	1630	116	1746	0.597736	0	0.374248	360	70	430	0.795721	0.0991002	0.443694	0.374648	0.0562129
18S	767	U	169	72	241	2.11501	0.396385	0.679876	1798	197	1995	0.399911	0	0.285771	288	100	388	0.932019	0.113167	0.48305	0.482899	0.160893
18S	768	C	600	63	663	0.0691265	0	0.0647482	2751	204	2955	0.124744	0	0	448	90	538	0.266275	0	0.210591	0.0917796	0.0880724
18S	769	U	597	93	690	0.0287506	0	0.0279865	2753	236	2989	0.168305	0	0	356	100	456	0.441697	0	0.306839	0.111608	0.138521
18S	770	U	772	213	985	0.309049	0	0	4006	288	4294	0.487572	0	0	488	197	685	0.111791	0	0	0	0
18S	771	A	514	116	630	0.143634	0	0.125769	2548	163	2711	0.214434	0	0	323	140	463	0.237644	0	0.192348	0.106039	0.0797554
18S	772	G	445	156	601	0.363141	0	0.266725	1270	223	1493	0.470884	0	0.320282	289	250	539	0.0819959	0	0.075912	0.220973	0.104878
18S	773	C	871	144	1015	0.159974	0	0	2239	168	2407	0.191916	0	0	543	309	852	0.344796	0	0	0	0
18S	774	U	724	256	980	0.0312719	0	0.0303537	1441	457	1898	0.0308525	0	0	443	363	806	0.272064	0	0	0.0101179	0.0143089
18S	775	G	428	353	781	0.387141	0	0.27935	527	150	677	1.5766	0.252611	0.612242	357	446	803	0.291556	0	0	0.297197	0.250265
18S	776	A	253	325	578	0.998004	0.11777	0.499933	112	316	428	2.71614	0.36817	0.731362	164	214	378	0.622339	0.0793981	0.384231	0.538509	0.144317
18S	777	G	155	784	939	0.2724	0	0.214262	301	1372	1673	0.217244	0	0	101	223	324	0.954393	0.135892	0.489102	0.234455	0.200185
18S	778	U	208	1715	1923	0.40518	0	0	291	1115	1406	0.085201	0	0	139	465	604	0.0112764	0	0.0111689	0.00372297	0.00526508
18S	779	G	147	1370	1517	0.176834	0	0	208	609	817	0.797881	0	0.444092	64	458	522	0.313958	0	0.239289	0.227793	0.181482
18S	780	U	245	2340	2585	0.540715	0	0	128	839	967	0.546051	0	0.353427	100	720	820	0.127906	0	0	0.117809	0.166607
18S	781	C	337	519	856	0.797316	0	0.443903	275	276	551	2.1371	0.340934	0.681628	156	124	280	2.24551	0.30413	0.692642	0.606057	0.114749
18S	782	C	639	221	860	0.957711	0.0242809	0.48949	687	533	1220	0.592229	0.0667637	0.372141	440	140	580	0.694569	0.0362704	0.410296	0.423976	0.0488742
18S	783	C	998	668	1666	0.0295408	0	0.0287099	1248	1271	2519	0.182791	0	0	605	469	1074	0.0551938	0	0	0.00956996	0.013534
18S	784	G	855	108	963	1.09965	0.151856	0.52399	559	1366	1925	0.305948	0	0.234366	321	302	623	0.891969	0.0774309	0.47185	0.410069	0.126051
18S	785	C	853	301	1154	0.876787	0.140549	0.46739	813	2786	3599	0.239769	0	0	480	1209	1689	0.28833	0	0	0.155797	0.22033
18S	786	G	1119	859	1978	0.152934	0	0.132706	717	1710	2427	0.417733	0	0.294734	401	1299	1700	0.191267	0	0	0.14248	0.120523
18S	787	G	2350	1342	3692	0.394482	0	0	1555	2405	3960	0.063323	0	0	564	2083	2647	0.469843	0	0	0	0
18S	788	G	2449	573	3022	0.168677	0	0	1202	2809	4011	0.0438601	0	0.0420272	541	1151	1692	0.0160399	0	0	0.0140091	0.0198118
18S	789	G	1918	226	2144	0.306874	0	0.234899	1117	1882	2999	0.614078	0.132842	0.38053	309	457	766	1.53039	0.277121	0.605116	0.406848	0.152282
18S	790	C	3292	932	4224	0.376171	0	0	2077	4207	6284	0.213427	0	0	905	348	1253	0.565054	0.0491466	0.361228	0.120409	0.170285
18S	791	C	2718	657	3375	0.195586	0	0	2401	3620	6021	0.157831	0	0	1863	315	2178	0.142282	0	0	0	0
18S	792	C	2483	828	3311	0.148396	0	0	3452	4500	7952	0.345867	0	0	2317	308	2625	0.261551	0	0	0	0
18S	793	G	2602	477	3079	0.126263	0	0	3351	2014	5365	0.0128587	0	0.0126978	2072	296	2368	0.196665	0	0	0.00423261	0.00598581
18S	794	A	2061	537	2598	0.00401864	0	0.00400409	3630	2237	5867	0.0698932	0	0	2049	332	2381	0.178408	0	0	0.0013347	0.00188755
18S	795	A	2335	565	2900	0.166035	0	0	4168	3393	7561	0.316671	0	0	2560	503	3063	0.383344	0	0	0	0
18S	796	G	1463	456	1919	0.275422	0	0.216034	5540	2005	7545	0.334391	0	0	1156	431	1587	0.322586	0	0.244022	0.153352	0.109037
18S	797	C	92	250	342	6.51571	0.671875	0.867282	191	52	243	21.6162	0.871771	0.955957	69	13	82	27.6691	0.898152	0.965525	0.929588	0.0442299
18S	798	G	3608	149	3757	0.396561	0	0	7594	841	8435	0.498778	0	0	3303	259	3562	0.419531	0	0	0	0
18S	799	U	167	6	173	14.8935	0.818525	0.93742	138	28	166	27.5677	0.886044	0.965198	108	1	109	22.0921	0.87366	0.957072	0.95323	0.011661
18S	800	U	2489	168	2657	0.0245799	0	0	5618	421	6039	0.371777	0	0	3559	107	3666	0.392486	0	0	0	0
18S	801	U	1552	109	1661	0.705576	0.0183041	0.413834	3209	199	3408	0.0977608	0	0.0890786	1764	112	1876	0.336281	0	0.251755	0.251556	0.132581
18S	802	A	2052	260	2312	0.244867	0	0.19677	2476	527	3003	0.109521	0	0.0987395	1809	102	1911	0.318823	0	0.241844	0.179118	0.0597406
18S	803	C	4123	211	4334	0.343916	0	0	2306	639	2945	0.00366599	0	0	3371	197	3568	0.326618	0	0	0	0
18S	804	U	4750	406	5156	0.422655	0	0	2215	715	2930	0.0160582	0	0	3514	199	3713	0.329923	0	0	0	0
18S	805	U	3725	321	4046	0.234544	0	0	1781	1049	2830	0.137435	0	0	2890	273	3163	0.231806	0	0	0	0
18S	806	U	3327	411	3738	0.12273	0	0	1527	917	2444	0.00745285	0	0.00740072	2580	568	3148	0.217671	0	0	0.00246691	0.00348873
18S	807	G	2499	364	2863	0.174818	0	0.148848	997	628	1625	0.381973	0.11611	0.27652	1928	501	2429	0.0279424	0	0	0.141789	0.112999
18S	808	A	2083	666	2749	0.201329	0	0.16764	973	342	1315	0.583401	0.131059	0.368625	1484	487	1971	0.151769	0	0.131829	0.222698	0.104217
18S	809	A	1928	1408	3336	0.0724503	0	0	1022	676	1698	0.120757	0	0.107803	1163	583	1746	0.239274	0	0.193165	0.100323	0.0790364
18S	810	A	2157	993	3150	0.0635213	0	0	856	662	1518	0.255943	0	0.203893	1131	511	1642	0.253594	0	0.202392	0.135428	0.0957642
18S	811	A	1674	1091	2765	0.0398208	0	0.0383092	850	821	1671	0.138005	0	0.121333	809	646	1455	0.356563	0	0.262976	0.140873	0.0927547
18S	812	A	1649	1441	3090	0.0859485	0	0	1047	830	1877	0.201154	0	0.167541	976	795	1771	0.0633684	0	0.0596238	0.0757217	0.0693392
18S	813	A	1408	1505	2913	0.0561847	0	0	1219	699	1918	0.266609	0	0.210577	791	740	1531	0.186844	0	0.157516	0.122698	0.0894236
18S	814	U	382	819	1201	1.58638	0.321506	0.613557	395	547	942	2.06212	0.287121	0.673662	233	564	797	1.37593	0.302262	0.579417	0.622212	0.038959
18S	815	U	633	505	1138	1.8124	0.345826	0.644633	738	768	1506	1.0646	0.114546	0.515811	389	924	1313	0.392271	0	0.281903	0.480782	0.150141
18S	816	A	1142	1710	2852	0.031316	0	0.0303754	1578	1718	3296	0.0617969	0	0	775	2200	2975	0.465338	0	0	0.0101251	0.0143191
18S	817	G	894	3255	4149	0.329119	0	0	1537	1683	3220	0.0634034	0	0.0596405	830	1802	2632	0.396692	0	0	0.0198802	0.0281148
18S	818	A	893	3605	4498	0.389432	0	0	2671	6469	9140	0.662401	0	0	960	1537	2497	0.337595	0	0	0	0
18S	819	G	792	1446	2238	0.314684	0	0.239442	1600	2018	3618	0.0975899	0	0.0889353	590	695	1285	0.400518	0	0.286138	0.204838	0.0841438
18S	820	U	513	5423	5936	0.594762	0	0	2165	3193	5358	0.246306	0	0	572	1365	1937	0.0841819	0	0	0	0
18S	821	G	289	3151	3440	0.226388	0	0	978	2303	3281	0.404232	0	0.287929	253	916	1169	0.684473	0.0220414	0.406549	0.231493	0.170703
18S	822	U	143	495	638	3.63879	0.535224	0.784691	546	1068	1614	2.06536	0.350786	0.67391	107	209	316	6.01626	0.663996	0.85786	0.772154	0.0756186
18S	823	U	343	1425	1768	0.619735	0	0.382749	962	3360	4322	0.0980698	0	0.0893299	263	578	841	1.78357	0.329538	0.641023	0.371034	0.22538
18S	824	C	555	1673	2228	0.233672	0	0.189481	1348	4326	5674	0.188264	0	0	341	2603	2944	0.232699	0	0	0.0631603	0.0893221
18S	825	A	389	1369	1758	0.600025	0	0.375143	1153	3758	4911	0.111482	0	0	297	2093	2390	0.036419	0	0.0351534	0.136766	0.169168
18S	826	A	447	985	1432	1.10443	0.134119	0.524985	1043	5219	6262	0.348415	0	0	322	2552	2874	0.0945121	0	0	0.174995	0.247481
18S	827	A	603	1626	2229	0.378301	0	0.274558	1097	5544	6641	0.425155	0	0	316	2740	3056	0.115258	0	0	0.0915195	0.129428
18S	828	G	982	2043	3025	0.0708857	0	0.0662139	1060	2630	3690	0.079596	0	0.0737461	422	3589	4011	0.321466	0	0	0.0466533	0.0331319
18S	829	C	347	4903	5250	0.347318	0	0	939	3596	4535	0.161185	0	0	229	4798	5027	0.459989	0	0	0	0
18S	830	A	266	3336	3602	0.0527215	0	0.0500944	299	2493	2792	0.310216	0.0105929	0.236832	153	3141	3294	0.135097	0	0	0.095642	0.101909
18S	831	G	99	4318	4417	0.144716	0	0	126	1983	2109	0.581896	0.0611056	0.367957	60	2717	2777	0.0318615	0	0	0.122652	0.173457
18S	832	G	137	4168	4305	0.111769	0	0	158	1155	1313	1.35782	0.213628	0.576066	42	2273	2315	0.088318	0	0.0811831	0.219083	0.254591
18S	833	C	285	6135	6420	0.439513	0	0	275	2184	2459	0.0645574	0	0.0606656	82	2091	2173	0.0466268	0	0.0445692	0.0350783	0.0256598
18S	834	C	956	3846	4802	0.227173	0	0	591	1703	2294	0.0125587	0	0.0124083	194	1958	2152	0.0708211	0	0	0.00413609	0.00584932
18S	835	C	2005	3618	5623	0.40227	0	0	1102	2332	3434	0.416471	0	0	368	1731	2099	0.20727	0	0	0	0
18S	836	G	993	1083	2076	0.666094	0.121337	0.399909	757	575	1332	0.516121	0.0637239	0.34059	151	400	551	1.65225	0.37377	0.623388	0.454629	0.121763
18S	837	A	734	960	1694	1.03125	0.132251	0.50784	441	1119	1560	0.231333	0	0.18797	158	479	637	0.866736	0.130151	0.464696	0.386835	0.141718
18S	838	G	996	352	1348	1.50303	0.204755	0.600662	1016	558	1574	0.233305	0	0.189268	175	380	555	0.783133	0.0463932	0.439633	0.409854	0.169266
18S	839	C	1750	443	2193	0.487836	0	0.327983	1245	595	1840	0.0740479	0	0.0689777	146	465	611	0.336238	0	0.251939	0.2163	0.1087
18S	840	C	1702	858	2560	0.233793	0	0.189551	1289	652	1941	0.00763817	0	0.00758415	79	582	661	0.00850957	0	0.00845042	0.0685287	0.0855767
18S	841	G	873	314	1187	1.81048	0.312429	0.644381	877	336	1213	0.701144	0.105711	0.41236	61	314	375	0.51581	0	0.340885	0.465875	0.129552
18S	842	C	2419	429	2848	0.128739	0	0.114091	869	328	1197	0.728557	0.201176	0.421686	85	208	293	0.622676	0.168603	0.38454	0.306773	0.137088
18S	843	C	5378	231	5609	0.459428	0	0	1767	470	2237	0.0870321	0	0	125	230	355	0.251436	0	0.20137	0.0671233	0.0949266
18S	844	U	3866	430	4296	0.245686	0	0	1186	1798	2984	0.32571	0	0	85	335	420	0.0210874	0	0	0	0
18S	845	G	4561	236	4797	0.335936	0	0	1622	1152	2774	0.243524	0	0	136	267	403	0.0160891	0	0.015873	0.00529101	0.00748261
18S	846	G	4340	293	4633	0.337839	0	0	1641	609	2250	0.0295671	0	0	148	252	400	0.0553062	0	0.0525318	0.0175106	0.0247637
18S	847	A	3172	258	3430	0.127407	0	0	1230	1218	2448	0.102572	0	0	148	190	338	0.313569	0	0.239253	0.0797509	0.112785
18S	848	U	3806	345	4151	0.348293	0	0	1240	1374	2614	0.127725	0	0	168	315	483	0.0427916	0	0	0	0
18S	849	A	1621	215	1836	0.438015	0.100787	0.304712	765	1162	1927	0.241038	0.0276137	0.194304	80	186	266	0.926509	0.194273	0.481863	0.32696	0.118445
18S	850	C	717	365	1082	1.12573	0.235975	0.529804	311	1345	1656	0.47871	0.119034	0.323867	58	229	287	0.937461	0.227216	0.484729	0.446133	0.088392
18S	851	C	660	551	1211	0.665695	0.00178574	0.399848	502	1715	2217	0.125218	0	0.111328	102	494	596	0.00638377	0	0	0.170392	0.168495
18S	852	G	452	252	704	1.64429	0.160956	0.62216	494	1574	2068	0.28259	0.00942274	0.22041	124	736	860	0.264834	0	0	0.280857	0.257567
18S	853	C	489	273	762	1.37026	0.0129674	0.578426	982	1580	2562	0.109017	0	0.0983353	247	559	806	0.0950434	0	0	0.225587	0.252704
18S	854	A	564	199	763	1.3611	0.0472347	0.576788	1945	1300	3245	0.0816355	0	0	412	388	800	0.0281731	0	0.0274345	0.201407	0.26567
18S	855	G	548	162	710	1.78544	0.279933	0.641313	1534	489	2023	0.716326	0.143682	0.41748	234	258	492	1.06196	0.132276	0.515531	0.524775	0.091613
18S	856	C	1096	326	1422	0.528867	0.0626935	0.34608	2486	435	2921	0.280789	0.0320797	0.21929	646	234	880	0.29686	0	0.229107	0.264826	0.057595
18S	857	U	1513	838	2351	0.0258409	0	0	3557	1207	4764	0.20427	0	0	877	405	1282	0.0581796	0	0	0	0
18S	858	A	1752	1073	2825	0.0439687	0	0	4029	366	4395	0.0214033	0	0.0209595	962	188	1150	0.351173	0	0.260069	0.0936763	0.117968
18S	859	G	2577	1897	4474	0.323647	0	0	5003	335	5338	0.0567376	0	0	1370	147	1517	0.180976	0	0.153329	0.0511095	0.0722798
18S	860	G	1719	1070	2789	0.268562	0	0.211766	4186	331	4517	0.218745	0	0.179516	1220	219	1439	0.409591	0	0.290718	0.227333	0.0467133
18S	861	A	3390	2180	5570	0.403965	0	0	5988	752	6740	0.215144	0	0	2447	203	2650	0.253221	0	0	0	0
18S	862	A	3043	1032	4075	0.0597454	0	0	4840	917	5757	0.0338601	0	0	2280	92	2372	0.086337	0	0	0	0
18S	863	U	945	960	1905	1.29694	0.132614	0.564767	2570	731	3301	0.811182	0	0.447949	1078	83	1161	1.09293	0	0.522417	0.511711	0.0482878
18S	864	A	3806	2852	6658	0.412346	0	0	9768	1716	11484	0.569458	0	0	5352	163	5515	0.644829	0	0	0	0
18S	865	A	2988	3865	6853	0.411134	0	0	8451	2074	10525	0.530833	0	0	3982	112	4094	0.485877	0	0	0	0
18S	866	U	1583	1638	3221	0.375195	0	0.272892	4184	1108	5292	0.0192099	0	0	2616	64	2680	0.204149	0	0	0.090964	0.128642
18S	867	G	97	104	201	23.0021	0.88658	0.958535	410	17	427	11.558	0.775144	0.920541	215	5	220	9.24268	0.689414	0.902768	0.927281	0.0232602
18S	868	G	2378	3562	5940	0.298079	0	0	2096	1044	3140	0.446836	0	0.308905	1666	181	1847	0.00239899	0	0.00239454	0.103766	0.145058
18S	869	A	1767	4161	5928	0.317663	0	0	3399	1102	4501	0.129133	0	0	1745	199	1944	0.165975	0	0	0	0
18S	870	A	1471	1538	3009	0.417619	0	0.294661	1743	1316	3059	0.223424	0	0.182671	1013	134	1147	0.344435	0	0.256359	0.244564	0.0464744
18S	871	U	1339	4191	5530	0.35479	0	0	2090	2120	4210	0.314196	0	0	1048	152	1200	0.0282172	0	0	0	0
18S	872	A	761	3633	4394	0.25885	0	0	698	2018	2716	0.112534	0	0	427	128	555	0.755975	0	0.430957	0.143652	0.203155
18S	873	G	971	3346	4317	0.313695	0	0	950	1176	2126	0.0212715	0	0.020838	584	94	678	0.195565	0	0.163777	0.0615385	0.0727926
18S	874	G	504	4241	4745	0.431409	0	0	735	435	1170	0.89592	0.184472	0.472765	460	102	562	0.46489	0	0.31774	0.263502	0.196779
18S	875	A	286	892	1178	1.19304	0.271477	0.544222	455	344	799	1.60076	0.298199	0.615794	261	66	327	1.41463	0.174429	0.586599	0.582205	0.0293839
18S	876	C	203	392	595	2.62647	0.411308	0.724585	546	655	1201	0.528406	0.00914727	0.345912	268	88	356	1.12048	0.158406	0.529107	0.533202	0.15462
18S	877	C	204	308	512	2.67212	0.330581	0.728065	853	704	1557	0.109385	0	0.098657	375	134	509	0.5422	0.00698161	0.352023	0.392915	0.258576
18S	878	G	176	192	368	3.23592	0.279522	0.764413	576	294	870	1.10061	0.150175	0.524235	309	142	451	0.946731	0.196524	0.486872	0.59184	0.122977
18S	879	C	180	239	419	2.27442	0	0.695108	1347	411	1758	0.122165	0	0.108921	602	193	795	0.273074	0	0.214711	0.33958	0.255079
18S	880	G	364	270	634	0.95608	0	0.489167	1286	379	1665	0.463866	0	0.317007	882	190	1072	0.0897277	0	0.08241	0.296195	0.166709
18S	881	G	581	322	903	0.402839	0	0.287387	1572	227	1799	0.778389	0	0.43783	1155	101	1256	0.0960576	0	0.0877029	0.270973	0.143409
18S	882	U	753	205	958	0.703974	0	0.41339	1687	362	2049	1.05441	0.0807822	0.513365	1303	81	1384	0.213791	0	0.17624	0.367665	0.141378
18S	883	U	1087	136	1223	0.748448	0	0.428264	2003	387	2390	1.29207	0.186799	0.563816	1570	87	1657	0.263986	0	0.208952	0.400344	0.146212
18S	884	C	1549	138	1687	0.638553	0	0.389846	3536	792	4328	0.522143	0.0444396	0.343083	1926	102	2028	0.18373	0	0.155278	0.296069	0.101369
18S	885	U	1903	401	2304	0.541171	0	0.351242	4546	1467	6013	0.298806	0.00256862	0.230092	2394	258	2652	0.00280605	0	0.00279925	0.194711	0.144434
18S	886	A	1963	452	2415	0.866832	0.143322	0.464436	4991	3121	8112	0.115677	0	0.103695	2403	281	2684	0.141349	0	0.123884	0.230672	0.165502
18S	887	U	2932	1717	4649	0.071859	0	0.0670549	6258	5560	11818	0.191422	0	0	2408	681	3089	0.0804675	0	0.074497	0.047184	0.0335022
18S	888	U	4155	1770	5925	0.0761484	0	0	8541	5824	14365	0.296425	0	0	2771	1487	4258	0.162532	0	0	0	0
18S	889	U	4985	2419	7404	0.204105	0	0	9320	8004	17324	0.398147	0	0	2905	3334	6239	0.427359	0	0	0	0
18S	890	U	6532	2289	8821	0.304217	0	0	10066	5431	15497	0.296031	0	0	2604	1364	3968	0.000954621	0	0.00095395	0.000317983	0.000449696
18S	891	G	5788	4956	10744	0.440661	0	0	9133	5606	14739	0.271674	0	0	1973	1567	3540	0.127713	0	0.113278	0.0377594	0.0533999
18S	892	U	6528	4927	11455	0.492691	0	0	8599	7383	15982	0.374545	0	0	2064	3329	5393	0.319971	0	0	0	0
18S	893	U	3695	2482	6177	0.0137333	0	0	1477	4426	5903	0.737929	0.136745	0.424644	1392	2540	3932	0.0731164	0	0	0.141548	0.200179
18S	894	G	2096	2987	5083	0.109778	0	0.0989364	1077	6423	7500	0.186938	0	0.157514	1696	3471	5167	0.373802	0	0	0.0854834	0.0650045
18S	895	G	1831	3624	5455	0.095257	0	0	2733	5594	8327	0.0937587	0	0	502	2983	3485	0.0970103	0	0	0	0
18S	896	U	1015	3058	4073	0.0583892	0	0.0551808	1987	3880	5867	0.0966182	0	0.0881193	352	2593	2945	0.0586973	0	0	0.0477667	0.0363545
18S	897	U	638	680	1318	1.8648	0.294964	0.651107	1146	1334	2480	1.24145	0.186864	0.55396	256	884	1140	1.35261	0.279628	0.575155	0.593407	0.0417076
18S	898	U	611	966	1577	0.818497	0	0.450252	1112	1495	2607	0.694355	0	0.409898	337	882	1219	0.980656	0.133555	0.495322	0.451824	0.0348919
18S	899	U	449	483	932	1.32042	0.158336	0.569307	811	1289	2100	0.629182	0.026466	0.386308	267	515	782	1.77175	0.274428	0.639511	0.531709	0.106734
18S	900	C	198	343	541	2.29258	0.252268	0.696677	434	1448	1882	0.629049	0	0.386271	116	842	958	1.11302	0.107312	0.527004	0.536651	0.126906
18S	901	G	949	247	1196	0.167576	0	0.143628	1472	1040	2512	0.00733519	0	0	397	2112	2509	0.322975	0	0	0.0478759	0.0677068
18S	902	G	391	353	744	0.578747	0	0.366898	729	1263	1992	0.0647823	0	0.0608696	222	1270	1492	0.178358	0	0.151448	0.193072	0.128356
18S	903	A	200	298	498	1.09497	0.224789	0.523166	365	899	1264	0.542345	0.100011	0.351817	117	1555	1672	0.0139271	0	0.0137439	0.296242	0.211651
18S	904	A	238	327	565	0.832489	0.192917	0.454733	308	892	1200	0.645249	0.0956041	0.392388	189	1388	1577	0.0923954	0	0.0846297	0.310583	0.161788
18S	905	C	217	977	1194	0.170563	0	0	256	1030	1286	0.7789	0	0.438046	130	1651	1781	0.0311261	0	0	0.146015	0.206497
18S	906	U	177	1033	1210	0.121644	0	0	238	2537	2775	0.121734	0	0	161	2518	2679	0.362438	0	0	0	0
18S	907	G	193	1063	1256	0.0321754	0	0	224	796	1020	2.00231	0.266161	0.66714	151	2305	2456	0.256338	0	0	0.22238	0.314493
18S	908	A	108	1201	1309	0.0976675	0	0.0890392	170	1891	2061	0.669657	0.0299104	0.401191	120	1786	1906	0.00370565	0	0	0.16341	0.172021
18S	909	G	118	1115	1233	0.373735	0	0.272218	233	1747	1980	0.938045	0.133829	0.484142	124	1289	1413	0.393336	0	0.282442	0.346267	0.0975815
18S	910	G	97	965	1062	0.952106	0.134904	0.487968	236	2958	3194	0.323923	0	0.244727	143	647	790	1.56279	0.299634	0.610101	0.447599	0.15187
18S	911	C	62	1513	1575	0.469938	0.0682796	0.319837	143	8023	8166	0.49253	0	0	69	1241	1310	0.487711	0	0.327995	0.215944	0.152732
18S	912	C	74	1617	1691	0.457473	0.00821388	0.314008	164	6075	6239	0.251168	0	0	67	2256	2323	0.2357	0	0	0.104669	0.148025
18S	913	A	64	2786	2850	0.104053	0	0	154	6832	6986	0.31204	0	0	62	2841	2903	0.439229	0	0	0	0
18S	914	U	50	4397	4447	0.413829	0	0	153	7626	7779	0.34983	0	0	78	2733	2811	0.447957	0	0	0	0
18S	915	G	49	3793	3842	0.243383	0	0	163	3839	4002	0.394648	0	0.283024	49	1727	1776	0.109942	0	0	0.0943414	0.133419
18S	916	A	60	5160	5220	0.436672	0	0	179	5579	5758	0.0475893	0	0	73	1234	1307	0.19774	0	0.1652	0.0550667	0.077876
18S	917	U	56	3513	3569	0.0912076	0	0	142	5136	5278	0.03178	0	0.0308068	55	1003	1058	0.440436	0.00672662	0.305967	0.112258	0.137549
18S	918	U	24	1320	1344	1.61639	0.308419	0.61797	123	3062	3185	0.657805	0.0998136	0.396868	57	493	550	1.68808	0.308629	0.628412	0.54775	0.106775
18S	919	A	27	2693	2720	0.210225	0	0.17376	93	4673	4766	0.00771741	0	0	43	1211	1254	0.0122532	0	0	0.05792	0.0819113
18S	920	A	33	3405	3438	0.11715	0	0	125	6739	6864	0.410085	0	0	80	1181	1261	0.165302	0	0	0	0
18S	921	G	33	3897	3930	0.315682	0	0	165	3925	4090	0.0565089	0	0	72	953	1025	0.114912	0	0	0	0
18S	922	A	37	3879	3916	0.389104	0	0	96	5271	5367	0.380789	0	0	72	1131	1203	0.364609	0	0	0	0
18S	923	G	35	2995	3030	0.30834	0	0	205	3122	3327	0.0875568	0	0	58	658	716	0.00110026	0	0.00110059	0.000366862	0.000518822
18S	924	G	54	2218	2272	0.186572	0	0	264	2016	2280	0.163807	0	0.140804	84	545	629	0.0130511	0	0.0129032	0.0512358	0.0635531
18S	925	G	87	956	1043	0.678438	0.145679	0.404439	291	757	1048	1.28558	0.221542	0.56271	86	302	388	0.573093	0.0913736	0.364906	0.444018	0.0854653
18S	926	A	65	443	508	1.98066	0.3501	0.664942	210	702	912	1.17773	0.0943972	0.541078	73	200	273	1.01265	0.133534	0.504057	0.570026	0.0687966
18S	927	C	40	347	387	2.16438	0.258353	0.684539	91	732	823	0.845941	0	0.458572	56	215	271	0.790155	0.0250723	0.442298	0.52847	0.110558
18S	928	G	20	255	275	2.40845	0.147551	0.707364	59	343	402	2.2166	0.117983	0.689645	47	140	187	1.4948	0.159343	0.600446	0.665818	0.0467875
18S	929	G	26	189	215	2.32521	0	0.700242	65	185	250	3.37025	0.277083	0.771884	44	119	163	1.91091	0.263072	0.657843	0.709989	0.0470647
18S	930	C	36	146	182	2.19514	0.0227693	0.688202	119	357	476	1.07398	0.00424243	0.518359	103	151	254	0.995948	0.135576	0.499967	0.568843	0.084733
18S	931	C	47	193	240	1.21323	0.0860085	0.549202	140	264	404	1.66894	0.241853	0.625899	100	357	457	0.277584	0	0.217644	0.464248	0.177164
18S	932	G	249	226	475	0.163702	0	0.140928	769	272	1041	0.141491	0	0.124057	245	391	636	0.0352172	0	0.0340708	0.0996852	0.0469049
18S	933	G	229	319	548	0.12036	0	0.107605	670	314	984	0.455522	0	0.31318	301	247	548	0.427626	0.000136369	0.299919	0.240235	0.0939394
18S	934	G	294	67	361	0.952855	0.180612	0.48862	912	246	1158	0.441683	0.039833	0.30655	637	128	765	0.119118	0	0.106564	0.300578	0.156031
18S	935	G	830	48	878	0.145987	0	0	2231	109	2340	0.202634	0	0	1157	72	1229	0.265122	0	0	0	0
18S	936	G	923	34	957	0.115634	0	0	1625	124	1749	0.284978	0	0.221875	1049	40	1089	0.0958104	0	0	0.0739584	0.104593
18S	937	C	1266	40	1306	0.289195	0	0	2860	158	3018	0.195046	0	0	1729	80	1809	0.472634	0	0	0	0
18S	938	A	1334	52	1386	0.26633	0	0	2846	152	2998	0.0862917	0	0	1172	53	1225	0.156507	0	0	0	0
18S	939	U	968	69	1037	0.112695	0	0.101369	3245	168	3413	0.138915	0	0	1346	32	1378	0.269906	0	0	0.0337897	0.0477859
18S	940	U	776	55	831	0.503686	0.0777491	0.335235	3046	206	3252	0.0380879	0	0	986	35	1021	0.00687106	0	0.00683081	0.114022	0.156446
18S	941	C	1274	51	1325	0.0747025	0	0	3857	177	4034	0.234515	0	0	983	79	1062	0.0947737	0	0	0	0
18S	942	G	1249	46	1295	0.0467936	0	0	3225	190	3415	0.0874057	0	0	494	92	586	0.593564	0.097593	0.372875	0.124292	0.175775
18S	943	U	1601	77	1678	0.283059	0	0	3877	166	4043	0.253811	0	0	728	80	808	0.037797	0	0.0364639	0.0121546	0.0171892
18S	944	A	1368	37	1405	0.0811601	0	0	3600	168	3768	0.218726	0	0	543	61	604	0.328577	0	0.247623	0.082541	0.116731
18S	945	U	1714	39	1753	0.218288	0	0	3390	220	3610	0.200372	0	0	653	69	722	0.129737	0	0.114979	0.0383264	0.0542017
18S	946	U	1302	50	1352	0.140412	0	0.123204	2232	317	2549	0.147486	0	0.128573	602	99	701	0.239237	0	0.193274	0.148351	0.0318413
18S	947	G	491	40	531	2.38423	0.417036	0.704903	1077	145	1222	1.45762	0.340631	0.593299	255	52	307	2.13889	0.341707	0.682121	0.660108	0.0481478
18S	948	C	678	51	729	1.79668	0.320408	0.642748	1263	203	1466	0.996569	0.218618	0.499311	378	92	470	1.1514	0.198508	0.535716	0.559258	0.0608782
18S	949	G	1144	33	1177	0.872241	0.17449	0.466092	1970	58	2028	0.389519	0.0207294	0.280426	518	28	546	0.948609	0.13167	0.48727	0.411263	0.0929189
18S	950	C	2394	19	2413	0.00937126	0	0	2338	64	2402	0.13153	0	0.116284	1238	24	1262	0.178877	0	0	0.0387612	0.0548166
18S	951	C	3478	23	3501	0.216581	0	0	3250	101	3351	0.230526	0	0	1957	52	2009	0.502327	0	0	0	0
18S	952	G	2937	28	2965	0.173125	0	0.147618	3532	63	3595	0.287869	0	0	2127	63	2190	0.529139	0	0	0.0492061	0.069588
18S	953	C	3118	39	3157	0.218419	0	0.179311	3138	98	3236	0.192133	0	0	1335	102	1437	0.217548	0	0	0.0597703	0.0845279
18S	954	U	4836	80	4916	0.176176	0	0	3335	361	3696	0.281721	0	0	1283	138	1421	0.178629	0	0	0	0
18S	955	A	2966	129	3095	0.481848	0	0.325238	1940	408	2348	0.264689	0	0.209363	528	121	649	1.12352	0.0566249	0.529468	0.354689	0.132331
18S	956	G	4949	174	5123	0.104673	0	0	1861	403	2264	0.373461	0.033686	0.272	562	179	741	0.903145	0.058964	0.47489	0.248963	0.194556
18S	957	A	6911	266	7177	0.37801	0	0	1787	510	2297	0.421366	0.0610445	0.296542	525	173	698	1.05576	0.10469	0.51392	0.270154	0.210635
18S	958	G	10165	310	10475	0.612788	0	0	2508	423	2931	0.181476	0	0.153646	1033	283	1316	0.0368008	0	0.0355206	0.0630554	0.0656779
18S	959	G	3659	219	3878	0.194626	0	0.162953	1712	482	2194	0.686581	0.139227	0.407194	507	325	832	0.685021	0.013733	0.406825	0.325658	0.115049
18S	960	U	3530	380	3910	0.102182	0	0.0927302	1951	1080	3031	0.232329	0	0.188579	469	1025	1494	0.119755	0	0	0.0937697	0.0769906
18S	961	G	3005	279	3284	0.235961	0	0.19096	2247	2577	4824	0.191634	0	0	446	2774	3220	0.644451	0	0	0.0636534	0.0900196
18S	962	A	2574	302	2876	0.449253	0	0.310064	2074	2509	4583	0.0290673	0	0	394	1061	1455	0.0394918	0	0	0.103355	0.146165
18S	963	A	2539	410	2949	0.32478	0	0.24522	2912	2086	4998	0.0300682	0	0	674	827	1501	0.0650688	0	0	0.0817401	0.115598
18S	964	A	2757	464	3221	0.0746948	0	0.0695234	3727	3554	7281	0.34504	0	0	971	574	1545	0.101631	0	0	0.0231745	0.0327736
18S	965	U	1166	446	1612	0.96252	0.0499723	0.490606	1646	2583	4229	0.210142	0	0.173685	634	421	1055	0.313479	0	0.238835	0.301042	0.136655
18S	966	U	604	166	770	3.0168	0.304527	0.751288	1219	1834	3053	0.720487	0	0.418849	306	87	393	2.59416	0.400859	0.722281	0.630806	0.150344
18S	967	C	2219	600	2819	0.0415918	0	0	3714	4097	7811	0.408193	0	0	876	581	1457	0.150434	0	0	0	0
18S	968	U	1761	6325	8086	0.752909	0	0	3273	5569	8842	0.505301	0	0	834	670	1504	0.23715	0	0	0	0
18S	969	U	1204	1803	3007	0.172795	0	0	1967	5102	7069	0.382293	0	0	491	767	1258	0.0330774	0	0	0	0
18S	970	G	692	637	1329	0.901253	0	0.474219	832	1916	2748	0.663486	0.0378116	0.39894	232	807	1039	0.181581	0	0.153802	0.34232	0.136799
18S	971	G	540	1546	2086	0.240515	0	0.193958	588	551	1139	2.96385	0.407421	0.747886	192	681	873	0.441165	0	0.30636	0.416068	0.239076
18S	972	A	339	403	742	2.84184	0.00538018	0.739967	602	1100	1702	1.54185	0.190309	0.606726	126	522	648	1.01109	0.137802	0.503144	0.616612	0.0969353
18S	973	C	259	391	650	3.89244	0.310157	0.795853	440	1629	2069	1.06768	0.120409	0.516487	110	1009	1119	0.201042	0	0.167514	0.493285	0.257042
18S	974	C	499	1361	1860	0.822957	0	0.451574	981	3314	4295	0.126071	0	0	218	1668	1886	0.315274	0	0	0.150525	0.212874
18S	975	G	1494	985	2479	0.420179	0	0.295948	1701	2286	3987	0.0990806	0	0	423	1864	2287	0.446732	0	0	0.0986492	0.139511
18S	976	G	947	1112	2059	0.961828	0.195899	0.490393	796	2868	3664	0.0398939	0	0	210	888	1098	0.305884	0	0.234399	0.241597	0.200267
18S	977	C	933	6588	7521	0.459129	0	0	800	5346	6146	0.456168	0	0	183	1309	1492	0.0423086	0	0	0	0
18S	978	G	1207	2785	3992	0.265618	0	0.209913	866	2941	3807	0.0183211	0	0	259	721	980	0.551614	0.0792213	0.355744	0.188552	0.146015
18S	979	C	2097	4321	6418	0.176331	0	0	1593	2460	4053	0.0780984	0	0	554	1178	1732	0.144579	0	0	0	0
18S	980	A	1423	6108	7531	0.271039	0	0	956	1813	2769	0.382964	0.0450054	0.276988	373	1209	1582	0.0665754	0	0	0.0923293	0.130573
18S	981	A	1654	6060	7714	0.271487	0	0	1040	3136	4176	0.168053	0	0	383	1062	1445	0.0261103	0	0	0	0
18S	982	G	1459	4754	6213	0.0595716	0	0	1100	2190	3290	0.0535535	0	0.0508459	571	1023	1594	0.180906	0	0	0.0169486	0.023969
18S	983	A	2213	5717	7930	0.293123	0	0	1818	1748	3566	0.0415164	0	0	1098	529	1627	0.209316	0	0	0	0
18S	984	C	1820	5338	7158	0.249779	0	0	1458	1691	3149	0.122198	0	0.108922	789	533	1322	0.00650038	0	0	0.0363074	0.0513464
18S	985	G	2472	2930	5402	0.0259444	0	0.0252929	1628	1193	2821	0.397441	0	0.284478	1296	204	1500	0.068199	0	0	0.103257	0.128558
18S	986	G	1420	1816	3236	0.772389	0.165281	0.435866	1671	491	2162	1.14925	0.149279	0.534837	478	305	783	1.08258	0.140467	0.520145	0.496949	0.0436072
18S	987	A	1212	1859	3071	0.799501	0.137074	0.444371	1497	542	2039	1.58575	0.291422	0.613382	326	190	516	2.49901	0.392687	0.7146	0.590784	0.111472
18S	988	C	1482	2160	3642	0.443593	0.00087261	0.307343	2565	850	3415	0.724014	0.142467	0.42003	687	293	980	1.00999	0.157788	0.50274	0.410037	0.0800829
18S	989	C	2074	1276	3350	0.576999	0.0505979	0.365953	4152	667	4819	0.311222	0.00212378	0.23739	889	355	1244	0.717412	0.126278	0.417924	0.340422	0.0758814
18S	990	A	2610	1763	4373	0.170767	0	0.145887	6794	1174	7968	0.142571	0	0	1463	370	1833	0.312995	0.019594	0.238482	0.128123	0.0981667
18S	991	G	4764	2445	7209	0.345552	0	0	7857	2140	9997	0.260989	0	0	2798	579	3377	0.250997	0	0	0	0
18S	992	A	6311	2248	8559	0.473714	0	0	10371	2801	13172	0.417883	0	0	3813	623	4436	0.412699	0	0	0	0
18S	993	G	2627	2266	4893	0.011068	0	0	6500	2819	9319	0.0985718	0	0	2775	569	3344	0.149982	0	0	0	0
18S	994	C	2947	1377	4324	0.0929891	0	0.0850958	6917	5011	11928	0.313626	0	0	2983	839	3822	0.254222	0	0	0.0283653	0.0401145
18S	995	G	3494	2082	5576	0.215725	0	0	3232	2892	6124	0.423902	0	0.297739	2123	781	2904	0.012599	0	0.0124464	0.103395	0.137516
18S	996	A	3539	1882	5421	0.235538	0	0	9138	2565	11703	0.334986	0	0	4579	527	5106	0.490838	0	0	0	0
18S	997	A	2341	1232	3573	0.11288	0	0.101456	7687	2126	9813	0.250114	0	0	3132	558	3690	0.306231	0	0	0.0338187	0.0478269
18S	998	A	1642	1393	3035	0.13629	0	0.119978	6196	2311	8507	0.224556	0	0	1833	446	2279	0.0453314	0	0.0433838	0.054454	0.0496024
18S	999	G	828	1046	1874	0.623164	0.100758	0.384046	2636	1048	3684	0.656252	0.104917	0.396292	685	218	903	1.38845	0.272486	0.581587	0.453975	0.0903738
18S	1000	C	868	568	1436	0.979641	0.142766	0.495032	2009	1312	3321	0.631397	0.0383354	0.3871	584	426	1010	0.870546	0.059325	0.465643	0.449258	0.0455609
18S	1001	A	1039	1357	2396	0.12384	0	0.110235	2001	1061	3062	0.553666	0	0.356436	637	385	1022	0.653448	0	0.395437	0.287369	0.126261
18S	1002	U	1163	1164	2327	0.133749	0	0.118015	2450	1441	3891	0.105518	0	0.0954692	661	425	1086	0.4221	0	0.297006	0.170164	0.0901625
18S	1003	U	633	928	1561	0.85069	0.030719	0.45982	1232	940	2172	0.873089	0.00881793	0.466237	369	236	605	1.40959	0.0543698	0.585392	0.503817	0.0577423
18S	1004	U	150	321	471	5.76222	0.645274	0.852387	478	416	894	3.44658	0.472052	0.775303	248	112	360	3.00243	0.434718	0.750671	0.792787	0.0433264
18S	1005	G	684	1358	2042	0.568211	0.0230517	0.362444	1322	418	1740	1.20489	0.263517	0.546605	390	215	605	1.45429	0.320178	0.592949	0.500666	0.0995521
18S	1006	C	2637	430	3067	0.129009	0	0.114301	3088	460	3548	0.127078	0	0.112778	1354	204	1558	0.0130853	0	0.0129245	0.0800011	0.0474344
18S	1007	C	5098	432	5530	0.360323	0	0	4689	347	5036	0.138994	0	0	1891	495	2386	0.281655	0	0	0	0
18S	1008	A	3631	1360	4991	0.23105	0	0	3900	398	4298	0.138174	0	0.121425	1625	280	1905	0.0342311	0	0.0331149	0.0515132	0.0512501
18S	1009	A	6546	1111	7657	0.497783	0	0	6124	531	6655	0.227506	0	0	2875	146	3021	0.298945	0	0	0	0
18S	1010	G	3430	937	4367	0.0238477	0	0.0232974	5364	501	5865	0.0332746	0	0	2070	219	2289	0.0698059	0	0.0652777	0.029525	0.0270109
18S	1011	A	2866	325	3191	0.533883	0.0458827	0.348131	5434	373	5807	0.0539371	0	0.0511851	2035	191	2226	0.209849	0	0.173515	0.190944	0.121852
18S	1012	A	4799	295	5094	0.0506183	0	0	6857	482	7339	0.128171	0	0	2728	190	2918	0.0191961	0	0	0	0
18S	1013	U	3912	486	4398	0.140161	0	0.122955	8075	645	8720	0.259427	0	0	3118	247	3365	0.0985806	0	0	0.040985	0.0579616
18S	1014	G	1742	1938	3680	0.355275	0.0242344	0.262195	4485	2683	7168	0.0669906	0	0	2348	409	2757	0.166248	0	0.142594	0.134929	0.107178
18S	1015	U	2432	3748	6180	0.23407	0	0	6869	1911	8780	0.228691	0	0	3781	581	4362	0.258805	0	0	0	0
18S	1016	U	1637	3327	4964	0.04207	0	0	3446	2210	5656	0.326317	0	0.246065	2467	874	3341	0.0609183	0	0.0574365	0.101167	0.105107
18S	1017	U	1535	4010	5545	0.155041	0	0	1893	3716	5609	0.363329	0.0145124	0.266536	1532	1649	3181	0.184768	0	0.155995	0.140844	0.109339
18S	1018	U	1079	3875	4954	0.0378271	0	0	815	6886	7701	0.01935	0	0	1083	2772	3855	0.00200265	0	0	0	0
18S	1019	C	1288	3682	4970	0.0698026	0	0	890	5037	5927	0.320091	0	0.242508	1193	3207	4400	0.129314	0	0	0.0808358	0.114319
18S	1020	A	1517	1832	3349	0.404299	0.0618517	0.287962	907	4427	5334	0.488189	0.0632704	0.328084	1699	1397	3096	0.322455	0.0273382	0.24389	0.286645	0.0343844
18S	1021	U	1758	3836	5594	0.224486	0	0	874	8994	9868	0.251197	0	0	1802	2814	4616	0.134895	0	0	0	0
18S	1022	U	1336	3547	4883	0.140354	0	0	755	12886	13641	0.498782	0	0	1527	3945	5472	0.293932	0	0	0	0
18S	1023	A	1060	2968	4028	0.0264361	0	0.0257615	716	6739	7455	0.00403851	0	0	1305	3540	4845	0.195389	0	0	0.00858716	0.0121441
18S	1024	A	1250	2523	3773	0.0500029	0	0.0476337	758	6605	7363	0.0238925	0	0	1366	2481	3847	0.0189507	0	0.018603	0.0220789	0.0196011
18S	1025	U	926	2244	3170	0.16407	0	0.140983	623	6528	7151	0.0746442	0	0	1037	1702	2739	0.376298	0	0.273486	0.138156	0.111668
18S	1026	C	1141	2237	3378	0.0292164	0	0.0283952	865	6608	7473	0.163313	0	0	1366	3334	4700	0.288232	0	0	0.00946507	0.0133856
18S	1027	A	1053	2016	3069	0.112125	0	0.10085	794	3668	4462	0.397914	0	0.284694	1451	2027	3478	0.0373511	0	0	0.128515	0.117861
18S	1028	A	1527	1975	3502	0.0906334	0	0	1125	4524	5649	0.0163186	0	0	1709	1680	3389	0.0784267	0	0	0	0
18S	1029	G	1014	2610	3624	0.102231	0	0	641	3700	4341	0.182233	0	0.154173	1128	1785	2913	0.0417982	0	0.0401344	0.0647692	0.0653069
18S	1030	A	1336	1990	3326	0.0528938	0	0.050251	718	3105	3823	0.348846	0	0.258676	1421	1000	2421	0.25757	0	0.204883	0.17127	0.0883463
18S	1031	A	24	23	47	82.8502	0.969911	0.98832	8	306	314	16.4248	0.862784	0.942782	26	21	47	67.3951	0.962709	0.985679	0.97226	0.0208721
18S	1032	C	1250	1904	3154	0.235827	0	0.190874	736	4284	5020	0.0167851	0	0.0165112	1286	1311	2597	0.19793	0	0.16528	0.124222	0.0768762
18S	1033	G	1173	1974	3147	0.341367	0	0.254552	707	3610	4317	0.292183	0	0.226156	1047	1690	2737	0.312872	0	0.238378	0.239695	0.0116299
18S	1034	A	1721	1809	3530	0.331301	0	0.248908	803	4233	5036	0.213985	0	0.176296	1554	1013	2567	0.611643	0	0.379607	0.26827	0.0841231
18S	1035	A	3121	4089	7210	0.279984	0	0	1721	4741	6462	0.0388485	0	0.0374013	3321	1457	4778	0.0375578	0	0.0362056	0.0245356	0.0173562
18S	1036	A	2616	5251	7867	0.229704	0	0	1559	7495	9054	0.202822	0	0	2401	2726	5127	0.217713	0	0.178817	0.0596057	0.0842952
18S	1037	G	1826	3149	4975	0.47481	0	0.321991	976	5161	6137	0.331883	0	0.249214	2065	1185	3250	1.40726	0.180291	0.584664	0.385289	0.144076
18S	1038	U	2438	2716	5154	0.61659	0.0531846	0.38146	1311	7297	8608	2.71034e-05	0	0	2937	1517	4454	1.15175	0.234945	0.535319	0.305593	0.225031
18S	1039	C	4725	1430	6155	0.397107	0	0.284268	2557	8707	11264	0.254849	0	0	7759	4319	12078	0.202247	0	0	0.094756	0.134005
18S	1040	G	4111	4790	8901	0.0395904	0	0	3785	7273	11058	0.242779	0	0	5848	3419	9267	0.156329	0	0.135207	0.0450689	0.0637371
18S	1041	G	10217	5536	15753	0.48918	0	0	8883	4743	13626	0.415631	0	0	15751	2124	17875	0.412172	0	0	0	0
18S	1042	A	12335	2692	15027	0.473486	0	0	9478	2689	12167	0.36508	0	0	17656	1791	19447	0.450306	0	0	0	0
18S	1043	G	9061	4704	13765	0.450266	0	0	6651	1443	8094	0.0712429	0	0	12637	4419	17056	0.353797	0	0	0	0
18S	1044	G	8132	3242	11374	0.361149	0	0	7330	468	7798	0.108094	0	0	18571	3982	22553	0.546642	0	0	0	0
18S	1045	U	2302	43	2345	2.235	0.35508	0.690972	1909	212	2121	2.23395	0.448767	0.690881	4975	222	5197	1.24617	0.231054	0.554845	0.645566	0.0641493
18S	1046	U	1742	73	1815	2.74919	0.365702	0.733383	1570	273	1843	2.25295	0.370241	0.692702	4039	140	4179	1.5471	0.220969	0.607453	0.677846	0.0524729
18S	1047	C	2792	2811	5603	0.0293659	0	0	3811	865	4676	0.0499275	0	0.047563	6618	1657	8275	0.114216	0	0.102519	0.0500275	0.0418897
18S	1048	G	1851	1107	2958	0.541286	0	0.351268	3002	585	3587	0.178617	0	0.151584	5445	1144	6589	0.221979	0	0.181678	0.228177	0.0879017
18S	1049	A	1477	1028	2505	0.415421	0	0.293579	2420	888	3308	0.0728518	0	0.067924	5101	1243	6344	0.0497452	0	0.047395	0.136299	0.111529
18S	1050	A	1069	864	1933	0.405757	0	0.288746	2711	950	3661	0.165101	0	0	5057	1344	6401	0.153773	0	0	0.0962485	0.136116
18S	1051	G	1160	696	1856	0.19416	0	0.162665	2743	654	3397	0.125263	0	0	3424	1215	4639	0.0617146	0	0	0.0542216	0.0766809
18S	1052	A	514	520	1034	1.1886	0.0877313	0.543327	1123	856	1979	0.60596	0	0.377438	1730	585	2315	0.838942	0.159056	0.456316	0.459027	0.0677508
18S	1053	C	615	814	1429	0.593116	0	0.372463	1607	1109	2716	0.195776	0	0.163773	1015	1951	2966	0.329094	0	0.247671	0.261302	0.0857407
18S	1054	G	594	1165	1759	0.220013	0	0.18042	1566	1005	2571	0.256445	0	0.204167	852	1773	2625	0.341516	0	0.254647	0.213078	0.0309512
18S	1055	A	482	772	1254	1.00545	0.102863	0.501559	881	551	1432	1.53374	0.269323	0.605494	517	1043	1560	1.27993	0.16597	0.561549	0.556201	0.0425994
18S	1056	U	616	448	1064	1.6725	0.312655	0.626038	1060	458	1518	1.55382	0.304497	0.608587	611	721	1332	1.60744	0.248045	0.61666	0.617095	0.00713114
18S	1057	C	2528	1408	3936	0.200432	0	0	5929	874	6803	0.457352	0	0	2611	1225	3836	0.106736	0	0	0	0
18S	1058	A	1443	1190	2633	0.697655	0	0.411044	2700	726	3426	0.379039	0	0.274916	1646	1093	2739	0.623074	0	0.383971	0.356644	0.0588379
18S	1059	G	2159	1521	3680	0.457213	0	0.313817	4354	783	5137	0.000611998	0	0	2790	1042	3832	0.301049	0	0.231436	0.181751	0.132845
18S	1060	A	1657	1793	3450	0.8933	0.0859149	0.471894	2540	1057	3597	0.655491	0.0643408	0.396016	1777	843	2620	1.3619	0.163476	0.576706	0.481538	0.0740808
18S	1061	U	3982	3418	7400	0.0115495	0	0	5175	2237	7412	0.170393	0	0	4302	2469	6771	0.00382129	0	0.0038073	0.0012691	0.00179478
18S	1062	A	3107	2329	5436	0.569932	0.0258575	0.363072	3520	2021	5541	0.239402	0	0.193187	2827	1392	4219	0.845719	0.0202273	0.458264	0.338175	0.10964
18S	1063	C	6369	3685	10054	0.0959257	0	0	5073	3187	8260	0.140079	0	0	5842	3483	9325	0.123676	0	0	0	0
18S	1064	C	9467	8914	18381	0.520033	0	0	6581	4724	11305	0.385535	0	0	6842	10765	17607	0.540111	0	0	0	0
18S	1065	G	6717	5418	12135	0.178052	0	0	5093	3453	8546	0.134047	0	0	4828	3743	8571	0.197314	0	0.164813	0.0549378	0.0776938
18S	1066	U	5949	7524	13473	0.266099	0	0	4534	4828	9362	0.231558	0	0	3845	11482	15327	0.317942	0	0	0	0
18S	1067	C	7841	6507	14348	0.333523	0	0	4371	4372	8743	0.187994	0	0	4459	9050	13509	0.173575	0	0	0	0
18S	1068	G	3291	5273	8564	0.12603	0	0.111936	2084	3399	5483	0.323116	0	0.244242	1251	3048	4299	1.87105	0.27899	0.651749	0.335975	0.229726
18S	1069	U	3824	7301	11125	0.213491	0	0	2603	5171	7774	0.118325	0	0	1425	9122	10547	0.104966	0	0.0950027	0.0316676	0.0447847
18S	1070	A	2802	5560	8362	0.0348798	0	0	2356	4758	7114	0.0839432	0	0	1674	10964	12638	0.121824	0	0	0	0
18S	1071	G	859	4855	5714	0.220974	0	0.181008	758	3619	4377	0.421623	0.0523739	0.296626	503	17235	17738	0.461081	0	0	0.159211	0.122074
18S	1072	U	285	3834	4119	0.528482	0.0555305	0.345811	531	3048	3579	0.656741	0.0998882	0.396472	182	16966	17148	0.475443	0	0	0.247428	0.176176
18S	1073	U	250	2199	2449	1.3478	0.204396	0.574169	939	2262	3201	0.775009	0.12755	0.436699	190	8406	8596	0.0338361	0	0.0327324	0.347867	0.229792
18S	1074	C	1413	1422	2835	0.74931	0.0431189	0.428433	3310	3780	7090	0.300691	0	0	795	6482	7277	0.0874706	0	0.0804451	0.169626	0.185927
18S	1075	C	1672	1781	3453	0.2943	0	0.227432	2662	4415	7077	0.325845	0	0	719	3758	4477	0.683266	0.0772588	0.405971	0.211134	0.166137
18S	1076	G	1583	382	1965	1.13862	0.148539	0.532535	2325	2167	4492	0.059223	0	0.0559235	883	3433	4316	0.516161	0	0.340491	0.30965	0.195794
18S	1077	A	2016	352	2368	0.662952	0.0656014	0.398761	1723	1712	3435	0.358932	0	0.264184	912	1274	2186	1.6449	0.202344	0.622022	0.428322	0.147574
18S	1078	C	4771	485	5256	0.327045	0	0	2236	2081	4317	0.0568833	0	0.0538336	1906	1222	3128	0.445172	0	0.308109	0.120648	0.134365
18S	1079	C	5270	1496	6766	0.483094	0	0	2140	3426	5566	0.170333	0	0	1409	2344	3753	0.00861008	0	0	0	0
18S	1080	A	3617	879	4496	0.137148	0	0	1483	2680	4163	0.171296	0	0.146275	1033	1221	2254	0.61217	0.00268504	0.379823	0.175366	0.15642
18S	1081	U	2750	404	3154	0.323138	0	0.244279	1105	1798	2903	0.730349	0.139772	0.422166	700	1420	2120	0.725083	0.0772913	0.420432	0.362293	0.0834509
18S	1082	A	2850	799	3649	0.221781	0	0.181563	1021	2352	3373	0.493924	0.0985083	0.330688	335	2018	2353	0.588445	0.0537261	0.370553	0.294268	0.081339
18S	1083	A	2404	1044	3448	0.3784	0	0.274579	1277	3107	4384	0.150419	0	0.130778	235	2773	3008	0.208382	0	0.172495	0.192617	0.0604062
18S	1084	A	1928	991	2919	0.762207	0.143762	0.432614	1375	3874	5249	0.0180677	0	0	229	2334	2563	0.503545	0	0.334992	0.255869	0.185264
18S	1085	C	2204	3299	5503	0.0738534	0	0	2504	5610	8114	0.405792	0	0	410	6494	6904	0.493813	0	0	0	0
18S	1086	G	987	3245	4232	0.259753	0	0.206232	1201	4325	5526	0.104169	0	0	178	4755	4933	0.255907	0	0	0.068744	0.0972187
18S	1087	A	474	4985	5459	0.0123871	0	0	744	6132	6876	0.327761	0	0	163	6888	7051	0.527649	0	0	0	0
18S	1088	U	264	9167	9431	0.474154	0	0	382	6280	6662	0.329843	0	0	114	4510	4624	0.257682	0	0	0	0
18S	1089	G	83	5682	5765	0.0869349	0	0	145	4034	4179	0.0781074	0	0.0724647	52	1190	1242	1.89573	0.229459	0.654846	0.242437	0.293114
18S	1090	C	355	6589	6944	0.291989	0	0	515	4433	4948	0.166267	0	0	188	2822	3010	0.0385143	0	0.0370979	0.012366	0.0174881
18S	1091	C	498	6996	7494	0.387073	0	0	415	2075	2490	0.660226	0.123605	0.397768	97	3761	3858	0.282601	0	0	0.132589	0.18751
18S	1092	G	535	4434	4969	0.09186	0	0	469	1231	1700	1.30955	0.240159	0.56716	185	1299	1484	0.744205	0.0628499	0.426838	0.331332	0.241189
18S	1093	A	294	4547	4841	0.134777	0	0	391	1372	1763	1.16939	0.181895	0.539183	139	771	910	1.54819	0.205087	0.607826	0.382336	0.271801
18S	1094	C	359	900	1259	2.355	0.423308	0.702103	674	1275	1949	0.911783	0.140201	0.477056	196	761	957	1.05447	0.136336	0.513516	0.564225	0.0986243
18S	1095	C	394	623	1017	2.6974	0.421666	0.729734	738	1871	2609	0.438263	0.0434437	0.304798	163	1265	1428	0.262623	0	0.208114	0.414215	0.22657
18S	1096	G	339	803	1142	2.04056	0.303196	0.671306	1007	2452	3459	0.0807065	0	0.0746994	259	1269	1528	0.224206	0	0.183242	0.309749	0.259471
18S	1097	G	479	1154	1633	0.984564	0.110101	0.496264	1023	3456	4479	0.180064	0	0	327	1168	1495	0.228238	0	0.185927	0.227397	0.20471
18S	1098	C	517	2876	3393	0.122196	0	0	1645	3948	5593	0.337779	0	0	359	1496	1855	0.0849078	0	0	0	0
18S	1099	G	348	3125	3473	0.131226	0	0	1737	3497	5234	0.262963	0	0	395	1057	1452	0.198906	0	0.166002	0.055334	0.078254
18S	1100	A	629	3137	3766	0.168941	0	0	2419	2771	5190	0.23584	0	0	650	1429	2079	0.198942	0	0	0	0
18S	1101	U	733	3195	3928	0.149543	0	0	3080	3593	6673	0.424461	0	0	902	2133	3035	0.500827	0	0	0	0
18S	1102	G	385	2298	2683	0.340512	0	0.254087	1293	1459	2752	0.512604	0.0847151	0.33897	486	2232	2718	0.468951	0	0	0.197686	0.144016
18S	1103	C	288	3919	4207	0.156641	0	0	806	2009	2815	0.424096	0.0530994	0.297875	268	1557	1825	0.232025	0	0	0.0992915	0.140419
18S	1104	G	766	4539	5305	0.365081	0	0	1966	1076	3042	0.214649	0	0.176765	413	702	1115	0.170092	0	0.145477	0.107414	0.0770198
18S	1105	G	436	3393	3829	0.127421	0	0	1768	742	2510	0.390677	0	0.281006	301	271	572	1.04728	0.164957	0.511982	0.264329	0.209348
18S	1106	C	211	4939	5150	0.425156	0	0	2220	1465	3685	0.159574	0	0	197	202	399	1.567	0.224059	0.611035	0.203678	0.288045
18S	1107	G	321	2954	3275	0.122765	0	0	3040	928	3968	0.295023	0	0	258	124	382	1.189	0.0212773	0.54382	0.181273	0.256359
18S	1108	G	239	1233	1472	0.851377	0.104119	0.46003	1607	562	2169	0.236324	0	0.191222	167	162	329	0.900202	0	0.474497	0.375249	0.130261
18S	1109	C	393	2346	2739	0.169262	0	0	2603	570	3173	0.223136	0	0	249	168	417	0.0615364	0	0.0581001	0.0193667	0.0273887
18S	1110	G	276	469	745	1.85328	0.301526	0.649831	981	286	1267	1.04452	0.255337	0.511086	85	61	146	1.50128	0.224238	0.601842	0.587586	0.0575326
18S	1111	U	267	625	892	0.926863	0.0247138	0.481302	1499	1035	2534	0.0649967	0	0	158	109	267	0.11932	0	0.106957	0.196086	0.206351
18S	1112	U	206	1205	1411	0.00663362	0	0	1201	760	1961	0.238725	0	0.192797	105	214	319	0.128819	0	0	0.0642658	0.0908856
18S	1113	A	154	831	985	0.173687	0	0.148112	1031	667	1698	0.412203	0.0437723	0.292008	69	142	211	0.359906	0.010378	0.265576	0.235232	0.0625411
18S	1114	U	160	401	561	0.860004	0.0678836	0.462809	1060	775	1835	0.255689	0.00565617	0.203713	81	98	179	0.640679	0.112118	0.391823	0.352782	0.109319
18S	1115	U	112	424	536	0.82396	0.0236039	0.452204	1100	1098	2198	0.00901925	0	0.00894266	61	167	228	0.286608	0	0.223521	0.228223	0.180991
18S	1116	C	355	135	490	0.745825	0.0837465	0.427704	1419	894	2313	0.101018	0	0	107	126	233	0.226876	0	0.185568	0.204424	0.175118
18S	1117	C	575	179	754	0.103414	0	0.0938347	1641	1035	2676	0.258677	0	0	154	170	324	0.111111	0	0	0.0312782	0.0442341
18S	1118	C	887	266	1153	0.261852	0	0	1833	1322	3155	0.427873	0	0	163	231	394	0.267623	0	0	0	0
18S	1119	A	808	199	1007	0.121142	0	0	1782	1005	2787	0.377252	0	0	211	180	391	0.230357	0	0	0	0
18S	1120	U	959	117	1076	0.173548	0	0	1349	798	2147	0.213765	0	0	193	233	426	0.266797	0	0	0	0
18S	1121	G	600	95	695	0.426309	0	0.299191	625	222	847	1.02275	0.236126	0.505918	120	213	333	0.00462409	0	0.00461656	0.269908	0.2057
18S	1122	A	371	57	428	1.48645	0.253043	0.598382	273	172	445	2.64442	0.449599	0.726055	78	64	142	1.59285	0.360334	0.615986	0.646807	0.0564952
18S	1123	C	770	74	844	0.349507	0	0.259216	243	196	439	2.5198	0.394159	0.716355	123	141	264	0.511572	0.0118304	0.339284	0.438285	0.199324
18S	1124	C	1904	110	2014	0.443849	0	0	518	422	940	0.643901	0	0.391944	139	198	337	0.37643	0	0.274072	0.222005	0.164192
18S	1125	C	968	418	1386	0.0857166	0	0	603	553	1156	0.431048	0	0.301393	213	258	471	0.07008	0	0.0656204	0.122338	0.129414
18S	1126	G	728	96	824	0.737751	0.059833	0.42484	813	422	1235	0.602463	0	0.376151	372	76	448	0.355828	0	0.262875	0.354622	0.0678516
18S	1127	C	1083	252	1335	0.117423	0	0.105155	749	745	1494	0.57311	0	0.364472	254	125	379	0.937485	0.121913	0.484525	0.31805	0.158318
18S	1128	C	637	312	949	0.722246	0.107242	0.419619	527	812	1339	1.12583	0.184322	0.529781	215	239	454	0.841074	0.161159	0.457385	0.468928	0.0457082
18S	1129	G	1464	819	2283	0.304563	0	0	1034	976	2010	0.638367	0.139086	0.389754	552	417	969	0.0543184	0	0	0.129918	0.183732
18S	1130	G	950	1306	2256	0.273145	0	0	1270	2805	4075	0.143937	0	0	702	725	1427	0.323833	0	0	0	0
18S	1131	G	1036	796	1832	0.0731709	0	0	1632	3216	4848	0.199931	0	0	531	424	955	0.189168	0	0.159216	0.053072	0.0750551
18S	1132	C	1490	653	2143	0.187609	0	0	2423	4581	7004	0.398823	0	0	781	894	1675	0.305715	0	0	0	0
18S	1133	A	1801	544	2345	0.193725	0	0	3116	3140	6256	0.219931	0	0	1222	574	1796	0.298392	0	0	0	0
18S	1134	G	1005	424	1429	0.450148	0	0.310565	2662	2822	5484	0.0253884	0	0	867	410	1277	0.0901148	0	0.0827248	0.131097	0.13132
18S	1135	C	1068	448	1516	0.461291	0.0552906	0.315816	3024	2313	5337	0.0678344	0	0.0635363	1190	369	1559	0.0636895	0	0	0.126451	0.136391
18S	1136	U	697	480	1177	0.943945	0.203495	0.485794	2100	1418	3518	0.722759	0.126692	0.419605	796	218	1014	0.533782	0.108542	0.348241	0.41788	0.0561692
18S	1137	U	1318	532	1850	0.197371	0	0.164911	3213	2224	5437	0.0753851	0	0.0701126	1298	258	1556	0.0505887	0	0	0.0783413	0.0675757
18S	1138	C	2132	514	2646	0.199773	0	0	4153	4110	8263	0.345489	0	0	1498	190	1688	0.143135	0	0	0	0
18S	1139	C	2808	1123	3931	0.510953	0	0	4286	4652	8938	0.441628	0	0	1602	255	1857	0.270972	0	0	0	0
18S	1140	G	2111	340	2451	0.191925	0	0	4250	1624	5874	0.156189	0	0	1102	183	1285	0.0211249	0	0.0207037	0.00690122	0.0097598
18S	1141	G	3025	434	3459	0.48526	0	0	4874	982	5856	0.217538	0	0	1950	167	2117	0.471304	0	0	0	0
18S	1142	G	1595	461	2056	0.110376	0	0	3179	374	3553	0.238557	0	0.192653	1188	147	1335	0.192606	0	0	0.0642176	0.0908175
18S	1143	A	828	393	1221	0.484015	0.042219	0.326332	2911	431	3342	0.199255	0	0.166191	764	129	893	0.130388	0	0.115462	0.202662	0.0898672
18S	1144	A	487	269	756	1.27339	0.240621	0.560454	2182	422	2604	0.375018	0	0.272813	505	123	628	0.419837	0.0201721	0.296026	0.376431	0.130469
18S	1145	A	431	442	873	0.725693	0.0300483	0.420802	1482	316	1798	0.696998	0.0324704	0.410859	471	62	533	0.405764	0	0.289028	0.373563	0.0599129
18S	1146	C	146	342	488	1.69155	0.235708	0.628944	1228	467	1695	0.45585	0	0.313243	128	97	225	1.83491	0.285124	0.648267	0.530151	0.15358
18S	1147	C	150	833	983	0.123103	0	0.109709	1880	527	2407	0.171387	0	0	130	142	272	0.959463	0	0.490573	0.200094	0.210226
18S	1148	A	90	1048	1138	0.193171	0	0	1027	482	1509	0.176792	0	0.150317	100	125	225	0.848673	0.0364847	0.460173	0.203496	0.191591
18S	1149	A	62	1168	1230	0.331934	0	0	348	550	898	0.910666	0.163358	0.4769	66	162	228	0.525328	0	0.345392	0.274097	0.201115
18S	1150	A	61	1160	1221	0.372059	0	0	270	837	1107	0.463568	0.0124361	0.316934	98	173	271	0.165727	0	0.142616	0.153183	0.129603
18S	1151	G	41	622	663	0.188822	0	0.159033	252	866	1118	0.454563	0.0166212	0.3127	47	141	188	0.780306	0.088502	0.439605	0.303779	0.114717
18S	1152	U	42	603	645	0.166787	0	0.143135	180	882	1062	0.582649	0.0767867	0.368367	64	212	276	0.376013	0	0.273981	0.261828	0.092351
18S	1153	C	42	294	336	1.42697	0.248356	0.588683	258	803	1061	0.613999	0.0846977	0.380643	45	294	339	0.277516	0	0.217732	0.395686	0.151813
18S	1154	U	58	620	678	0.143446	0	0.125613	348	1331	1679	0.0338426	0	0.0327536	71	306	377	0.326367	0	0.246553	0.134973	0.0875336
18S	1155	U	54	603	657	0.207295	0	0.171918	425	2003	2428	0.248511	0	0	72	256	328	0.830733	0.146465	0.454525	0.208815	0.187384
18S	1156	U	57	407	464	1.0383	0	0.509934	428	2136	2564	0.193658	0	0	85	389	474	0.517918	0.0585365	0.341677	0.28387	0.212155
18S	1157	G	92	331	423	1.57558	0.220993	0.612298	698	1939	2637	0.125347	0	0	76	673	749	0.236874	0	0.191717	0.268005	0.255724
18S	1158	G	140	556	696	0.713869	0.0575514	0.416874	1230	890	2120	0.250071	0	0.200121	163	1141	1304	0.242265	0	0	0.205665	0.170233
18S	1159	G	58	1430	1488	0.0473248	0	0	815	571	1386	1.25385	0.263231	0.556493	79	820	899	0.305444	0	0.234177	0.263556	0.228135
18S	1160	U	11	1143	1154	0.567494	0	0.362239	293	2672	2965	0.184648	0	0.155912	11	1030	1041	0.249637	0	0.199921	0.239357	0.0887285
18S	1161	U	37	1357	1394	0.656965	0	0.396659	401	2914	3315	0.274782	0	0.215603	42	1269	1311	0.127939	0	0.113504	0.241922	0.117086
18S	1162	C	75	3208	3283	0.175301	0	0	242	4021	4263	0.148306	0	0.129179	45	1841	1886	0.135712	0	0	0.0430595	0.0608954
18S	1163	C	77	2651	2728	0.240019	0	0.193618	146	4070	4216	0.293136	0	0.226728	39	3515	3554	0.558609	0	0	0.140115	0.0999942
18S	1164	G	180	1421	1601	1.756	0.287763	0.6373	299	4508	4807	0.263228	0	0.208412	85	935	1020	0.917662	0.0542791	0.478776	0.441496	0.177066
18S	1165	G	563	4177	4740	0.0350043	0	0	1036	5263	6299	0.0138166	0	0.0136304	235	1271	1506	0.257067	0	0.204605	0.0727453	0.0934051
18S	1166	G	1685	2872	4557	0.145463	0	0.127015	2822	6079	8901	0.252007	0	0	482	1222	1704	0.107944	0	0.0974789	0.0748314	0.0542703
18S	1167	G	4822	2718	7540	0.289776	0	0	5685	6067	11752	0.440442	0	0	1569	1364	2933	0.41664	0	0	0	0
18S	1168	G	7152	1038	8190	0.323349	0	0	8477	3032	11509	0.431666	0	0	2209	738	2947	0.455586	0	0	0	0
18S	1169	G	6520	702	7222	0.179502	0	0	5365	958	6323	0.0946307	0	0.0864624	1358	379	1737	0.08458	0	0	0.0288208	0.0407587
18S	1170	A	11539	343	11882	0.532699	0	0	7599	1241	8840	0.287173	0	0	1639	163	1802	0.259148	0	0	0	0
18S	1171	G	3751	233	3984	0.619626	0.0131281	0.382633	3822	688	4510	0.392433	0	0.281878	558	88	646	1.06583	0.163611	0.516318	0.39361	0.0960242
18S	1172	U	6781	237	7018	0.137342	0	0	5936	869	6805	0.203293	0	0	796	152	948	0.220208	0	0.180624	0.0602079	0.0851469
18S	1173	A	4503	133	4636	0.317468	0	0.241008	3378	793	4171	0.195848	0	0.163806	460	84	544	0.945872	0.0810155	0.48655	0.297121	0.137604
18S	1174	U	2445	42	2487	1.40715	0.231035	0.584668	1264	503	1767	1.49039	0.26431	0.598593	175	43	218	3.18255	0.413335	0.761743	0.648334	0.0803931
18S	1175	G	6393	98	6491	0.211643	0	0	2068	656	2724	0.290442	0	0.225136	377	150	527	0.370097	0	0.270498	0.165211	0.118281
18S	1176	G	5663	64	5727	0.165567	0	0	2455	287	2742	0.112367	0	0.101049	483	52	535	0.196227	0	0.164295	0.0884479	0.0676623
18S	1177	U	3193	13	3206	0.370894	0	0.27061	1015	72	1087	1.49235	0.244639	0.598993	292	42	334	0.791443	0.153535	0.442528	0.437377	0.134111
18S	1178	U	6933	58	6991	0.477837	0	0	2158	238	2396	0.0446113	0	0	595	93	688	0.172472	0	0	0	0
18S	1179	G	3525	25	3550	0.00534122	0	0	1996	281	2277	0.136855	0	0	656	38	694	0.203949	0	0	0	0
18S	1180	C	3481	65	3546	0.125709	0	0	1485	262	1747	0.0462497	0	0.0442294	659	81	740	0.256395	0	0	0.0147431	0.0208499
18S	1181	A	2817	48	2865	0.0138714	0	0	1360	185	1545	0.165876	0	0.142355	594	42	636	0.0973661	0	0	0.0474516	0.0671067
18S	1182	A	1510	63	1573	0.545066	0.0151579	0.352923	954	439	1393	0.242221	0.0027024	0.195103	431	55	486	0.192334	0	0.161587	0.236538	0.0834268
18S	1183	A	1126	35	1161	0.734997	0.0246764	0.42384	1128	414	1542	0.0585296	0	0.0553271	549	40	589	0.0475706	0	0	0.159723	0.18812
18S	1184	G	838	30	868	1.02308	0.0277742	0.505992	1078	402	1480	0.110886	0	0.0998784	715	25	740	0.279307	0	0	0.201957	0.218818
18S	1185	C	454	48	502	1.73769	0.248044	0.635189	585	1110	1695	0.0480936	0	0	378	71	449	0.205136	0.0171674	0.170532	0.268574	0.268422
18S	1186	U	331	127	458	1.68252	0.146304	0.627726	488	762	1250	0.429505	0.0253056	0.300625	325	151	476	0.104542	0	0.0948276	0.34106	0.219426
18S	1187	G	248	210	458	1.43195	0.145813	0.589336	404	1257	1661	0.224569	0	0.183476	261	188	449	0.210395	0	0.174143	0.315652	0.193561
18S	1188	A	131	593	724	0.436935	0	0.304366	283	1387	1670	0.367884	0	0.269061	136	251	387	0.524341	0.019988	0.344562	0.305996	0.0308444
18S	1189	A	133	714	847	0.560757	0	0.359557	257	1272	1529	0.6961	0.100418	0.41057	121	401	522	0.220671	0	0.181062	0.317063	0.0983964
18S	1190	A	111	972	1083	0.744936	0	0.427139	254	1234	1488	0.969375	0.224949	0.492393	108	218	326	1.20849	0.244617	0.547962	0.489164	0.0493784
18S	1191	C	63	1163	1226	1.18302	0	0.542122	272	2181	2453	0.320787	0.0663952	0.242951	66	386	452	0.71452	0.181173	0.417284	0.400785	0.122692
18S	1192	U	52	1921	1973	0.728746	0	0.42167	209	4089	4298	0.214264	0	0	81	600	681	0.224796	0.0545224	0.183758	0.201809	0.172618
18S	1193	U	67	1632	1699	1.53786	0.217062	0.606107	299	5958	6257	0.444155	0	0	84	1029	1113	0.232914	0	0	0.202036	0.285722
18S	1194	A	49	1554	1603	2.19418	0.415128	0.687065	207	4132	4339	0.0749181	0	0	78	1205	1283	0.296738	0	0	0.229022	0.323885
18S	1195	A	39	6024	6063	0.113854	0	0	208	4229	4437	0.0202393	0	0	49	1322	1371	0.304203	0	0	0	0
18S	1196	A	70	9876	9946	0.436347	0	0	332	4395	4727	0.0234842	0	0	87	1138	1225	0.170274	0	0	0	0
18S	1197	G	503	11159	11662	0.492727	0	0	840	4878	5718	0.159216	0	0	167	1128	1295	0.189017	0	0	0	0
18S	1198	G	684	9043	9727	0.335417	0	0	1278	2991	4269	0.207838	0.0187069	0.172108	256	881	1137	0.0385667	0	0	0.0573692	0.0811323
18S	1199	A	571	8639	9210	0.288086	0	0	1506	2535	4041	0.282984	0.038003	0.22061	301	550	851	0.341523	0.111804	0.254802	0.15847	0.112922
18S	1200	A	1002	5677	6679	0.0145259	0	0.0143201	2311	2818	5129	0.0186485	0	0	460	499	959	0.21566	0.00146656	0.177554	0.0639579	0.0805367
18S	1201	U	1183	4884	6067	0.10759	0	0.0971532	2306	3988	6294	0.203654	0	0	550	468	1018	0.208745	0	0.172836	0.0899964	0.0707412
18S	1202	U	813	4843	5656	0.128209	0	0.113657	1925	3699	5624	0.0735723	0	0	478	598	1076	0.26808	0	0.211561	0.108406	0.0864493
18S	1203	G	889	4245	5134	0.126602	0	0.112394	3072	3130	6202	0.187943	0	0	649	397	1046	0.426701	0.0260539	0.299282	0.137226	0.123437
18S	1204	A	934	4007	4941	0.0271842	0	0.02647	2940	2251	5191	0.0444145	0	0	859	197	1056	0.509766	0.0777829	0.337857	0.121442	0.153409
18S	1205	C	840	2261	3101	0.517286	0.0837572	0.341001	1407	2353	3760	0.34518	0.0107971	0.256656	632	583	1215	0.426371	0.0804312	0.299092	0.298916	0.034434
18S	1206	G	2112	1298	3410	0.190358	0	0.159956	3629	1361	4990	0.0503952	0	0	1441	501	1942	0.111065	0	0	0.0533187	0.075404
18S	1207	G	2816	1425	4241	0.172958	0	0	4463	1307	5770	0.237635	0	0	1850	624	2474	0.306209	0	0	0	0
18S	1208	A	2773	1653	4426	0.308551	0	0	5724	534	6258	0.37342	0	0	2664	782	3446	0.52736	0	0	0	0
18S	1209	A	1530	1268	2798	0.00200865	0	0	1938	710	2648	0.482224	0.0392289	0.325421	1776	719	2495	0.329064	0	0	0.108474	0.153405
18S	1210	G	1681	710	2391	0.0112133	0	0.0110935	2161	557	2718	0.283004	0	0.220643	1245	601	1846	0.105294	0	0	0.0772454	0.101498
18S	1211	G	1677	811	2488	0.196625	0	0	3611	538	4149	0.29887	0	0	1831	669	2500	0.422582	0	0	0	0
18S	1212	G	418	203	621	2.24861	0.368804	0.692518	1910	215	2125	0.313918	0	0.239003	400	253	653	1.35644	0.254864	0.576005	0.502509	0.192302
18S	1213	C	682	158	840	1.28306	0	0.562285	2006	400	2406	0.00757513	0	0.00752128	593	143	736	0.920654	0.0508678	0.479683	0.34983	0.244386
18S	1214	A	936	71	1007	0.968507	0	0.492249	780	233	1013	1.28181	0.130095	0.561994	961	39	1000	0.311189	0	0.237514	0.430586	0.13946
18S	1215	C	216	62	278	7.64863	0.474692	0.884741	945	243	1188	0.818811	0	0.450399	153	39	192	6.19747	0.521255	0.861683	0.732274	0.199538
18S	1216	C	495	60	555	4.27362	0.393241	0.810653	1258	219	1477	0.578454	0	0.366626	304	56	360	3.13416	0.293207	0.758621	0.6453	0.198194
18S	1217	A	497	27	524	6.02131	0.620856	0.857809	529	149	678	3.175	0.336865	0.760747	302	37	339	3.95163	0.473213	0.798521	0.805692	0.0399486
18S	1218	C	2521	37	2558	0.571087	0.0495376	0.363588	495	248	743	3.09386	0.436775	0.75598	1123	59	1182	0.402912	0	0.28737	0.468979	0.205312
18S	1219	C	4257	65	4322	0.0372401	0	0.0359111	1956	258	2214	0.506526	0.0231282	0.336322	1656	129	1785	0.0130148	0	0	0.124078	0.150794
18S	1220	A	6583	45	6628	0.266147	0	0	3028	269	3297	0.0926589	0	0.0848248	2473	91	2564	0.286836	0	0	0.0282749	0.0399868
18S	1221	G	9443	152	9595	0.473418	0	0	4693	321	5014	0.235666	0	0	3518	91	3609	0.497331	0	0	0	0
18S	1222	G	9310	131	9441	0.433856	0	0	5584	802	6386	0.376628	0	0	4063	79	4142	0.559442	0	0	0	0
18S	1223	A	10296	144	10440	0.489129	0	0	7086	1713	8799	0.55659	0	0	3517	87	3604	0.483393	0	0	0	0
18S	1224	G	5037	110	5147	0.171225	0	0.146217	2600	1977	4577	0.0455245	0	0.0435513	1133	70	1203	0.781211	0.0297299	0.438789	0.209519	0.167448
18S	1225	U	4720	164	4884	0.233174	0	0.189116	2901	3144	6045	0.194952	0	0	1074	142	1216	0.705405	0.0378242	0.413828	0.200981	0.169153
18S	1226	G	5154	234	5388	0.0429311	0	0.0411712	3574	653	4227	0.180379	0	0.152845	1259	92	1351	0.410536	0	0.291202	0.16174	0.102268
18S	1227	G	4574	345	4919	0.0839318	0	0.0774473	3417	415	3832	0.295504	0	0.228146	1216	79	1295	0.36665	0	0.268435	0.191343	0.0821987
18S	1228	A	1612	384	1996	1.63094	0.292924	0.620025	1855	933	2788	0.842707	0.0909697	0.457409	888	73	961	0.821344	0	0.451213	0.509549	0.0781593
18S	1229	G	2415	189	2604	0.900734	0.114954	0.473983	2187	781	2968	0.697755	0.0358595	0.411068	578	65	643	1.75612	0.181573	0.637531	0.507527	0.0954472
18S	1230	C	4867	140	5007	0.107903	0	0	3542	4170	7712	0.430665	0	0	2024	156	2180	0.263213	0	0	0	0
18S	1231	C	5906	131	6037	0.280899	0	0	3938	2034	5972	0.236777	0	0	1642	177	1819	0.0259158	0	0	0	0
18S	1232	U	2171	30	2201	1.10769	0.131437	0.52566	1454	304	1758	1.7339	0.205255	0.634354	651	17	668	1.90721	0.227821	0.656365	0.60546	0.0571378
18S	1233	G	3675	1174	4849	0.11918	0	0	2121	1861	3982	0.175373	0	0.149238	888	619	1507	0.337091	0	0.252233	0.133824	0.103549
18S	1234	C	2858	2390	5248	0.202911	0	0	1835	5745	7580	0.428171	0	0	842	2696	3538	0.451496	0	0	0	0
18S	1235	G	4299	2399	6698	0.38822	0	0	2893	2172	5065	0.0620235	0	0	2226	1482	3708	0.44611	0	0	0	0
18S	1236	G	2747	3251	5998	0.29354	0	0	3371	2650	6021	0.21682	0	0	870	1741	2611	0.0926621	0	0	0	0
18S	1237	C	2143	1761	3904	0.120953	0	0.107927	1332	1870	3202	0.507836	0	0.336868	640	1514	2154	0.172452	0	0.147145	0.197313	0.0999705
18S	1238	U	1046	195	1241	2.57202	0.440249	0.720208	671	585	1256	2.87604	0.427782	0.742157	314	280	594	3.63725	0.510046	0.78464	0.749002	0.0267455
18S	1239	U	1861	1673	3534	0.18965	0	0.159454	1798	4613	6411	0.327157	0	0	796	2377	3173	0.17629	0	0	0.0531514	0.0751674
18S	1240	A	1289	2137	3426	0.210861	0	0.174184	1392	3248	4640	0.041143	0	0	585	2225	2810	0.0406222	0	0	0.0580612	0.082111
18S	1241	A	1137	2737	3874	0.0435814	0	0.0417717	1894	3538	5432	0.254922	0	0	550	1884	2434	0.0784303	0	0.0727541	0.0381752	0.0298104
18S	1242	U	875	4317	5192	0.314342	0	0	1411	4043	5454	0.311453	0	0	477	3362	3839	0.406233	0	0	0	0
18S	1243	U	613	4266	4879	0.304385	0	0	832	3514	4346	0.137835	0	0	309	3455	3764	0.415777	0	0	0	0
18S	1244	U	186	2407	2593	0.437304	0	0.304335	464	2007	2471	0.609637	0	0.378837	126	1961	2087	0.100702	0	0.0915291	0.258234	0.121739
18S	1245	G	227	3748	3975	0.0189302	0	0	777	1950	2727	0.505588	0.0279373	0.33589	146	2792	2938	0.266009	0	0	0.111963	0.15834
18S	1246	A	216	3928	4144	0.0269267	0	0	867	2556	3423	0.203897	0	0.169405	195	1577	1772	0.257392	0	0.204795	0.124733	0.0893753
18S	1247	C	104	4255	4359	0.0582416	0	0	519	2115	2634	0.714653	0.0644271	0.416884	85	994	1079	1.05402	0.135895	0.513382	0.310089	0.222777
18S	1248	U	138	128	266	19.1563	0.837112	0.950564	594	445	1039	3.78025	0.578755	0.790965	117	115	232	8.97515	0.738968	0.900138	0.880556	0.0666114
18S	1249	C	335	2177	2512	1.32056	0.121619	0.569166	1297	4090	5387	0.128916	0	0	259	1365	1624	0.304239	0	0.23338	0.267515	0.233611
18S	1250	A	376	5366	5742	0.0560005	0	0.0530395	1467	3743	5210	0.0386511	0	0	337	1280	1617	0.348654	0	0.258639	0.103893	0.111544
18S	1251	A	314	7570	7884	0.190814	0	0	1472	4322	5794	0.092691	0	0	393	1303	1696	0.327716	0	0.246936	0.0823121	0.116407
18S	1252	C	1187	4913	6100	0.136459	0	0.120091	3592	4935	8527	0.39757	0	0	1211	2666	3877	0.487095	0	0	0.0400303	0.0566113
18S	1253	A	1062	3704	4766	0.532956	0	0.347713	3394	5690	9084	0.442551	0	0	871	1558	2429	0.107279	0	0	0.115904	0.163913
18S	1254	C	3357	14049	17406	0.658039	0	0	4356	2930	7286	0.287129	0	0	1626	1651	3277	0.373846	0	0	0	0
18S	1255	G	1118	12273	13391	0.515795	0	0	1792	3293	5085	0.0551339	0	0.0522627	718	1967	2685	0.209845	0	0	0.0174209	0.0246369
18S	1256	G	864	7828	8692	0.212812	0	0	1387	3600	4987	0.0087989	0	0.00872388	433	3275	3708	0.476415	0	0	0.00290796	0.00411248
18S	1257	G	954	4588	5542	0.205098	0	0.170217	1667	2489	4156	0.160388	0	0.138248	544	1313	1857	0.0973747	0	0.0887778	0.132414	0.0335024
18S	1258	A	918	2890	3808	0.614139	0	0.380537	1493	1953	3446	0.317165	0.0179123	0.240847	539	481	1020	0.981532	0.185042	0.495585	0.372323	0.104159
18S	1259	A	583	2011	2594	1.16423	0.0356821	0.538037	915	1327	2242	0.851523	0.157403	0.460015	323	538	861	1.06985	0.139664	0.517163	0.505072	0.0329799
18S	1260	A	341	2602	2943	0.690561	0	0.408562	691	1900	2591	0.410224	0.0218126	0.290972	231	225	456	2.64996	0.352747	0.72646	0.475332	0.183949
18S	1261	C	1206	1290	2496	0.544218	0	0.352514	1307	1737	3044	0.0927094	0	0.0848691	633	340	973	0.467066	0	0.31859	0.251991	0.118982
18S	1262	C	2062	2409	4471	0.36929	0	0	1959	1295	3254	0.00492234	0	0.00489973	1140	829	1969	0.3885	0	0	0.00163324	0.00230975
18S	1263	U	1379	1773	3152	0.221958	0	0	1434	2607	4041	0.242328	0	0	870	527	1397	0.205087	0	0	0	0
18S	1264	C	1322	465	1787	0.266567	0	0.210557	1864	1367	3231	0.0569238	0	0	921	881	1802	0.448814	0	0	0.0701858	0.0992577
18S	1265	A	524	560	1084	0.912811	0.153654	0.477439	1245	790	2035	0.582738	0.0847987	0.368298	388	342	730	0.463475	0	0.316991	0.387576	0.0669061
18S	1266	C	453	676	1129	0.622724	0	0.383962	1787	908	2695	0.130205	0	0.115243	410	253	663	0.510977	0	0.338514	0.279239	0.117438
18S	1267	C	304	509	813	1.06634	0.0146755	0.516359	1946	1274	3220	0.0424333	0	0	313	408	721	0.363527	0	0.266879	0.261079	0.210843
18S	1268	C	215	1612	1827	0.212734	0	0	2992	1940	4932	0.385062	0	0	421	737	1158	0.211792	0	0	0	0
18S	1269	G	185	1405	1590	0.218493	0	0	1621	1060	2681	0.244121	0	0.196279	322	580	902	0.0364956	0	0	0.0654262	0.0925267
18S	1270	G	115	1277	1392	0.198253	0	0	1234	844	2078	0.664919	0.0243658	0.399486	178	595	773	0.0826156	0	0.0764023	0.158629	0.173144
18S	1271	C	435	342	777	0.477449	0	0.323439	2638	1469	4107	0.175582	0	0	347	185	532	0.583177	0.0301043	0.368796	0.230745	0.164209
18S	1272	C	15	8	23	51.3986	0.951348	0.981696	92	141	233	16.3754	0.866652	0.942679	15	17	32	26.8226	0.911998	0.965109	0.963161	0.015988
18S	1273	C	849	208	1057	0.100273	0	0.0912131	3330	1297	4627	0.197237	0	0	648	280	928	0.0787705	0	0	0.0304044	0.0429982
18S	1274	G	1269	240	1509	0.216365	0	0	4343	1516	5859	0.380781	0	0	913	336	1249	0.323893	0	0	0	0
18S	1275	G	778	337	1115	0.126593	0	0.112457	2208	1666	3874	0.0241204	0	0	451	583	1034	0.124187	0	0	0.0374858	0.0530129
18S	1276	A	558	352	910	0.486242	0.0455816	0.327404	2580	1981	4561	0.168637	0	0	408	413	821	0.168289	0	0.144197	0.1572	0.133978
18S	1277	C	699	811	1510	0.04404	0	0	2338	2889	5227	0.268713	0	0	390	1058	1448	0.35666	0	0	0	0
18S	1278	A	645	1007	1652	0.0623177	0	0.0586954	2563	2240	4803	0.16459	0	0	366	449	815	0.347535	0	0.258139	0.105612	0.110483
18S	1279	C	461	994	1455	0.506509	0	0.336367	1498	2212	3710	0.204443	0	0.169779	223	854	1077	0.135312	0	0.119283	0.208476	0.0927526
18S	1280	G	738	1118	1856	0.311733	0	0.237748	1130	1367	2497	0.851521	0.176755	0.460003	224	587	811	0.654926	0.112463	0.396038	0.364596	0.0934195
18S	1281	G	840	1022	1862	0.49199	0.0471712	0.329873	1330	970	2300	1.07197	0.243194	0.517477	325	1146	1471	0.0642889	0	0	0.28245	0.213904
18S	1282	A	1039	1166	2205	0.304573	0	0.233547	2052	1877	3929	0.144775	0	0.126494	430	594	1024	0.40052	0	0.286179	0.215407	0.066441
18S	1283	C	1608	1703	3311	0.103694	0	0	2242	2009	4251	0.0928818	0	0.0850062	502	734	1236	0.211129	0	0.174441	0.0864823	0.0712227
18S	1284	A	3381	2073	5454	0.474401	0	0	4662	2513	7175	0.392351	0	0	1366	602	1968	0.258699	0	0	0	0
18S	1285	G	4082	1704	5786	0.499209	0	0	5146	1915	7061	0.366363	0	0	1883	704	2587	0.437996	0	0	0	0
18S	1286	G	2426	1412	3838	0.171506	0	0	3372	1548	4920	0.00879902	0	0	1020	951	1971	0.198929	0	0	0	0
18S	1287	A	3120	1797	4917	0.391408	0	0	5056	1942	6998	0.317474	0	0	1763	692	2455	0.372887	0	0	0	0
18S	1288	U	355	31	386	7.85857	0.73746	0.887374	176	199	375	13.9396	0.842409	0.93323	129	9	138	11.8561	0.812862	0.922732	0.914445	0.0196163
18S	1289	U	1587	758	2345	0.339978	0	0.2538	3872	2398	6270	0.199468	0	0	1344	329	1673	0.0150803	0	0	0.0846	0.119642
18S	1290	G	1721	601	2322	0.295432	0	0.228133	3275	967	4242	0.237612	0	0.192029	783	710	1493	0.117172	0	0.104946	0.175036	0.0517064
18S	1291	A	1828	421	2249	0.237788	0	0.192176	3990	1418	5408	0.0777942	0	0	1200	338	1538	0.0536351	0	0.0509362	0.0810374	0.0812915
18S	1292	C	2740	398	3138	0.230912	0	0	4348	1705	6053	0.226344	0	0	1480	462	1942	0.223412	0	0	0	0
18S	1293	A	1930	344	2274	0.0436825	0	0.0418719	3498	1816	5314	0.116241	0	0	1057	311	1368	0.121719	0	0.108582	0.0501512	0.0447133
18S	1294	G	1949	338	2287	0.0298223	0	0	3031	1158	4189	0.17118	0	0.14619	1054	380	1434	0.0263105	0	0.0256534	0.0572812	0.0637345
18S	1295	A	2773	433	3206	0.334674	0	0	3684	2326	6010	0.195362	0	0	1567	527	2094	0.325723	0	0	0	0
18S	1296	U	1536	757	2293	0.0845878	0	0	1915	2350	4265	0.119373	0	0.106665	772	618	1390	0.0119099	0	0.0117781	0.039481	0.0477489
18S	1297	U	1378	708	2086	0.0574243	0	0	1731	3001	4732	0.0249172	0	0	813	509	1322	0.00666835	0	0.00662915	0.00220972	0.00312501
18S	1298	G	891	330	1221	0.581678	0.0835047	0.367951	1246	1283	2529	0.877536	0.130925	0.467486	772	620	1392	0.117189	0	0	0.278479	0.201063
18S	1299	A	827	792	1619	0.0452401	0	0.0433076	1487	2511	3998	0.120972	0	0.107941	690	547	1237	0.081646	0	0	0.0504162	0.0443525
18S	1300	U	1190	973	2163	0.274199	0	0	2360	6332	8692	0.545357	0	0	856	469	1325	0.222943	0	0	0	0
18S	1301	A	431	833	1264	0.298621	0	0.230092	1749	1612	3361	0.348946	0	0.258737	391	254	645	0.547833	0.120555	0.35429	0.28104	0.0530992
18S	1302	G	285	410	695	1.3783	0.240011	0.579883	1385	668	2053	1.23512	0.224494	0.552717	358	187	545	0.604212	0.121207	0.377072	0.503224	0.0898898
18S	1303	C	505	251	756	1.14963	0.181844	0.535132	2654	907	3561	0.255883	0	0.203793	437	203	640	0.264448	0	0.209399	0.316108	0.15489
18S	1304	U	342	899	1241	0.367025	0	0.268642	2690	1577	4267	0.0681089	0	0.0637799	439	169	608	0.275351	0	0.216181	0.182868	0.0868887
18S	1305	C	482	346	828	1.22236	0.212007	0.550326	3987	706	4693	0.039805	0	0.038289	535	195	730	0.104484	0	0.0947171	0.227777	0.229237
18S	1306	U	310	2106	2416	0.265756	0	0	3480	2430	5910	0.166415	0	0	329	190	519	0.688868	0	0.408352	0.136117	0.192499
18S	1307	U	111	2574	2685	0.317618	0	0	2941	1289	4230	0.197952	0	0.165274	173	231	404	1.21185	0.159841	0.548502	0.237926	0.229742
18S	1308	U	87	2498	2585	0.242812	0	0	2429	2280	4709	0.12243	0	0.109096	128	287	415	1.29447	0.187747	0.564761	0.224619	0.244606
18S	1309	C	163	1467	1630	0.321357	0	0.243315	3224	1843	5067	0.096422	0	0.0879582	227	825	1052	0.0910204	0	0	0.110424	0.100595
18S	1310	U	160	3530	3690	0.464264	0	0	3532	3351	6883	0.194609	0	0	220	834	1054	0.0233175	0	0.0228073	0.00760245	0.0107515
18S	1311	C	141	1553	1694	0.320288	0	0.242698	5110	3043	8153	0.305539	0	0	272	2106	2378	0.541642	0	0	0.0808994	0.114409
18S	1312	G	179	2165	2344	0.0707747	0	0	3293	2554	5847	0.0321154	0	0.0311213	243	1539	1782	0.292198	0	0	0.0103738	0.0146707
18S	1313	A	193	2124	2317	0.0460311	0	0	2143	3186	5329	0.158061	0	0.13651	306	403	709	1.11549	0.0678021	0.527648	0.221386	0.223616
18S	1314	U	195	1975	2170	0.0340345	0	0.0329289	1318	4768	6086	0.0031068	0	0	291	646	937	0.734909	0.0490525	0.423861	0.152263	0.192519
18S	1315	U	242	1232	1474	0.668542	0.0557359	0.400837	1126	4576	5702	0.0715783	0	0.066808	301	774	1075	0.734407	0.0756226	0.423661	0.297102	0.163109
18S	1316	C	350	1278	1628	0.638517	0.0679251	0.389838	793	4716	5509	0.0857532	0	0.0789936	411	1596	2007	0.0431054	0	0	0.156277	0.168272
18S	1317	C	535	1445	1980	0.390454	0.0386661	0.280912	912	7252	8164	0.331956	0	0	581	2192	2773	0.276176	0	0	0.0936374	0.132423
18S	1318	G	633	1123	1756	0.873775	0.157785	0.46646	1179	4821	6000	0.0694588	0	0	673	1142	1815	0.290449	0	0.225172	0.230544	0.190469
18S	1319	U	391	3207	3598	0.0495076	0	0	690	6160	6850	0.210929	0	0	412	1620	2032	0.221512	0	0.181415	0.0604718	0.08552
18S	1320	G	971	2326	3297	0.0778216	0	0.072223	1298	2254	3552	0.523608	0.0203883	0.343727	1038	1474	2512	0.0076668	0	0	0.13865	0.147978
18S	1321	G	2560	2408	4968	0.253116	0	0	3198	1760	4958	0.0441711	0	0.0423107	1779	2379	4158	0.399832	0	0	0.0141036	0.0199455
18S	1322	G	2753	2253	5006	0.248634	0	0	1686	1233	2919	0.723432	0	0.419846	1785	839	2624	0.00697989	0	0.00693414	0.14226	0.196303
18S	1323	U	2911	1294	4205	0.0485233	0	0	1019	3039	4058	0.233903	0	0.189601	1785	1105	2890	0.114413	0	0	0.0632004	0.0893789
18S	1324	G	7570	1127	8697	0.597982	0	0	4602	2783	7385	0.386011	0	0	4242	719	4961	0.564394	0	0	0	0
18S	1325	G	4073	949	5022	0.201128	0	0	4241	1681	5922	0.115219	0	0	2211	594	2805	0.181694	0	0	0	0
18S	1326	U	256	90	346	11.9839	0.768426	0.923187	75	36	111	57.1142	0.937715	0.982944	86	4	90	25.8725	0.87772	0.963181	0.956437	0.0248574
18S	1327	G	5133	630	5763	0.347274	0	0	6162	866	7028	0.0844454	0	0	3047	491	3538	0.478748	0	0	0	0
18S	1328	G	91	19	110	36.5548	0.909117	0.973606	90	27	117	64.2443	0.949711	0.984801	20	8	28	66.6073	0.948929	0.985711	0.981373	0.00550462
18S	1329	U	3184	291	3475	0.0100786	0	0.00998091	7660	1487	9147	0.223495	0	0	1152	265	1417	0.120122	0	0.107308	0.0390963	0.0484047
18S	1330	G	2503	150	2653	0.263351	0	0.208516	5146	1540	6686	0.180902	0	0.153209	587	203	790	0.844711	0	0.458224	0.273316	0.132685
18S	1331	C	5287	152	5439	0.529565	0	0	9958	5667	15625	0.544318	0	0	1279	319	1598	0.309826	0	0	0	0
18S	1332	A	4689	172	4861	0.521941	0	0	9819	5091	14910	0.51535	0	0	1032	211	1243	0.180645	0	0	0	0
18S	1333	U	2842	185	3027	0.200539	0	0	4554	7263	11817	0.355578	0	0	829	239	1068	0.0214011	0	0	0	0
18S	1334	G	1604	135	1739	0.257778	0	0.205041	1781	4538	6319	0.221591	0	0.181419	483	192	675	0.422222	0	0.297184	0.227881	0.0499444
18S	1335	G	1076	87	1163	0.887476	0.0846631	0.470406	625	3467	4092	0.898035	0.082185	0.4732	380	103	483	1.23303	0.217229	0.55269	0.498766	0.0381477
18S	1336	C	335	122	457	3.55386	0.43396	0.78078	3768	3206	6974	0.0298877	0	0	329	253	582	0.953269	0.123473	0.488467	0.423082	0.322088
18S	1337	C	574	101	675	1.91662	0.175777	0.657471	5517	1417	6934	0.0995498	0	0	714	228	942	0.311205	0	0.237535	0.298335	0.271833
18S	1338	G	609	87	696	1.64464	0.140092	0.622214	2850	943	3793	0.509817	0.00162823	0.337727	747	253	1000	0.392996	0	0.282325	0.414089	0.148895
18S	1339	U	831	125	956	0.966585	0.063087	0.491766	1953	1075	3028	0.692583	0.0785619	0.409267	802	159	961	0.738334	0.0994662	0.424991	0.442008	0.035765
18S	1340	U	1408	117	1525	0.387811	0	0.279573	1554	695	2249	1.10473	0.242284	0.52499	1241	208	1449	0.34731	0	0.257913	0.354158	0.121119
18S	1341	C	1886	254	2140	0.117147	0	0.104906	2213	1359	3572	0.220173	0	0.180485	1683	346	2029	0.0789819	0	0.0732339	0.119542	0.0449917
18S	1342	U	2179	225	2404	0.260129	0	0.206499	2467	1562	4029	0.0895837	0	0.082237	2011	446	2457	0.0676838	0	0.0634172	0.117384	0.0634801
18S	1343	U	1980	758	2738	0.294309	0	0.227451	3097	1333	4430	0.0640538	0	0	2089	614	2703	0.072629	0	0.0677346	0.0983951	0.0953538
18S	1344	A	2879	589	3468	0.20598	0	0.17084	4051	1358	5409	0.284122	0	0	2918	529	3447	0.0829047	0	0	0.0569466	0.0805346
18S	1345	G	4428	607	5035	0.0688884	0	0	3829	2015	5844	0.337715	0	0	3471	1029	4500	0.273835	0	0	0	0
18S	1346	U	3807	2391	6198	0.153772	0	0	2184	1999	4183	0.013788	0	0.0136037	2694	2123	4817	0.285561	0	0	0.00453455	0.00641283
18S	1347	U	2129	2593	4722	0.315536	0	0.239892	1310	1073	2383	1.06754	0.159214	0.516438	1252	2053	3305	0.142388	0	0.124673	0.293668	0.164395
18S	1348	G	4881	4738	9619	0.365119	0	0	2927	2789	5716	0.176643	0	0	2214	4170	6384	0.472345	0	0	0	0
18S	1349	G	1873	3903	5776	0.207224	0	0.171678	1059	1536	2595	1.17129	0.163911	0.53954	608	2220	2828	0.312191	0	0.23798	0.316399	0.160089
18S	1350	U	1429	7472	8901	0.237625	0	0	929	2216	3145	0.888126	0.116369	0.470454	659	3695	4354	0.232665	0	0	0.156818	0.221774
18S	1351	G	3847	3992	7839	0.110829	0	0	3770	717	4487	0.439669	0.00218376	0.305443	1333	1269	2602	0.269467	0	0.212332	0.172592	0.127824
18S	1352	G	4765	3621	8386	0.191228	0	0	5787	863	6650	0.0409412	0	0.0393366	2187	1057	3244	0.0842698	0	0	0.0131122	0.0185435
18S	1353	A	5225	5816	11041	0.442569	0	0	8223	2936	11159	0.341464	0	0	2703	889	3592	0.264994	0	0	0	0
18S	1354	G	2284	3327	5611	0.14881	0	0.129554	3053	2363	5416	0.673604	0.0856291	0.402531	576	534	1110	1.455	0.274328	0.592885	0.37499	0.190154
18S	1355	C	3561	2832	6393	0.119596	0	0	5109	7688	12797	0.3298	0	0	1134	1161	2295	0.0431523	0	0	0	0
18S	1356	G	1770	1798	3568	0.535609	0.0836016	0.348856	4068	3528	7596	0.273517	0	0.214795	689	320	1009	1.16099	0.189448	0.537495	0.367049	0.132368
18S	1357	A	1988	1946	3934	0.269245	0	0.212172	6118	6777	12895	0.246	0	0	1105	283	1388	0.434949	0	0.303263	0.171812	0.127054
18S	1358	U	2691	989	3680	0.264361	0	0.209131	7594	4525	12119	0.151314	0	0	1866	385	2251	0.159325	0	0	0.0697104	0.0985854
18S	1359	U	2281	657	2938	0.536596	0	0.349288	5897	8472	14369	0.262748	0	0	1346	499	1845	0.124461	0	0.110739	0.153342	0.145744
18S	1360	U	2516	603	3119	0.294918	0	0.227807	6366	7994	14360	0.283558	0	0	1324	701	2025	0.00343315	0	0	0.0759356	0.107389
18S	1361	G	979	424	1403	1.86734	0.282031	0.651406	2761	2260	5021	1.20135	0.171607	0.545784	447	377	824	1.66754	0.170315	0.625407	0.607532	0.0449346
18S	1362	U	2155	635	2790	0.333114	0	0.249944	3825	2545	6370	0.639505	0	0.390097	850	462	1312	0.697351	0	0.411031	0.350357	0.0715155
18S	1363	C	4771	1180	5951	0.43711	0	0	6695	5578	12273	0.232081	0	0	2071	548	2619	0.14296	0	0	0	0
18S	1364	U	3857	1107	4964	0.299799	0	0	6289	5016	11305	0.213701	0	0	2280	774	3054	0.225997	0	0	0	0
18S	1365	G	5973	908	6881	0.508303	0	0	9075	7730	16805	0.55403	0	0	4444	1186	5630	0.614361	0	0	0	0
18S	1366	G	2495	581	3076	0.32271	0	0.244036	3074	2378	5452	0.451927	0	0.311299	1201	653	1854	0.468278	0	0.319047	0.291461	0.0336832
18S	1367	U	1013	277	1290	2.6784	0.304016	0.728296	1224	823	2047	2.73275	0.378681	0.732197	430	412	842	2.87701	0.253019	0.742297	0.734263	0.0058996
18S	1368	U	1757	935	2692	1.05053	0.0176211	0.512414	2624	4584	7208	0.0390299	0	0	702	1975	2677	0.276989	0	0.216972	0.243129	0.210008
18S	1369	A	1368	1089	2457	1.48242	0.186426	0.597265	2212	2022	4234	0.66775	0.00942637	0.400447	766	2015	2781	0.32221	0	0.243757	0.413823	0.144629
18S	1370	A	2010	1728	3738	0.753921	0.0679764	0.429914	2701	1917	4618	0.451906	0	0.311297	1335	1962	3297	0.16537	0	0.14194	0.294384	0.118172
18S	1371	U	1190	5246	6436	0.141665	0	0.124103	2102	1675	3777	0.838954	0	0.456278	781	2582	3363	0.26662	0	0.210547	0.263643	0.140711
18S	1372	U	1711	6290	8001	0.000745647	0	0.000745184	3071	1684	4755	0.413291	0.021073	0.292475	1016	2590	3606	0.232218	0	0.188498	0.160573	0.120724
18S	1373	C	6507	4992	11499	0.242401	0	0	5879	2199	8078	0.149932	0	0	3862	5486	9348	0.551473	0	0	0	0
18S	1374	C	7310	9122	16432	0.408579	0	0	5698	2087	7785	0.0154294	0	0.0151969	2872	2763	5635	0.109355	0	0	0.00506563	0.00716388
18S	1375	G	6789	1177	7966	0.527594	0	0.345404	5274	1357	6631	0.302014	0	0.231986	2983	942	3925	0.388781	0	0.279996	0.285795	0.0464842
18S	1376	A	8356	2081	10437	0.251361	0	0.200886	5799	3182	8981	0.0236362	0	0.0230929	3742	515	4257	0.324855	0	0.245244	0.156408	0.0959914
18S	1377	U	15641	1369	17010	0.264789	0	0	9620	4248	13868	0.369383	0	0	6637	1467	8104	0.375153	0	0	0	0
18S	1378	A	10958	898	11856	0.187058	0	0.157592	6699	3638	10337	0.0473421	0	0	4427	1032	5459	0.0034534	0	0	0.0525307	0.0742897
18S	1379	A	12518	816	13334	0.0897663	0	0.0823777	6350	3234	9584	0.0607894	0	0.0573115	5349	581	5930	0.104397	0	0	0.0465631	0.0344787
18S	1380	C	19669	2147	21816	0.376987	0	0	9459	5732	15191	0.371867	0	0	4734	1167	5901	0.138962	0	0	0	0
18S	1381	G	16521	4902	21423	0.378883	0	0	6923	4596	11519	0.152223	0	0	4384	1210	5594	0.112744	0	0	0	0
18S	1382	A	14116	1461	15577	0.128806	0	0	6845	5860	12705	0.27012	0	0	4678	1019	5697	0.170167	0	0	0	0
18S	1383	A	141	18	159	91.1441	0.96614	0.989215	43	618	661	14.3947	0.835205	0.935134	54	13	67	74.0701	0.963845	0.986872	0.970407	0.0249599
18S	1384	C	18598	2164	20762	0.446307	0	0	5095	8780	13875	0.419467	0	0	3787	1784	5571	0.287994	0	0	0	0
18S	1385	G	11061	4845	15906	0.308561	0	0	1423	5848	7271	0.115221	0	0.10333	2255	1653	3908	0.0386288	0	0	0.0344432	0.0487101
18S	1386	A	5637	3885	9522	0.101526	0	0.0921774	480	7875	8355	0.0990386	0	0	2303	4156	6459	0.527384	0	0	0.0307258	0.0434528
18S	1387	G	1638	8605	10243	0.149389	0	0	1261	4515	5776	0.209017	0	0.172906	1208	2890	4098	0.302388	0	0	0.0576354	0.0815088
18S	1388	A	228	4382	4610	0.696964	0	0.410765	609	3933	4542	0.423117	0	0.297363	310	1486	1796	0.489353	0	0.32869	0.345606	0.0478162
18S	1389	C	1670	3899	5569	0.162013	0	0.139446	782	4761	5543	0.0554874	0	0.0525794	261	1342	1603	0.453554	0	0.312165	0.168063	0.10789
18S	1390	U	2742	4664	7406	0.22542	0	0	763	6658	7421	0.231538	0	0	236	545	781	1.98519	0.252959	0.665298	0.221766	0.313625
18S	1391	C	107	72	179	27.4059	0.895286	0.964985	289	1424	1713	2.42142	0.456557	0.707844	16	40	56	36.6146	0.899853	0.973869	0.882233	0.123365
18S	1392	U	1269	483	1752	1.22134	0.106808	0.549963	726	6351	7077	0.288261	0	0	211	1032	1243	0.480314	0	0.324644	0.291536	0.225739
18S	1393	G	538	1611	2149	0.519504	0	0.341995	795	3394	4189	0.238589	0	0.192667	217	549	766	1.35305	0.0535152	0.575338	0.37	0.157475
18S	1394	G	245	2885	3130	0.0943788	0	0	810	2279	3089	0.740482	0.132362	0.425526	221	923	1144	0.783328	0	0.439466	0.288331	0.20396
18S	1395	C	234	1315	1549	0.994882	0	0.498878	1250	4902	6152	0.182413	0	0	350	1976	2326	0.0580003	0	0	0.166293	0.235174
18S	1396	A	176	882	1058	2.17161	0.136842	0.684906	1363	3908	5271	0.0143041	0	0	368	1367	1735	0.454659	0	0.312678	0.332528	0.279964
18S	1397	U	151	2163	2314	0.498354	0	0.332697	1108	5387	6495	0.17928	0	0	425	2399	2824	0.0169715	0	0.0166941	0.116464	0.153052
18S	1398	G	290	2249	2539	0.702524	0.0731939	0.412732	902	3506	4408	0.364749	0	0.267309	370	1655	2025	0.660601	0.0231249	0.397927	0.359323	0.0653437
18S	1399	C	670	1842	2512	1.26399	0.157943	0.5584	959	4272	5231	0.182063	0	0.154047	272	4228	4500	0.233654	0	0	0.237482	0.235476
18S	1400	U	1328	5020	6348	0.0029856	0	0.00297718	1135	5580	6715	0.0345162	0	0	384	7152	7536	0.535242	0	0	0.000992392	0.00140345
18S	1401	A	1190	5333	6523	0.160769	0	0.13852	1034	2944	3978	0.820994	0.204479	0.450911	360	3668	4028	0.037117	0	0.0357972	0.20841	0.176528
18S	1402	A	976	7287	8263	0.0741691	0	0.0690556	1248	4853	6101	0.200009	0.00160384	0.166696	320	2715	3035	0.474506	0	0.321879	0.185877	0.104102
18S	1403	C	1247	7165	8412	0.204757	0	0.169974	2136	9317	11453	0.396452	0	0	383	5716	6099	0.312149	0	0	0.056658	0.0801265
18S	1404	U	931	10617	11548	0.0453998	0	0	2088	6255	8343	0.128537	0	0	450	3257	3707	0.199991	0	0.166698	0.055566	0.0785821
18S	1405	A	583	19506	20089	0.459571	0	0	2269	7188	9457	0.241119	0	0	357	4243	4600	0.076848	0	0	0	0
18S	1406	G	602	12584	13186	0.0616845	0	0	1870	7897	9767	0.283081	0	0	365	5154	5519	0.29181	0	0	0	0
18S	1407	U	536	14327	14863	0.176155	0	0	2073	5737	7810	0.133302	0	0	362	4018	4380	0.187669	0	0	0	0
18S	1408	U	558	17279	17837	0.350736	0	0	3507	4530	8037	0.219064	0	0	529	4039	4568	0.303784	0	0	0	0
18S	1409	A	281	12274	12555	0.0832068	0	0	1683	3605	5288	0.120035	0	0.107189	276	2162	2438	0.25766	0	0.20494	0.104043	0.0836958
18S	1410	C	252	13868	14120	0.261721	0	0	463	3479	3942	0.301054	0	0.231437	476	2054	2530	0.00253303	0	0	0.0771458	0.109101
18S	1411	G	112	8394	8506	0.162538	0	0.139827	116	4555	4671	0.0787647	0	0	355	970	1325	0.714748	0.0440368	0.417007	0.185611	0.173293
18S	1412	C	99	10544	10643	0.251066	0	0	442	3634	4076	0.106832	0	0	148	1935	2083	0.145255	0	0	0	0
18S	1413	G	80	5554	5634	0.278273	0.00560008	0.217725	200	1069	1269	1.5601	0.295744	0.609579	67	589	656	1.31874	0.18117	0.569105	0.465469	0.175959
18S	1414	A	16	2510	2526	1.43869	0.269569	0.590039	66	674	740	2.7859	0.402812	0.736125	24	365	389	2.15934	0.242286	0.684034	0.670066	0.0604514
18S	1415	C	21	1746	1767	1.71567	0.249703	0.631898	90	580	670	2.57105	0.37477	0.720271	41	154	195	3.87857	0.453158	0.795854	0.716008	0.0670027
18S	1416	C	51	1632	1683	1.23338	0.0197719	0.552395	300	570	870	1.46137	0.196824	0.594	42	95	137	4.92134	0.487536	0.832138	0.659511	0.123242
18S	1417	C	256	1680	1936	0.452624	0	0.311702	806	673	1479	0.415901	0	0.293876	238	153	391	0.827523	0	0.453444	0.353007	0.0713914
18S	1418	C	591	1050	1641	0.397063	0	0.284337	1499	805	2304	0.150012	0	0	508	277	785	0.157619	0	0	0.0947789	0.134038
18S	1419	C	560	439	999	0.780167	0	0.438501	1103	765	1868	0.0804649	0	0.0745094	387	305	692	0.088953	0	0	0.171004	0.19158
18S	1420	G	806	239	1045	0.489101	0.0200748	0.328665	1511	978	2489	0.137622	0	0	526	226	752	0.112852	0	0	0.109555	0.154934
18S	1421	A	474	173	647	1.43712	0.29323	0.590054	756	1823	2579	0.0718519	0	0	211	257	468	0.630017	0.00262813	0.387016	0.32569	0.24476
18S	1422	G	529	165	694	1.43567	0.28628	0.589783	1052	890	1942	0.465769	0.0039069	0.317876	236	362	598	0.399926	0	0.286018	0.397892	0.136309
18S	1423	C	1731	654	2385	0.299148	0	0	3359	980	4339	0.345276	0	0	984	511	1495	0.452577	0	0	0	0
18S	1424	G	1479	378	1857	0.0066559	0	0	1840	909	2749	0.165511	0	0.142052	602	425	1027	0.112527	0	0	0.0473505	0.0669638
18S	1425	G	1257	237	1494	0.301546	0	0.231802	1838	635	2473	0.351051	0	0.259913	580	249	829	0.120228	0	0.10744	0.199718	0.0662523
18S	1426	U	1585	630	2215	0.112861	0	0	2348	862	3210	0.0574207	0	0.0543186	678	254	932	0.0319281	0	0	0.0181062	0.025606
18S	1427	C	1430	566	1996	0.00887442	0	0.00880073	2622	1245	3867	0.117655	0	0	608	413	1021	0.151805	0	0	0.00293358	0.0041487
18S	1428	G	1602	1774	3376	0.444708	0	0	3869	2162	6031	0.462789	0	0	781	498	1279	0.363142	0	0	0	0
18S	1429	G	1675	2086	3761	0.507924	0	0	3310	715	4025	0.0971767	0	0	616	562	1178	0.324767	0	0	0	0
18S	1430	C	1588	850	2438	0.181349	0	0	1958	1202	3160	0.207297	0	0.171749	516	231	747	0.0560458	0	0.0531386	0.0749624	0.0717942
18S	1431	G	746	369	1115	0.881292	0.0506303	0.468674	2098	711	2809	0.403772	0.0123857	0.287707	383	90	473	0.65872	0.0974894	0.397631	0.384671	0.0744457
18S	1432	U	305	1286	1591	0.232942	0	0.189028	1292	1843	3135	0.244799	0	0.196708	182	166	348	1.18857	0.207307	0.543793	0.309843	0.165457
18S	1433	C	302	143	445	3.41236	0.411561	0.773757	1350	1753	3103	0.238513	0	0.19263	166	188	354	1.03656	0.125733	0.50968	0.492022	0.237572
18S	1434	C	659	96	755	1.37147	0	0.578644	1894	1605	3499	0.037546	0	0.0361973	280	130	410	0.610597	0	0.379686	0.331509	0.224058
18S	1435	C	1679	73	1752	0.135387	0	0	3762	1452	5214	0.377254	0	0	476	171	647	0.0394719	0	0	0	0
18S	1436	C	3331	83	3414	0.676388	0	0	4473	1517	5990	0.515955	0	0	867	226	1093	0.528661	0	0	0	0
18S	1437	C	1924	115	2039	0.436563	0	0	2746	1344	4090	0.275206	0	0	581	309	890	0.370458	0	0	0	0
18S	1438	A	1003	59	1062	0.12448	0	0.110793	1324	744	2068	0.45801	0	0.314238	291	237	528	0.181979	0	0.154208	0.193079	0.0874861
18S	1439	A	698	49	747	0.485131	0	0.326953	1255	629	1884	0.478031	0	0.32354	246	189	435	0.517023	0	0.34133	0.330608	0.0077089
18S	1440	C	91	27	118	8.77199	0.634617	0.898439	188	621	809	2.40388	0.338974	0.706474	31	90	121	5.13652	0.567768	0.838161	0.814358	0.0801565
18S	1441	U	613	162	775	0.312844	0	0.238529	1269	1562	2831	0.211704	0	0	351	697	1048	0.387417	0	0	0.0795096	0.112444
18S	1442	U	6	10	16	69.9209	0.859151	0.986718	21	102	123	19.3441	0.77368	0.951223	8	2	10	77.897	0.950113	0.988464	0.975468	0.0171591
18S	1443	C	361	712	1073	0.144993	0	0.126735	921	1622	2543	0.0702262	0	0	380	794	1174	0.150686	0	0	0.042245	0.0597435
18S	1444	U	237	796	1033	0.503234	0	0.334983	828	1414	2242	0.175306	0	0.149214	348	572	920	0.428568	0	0.300226	0.261475	0.0806383
18S	1445	U	207	312	519	2.84878	0.28092	0.740548	514	773	1287	1.38623	0.065996	0.581118	238	599	837	0.996142	0	0.499332	0.606999	0.100162
18S	1446	A	433	811	1244	0.95378	0.0628838	0.488372	1014	1785	2799	0.183016	0	0.15475	425	787	1212	0.633782	0	0.388119	0.343747	0.139768
18S	1447	G	74	427	501	5.27574	0.6747	0.840923	120	29	149	26.2807	0.906778	0.96358	54	189	243	9.3526	0.77195	0.903764	0.902755	0.0500793
18S	1448	A	1088	3112	4200	0.234391	0	0	2821	3365	6186	0.408128	0	0	1351	1011	2362	0.0962571	0	0.0878391	0.0292797	0.0414078
18S	1449	G	4051	1359	5410	0.319031	0	0	4990	2812	7802	0.483502	0	0	4669	583	5252	0.502407	0	0	0	0
18S	1450	G	4516	1455	5971	0.30243	0	0	4444	1818	6262	0.283057	0	0	4076	473	4549	0.361702	0	0	0	0
18S	1451	G	4024	1137	5161	0.0934113	0	0	4000	1027	5027	0.0287435	0	0	4285	338	4623	0.357379	0	0	0	0
18S	1452	A	4151	2160	6311	0.238822	0	0	4150	1684	5834	0.156928	0	0	3752	244	3996	0.238646	0	0	0	0
18S	1453	C	6071	757	6828	0.291671	0	0	3611	1515	5126	0.0317556	0	0	4333	288	4621	0.380956	0	0	0	0
18S	1454	A	3476	724	4200	0.226824	0	0.184923	1424	1526	2950	0.805173	0.163016	0.44612	2409	259	2668	0.10883	0	0.0981815	0.243075	0.147877
18S	1455	A	5064	983	6047	0.227688	0	0	3074	3675	6749	0.328578	0	0	2498	499	2997	0.122233	0	0	0	0
18S	1456	G	5814	832	6646	0.369263	0	0	2570	2568	5138	0.161054	0	0	1995	334	2329	0.0352456	0	0	0	0
18S	1457	U	3088	1944	5032	0.213802	0	0	1141	4195	5336	0.253557	0	0	507	430	937	1.12785	0.235006	0.530308	0.176769	0.249989
18S	1458	G	1513	1266	2779	0.366239	0.0604858	0.268134	1171	1955	3126	0.263526	0	0.208616	459	427	886	0.80962	0.0766442	0.447677	0.308143	0.101614
18S	1459	G	1046	1127	2173	0.547751	0.0740805	0.354007	613	2003	2616	0.38241	0	0.276702	196	434	630	1.05517	0.0372126	0.513818	0.381509	0.0987363
18S	1460	C	1317	504	1821	0.590224	0.0332221	0.371286	1545	2413	3958	0.219803	0	0	194	512	706	0.348153	0	0.258516	0.209934	0.155421
18S	1461	G	1023	424	1447	0.854819	0.0605708	0.461035	771	679	1450	1.24341	0.200809	0.55442	132	496	628	0.20189	0	0.1682	0.394552	0.164533
18S	1462	U	662	378	1040	1.42708	0.121266	0.588215	786	1563	2349	0.19235	0	0.161378	143	201	344	0.777262	0	0.438051	0.395881	0.176788
18S	1463	U	2071	289	2360	0.0943386	0	0	1192	2007	3199	0.234382	0	0	137	235	372	0.258594	0	0.205901	0.0686337	0.0970628
18S	1464	C	1865	170	2035	0.0679382	0	0.0636455	845	1618	2463	0.0716495	0	0	92	181	273	0.597932	0.0089377	0.375048	0.146231	0.163871
18S	1465	A	1211	98	1309	0.803198	0.11406	0.445618	518	673	1191	0.944705	0.126907	0.485993	59	121	180	1.32228	0.198441	0.570747	0.500786	0.0521437
18S	1466	G	949	64	1013	1.58291	0.338547	0.613073	459	359	818	1.91978	0.311575	0.657784	102	89	191	1.50561	0	0.602148	0.624335	0.0240687
18S	1467	C	2293	334	2627	0.057158	0	0.054087	679	2839	3518	0.413403	0	0	102	145	247	1.48127	0	0.597953	0.217347	0.270033
18S	1468	C	3735	454	4189	0.291451	0	0	1024	1163	2187	0.0918749	0	0.0841794	266	437	703	0.0305556	0	0.0296905	0.0379566	0.0348596
18S	1469	A	2102	610	2712	0.249494	0	0.199735	643	1120	1763	0.433705	0	0.302626	112	125	237	3.44664	0.326277	0.775844	0.426068	0.25087
18S	1470	C	3406	1107	4513	0.255031	0	0	839	904	1743	0.531358	0.0349198	0.347115	232	265	497	1.71209	0.212984	0.631749	0.326288	0.25833
18S	1471	C	2013	1453	3466	0.0641124	0	0.060266	365	1477	1842	0.62883	0.0564972	0.386191	192	354	546	2.25631	0.378582	0.693293	0.379917	0.25847
18S	1472	C	2299	2145	4444	0.148496	0	0	843	2818	3661	0.123284	0	0	351	1413	1764	0.209965	0	0.173611	0.0578705	0.0818412
18S	1473	G	3821	1866	5687	0.335375	0	0	1678	1684	3362	0.0675951	0	0.0633329	1039	1806	2845	0.129816	0	0	0.021111	0.0298554
18S	1474	A	3642	1747	5389	0.294176	0	0	1160	3004	4164	0.105805	0	0	981	1636	2617	0.141631	0	0.124101	0.0413671	0.058502
18S	1475	G	1225	1609	2834	0.401721	0.0508187	0.286663	1221	2084	3305	0.215366	0	0.177247	1205	2796	4001	0.20507	0	0	0.154637	0.118117
18S	1476	A	1544	1801	3345	0.163844	0	0.140815	1443	3034	4477	0.0890626	0	0	1242	2876	4118	0.160508	0	0	0.0469382	0.0663806
18S	1477	U	1328	2520	3848	0.0269709	0	0	1510	5215	6725	0.419947	0	0	1240	4124	5364	0.349958	0	0	0	0
18S	1478	U	1197	2580	3777	0.0158079	0	0	1685	4498	6183	0.361981	0	0	1438	4143	5581	0.373235	0	0	0	0
18S	1479	G	1024	2056	3080	0.264672	0	0.209335	1952	2344	4296	0.0603936	0	0	1403	3197	4600	0.23649	0	0	0.0697784	0.0986815
18S	1480	A	903	2048	2951	0.283774	0	0.221105	2282	2494	4776	0.219643	0	0	1448	3580	5028	0.362789	0	0	0.0737016	0.10423
18S	1481	G	1403	1491	2894	0.27825	0	0.217739	1235	1703	2938	0.230729	0	0.187525	1333	1843	3176	0.0221663	0	0	0.135088	0.0963148
18S	1482	C	803	2887	3690	0.00207712	0	0.00207338	1010	2169	3179	0.041747	0	0.0400862	554	1799	2353	0.185859	0	0.156785	0.0663149	0.0658276
18S	1483	A	828	3094	3922	0.0184184	0	0	847	1185	2032	0.525835	0.0427046	0.344732	825	904	1729	0.410392	0.0267267	0.291096	0.211943	0.151457
18S	1484	A	460	3412	3872	0.0405084	0	0	700	1201	1901	0.368974	0	0.26963	365	507	872	1.34465	0.190525	0.573777	0.281136	0.234385
18S	1485	U	514	6498	7012	0.515471	0	0	830	2154	2984	0.29515	0	0	480	737	1217	0.285942	0	0.222502	0.0741674	0.104889
18S	1486	A	227	2841	3068	0.287035	0	0.223077	359	752	1111	0.897952	0.106747	0.47334	224	393	617	1.08436	0.0119437	0.52064	0.405686	0.13056
18S	1487	A	208	2526	2734	0.485749	0	0.327019	307	945	1252	0.52334	0	0.343728	278	247	525	0.881052	0	0.468856	0.379868	0.0632932
18S	1488	C	203	3468	3671	0.121393	0	0.108278	548	1196	1744	0.0665712	0	0.0624496	320	310	630	0.266596	0	0.210746	0.127158	0.0619962
18S	1489	A	224	5561	5785	0.342685	0	0	562	1013	1575	0.149302	0	0.129978	263	257	520	0.332096	0	0.249663	0.126547	0.101953
18S	1490	G	20	129	149	28.3854	0.902875	0.966189	24	12	36	54.0426	0.95076	0.982315	18	2	20	32.0153	0.9261	0.971112	0.973205	0.00674772
18S	1491	G	337	4220	4557	0.175321	0	0	792	861	1653	0.122753	0	0.109391	333	202	535	0.199254	0	0.166407	0.0919327	0.0690479
18S	1492	U	421	4792	5213	0.354903	0	0	1086	1295	2381	0.26683	0	0	424	155	579	0.0859387	0	0.0792636	0.0264212	0.0373652
18S	1493	C	506	4225	4731	0.308458	0	0	1199	1356	2555	0.299209	0	0	667	213	880	0.241191	0	0	0	0
18S	1494	U	556	5414	5970	0.504624	0	0	1354	2313	3667	0.550182	0	0	607	206	813	0.0868414	0	0	0	0
18S	1495	G	691	1563	2254	0.395634	0	0.28357	820	921	1741	0.0891313	0	0.0818802	480	186	666	0.376878	0	0.274018	0.213156	0.0929079
18S	1496	U	827	2232	3059	0.121478	0	0	968	1440	2408	0.251478	0	0	549	245	794	0.362614	0	0.266362	0.0887874	0.125564
18S	1497	G	347	869	1216	1.35993	0.261218	0.576459	782	304	1086	0.843504	0.131481	0.457783	335	613	948	0.306533	0	0.234805	0.423016	0.14163
18S	1498	A	107	736	843	2.30904	0.323508	0.698048	387	914	1301	0.529698	0.0258	0.34645	199	515	714	0.886558	0.0904606	0.470283	0.504927	0.145615
18S	1499	U	80	1094	1174	1.13677	0.0446651	0.532215	248	1229	1477	0.328026	0	0.247129	124	1450	1574	0.159633	0	0	0.259781	0.21746
18S	1500	G	48	1669	1717	0.31591	0	0.240176	100	708	808	1.42575	0.219954	0.588056	46	1209	1255	0.111173	0	0.100122	0.309451	0.205133
18S	1501	C	129	2002	2131	0.0815979	0	0	150	2418	2568	0.368686	0	0	52	2885	2937	0.588749	0	0	0	0
18S	1502	C	342	1501	1843	0.0437274	0	0.0419172	230	1596	1826	0.0915526	0	0	116	2708	2824	0.578899	0	0	0.0139724	0.01976
18S	1503	C	589	2185	2774	0.387339	0	0	299	1509	1808	0.106824	0	0	178	1803	1981	0.392707	0	0	0	0
18S	1504	U	456	4247	4703	0.702409	0	0	240	2476	2716	0.463779	0	0	126	535	661	0.863075	0.00582316	0.463629	0.154543	0.218557
18S	1505	U	521	1088	1609	0.0223671	0	0.0218911	350	2210	2560	0.453703	0	0	181	551	732	0.499257	0	0.333306	0.118399	0.152225
18S	1506	A	457	917	1374	0.0970828	0	0.0885505	296	659	955	0.538552	0	0.350276	110	389	499	0.974733	0.00330545	0.494103	0.310977	0.167882
18S	1507	G	141	457	598	1.33801	0.151243	0.572694	167	519	686	1.07614	0.168408	0.518702	72	332	404	1.13139	0	0.531437	0.540944	0.0230448
18S	1508	A	95	372	467	1.55954	0.0963727	0.609815	198	412	610	1.08885	0.112312	0.521677	69	237	306	1.1966	0	0.54556	0.559017	0.037219
18S	1509	U	145	401	546	0.838737	0	0.456602	240	1283	1523	0.276429	0	0	73	253	326	0.562012	0	0.360506	0.272369	0.196549
18S	1510	G	53	239	292	1.9019	0	0.656169	125	247	372	2.25469	0.277676	0.693322	58	192	250	0.78371	0.0543179	0.440354	0.596615	0.111529
18S	1511	U	55	303	358	0.621696	0	0.384021	116	700	816	0.334897	0	0.251109	48	146	194	1.28638	0.185137	0.563892	0.399674	0.128172
18S	1512	C	106	304	410	0.319978	0	0.242859	233	470	703	0.559375	0.0213344	0.359044	100	635	735	0.463829	0	0	0.200635	0.149589
18S	1513	C	112	306	418	0.478971	0	0.324378	242	717	959	0.219468	0	0.180124	103	192	295	0.624399	0	0.385189	0.296564	0.0859967
18S	1514	G	129	149	278	1.43242	0.0523912	0.589755	380	434	814	0.556537	0.0588308	0.35783	160	161	321	0.607212	0.0292708	0.378536	0.442041	0.104792
18S	1515	G	224	180	404	0.843265	0	0.458098	855	685	1540	0.169774	0	0	248	168	416	0.388942	0	0.280512	0.246203	0.188585
18S	1516	G	702	141	843	0.104173	0	0	1560	488	2048	0.394279	0	0	575	247	822	0.312853	0	0	0	0
18S	1517	G	313	145	458	0.978092	0.00528899	0.495008	973	464	1437	0.0153608	0	0	213	238	451	0.464454	0	0.317632	0.27088	0.204772
18S	1518	C	786	388	1174	0.214884	0	0	1306	627	1933	0.267775	0	0	457	331	788	0.157161	0	0	0	0
18S	1519	U	833	1767	2600	0.667696	0	0	1009	1017	2026	0.267582	0	0	431	476	907	0.248483	0	0	0	0
18S	1520	G	466	232	698	0.632618	0	0.387827	590	576	1166	0.387413	0.0218904	0.279407	254	548	802	0.103791	0	0	0.222411	0.163378
18S	1521	C	901	290	1191	0.0393736	0	0	846	563	1409	0.143105	0	0.125267	405	807	1212	0.431657	0	0	0.0417558	0.0590516
18S	1522	A	539	184	723	0.735451	0.0410875	0.424119	513	476	989	0.659461	0.149731	0.397637	210	209	419	0.845265	0.125165	0.458664	0.426806	0.0249867
18S	1523	C	1028	324	1352	0.0987682	0	0	883	875	1758	0.14327	0	0	435	375	810	0.145732	0	0	0	0
18S	1524	G	937	273	1210	0.0440591	0	0.0422332	906	649	1555	0.0259569	0	0	412	199	611	0.129847	0	0.115091	0.0524415	0.047537
18S	1525	C	1170	490	1660	0.299063	0	0	1159	947	2106	0.346011	0	0	529	447	976	0.391527	0	0	0	0
18S	1526	G	663	339	1002	0.122023	0	0.108849	1056	595	1651	0.163714	0	0	267	243	510	0.147119	0	0.12847	0.0791064	0.0565073
18S	1527	C	681	559	1240	0.141141	0	0	795	558	1353	0.0475956	0	0.0454652	335	273	608	0.149973	0	0	0.0151551	0.0214325
18S	1528	G	1021	314	1335	0.259622	0	0	1074	223	1297	0.178103	0	0.151277	326	96	422	0.150144	0	0.130813	0.0940299	0.067012
18S	1529	C	1211	157	1368	0.314804	0	0	981	161	1142	0.476514	0	0.32292	275	56	331	0.48832	0	0.328767	0.217229	0.153623
18S	1530	U	816	124	940	0.0511513	0	0	1038	143	1181	0.486332	0	0.327389	221	64	285	0.820124	0	0.451454	0.259614	0.190434
18S	1531	A	286	122	408	1.10709	0.272462	0.526022	583	119	702	1.61244	0.259102	0.617552	147	24	171	2.21053	0.27603	0.689774	0.611116	0.0670061
18S	1532	C	497	64	561	0.31465	4.88553e-05	0.239666	1285	136	1421	0.300258	0	0.231047	182	51	233	1.45632	0.227969	0.593919	0.354877	0.169065
18S	1533	A	219	188	407	0.682407	0.0875771	0.406205	1565	84	1649	0.165872	0	0.142347	246	36	282	1.20821	0.234412	0.548021	0.365524	0.168095
18S	1534	C	311	142	453	0.347137	0	0.258107	3586	97	3683	0.519571	0	0	642	42	684	0.078897	0	0	0.0860356	0.121673
18S	1535	U	267	341	608	0.150867	0	0	3135	354	3489	0.476571	0	0	663	83	746	0.0701026	0	0	0	0
18S	1536	G	388	97	485	0.055647	0	0.0528166	2353	132	2485	0.187584	0	0	1264	132	1396	0.470325	0	0	0.0176055	0.024898
18S	1537	A	257	148	405	0.49335	0	0.33091	719	277	996	1.31863	0.133968	0.568958	752	102	854	0.0818713	0	0.0757576	0.325209	0.201388
18S	1538	C	320	138	458	0.582498	0	0.368595	2092	540	2632	0.124931	0	0	895	250	1145	0.0904887	0	0	0.122865	0.173757
18S	1539	U	197	130	327	1.7852	0.200839	0.641661	533	1397	1930	0.321089	0	0.243144	459	450	909	0.348632	0	0.258719	0.381175	0.184302
18S	1540	G	131	320	451	1.5395	0.209619	0.606751	516	979	1495	0.898908	0.128803	0.473548	362	437	799	0.783042	0.144003	0.439469	0.506589	0.0721785
18S	1541	G	91	165	256	4.60502	0.621616	0.822159	557	687	1244	1.52955	0.290324	0.604865	578	354	932	0.763725	0.159176	0.433282	0.620102	0.159124
18S	1542	C	634	589	1223	0.319308	0.0611283	0.242177	1456	1218	2674	0.238476	0	0.192614	1518	332	1850	0.0344258	0	0	0.14493	0.10446
18S	1543	U	1324	1079	2403	0.243354	0	0	2589	1064	3653	0.0134404	0	0.0132657	1624	204	1828	0.133582	0	0.117898	0.0437212	0.0527296
18S	1544	C	1918	328	2246	0.0324086	0	0	3597	586	4183	0.0373008	0	0	1895	374	2269	0.0185658	0	0	0	0
18S	1545	A	1780	1044	2824	0.141219	0	0	3480	793	4273	0.0113659	0	0	2107	240	2347	0.0191369	0	0.0187854	0.00626179	0.0088555
18S	1546	G	2006	1558	3564	0.28479	0	0	4622	824	5446	0.199115	0	0	2270	497	2767	0.0952754	0	0	0	0
18S	1547	C	2126	1209	3335	0.169604	0	0	5512	1483	6995	0.353148	0	0	3141	551	3692	0.277663	0	0	0	0
18S	1548	G	2402	829	3231	0.0791082	0	0	4907	1385	6292	0.214425	0	0	2977	596	3573	0.160965	0	0	0	0
18S	1549	U	2582	1277	3859	0.230512	0	0	5587	2101	7688	0.350862	0	0	3437	1062	4499	0.316598	0	0	0	0
18S	1550	G	2107	1558	3665	0.210102	0	0	3317	442	3759	0.44409	0.0241644	0.307579	2115	154	2269	0.479706	0	0.324287	0.210622	0.149088
18S	1551	U	1874	1675	3549	0.210626	0	0	2363	167	2530	1.18787	0.248182	0.543032	2124	52	2176	0.557541	0	0.358068	0.300367	0.225415
18S	1552	G	1177	644	1821	0.537059	0.0910025	0.349532	3576	363	3939	0.337284	0	0.252264	2000	47	2047	0.634093	0	0.388156	0.329984	0.0571737
18S	1553	C	2106	421	2527	0.0198796	0	0	5607	283	5890	0.173608	0	0	4465	56	4521	0.342926	0	0	0	0
18S	1554	C	2903	223	3126	0.302793	0	0	6462	189	6651	0.32732	0	0	5682	82	5764	0.539763	0	0	0	0
18S	1555	U	2108	198	2306	0.125098	0	0	6021	658	6679	0.381688	0	0	4142	164	4306	0.403261	0	0	0	0
18S	1556	A	928	121	1049	0.788063	0.149087	0.440971	2766	1223	3989	0.00483431	0	0.00481225	1516	124	1640	0.553409	0	0.356394	0.267392	0.188855
18S	1557	C	1441	87	1528	0.00504324	0	0.0050212	3281	1092	4373	0.14193	0	0	2120	256	2376	0.0661151	0	0	0.00167373	0.00236702
18S	1558	C	690	70	760	0.821025	0.107288	0.451184	1742	1034	2776	0.341844	0.0294858	0.254825	596	337	933	1.34993	0.170615	0.574717	0.426909	0.131719
18S	1559	C	794	146	940	0.317523	0	0.241194	1368	1328	2696	0.275656	0	0.216152	707	490	1197	0.670581	0	0.401606	0.286318	0.0821599
18S	1560	U	836	249	1085	0.0229282	0	0	1236	935	2171	0.438889	0.0327661	0.305117	609	667	1276	0.307666	0	0.235419	0.180179	0.130544
18S	1561	A	539	152	691	0.349711	0	0.259378	518	1192	1710	0.670862	0.0954781	0.401647	371	408	779	0.760057	0	0.432151	0.364392	0.075293
18S	1562	C	540	205	745	0.123637	0	0.110164	433	1505	1938	0.348324	0.00999882	0.258437	221	611	832	0.38238	0	0.27685	0.215151	0.074616
18S	1563	G	146	165	311	1.78205	0.368172	0.641292	360	2437	2797	0.104853	0	0	106	467	573	0.949206	0.0263298	0.487406	0.376233	0.273354
18S	1564	C	224	484	708	0.119307	0	0.106725	402	1617	2019	0.261221	0.00486118	0.207199	151	1413	1564	0.41672	0	0	0.104641	0.0846014
18S	1565	C	167	785	952	0.181369	0	0	574	1449	2023	0.301521	0.0335655	0.231756	207	1602	1809	0.527446	0	0	0.077252	0.109251
18S	1566	G	213	460	673	0.294527	0	0.227778	885	1078	1963	0.432123	0.0987953	0.301843	177	428	605	0.695068	0	0.410453	0.313358	0.0750198
18S	1567	G	227	462	689	0.320306	0	0.242866	882	2006	2888	0.00285758	0	0.00285042	165	272	437	1.32514	0.0820083	0.570478	0.272065	0.232651
18S	1568	C	351	745	1096	0.0989568	0	0	1177	2421	3598	0.127594	0	0	268	647	915	0.180277	0	0.152882	0.0509608	0.0720694
18S	1569	A	391	503	894	0.286741	0	0.223037	1096	2882	3978	0.156943	0	0	297	483	780	0.471006	0	0.320472	0.18117	0.13414
18S	1570	G	297	669	966	0.406228	0.00149592	0.28909	750	2210	2960	0.232369	0	0.188606	307	437	744	0.68261	0	0.406009	0.294569	0.0888388
18S	1571	G	383	514	897	0.751695	0.157263	0.429397	1054	2474	3528	0.045304	0	0.0433522	308	315	623	1.0865	0.0910182	0.521129	0.331293	0.20702
18S	1572	C	718	1126	1844	0.0482987	0	0	1509	3015	4524	0.168629	0	0	672	1516	2188	0.408096	0	0	0	0
18S	1573	G	588	764	1352	0.510052	0.0543711	0.337936	984	2939	3923	0.0243233	0	0.0237516	335	508	843	1.0272	0.0323922	0.507005	0.289564	0.20023
18S	1574	C	1429	957	2386	0.115961	0	0	1516	4345	5861	0.324819	0	0	711	2194	2905	0.418907	0	0	0	0
18S	1575	G	1148	1308	2456	0.0606838	0	0	1037	3705	4742	0.0760372	0	0	484	834	1318	0.649928	0	0.394094	0.131365	0.185778
18S	1576	G	1731	1508	3239	0.252572	0	0	1670	2375	4045	0.184811	0	0.156016	810	1066	1876	0.295868	0	0.22841	0.128142	0.0953084
18S	1577	G	1557	1456	3013	0.100829	0	0	1449	694	2143	1.61521	0.315132	0.617732	557	720	1277	1.30417	0.234655	0.566197	0.394643	0.279847
18S	1578	U	1450	3062	4512	0.395273	0	0	2393	1872	4265	0.38612	0.017195	0.278609	1078	2800	3878	0.188388	0	0	0.0928697	0.131338
18S	1579	A	928	1718	2646	0.16932	0	0.144849	2001	2574	4575	0.408057	0.0570843	0.289846	747	3092	3839	0.0718692	0	0	0.144898	0.118329
18S	1580	A	505	1426	1931	0.734357	0.16645	0.423544	1736	3684	5420	0.281309	0.0442055	0.21958	645	2127	2772	0.50446	0.0751809	0.33539	0.326171	0.0835227
18S	1581	C	1615	1302	2917	0.11806	0	0.105626	3939	4754	8693	0.203702	0	0	2118	2707	4825	0.134699	0	0	0.0352087	0.0497927
18S	1582	C	1269	1724	2993	0.0757478	0	0.0704359	4063	5066	9129	0.224704	0	0	1595	3053	4648	0.0513181	0	0	0.0234786	0.0332038
18S	1583	C	1497	2996	4493	0.352245	0	0	4990	6904	11894	0.43034	0	0	1999	4353	6352	0.332583	0	0	0	0
18S	1584	G	1705	1792	3497	0.184432	0	0	5186	4774	9960	0.305051	0	0	1894	4933	6827	0.39477	0	0	0	0
18S	1585	U	1705	2319	4024	0.379271	0	0	5250	4559	9809	0.331291	0	0	2011	4142	6153	0.363641	0	0	0	0
18S	1586	U	1967	2092	4059	0.443071	0	0	5026	3950	8976	0.318281	0	0	2201	3939	6140	0.426205	0	0	0	0
18S	1587	G	914	1215	2129	0.0521127	0	0.0495536	2602	3392	5994	0.0380651	0	0	1059	2439	3498	0.0253977	0	0	0.0165179	0.0233598
18S	1588	A	393	892	1285	0.562917	0.102448	0.36035	1433	1742	3175	0.635292	0.159476	0.388563	668	1451	2119	0.419051	0.0638033	0.295402	0.348105	0.0390061
18S	1589	A	117	551	668	1.62033	0.290164	0.618721	239	1330	1569	1.86062	0.357864	0.65057	127	462	589	3.48173	0.52524	0.777166	0.682152	0.0684313
18S	1590	C	101	440	541	1.57314	0.186691	0.611809	240	1180	1420	1.53319	0.220924	0.605409	99	484	583	2.54665	0.31624	0.718391	0.645203	0.0518174
18S	1591	C	52	394	446	1.67815	0	0.627132	170	986	1156	1.51102	0.132363	0.601962	34	503	537	1.88598	0.0520096	0.653918	0.627671	0.0212144
18S	1592	C	32	565	597	0.556912	0	0.358088	196	1145	1341	0.661699	0	0.398385	54	314	368	2.07624	0	0.675523	0.477332	0.141105
18S	1593	C	69	517	586	0.218001	0	0.179233	302	965	1267	0.35829	0	0.263933	75	291	366	1.07696	0	0.519208	0.320792	0.1445
18S	1594	A	81	234	315	1.04314	0	0.51135	347	995	1342	0.051543	0	0.0490513	94	277	371	0.515562	0	0.340783	0.300395	0.190881
18S	1595	U	100	178	278	1.15791	0	0.53748	361	932	1293	0.01695	0	0.0166802	98	284	382	0.198724	0	0.166141	0.240101	0.218953
18S	1596	U	84	259	343	0.729942	0	0.422656	327	1525	1852	0.32188	0	0	100	469	569	0.259318	0	0	0.140885	0.199242
18S	1597	C	97	1664	1761	0.746633	0	0	348	1070	1418	0.00498786	0	0.00496659	135	554	689	0.392882	0	0	0.00165553	0.00234127
18S	1598	G	75	541	616	0.058779	0	0.055601	338	479	817	1.19337	0.0667441	0.544384	92	318	410	0.256502	0	0.204536	0.268174	0.204556
18S	1599	U	72	427	499	0.710867	0	0.415987	418	590	1008	1.17389	0.0358994	0.540242	82	323	405	0.670608	0	0.402008	0.452746	0.0621316
18S	1600	G	69	278	347	1.81935	0	0.645967	559	458	1017	1.55168	0.207022	0.608336	82	202	284	2.03747	0.131037	0.671554	0.641952	0.0259644
18S	1601	A	79	202	281	3.1565	0.202267	0.760061	891	581	1472	1.13798	0.176124	0.532438	115	159	274	3.0238	0.368855	0.752158	0.681553	0.105489
18S	1602	U	92	377	469	1.9866	0.204197	0.665645	869	908	1777	1.23099	0.228662	0.551908	100	231	331	3.30291	0.468404	0.768137	0.661896	0.088315
18S	1603	G	272	431	703	1.37476	0.212115	0.579252	3110	555	3665	0.232182	0	0.188473	549	279	828	1.18189	0.202837	0.541982	0.436569	0.176089
18S	1604	G	913	930	1843	0.00392866	0	0.0039154	5421	790	6211	0.170959	0	0	1420	301	1721	0.28916	0	0.224402	0.0761058	0.104873
18S	1605	G	1950	1980	3930	0.492105	0	0	6458	1058	7516	0.226218	0	0	2706	353	3059	0.201786	0	0	0	0
18S	1606	G	1431	331	1762	0.400618	0	0.286145	5512	264	5776	0.141196	0	0.123745	2520	219	2739	0.0261963	0	0.0255366	0.145142	0.107463
18S	1607	A	1857	722	2579	0.0194832	0	0	6427	2043	8470	0.220998	0	0	3042	400	3442	0.141153	0	0	0	0
18S	1608	U	1923	1449	3372	0.244879	0	0	6196	5316	11512	0.441496	0	0	3051	1355	4406	0.322341	0	0	0	0
18S	1609	C	1898	1743	3641	0.297392	0	0	2310	6476	8786	0.233082	0	0	2179	3567	5746	0.498912	0	0	0	0
18S	1610	G	1304	3352	4656	0.486847	0	0	4204	6503	10707	0.417954	0	0	2271	4067	6338	0.570407	0	0	0	0
18S	1611	G	548	4115	4663	0.529707	0	0	1012	7150	8162	0.273557	0	0	392	2591	2983	0.0392091	0	0	0	0
18S	1612	G	362	1257	1619	0.362675	0	0.26627	564	4236	4800	0.165433	0	0.141975	227	2289	2516	0.016894	0	0.0166198	0.141622	0.10192
18S	1613	G	228	696	924	1.19868	0.198209	0.54545	475	1377	1852	1.83483	0.363365	0.647369	126	1023	1149	1.04757	0.162055	0.511835	0.568218	0.0576261
18S	1614	A	400	419	819	1.14249	0.123005	0.533558	645	1999	2644	0.660277	0.0209833	0.397782	227	494	721	1.79152	0.240271	0.642091	0.524477	0.0999454
18S	1615	U	462	386	848	0.699084	0	0.411733	643	1936	2579	0.381766	0	0.276366	233	474	707	1.27663	0.00617966	0.561103	0.416401	0.11629
18S	1616	U	306	305	611	0.91585	0	0.478446	502	1780	2282	0.30568	0	0.234194	168	484	652	0.844376	0	0.458192	0.390277	0.110677
18S	1617	G	258	158	416	1.0959	0	0.523476	620	635	1255	0.92439	0.0311058	0.480554	177	152	329	1.54024	0.104029	0.60706	0.53703	0.0525277
18S	1618	C	341	233	574	0.00935266	0	0	930	765	1695	0.0981984	0	0.0894657	260	153	413	0.524262	0	0.344491	0.144652	0.145951
18S	1619	A	240	133	373	0.283512	0	0.221349	788	367	1155	0.399356	0	0.285562	252	85	337	0.428468	0	0.300572	0.269161	0.0343592
18S	1620	A	306	104	410	0.0160043	0	0	1237	310	1547	0.0771174	0	0	340	50	390	0.0322819	0	0.03135	0.01045	0.0147785
18S	1621	U	292	104	396	0.124769	0	0	1465	315	1780	0.299102	0	0	388	47	435	0.178721	0	0	0	0
18S	1622	U	322	87	409	0.227344	0	0	1655	170	1825	0.387532	0	0	571	91	662	0.547545	0	0	0	0
18S	1623	A	168	67	235	0.465066	0	0.318358	685	226	911	0.260063	0	0.206569	220	50	270	0.212833	0	0.17602	0.233649	0.0611828
18S	1624	U	68	32	100	3.07866	0.25639	0.756658	320	129	449	1.79956	0.23129	0.643311	127	24	151	1.33355	0.117322	0.573085	0.657685	0.0756296
18S	1625	U	11	7	18	27.4561	0.813168	0.966646	61	71	132	11.1782	0.542831	0.918453	15	11	26	16.0593	0.644543	0.943429	0.942843	0.0196791
18S	1626	C	42	17	59	11.1361	0.653403	0.918863	107	198	305	5.17807	0.394865	0.838581	53	32	85	6.28307	0.231533	0.864075	0.87384	0.0334946
18S	1627	C	134	32	166	4.366	0.503974	0.81455	338	595	933	1.28788	0.0349753	0.563177	205	35	240	2.2485	0.0955055	0.693051	0.69026	0.102642
18S	1628	C	629	54	683	0.473717	0	0.321763	628	743	1371	0.786743	0.0196268	0.440502	302	83	385	1.50227	0.137081	0.600986	0.454417	0.114416
18S	1629	C	828	185	1013	0.136752	0	0.120405	928	929	1857	0.59643	0.0298865	0.373728	420	168	588	1.02937	0.153261	0.507661	0.333932	0.160582
18S	1630	A	1002	380	1382	0.065791	0	0	897	2106	3003	0.12321	0	0.109727	476	266	742	1.05188	0.214925	0.512978	0.207568	0.220554
18S	1631	U	1549	882	2431	0.443727	0	0	828	6661	7489	0.535713	0	0	678	1402	2080	0.186481	0	0	0	0
18S	1632	G	836	2169	3005	0.532372	0	0	501	4246	4747	0.116374	0	0	430	2583	3013	0.391562	0	0	0	0
18S	1633	A	616	1560	2176	0.293309	0	0	554	4010	4564	0.0158063	0	0	381	2084	2465	0.158173	0	0	0	0
18S	1634	A	458	1149	1607	0.0129422	0	0.0127847	476	4234	4710	0.00748367	0	0	349	2131	2480	0.104931	0	0	0.00426157	0.00602678
18S	1635	C	280	1388	1668	0.0532388	0	0	860	6846	7706	0.42147	0	0	613	2583	3196	0.293546	0	0	0	0
18S	1636	G	202	1307	1509	0.0164753	0	0.0162189	933	4408	5341	0.122551	0	0	738	3297	4035	0.459206	0	0	0.00540629	0.00764565
18S	1637	A	237	1451	1688	0.180574	0	0	1426	5362	6788	0.372274	0	0	1016	2069	3085	0.283924	0	0	0	0
18S	1638	G	75	973	1048	0.247453	0	0.198518	472	2771	3243	0.299966	0	0.230804	304	1480	1784	0.239185	0	0.193105	0.207476	0.0166428
18S	1639	G	142	280	422	2.00407	0.37035	0.667644	1866	799	2665	0.506964	0.0367273	0.336498	1050	188	1238	0.73623	0.0888099	0.424237	0.476126	0.14008
18S	1640	A	142	948	1090	0.104389	0	0.0946008	1834	1228	3062	0.239906	0	0.193538	970	599	1569	0.294275	0	0.227478	0.171873	0.0563688
18S	1641	A	238	541	779	0.719202	0	0.418647	2389	1180	3569	0.00518519	0	0	1468	466	1934	0.0266207	0	0	0.139549	0.197352
18S	1642	U	189	806	995	0.347903	0	0.258299	1390	889	2279	0.449011	0	0.309968	867	267	1134	0.60138	0	0.375745	0.314671	0.0480625
18S	1643	U	145	190	335	3.50572	0.492704	0.778574	671	443	1114	1.88736	0.309356	0.653866	358	88	446	2.88163	0.437201	0.742804	0.725082	0.0524314
18S	1644	C	712	350	1062	0.525964	0.0274359	0.344889	1432	1041	2473	0.129395	0	0.114611	1047	243	1290	0.182245	0	0.154252	0.204584	0.100522
18S	1645	C	1403	546	1949	0.0777835	0	0	1798	1524	3322	0.193296	0	0	2244	361	2605	0.485832	0	0	0	0
18S	1646	C	2277	530	2807	0.316983	0	0	2288	2121	4409	0.427657	0	0	1930	486	2416	0.451933	0	0	0	0
18S	1647	A	3069	203	3272	0.368459	0	0	2218	1501	3719	0.314821	0	0	1278	348	1626	0.165533	0	0	0	0
18S	1648	G	1264	130	1394	0.725121	0	0.420505	1340	539	1879	0.373339	0	0.271953	822	253	1075	0.217173	0	0.17856	0.29034	0.0996257
18S	1649	U	1933	250	2183	0.114194	0	0.102532	1379	819	2198	0.123263	0	0.109781	823	471	1294	0.0478764	0	0	0.0707712	0.0501302
18S	1650	A	3117	518	3635	0.350944	0	0	1141	568	1709	0.456836	0.0123302	0.313707	456	287	743	0.683542	0.0854544	0.406339	0.240015	0.173879
18S	1651	A	3586	474	4060	0.420009	0	0	1783	871	2654	0.140536	0	0	507	386	893	0.274348	0	0.215474	0.0718246	0.101575
18S	1652	G	1734	500	2234	0.10343	0	0.0937732	1368	719	2087	0.0334344	0	0.0323677	308	426	734	0.358534	0	0.264177	0.130106	0.0980609
18S	1653	U	1848	1179	3027	0.279862	0	0	1327	1248	2575	0.278731	0	0	375	742	1117	0.268704	0	0	0	0
18S	1654	G	637	899	1536	0.378703	0	0.27481	636	322	958	0.921782	0.178971	0.47991	119	471	590	0.341662	0	0.254977	0.336566	0.101682
18S	1655	C	905	1138	2043	0.0733964	0	0	1243	672	1915	0.153334	0	0	434	619	1053	0.35953	0	0	0	0
18S	1656	G	787	647	1434	0.219907	0	0.180368	1477	162	1639	0.0521274	0	0	310	311	621	0.0562344	0	0.0533216	0.0778967	0.0756578
18S	1657	G	1541	554	2095	0.343824	0	0	1635	231	1866	0.239761	0	0	310	221	531	0.16556	0	0.142273	0.0474242	0.0670679
18S	1658	G	381	542	923	0.297391	0	0.229413	601	346	947	0.446085	0.0495772	0.308703	254	148	402	0.448801	0.0576958	0.310305	0.282807	0.0377608
18S	1659	U	313	242	555	0.881515	0.123634	0.468962	553	402	955	0.364156	0	0.267151	301	111	412	0.42876	0	0.300602	0.345571	0.0883123
18S	1660	C	331	143	474	0.806152	0.0661435	0.446858	669	187	856	0.445404	0.00624206	0.308401	320	152	472	0.364623	0	0.267611	0.340957	0.0767125
18S	1661	A	242	46	288	1.74187	0.181468	0.636088	632	179	811	0.583073	0.0636888	0.368604	280	68	348	1.29376	0	0.56474	0.523144	0.113092
18S	1662	U	343	72	415	0.765545	0	0.434194	809	528	1337	0.0510048	0	0	351	136	487	1.03021	0	0.507954	0.314049	0.224099
18S	1663	A	181	71	252	1.84756	0.0119473	0.649724	454	333	787	1.16062	0	0.537485	256	96	352	2.35855	0.333846	0.702845	0.630018	0.068931
18S	1664	A	137	59	196	2.76734	0.369856	0.735552	516	313	829	1.46564	0.0859512	0.594716	306	86	392	3.73277	0.137244	0.789131	0.706466	0.0819913
18S	1665	G	415	37	452	0.739784	0.0857564	0.425756	722	1046	1768	0.276264	0	0.216559	939	299	1238	0.697148	0	0.410972	0.351096	0.0953231
18S	1666	C	685	78	763	0.158421	0	0.13691	962	596	1558	0.610498	0	0.379225	1814	496	2310	0.00414924	0	0	0.172045	0.156799
18S	1667	U	646	333	979	0.0647506	0	0.0608712	986	932	1918	0.405008	0	0.288367	1795	986	2781	0.0853622	0	0	0.116413	0.124104
18S	1668	U	708	1114	1822	0.389236	0	0	1267	1298	2565	0.112007	0	0.100761	2310	1518	3828	0.297174	0	0	0.0335869	0.0474991
18S	1669	G	212	668	880	0.599142	0.0161969	0.374931	609	7080	7689	0.688873	0	0	950	1231	2181	0.432513	0	0.302023	0.225651	0.162312
18S	1670	C	403	1523	1926	0.242496	0	0	697	5325	6022	0.559642	0	0	1294	9413	10707	0.786567	0	0	0	0
18S	1671	G	561	824	1385	0.218519	0	0.179438	898	2728	3626	0.19448	0	0	1589	928	2517	0.306668	0	0.234766	0.138068	0.100208
18S	1672	U	604	1244	1848	0.0910222	0	0	1066	584	1650	0.774695	0	0.436672	1751	388	2139	0.47229	0	0.320888	0.25252	0.184709
18S	1673	U	555	1951	2506	0.306746	0	0	883	827	1710	0.642776	0	0.391413	1930	149	2079	0.401848	0	0.286754	0.226056	0.165458
18S	1674	G	444	1496	1940	0.0267044	0	0.0260229	1056	995	2051	0.246313	0	0.19771	1941	171	2112	0.240322	0	0.193832	0.139188	0.0800357
18S	1675	A	451	2005	2456	0.198471	0	0	901	749	1650	0.42659	0	0.299155	2415	105	2520	0.120177	0	0	0.0997182	0.141023
18S	1676	U	294	1781	2075	0.0306198	0	0	605	1113	1718	0.0887725	0	0.0815781	1916	199	2115	0.0573987	0	0	0.0271927	0.0384563
18S	1677	U	274	1779	2053	0.0539381	0	0	475	1754	2229	0.34014	0	0	2061	311	2372	0.451651	0	0	0	0
18S	1678	A	8	291	299	6.03963	0.615344	0.858354	7	39	46	32.7882	0.921941	0.971015	50	43	93	13.2898	0.853362	0.930713	0.920027	0.0466105
18S	1679	A	80	2664	2744	0.362502	0	0	199	2158	2357	0.457525	0	0	305	218	523	1.1148	0.13513	0.527618	0.175873	0.248722
18S	1680	G	28	4053	4081	0.649377	0	0	58	692	750	0.869078	0.0659215	0.465308	93	193	286	2.39744	0.292505	0.706386	0.390565	0.293184
18S	1681	U	19	1871	1890	0.197579	0	0	19	825	844	0.571059	0	0.36376	38	203	241	2.45845	0.228622	0.711703	0.358488	0.290576
18S	1682	C	13	588	601	1.4383	0.0783868	0.59028	31	854	885	0.430976	0	0.301414	54	502	556	0.222362	0	0.182179	0.357958	0.171337
18S	1683	C	11	729	740	0.790793	0	0.441921	42	961	1003	0.213701	0	0.176218	62	613	675	0.113544	0	0	0.206047	0.181642
18S	1684	C	39	1028	1067	0.121681	0	0.108572	92	1854	1946	0.441933	0	0	109	343	452	0.255948	0	0.204148	0.10424	0.0833991
18S	1685	U	44	709	753	0.59499	0	0.373347	109	1389	1498	0.214254	0	0	133	432	565	0.0588732	0	0.0556928	0.143013	0.16445
18S	1686	G	30	168	198	4.51552	0.285086	0.81944	165	876	1041	0.0830881	0	0.0767821	133	421	554	0.0846446	0	0.0781689	0.324797	0.349766
18S	1687	C	112	250	362	1.44867	0.0842088	0.592281	210	984	1194	0.0779079	0	0	65	435	500	0.25214	0	0.201689	0.264657	0.245863
18S	1688	C	241	372	613	0.365527	0	0.268001	259	482	741	0.571983	0.0353513	0.364173	158	711	869	0.27811	0	0	0.210725	0.154091
18S	1689	C	689	743	1432	0.463914	0	0	450	578	1028	0.112796	0	0.101451	164	835	999	0.391	0	0	0.033817	0.0478244
18S	1690	U	780	856	1636	0.537311	0	0	506	1109	1615	0.309365	0	0	193	830	1023	0.285655	0	0	0	0
18S	1691	U	509	409	918	0.101572	0	0	355	482	837	0.43808	0.0140707	0.304881	147	386	533	0.622139	0	0.383973	0.229618	0.165544
18S	1692	U	361	66	427	1.06783	0.0703902	0.516987	285	274	559	1.31101	0.271033	0.567728	99	107	206	4.50161	0.348784	0.818954	0.634556	0.132024
18S	1693	G	410	247	657	0.337656	0	0.252711	410	445	855	0.54399	0.0883466	0.352594	125	281	406	2.24109	0.207997	0.691986	0.43243	0.188009
18S	1694	U	514	628	1142	0.275999	0	0	593	802	1395	0.060538	0	0	210	709	919	0.637186	0	0.389454	0.129818	0.183591
18S	1695	A	308	335	643	0.354244	0	0.261881	453	906	1359	0.0263889	0	0.0257289	156	249	405	3.65233	0.533066	0.78547	0.357693	0.317476
18S	1696	C	361	434	795	0.019598	0	0	806	1132	1938	0.288207	0	0	170	2852	3022	0.435245	0	0	0	0
18S	1697	A	178	620	798	0.144917	0	0	484	1388	1872	0.289791	0	0	120	1483	1603	0.21499	0	0.177039	0.059013	0.083457
18S	1698	C	352	529	881	0.287339	0	0	1115	1070	2185	0.359144	0	0	183	4153	4336	0.607563	0	0	0	0
18S	1699	A	156	555	711	0.111111	0	0	462	999	1461	0.217366	0	0.178655	62	2865	2927	0.352076	0	0	0.0595515	0.0842186
18S	1700	C	277	347	624	0.0322311	0	0	636	648	1284	0.592538	0	0.372253	101	3060	3161	0.426253	0	0	0.124084	0.175482
18S	1701	C	270	400	670	0.202368	0	0	809	610	1419	0.612246	0	0.379913	101	4251	4352	0.649787	0	0	0.126638	0.179093
18S	1702	G	229	75	304	0.745209	0.152973	0.427807	1072	239	1311	1.01974	0.122021	0.505078	65	241	306	4.90988	0.596692	0.83125	0.588045	0.174841
18S	1703	C	7	5	12	40.0983	0.940084	0.977498	32	21	53	56.7564	0.958483	0.983001	1	10	11	126.675	0.971066	0.992816	0.984438	0.00633555
18S	1704	C	339	30	369	0.372733	0	0.272062	2716	135	2851	0.115023	0	0.10319	155	241	396	2.20859	0.1141	0.688878	0.35471	0.246144
18S	1705	C	526	50	576	0.150953	0	0	5893	138	6031	0.472815	0	0	238	288	526	0.7821	0	0.439332	0.146444	0.207103
18S	1706	G	421	23	444	0.124519	0	0.110953	4592	125	4717	0.224528	0	0	226	94	320	1.31142	0	0.568132	0.226362	0.245876
18S	1707	U	381	24	405	0.254516	0	0.203279	4674	135	4809	0.192298	0	0	130	103	233	1.3386	0.250041	0.573442	0.258907	0.237388
18S	1708	C	220	39	259	1.19197	0.0841758	0.544744	5495	193	5688	0.310373	0	0	122	121	243	0.306785	0	0.235502	0.260082	0.223069
18S	1709	G	542	31	573	0.026868	0	0.0262094	4538	150	4688	0.14638	0	0	198	86	284	0.0837427	0	0.0775227	0.0345774	0.0321969
18S	1710	C	1168	56	1224	0.540571	0	0	4837	78	4915	0.199315	0	0	321	98	419	0.279339	0	0	0	0
18S	1711	U	783	71	854	0.268629	0	0	4484	202	4686	0.215127	0	0	313	111	424	0.317098	0	0	0	0
18S	1712	A	314	55	369	0.817027	0	0.45032	3733	143	3876	0.154389	0	0	231	59	290	0.0253914	0	0	0.150107	0.212283
18S	1713	C	268	169	437	0.520218	0	0.342714	2970	135	3105	0.0548472	0	0	178	90	268	0.0322181	0	0.0313253	0.12468	0.154703
18S	1714	U	163	955	1118	0.48175	0	0	2221	383	2604	0.0198848	0	0	165	71	236	0.18842	0	0.159112	0.0530372	0.0750059
18S	1715	A	136	708	844	0.287745	0	0	446	148	594	2.97501	0.514347	0.748745	112	66	178	0.667536	0.115024	0.401658	0.383468	0.305944
18S	1716	C	198	323	521	0.165134	0	0.141963	1044	113	1157	0.690165	0.0285811	0.408551	154	80	234	0.290213	0	0.225678	0.258731	0.111315
18S	1717	C	222	326	548	0.00163934	0	0.00163964	494	184	678	1.51582	0.185776	0.602869	144	118	262	0.190241	0	0.160346	0.254952	0.254404
18S	1718	G	163	176	339	0.668693	0.00335696	0.401436	364	178	542	1.77587	0.227103	0.640178	115	88	203	0.678867	0.15133	0.405544	0.482386	0.111588
18S	1719	A	177	276	453	0.444909	0	0.308385	480	367	847	0.643711	0	0.391902	171	96	267	0.506965	0.00806148	0.33725	0.345846	0.034633
18S	1720	U	193	142	335	1.29911	0.0262045	0.565781	467	463	930	0.487886	0	0.328143	178	166	344	0.331433	0	0.249473	0.381132	0.134459
18S	1721	U	239	119	358	1.28233	0.113066	0.562537	398	1308	1706	0.236158	0	0	253	252	505	0.0301932	0	0	0.187512	0.265183
18S	1722	G	318	117	435	1.0922	0.16293	0.522608	828	540	1368	0.108887	0	0.0982598	314	178	492	0.0876042	0	0.0806984	0.233855	0.204305
18S	1723	G	445	124	569	0.833723	0.161566	0.455097	1074	296	1370	0.26289	0	0.208286	358	211	569	0.00409357	0	0	0.221128	0.186014
18S	1724	A	704	274	978	0.136488	0	0.120205	1374	446	1820	0.126499	0	0.112349	492	150	642	0.0755659	0	0	0.0775179	0.0549072
18S	1725	U	1376	975	2351	0.542597	0	0	1748	885	2633	0.0369358	0	0	1075	173	1248	0.555378	0	0	0	0
18S	1726	G	1642	392	2034	0.41739	0	0	1605	846	2451	0.203947	0	0.169456	804	148	952	0.374968	0	0	0.0564853	0.0798823
18S	1727	G	1113	162	1275	0.0512887	0	0.0488229	715	812	1527	1.35396	0.22584	0.575344	421	150	571	0.11587	0	0.104001	0.242723	0.236275
18S	1728	U	1171	496	1667	0.210638	0	0	719	1925	2644	0.417244	0	0.294484	344	92	436	0.4612	0.0322204	0.316126	0.203537	0.144193
18S	1729	U	1005	924	1929	0.339666	0	0	605	3122	3727	0.106718	0	0.0964508	359	142	501	0.227069	0	0.185351	0.093934	0.0756902
18S	1730	U	557	555	1112	0.188929	0	0.159027	667	5152	5819	0.276867	0	0	353	157	510	0.15225	0	0.132358	0.0971283	0.0695377
18S	1731	A	612	637	1249	0.02904	0	0	1290	7625	8915	0.552459	0	0	381	172	553	0.0081428	0	0	0	0
18S	1732	G	318	566	884	0.241996	0	0.195022	871	4001	4872	0.0716488	0	0	250	147	397	0.321078	0	0.243505	0.146176	0.10524
18S	1733	U	339	853	1192	0.208494	0	0	833	6439	7272	0.416078	0	0	313	248	561	0.0605575	0	0	0	0
18S	1734	G	300	396	696	0.380105	0	0.275704	880	1599	2479	0.952146	0.0730912	0.487844	240	276	516	0.232925	0	0.189218	0.317589	0.12546
18S	1735	A	254	360	614	0.521716	0	0.343214	930	5483	6413	0.306716	0	0	246	259	505	0.559464	0	0.359209	0.234141	0.165692
18S	1736	G	283	265	548	0.668569	0.0571071	0.401122	837	2432	3269	0.451818	0	0.311274	225	136	361	1.77152	0.227215	0.639824	0.45074	0.138643
18S	1737	G	183	161	344	1.81047	0.332879	0.644852	692	1125	1817	1.60624	0.291366	0.616436	228	66	294	3.12629	0.482419	0.758274	0.673187	0.0612739
18S	1738	C	327	157	484	0.976312	0.164393	0.494523	1264	1871	3135	0.344055	0	0.256043	522	134	656	1.02243	0.185061	0.505925	0.41883	0.115202
18S	1739	C	655	116	771	0.247265	0	0.198452	2020	1349	3369	0.203831	0	0.16936	1262	105	1367	0.0306287	0	0.0297395	0.132517	0.073639
18S	1740	C	1246	171	1417	0.362091	0	0	3061	1175	4236	0.132599	0	0	2184	110	2294	0.369121	0	0	0	0
18S	1741	U	1454	140	1594	0.413117	0	0	3512	2853	6365	0.468904	0	0	2581	73	2654	0.424729	0	0	0	0
18S	1742	C	1402	143	1545	0.384411	0	0	3270	1669	4939	0.34426	0	0	2968	155	3123	0.511438	0	0	0	0
18S	1743	G	1299	134	1433	0.338749	0	0	3207	1122	4329	0.29078	0	0	2464	251	2715	0.425454	0	0	0	0
18S	1744	G	637	127	764	0.432012	0	0.301957	1440	907	2347	0.324257	0	0.244938	1101	220	1321	0.261212	0	0.207236	0.251377	0.0389368
18S	1745	A	737	128	865	0.260829	0	0.207061	1274	1028	2302	0.223356	0	0.182641	1120	186	1306	0.19915	0	0.166182	0.185295	0.0167938
18S	1746	U	455	276	731	0.503476	0	0.335179	607	894	1501	0.740154	0.0901961	0.425501	641	700	1341	0.0507534	0	0.0483362	0.269672	0.160793
18S	1747	C	205	897	1102	0.0422081	0	0	546	1412	1958	0.145766	0	0.127278	289	1053	1342	0.0989989	0	0	0.042426	0.0599995
18S	1748	G	69	462	531	1.02711	0.106781	0.507157	152	1538	1690	0.109482	0	0.0987308	79	734	813	0.300683	0	0.231391	0.279093	0.170117
18S	1749	G	36	349	385	1.74709	0.242305	0.636579	173	669	842	0.985172	0.175031	0.496562	61	328	389	1.29524	0.237554	0.564947	0.566029	0.0571669
18S	1750	C	66	2030	2096	0.598818	0	0	213	1082	1295	0.0785751	0	0.072903	93	317	410	0.78213	0.144901	0.439474	0.170792	0.192304
18S	1751	C	52	952	1004	0.0438253	0	0	168	812	980	0.364413	0.0433229	0.267284	93	304	397	0.668202	0.0718586	0.401156	0.222813	0.166763
18S	1752	C	64	922	986	0.0376224	0	0	185	1006	1191	0.0665082	0	0.0624098	148	211	359	0.703673	0.0680184	0.413707	0.158706	0.182105
18S	1753	C	120	1485	1605	0.475834	0	0	505	857	1362	0.0916687	0	0	201	244	445	0.213129	0	0.176011	0.0586702	0.0829722
18S	1754	G	360	340	700	0.243826	0	0.196254	828	319	1147	0.0457027	0	0.0437417	313	121	434	0.107586	0	0.0973378	0.112445	0.0631727
18S	1755	C	248	381	629	0.306526	0	0.234897	480	408	888	0.346519	0.0163973	0.25756	332	194	526	0.163778	0	0	0.164152	0.116441
18S	1756	C	371	354	725	0.0477196	0	0.0456061	551	568	1119	0.0634028	0	0.0596726	288	333	621	0.323491	0	0	0.0350929	0.0254703
18S	1757	G	237	291	528	0.298068	0	0.229959	551	615	1166	0.0166238	0	0.0163658	173	450	623	0.334455	0	0	0.0821083	0.10476
18S	1758	G	411	350	761	0.198513	0	0	1072	763	1835	0.377269	0	0	388	260	648	0.377829	0	0	0	0
18S	1759	G	198	181	379	0.647573	0	0.393675	788	579	1367	0.0755929	0	0	124	188	312	0.412354	0.0219014	0.292624	0.228766	0.16694
18S	1760	G	142	88	230	1.47816	0.25102	0.597519	431	345	776	0.734148	0.114104	0.423663	136	45	181	1.41306	0.273575	0.586926	0.536036	0.0795775
18S	1761	U	131	70	201	1.9742	0.317445	0.664882	419	573	992	0.479098	0	0.324133	100	80	180	1.71191	0.140862	0.632545	0.54052	0.153577
18S	1762	C	209	102	311	0.91339	0.0895756	0.478168	718	445	1163	0.33172	0	0.249252	106	135	241	1.04178	0	0.511266	0.412896	0.1165
18S	1763	G	93	886	979	0.426293	0	0	270	923	1193	0.439819	0.0131633	0.305646	73	362	435	0.212181	0	0.175373	0.16034	0.125232
18S	1764	G	84	528	612	0.0953417	0	0.0871727	405	1181	1586	0.150956	0	0.131229	76	371	447	0.420139	0	0.296309	0.17157	0.0900189
18S	1765	C	182	687	869	0.213142	0	0	536	1896	2432	0.253628	0	0	130	479	609	0.156995	0	0.135884	0.0452947	0.0640564
18S	1766	C	284	132	416	0.957527	0.103234	0.489751	479	950	1429	0.45453	0	0.312643	183	136	319	1.71403	0.276832	0.632272	0.478222	0.130742
18S	1767	C	830	289	1119	0.285685	0	0	1255	2222	3477	0.439154	0	0	640	858	1498	0.416863	0	0	0	0
18S	1768	A	208	298	506	0.828468	0.121345	0.453583	301	1623	1924	0.147076	0	0.128277	126	396	522	1.29208	0.162276	0.564185	0.382015	0.185014
18S	1769	C	263	888	1151	0.18968	0	0	151	3128	3279	0.361433	0	0	129	1209	1338	0.0424114	0	0	0	0
18S	1770	G	174	1150	1324	0.308604	0	0	200	2404	2604	0.177637	0	0	120	1921	2041	0.355414	0	0	0	0
18S	1771	G	174	854	1028	0.069269	0	0	131	1760	1891	0.130679	0	0.11563	51	1299	1350	0.0897853	0	0.0824441	0.0660246	0.0486124
18S	1772	C	206	1079	1285	0.281899	0	0	168	2453	2621	0.267904	0	0	90	1518	1608	0.0827843	0	0	0	0
18S	1773	C	267	612	879	0.179823	0	0.152562	227	1326	1553	0.296918	0	0.229055	139	1512	1651	0.0824253	0	0	0.127206	0.0952148
18S	1774	C	91	674	765	0.463766	0	0.317113	232	1460	1692	0.10235	0	0.0928965	113	2771	2884	0.532813	0	0	0.13667	0.13311
18S	1775	U	65	1395	1460	0.201704	0	0	189	1590	1779	0.0327278	0	0.0317079	89	2041	2130	0.328453	0	0	0.0105693	0.0149473
18S	1776	G	105	528	633	1.17979	0.186365	0.541633	187	778	965	0.919519	0.18936	0.479295	164	1044	1208	0.211957	0	0.175007	0.398645	0.16017
18S	1777	G	325	252	577	1.83203	0.280346	0.647291	463	429	892	1.16241	0.227374	0.537832	261	574	835	0.768102	0.0627487	0.434716	0.539946	0.0867964
18S	1778	C	625	182	807	1.2946	0.241293	0.564498	585	519	1104	0.794449	0.156564	0.442949	312	278	590	1.4768	0.226944	0.596661	0.534703	0.0661947
18S	1779	G	1541	306	1847	0.0340488	0	0.0329449	1755	612	2367	0.200666	0	0	663	283	946	0.433028	0	0.3024	0.111782	0.135457
18S	1780	G	1964	415	2379	0.0851027	0	0	1564	549	2113	0.00560812	0	0.00557946	877	293	1170	0.126141	0	0.112097	0.0392254	0.0515781
18S	1781	A	2300	292	2592	0.0913314	0	0	1727	768	2495	0.0970976	0	0	923	237	1160	0.058685	0	0.0554771	0.0184924	0.0261522
18S	1782	G	2602	193	2795	0.011894	0	0	1681	536	2217	0.176565	0	0.150126	868	208	1076	0.214897	0	0.17702	0.109049	0.077887
18S	1783	C	4605	195	4800	0.365949	0	0	3036	652	3688	0.22081	0	0	2239	224	2463	0.48267	0	0	0	0
18S	1784	G	3347	171	3518	0.0602665	0	0.0568561	2244	150	2394	0.397922	0	0.284737	987	148	1135	0.368085	0	0.269224	0.203606	0.103961
18S	1785	C	1891	144	2035	1.16083	0.183667	0.537338	2099	222	2321	0.580558	0.0933892	0.367412	615	125	740	1.2973	0.191145	0.565038	0.489929	0.0873678
18S	1786	U	4214	227	4441	0.0381785	0	0.0367825	3564	339	3903	0.0266593	0	0	1415	208	1623	0.031486	0	0.0305432	0.0224419	0.0160719
18S	1787	G	1808	147	1955	1.77029	0.416126	0.639144	2529	744	3273	0.308366	0.0199459	0.235743	854	132	986	0.849454	0.0937279	0.459552	0.444813	0.165017
18S	1788	A	6861	222	7083	0.221742	0	0	5461	542	6003	0.264329	0	0	2751	199	2950	0.420095	0	0	0	0
18S	1789	G	7406	135	7541	0.190381	0	0	6048	841	6889	0.303441	0	0	2640	188	2828	0.363159	0	0	0	0
18S	1790	A	7369	483	7852	0.157986	0	0	4014	396	4410	0.225633	0	0.184129	2140	232	2372	0.236569	0	0	0.0613764	0.0867993
18S	1791	A	6552	428	6980	0.0428687	0	0.0411122	4165	270	4435	0.308717	0.00899382	0.235933	1473	205	1678	0.128317	0	0.113784	0.130277	0.0803858
18S	1792	G	7133	279	7412	0.0531304	0	0.0504564	4720	728	5448	0.135974	0	0.119717	1304	157	1461	0.326645	0	0.246346	0.13884	0.0811067
18S	1793	A	7399	310	7709	0.0321703	0	0.0311716	6419	326	6745	0.072769	0	0	1531	127	1658	0.119329	0	0.106665	0.0459455	0.0447814
18S	1794	C	9751	817	10568	0.262057	0	0	7239	436	7675	0.178031	0	0	2139	303	2442	0.29451	0	0	0	0
18S	1795	G	9467	163	9630	0.21397	0	0	6932	1312	8244	0.251191	0	0	1655	270	1925	0.164446	0	0	0	0
18S	1796	G	9756	124	9880	0.286268	0	0	6354	371	6725	0.0764215	0	0	1216	169	1385	0.0915103	0	0.0838937	0.0279646	0.0395479
18S	1797	U	9247	121	9368	0.305751	0	0	6850	290	7140	0.137405	0	0	1131	158	1289	0.0893196	0	0.0820541	0.0273514	0.0386807
18S	1798	C	8492	229	8721	0.332082	0	0	8483	374	8857	0.368119	0	0	1177	353	1530	0.191458	0	0	0	0
18S	1799	G	4246	159	4405	0.250507	0	0.200361	4669	275	4944	0.138737	0	0.121856	755	224	979	0.232574	0	0.188846	0.170354	0.0346141
18S	1800	A	3637	152	3789	0.253673	0	0.202387	4011	355	4366	0.182645	0	0.154468	723	265	988	0.103516	0	0.093892	0.150249	0.0443931
18S	1801	A	1203	147	1350	2.04843	0.35714	0.672126	3382	499	3881	0.198815	0	0.165879	499	126	625	0.609265	0.0572417	0.378975	0.40566	0.207534
18S	1802	C	1109	188	1297	1.60935	0.165677	0.616945	3610	831	4441	0.0724198	0	0	630	222	852	0.0840563	0	0.0776226	0.231522	0.274371
18S	1803	U	1282	230	1512	0.762672	0	0.432842	4493	1019	5512	0.355513	0	0	887	194	1081	0.186239	0	0	0.144281	0.204044
18S	1804	U	15	21	36	60.2258	0.930054	0.984101	52	29	81	44.3709	0.940508	0.978222	14	3	17	56.3525	0.954203	0.983517	0.981947	0.00264439
18S	1805	G	654	275	929	0.903262	0.023707	0.474854	1402	479	1881	0.611766	0.0086889	0.379688	486	361	847	0.18674	0	0.157512	0.337351	0.132968
18S	1806	A	297	1139	1436	0.203657	0	0.169297	1036	726	1762	0.692897	0	0.409434	367	241	608	0.933333	0.122179	0.483169	0.353966	0.134006
18S	1807	C	194	1461	1655	0.199403	0	0.166336	496	1461	1957	0.600511	0	0.375319	266	679	945	0.481196	0	0.325102	0.288919	0.0890709
18S	1808	U	204	2272	2476	0.0189477	0	0	571	3358	3929	0.204116	0	0	390	1035	1425	0.138336	0	0.121599	0.0405331	0.0573225
18S	1809	A	181	1389	1570	1.14809	0	0.534629	618	1954	2572	0.426394	0	0.299013	437	924	1361	0.393922	0	0.282749	0.37213	0.115096
18S	1810	U	112	1375	1487	1.84304	0.231715	0.648417	521	1647	2168	0.933707	0.0721522	0.482974	248	1604	1852	0.185975	0	0.156883	0.429425	0.204209
18S	1811	C	140	2197	2337	1.17717	0.230601	0.540794	546	1695	2241	1.16763	0.250861	0.538777	299	2090	2389	0.0487029	0	0.0464596	0.375344	0.232558
18S	1812	U	136	4248	4384	0.352558	0.0575292	0.260704	616	4295	4911	0.0802411	0	0.0742948	337	2361	2698	0.0449961	0	0.0430739	0.126024	0.0960822
18S	1813	A	205	7214	7419	0.142543	0	0	897	6540	7437	0.181711	0	0	472	3958	4430	0.306151	0	0	0	0
18S	1814	G	373	8211	8584	0.190012	0	0	1182	5405	6587	0.0461749	0	0.0441433	778	2939	3717	0.0806587	0	0	0.0147144	0.0208093
18S	1815	A	568	12191	12759	0.42257	0	0	2043	7015	9058	0.199962	0	0	1043	2318	3361	0.0961134	0	0.0877095	0.0292365	0.0413466
18S	1816	G	1465	9495	10960	0.261101	0	0	5291	4722	10013	0.230411	0	0	3063	1833	4896	0.245109	0	0	0	0
18S	1817	G	1141	8863	10004	0.141829	0	0	4035	2992	7027	0.2352	0	0.190437	2154	1712	3866	0.0263282	0	0.0256593	0.072032	0.0843776
18S	1818	A	1616	10320	11936	0.279668	0	0	5547	4161	9708	0.0550932	0	0	3442	860	4302	0.056418	0	0	0	0
18S	1819	A	2936	3391	6327	0.45787	0.0488481	0.314102	9630	5324	14954	0.378273	0	0	5489	721	6210	0.375103	0	0	0.104701	0.148069
18S	1820	G	1151	5533	6684	0.334229	0	0.250532	3800	3973	7773	0.354376	0	0.261678	2571	552	3123	0.352223	0.0507992	0.260539	0.257583	0.00500744
18S	1821	U	1135	11405	12540	0.365847	0	0	4063	5175	9238	0.164693	0	0.141418	2795	791	3586	0.159914	0	0.1379	0.093106	0.0658516
18S	1822	A	1197	5278	6475	0.242547	0	0.195226	4112	3563	7675	0.472614	0.0848383	0.320964	2917	522	3439	0.222791	0.0157363	0.182242	0.232811	0.0625589
18S	1823	A	1904	4740	6644	0.127655	0	0.113219	5088	4823	9911	0.106919	0	0.0966001	3288	589	3877	0.0353074	0	0.0341118	0.0813103	0.034057
18S	1824	A	3046	4469	7515	0.0564677	0	0	7660	6510	14170	0.255192	0	0	4125	555	4680	0.183641	0	0	0	0
18S	1825	A	3113	3309	6422	0.0250696	0	0.0244602	8193	7710	15903	0.366201	0	0	3149	456	3605	0.0422167	0	0.0405174	0.0216592	0.0166593
18S	1826	G	3257	2296	5553	0.131783	0	0.116457	8399	3933	12332	0.204536	0	0	4258	365	4623	0.279039	0	0	0.0388189	0.0548983
18S	1827	U	3368	3408	6776	0.150106	0	0	7147	4694	11841	0.191878	0	0	3450	528	3978	0.173257	0	0	0	0
18S	1828	C	3793	1125	4918	0.0656276	0	0.0615976	7453	5320	12773	0.303848	0	0	3262	956	4218	0.272916	0	0	0.0205325	0.0290374
18S	1829	G	1819	2778	4597	0.059422	0	0.0561006	3317	1528	4845	0.919567	0.240382	0.479101	1463	859	2322	0.345937	0.0759951	0.257105	0.264102	0.17276
18S	1830	U	2001	5654	7655	0.464757	0	0	4394	1974	6368	0.325078	0.0181635	0.245357	1416	955	2371	0.271262	0	0.213451	0.152936	0.108924
18S	1831	A	1323	1125	2448	0.711433	0.16316	0.415794	3362	1545	4907	0.581228	0.0796943	0.367627	1012	548	1560	0.899495	0.181295	0.473704	0.419042	0.0433664
18S	1832	A	1460	456	1916	0.994111	0.189495	0.498654	2960	1608	4568	0.513368	0.031211	0.339271	1120	336	1456	0.987768	0.193964	0.497095	0.445007	0.0747689
18S	1833	C	2875	396	3271	0.00417006	0	0.00415401	5337	1809	7146	0.166438	0	0	2059	432	2491	0.053723	0	0.0510034	0.0183858	0.0231264
18S	1834	A	1752	294	2046	0.469419	0	0.319565	3857	1488	5345	0.0365839	0	0.0352992	1818	256	2074	0.228428	0	0.186025	0.180296	0.116122
18S	1835	A	2100	177	2277	0.17132	0	0.146317	4607	1749	6356	0.242228	0	0	2598	274	2872	0.19937	0	0	0.0487724	0.0689745
18S	1836	G	2408	276	2684	0.13611	0	0	4078	1088	5166	0.0797024	0	0	3088	1016	4104	0.481659	0	0	0	0
18S	1837	G	1749	249	1998	0.012295	0	0	3692	1161	4853	0.0547727	0	0	2641	661	3302	0.302617	0	0	0	0
18S	1838	U	1806	362	2168	0.153968	0	0	2955	899	3854	0.21523	0	0.177148	2265	425	2690	0.0261076	0	0.0254526	0.0675336	0.0782027
18S	1839	U	1264	376	1640	0.130124	0	0.115203	2500	792	3292	0.503047	0.0402425	0.334752	1080	629	1709	0.843314	0	0.457644	0.302533	0.141645
18S	1840	U	611	869	1480	0.186601	0	0.157346	1097	1644	2741	0.827871	0.150356	0.453006	602	608	1210	1.80115	0.204014	0.643193	0.417848	0.199898
18S	1841	C	375	875	1250	0.396794	0.0393063	0.284237	698	2643	3341	0.493889	0.0353202	0.330673	338	435	773	3.71288	0.467663	0.788031	0.467647	0.227338
18S	1842	C	273	621	894	1.03876	0.205719	0.509785	862	2538	3400	0.521092	0.0814023	0.342644	251	1485	1736	1.20341	0.154103	0.546301	0.466243	0.0886602
18S	1843	G	147	829	976	0.900466	0.195586	0.474069	526	4548	5074	0.0521117	0	0.0495398	107	4289	4396	0.144407	0	0	0.174536	0.212765
18S	1844	U	120	1350	1470	0.241771	0	0.194805	557	6237	6794	0.221588	0	0	159	9052	9211	0.640374	0	0	0.064935	0.0918319
18S	1845	A	116	2336	2452	0.302405	0	0	594	9120	9714	0.478764	0	0	96	5936	6032	0.392583	0	0	0	0
18S	1846	G	113	1915	2028	0.0771973	0	0	257	6362	6619	0.146464	0	0	85	4309	4394	0.136354	0	0	0	0
18S	1847	G	34	1962	1996	0.0100373	0	0.00994246	133	4446	4579	0.337086	0	0.252146	19	3563	3582	0.0652743	0	0.0612907	0.107793	0.104203
18S	1848	U	4	3162	3166	0.340055	0	0	39	7112	7151	0.14139	0	0	14	5096	5110	0.30952	0	0	0	0
18S	1849	G	2	2908	2910	0.236368	0	0	10	8141	8151	0.267103	0	0	0	4520	4520	0.266785	0	0	0	0
18S	1850	A	0	1420	1420	0.753593	0.0864828	0.429915	5	3468	3473	0.839903	0.124279	0.456564	1	1742	1743	0.845158	0.127662	0.458183	0.448221	0.0129612
18S	1851	A	0	998	998	1.59339	0.304868	0.614642	18	3192	3210	0.88809	0.0562582	0.470442	1	756	757	2.55152	0.437025	0.718698	0.601261	0.101791
18S	1852	C	5	2804	2809	0.16289	0	0	4	6614	6618	0.213923	0	0	3	1114	1117	0.976128	0.0649553	0.494184	0.164728	0.23296
18S	1853	C	1	3167	3168	0.286996	0	0	5	7122	7127	0.325868	0	0	14	1733	1747	0.0437516	0	0.0419406	0.0139802	0.019771
18S	1854	U	0	4207	4207	0.509025	0	0	0	9394	9394	0.530655	0	0	0	1825	1825	0.117719	0	0	0	0
18S	1855	G	0	2038	2038	0.0974933	0	0.0888724	0	3000	3000	0.63838	0	0.38972	0	786	786	0.857419	0	0.461935	0.313509	0.161555
18S	1856	C	0	2415	2415	0.131512	0	0	0	4330	4330	0.0248826	0	0	0	1517	1517	0.185068	0	0	0	0
18S	1857	G	0	1990	1990	0.0623361	0	0.058706	0	1492	1492	1.95124	0.223168	0.661309	0	1102	1102	0.134351	0	0.118533	0.279516	0.271071
18S	1858	G	0	1321	1321	0.648571	0.0880305	0.393595	0	1983	1983	1.18054	0.0728656	0.541524	0	537	537	1.49172	0.264032	0.599117	0.511412	0.0865638
18S	1859	A	0	780	780	1.70807	0.30975	0.631031	0	1749	1749	1.36027	0.0828416	0.576459	0	716	716	1.0265	0.108056	0.506887	0.571459	0.0508048
18S	1860	A	0	1143	1143	0.672067	0	0.402148	0	5200	5200	0.332291	0	0	0	1614	1614	0.145029	0	0	0.134049	0.189574
18S	1861	G	0	2651	2651	0.409372	0	0	0	6259	6259	0.517856	0	0	0	1225	1225	0.215371	0	0.177325	0.0591083	0.0835917
18S	1862	G	0	2096	2096	0.24977	0	0	0	955	955	2.8579	0.380564	0.740993	0	2336	2336	0.363828	0	0	0.246998	0.349307
18S	1863	A	0	1919	1919	0.247969	0	0	0	3731	3731	0.154683	0	0	0	1128	1128	0.415284	0	0.293612	0.0978706	0.13841
18S	1864	U	0	2027	2027	0	0	0	0	5267	5267	0	0	0	0	1230	1230	0	0	0	0	0
18S	1865	C	0	1364	1364	0	0	0	0	3413	3413	0	0	0	0	3388	3388	0	0	0	0	0
18S	1866	A	0	638	638	0	0	0	0	2305	2305	0	0	0	0	1535	1535	0	0	0	0	0
18S	1867	U	0	1086	1086	0	0	0	0	2707	2707	0	0	0	0	2022	2022	0	0	0	0	0
18S	1868	U	0	1175	1175	0	0	0	0	3917	3917	0	0	0	0	2185	2185	0	0	0	0	0
18S	1869	A	0	52	52	0	0	0	0	95	95	0	0	0	0	68	68	0	0	0	0	0
28S	1	C	1192	0	1192	0	0	0	3698	0	3698	0	0	0	1069	0	1069	0	0	0	0	0
28S	2	G	711	0	711	0	0	0	1985	0	1985	0	0	0	513	0	513	0	0	0	0	0
28S	3	C	429	0	429	0	0	0	1935	0	1935	0	0	0	434	0	434	0	0	0	0	0
28S	4	G	406	0	406	0	0	0	1490	0	1490	0	0	0	328	0	328	0	0	0	0	0
28S	5	A	285	0	285	0	0	0	962	0	962	0	0	0	232	0	232	0	0	0	0	0
28S	6	C	307	0	307	0	0	0	919	0	919	0	0	0	308	0	308	0	0	0	0	0
28S	7	C	1466	0	1466	0.628456	0	0.386083	973	0	973	0.482136	0.00882576	0.325523	546	0	546	0.369104	0	0.269956	0.327187	0.0474232
28S	8	U	2367	0	2367	0.305959	0	0.234355	1237	0	1237	0.087417	0	0.0804493	553	0	553	0.728119	0	0.421777	0.245527	0.13957
28S	9	C	2202	0	2202	0.854577	0.0622204	0.460906	1039	0	1039	0.353622	0	0.261427	567	0	567	1.11363	0.111523	0.527321	0.416551	0.112991
28S	10	A	4187	0	4187	0.141661	0	0.124109	1210	0	1210	0.173465	0	0.147927	909	0	909	0.573455	0.032131	0.364711	0.212249	0.108244
28S	11	G	5294	0	5294	0.0416703	0	0.0400106	1301	0	1301	0.124304	0	0.110637	1482	0	1482	0.0725332	0	0.0676704	0.0727726	0.0290579
28S	12	A	5706	0	5706	0.127105	0	0.112789	1203	0	1203	0.301255	0.0223458	0.231659	1404	0	1404	0.30503	0	0.233861	0.19277	0.0565622
28S	13	U	8905	0	8905	0.236022	0	0	1679	0	1679	0.0456085	0	0	2271	0	2271	0.174663	0	0	0	0
28S	14	C	10827	0	10827	0.350429	0	0	2645	0	2645	0.404598	0	0	3872	0	3872	0.541736	0	0	0	0
28S	15	A	11840	12	11852	0.386633	0	0	2315	30	2345	0.268888	0	0	3297	3	3300	0.421795	0	0	0	0
28S	16	G	9304	66	9370	0.16192	0	0	1740	58	1798	0.099475	0	0.0905208	3183	26	3209	0.390291	0	0	0.0301736	0.0426719
28S	17	A	7737	95	7832	0.0282452	0	0.0274727	1401	133	1534	0.466203	0	0.318108	1948	13	1961	0.0699853	0	0.0654389	0.137006	0.128993
28S	18	C	9814	145	9959	0.244528	0	0	1389	304	1693	0.435137	0	0.303327	2061	43	2104	0.0487305	0	0	0.101109	0.14299
28S	19	G	6314	215	6529	0.145008	0	0.12666	1475	205	1680	0.747227	0.0508939	0.42781	683	30	713	1.90185	0.368811	0.655709	0.403393	0.216672
28S	20	U	3829	456	4285	0.659981	0.0879315	0.397639	1228	562	1790	0.971803	0.13098	0.49299	507	161	668	1.92855	0.350796	0.65887	0.5165	0.107935
28S	21	G	3973	2368	6341	0.0193122	0	0	1216	1524	2740	0.522182	0.0247205	0.34313	640	773	1413	0.257001	0	0.204571	0.182567	0.140944
28S	22	G	4136	3598	7734	0.296508	0	0	1977	2418	4395	0.160732	0	0.138502	1180	694	1874	0.0549926	0	0	0.0461673	0.0652904
28S	23	C	3928	2341	6269	0.187159	0	0	2608	2357	4965	0.175413	0	0.149261	981	1102	2083	0.127143	0	0	0.0497535	0.0703621
28S	24	G	2355	758	3113	0.599047	0.103303	0.374703	2489	1199	3688	0.929867	0.149831	0.481897	1025	460	1485	0.348946	0	0.258809	0.371803	0.0910983
28S	25	A	1601	597	2198	1.0701	0.22872	0.517045	1838	6931	8769	0.13221	0	0	936	355	1291	0.689413	0.0743013	0.408266	0.308437	0.222573
28S	26	C	2178	556	2734	0.520077	0.0247944	0.342221	1656	8034	9690	0.150537	0	0	803	609	1412	0.692003	0.14482	0.409156	0.250459	0.179197
28S	27	C	3228	297	3525	0.102959	0	0.093372	3045	8543	11588	0.26523	0	0	1866	852	2718	0.100535	0	0	0.031124	0.044016
28S	28	C	4251	410	4661	0.237671	0	0	5799	10560	16359	0.499152	0	0	2915	1141	4056	0.409013	0	0	0	0
28S	29	G	3413	560	3973	0.139507	0	0	3469	4559	8028	0.133292	0	0.117628	2557	1098	3655	0.315676	0	0	0.0392092	0.0554502
28S	30	C	1894	1070	2964	0.16977	0	0.145173	3151	10481	13632	0.400828	0	0	1277	1555	2832	0.0792681	0	0	0.0483909	0.068435
28S	31	U	1480	1618	3098	0.180933	0	0.153254	1912	10040	11952	0.337818	0	0	956	2383	3339	0.218267	0	0	0.0510846	0.0722445
28S	32	G	794	1606	2400	0.658726	0.139524	0.397227	936	4979	5915	0.30228	0	0.232146	634	2251	2885	0.0749942	0	0	0.209791	0.162936
28S	33	A	885	1863	2748	0.566105	0.119853	0.361557	961	3455	4416	0.560783	0.0305746	0.359348	601	1942	2543	0.0585998	0	0.0553765	0.258761	0.143817
28S	34	A	926	3029	3955	0.102073	0	0.0926402	778	3232	4010	0.46183	0	0.31598	502	1301	1803	0.47896	0.117839	0.323971	0.244197	0.107216
28S	35	U	1164	3310	4474	0.0304358	0	0.0295432	661	3123	3784	0.235133	0	0.190411	365	1701	2066	0.201532	0	0.167797	0.12925	0.0711055
28S	36	U	794	4246	5040	0.023461	0	0	432	2992	3424	0.158131	0	0.136575	362	1658	2020	0.156661	0	0.1355	0.0906916	0.0641301
28S	37	U	527	5993	6520	0.182027	0	0	228	2115	2343	0.347089	0	0.25774	250	2658	2908	0.262461	0	0	0.0859135	0.1215
28S	38	A	271	5367	5638	0.0434987	0	0.0416925	181	984	1165	1.1632	0.257087	0.537935	115	1989	2104	0.00938506	0	0	0.193209	0.244351
28S	39	A	304	7452	7756	0.22102	0	0	236	1237	1473	0.446419	0.0271704	0.308782	116	2175	2291	0.163962	0	0	0.102927	0.145561
28S	40	G	307	4148	4455	0.531264	0.102897	0.346995	159	806	965	1.03104	0.180132	0.507901	85	1778	1863	0.00419051	0	0	0.284966	0.211938
28S	41	C	416	6963	7379	0.0714438	0	0	278	1152	1430	0.183446	0	0.155102	162	1913	2075	0.171741	0	0	0.0517005	0.0731156
28S	42	A	155	7241	7396	0.0631532	0	0	199	868	1067	0.45438	0	0.312623	62	1306	1368	0.207645	0	0.172046	0.161557	0.127843
28S	43	U	272	9865	10137	0.345232	0	0	332	1371	1703	0.181332	0	0	116	1621	1737	0.164173	0	0	0	0
28S	44	A	150	7388	7538	0.111696	0	0	200	943	1143	0.273378	0	0.214835	76	967	1043	0.316315	0.0158518	0.240479	0.151771	0.107828
28S	45	U	191	6460	6651	0.0104897	0	0	226	1614	1840	0.199813	0	0	68	799	867	0.459242	0.0307136	0.314961	0.104987	0.148474
28S	46	U	224	7281	7505	0.186779	0	0	298	1550	1848	0.100373	0	0	96	1273	1369	0.209513	0	0	0	0
28S	47	A	184	8189	8373	0.310921	0	0	174	851	1025	1.01727	0.101035	0.504525	61	706	767	0.474711	0	0.322185	0.27557	0.208592
28S	48	G	84	3653	3737	0.549958	0.125757	0.354883	114	782	896	1.56805	0.269985	0.610865	41	500	541	1.17591	0.141675	0.540881	0.50221	0.108023
28S	49	U	93	4765	4858	0.0562964	0	0.0533065	92	1880	1972	0.25711	0	0.204607	34	444	478	1.55147	0.232789	0.608567	0.288827	0.234376
28S	50	C	174	2508	2682	0.781161	0.157497	0.43866	164	1874	2038	0.378334	0.025924	0.274584	46	1198	1244	0.0423293	0	0	0.237748	0.180967
28S	51	A	140	3653	3793	0.164183	0	0.141061	130	2496	2626	0.200182	0	0.166846	45	757	802	0.78489	0.0756474	0.440048	0.249318	0.135277
28S	52	G	123	3426	3549	0.185549	0	0.156546	203	4261	4464	0.294428	0	0	48	792	840	0.924574	0.176433	0.480701	0.212416	0.200182
28S	53	C	98	4183	4281	0.117769	0	0	244	5426	5670	0.435961	0	0	42	2147	2189	0.280868	0	0	0	0
28S	54	G	221	2320	2541	0.42248	0	0.297085	640	2907	3547	0.006708	0	0.00666517	117	2514	2631	0.383848	0	0	0.10125	0.138503
28S	55	G	436	1972	2408	0.443047	0	0.30711	758	3485	4243	0.165559	0	0	164	1464	1628	0.108158	0	0.0976555	0.134922	0.128116
28S	56	A	580	2285	2865	0.119349	0	0.106657	1236	3782	5018	0.327615	0	0	314	1717	2031	0.117629	0	0	0.0355524	0.0502787
28S	57	G	721	5620	6341	0.578154	0	0	1509	3902	5411	0.416069	0	0	244	3193	3437	0.533902	0	0	0	0
28S	58	G	689	3470	4159	0.357861	0	0	1145	1104	2249	0.449595	0.0554751	0.310247	300	2475	2775	0.412816	0	0	0.103416	0.146252
28S	59	A	764	1473	2237	0.169094	0	0.144692	1511	1236	2747	0.0265082	0	0.0258328	370	1177	1547	0.0937841	0	0.0857935	0.0854395	0.0485249
28S	60	G	800	1303	2103	0.103137	0	0.0935345	1310	651	1961	0.262074	0	0.207737	390	601	991	0.615961	0.100719	0.381411	0.227561	0.118358
28S	61	A	596	653	1249	0.813209	0.0374671	0.44869	1161	456	1617	0.360418	0	0.265052	510	282	792	0.866316	0.123249	0.464499	0.392747	0.0905243
28S	62	A	668	427	1095	1.0197	0.0251439	0.505105	1017	377	1394	0.372919	0	0.271767	546	151	697	1.07327	0.131842	0.518029	0.431633	0.113166
28S	63	G	879	312	1191	0.740539	0	0.42567	841	239	1080	0.487398	0	0.327889	767	117	884	0.538343	0	0.350207	0.367922	0.0418383
28S	64	A	733	177	910	0.994292	0.0585301	0.498843	704	251	955	0.342422	0	0.255277	756	100	856	0.422741	0	0.297375	0.350498	0.106294
28S	65	A	969	126	1095	0.603508	0.0397732	0.376581	739	164	903	0.294727	0	0.227831	944	116	1060	0.115394	0	0.103544	0.235985	0.111616
28S	66	A	1143	107	1250	0.660645	0	0.398016	622	176	798	0.481546	0	0.325304	1046	51	1097	0.333819	0	0.250444	0.324588	0.060248
28S	67	C	2273	73	2346	0.025948	0	0.0253023	644	172	816	0.61447	0	0.380891	1330	53	1383	0.3785	0	0.274718	0.22697	0.149043
28S	68	U	3100	230	3330	0.150866	0	0	761	456	1217	0.257225	0	0.204731	1847	100	1947	0.217471	0	0.1787	0.127811	0.0909983
28S	69	A	1882	107	1989	0.685985	0	0.406996	613	104	717	1.56702	0.196465	0.610775	1455	47	1502	0.869269	0	0.465197	0.494323	0.0857036
28S	70	A	1216	87	1303	1.89283	0.243895	0.654491	329	94	423	4.18218	0.574675	0.807398	766	19	785	3.14847	0.429686	0.75918	0.740356	0.0638276
28S	71	C	2927	65	2992	0.294673	0	0.227663	908	170	1078	1.26479	0.299322	0.558687	2113	64	2177	0.564896	0	0.361086	0.382479	0.135984
28S	72	C	7133	92	7225	0.506741	0	0	3141	187	3328	0.270178	0	0	5883	83	5966	0.469419	0	0	0	0
28S	73	A	7727	256	7983	0.561583	0	0	4111	158	4269	0.411985	0	0	7878	47	7925	0.620697	0	0	0	0
28S	74	G	7364	233	7597	0.557737	0	0	5165	138	5303	0.529891	0	0	7464	52	7516	0.606864	0	0	0	0
28S	75	G	3514	317	3831	0.0952882	0	0	3791	246	4037	0.345765	0	0	3824	47	3871	0.192037	0	0	0	0
28S	76	A	2978	210	3188	0.0380161	0	0.0366349	3795	406	4201	0.377548	0	0	3328	21	3349	0.140458	0	0	0.0122116	0.0172698
28S	77	U	1895	279	2174	0.449292	0	0.310107	2857	507	3364	0.202645	0	0	1933	37	1970	0.380191	0	0.275564	0.195223	0.138762
28S	78	U	813	245	1058	1.75535	0.227315	0.637288	1117	591	1708	0.625128	0.135626	0.384803	652	40	692	2.54345	0.375293	0.718082	0.580057	0.141951
28S	79	C	366	71	437	4.56697	0.434249	0.820706	659	611	1270	1.03292	0.204395	0.508294	183	38	221	7.7468	0.586947	0.886129	0.738376	0.16487
28S	80	C	159	125	284	5.96074	0.473342	0.856769	267	741	1008	1.33519	0.228756	0.572013	49	50	99	12.8534	0.557584	0.928486	0.785756	0.153949
28S	81	C	386	200	586	1.68145	0.164551	0.627466	401	607	1008	1.04679	0.134636	0.511678	68	112	180	4.35531	0	0.814109	0.651084	0.124592
28S	82	U	932	1464	2396	0.489918	0	0	594	1187	1781	0.0111236	0	0.0110073	129	89	218	2.59523	0	0.722772	0.244593	0.338153
28S	83	C	1001	403	1404	0.107371	0	0	722	1491	2213	0.259721	0	0	166	206	372	0.927316	0	0.481814	0.160605	0.227129
28S	84	A	1237	249	1486	0.153314	0	0	985	1249	2234	0.302416	0	0	210	153	363	1.12686	0.0938795	0.530509	0.176836	0.250084
28S	85	G	687	387	1074	0.280062	0	0.218947	549	1006	1555	0.0219437	0	0.0214861	168	287	455	0.861184	0.0843111	0.463254	0.234562	0.180688
28S	86	U	636	1040	1676	0.0871464	0	0	512	1100	1612	0.027361	0	0	155	672	827	0.201597	0	0.167943	0.055981	0.0791691
28S	87	A	393	962	1355	0.323886	0	0.244784	386	716	1102	0.437635	0	0.304605	118	1645	1763	0.390923	0	0	0.18313	0.131775
28S	88	A	323	833	1156	0.829396	0.0997505	0.453586	327	1082	1409	0.103515	0	0.0938648	128	1054	1182	0.161229	0	0.138944	0.228798	0.160011
28S	89	C	200	1129	1329	0.750075	0.137894	0.42878	459	1764	2223	0.365313	0	0	175	1964	2139	0.284439	0	0	0.142927	0.202129
28S	90	G	173	1887	2060	0.26265	0	0.208095	572	1171	1743	0.203925	0	0	113	1843	1956	0.000783512	0	0	0.069365	0.0980969
28S	91	G	166	1681	1847	0.549333	0.0864696	0.354685	232	515	747	0.918583	0.189582	0.479116	92	770	862	1.70368	0.224768	0.630404	0.488068	0.11274
28S	92	C	146	3963	4109	0.31369	0	0	247	958	1205	0.0958356	0	0.0875206	86	2177	2263	0.0817629	0	0.0756139	0.0543782	0.0387572
28S	93	G	126	3563	3689	0.184318	0	0	229	355	584	1.30256	0.234563	0.566122	93	1946	2039	0.281585	0	0.2198	0.261974	0.233034
28S	94	A	82	4892	4974	0.400724	0	0	233	1432	1665	0.245778	0	0	78	2923	3001	0.123458	0	0	0	0
28S	95	G	96	4507	4603	0.319676	0	0	197	1167	1364	0.0106553	0	0.0105506	60	3640	3700	0.273539	0	0	0.00351686	0.00497359
28S	96	U	62	5254	5316	0.429887	0	0	188	1117	1305	0.10177	0	0.0924335	59	6127	6186	0.61464	0	0	0.0308112	0.0435736
28S	97	G	57	2478	2535	0.28456	0	0.221591	149	1290	1439	0.00429784	0	0	75	2736	2811	0.0376442	0	0	0.0738638	0.104459
28S	98	A	68	2058	2126	0.470642	0.0547585	0.320127	103	671	774	0.992487	0.0685747	0.498438	71	3297	3368	0.254207	0	0	0.272855	0.206213
28S	99	A	78	1801	1879	0.517405	0.00462063	0.3411	164	799	963	0.612414	0	0.380056	117	1005	1122	1.26607	0.0984452	0.558928	0.426695	0.0948458
28S	100	C	169	2052	2221	0.14728	0	0.128423	376	1556	1932	0.152768	0	0	186	2049	2235	0.0133075	0	0	0.0428078	0.0605394
28S	101	A	172	2748	2920	0.244798	0	0	491	2548	3039	0.45682	0	0	209	2109	2318	0.141646	0	0	0	0
28S	102	G	54	1884	1938	0.072907	0	0.0679854	114	2619	2733	0.331696	0	0	57	1228	1285	0.443442	0	0.307377	0.125121	0.13183
28S	103	G	51	2149	2200	0.207683	0	0	104	1040	1144	0.79214	0	0.442223	39	1269	1308	0.123521	0	0.110016	0.18408	0.18798
28S	104	G	31	972	1003	0.715494	0.11596	0.41732	95	571	666	2.20155	0.237863	0.687973	45	231	276	4.08809	0.493173	0.804033	0.636442	0.162026
28S	105	A	49	777	826	0.955475	0.124302	0.488918	115	1020	1135	0.88662	0	0.470171	47	367	414	1.94059	0.231638	0.660473	0.539854	0.0856335
28S	106	A	29	1015	1044	0.434503	0	0.303097	58	3530	3588	0.472679	0	0	31	833	864	0.308735	0	0.236112	0.179736	0.130001
28S	107	G	38	2044	2082	0.391849	0	0	38	3401	3439	0.460568	0	0	26	1866	1892	0.510788	0	0	0	0
28S	108	A	30	1733	1763	0.35417	0	0	18	3188	3206	0.456983	0	0	37	1374	1411	0.381335	0	0	0	0
28S	109	G	38	738	776	0.469827	0	0.319928	68	1329	1397	0.289731	0	0.224769	39	652	691	0.360003	0	0.264989	0.269896	0.0390029
28S	110	C	100	572	672	0.534522	0	0.348669	93	1227	1320	0.314038	0	0.239125	99	556	655	0.394123	0	0.283012	0.290269	0.0450146
28S	111	C	275	568	843	0.145932	0	0.12748	338	886	1224	0.395909	0	0.283787	277	515	792	0.155303	0	0.134573	0.181947	0.0720702
28S	112	C	288	730	1018	0.106237	0	0	394	749	1143	0.445183	0.00935946	0.308232	445	384	829	0.095502	0	0.0872725	0.131835	0.129721
28S	113	A	331	548	879	0.033952	0	0	568	487	1055	0.367782	0	0.269076	645	183	828	0.047822	0	0.045692	0.104923	0.117563
28S	114	G	237	314	551	0.366908	0	0.268778	444	699	1143	0.0778166	0	0.072257	352	129	481	0.687391	0.0165123	0.40787	0.249635	0.137681
28S	115	C	374	279	653	0.0361196	0	0	769	272	1041	0.0212839	0	0.0208599	1177	118	1295	0.502178	0	0	0.0069533	0.00983345
28S	116	G	364	215	579	0.00471264	0	0	834	232	1066	0.0842862	0	0	793	91	884	0.268638	0	0	0	0
28S	117	C	580	147	727	0.310546	0	0	1237	235	1472	0.431357	0	0	705	65	770	0.220032	0	0	0	0
28S	118	C	611	139	750	0.434842	0	0	1075	312	1387	0.46184	0	0	532	83	615	0.116739	0	0	0	0
28S	119	G	195	55	250	0.583001	0.137683	0.369218	397	150	547	0.341525	0.0406612	0.254926	302	108	410	0.190619	0	0.160429	0.261524	0.0853654
28S	120	A	60	68	128	1.62403	0.321843	0.620741	200	166	366	0.771511	0.144888	0.436181	180	103	283	0.517723	0	0.341911	0.466278	0.115804
28S	121	A	51	32	83	2.44392	0.351482	0.712094	63	160	223	1.51438	0.248495	0.60336	108	71	179	1.13377	0.128617	0.532732	0.616062	0.0737732
28S	122	U	12	65	77	2.01538	0.142691	0.671221	12	245	257	0.812188	0.00738337	0.449141	34	138	172	0.67797	0	0.405439	0.5086	0.116366
28S	123	C	19	124	143	0.260957	0	0.208097	16	171	187	1.07559	0	0.519541	50	64	114	1.02618	0.0288386	0.508644	0.412094	0.144316
28S	124	C	7	87	94	0.474737	0	0.324227	15	181	196	0.502256	0	0.335468	9	74	83	1.23466	0.065804	0.555463	0.405053	0.106455
28S	125	C	9	94	103	0.0365385	0	0	14	146	160	0.405659	0.0184591	0.289871	15	104	119	0.244815	0	0.197993	0.162621	0.120954
28S	126	C	6	122	128	0.337037	0	0	37	143	180	0.103683	0	0.0944156	30	170	200	0.41288	0	0	0.0314719	0.0445079
28S	127	G	3	55	58	0.505085	0.0516799	0.339408	20	179	199	0.071	0	0	21	64	85	0.372481	0.0154239	0.273711	0.204373	0.146981
28S	128	C	12	37	49	0.828889	0.121274	0.458231	14	156	170	0.0903184	0	0.0832834	16	49	65	0.742256	0.130188	0.429769	0.323761	0.17044
28S	129	C	13	34	47	0.994444	0.161837	0.503871	32	120	152	0.196732	0.0496938	0.165294	26	52	78	0.394233	0.0146808	0.285351	0.318172	0.140158
[truncated: 4,940 more rows]
