# Supplementary material for: Profiling of ribose methylations in ribosomal RNA from diffuse large B-cell lymphoma patients for evaluation of ribosomes as drug targets
Source: NAR Cancer. 2020 Dec 22;2(4):zcaa035. doi: 10.1093/narcan/zcaa035 (PMC8210301; doi:10.1093/narcan/zcaa035)
Supplement: zcaa035_Supplemental_Files [file zcaa035_supplemental_files.zip › Data_S1_U2932.xls]

## Sheet: U2932
Data_handling_v3			U2932_1						U2932_2						U2932_3						Average
RNA	Position	Nucl	5'_reads	3'_reads	5'+3'	v5_score	v6_score	Meth%	5'_reads	3'_reads	5'+3'	v5_score	v6_score	Meth%	5'_reads	3'_reads	5'+3'	v5_score	v6_score	Meth%	Av.Meth%	Std.dev.	>=0.75
18S	1	U	868	0	868	0	0	0	1655	0	1655	0	0	0	4040	0	4040	0	0	0	0	0
18S	2	A	552	0	552	0	0	0	836	0	836	0	0	0	2383	0	2383	0	0	0	0	0
18S	3	C	984	0	984	0	0	0	1360	0	1360	0	0	0	3940	0	3940	0	0	0	0	0
18S	4	C	1583	0	1583	0	0	0	2341	0	2341	0	0	0	7066	0	7066	0	0	0	0	0
18S	5	U	2042	0	2042	0	0	0	2753	0	2753	0	0	0	7933	0	7933	0	0	0	0	0
18S	6	G	2935	0	2935	0	0	0	2143	0	2143	0	0	0	4241	0	4241	0	0	0	0	0
18S	7	G	882	0	882	0.229785	0	0.187022	1590	0	1590	0.112459	0	0	4740	0	4740	0.194427	0	0	0.0623406	0.0881629
18S	8	U	812	0	812	0.231762	0	0.188343	1705	0	1705	0.264478	0	0	4996	0	4996	0.31701	0	0	0.0627809	0.0887856
18S	9	U	876	0	876	0.0556062	0	0.052734	1358	0	1358	0.12676	0	0	3724	0	3724	0.134735	0	0	0.017578	0.0248591
18S	10	G	478	0	478	0.800116	0	0.444996	735	0	735	0.500362	0.0762935	0.333797	2020	0	2020	0.454483	0.0472773	0.312577	0.36379	0.0580713
18S	11	A	263	0	263	1.93531	0.0866605	0.660173	235	0	235	3.17439	0.476219	0.761217	497	0	497	4.06147	0.550614	0.802747	0.741379	0.0598723
18S	12	U	85	0	85	7.32016	0.404619	0.881041	229	0	229	2.60889	0.35347	0.723778	772	0	772	1.46601	0.200185	0.594798	0.733206	0.117048
18S	13	C	106	0	106	5.01838	0.520536	0.835139	216	0	216	2.50041	0.281276	0.715261	696	0	696	1.29546	0.0615383	0.56471	0.705037	0.110639
18S	14	C	465	0	465	0.367144	0	0.26897	386	0	386	0.839162	0	0.456916	809	0	809	0.586365	0	0.369916	0.365267	0.076799
18S	15	U	722	2	724	0.0556015	0	0	591	3	594	0.201662	0	0.168054	1048	0	1048	0.00504184	0	0	0.0560181	0.0792215
18S	16	G	367	0	367	1.38454	0.156871	0.581295	397	7	404	1.15484	0.0827403	0.536544	456	2	458	1.39124	0.0217165	0.582337	0.566725	0.0213457
18S	17	C	732	9	741	0.265199	0	0.209834	731	10	741	0.256978	0	0.204661	840	10	850	0.237551	0	0.192135	0.20221	0.00743069
18S	18	C	1255	78	1333	0.213185	0	0	967	20	987	0.106781	0	0.0965675	527	69	596	1.17056	0.116206	0.539705	0.212091	0.234989
18S	19	A	1460	165	1625	0.252166	0	0	1239	112	1351	0.0719592	0	0	843	176	1019	0.403333	0	0.287612	0.0958706	0.135582
18S	20	G	806	215	1021	0.536595	0	0.349433	1017	89	1106	0.516541	0	0.340808	691	213	904	1.1332	0.0212999	0.531496	0.407245	0.0879287
18S	21	U	1106	425	1531	0.0323397	0	0.0313464	1557	259	1816	0.0618602	0	0	861	1047	1908	0.0190618	0	0.0187148	0.0166871	0.0128772
18S	22	A	1694	968	2662	0.381963	0	0	2582	395	2977	0.355466	0	0	1632	1785	3417	0.214063	0	0	0	0
18S	23	G	450	573	1023	1.0865	0.0398709	0.520973	858	315	1173	1.00589	0	0.50168	482	718	1200	1.98705	0	0.665407	0.562687	0.0730599
18S	24	C	985	1234	2219	0.06998	0	0.0654306	1305	998	2303	0.0702498	0	0.0656653	827	2597	3424	0.204762	0	0.170002	0.100366	0.0492402
18S	25	A	1197	1256	2453	0.0564656	0	0.0534683	1181	1271	2452	0.0598813	0	0.0565199	710	1950	2660	0.929045	0	0.481703	0.19723	0.201156
18S	26	U	2274	1752	4026	0.372442	0	0	2509	3329	5838	0.609157	0	0	1471	6210	7681	0.294874	0	0	0	0
18S	27	A	15	152	167	17.3915	0.812664	0.945933	16	121	137	20.4512	0.804128	0.953705	14	188	202	32.6564	0.89271	0.97043	0.956689	0.010221	1
18S	28	U	1964	1219	3183	0.129387	0	0	1443	3877	5320	0.570684	0	0	914	14221	15135	0.640296	0	0	0	0
18S	29	G	2875	1888	4763	0.465797	0	0	1161	1464	2625	0.0764407	0	0	2352	5127	7479	0.121586	0	0	0	0
18S	30	C	4812	1335	6147	0.621995	0	0	1939	1432	3371	0.352913	0	0	2595	7340	9935	0.362121	0	0	0	0
18S	31	U	2703	923	3626	0.328224	0	0	971	953	1924	0.0959192	0	0.0875655	929	9866	10795	0.440542	0	0	0.0291885	0.0412788
18S	32	U	663	1045	1708	0.416195	0	0.294004	295	1308	1603	0.175236	0	0.149186	185	9442	9627	0.396218	0	0	0.14773	0.120031
18S	33	G	976	546	1522	0.405304	0	0.288545	389	697	1086	0.423796	0	0.297845	1139	2213	3352	0.737638	0	0.424579	0.33699	0.0620513
18S	34	U	521	246	767	1.80123	0.255224	0.643313	261	582	843	0.771761	0	0.435881	788	1445	2233	1.50212	0.232018	0.600447	0.55988	0.0894099
18S	35	C	788	170	958	0.967744	0.00462642	0.492065	471	267	738	0.599459	0	0.375106	1061	3158	4219	0.00639547	0	0.00635633	0.291176	0.20698
18S	36	U	437	70	507	2.25586	0.21216	0.693281	197	60	257	3.49759	0.37591	0.778329	1309	392	1701	1.27359	0.136096	0.560311	0.677307	0.0897194
18S	37	C	852	177	1029	0.265717	0	0.210095	404	72	476	1.16928	0.104902	0.539538	1747	437	2184	0.410186	0	0.290968	0.346867	0.140182
18S	38	A	815	210	1025	0.226305	0	0.184689	366	180	546	0.955495	0.0954294	0.489078	1198	394	1592	0.577018	0	0.366037	0.346601	0.125024
18S	39	A	1112	222	1334	0.0666833	0	0	565	269	834	0.303433	0	0.233009	1349	341	1690	0.147782	0	0.128821	0.12061	0.0953027
18S	40	A	1426	345	1771	0.276762	0	0	735	373	1108	0.0409779	0	0.0393989	1574	449	2023	0.155083	0	0	0.013133	0.0185728
18S	41	G	813	415	1228	0.136425	0	0.120134	532	415	947	0.332747	0	0.249868	611	726	1337	0.230983	0	0.187755	0.185919	0.0529797
18S	42	A	865	277	1142	0.295421	0	0.228205	694	1563	2257	0.466253	0	0	740	334	1074	0.421519	0.0120921	0.296722	0.174975	0.126849
18S	43	U	931	371	1302	0.272133	0	0.214048	1097	551	1648	0.135678	0	0	778	434	1212	0.23959	0	0.19341	0.135819	0.0964075
18S	44	U	1567	969	2536	0.341786	0	0	1777	462	2239	0.347842	0	0	1578	549	2127	0.35602	0	0	0	0
18S	45	A	556	911	1467	0.418529	0	0.295186	836	720	1556	0.0978805	0	0.0892063	334	389	723	1.27362	0.191746	0.560513	0.314968	0.192918
18S	46	A	724	1635	2359	0.102604	0	0	917	749	1666	0.0590882	0	0.0558232	505	450	955	0.750081	0.0612029	0.428854	0.161559	0.190375
18S	47	G	303	659	962	1.70492	0.255234	0.630545	304	876	1180	0.646524	0.0830341	0.392862	416	369	785	1.4915	0.190381	0.598942	0.540783	0.105389
18S	48	C	501	1205	1706	0.64779	0.0588433	0.393266	419	877	1296	0.556815	0.0911563	0.35784	758	1472	2230	0.0901888	0	0	0.250369	0.177627
18S	49	C	938	2545	3483	0.112754	0	0	609	1586	2195	0.0523528	0	0	1229	708	1937	0.295104	0	0.227952	0.075984	0.107458
18S	50	A	954	2069	3023	0.111758	0	0.100553	561	1297	1858	0.177395	0	0.150736	1130	703	1833	0.504277	0	0.33535	0.195547	0.100957
18S	51	U	1978	3383	5361	0.396117	0	0	881	2493	3374	0.391286	0	0	2475	1191	3666	0.242111	0	0	0	0
18S	52	G	1064	1381	2445	0.515554	0	0.340267	651	1072	1723	0.338515	0	0.253013	1566	538	2104	0.564592	0	0.360965	0.318082	0.0467801
18S	53	C	3279	2795	6074	0.451186	0	0	1425	1574	2999	0.272404	0	0	3922	1836	5758	0.438886	0	0	0	0
18S	54	A	1984	2159	4143	0.127392	0	0	982	984	1966	0.176767	0	0.150279	2567	1105	3672	0.0242823	0	0.023713	0.0579972	0.0659671
18S	55	U	3616	3607	7223	0.551447	0	0	1469	2973	4442	0.536129	0	0	4434	2450	6884	0.468263	0	0	0	0
18S	56	G	1064	949	2013	0.785695	0.0788818	0.440116	501	1099	1600	0.417357	0	0.294591	1129	1303	2432	0.756885	0.0495479	0.430911	0.38854	0.0665377
18S	57	U	1090	1507	2597	0.280613	0	0.21919	617	1268	1885	0.130064	0	0.115148	1715	1600	3315	0.309613	0	0.23647	0.190269	0.0535852
18S	58	C	1420	554	1974	0.561395	0	0.359664	854	1018	1872	0.0261375	0	0.025485	2439	1553	3992	0.0668197	0	0.0626492	0.149266	0.149545
18S	59	U	1669	551	2220	0.302016	0	0.232041	1316	283	1599	0.146299	0	0.127697	3595	1583	5178	0.180818	0	0	0.119912	0.09489
18S	60	A	1372	803	2175	0.169552	0	0.145028	1046	252	1298	0.289145	0	0.224426	2953	1207	4160	0.00719378	0	0.00714411	0.125533	0.0897699
18S	61	A	2140	844	2984	0.254815	0	0	1856	604	2460	0.425216	0	0	4580	1497	6077	0.35823	0	0	0	0
18S	62	G	690	601	1291	0.59404	0.121503	0.372844	447	373	820	0.648951	0.12333	0.393845	2098	840	2938	0.359941	0	0.26474	0.34381	0.0565641
18S	63	U	1485	778	2263	0.157435	0	0	958	279	1237	0.00979178	0	0.00970459	3706	1068	4774	0.212098	0	0	0.00323486	0.00457479
18S	64	A	949	980	1929	0.0386931	0	0	417	226	643	0.944134	0.158255	0.48602	2341	732	3073	0.24657	0	0.19785	0.227957	0.199556
18S	65	C	1212	551	1763	0.0376354	0	0.0362902	650	232	882	0.324626	0	0.245279	2986	1387	4373	0.207161	0	0	0.0938565	0.108092
18S	66	G	645	640	1285	0.466347	0.0616183	0.318202	302	369	671	0.747239	0.0920376	0.428033	2031	574	2605	0.312211	0.00824506	0.237997	0.328077	0.0778954
18S	67	C	967	523	1490	0.423966	0	0.297876	691	347	1038	0.174922	0	0.149002	1881	1208	3089	0.0716001	0	0.0668363	0.171238	0.0956233
18S	68	A	737	582	1319	0.832955	0.00563405	0.454621	611	214	825	0.639292	0.033987	0.390269	1788	782	2570	0.273759	0	0.214988	0.353292	0.101264
18S	69	C	897	1158	2055	0.238413	0	0.192591	1019	560	1579	0.115759	0	0	1932	1351	3283	0.0316518	0	0	0.0641969	0.0907882
18S	70	G	778	757	1535	0.935192	0.103911	0.483418	729	613	1342	0.204815	0	0.170102	1135	1318	2453	0.364869	0	0.267409	0.306976	0.130935
18S	71	G	850	993	1843	0.733918	0.0626019	0.423404	458	801	1259	0.432275	0	0.301977	715	1149	1864	0.886965	0.176869	0.470182	0.398521	0.0708875
18S	72	C	1568	1172	2740	0.377299	0	0.274014	797	544	1341	0.550729	0.0610788	0.355313	1084	1242	2326	0.611913	0.104595	0.37972	0.336349	0.0451898
18S	73	C	5004	2002	7006	0.466573	0	0	1939	871	2810	0.236824	0	0	3116	1809	4925	0.244332	0	0	0	0
18S	74	G	4013	2634	6647	0.399484	0	0	1714	1904	3618	0.404218	0	0	3206	1760	4966	0.223052	0	0	0	0
18S	75	G	1620	1215	2835	0.619715	0	0.382691	848	1075	1923	0.290079	0	0.224944	2158	776	2934	0.496222	0	0.331725	0.31312	0.0657299
18S	76	U	4271	1968	6239	0.323722	0	0	1620	1742	3362	0.307358	0	0	4472	1429	5901	0.282223	0	0	0	0
18S	77	A	2675	407	3082	0.502714	0	0.33461	1125	1099	2224	0.108534	0	0.0979477	3140	785	3925	0.198506	0	0.165663	0.199407	0.0995195
18S	78	C	8250	2083	10333	0.634403	0	0	2329	1996	4325	0.490969	0	0	6213	1525	7738	0.420662	0	0	0	0
18S	79	A	2201	2763	4964	0.142522	0	0	1163	1720	2883	0.203117	0	0	3209	1640	4849	0.0489462	0	0.0466714	0.0155571	0.0220011
18S	80	G	835	926	1761	1.4645	0.184515	0.594375	484	691	1175	1.01525	0.199044	0.503996	1566	1495	3061	0.813528	0.140177	0.448669	0.51568	0.0600549
18S	81	U	886	1392	2278	0.843562	0	0.457681	744	1431	2175	0.00204759	0	0.00204434	2128	3835	5963	0.045661	0	0	0.153242	0.215273
18S	82	G	1010	600	1610	1.63927	0.163403	0.621254	648	577	1225	0.827261	0.0916631	0.452935	2071	2554	4625	0.31053	0	0.236989	0.437059	0.157277
18S	83	A	1271	1407	2678	0.519029	0	0.341769	689	679	1368	0.592298	0.00625588	0.372147	1857	3242	5099	0.241383	0	0.194478	0.302798	0.0775915
18S	84	A	1250	2144	3394	0.162762	0	0.140014	670	877	1547	0.356862	0	0.263131	2015	2973	4988	0.289844	0	0.224748	0.209298	0.0514356
18S	85	A	1449	1998	3447	0.0584751	0	0.0552598	645	832	1477	0.371937	0	0.271237	1958	5243	7201	0.149332	0	0	0.108832	0.117032
18S	86	C	3293	1984	5277	0.349171	0	0	1439	778	2217	0.125999	0	0	3642	5606	9248	0.36715	0	0	0	0
18S	87	U	5113	2240	7353	0.556438	0	0	2503	1081	3584	0.489462	0	0	5633	6470	12103	0.554258	0	0	0	0
18S	88	G	2101	1151	3252	0.160525	0	0.138358	1416	438	1854	0.0845583	0	0.0780044	2925	1375	4300	0.385941	0	0.278515	0.164959	0.0839916
18S	89	C	3694	1337	5031	0.307101	0	0	2307	675	2982	0.385697	0	0	4827	4395	9222	0.462274	0	0	0	0
18S	90	G	893	744	1637	1.3176	0.239296	0.568668	584	502	1086	0.845099	0.0718589	0.458252	1243	1164	2407	1.20468	0.177868	0.546523	0.524481	0.0476957
18S	91	A	2035	1189	3224	0.0782188	0	0.0725653	1198	1099	2297	0.200266	0	0	2520	1354	3874	0.202532	0	0.168457	0.0803409	0.0689919
18S	92	A	1405	1602	3007	0.148297	0	0.129183	1124	771	1895	0.0320734	0	0	1673	717	2390	0.788248	0.0343482	0.440896	0.190026	0.185066
18S	93	U	782	1466	2248	0.425611	0	0.29864	372	1124	1496	0.141476	0	0.124014	931	733	1664	1.17822	0	0.541058	0.321237	0.171006
18S	94	G	945	2621	3566	0.239641	0	0	444	1155	1599	0.0373194	0	0	1452	1408	2860	0.0194143	0	0	0	0
18S	95	G	550	1118	1668	0.753379	0.0134149	0.429819	276	340	616	1.71655	0.241338	0.632263	486	1045	1531	0.855519	0	0.46123	0.507771	0.0889585
18S	96	C	770	2494	3264	0.194096	0	0	589	659	1248	0.228574	0	0.18617	863	2000	2863	0.176377	0	0	0.0620565	0.0877612
18S	97	U	978	1970	2948	0.0698353	0	0	1003	997	2000	0.262358	0	0	680	1712	2392	0.0282583	0	0.0274929	0.00916431	0.0129603
18S	98	C	381	3986	4367	0.43443	0	0	327	1252	1579	0.0813361	0	0	486	2027	2513	0.0645408	0	0	0	0
18S	99	A	12	222	234	11.0605	0.772834	0.917409	6	90	96	15.2735	0.813321	0.939146	6	58	64	39.2773	0.93019	0.975545	0.944033	0.0239843	1
18S	100	U	470	1361	1831	0.509753	0	0.337762	441	1231	1672	0.150867	0	0	378	1900	2278	0.102608	0	0.0930967	0.14362	0.142443
18S	101	U	706	3106	3812	0.309459	0	0	595	2370	2965	0.544767	0	0	420	3781	4201	0.414403	0	0	0	0
18S	102	A	664	2345	3009	0.0886047	0	0	495	1214	1709	0.115042	0	0	304	3223	3527	0.267205	0	0	0	0
18S	103	A	443	2666	3109	0.144319	0	0	298	1216	1514	0.00742208	0	0	238	3006	3244	0.195511	0	0	0	0
18S	104	A	128	1378	1506	0.928143	0	0.481532	92	701	793	1.02858	0	0.507358	57	1698	1755	0.734244	0	0.423519	0.470803	0.0350579
18S	105	U	282	1093	1375	1.16248	0.077055	0.537748	162	715	877	0.879512	0	0.468231	135	1411	1546	1.1435	0.0531174	0.533633	0.513204	0.0318453
18S	106	C	870	3942	4812	0.383129	0	0	478	1164	1642	0.0704673	0	0.065866	565	3211	3776	0.0671962	0	0	0.0219553	0.0310495
18S	107	A	1681	3190	4871	0.354185	0	0	949	1770	2719	0.382071	0	0	1135	3735	4870	0.255045	0	0	0	0
18S	108	G	547	894	1441	1.4567	0.185864	0.593118	293	556	849	1.16573	0.114677	0.538554	292	1118	1410	1.90616	0.294182	0.656063	0.595912	0.0480137
18S	109	U	351	1472	1823	0.934077	0.0468561	0.483094	235	738	973	0.90154	0.037374	0.474367	207	2163	2370	0.731449	0.0229196	0.422552	0.460004	0.0267213
18S	110	U	1026	2904	3930	0.188213	0	0	692	1983	2675	0.393049	0	0	493	6469	6962	0.49276	0	0	0	0
18S	111	A	774	3612	4386	0.268181	0	0	593	1685	2278	0.252421	0	0	336	5416	5752	0.347695	0	0	0	0
18S	112	U	1134	5219	6353	0.530749	0	0	762	2650	3412	0.54253	0	0	318	6664	6982	0.494469	0	0	0	0
18S	113	G	853	3265	4118	0.279539	0	0	626	1330	1956	0.171334	0	0	211	4313	4524	0.228373	0	0	0	0
18S	114	G	542	2181	2723	0.0536588	0	0.0509439	340	815	1155	0.358785	0	0.264217	63	3164	3227	0.000461242	0	0	0.105054	0.114451
18S	115	U	632	1707	2339	0.154283	0	0.133711	371	1002	1373	0.0387595	0	0.0373394	80	3000	3080	0.0503444	0	0	0.0570168	0.0563326
18S	116	U	46	35	81	33.1533	0.912381	0.971067	42	115	157	8.36357	0.70693	0.893807	10	56	66	42.5769	0.929494	0.977387	0.94742	0.0379979	1
18S	117	C	1240	1268	2508	0.109433	0	0	493	739	1232	0.0482563	0	0	251	2277	2528	0.185545	0	0	0	0
18S	118	C	1368	843	2211	0.100055	0	0	471	708	1179	0.117166	0	0	275	917	1192	0.4616	0	0.316	0.105333	0.148964
18S	119	U	890	517	1407	0.276452	0	0.216699	355	341	696	0.362044	0	0.266089	175	246	421	2.2213	0.203648	0.690074	0.390954	0.212469
18S	120	U	1549	656	2205	0.323235	0	0	714	596	1310	0.391033	0	0	287	455	742	0.360446	0	0.265209	0.088403	0.125021
18S	121	U	25	43	68	23.2813	0.870603	0.959389	17	29	46	19.5246	0.850356	0.952265	4	29	33	25.8899	0.821398	0.963866	0.958506	0.00477677	1
18S	122	G	847	874	1721	0.126074	0	0	420	463	883	0.0174208	0	0.0171416	142	594	736	0.02872	0	0	0.00571386	0.00808062
18S	123	G	436	619	1055	0.699863	0	0.411947	243	287	530	1.05049	0.102843	0.512783	104	392	496	0.760787	0	0.432566	0.452432	0.0434969
18S	124	U	479	757	1236	0.441588	0	0.306492	289	429	718	0.561969	0	0.360103	76	405	481	0.716229	0	0.417832	0.361476	0.0454646
18S	125	C	998	1362	2360	0.23506	0	0	708	552	1260	0.0612124	0	0	219	491	710	0.385654	0	0.278602	0.0928673	0.131334
18S	126	G	500	421	921	1.30915	0.188893	0.567206	415	383	798	0.71061	0.0904296	0.415718	123	296	419	1.96757	0.229544	0.663556	0.548826	0.102011
18S	127	C	1195	789	1984	0.0406885	0	0.0391166	980	730	1710	0.23071	0	0	575	385	960	0.394335	0	0.283023	0.10738	0.125221
18S	128	U	1744	1003	2747	0.241667	0	0	1156	628	1784	0.222328	0	0	637	654	1291	0.115953	0	0.103977	0.034659	0.0490152
18S	129	C	2826	976	3802	0.488833	0	0	1681	818	2499	0.472089	0	0	1409	1255	2664	0.488776	0	0	0	0
18S	130	G	1310	507	1817	0.240631	0	0.194044	996	441	1437	0.0255061	0	0.0248886	539	513	1052	0.596792	0	0.373967	0.197633	0.142533
18S	131	C	3414	492	3906	0.470514	0	0	2061	343	2404	0.424033	0	0	3257	445	3702	0.616266	0	0	0	0
18S	132	U	2343	406	2749	0.219673	0	0	1323	473	1796	0.221449	0	0	2781	323	3104	0.530288	0	0	0	0
18S	133	C	842	634	1476	0.523892	0	0.343938	496	432	928	0.552099	0.0730543	0.355958	1451	186	1637	0.0456112	0	0	0.233299	0.16504
18S	134	C	294	335	629	2.56792	0.395788	0.720045	230	283	513	1.74021	0.328686	0.635515	507	158	665	1.32945	0.0537719	0.571082	0.642214	0.0609982
18S	135	U	151	557	708	1.93119	0.216954	0.659158	233	437	670	0.913247	0.0786279	0.4777	451	183	634	1.20644	0	0.547172	0.561343	0.0747546
18S	136	C	1616	1032	2648	0.362825	0	0	872	314	1186	0.0633904	0	0	1716	122	1838	0.431122	0	0	0	0
18S	137	U	1963	810	2773	0.412677	0	0	958	675	1633	0.375452	0	0	616	110	726	0.429788	0	0.300885	0.100295	0.141838
18S	138	C	1033	1010	2043	0.221184	0	0	586	367	953	0.0951316	0	0.086951	204	162	366	1.26261	0.0471789	0.558705	0.215219	0.245462
18S	139	C	781	573	1354	0.189282	0	0.159256	450	359	809	0.325706	0	0.245914	316	144	460	0.377127	0	0.274283	0.226484	0.0489281
18S	140	U	834	501	1335	0.195284	0	0.163481	549	663	1212	0.116094	0	0	215	145	360	0.539551	0	0.351092	0.171524	0.143445
18S	141	A	189	383	572	2.07464	0.359883	0.675142	250	258	508	1.42805	0.285596	0.588623	145	60	205	1.59234	0.129543	0.615401	0.626388	0.0361654
18S	142	C	523	633	1156	0.613512	0.0281214	0.380438	533	294	827	0.659648	0.0554992	0.397752	233	59	292	0.757148	0	0.431735	0.403308	0.0213072
18S	143	U	805	808	1613	0.177399	0	0.15075	815	274	1089	0.383099	0	0.27717	275	44	319	0.452882	0	0.312385	0.246768	0.0694006
18S	144	U	1325	885	2210	0.138615	0	0	1193	417	1610	0.00669012	0	0	385	82	467	0.00147198	0	0	0	0
18S	145	G	1642	351	1993	0.0914243	0	0.0838045	1769	199	1968	0.045494	0	0	482	62	544	0.00943935	0	0	0.0279348	0.0395058
18S	146	G	824	603	1427	0.878377	0.0842432	0.4678	1222	273	1495	0.610606	0	0.379273	262	232	494	0.392435	0	0.282243	0.376439	0.0757796
18S	147	A	1102	1194	2296	0.220732	0	0.180884	1367	337	1704	0.521095	0	0.342711	273	72	345	1.38449	0.177989	0.581328	0.368308	0.164479
18S	148	U	2077	1813	3890	0.234733	0	0	2660	723	3383	0.207371	0	0	372	407	779	0.247251	0	0.198441	0.0661469	0.0935458
18S	149	A	1985	1432	3417	0.0249854	0	0	2339	763	3102	0.0466215	0	0	371	520	891	0.287431	0	0.223454	0.0744847	0.105337
18S	150	A	1602	1128	2730	0.295154	0	0.227956	2188	686	2874	0.0737237	0	0.0686839	220	571	791	0.636293	0.0618963	0.389163	0.228601	0.130836
18S	151	C	2687	2268	4955	0.318362	0	0	3798	1274	5072	0.430856	0	0	655	838	1493	0.105035	0	0	0	0
18S	152	U	4776	2474	7250	0.570033	0	0	5761	1465	7226	0.645015	0	0	1111	1407	2518	0.480918	0	0	0	0
18S	153	G	1272	1052	2324	0.531833	0	0.347285	1154	657	1811	0.660762	0	0.397999	396	1181	1577	0.0936347	0	0	0.248428	0.176881
18S	154	U	2242	2188	4430	0.290015	0	0	1608	1237	2845	0.063559	0	0	451	2252	2703	0.50263	0	0	0	0
18S	155	G	3216	953	4169	0.310072	0	0	1847	995	2842	0.170282	0	0	992	1301	2293	0.382442	0	0	0	0
18S	156	G	948	709	1657	0.760193	0.0232724	0.432029	487	534	1021	1.24469	0.0762575	0.554747	314	870	1184	0.342025	0	0.255018	0.413931	0.123031
18S	157	U	1100	1339	2439	0.0958652	0	0.0875117	653	940	1593	0.231514	0	0.188087	364	803	1167	0.505394	0	0.335913	0.203837	0.102019
18S	158	A	1000	642	1642	0.541273	0	0.351324	378	595	973	0.764294	0	0.433453	481	457	938	1.039	0.0530949	0.50983	0.431536	0.0647239
18S	159	A	28	126	154	14.5019	0.822781	0.935881	5	21	26	51.6416	0.944335	0.981694	14	9	23	85.8231	0.965189	0.988957	0.968844	0.0234962	1
18S	160	U	777	687	1464	0.438984	0	0.30521	176	441	617	0.976268	0	0.4944	806	428	1234	0.574503	0	0.365067	0.388226	0.0789537
18S	161	U	427	764	1191	0.677396	0	0.40404	183	853	1036	0.00106075	0	0	1147	649	1796	0.0708094	0	0.0661613	0.156734	0.176945
18S	162	C	655	1443	2098	0.123281	0	0	219	1191	1410	0.366312	0	0	1680	903	2583	0.231308	0	0	0	0
18S	163	U	2008	1201	3209	0.448172	0	0	247	959	1206	0.175219	0	0	3542	1041	4583	0.567551	0	0	0	0
18S	164	A	1504	1651	3155	0.431376	0	0	532	1187	1719	0.388798	0	0	2527	1333	3860	0.40278	0	0	0	0
18S	165	G	956	1767	2723	0.287539	0	0	356	453	809	0.67738	0	0.40413	1912	794	2706	0.056438	0	0	0.13471	0.190509
18S	166	A	23	9	32	67.1253	0.950387	0.98576	9	3	12	115.726	0.961337	0.992087	26	18	44	63.3847	0.943516	0.984808	0.987552	0.00323031	1
18S	167	G	987	710	1697	0.223485	0	0.182751	313	292	605	1.80704	0.11874	0.644132	1509	319	1828	0.483349	0	0.32597	0.384284	0.192819
18S	168	C	1245	1180	2425	0.201942	0	0	426	588	1014	0.688823	0	0.40811	2857	432	3289	0.254998	0	0	0.136037	0.192385
18S	169	U	1116	895	2011	0.0109841	0	0	393	2062	2455	0.259274	0	0	3052	747	3799	0.391892	0	0	0	0
18S	170	A	799	1482	2281	0.140968	0	0	336	3120	3456	0.404802	0	0	3859	667	4526	0.556741	0	0	0	0
18S	171	A	455	2888	3343	0.494298	0	0	253	3784	4037	0.472726	0	0	1851	596	2447	0.19134	0	0	0	0
18S	172	U	137	40	177	11.9726	0.585643	0.923314	104	70	174	14.6476	0.675838	0.936434	442	66	508	2.96204	0.24516	0.747976	0.869241	0.085915	1
18S	173	A	377	1773	2150	0.16427	0	0.141149	347	3770	4117	0.416292	0	0	1349	328	1677	0.108277	0	0.0977511	0.0796334	0.0590308
18S	174	C	26	327	353	6.84925	0.489867	0.872913	34	239	273	9.60284	0.588	0.905997	91	75	166	10.5333	0.740904	0.913769	0.89756	0.0177141	1
18S	175	A	578	2163	2741	0.0774293	0	0	449	4193	4642	0.488049	0	0	1436	382	1818	0.133694	0	0	0	0
18S	176	U	402	3068	3470	0.240709	0	0	310	5372	5682	0.623264	0	0	821	763	1584	0.0798037	0	0	0	0
18S	177	G	176	256	432	6.0843	0.302618	0.859123	70	2100	2170	0.0767849	0	0.0713399	41	357	398	2.57867	0.400661	0.721071	0.550511	0.343481
18S	178	C	528	6848	7376	0.690635	0	0	334	1846	2180	0.0236538	0	0	655	409	1064	0.271403	0	0.213625	0.0712084	0.100704
18S	179	C	539	6430	6969	0.658398	0	0	296	903	1199	0.848037	0	0.459092	1363	365	1728	0.190123	0	0	0.153031	0.216418
18S	180	G	592	298	890	2.43663	0.0178362	0.709249	581	415	996	1.08481	0	0.52059	1402	194	1596	0.0287066	0	0	0.409946	0.299933
18S	181	A	670	215	885	2.44396	0.143037	0.709869	481	166	647	2.26279	0.294298	0.693842	1222	384	1606	0.0686787	0	0.0643025	0.489338	0.300617
18S	182	C	1106	2618	3724	0.297781	0	0	946	314	1260	0.447793	0	0.309463	1605	201	1806	0.031587	0	0.0306363	0.113366	0.139224
18S	183	G	1154	611	1765	0.54352	0	0.352259	1040	325	1365	0.162575	0	0.139929	1115	251	1366	0.684719	0	0.406606	0.299598	0.115063
18S	184	G	1751	276	2027	0.282599	0	0.220418	1612	580	2192	0.352526	0	0	1844	136	1980	0.281143	0	0.219534	0.14665	0.103698
18S	185	G	725	387	1112	1.04275	0	0.510688	1623	262	1885	0.276959	0	0	1958	168	2126	0.305276	0	0.233963	0.248217	0.208731
18S	186	C	1549	1674	3223	0.484257	0	0	2461	266	2727	0.562537	0	0	2648	710	3358	0.160478	0	0	0	0
18S	187	G	1227	751	1978	0.12855	0	0	1287	220	1507	0.180747	0	0	1463	906	2369	0.297712	0	0.229488	0.0764959	0.108182
18S	188	C	864	1521	2385	0.350699	0	0	835	348	1183	0.0171171	0	0	1258	2635	3893	0.236598	0	0	0	0
18S	189	U	762	1937	2699	0.549576	0	0	661	494	1155	0.125173	0	0	1094	6044	7138	0.637802	0	0	0	0
18S	190	G	211	189	400	2.17592	0.343751	0.685669	117	245	362	1.57845	0.301253	0.612825	363	3275	3638	0.20327	0	0	0.432831	0.307499
18S	191	A	55	305	360	1.92564	0.183227	0.658818	36	224	260	1.85896	0.246776	0.651095	92	3096	3188	0.140239	0	0	0.436638	0.308766
18S	192	C	66	424	490	0.777212	0	0.437823	41	176	217	1.67278	0.0586509	0.626934	64	2539	2603	0.0263142	0	0	0.354919	0.262572
18S	193	C	31	118	149	3.42837	0.214219	0.775351	26	121	147	1.72703	0.113043	0.634873	25	1879	1904	0.188749	0	0.15885	0.523024	0.263819
18S	194	C	23	70	93	4.39362	0	0.816206	25	141	166	0.769594	0	0.436375	19	1216	1235	0.637504	0	0.389507	0.547363	0.191061
18S	195	C	8	71	79	3.49278	0.30537	0.77959	25	140	165	0.35087	0	0.2609	6	1051	1057	0.568105	0	0.362506	0.467665	0.22443
18S	196	C	4	107	111	0.881944	0	0.470869	19	112	131	0.284343	0	0.222706	12	746	758	0.580179	0.00567227	0.367467	0.35368	0.10178
18S	197	U	2	127	129	0.58265	0	0.369946	2	96	98	0.673513	0.111608	0.404898	1	509	510	0.880431	0.0547704	0.468695	0.414513	0.0408831
18S	198	U	0	93	93	1.52849	0	0.607061	1	100	101	0.734096	0.0718327	0.425738	0	229	229	2.61396	0.249946	0.724167	0.585655	0.12277
18S	199	C	53	201	254	0.137516	0	0.12131	50	75	125	0.568342	0.0119005	0.364227	55	316	371	0.963112	0	0.491278	0.325605	0.153488
18S	200	G	46	123	169	2.09229	0	0.677904	46	65	111	1.7502	0	0.638463	58	149	207	3.18574	0.0273671	0.761969	0.692779	0.0515064
18S	201	C	42	327	369	1.03456	0	0.509171	53	160	213	1.09128	0	0.522992	31	217	248	3.32106	0.206077	0.76929	0.600484	0.119497
18S	202	G	48	135	183	4.2811	0.3613	0.811481	29	174	203	1.90054	0.0874435	0.656346	29	437	466	1.76857	0.175612	0.639297	0.702375	0.0774628
18S	203	G	151	215	366	2.05456	0.182684	0.673221	94	173	267	1.65949	0.168131	0.624865	112	431	543	1.74918	0.262232	0.636681	0.644922	0.0205832
18S	204	G	161	618	779	0.607393	0	0.378176	139	310	449	0.837728	0.0474695	0.456402	150	1286	1436	0.106967	0	0.0966912	0.310423	0.154469
18S	205	G	269	1225	1494	0.00929766	0	0	286	245	531	0.922013	0.137585	0.480182	243	1340	1583	0.139618	0	0.122581	0.200921	0.20371
18S	206	G	2061	1622	3683	0.549551	0	0	1474	432	1906	0.413692	0	0	1965	2040	4005	0.552616	0	0	0	0
18S	207	G	1346	2067	3413	0.441418	0	0	1234	1100	2334	0.475684	0	0	1689	2302	3991	0.510579	0	0	0	0
18S	208	G	1025	827	1852	0.230257	0	0.187244	924	832	1756	0.192184	0	0	1262	2240	3502	0.382951	0	0	0.0624147	0.0882677
18S	209	A	722	401	1123	1.18659	0	0.542887	531	641	1172	0.352515	0	0.260801	700	1269	1969	0.211309	0	0.17452	0.326069	0.157308
18S	210	U	813	432	1245	1.01849	0	0.50478	639	490	1129	0.504572	0	0.335557	775	528	1303	0.908538	0.100262	0.47623	0.438856	0.0739674
18S	211	G	3166	454	3620	0.377063	0	0	1592	717	2309	0.308052	0	0	1233	563	1796	0.310276	0	0.236903	0.0789676	0.111677
18S	212	C	4801	1164	5965	0.683719	0	0	1911	1193	3104	0.520011	0	0	1567	1483	3050	0.315864	0	0	0	0
18S	213	G	924	1038	1962	0.0686364	0	0.0642587	671	646	1317	0.224406	0	0.183391	721	897	1618	0.244431	0	0.196517	0.148056	0.0594952
18S	214	U	1105	1368	2473	0.28376	0	0	588	845	1433	0.0300635	0	0.0292059	535	2134	2669	0.372293	0	0	0.00973529	0.0137678
18S	215	G	697	127	824	1.12299	0	0.529268	488	795	1283	0.0764884	0	0.0711051	616	1054	1670	0.0520846	0	0	0.200124	0.234543
18S	216	C	636	281	917	0.700145	0	0.412079	443	1290	1733	0.288101	0	0	586	1212	1798	0.207622	0	0	0.13736	0.194256
18S	217	A	535	210	745	0.884838	0	0.469784	278	465	743	0.669534	0.0460859	0.401354	464	392	856	0.680112	0.112586	0.405083	0.425407	0.0314165
18S	218	U	261	165	426	1.78491	0	0.641461	185	349	534	1.08386	0.105678	0.520589	278	234	512	1.70314	0.307371	0.630515	0.597522	0.0545828
18S	219	U	425	220	645	0.268301	0	0.211802	244	904	1148	0.250875	0	0	360	486	846	0.426446	0	0.299205	0.170336	0.12562
18S	220	U	489	132	621	0.151983	0	0.132116	213	699	912	0.11593	0	0	505	678	1183	0.052515	0	0	0.0440386	0.06228
18S	221	A	210	87	297	1.17625	0.247974	0.541328	119	421	540	0.418813	0.015807	0.295571	317	439	756	0.432849	0.0149561	0.302369	0.379756	0.114283
18S	222	U	327	55	382	0.716043	0.103553	0.4179	189	306	495	0.448544	0	0.310083	340	289	629	0.733122	0.150014	0.423394	0.383792	0.0521686
18S	223	C	408	204	612	0.091499	0	0.0839542	257	194	451	0.460177	0.0428248	0.31563	741	312	1053	0.0173203	0	0	0.133195	0.133477
18S	224	A	619	375	994	0.291223	0	0	387	278	665	0.020704	0	0	923	496	1419	0.263889	0	0	0	0
18S	225	G	438	111	549	0.557838	0.00812496	0.358503	253	194	447	0.607515	0.0605999	0.378447	832	387	1219	0.0678142	0	0	0.24565	0.173892
18S	226	A	422	152	574	0.636966	0.0782429	0.389528	275	231	506	0.417138	0.0391773	0.294763	962	261	1223	0.0513253	0	0	0.228097	0.165864
18S	227	U	359	331	690	0.487329	0.0809968	0.327973	161	391	552	0.382982	0.0680964	0.277287	668	506	1174	0.0199149	0	0.0195423	0.208268	0.135044
18S	228	C	387	751	1138	2.92654e-05	0	0	185	614	799	0.0233889	0	0.0228823	709	658	1367	0.0954597	0	0	0.00762743	0.0107868
18S	229	A	369	979	1348	0.0828103	0	0	176	598	774	0.138609	0	0.121874	642	544	1186	0.104325	0	0.0945413	0.0721383	0.0522157
18S	230	A	352	1422	1774	0.281033	0	0	136	1005	1141	0.222028	0	0	651	660	1311	0.00543699	0	0	0	0
18S	231	A	232	1439	1671	0.208553	0	0	116	1160	1276	0.292952	0	0	579	830	1409	0.103373	0	0	0	0
18S	232	A	157	1315	1472	0.0513012	0	0	79	861	940	0.0329909	0	0.0319702	354	649	1003	0.287262	0.0176857	0.22333	0.0851001	0.098611
18S	233	C	190	1306	1496	0.016997	0	0	163	1208	1371	0.300178	0	0	495	1020	1515	0.187555	0	0	0	0
18S	234	C	255	2010	2265	0.37663	0	0	196	1221	1417	0.329925	0	0	438	1230	1668	0.291791	0	0	0	0
18S	235	A	114	1406	1520	0.0268245	0	0	78	809	887	0.0937437	0	0.0857974	175	1250	1425	0.204441	0	0	0.0285991	0.0404453
18S	236	A	68	1200	1268	0.190474	0	0.160104	74	635	709	0.353177	0.0217806	0.26127	53	1019	1072	0.0394325	0	0.0379706	0.153115	0.0912955
18S	237	C	141	751	892	0.699938	0.153304	0.412015	111	635	746	0.232396	0	0.188778	64	717	781	0.417036	0.0316087	0.294567	0.298453	0.0911775
18S	238	C	431	671	1102	0.328317	0.00933237	0.247336	293	455	748	0.160555	0	0.138502	256	618	874	0.190743	0	0.160342	0.18206	0.0470104
18S	239	C	700	1171	1871	0.293631	0	0	471	690	1161	0.330073	0	0	495	784	1279	0.25671	0	0	0	0
18S	240	G	537	779	1316	0.017987	0	0.0176824	358	242	600	0.289277	0	0.224662	384	371	755	0.294004	0	0.227437	0.156594	0.0982316
18S	241	G	178	950	1128	0.130223	0	0.11531	249	177	426	0.711241	0.11554	0.416198	157	201	358	1.83107	0.354978	0.647414	0.392974	0.217851
18S	242	U	272	1595	1867	0.388615	0	0	304	418	722	0.0856001	0	0	273	434	707	0.415443	0.0107139	0.2938	0.0979335	0.138499
18S	243	C	561	821	1382	0.173777	0	0	488	451	939	0.361395	0	0	362	847	1209	0.199128	0	0	0	0
18S	244	A	393	837	1230	0.108286	0	0	278	373	651	0.0944274	0	0	285	593	878	0.205006	0	0.170289	0.0567631	0.0802751
18S	245	G	438	105	543	1.01493	0.216162	0.504165	297	193	490	0.143969	0	0.126075	333	362	695	0.588107	0.0497018	0.370655	0.333632	0.156559
18S	246	C	547	349	896	0.0386597	0	0.0372608	240	200	440	0.127816	0	0.113559	503	842	1345	0.226919	0	0	0.0502731	0.0472643
18S	247	C	327	545	872	0.0413389	0	0	243	233	476	0.0546704	0	0	469	1210	1679	0.400549	0	0	0	0
18S	248	C	162	730	892	0.171743	0	0	130	290	420	0.00839272	0	0	402	1256	1658	0.397529	0	0	0	0
18S	249	C	84	600	684	0.0812165	0	0	56	233	289	0.287663	0	0.223999	76	963	1039	0.0299038	0	0	0.0746663	0.105594
18S	250	U	27	431	458	0.195328	0	0.163708	75	226	301	0.00864606	0	0.00860018	39	1214	1253	0.297944	0	0	0.057436	0.0752276
18S	251	C	139	313	452	0.0195487	0	0.0192155	94	199	293	0.121391	0	0	31	774	805	0.0318859	0	0.0309378	0.0167177	0.0127532
18S	252	U	75	255	330	0.295468	0	0.228612	34	181	215	0.0735597	0	0.0688162	48	860	908	0.212468	0	0	0.0991426	0.0957621
18S	253	C	69	160	229	0.623575	0.0623761	0.385107	47	131	178	0.15748	0	0.136714	19	438	457	0.370427	0	0.270732	0.264184	0.101511
18S	254	C	29	141	170	0.903444	0.101327	0.476099	23	82	105	0.818763	0.112526	0.452523	8	246	254	0.959085	0.146395	0.49054	0.473054	0.0156688
18S	255	G	43	80	123	1.25233	0.194562	0.558013	10	38	48	2.70204	0.440661	0.733925	6	58	64	4.94752	0.57863	0.83402	0.708653	0.114088
18S	256	G	10	93	103	1.37169	0.2332	0.580714	3	49	52	2.18721	0.33652	0.690333	1	76	77	2.73661	0.232552	0.734899	0.668649	0.0647865
18S	257	C	19	223	242	0.0399177	0	0	17	88	105	0.501258	0	0.336003	2	35	37	4.48187	0.260357	0.821524	0.385843	0.337232
18S	258	C	44	247	291	0.199391	0	0	18	128	146	0.122978	0	0.110178	10	23	33	3.83922	0	0.798206	0.302795	0.353185
18S	259	C	33	150	183	0.447041	0	0.310099	29	157	186	0.0620321	0	0	8	41	49	1.49378	0	0.603845	0.304648	0.246549
18S	260	C	34	232	266	0.0584686	0	0.055435	26	241	267	0.303151	0	0	6	42	48	1.58957	0	0.618711	0.224715	0.279515
18S	261	G	41	139	180	0.775506	0.0983311	0.438144	25	180	205	0.0571737	0	0.0543311	13	75	88	0.541573	0	0.353891	0.282122	0.164704
18S	262	G	27	125	152	1.37008	0.33855	0.579672	12	97	109	1.34808	0.264994	0.576352	15	22	37	4.19591	0.460479	0.811652	0.655892	0.110147
18S	263	C	29	513	542	0.334459	0	0	14	202	216	0.264977	0.0348569	0.210238	9	114	123	0.9181	0.0964108	0.480672	0.230303	0.196746
18S	264	C	15	470	485	0.201555	0	0	7	398	405	0.325424	0	0	1	291	292	0.104892	0	0	0	0
18S	265	G	30	517	547	0.261111	0	0	25	313	338	0.0946575	0	0	8	275	283	0.100939	0	0.0919786	0.0306595	0.0433591
18S	266	G	69	425	494	0.0188328	0	0	54	327	381	0.0494183	0	0	19	404	423	0.14261	0	0	0	0
18S	267	G	102	338	440	0.280171	0	0.219243	126	231	357	0.185164	0	0.156604	47	293	340	0.308667	0	0.236394	0.20408	0.0342929
18S	268	G	224	301	525	0.125496	0	0.111692	239	158	397	0.139391	0	0.122609	136	667	803	0.464621	0	0	0.0781002	0.0554047
18S	269	G	379	216	595	0.0923751	0	0.0846936	243	121	364	0.38825	0	0.280221	263	336	599	0.163463	0	0	0.121638	0.117345
18S	270	G	213	89	302	1.40092	0.268539	0.584296	188	99	287	0.916204	0.14639	0.479003	128	248	376	0.461273	0	0.316239	0.459846	0.110269
18S	271	C	364	148	512	0.581092	0.0412894	0.367979	350	96	446	0.296222	0	0.228922	136	347	483	0.176538	0	0.150313	0.249071	0.0899969
18S	272	G	927	454	1381	0.248754	0	0	688	466	1154	0.457691	0	0	355	487	842	0.295453	0	0	0	0
18S	273	G	1023	273	1296	0.0804506	0	0.0745134	757	288	1045	0.267315	0	0	499	416	915	0.307885	0	0	0.0248378	0.035126
18S	274	G	392	79	471	2.65596	0.153437	0.726895	349	92	441	1.07124	0	0.517763	207	111	318	1.30293	0.202544	0.566541	0.603733	0.0893362
18S	275	C	921	143	1064	0.903839	0	0.47498	517	149	666	0.523955	0	0.344151	433	188	621	0.153412	0	0.133193	0.317441	0.140806
18S	276	G	748	137	885	1.85903	0.276162	0.650488	437	63	500	1.38869	0.208545	0.581847	252	99	351	1.33172	0.229665	0.571829	0.601388	0.0349589
18S	277	C	1781	130	1911	0.442126	0	0.30669	734	91	825	0.558918	0.0474597	0.358808	578	142	720	0.192911	0	0.161903	0.275801	0.083301
18S	278	C	5595	124	5719	0.525169	0	0	2151	110	2261	0.436305	0	0	1250	115	1365	0.348544	0	0	0	0
18S	279	G	5248	77	5325	0.419241	0	0	2037	78	2115	0.327604	0	0	1072	63	1135	0.0891628	0	0	0	0
18S	280	G	2258	51	2309	0.610673	0	0.379244	1034	55	1089	0.531988	0	0.347461	708	32	740	0.619223	0.0220332	0.382739	0.369815	0.0158704
18S	281	C	4627	107	4734	0.213423	0	0	1915	51	1966	0.141484	0	0	860	20	880	0.545996	0.0656646	0.353427	0.117809	0.166607
18S	282	G	6097	32	6129	0.402991	0	0	2268	32	2300	0.258361	0	0	1516	22	1538	0.103054	0	0	0	0
18S	283	G	2466	26	2492	0.6238	0	0.384256	1355	23	1378	0.3433	0	0.255703	1320	6	1326	0.10808	0	0.0976045	0.245854	0.117232
18S	284	C	4164	42	4206	0.120828	0	0	2052	31	2083	0.149264	0	0	1786	9	1795	0.197346	0	0	0	0
18S	285	U	4448	84	4532	0.272471	0	0	2387	66	2453	0.334868	0	0	2282	36	2318	0.42043	0	0	0	0
18S	286	U	3955	196	4151	0.284746	0	0	2248	95	2343	0.347549	0	0	2113	88	2201	0.409935	0	0	0	0
18S	287	U	3797	271	4068	0.332752	0	0	1534	162	1696	0.1011	0	0	2361	159	2520	0.521826	0	0	0	0
18S	288	G	1838	190	2028	0.240502	0	0.193952	848	174	1022	0.432519	0.078375	0.302135	988	110	1098	0.172157	0	0.146986	0.214357	0.0649622
18S	289	G	666	140	806	1.71603	0.344011	0.632103	860	154	1014	0.289808	0	0.224863	430	99	529	1.30998	0.249101	0.567559	0.474842	0.178715
18S	290	U	558	217	775	1.523	0.255626	0.603954	782	263	1045	0.155577	0	0.134743	328	209	537	1.10012	0.152502	0.524302	0.421	0.205009
18S	291	G	865	124	989	0.714804	0	0.417089	670	144	814	0.398582	0	0.28524	301	101	402	1.73223	0.159711	0.634575	0.445635	0.144037
18S	292	A	664	233	897	0.600878	0	0.375604	434	254	688	0.474617	0	0.322175	182	153	335	2.01601	0.175228	0.669096	0.455625	0.152515
18S	293	C	251	627	878	0.411364	0	0.291701	504	340	844	0.0485865	0	0.0463875	359	321	680	0.32281	0	0.244305	0.194131	0.106247
18S	294	U	115	407	522	1.5143	0.0459142	0.602733	361	408	769	0.154257	0	0.133792	435	429	864	0.00115607	0	0.00115607	0.245894	0.258068
18S	295	C	370	540	910	0.603671	0	0.376689	416	213	629	0.490088	0.0392329	0.32925	526	192	718	0.283418	0	0.22107	0.309003	0.065124
18S	296	U	763	413	1176	0.409705	0	0.290807	537	266	803	0.200428	0	0.167137	716	313	1029	0.0904207	0	0	0.152648	0.119163
18S	297	A	1553	638	2191	0.177382	0	0	921	419	1340	0.269558	0	0	1412	603	2015	0.565664	0	0	0	0
18S	298	G	298	599	897	1.61401	0.229195	0.617709	200	319	519	1.25784	0.244949	0.557574	458	463	921	0.170872	0	0.146071	0.440451	0.209601
18S	299	A	258	903	1161	1.31481	0.263603	0.568211	195	427	622	1.06708	0.263143	0.516626	489	284	773	0.554823	0	0.357137	0.480658	0.0898455
18S	300	U	425	4102	4527	0.38924	0	0	340	1389	1729	0.236577	0	0	801	949	1750	0.304911	0	0	0	0
18S	301	A	270	4040	4310	0.250362	0	0	156	1364	1520	0.00566879	0	0	396	631	1027	0.392207	0	0.281913	0.093971	0.132895
18S	302	A	228	2874	3102	0.184413	0	0.155742	126	1397	1523	0.0930373	0	0.0851693	219	452	671	1.35147	0.239414	0.575098	0.272003	0.216248
18S	303	C	130	3306	3436	0.109249	0	0.098515	203	1741	1944	0.113665	0	0	322	656	978	0.634809	0.0418795	0.38855	0.162355	0.164923
18S	304	C	344	5422	5766	0.355754	0	0	336	1617	1953	0.0543046	0	0	473	1097	1570	0.00932881	0	0.00924842	0.00308281	0.00435975
18S	305	U	465	4031	4496	0.0971957	0	0	452	1632	2084	0.0125606	0	0	440	1691	2131	0.208458	0	0	0	0
18S	306	C	560	5330	5890	0.325391	0	0	517	2141	2658	0.180548	0	0	483	2231	2714	0.365717	0	0	0	0
18S	307	G	1345	3863	5208	0.246656	0	0	1153	1398	2551	0.0970873	0	0	1112	1638	2750	0.363819	0	0	0	0
18S	308	G	1797	1712	3509	0.145812	0	0.127288	1328	833	2161	0.164323	0	0.141188	826	1131	1957	0.0425434	0	0	0.089492	0.0635343
18S	309	G	1205	753	1958	1.10817	0.276038	0.525783	1167	389	1556	0.757782	0.208968	0.431259	420	661	1081	0.826391	0.0802583	0.452701	0.469914	0.0404633
18S	310	C	1443	2247	3690	0.0187513	0	0.0184111	1972	598	2570	0.043606	0	0.0417996	1087	747	1834	0.00201029	0	0	0.0200702	0.0171049
18S	311	C	1588	2227	3815	0.0879368	0	0	2236	1510	3746	0.308389	0	0	1412	1438	2850	0.428181	0	0	0	0
18S	312	G	1564	1433	2997	0.116522	0	0.104393	1841	1308	3149	0.165563	0	0	1100	565	1665	0.0178205	0	0	0.0347976	0.0492113
18S	313	A	1531	1761	3292	0.0832203	0	0	1582	1357	2939	0.129837	0	0	1063	662	1725	0.11872	0	0	0	0
18S	314	U	2148	1909	4057	0.35676	0	0	2034	1781	3815	0.397711	0	0	1000	465	1465	0.0479991	0	0	0	0
18S	315	C	1145	2190	3335	0.267483	0	0	1459	1801	3260	0.332315	0	0	333	533	866	0.577368	0.0090224	0.3663	0.1221	0.172676
18S	316	G	772	948	1720	0.409684	0.0457461	0.290741	1006	898	1904	0.121872	0	0.108684	247	140	387	2.51916	0.406037	0.716366	0.37193	0.254641
18S	317	C	1039	1073	2112	0.00405427	0	0	993	851	1844	0.0163505	0	0.016096	390	498	888	0.347644	0	0.25818	0.0914253	0.118096
18S	318	A	579	1033	1612	0.234112	0	0.189796	388	715	1103	0.497313	0.0450851	0.332338	362	509	871	0.216781	0	0.178328	0.233487	0.0700546
18S	319	C	305	1333	1638	0.148966	0	0.129721	204	902	1106	0.256007	0	0.203973	67	1892	1959	0.560913	0	0	0.111231	0.0842917
18S	320	G	191	301	492	3.06592	0.388289	0.75443	115	302	417	2.04798	0.278973	0.672442	32	823	855	0.072365	0	0.0675553	0.498142	0.306305
18S	321	C	361	341	702	1.58209	0.119595	0.613055	129	261	390	1.61137	0.137799	0.617664	52	1041	1093	0.265001	0	0	0.41024	0.290089
18S	322	C	479	191	670	1.66973	0.194011	0.62578	161	232	393	1.16289	0.0842981	0.538287	53	806	859	0.0974548	0	0	0.388022	0.276688
18S	323	C	974	187	1161	0.541796	0	0.351602	310	124	434	0.768046	0	0.434969	92	318	410	0.960935	0.123255	0.490648	0.42574	0.0571393
18S	324	C	2761	153	2914	0.453112	0	0	606	125	731	0.098558	0	0	363	173	536	0.356528	0	0.263185	0.0877284	0.124067
18S	325	C	2705	125	2830	0.407375	0	0	575	132	707	0.0889517	0	0	430	119	549	0.262404	0	0.20816	0.0693868	0.0981277
18S	326	C	3970	126	4096	0.613362	0	0	1123	198	1321	0.578643	0	0	647	108	755	0.146017	0	0	0	0
18S	327	G	699	120	819	1.41972	0.0639313	0.587024	204	129	333	1.01939	0.0901398	0.505552	196	68	264	1.7247	0.229026	0.633864	0.57548	0.0530157
18S	328	U	1821	172	1993	0.0777332	0	0	526	270	796	0.18624	0	0	304	81	385	0.891451	0.0799027	0.471952	0.157317	0.22248
18S	329	G	1457	29	1486	0.244347	0	0.196472	404	281	685	0.039553	0	0	561	99	660	0.127988	0	0.113618	0.103363	0.0805365
18S	330	G	794	49	843	1.26542	0.150729	0.558872	259	126	385	0.806793	0.0920131	0.447174	210	140	350	1.42083	0.2778	0.58761	0.531219	0.0605754
18S	331	C	1912	121	2033	0.149858	0	0	483	149	632	0.251905	0	0.201471	401	434	835	0.0695375	0	0.0650892	0.0888535	0.0839493
18S	332	G	1891	346	2237	0.253088	0	0	462	195	657	0.324113	0	0.245059	761	985	1746	0.519608	0	0	0.0816863	0.115522
18S	333	G	883	194	1077	0.573974	0	0.364881	279	176	455	1.12685	0.0451329	0.530368	515	628	1143	0.189005	0	0	0.298416	0.221564
18S	334	C	926	310	1236	0.39612	0	0.283893	422	582	1004	0.0462465	0	0.0442444	399	756	1155	0.171251	0	0	0.109379	0.124715
18S	335	G	490	249	739	1.43949	0.274931	0.590405	176	259	435	1.85166	0.295802	0.649849	164	981	1145	0.14713	0	0	0.413418	0.293336
18S	336	A	367	1684	2051	0.162454	0	0	106	563	669	1.06393	0.209832	0.515861	79	878	957	0.0623289	0	0.0587297	0.19153	0.230586
18S	337	C	346	2434	2780	0.371681	0	0	161	2899	3060	0.589285	0	0	94	1505	1599	0.396014	0	0	0	0
18S	338	G	183	2289	2472	0.275082	0	0	76	1679	1755	0.124146	0	0	59	607	666	0.585674	0.104576	0.369703	0.123234	0.17428
18S	339	A	76	1732	1808	0.0121246	0	0.0119859	47	1826	1873	0.146288	0	0	47	490	537	0.855514	0.170265	0.461528	0.157838	0.214797
18S	340	C	337	1093	1430	0.377242	0	0.27405	115	1858	1973	0.161871	0	0	169	478	647	0.510922	0.0555772	0.338498	0.204183	0.146757
18S	341	C	429	1405	1834	0.0870542	0	0.0801228	180	1628	1808	0.0752534	0	0	301	478	779	0.23141	0	0.188119	0.0894139	0.0770797
18S	342	C	649	1323	1972	0.0706031	0	0.0659783	253	1944	2197	0.256885	0	0	376	834	1210	0.251922	0	0	0.0219928	0.0311025
18S	343	A	585	1794	2379	0.100173	0	0	249	1372	1621	0.0271955	0	0.0264914	439	708	1147	0.212882	0	0	0.00883046	0.0124882
18S	344	U	653	1164	1817	0.31226	0	0.238056	304	1522	1826	0.172566	0	0	341	636	977	0.052045	0	0	0.0793519	0.112221
18S	345	U	415	872	1287	0.97726	0.204743	0.494444	258	988	1246	0.20237	0.0262197	0.168422	225	442	667	0.452478	0	0.311843	0.324903	0.133418
18S	346	C	552	2285	2837	0.108402	0	0	336	947	1283	0.128193	0	0.113705	466	700	1166	0.185014	0	0	0.0379018	0.0536013
18S	347	G	616	1770	2386	0.135772	0	0.119586	488	441	929	0.601876	0.100992	0.375984	533	499	1032	0.0409487	0	0	0.16519	0.156846
18S	348	A	714	2384	3098	0.136478	0	0	542	445	987	0.470378	0.0390012	0.320123	426	482	908	0.0987777	0	0.0899879	0.136704	0.1348
18S	349	A	529	2643	3172	0.139612	0	0	478	468	946	0.513927	0.0735497	0.339703	308	377	685	0.456382	0.0321243	0.313681	0.217795	0.15437
18S	350	C	854	4543	5397	0.529095	0	0	905	629	1534	0.0615273	0	0	639	919	1558	0.412978	0	0	0	0
18S	351	G	427	2390	2817	0.034532	0	0.0333908	660	471	1131	0.378161	0.0399546	0.274571	249	368	617	0.747789	0.0809	0.428245	0.245402	0.162513
18S	352	U	341	2785	3126	0.0589454	0	0	940	873	1813	0.14325	0	0	184	998	1182	0.0520616	0	0	0	0
18S	353	C	1096	1021	2117	0.402445	0	0.287056	1753	710	2463	0.383613	0	0	544	514	1058	0.144465	0	0.126334	0.137797	0.11747
18S	354	U	615	745	1360	1.16792	0.190952	0.53891	1026	289	1315	0.260326	0	0.206679	351	339	690	0.905065	0.138709	0.475445	0.407011	0.144006
18S	355	G	1383	886	2269	0.200387	0	0.166996	1138	364	1502	0.0808161	0	0.0748193	519	227	746	0.890094	0.182178	0.471259	0.237692	0.16939
18S	356	C	2732	659	3391	0.264318	0	0	2206	324	2530	0.40867	0	0	1278	196	1474	0.00345763	0	0	0	0
18S	357	C	3131	350	3481	0.360074	0	0	2171	154	2325	0.382392	0	0	1725	201	1926	0.246215	0	0	0	0
18S	358	C	2837	415	3252	0.359016	0	0	1398	214	1612	0.115919	0	0	2282	149	2431	0.406287	0	0	0	0
18S	359	U	1433	508	1941	0.0542797	0	0.0515102	777	418	1195	0.114065	0	0.102464	1774	281	2055	0.281345	0	0	0.0513246	0.0418308
18S	360	A	814	356	1170	0.717412	0.0711304	0.417936	597	2	599	1.07411	0.204515	0.518282	1365	74	1439	0.0725617	0	0.0676966	0.334638	0.193151
18S	361	U	1203	330	1533	0.261278	0	0.20726	665	7	672	0.726895	0.079208	0.421288	1877	17	1894	0.218581	0	0	0.209516	0.171998
18S	362	C	1267	707	1974	0.0831055	0	0	709	363	1072	0.0107487	0	0	1838	419	2257	0.379963	0	0	0	0
18S	363	A	845	286	1131	0.641971	0.0133524	0.391186	398	259	657	0.605522	0	0.377507	968	25	993	0.492969	0.105497	0.330416	0.36637	0.0260291
18S	364	A	678	8	686	1.62664	0.261924	0.619629	447	154	601	0.668734	0.0493511	0.401143	591	183	774	0.793778	0.153959	0.442836	0.487869	0.0947101
18S	365	C	1029	21	1050	0.660757	0.08791	0.398093	582	19	601	0.736785	0.113996	0.42463	699	44	743	0.698775	0.0913341	0.411666	0.411463	0.0108345
18S	366	U	1280	117	1397	0.311175	0	0.237455	700	124	824	0.386438	0.00607102	0.278971	862	290	1152	0.00872121	0	0	0.172142	0.122897
18S	367	U	1618	714	2332	0.155932	0	0	1000	62	1062	0.258911	0	0.205816	734	262	996	0.184498	0	0.155892	0.12057	0.0876579
18S	368	U	1532	716	2248	0.0542908	0	0	1125	267	1392	0.098317	0	0.0895746	732	220	952	0.246753	0	0.198083	0.0958859	0.0809902
18S	369	C	1958	1341	3299	0.34131	0	0	1514	480	1994	0.145603	0	0	1190	293	1483	0.224483	0	0	0	0
18S	370	G	1184	340	1524	0.681151	0.0601492	0.405328	965	170	1135	0.815708	0.143466	0.449469	571	178	749	0.768444	0.123141	0.434859	0.429885	0.0183605
18S	371	A	1644	663	2307	0.14079	0	0.123462	1538	369	1907	0.149662	0	0.130239	632	125	757	0.902082	0.209937	0.474589	0.242763	0.163949
18S	372	U	2504	664	3168	0.163459	0	0	2285	347	2632	0.122792	0	0	1033	147	1180	0.277129	0.052619	0.217137	0.0723792	0.10236
18S	373	G	3984	273	4257	0.389004	0	0	3056	427	3483	0.31011	0	0	1958	161	2119	0.269869	0	0	0	0
18S	374	G	2173	367	2540	0.101434	0	0.0921258	2759	545	3304	0.230422	0	0	1583	279	1862	0.0903083	0	0	0.0307086	0.0434285
18S	375	U	2633	845	3478	0.228789	0	0	3095	580	3675	0.293423	0	0	1508	738	2246	0.195792	0	0	0	0
18S	376	A	2215	780	2995	0.0809635	0	0	2476	805	3281	0.167303	0	0	1649	325	1974	0.0345485	0	0.0334111	0.011137	0.0157502
18S	377	G	1342	933	2275	0.253476	0	0.202289	1671	730	2401	0.184841	0	0.15606	1074	983	2057	0.0271677	0	0.0264616	0.12827	0.0744224
18S	378	U	1197	951	2148	0.343074	0.0382546	0.255528	1333	861	2194	0.303417	0.0282536	0.232867	833	968	1801	0.250623	0	0.200487	0.229628	0.0225868
18S	379	C	1191	1150	2341	0.172426	0	0.147121	1129	1614	2743	0.0263484	0	0	1091	1651	2742	0.215782	0	0	0.0490405	0.0693537
18S	380	G	775	1533	2308	0.144353	0	0.126192	645	1530	2175	0.178595	0	0.151591	735	1251	1986	0.108908	0	0.0982564	0.125346	0.021782
18S	381	C	933	1606	2539	0.0251881	0	0.0245787	700	2076	2776	0.166811	0	0	676	2211	2887	0.293683	0	0	0.0081929	0.0115865
18S	382	C	1518	2519	4037	0.410167	0	0	1084	2596	3680	0.448758	0	0	868	3361	4229	0.576283	0	0	0	0
18S	383	G	606	1744	2350	0.0579375	0	0.0547866	709	988	1697	0.210509	0	0.173986	359	732	1091	0.839764	0.0696954	0.456679	0.228484	0.168537
18S	384	U	664	2562	3226	0.26562	0	0	688	1736	2424	0.247001	0	0	323	1726	2049	0.148612	0	0	0	0
18S	385	G	395	848	1243	1.12102	0.239469	0.528728	278	723	1001	0.879508	0.178759	0.468194	193	627	820	1.18333	0.170704	0.542286	0.51307	0.0322106
18S	386	C	475	1861	2336	0.0728474	0	0.0679281	395	680	1075	0.608457	0.0587913	0.378505	329	992	1321	0.191814	0	0.161045	0.202493	0.130136
18S	387	C	455	1866	2321	0.125423	0	0.111488	450	424	874	0.914502	0.135151	0.477956	302	680	982	0.544422	0	0.352741	0.314062	0.152089
18S	388	U	840	1752	2592	0.0165017	0	0	675	829	1504	0.0212108	0	0	418	916	1334	0.0058094	0	0.00578016	0.00192672	0.00272479
18S	389	A	879	619	1498	0.697294	0.0517972	0.410989	491	380	871	0.590762	0.0377453	0.371638	279	313	592	1.08029	0.193147	0.519719	0.434115	0.0626263
18S	390	C	1233	1358	2591	0.0754415	0	0	814	560	1374	0.054998	0	0	527	419	946	0.300563	0	0.23129	0.0770967	0.109031
18S	391	C	1964	1502	3466	0.376038	0	0	1174	679	1853	0.364785	0	0	949	795	1744	0.360204	0	0	0	0
18S	392	A	1303	1259	2562	0.132093	0	0	786	614	1400	0.111738	0	0	655	513	1168	0.0212622	0	0.020837	0.00694567	0.00982267
18S	393	U	1321	3002	4323	0.556678	0	0	684	1005	1689	0.27833	0	0	622	711	1333	0.128361	0	0	0	0
18S	394	G	700	997	1697	0.246303	0	0.19772	271	665	936	0.455816	0.0424344	0.31333	347	832	1179	0.0405932	0	0.0390415	0.183364	0.112437
18S	395	G	303	806	1109	0.881451	0.0802731	0.46872	237	594	831	0.695272	0.113876	0.410415	207	552	759	0.681535	0.0738094	0.405623	0.428253	0.0286815
18S	396	U	205	1383	1588	0.292546	0	0.226443	134	1023	1157	0.446507	0	0.308864	101	1727	1828	0.327015	0	0	0.178436	0.130583
18S	397	G	146	375	521	3.16226	0.452363	0.760096	137	917	1054	0.773976	0	0.436528	56	1272	1328	0.0168715	0	0.0166039	0.404409	0.304378
18S	398	A	79	877	956	1.22237	0.178553	0.550289	91	1212	1303	0.585702	0	0.369543	34	777	811	0.766489	0.152683	0.434208	0.451347	0.0747778
18S	399	C	179	1463	1642	0.229499	0	0.186753	335	1110	1445	0.508552	0	0.337267	95	935	1030	0.372982	0	0.27185	0.26529	0.0616221
18S	400	C	619	1416	2035	0.0863021	0	0	884	1327	2211	0.00490255	0	0	251	1601	1852	0.297931	0	0	0	0
18S	401	A	156	2299	2455	0.246091	0	0	291	1841	2132	0.106089	0	0.0959547	93	1089	1182	0.149216	0	0.129937	0.0752972	0.0550209
18S	402	C	178	3062	3240	0.445212	0	0	382	5725	6107	0.671833	0	0	85	1831	1916	0.346177	0	0	0	0
18S	403	G	293	2869	3162	0.398296	0	0	615	2792	3407	0.296446	0	0	154	1840	1994	0.416174	0	0	0	0
18S	404	G	440	2819	3259	0.407996	0	0	949	3076	4025	0.426848	0	0	210	1652	1862	0.397877	0	0	0	0
18S	405	G	176	854	1030	1.10941	0.160888	0.526175	243	1043	1286	0.968212	0.0542588	0.492119	78	713	791	0.538454	0.0557477	0.350284	0.456193	0.0761684
18S	406	U	211	567	778	1.80315	0.302916	0.643553	290	952	1242	0.950076	0.0625181	0.487401	66	480	546	1.19165	0.23393	0.544177	0.558377	0.0645351
18S	407	G	163	1087	1250	0.61986	0	0.382852	295	1274	1569	0.399851	0	0.285768	49	574	623	0.733547	0.0501092	0.42354	0.364053	0.0577942
18S	408	A	128	1040	1168	0.636584	0	0.389175	202	1320	1522	0.323484	0	0.24454	38	485	523	0.953181	0.059514	0.488492	0.374069	0.100164
18S	409	C	203	3146	3349	0.552478	0	0	375	2161	2536	0.400048	0	0	48	712	760	0.172711	0	0.14744	0.0491468	0.0695041
18S	410	G	212	1535	1747	0.122839	0	0	379	1296	1675	0.159851	0	0	105	895	1000	0.228405	0	0	0	0
18S	411	G	478	1276	1754	0.168344	0	0	470	767	1237	0.032391	0	0.0313993	258	1056	1314	0.483287	0	0	0.0104664	0.0148018
18S	412	G	415	1859	2274	0.37451	0	0	698	563	1261	0.0193784	0	0	351	753	1104	0.373595	0	0	0	0
18S	413	G	276	444	720	1.20784	0.106881	0.547413	331	208	539	1.37354	0.243028	0.57914	181	326	507	0.494269	0	0.331213	0.485922	0.11016
18S	414	A	299	278	577	1.80646	0.239944	0.644076	299	225	524	1.43263	0.2203	0.589385	176	242	418	0.895598	0.0931275	0.473058	0.568839	0.0713135
18S	415	A	317	315	632	1.56135	0.21568	0.609957	241	268	509	1.489	0.239536	0.598704	168	158	326	1.498	0.262333	0.600414	0.603025	0.00495117
18S	416	U	584	293	877	0.716743	0.0535914	0.417779	462	286	748	0.629135	0.107094	0.386494	326	122	448	0.812002	0.114933	0.448676	0.417649	0.0253857
18S	417	C	1880	565	2445	0.454352	0	0	1414	310	1724	0.317733	0	0	751	155	906	0.158336	0	0	0	0
18S	418	A	1513	507	2020	0.299709	0	0	1165	339	1504	0.126711	0	0	614	155	769	0.0114574	0	0.0113422	0.00378074	0.00534677
18S	419	G	1095	158	1253	0.159366	0	0.137554	1075	224	1299	0.0638034	0	0.0600201	651	176	827	0.0943773	0	0	0.065858	0.0563077
18S	420	G	1992	130	2122	0.359758	0	0	1747	199	1946	0.29697	0	0	1218	145	1363	0.497336	0	0	0	0
18S	421	G	1331	158	1489	0.0392095	0	0	1245	113	1358	0.090753	0	0.0832583	695	125	820	0.0998376	0	0	0.0277528	0.0392484
18S	422	U	1095	240	1335	0.0366933	0	0.0354201	1328	282	1610	0.10838	0	0	753	124	877	0.206657	0	0	0.0118067	0.0166972
18S	423	U	1086	237	1323	0.00763679	0	0	1184	934	2118	0.360825	0	0	665	150	815	0.196065	0	0	0	0
18S	424	C	1417	450	1867	0.395045	0	0	1258	1062	2320	0.45522	0	0	663	275	938	0.38657	0	0	0	0
18S	425	G	659	198	857	0.318363	0	0.241697	608	417	1025	0.321681	0	0.243567	196	61	257	1.30172	0.258412	0.566497	0.350587	0.152673
18S	426	A	540	151	691	0.574245	0.0424532	0.36511	480	414	894	0.479156	0.0157966	0.324184	187	68	255	1.16632	0.114003	0.53936	0.409551	0.093297
18S	427	U	689	155	844	0.257002	0	0.204649	437	518	955	0.401395	0	0.286639	255	65	320	0.694254	0	0.410525	0.300604	0.0846265
18S	428	U	82	31	113	10.0332	0.709084	0.910088	72	96	168	7.97541	0.694138	0.889171	11	10	21	28.2424	0.847144	0.967307	0.922189	0.0330265	1
18S	429	C	279	285	564	1.60793	0.0398101	0.616972	274	508	782	1.06302	0.0728113	0.515593	120	53	173	3.3251	0.270194	0.769814	0.634126	0.104492
18S	430	C	505	749	1254	0.233679	0	0.189539	442	845	1287	0.280271	0	0.219048	261	177	438	0.890711	0	0.471667	0.293418	0.126615
18S	431	G	415	416	831	1.13034	0.0843253	0.530891	739	673	1412	0.275639	0	0.216199	288	139	427	1.25361	0.215689	0.556845	0.434645	0.154828
18S	432	G	885	190	1075	0.84303	0.0676889	0.457646	1157	250	1407	0.440625	0.0369858	0.306008	658	145	803	0.393781	0.0435673	0.28278	0.348811	0.0775399
18S	433	A	1976	569	2545	0.20038	0	0	2586	443	3029	0.323832	0	0	1462	207	1669	0.286866	0	0	0	0
18S	434	G	2624	885	3509	0.416701	0	0	2630	352	2982	0.279975	0	0	1702	237	1939	0.352749	0	0	0	0
18S	435	A	3334	2059	5393	0.641979	0	0	2988	1062	4050	0.483222	0	0	2142	467	2609	0.515466	0	0	0	0
18S	436	G	1502	751	2253	0.0225624	0	0.0220741	1480	750	2230	0.0254545	0	0.0248335	1066	542	1608	0.116815	0	0	0.0156359	0.0111135
18S	437	G	2067	648	2715	0.19075	0	0	2075	1283	3358	0.372181	0	0	1470	347	1817	0.219368	0	0	0	0
18S	438	G	2096	451	2547	0.167944	0	0	2085	684	2769	0.261464	0	0	1394	737	2131	0.3686	0	0	0	0
18S	439	A	1082	936	2018	0.00970778	0	0.00961916	1280	1068	2348	0.171813	0	0	624	884	1508	0.109889	0	0	0.00320639	0.00453452
18S	440	G	309	453	762	1.60109	0.28902	0.615856	227	477	704	1.69957	0.357617	0.629902	118	345	463	1.87636	0.392123	0.652828	0.632862	0.0152381
18S	441	C	364	620	984	0.736108	0.0156919	0.424247	197	430	627	1.69535	0.287758	0.629362	281	438	719	0.615108	0.0316682	0.381174	0.478261	0.108282
18S	442	C	276	772	1048	0.334604	0	0.250893	193	509	702	1.06848	0.131377	0.51691	308	406	714	0.406682	0	0.289395	0.352399	0.117383
18S	443	U	417	1035	1452	0.148321	0	0	291	1177	1468	0.148794	0	0	512	693	1205	0.300792	0	0	0	0
18S	444	G	366	430	796	0.506441	0.0310121	0.336464	313	355	668	0.835758	0.0653303	0.455637	326	218	544	0.487299	0	0.328045	0.373382	0.0582646
18S	445	A	328	497	825	0.36321	0.00567888	0.266674	327	728	1055	0.0483691	0	0.0461792	376	327	703	0.0162405	0	0	0.104284	0.116364
18S	446	G	637	687	1324	0.210742	0	0	661	494	1155	0.0904364	0	0	489	180	669	0.0373134	0	0	0	0
18S	447	A	593	314	907	0.34967	0	0.25929	550	430	980	0.135848	0	0.119708	361	166	527	0.286111	0	0.22279	0.200596	0.0591056
18S	448	A	630	308	938	0.419595	0	0.295796	689	434	1123	0.0210261	0	0.0206111	445	102	547	0.254745	0	0.203321	0.173243	0.114339
18S	449	A	711	272	983	0.428568	0.01255	0.300212	678	382	1060	0.128694	0	0.114116	329	65	394	0.796512	0.146488	0.443991	0.286106	0.13504
18S	450	C	682	534	1216	0.165261	0	0.141923	904	808	1712	0.332821	0	0	333	113	446	0.544792	0.133525	0.353175	0.165033	0.145106
18S	451	G	989	452	1441	0.0253198	0	0.0247112	855	473	1328	0.079592	0	0	595	135	730	0.00721994	0	0	0.00823708	0.011649
18S	452	G	1203	280	1483	0.0360737	0	0.0348403	808	332	1140	0.093904	0	0.0859118	707	77	784	0.0265817	0	0	0.0402507	0.0352814
18S	453	C	876	2096	2972	0.506469	0	0	540	576	1116	0.202079	0	0.168233	556	433	989	0.148777	0	0	0.0560777	0.0793059
18S	454	U	951	1500	2451	0.35077	0	0	546	706	1252	0.113541	0	0.102037	541	470	1011	0.0986825	0	0	0.0340123	0.0481007
18S	455	A	404	1191	1595	0.0751044	0	0.0698985	198	1032	1230	0.190595	0	0.160193	275	467	742	0.36055	0	0.265266	0.165119	0.0798343
18S	456	C	326	785	1111	0.53723	0	0.349684	122	1449	1571	0.093568	0	0	223	489	712	0.467197	0	0.318733	0.222806	0.158053
18S	457	C	448	958	1406	0.185991	0	0.156917	123	1036	1159	0.274483	0	0.215514	430	1036	1466	0.296728	0	0	0.124144	0.090984
18S	458	A	314	824	1138	0.486265	0	0.327366	91	977	1068	0.446118	0.00706168	0.308693	279	756	1035	0.089039	0	0.0818318	0.239297	0.111605
18S	459	C	387	2207	2594	0.411402	0	0	155	2639	2794	0.490384	0	0	383	1646	2029	0.475282	0	0	0	0
18S	460	A	298	1454	1752	0.113501	0	0	99	1807	1906	0.192274	0	0	329	875	1204	0.00613186	0	0.00609952	0.00203317	0.00287534
18S	461	U	245	1231	1476	0.0205597	0	0.0201589	125	1792	1917	0.213411	0	0	278	888	1166	0.067952	0	0.0636794	0.0279461	0.0265738
18S	462	C	2	136	138	10.3313	0.736592	0.912328	2	548	550	1.87163	0.216195	0.652178	4	376	380	2.43596	0.346831	0.709502	0.758003	0.111606	1
18S	463	C	228	1414	1642	0.153398	0	0	137	1280	1417	0.0126077	0	0.0124594	448	935	1383	0.104199	0	0	0.00415315	0.00587344
18S	464	A	113	1629	1742	0.218053	0	0	75	1831	1906	0.295543	0	0	242	979	1221	0.0338971	0	0.0328117	0.0109372	0.0154676
18S	465	A	48	1926	1974	0.340034	0	0	88	2043	2131	0.413842	0	0	214	1336	1550	0.200172	0	0	0	0
18S	466	G	91	1822	1913	0.344636	0	0	75	1024	1099	0.123697	0	0.110169	355	1487	1842	0.352927	0	0	0.0367232	0.0519344
18S	467	G	117	1029	1146	0.126698	0	0.112538	83	765	848	0.380094	0	0.275647	576	891	1467	0.164547	0	0	0.129395	0.113162
18S	468	A	9	45	54	23.524	0.864877	0.959935	4	36	40	27.2233	0.891174	0.965403	34	63	97	12.7374	0.791907	0.927895	0.951078	0.0165437	1
18S	469	A	242	871	1113	0.104847	0	0.0949748	212	1022	1234	0.186262	0	0	1070	545	1615	0.271205	0	0	0.0316583	0.0447715
18S	470	G	404	877	1281	0.101291	0	0	242	807	1049	0.0707513	0	0	859	557	1416	0.187579	0	0	0	0
18S	471	G	60	890	950	0.185629	0	0.156705	48	646	694	0.343022	0	0.255684	254	972	1226	0.0893145	0	0	0.137463	0.105266
18S	472	C	355	1675	2030	0.536731	0	0	167	1084	1251	0.381967	0	0	642	1014	1656	0.414068	0	0	0	0
18S	473	A	148	1062	1210	0.158134	0	0	87	889	976	0.205129	0	0	409	593	1002	0.0578708	0	0	0	0
18S	474	G	100	374	474	1.28391	0.101787	0.562672	75	344	419	0.937698	0.0861598	0.484519	135	340	475	0.922362	0.0689418	0.480332	0.509174	0.0378674
18S	475	C	169	457	626	0.811412	0.0925257	0.448339	145	656	801	0.00374065	0	0	276	444	720	0.247696	0	0.198744	0.215694	0.183426
18S	476	A	165	705	870	0.2267	0	0.184978	119	778	897	0.178879	0	0	217	510	727	0.0987943	0	0.0900241	0.0916673	0.0755258
18S	477	G	252	583	835	0.24269	0	0.195482	163	473	636	0.15498	0	0.134367	148	483	631	0.201283	0	0.167778	0.165876	0.0249866
18S	478	G	269	804	1073	0.105721	0	0	136	344	480	0.465881	0	0.318268	141	208	349	1.0473	0.0304494	0.512267	0.276845	0.211173
18S	479	C	630	1191	1821	0.574198	0	0	346	380	726	0.141418	0	0	147	504	651	0.0448364	0	0	0	0
18S	480	G	344	547	891	0.0704783	0	0	265	285	550	0.13297	0	0.117553	301	160	461	0.340669	0	0.254514	0.124022	0.104006
18S	481	C	651	842	1493	0.517745	0	0	593	327	920	0.360333	0	0	687	441	1128	0.504183	0	0	0	0
18S	482	G	236	120	356	1.24522	0.170085	0.555303	332	200	532	0.189493	0	0.159558	204	142	346	0.942075	0.0612222	0.485808	0.400223	0.172525
18S	483	C	325	285	610	0.12635	0	0.11234	450	234	684	0.136561	0	0	303	617	920	0.342225	0	0	0.0374466	0.0529576
18S	484	A	13	9	22	28.8275	0.895596	0.967885	14	3	17	36.5599	0.935084	0.974818	6	103	109	5.65495	0.618547	0.850898	0.9312	0.0568526	1
18S	485	A	213	118	331	0.757697	0	0.431814	372	120	492	0.294591	0	0.227912	214	476	690	0.0354076	0	0.0342447	0.231324	0.162325
18S	486	A	426	97	523	0.0960984	0	0	655	88	743	0.168056	0	0	298	205	503	0.514109	0	0.339991	0.11333	0.160273
18S	487	U	290	109	399	0.125167	0	0.11149	610	131	741	0.159808	0	0	299	539	838	0.103324	0	0	0.0371635	0.0525571
18S	488	U	362	170	532	0.240692	0	0	797	158	955	0.398036	0	0	345	817	1162	0.395882	0	0	0	0
18S	489	A	132	67	199	1.26306	0.130683	0.559355	440	68	508	0.227811	0	0.185839	117	516	633	0.213249	0	0.175996	0.307064	0.178443
18S	490	C	254	96	350	0.243621	0	0.196347	708	71	779	0.277578	0	0	226	877	1103	0.386997	0	0	0.0654489	0.0925587
18S	491	C	398	82	480	0.0527605	0	0	574	112	686	0.16568	0	0	246	820	1066	0.370603	0	0	0	0
18S	492	C	408	101	509	0.0653595	0	0	590	98	688	0.213208	0	0	229	538	767	0.145964	0	0	0	0
18S	493	A	309	58	367	0.363104	0	0.266912	390	42	432	0.201334	0	0.167915	132	497	629	0.0177072	0	0	0.144942	0.110171
18S	494	C	448	482	930	0.528643	0	0	297	63	360	0.306156	0	0.234893	176	379	555	0.0148681	0	0	0.0782976	0.110729
18S	495	U	289	113	402	0.272953	0	0.214844	250	225	475	0.161905	0	0	92	183	275	0.775443	0.142193	0.437653	0.217499	0.178681
18S	496	C	268	178	446	0.161372	0	0.139218	98	83	181	1.19902	0.257048	0.546618	124	74	198	1.18839	0.184489	0.544292	0.410043	0.191505
18S	497	C	256	236	492	0.0446924	0	0.0428636	187	79	266	0.304411	0	0.234043	167	55	222	0.579821	0	0.368061	0.214989	0.133443
18S	498	C	249	392	641	0.242281	0	0	166	173	339	0.0877778	0	0	189	93	282	0.0308991	0	0	0	0
18S	499	G	193	305	498	0.0105767	0	0.0104868	110	136	246	0.221233	0	0.181758	158	56	214	0.154367	0	0.134265	0.108837	0.072196
18S	500	A	76	237	313	0.693524	0.094255	0.410287	63	80	143	1.23403	0.237337	0.5541	64	54	118	1.07554	0.0369807	0.520304	0.494897	0.0613987
18S	501	C	172	542	714	0.341492	0	0	88	174	262	0.241149	0	0.194892	122	74	196	0.187084	0	0.158276	0.117723	0.0845741
18S	502	C	85	308	393	0.371122	0	0.271172	74	207	281	0.326005	0	0.246514	26	89	115	1.31485	0.191105	0.570129	0.362605	0.147086
18S	503	C	101	293	394	0.339887	0	0.254149	100	188	288	0.341446	0	0.255194	43	84	127	1.12891	0.0736518	0.532228	0.34719	0.130842
18S	504	G	149	183	332	0.700334	0.0494876	0.412609	131	198	329	0.326296	0	0.246584	55	57	112	1.69361	0.252276	0.630823	0.430005	0.157347
18S	505	G	354	288	642	0.0467254	0	0	266	165	431	0.231816	0	0.188545	123	281	404	0.191687	0	0	0.0628482	0.0888808
18S	506	G	387	192	579	0.0699234	0	0.0654591	290	303	593	0.0950991	0	0	152	379	531	0.390581	0	0	0.0218197	0.0308577
18S	507	G	381	282	663	0.0102912	0	0.0102015	201	399	600	0.0567203	0	0.0537604	82	373	455	0.174976	0	0	0.0213207	0.0233134
18S	508	A	500	465	965	0.280239	0	0	292	863	1155	0.418176	0	0	156	462	618	0.335882	0	0	0	0
18S	509	G	75	71	146	4.63364	0.457713	0.823489	39	33	72	10.8242	0.687762	0.916489	19	57	76	5.82569	0.537315	0.855122	0.865033	0.0386087	1
18S	510	G	827	119	946	0.177109	0	0	468	464	932	0.115553	0	0	442	92	534	0.0262513	0	0	0	0
18S	511	U	1645	260	1905	0.651003	0	0	623	1194	1817	0.59816	0	0	648	343	991	0.518985	0	0	0	0
18S	512	A	13	0	13	61.8349	0.919553	0.985205	7	5	12	72.8325	0.931517	0.987485	7	3	10	54.0121	0.931751	0.983447	0.985379	0.00165279	1
18S	513	G	769	317	1086	0.302453	0	0	559	875	1434	0.446643	0	0	301	346	647	0.143364	0	0	0	0
18S	514	U	765	642	1407	0.484178	0	0	462	1116	1578	0.507255	0	0	259	697	956	0.404795	0	0	0	0
18S	515	G	428	169	597	0.343608	0	0.256054	339	500	839	0.00869048	0	0	297	493	790	0.165922	0	0	0.0853514	0.120705
18S	516	A	577	172	749	0.104696	0	0.0948884	403	407	810	0.0717633	0	0.0670352	415	290	705	0.127652	0	0.113344	0.0917558	0.0190347
18S	517	C	24	1	25	35.0872	0.908636	0.973327	26	5	31	28.7219	0.895423	0.967372	29	4	33	28.7288	0.89062	0.96732	0.969339	0.00281955	1
18S	518	G	299	307	606	0.583763	0	0.368976	336	344	680	0.375379	0	0.27322	504	58	562	1.16418	0	0.538373	0.393523	0.109631
18S	519	A	481	306	787	0.453356	0	0.31221	413	168	581	0.888851	0.00224803	0.471006	751	79	830	0.757976	0.0213995	0.431459	0.404892	0.0674953
18S	520	A	590	382	972	0.344273	0	0.2563	560	249	809	0.465556	0	0.317933	1118	78	1196	0.389919	0	0.280702	0.284978	0.0253426
18S	521	A	706	220	926	0.629666	0.0553347	0.386633	695	237	932	0.472145	0	0.320953	1547	148	1695	0.0869759	0	0.0800598	0.262549	0.131795
18S	522	A	1080	229	1309	0.370136	0	0.270296	1029	190	1219	0.309126	0	0.236279	1966	159	2125	0.0272447	0	0	0.168858	0.120206
18S	523	A	1230	325	1555	0.339439	0.0239095	0.25354	966	174	1140	0.61822	0.0996782	0.382244	2345	106	2451	0.059081	0	0	0.211928	0.1588
18S	524	U	2656	487	3143	0.250325	0	0	2574	279	2853	0.299564	0	0	4541	208	4749	0.494751	0	0	0	0
18S	525	A	2513	364	2877	0.0638599	0	0	2128	162	2290	0.0194675	0	0.0191039	3001	92	3093	0.103559	0	0	0.00636797	0.00900567
18S	526	A	2890	210	3100	0.0474793	0	0	2482	89	2571	0.00517971	0	0.00515502	2744	73	2817	0.0480167	0	0.0458323	0.0169958	0.0204988
18S	527	C	2566	554	3120	0.00250276	0	0.00249731	3577	176	3753	0.300379	0	0	2603	124	2727	0.113714	0	0.102137	0.034878	0.0475701
18S	528	A	4088	259	4347	0.291283	0	0	3333	166	3499	0.222771	0	0	3074	116	3190	0.061757	0	0	0	0
18S	529	A	3404	390	3794	0.163581	0	0	2572	180	2752	0.0203818	0	0.0199818	3071	137	3208	0.0810706	0	0	0.0066606	0.00941951
18S	530	U	5086	498	5584	0.482833	0	0	3800	276	4076	0.360993	0	0	4347	227	4574	0.413307	0	0	0	0
18S	531	A	2970	295	3265	0.0985643	0	0	3015	203	3218	0.221684	0	0	2218	114	2332	0.143978	0	0.125904	0.0419681	0.0593518
18S	532	C	2957	507	3464	0.223479	0	0	3099	470	3569	0.364258	0	0	2492	258	2750	0.126677	0	0	0	0
18S	533	A	1693	341	2034	0.288321	0.0113222	0.223881	1800	376	2176	0.00569081	0	0.00566119	1931	225	2156	0.0511255	0	0.0486603	0.0927343	0.0943818
18S	534	G	903	394	1297	0.894607	0.184382	0.472378	762	209	971	1.08413	0.265525	0.520441	1463	404	1867	0.120509	0	0.1076	0.366806	0.184334
18S	535	G	1360	142	1502	0.422629	0	0.297215	789	254	1043	0.687665	0.0936633	0.407697	1592	189	1781	0.0477553	0	0.0456031	0.250172	0.151521
18S	536	A	909	86	995	0.957463	0.114282	0.489386	760	156	916	0.717073	0.0564116	0.417879	1448	108	1556	0.0643188	0	0.0604684	0.322578	0.187624
18S	537	C	751	346	1097	0.525815	0.0344169	0.344818	393	185	578	1.36837	0.213933	0.578191	879	97	976	0.482008	0.119817	0.325465	0.416158	0.114847
18S	538	U	737	580	1317	0.151635	0	0.131756	507	434	941	0.222505	0	0.182166	675	95	770	0.714541	0.153992	0.417069	0.243664	0.124331
18S	539	C	913	867	1780	0.229933	0	0	618	293	911	0.0915814	0	0.0839823	900	111	1011	0.122123	0	0.108928	0.0643035	0.046596
18S	540	U	1045	428	1473	0.03861	0	0	685	258	943	0.0219986	0	0	891	115	1006	0.0213174	0	0.0208928	0.00696427	0.00984897
18S	541	U	1097	178	1275	0.124051	0	0.110438	861	333	1194	0.250153	0	0	792	98	890	0.0776157	0	0.0721005	0.060846	0.0457829
18S	542	U	905	221	1126	0.279119	0	0.218363	743	271	1014	0.0913191	0	0	682	102	784	0.245195	0	0.197114	0.138492	0.0983124
18S	543	C	813	956	1769	0.214922	0	0	674	262	936	0.00825329	0	0.00819441	696	237	933	0.0629431	0	0.0592756	0.02249	0.0262256
18S	544	G	656	588	1244	0.238072	0	0.192418	526	199	725	0.441644	0.073251	0.30664	480	269	749	0.509496	0.0146641	0.337826	0.278961	0.0625059
18S	545	A	618	1145	1763	0.0853804	0	0	510	364	874	0.310349	0	0.237051	435	238	673	1.02568	0.137365	0.506711	0.247921	0.207007
18S	546	G	443	1604	2047	0.200922	0	0	386	494	880	0.372733	0	0.271751	334	468	802	0.869752	0.135176	0.46548	0.245744	0.190919
18S	547	G	355	604	959	0.921655	0.147431	0.479875	280	696	976	0.321892	0	0.243697	225	611	836	1.09464	0.242133	0.522889	0.415487	0.122736
18S	548	C	607	504	1111	0.743795	0.124911	0.426758	321	814	1135	0.207952	0	0.172278	236	1910	2146	0.130601	0	0	0.199679	0.175297
18S	549	C	870	439	1309	0.651162	0.104701	0.394548	798	361	1159	0.378966	0	0.274991	657	1362	2019	0.104752	0	0.0948624	0.2548	0.123176
18S	550	C	2178	558	2736	0.178833	0	0	1530	456	1986	0.0850473	0	0	1301	1412	2713	0.0733604	0	0	0	0
18S	551	U	2885	618	3503	0.294232	0	0	1932	878	2810	0.244385	0	0	1543	2494	4037	0.316931	0	0	0	0
18S	552	G	1264	954	2218	0.329818	0	0.248102	934	469	1403	0.850103	0.0540766	0.459666	773	1468	2241	0.501189	0.0339342	0.333961	0.347243	0.0868801
18S	553	U	1066	1240	2306	0.408202	0	0.289964	836	1027	1863	0.524446	0.0116981	0.344145	629	3152	3781	0.0776955	0	0	0.21137	0.151089
18S	554	A	770	1682	2452	0.463288	0.0902966	0.316696	519	1488	2007	0.562948	0.0784901	0.360298	476	2905	3381	0.131441	0	0.116202	0.264399	0.106292
18S	555	A	763	3703	4466	0.176474	0	0	483	3536	4019	0.210724	0	0	495	4173	4668	0.173604	0	0	0	0
18S	556	U	906	3674	4580	0.116874	0	0	644	4375	5019	0.333232	0	0	521	4319	4840	0.166295	0	0	0	0
18S	557	U	1034	4036	5070	0.180961	0	0	601	5423	6024	0.451967	0	0	715	4575	5290	0.240929	0	0	0	0
18S	558	G	1279	4373	5652	0.251385	0	0	615	3409	4024	0.121808	0	0	1071	4255	5326	0.258672	0	0	0	0
18S	559	G	1062	4002	5064	0.125195	0	0	590	2997	3587	0.00900223	0	0	978	2758	3736	0.0878869	0	0.0808067	0.0269356	0.0380926
18S	560	A	1306	3287	4593	0.00710347	0	0	703	3068	3771	0.0823819	0	0	1169	2817	3986	0.0412702	0	0	0	0
18S	561	A	1527	2641	4168	0.0970177	0	0.088457	743	2396	3139	0.105612	0	0.0955512	1399	2218	3617	0.0145876	0	0.0143817	0.06613	0.036706
18S	562	U	2561	3314	5875	0.260769	0	0	1341	2860	4201	0.216103	0	0	1981	2417	4398	0.217188	0	0	0	0
18S	563	G	2117	1457	3574	0.252591	0.0232395	0.2017	1207	650	1857	0.864681	0.154673	0.463849	1802	865	2667	0.327599	0.00304857	0.24683	0.304126	0.114434
18S	564	A	2975	1656	4631	0.0615381	0	0	1729	823	2552	0.312721	0	0.238295	1958	1043	3001	0.140658	0	0.123349	0.120548	0.0973036
18S	565	G	2984	846	3830	0.122292	0	0.108992	1303	286	1589	1.21294	0.249743	0.548269	1545	469	2014	0.676339	0.103171	0.403581	0.353614	0.182782
18S	566	U	3000	741	3741	0.114267	0	0.102574	1640	442	2082	0.691113	0.113855	0.40879	1185	284	1469	1.28877	0.228538	0.563251	0.358205	0.191442
18S	567	C	1767	689	2456	0.775571	0.160577	0.436901	2092	916	3008	0.195805	0	0.163789	1677	298	1975	0.679324	0.0687252	0.404644	0.335111	0.121857
18S	568	C	4185	905	5090	0.193254	0	0	4645	567	5212	0.317704	0	0	3968	583	4551	0.33026	0	0	0	0
18S	569	A	2939	416	3355	0.285959	0	0.222422	4046	577	4623	0.195365	0	0	2593	2346	4939	0.396284	0	0	0.0741406	0.104851
18S	570	C	3728	2473	6201	0.381207	0	0	5323	495	5818	0.388087	0	0	3324	1737	5061	0.439567	0	0	0	0
18S	571	U	3003	679	3682	0.0827948	0	0.0764832	3515	755	4270	0.138255	0	0	2194	404	2598	0.144701	0	0.126452	0.067645	0.0520007
18S	572	U	2496	463	2959	0.335852	0	0.251478	2768	395	3163	0.17532	0	0.149208	1880	235	2115	0.372364	0	0.271424	0.224036	0.0535348
18S	573	U	4516	1139	5655	0.382585	0	0	4148	886	5034	0.338093	0	0	2932	522	3454	0.238302	0	0	0	0
18S	574	A	3841	957	4798	0.279885	0	0	3334	1343	4677	0.337005	0	0	2433	558	2991	0.160406	0	0	0	0
18S	575	A	4320	826	5146	0.401485	0	0	2986	611	3597	0.223757	0	0	2622	340	2962	0.261604	0	0	0	0
18S	576	A	42	123	165	19.5314	0.884983	0.951573	47	62	109	24.4949	0.909278	0.961119	52	19	71	29.7588	0.921022	0.967926	0.960206	0.00670712	1
18S	577	U	1767	479	2246	0.226376	0	0.184656	1159	440	1599	0.375917	0	0.273336	1044	189	1233	0.441887	0	0.306637	0.254876	0.0514806
18S	578	C	1207	1135	2342	0.0533883	0	0.050703	644	564	1208	0.592648	0	0.372308	717	507	1224	0.316689	0	0.240669	0.221227	0.132013
18S	579	C	855	1179	2034	0.121813	0	0.108633	456	768	1224	0.377234	0	0.274069	705	670	1375	0.0542393	0	0.0514843	0.144729	0.0943864
18S	580	U	742	1218	1960	0.0174344	0	0	464	738	1202	0.139124	0	0.122222	700	676	1376	0.0756072	0	0	0.0407407	0.057616
18S	581	U	614	1038	1652	0.0251664	0	0.0245631	427	584	1011	0.132784	0	0.117322	708	527	1235	0.0611201	0	0	0.047295	0.0505216
18S	582	U	818	1085	1903	0.257125	0	0	613	585	1198	0.197164	0	0	923	671	1594	0.32317	0	0	0	0
18S	583	A	560	527	1087	0.426705	0.0828589	0.299277	455	469	924	0.106498	0	0.0963423	774	238	1012	0.333169	0	0.250093	0.215237	0.0864362
18S	584	A	305	410	715	1.01884	0.172345	0.505015	336	389	725	0.302847	0	0.232696	421	165	586	1.32955	0.0803178	0.57115	0.436287	0.146471
18S	585	C	210	938	1148	0.172991	0	0.147588	235	660	895	0.00533234	0	0.00530995	204	273	477	2.01632	0.207223	0.668934	0.273944	0.285276
18S	586	G	279	457	736	1.06062	0.0353811	0.515049	284	292	576	0.710745	0.0408417	0.415881	519	453	972	0.5568	0	0.357893	0.429607	0.0648885
18S	587	A	476	795	1271	0.363286	0	0.266632	404	543	947	0.316174	0	0.240415	796	334	1130	0.567256	0	0.362146	0.289731	0.052312
18S	588	G	607	756	1363	0.477851	0	0.323502	377	541	918	0.605465	0	0.377383	636	1808	2444	0.247703	0	0	0.233629	0.166658
18S	589	G	350	1664	2014	0.113703	0	0.10214	187	907	1094	0.636905	0	0.389308	326	3625	3951	0.522523	0	0	0.163816	0.164809
18S	590	A	15	237	252	10.179	0.777395	0.910868	11	75	86	26.6922	0.886549	0.964289	7	245	252	9.14941	0.69541	0.901823	0.92566	0.0275632	1
18S	591	U	397	1652	2049	0.541409	0.100518	0.351354	228	896	1124	1.4308	0.246119	0.588829	382	1531	1913	0.380175	0	0.275559	0.405247	0.133449
18S	592	C	233	4127	4360	0.235155	0	0	198	2120	2318	0.294298	0	0.227456	193	2708	2901	0.0369286	0	0	0.0758188	0.107224
18S	593	C	264	5937	6201	0.414338	0	0	264	6214	6478	0.538862	0	0	177	4844	5021	0.449252	0	0	0	0
18S	594	A	269	4780	5049	0.172293	0	0	206	3489	3695	0.00970418	0	0	213	2973	3186	0.00840219	0	0	0	0
18S	595	U	362	4362	4724	0.0935073	0	0	297	5032	5329	0.330627	0	0	225	3421	3646	0.174777	0	0	0	0
18S	596	U	283	4365	4648	0.0695251	0	0	362	6672	7034	0.512021	0	0	239	3418	3657	0.213237	0	0	0	0
18S	597	G	269	6319	6588	0.367577	0	0	259	4315	4574	0.180993	0	0	264	3086	3350	0.114394	0	0	0	0
18S	598	G	571	4045	4616	0.0831516	0	0	475	2913	3388	0.106495	0	0.0962709	840	2348	3188	0.0958747	0	0	0.0320903	0.0453825
18S	599	A	395	5630	6025	0.379616	0	0	324	4354	4678	0.279955	0	0	375	2848	3223	0.150607	0	0	0	0
18S	600	G	1197	4315	5512	0.402479	0	0	697	2895	3592	0.167038	0	0	946	2492	3438	0.300307	0	0	0	0
18S	601	G	21	48	69	48.5713	0.951926	0.980109	17	73	90	32.4784	0.925629	0.970449	43	46	89	28.2111	0.926873	0.966134	0.972231	0.00584299	1
18S	602	G	577	1072	1649	0.729024	0.00177559	0.421787	457	1096	1553	0.580044	0	0.367256	654	947	1601	0.425891	0	0.298815	0.362619	0.0503099
18S	603	C	685	1492	2177	0.101459	0	0.0921517	679	1268	1947	0.000382158	0	0	1172	1106	2278	0.0937594	0	0	0.0307172	0.0434407
18S	604	A	447	757	1204	0.741402	0	0.425953	532	872	1404	0.233286	0	0.189267	992	634	1626	0.252571	0	0.201741	0.27232	0.108754
18S	605	A	762	832	1594	0.114782	0	0.103022	593	1155	1748	0.146319	0	0	1432	898	2330	0.215454	0	0	0.0343406	0.0485649
18S	606	G	506	458	964	0.6419	0	0.391196	434	555	989	0.366914	0	0.268623	702	590	1292	0.42938	0	0.300559	0.320126	0.0519179
18S	607	U	650	481	1131	0.152473	0	0.132403	529	601	1130	0.0156892	0	0.0154603	901	1184	2085	0.232204	0	0	0.0492876	0.0591091
18S	608	C	616	224	840	0.647853	0.0622794	0.393434	496	328	824	0.431892	0.0222423	0.301879	867	1047	1914	0.151175	0	0	0.231771	0.168095
18S	609	U	781	168	949	0.460023	0	0.315307	597	124	721	0.579917	0.0526917	0.367377	1066	812	1878	0.174886	0	0	0.227561	0.162308
18S	610	G	1345	365	1710	0.247867	0	0	945	260	1205	0.15609	0	0	1474	487	1961	0.286884	0	0	0	0
18S	611	G	1086	512	1598	0.191724	0	0	980	180	1160	0.169145	0	0	807	324	1131	0.202316	0	0.168396	0.056132	0.0793826
18S	612	U	1465	691	2156	0.435255	0	0	976	376	1352	0.35333	0	0	1107	402	1509	0.224305	0	0	0	0
18S	613	G	417	280	697	1.01923	0.149897	0.50512	233	256	489	0.937052	0.192837	0.484262	335	157	492	1.45598	0.322356	0.593321	0.527568	0.0472681
18S	614	C	755	290	1045	0.280391	0	0.219152	346	261	607	0.452705	0	0.311982	263	345	608	0.773709	0.10546	0.436614	0.322583	0.0890943
18S	615	C	1519	342	1861	0.330809	0	0	845	252	1097	0.269227	0	0	707	252	959	0.022338	0	0.0218722	0.00729072	0.0103106
18S	616	A	1073	499	1572	0.149721	0	0	646	334	980	0.160199	0	0	404	227	631	0.863379	0	0.463734	0.154578	0.218606
18S	617	G	512	197	709	0.963271	0.113949	0.490998	356	179	535	0.575332	0.0472738	0.365646	224	116	340	2.84848	0.225405	0.740722	0.532455	0.155905
18S	618	C	933	382	1315	0.0634161	0	0.0596769	479	271	750	0.150111	0	0.13067	402	489	891	0.927865	0	0.481572	0.223973	0.184441
18S	619	A	678	756	1434	0.0241115	0	0.0235599	444	369	813	0.160197	0	0.138223	477	600	1077	1.18564	0	0.542699	0.234827	0.222674
18S	620	G	318	319	637	1.54241	0.216037	0.607046	192	205	397	1.65734	0.239098	0.624274	391	474	865	2.2378	0.196253	0.691395	0.640905	0.0363878
18S	621	C	605	477	1082	0.448076	0	0.309626	229	410	639	0.63191	0	0.387592	808	664	1472	1.04303	0	0.510702	0.40264	0.0827754
18S	622	C	1683	740	2423	0.412129	0	0	605	604	1209	0.154876	0	0	3237	1728	4965	0.380127	0	0	0	0
18S	623	G	692	401	1093	0.461771	0	0.316096	485	379	864	0.292241	0	0.226353	2481	408	2889	0.31549	0	0.23989	0.26078	0.039503
18S	624	C	2012	1030	3042	0.535079	0	0	1425	634	2059	0.493781	0	0	7247	904	8151	0.550717	0	0	0	0
18S	625	G	2550	628	3178	0.575765	0	0	2122	516	2638	0.627153	0	0	9875	400	10275	0.632581	0	0	0	0
18S	626	G	703	281	984	0.555905	0	0.357521	684	323	1007	0.149085	0	0.129855	2984	280	3264	0.518156	0	0.341375	0.27625	0.103727
18S	627	U	188	13	201	6.88394	0.656191	0.873708	127	6	133	8.47828	0.703785	0.8952	341	50	391	13.477	0.797752	0.931089	0.899999	0.0236699	1
18S	628	A	862	536	1398	0.0182829	0	0.0179672	765	434	1199	0.0466389	0	0	4469	483	4952	0.0520156	0	0.0494533	0.0224735	0.0204391
18S	629	A	732	590	1322	0.000495507	0	0.000495636	677	546	1223	0.110993	0	0	4620	404	5024	0.0019414	0	0	0.000165212	0.000233645
18S	630	U	532	717	1249	0.0575022	0	0.0544167	403	694	1097	0.0113337	0	0	4791	640	5431	0.0877107	0	0	0.0181389	0.0256523
18S	631	U	242	458	700	0.867221	0.050191	0.4648	229	472	701	0.513327	0	0.339524	3877	1738	5615	0.179869	0	0	0.268108	0.196358
18S	632	C	348	690	1038	0.136681	0	0.120347	343	509	852	0.147584	0	0.128735	5831	1871	7702	0.496971	0	0	0.0830275	0.0588091
18S	633	C	575	598	1173	0.0471134	0	0.0450302	539	590	1129	0.10944	0	0	6211	1641	7852	0.534669	0	0	0.0150101	0.0212274
18S	634	A	621	879	1500	0.149271	0	0	537	520	1057	0.021151	0	0.0207321	1178	642	1820	1.28756	0.245302	0.562989	0.194574	0.260646
18S	635	G	214	808	1022	0.339513	0.0465716	0.253645	154	470	624	0.841813	0.201309	0.457454	477	425	902	3.23119	0.450047	0.76386	0.491653	0.209693
18S	636	C	611	978	1589	0.0804263	0	0	519	581	1100	0.0884146	0	0.0813003	2745	512	3257	0.0291965	0	0	0.0271001	0.0383253
18S	637	U	546	1317	1863	0.163066	0	0	583	554	1137	0.108358	0	0.0978418	2251	448	2699	0.0493786	0	0.0470717	0.0483045	0.0399533
18S	638	C	595	558	1153	0.435567	0	0.303594	755	605	1360	0.0870847	0	0	1597	200	1797	0.373915	0	0.272263	0.191953	0.136332
18S	639	C	963	709	1672	0.0253038	0	0.0246938	980	890	1870	0.330536	0	0	1505	276	1781	0.148129	0	0.129081	0.0512583	0.0559449
18S	640	A	713	681	1394	0.278662	0	0.218055	808	310	1118	0.229967	0	0.187106	949	241	1190	0.4434	0	0.30737	0.23751	0.0509885
18S	641	A	713	972	1685	0.0521814	0	0.0496215	844	446	1290	0.0976246	0	0.0890045	931	157	1088	0.606856	0	0.377883	0.17217	0.146347
18S	642	U	1227	2460	3687	0.584415	0	0	1829	808	2637	0.509468	0	0	1360	505	1865	0.107699	0	0	0	0
18S	643	A	672	2056	2728	0.426188	0	0	843	679	1522	0.0697892	0	0	1182	435	1617	0.0199904	0	0.0196105	0.00653683	0.00924447
18S	644	G	25	25	50	33.7832	0.888	0.971798	48	25	73	20.1227	0.875514	0.953267	57	18	75	23.4077	0.901202	0.959547	0.961537	0.00769508	1
18S	645	C	682	1971	2653	0.474847	0	0	1026	709	1735	0.233461	0	0	1021	1150	2171	0.201576	0	0	0	0
18S	646	G	493	620	1113	0.337293	0	0.25239	676	781	1457	0.0687243	0	0	646	872	1518	0.429325	0	0.300507	0.184299	0.131791
18S	647	U	664	656	1320	0.0458996	0	0.043917	891	976	1867	0.292928	0	0	748	2060	2808	0.151553	0	0	0.014639	0.0207027
18S	648	A	333	311	644	1.15342	0.0681787	0.536008	543	547	1090	0.326082	0	0.246069	529	907	1436	1.07902	0.113237	0.519179	0.433752	0.13289
18S	649	U	360	307	667	0.828327	0.000238625	0.453423	632	557	1189	0.188908	0	0.159004	467	2139	2606	0.318612	0	0.241697	0.284708	0.123984
18S	650	A	389	501	890	0.268537	0	0.211878	601	460	1061	0.36675	0	0.268522	538	2197	2735	0.430596	0	0.301068	0.260489	0.036852
18S	651	U	289	533	822	0.48145	0.0238322	0.325252	515	341	856	0.877168	0.219057	0.467573	457	2645	3102	0.456816	0.0854746	0.313641	0.368822	0.0699883
18S	652	U	497	863	1360	0.165344	0	0	1159	758	1917	0.186647	0	0	1019	5951	6970	0.336518	0	0	0	0
18S	653	A	359	787	1146	0.0534341	0	0.0507657	856	645	1501	0.0961015	0	0.087729	739	4843	5582	0.0783947	0	0	0.0461649	0.0359627
18S	654	A	791	743	1534	0.187615	0	0	1506	677	2183	0.261986	0	0	904	5567	6471	0.181239	0	0	0	0
18S	655	A	301	837	1138	0.270003	0	0.212747	922	1165	2087	0.179433	0	0	390	8582	8972	0.409142	0	0	0.0709158	0.10029
18S	656	G	568	923	1491	0.0114388	0	0	1001	461	1462	0.234951	0	0.190357	647	5187	5834	0.0358983	0	0	0.0634522	0.089735
18S	657	U	667	794	1461	0.0730354	0	0.0681077	1284	847	2131	0.168022	0	0	732	6334	7066	0.241424	0	0	0.0227026	0.0321063
18S	658	U	950	853	1803	0.0851688	0	0	1381	1059	2440	0.258992	0	0	780	6446	7226	0.295615	0	0	0	0
18S	659	G	538	832	1370	0.287438	0	0.22339	651	680	1331	0.435794	0.0633521	0.30368	324	3205	3529	0.405187	0	0.288409	0.271827	0.0348124
18S	660	C	947	1270	2217	0.217453	0	0	1114	828	1942	0.048516	0	0	581	3616	4197	0.0416177	0	0.039964	0.0133213	0.0188392
18S	661	U	1571	1181	2752	0.37126	0	0	1422	747	2169	0.175381	0	0	629	4487	5116	0.275902	0	0	0	0
18S	662	G	857	257	1114	0.682471	0.0193385	0.405853	556	565	1121	0.598633	0.0295866	0.374675	342	1361	1703	0.975463	0.157909	0.493936	0.424821	0.0505021
18S	663	C	1295	573	1868	0.0529338	0	0	993	721	1714	0.0224749	0	0	497	1803	2300	0.209397	0	0.173204	0.0577346	0.0816491
18S	664	A	1755	689	2444	0.308921	0	0	1224	1055	2279	0.328631	0	0	718	1236	1954	0.170435	0	0.14568	0.0485601	0.0686744
18S	665	G	1062	772	1834	0.0748955	0	0	636	957	1593	0.0572843	0	0	482	480	962	1.01479	0.113959	0.503931	0.167977	0.237555
18S	666	U	1113	681	1794	0.0800124	0	0	703	1158	1861	0.236013	0	0	453	595	1048	0.642135	0	0.391264	0.130421	0.184444
18S	667	U	1278	882	2160	0.310885	0	0	734	1012	1746	0.237054	0	0	574	652	1226	0.172879	0	0.147499	0.0491665	0.0695319
18S	668	A	99	22	121	12.373	0.82531	0.92579	78	12	90	14.7327	0.858519	0.937093	70	46	116	10.1664	0.770184	0.911143	0.924675	0.0106233	1
18S	669	A	1083	260	1343	0.086078	0	0.0793102	729	298	1027	0.258604	0	0.205628	468	425	893	0.283619	0	0.221145	0.168694	0.0635209
18S	670	A	1219	348	1567	0.0999079	0	0	813	362	1175	0.0857521	0	0.0790413	500	476	976	0.105846	0	0.0958033	0.0582815	0.0417755
18S	671	A	1013	179	1192	0.126274	0	0.1122	704	335	1039	0.215726	0	0.177587	409	1087	1496	0.366496	0	0	0.0965956	0.0733344
18S	672	A	1110	151	1261	0.00547632	0	0.00545079	820	434	1254	0.00656042	0	0.00652283	381	1515	1896	0.532138	0	0	0.00399121	0.00285594
18S	673	G	791	144	935	0.344765	0	0.256579	539	417	956	0.381214	0	0.276208	258	524	782	0.278785	0	0.218226	0.250338	0.0240792
18S	674	C	1382	405	1787	0.397844	0	0	939	320	1259	0.0542593	0	0.0515055	484	409	893	0.0411012	0	0.039521	0.0303422	0.0220059
18S	675	U	745	392	1137	0.014792	0	0.0145891	689	527	1216	0.150361	0	0.130801	313	373	686	0.381012	0	0.276185	0.140525	0.107017
18S	676	C	1084	770	1854	0.440395	0	0	1254	819	2073	0.333173	0	0	565	603	1168	0.250822	0	0	0	0
18S	677	G	215	316	531	1.05785	0.159866	0.514527	336	1358	1694	0.181776	0	0	147	234	381	1.3628	0.179155	0.577413	0.36398	0.25865
18S	678	U	377	398	775	0.393571	0	0.28268	474	1269	1743	0.163099	0	0	262	475	737	0.107392	0	0.0970965	0.126592	0.117273
18S	679	A	213	805	1018	0.0147857	0	0.0145844	405	1333	1738	0.16213	0	0	255	781	1036	0.320101	0	0	0.00486147	0.00687516
18S	680	G	54	567	621	0.691926	0	0.409346	75	1619	1694	0.155464	0	0	56	396	452	0.618298	0	0.382589	0.263978	0.18698
18S	681	U	59	469	528	0.996807	0.0456608	0.499674	51	544	595	1.55595	0.229015	0.609155	55	425	480	0.474752	0	0.322374	0.477068	0.118164
18S	682	U	162	1167	1329	0.236909	0	0	126	1953	2079	0.371368	0	0	57	1078	1135	0.450802	0	0	0	0
18S	683	G	2	348	350	2.31586	0.372263	0.69902	1	61	62	22.3492	0.871016	0.957823	1	266	267	1.5995	0.19685	0.616195	0.757679	0.145506	1
18S	684	G	113	1952	2065	0.482591	0	0	71	2492	2563	0.563885	0	0	39	1044	1083	0.431191	0	0	0	0
18S	685	A	83	1082	1165	0.0569945	0	0.053965	47	1193	1240	0.0382398	0	0	21	552	573	0.217867	0	0.179148	0.0777045	0.0750387
18S	686	U	50	550	600	1.2604	0.203187	0.558011	33	664	697	0.658182	0	0.397273	15	169	184	2.90559	0.409083	0.744988	0.566757	0.142088
18S	687	C	127	1506	1633	0.158527	0	0	75	1004	1079	0.0386728	0	0	30	645	675	0.00399408	0	0.00398406	0.00132802	0.00187811
18S	688	U	136	1655	1791	0.204266	0	0	85	875	960	0.0764597	0	0.0710976	27	629	656	0.0402672	0	0.0387652	0.0366209	0.029065
18S	689	U	93	1728	1821	0.195896	0	0	60	1106	1166	0.15766	0	0	23	702	725	0.0970309	0	0	0	0
18S	690	G	134	1571	1705	0.102807	0	0	86	801	887	0.247948	0	0.198864	38	739	777	0.117609	0	0	0.066288	0.0937454
18S	691	G	263	914	1177	0.302066	0	0.232141	166	563	729	0.47067	0	0.320336	63	1209	1272	0.49952	0	0	0.184159	0.135106
18S	692	G	213	1297	1510	0.0330245	0	0	152	284	436	1.52215	0.257445	0.60406	108	435	543	0.357721	0	0.263829	0.289296	0.247263
18S	693	A	227	2243	2470	0.461496	0	0	196	589	785	0.388903	0	0.280264	131	427	558	0.373504	0	0.27229	0.184185	0.130279
18S	694	G	209	918	1127	0.250099	0	0.200205	175	642	817	0.347881	0	0.258329	125	276	401	1.07573	0.190592	0.518864	0.325799	0.138564
18S	695	C	241	1417	1658	0.225069	0	0	199	1763	1962	0.481446	0	0	131	486	617	0.401996	0.00340394	0.287062	0.0956875	0.135322
18S	696	G	264	896	1160	0.101828	0	0.0924896	211	1908	2119	0.523412	0	0	290	594	884	0.00944131	0	0	0.0308299	0.0436
18S	697	G	430	454	884	0.479259	0	0.324234	464	965	1429	0.211383	0	0	645	501	1146	0.188366	0	0	0.108078	0.152845
18S	698	G	448	124	572	1.35649	0.238135	0.576066	388	316	704	0.751095	0.0207651	0.429277	602	222	824	0.197226	0	0.164902	0.390082	0.170129
18S	699	C	407	310	717	0.786274	0.0304321	0.440519	277	487	764	0.589339	0	0.371113	571	215	786	0.281816	0	0.220075	0.343902	0.0920298
18S	700	G	728	252	980	0.178673	0	0.151719	575	204	779	0.500783	0	0.333967	1426	78	1504	0.387028	0	0	0.161895	0.136531
18S	701	G	1228	258	1486	0.270619	0	0	1200	168	1368	0.230501	0	0	1305	105	1410	0.347185	0	0	0	0
18S	702	G	1282	98	1380	0.251806	0	0	998	68	1066	0.0918359	0	0	975	44	1019	0.100251	0	0	0	0
18S	703	C	2127	126	2253	0.615257	0	0	1499	130	1629	0.529298	0	0	1806	42	1848	0.602981	0	0	0	0
18S	704	G	1373	142	1515	0.417986	0	0	1244	60	1304	0.466249	0	0	902	35	937	0.23036	0	0	0	0
18S	705	G	459	59	518	0.794776	0.0480065	0.443303	379	34	413	0.752093	0.0916181	0.429847	210	14	224	2.07881	0.35174	0.676176	0.516442	0.113082
18S	706	U	311	62	373	1.27083	0.132928	0.560291	191	60	251	1.59339	0.240499	0.615345	107	21	128	3.59432	0.447324	0.783662	0.6531	0.0950181
18S	707	C	585	54	639	0.12684	0	0.112719	254	95	349	0.605333	0	0.377749	179	29	208	1.13918	0	0.533725	0.341398	0.173786
18S	708	C	254	71	325	0.956714	0	0.489707	133	75	208	1.27257	0.0342785	0.561151	99	35	134	1.49926	0	0.601665	0.550841	0.0462843
18S	709	G	96	75	171	2.24141	0.109911	0.692735	54	63	117	2.48531	0.136941	0.71482	24	20	44	4.79383	0.0659249	0.830588	0.746048	0.0604554
18S	710	C	127	175	302	0.36828	0	0.269806	101	74	175	0.801263	0	0.446241	52	14	66	1.19502	0	0.548152	0.4214	0.114984
18S	711	C	273	191	464	0.315006	0	0	240	102	342	0.307613	0	0	50	20	70	0.382316	0	0.279424	0.0931412	0.131722
18S	712	G	62	28	90	2.8464	0.47008	0.742137	88	50	138	0.860112	0.180542	0.464193	21	11	32	2.21212	0.176978	0.695238	0.633856	0.121488
18S	713	C	193	173	366	0.164366	0	0	183	102	285	0.167949	0	0	40	22	62	0.750088	0	0.432523	0.144174	0.203893
18S	714	G	159	129	288	0.0560938	0	0.053289	146	97	243	0.00191257	0	0.00191676	41	23	64	0.923248	0.0208627	0.483917	0.179708	0.216129
18S	715	A	160	223	383	0.239178	0	0	121	169	290	0.155517	0	0	41	28	69	1.10556	0.174292	0.528653	0.176218	0.249209
18S	716	G	155	143	298	0.0342995	0	0.0332697	129	165	294	0.118795	0	0	54	59	113	0.647466	0.0267759	0.395111	0.142794	0.178932
18S	717	G	140	90	230	0.366378	0	0.26899	87	137	224	0.237037	0	0.192308	50	94	144	0.554559	0.0451767	0.358321	0.273206	0.06784
18S	718	C	190	196	386	0.232443	0	0	150	187	337	0.200855	0	0	58	257	315	0.234916	0	0	0	0
18S	719	G	80	128	208	0.826901	0.000806995	0.453813	85	50	135	1.59951	0.19927	0.617057	25	203	228	0.473993	0	0.322526	0.464466	0.120478
18S	720	A	51	375	426	0.0516784	0	0.0492486	56	266	322	0.311627	0	0.23815	23	350	373	0.143731	0	0.125963	0.137787	0.0775707
18S	721	G	47	202	249	1.12742	0.0121324	0.530946	66	208	274	0.818909	0	0.451122	28	339	367	0.344022	0	0.256483	0.41285	0.115271
18S	722	C	49	262	311	0.942379	0.0447022	0.485969	51	308	359	0.566142	0	0.362131	9	624	633	0.142289	0	0	0.2827	0.206193
18S	723	C	114	169	283	1.42891	0.22105	0.589147	176	164	340	0.840013	0.0508522	0.457254	60	421	481	0.312056	0	0.238214	0.428205	0.144733
18S	724	A	51	380	431	0.814403	0.150113	0.449428	96	288	384	0.810967	0.0839163	0.448452	22	336	358	1.00734	0.137176	0.502524	0.466801	0.0252631
18S	725	C	100	1133	1233	0.380227	0	0	148	1019	1167	0.436853	0	0	48	1182	1230	0.46089	0	0	0	0
18S	726	C	101	1727	1828	0.581957	0	0	235	1459	1694	0.621134	0	0	92	1411	1503	0.557255	0	0	0	0
18S	727	G	97	811	908	0.00400929	0	0	224	768	992	0.256574	0	0	68	520	588	0.318695	0	0.241986	0.0806619	0.114073
18S	728	C	153	1062	1215	0.270048	0	0	228	724	952	0.225498	0	0	150	739	889	0.18387	0	0	0	0
18S	729	C	174	753	927	0.016523	0	0	82	540	622	0.207883	0	0.172334	119	657	776	0.100801	0	0	0.0574448	0.0812391
18S	730	C	191	1121	1312	0.347965	0	0	79	689	768	0.0782257	0	0	117	755	872	0.247181	0	0	0	0
18S	731	G	134	571	705	0.242225	0	0.195216	114	359	473	0.475902	0.0393565	0.32291	78	446	524	0.242857	0	0.195702	0.237943	0.0600813
18S	732	U	71	650	721	0.0726993	0	0.0678599	83	400	483	0.264256	0	0.209363	39	488	527	0.061069	0	0.0576572	0.111627	0.0692355
18S	733	C	78	567	645	0.0230134	0	0.0225298	112	380	492	0.0225152	0	0.0220632	68	366	434	0.0968582	0	0.0884906	0.0443612	0.0312048
18S	734	C	96	403	499	0.221778	0	0.181818	102	311	413	0.0881911	0	0.081224	100	177	277	0.652198	0.0989483	0.395607	0.21955	0.13109
18S	735	C	106	240	346	0.604067	0.0490289	0.377262	113	235	348	0.196371	0	0.164533	90	124	214	1.00026	0.149394	0.50123	0.347675	0.139039
18S	736	C	197	378	575	0.181134	0	0	158	284	442	0.122523	0	0	252	193	445	0.146487	0	0	0	0
18S	737	G	56	202	258	0.702317	0.150565	0.413503	74	203	277	0.411591	0.0438321	0.292324	110	85	195	1.06672	0.168551	0.51742	0.407749	0.0919848
18S	738	C	51	142	193	1.089	0.186693	0.522592	78	142	220	0.730719	0.100885	0.423312	117	71	188	1.09988	0.139944	0.525106	0.490337	0.0474047
18S	739	C	103	167	270	0.328618	0	0.248027	102	91	193	0.936541	0.133373	0.484906	238	49	287	0.31929	0	0.242655	0.325196	0.112953
18S	740	C	215	149	364	0.113181	0	0	128	105	233	0.568234	0.0194364	0.36333	378	27	405	0.096497	0	0	0.12111	0.171275
18S	741	C	356	106	462	0.365011	0	0	382	141	523	0.348791	0	0	534	25	559	0.372758	0	0	0	0
18S	742	U	241	82	323	0.0723937	0	0	396	132	528	0.326213	0	0	502	47	549	0.363495	0	0	0	0
18S	743	U	284	101	385	0.301238	0	0	475	132	607	0.410764	0	0	762	47	809	0.629273	0	0	0	0
18S	744	G	76	54	130	1.31654	0.256875	0.570201	126	73	199	1.211	0.133384	0.548957	208	12	220	0.645299	0	0.393289	0.504149	0.0788679
18S	745	C	96	97	193	0.545704	0.0660983	0.354227	194	89	283	0.677034	0.0296949	0.404559	172	53	225	0.573746	0	0.365602	0.374796	0.0215518
18S	746	C	146	108	254	0.112288	0	0.101309	242	85	327	0.525508	0.0201617	0.345171	148	77	225	0.472173	0	0.321699	0.25606	0.109844
18S	747	U	152	80	232	0.291607	0	0.226523	260	177	437	0.213572	0	0.176318	68	97	165	0.935676	0.0491713	0.484894	0.295912	0.135193
18S	748	C	172	107	279	0.0581349	0	0.055127	341	193	534	0.0257321	0	0.0251324	103	45	148	1.05608	0.0541888	0.515319	0.198526	0.224341
18S	749	U	155	81	236	0.364416	0	0.267914	337	229	566	0.0541054	0	0.0514143	105	94	199	0.509611	0	0.3387	0.219343	0.122209
18S	750	C	254	185	439	0.252197	0	0	732	150	882	0.289027	0	0	279	83	362	0.19094	0	0	0	0
18S	751	G	206	121	327	0.25979	0	0.206717	667	202	869	0.158212	0	0	265	92	357	0.0894475	0	0.0823146	0.0963439	0.084973
18S	752	G	113	17	130	3.13172	0.421137	0.759373	302	173	475	0.884617	0.11838	0.469912	103	33	136	3.03244	0.254875	0.753375	0.660887	0.135062
18S	753	C	250	398	648	0.0204931	0	0	650	127	777	0.33469	0	0.251004	225	87	312	1.33706	0.0212827	0.572895	0.274633	0.23448
18S	754	G	277	96	373	1.15939	0.108129	0.537571	617	85	702	0.726458	0.120858	0.421126	338	50	388	1.37064	0.166862	0.5788	0.512499	0.0667668
18S	755	C	489	91	580	0.683572	0.0421296	0.40644	1017	85	1102	0.258809	0	0.205747	484	105	589	0.962938	0.155394	0.490983	0.367724	0.119622
18S	756	C	649	50	699	0.575937	0.0372364	0.365788	1274	78	1352	0.100961	0	0.0917641	637	190	827	0.628194	0.116382	0.386109	0.28122	0.134222
18S	757	C	1109	65	1174	0.00708274	0	0.00703888	1539	64	1603	0.0327999	0	0	1460	226	1686	0.145149	0	0	0.00234629	0.00331816
18S	758	C	1630	67	1697	0.188208	0	0	1837	65	1902	0.12144	0	0	2039	127	2166	0.268923	0	0	0	0
18S	759	C	2323	65	2388	0.411934	0	0	2707	93	2800	0.41862	0	0	2770	145	2915	0.451292	0	0	0	0
18S	760	U	1680	71	1751	0.11855	0	0	2233	123	2356	0.284816	0	0	2172	181	2353	0.270594	0	0	0	0
18S	761	C	2345	232	2577	0.41921	0	0	3025	166	3191	0.51029	0	0	2725	356	3081	0.473347	0	0	0	0
18S	762	G	1113	77	1190	0.430964	0	0.301347	1118	139	1257	0.376559	0	0.273709	1704	262	1966	0.127097	0	0	0.191685	0.136011
18S	763	A	1245	78	1323	0.29875	0	0.230162	845	135	980	0.7263	0.0159087	0.420975	1367	265	1632	0.0321766	0	0.0311921	0.227443	0.15914
18S	764	U	3323	202	3525	0.580103	0	0	2153	248	2401	0.387113	0	0	1621	315	1936	0.207056	0	0	0	0
18S	765	G	513	97	610	1.96012	0.326797	0.662542	406	153	559	1.8876	0.316803	0.654096	378	107	485	2.21159	0.428386	0.689069	0.668569	0.0149003
18S	766	C	789	154	943	0.797846	0.0557104	0.44404	478	96	574	1.58879	0.23405	0.614132	441	164	605	1.25297	0.203195	0.556549	0.538241	0.0706361
18S	767	U	844	124	968	0.751256	0.0646137	0.429234	633	131	764	0.821002	0.0431714	0.451176	319	147	466	1.72148	0.281394	0.633052	0.504487	0.0913491
18S	768	C	1458	142	1600	0.00920952	0	0.00913113	1018	197	1215	0.0374635	0	0.0361393	906	107	1013	0.0843524	0	0.0778614	0.0410439	0.0282725
18S	769	U	1520	108	1628	0.0200055	0	0	1131	247	1378	0.0976553	0	0	1004	128	1132	0.0938511	0	0	0	0
18S	770	U	1932	115	2047	0.255637	0	0	1592	272	1864	0.343485	0	0	1177	180	1357	0.276567	0	0	0	0
18S	771	A	2062	119	2181	0.355708	0	0	1421	363	1784	0.318288	0	0	1063	124	1187	0.181266	0	0	0	0
18S	772	G	1368	68	1436	0.10232	0	0.0928808	857	296	1153	0.280782	0	0.219375	720	78	798	0.465109	0	0.317728	0.209995	0.092033
18S	773	C	1657	207	1864	0.153321	0	0	899	317	1216	0.308801	0	0.23609	838	261	1099	0.154545	0	0.133964	0.123351	0.0966751
18S	774	U	1661	405	2066	0.233882	0	0	806	595	1401	0.228602	0	0.186175	999	301	1300	0.135007	0	0.119029	0.101735	0.0769831
18S	775	G	316	137	453	2.70727	0.443668	0.730694	169	676	845	1.14421	0.168394	0.533922	361	408	769	1.16988	0.199113	0.539469	0.601361	0.0914798
18S	776	A	117	678	795	0.982649	0.0639485	0.495939	47	1369	1416	0.247424	0	0.19846	314	842	1156	0.520801	0.0344954	0.342646	0.345682	0.121464
18S	777	G	189	1296	1485	0.00993719	0	0	314	1483	1797	0.0103201	0	0	208	928	1136	0.781716	0.141169	0.43896	0.14632	0.206928
18S	778	U	196	2236	2432	0.470142	0	0	184	3638	3822	0.597602	0	0	311	2782	3093	0.374898	0	0	0	0
18S	779	G	76	1872	1948	0.333242	0	0	93	2218	2311	0.254537	0	0	188	2348	2536	0.140669	0	0	0	0
18S	780	U	87	1722	1809	0.288944	0	0	98	2811	2909	0.447033	0	0	301	3646	3947	0.450512	0	0	0	0
18S	781	C	147	156	303	3.76162	0.454938	0.790534	166	612	778	1.31485	0.143699	0.568321	571	1616	2187	0.1977	0	0.165129	0.507995	0.258859
18S	782	C	256	491	747	0.968583	0.0934918	0.492355	198	647	845	1.08571	0.128774	0.520842	986	1086	2072	0.38355	0	0.277319	0.430172	0.108708
18S	783	C	689	965	1654	0.153944	0	0	577	1409	1986	0.221054	0	0	2804	1569	4373	0.386412	0	0	0	0
18S	784	G	157	671	828	0.881745	0.102118	0.468879	224	711	935	0.697293	0.0498217	0.411085	1095	356	1451	1.14914	0.184496	0.534868	0.471611	0.0505709
18S	785	C	271	648	919	0.74058	0.103668	0.425745	329	979	1308	0.0635515	0	0.059797	1757	642	2399	0.237083	0	0.191712	0.225751	0.151324
18S	786	G	172	1745	1917	0.127575	0	0	271	768	1039	0.377447	0	0.27421	2071	651	2722	0.0977598	0	0.0890837	0.121098	0.114212
18S	787	G	462	1691	2153	0.171536	0	0	498	951	1449	0.0659617	0	0	3769	1267	5036	0.479737	0	0	0	0
18S	788	G	280	1710	1990	9.48714e-05	0	0	446	943	1389	0.0442766	0	0.0424285	3105	1067	4172	0.361754	0	0	0.0141428	0.020001
18S	789	G	237	1105	1342	0.715364	0.109217	0.417214	333	563	896	0.847913	0.166016	0.459126	1231	634	1865	0.536156	0	0.349146	0.408495	0.0453203
18S	790	C	628	1864	2492	0.079467	0	0	791	557	1348	0.238242	0	0.192519	1805	876	2681	0.0528793	0	0	0.064173	0.0907543
18S	791	C	1108	1564	2672	0.133591	0	0	740	833	1573	0.0619017	0	0.0583282	1420	569	1989	0.244618	0	0.19662	0.0849826	0.0824527
18S	792	C	1293	2885	4178	0.46253	0	0	1241	1418	2659	0.364495	0	0	1848	1355	3203	0.302393	0	0	0	0
18S	793	G	1282	1356	2638	0.1209	0	0	1090	829	1919	0.0809606	0	0	1338	316	1654	0.311286	0	0.237499	0.0791664	0.111958
18S	794	A	1244	995	2239	0.0286756	0	0.0278883	1151	800	1951	0.0670253	0	0	1274	281	1555	0.23549	0	0.190704	0.072864	0.0840995
18S	795	A	2064	1670	3734	0.440033	0	0	1766	1255	3021	0.409225	0	0	1808	285	2093	0.162544	0	0	0	0
18S	796	G	1093	1171	2264	0.025872	0	0	1580	540	2120	0.0760752	0	0	1034	155	1189	0.523249	0	0.343698	0.114566	0.162021
18S	797	C	152	68	220	9.47607	0.756387	0.904935	222	64	286	6.6067	0.66282	0.868935	138	88	226	7.43157	0.676976	0.881859	0.885243	0.0148906	1
18S	798	G	2015	419	2434	0.188811	0	0	2754	433	3187	0.424711	0	0	2220	209	2429	0.28353	0	0	0	0
18S	799	U	85	33	118	17.0059	0.85423	0.944904	86	25	111	17.9469	0.84368	0.947668	87	18	105	18.4687	0.863719	0.949095	0.947222	0.00174	1
18S	800	U	1536	317	1853	0.0545188	0	0.0517266	1926	434	2360	0.215737	0	0	1499	453	1952	0.0526085	0	0.0500035	0.03391	0.0239883
18S	801	U	2051	386	2437	0.228543	0	0	2404	546	2950	0.41668	0	0	1970	1338	3308	0.385427	0	0	0	0
18S	802	A	1630	272	1902	0.027045	0	0	1367	976	2343	0.298687	0	0	628	1104	1732	0.330198	0	0.24834	0.08278	0.117069
18S	803	C	1482	224	1706	0.0995313	0	0.0905699	821	916	1737	0.0800729	0	0	1338	1434	2772	0.176043	0	0	0.03019	0.042695
18S	804	U	1796	592	2388	0.208353	0	0	823	702	1525	0.0379715	0	0.0366055	1700	1547	3247	0.276652	0	0	0.0122018	0.017256
18S	805	U	1914	808	2722	0.335223	0	0	808	560	1368	0.0307199	0	0.0298255	1815	1289	3104	0.2525	0	0	0.00994182	0.0140599
18S	806	U	2052	626	2678	0.309411	0	0	969	709	1678	0.208524	0	0	1749	2122	3871	0.414024	0	0	0	0
18S	807	G	1293	252	1545	0.218952	0	0.179719	561	240	801	0.559102	0.0984401	0.358892	1244	888	2132	0.113554	0	0.102018	0.213543	0.107562
18S	808	A	1075	232	1307	0.35412	0.0121658	0.261661	493	110	603	0.780831	0.149684	0.438873	1019	966	1985	0.104638	0	0.0947693	0.265101	0.140501
18S	809	A	994	619	1613	0.0192827	0	0.0189294	507	174	681	0.40246	0	0.287268	932	706	1638	0.306779	0.0327617	0.234869	0.180355	0.116133
18S	810	A	1008	610	1618	0.0391394	0	0.0376876	513	245	758	0.277178	0	0.217248	957	741	1698	0.253875	0	0.202567	0.152501	0.0814061
18S	811	A	927	567	1494	0.118283	0	0.105835	456	301	757	0.318308	0	0.241694	752	588	1340	0.570064	0.00391801	0.363256	0.236928	0.105145
18S	812	A	805	485	1290	0.349307	0	0.259028	413	302	715	0.557775	0	0.35838	751	794	1545	0.356705	0	0.263046	0.293484	0.0459174
18S	813	A	603	370	973	0.842311	0.142645	0.457458	260	215	475	1.47925	0.23208	0.597158	594	985	1579	0.290218	0	0.225048	0.426555	0.153477
18S	814	U	490	313	803	1.47081	0.305551	0.595575	240	221	461	1.9102	0.359397	0.656869	444	690	1134	1.08593	0.183946	0.520818	0.591087	0.0556332
18S	815	U	852	365	1217	0.65104	0.0555397	0.394517	754	389	1143	0.212422	0	0.175331	919	749	1668	0.428394	0	0.300039	0.289962	0.0897655
18S	816	A	2270	1089	3359	0.458228	0	0	1738	870	2608	0.494881	0	0	1623	2477	4100	0.471527	0	0	0	0
18S	817	G	1887	508	2395	0.17142	0	0	1539	468	2007	0.233206	0	0	952	1672	2624	0.0893206	0	0	0	0
18S	818	A	2562	1017	3579	0.448073	0	0	1541	1398	2939	0.447275	0	0	1150	2264	3414	0.287028	0	0	0	0
18S	819	G	1210	1023	2233	0.0148165	0	0	854	398	1252	0.555174	0	0.357169	562	1487	2049	0.275691	0	0.216194	0.191121	0.146887
18S	820	U	1650	1921	3571	0.416213	0	0	1029	1416	2445	0.196034	0	0	747	5287	6034	0.647116	0	0	0	0
18S	821	G	413	532	945	1.54551	0.257319	0.607404	285	874	1159	0.972213	0.156863	0.493171	198	1067	1265	1.07792	0.0665685	0.518946	0.53984	0.0489199
18S	822	U	281	876	1157	1.00669	0.128001	0.501882	208	831	1039	1.24807	0.219094	0.555411	122	861	983	1.5928	0.186423	0.614557	0.557283	0.0460182
18S	823	U	562	955	1517	0.504341	0	0.335404	466	2027	2493	0.143758	0	0	285	1184	1469	0.564505	0	0.360977	0.232127	0.16447
18S	824	C	866	2471	3337	0.3811	0	0	659	2900	3559	0.436979	0	0	451	2911	3362	0.420329	0	0	0	0
18S	825	A	530	1762	2292	0.00132771	0	0.00132653	459	1907	2366	0.137483	0	0	227	1433	1660	0.208549	0	0.172648	0.0579914	0.081076
18S	826	A	839	1150	1989	0.164584	0	0.141385	554	2337	2891	0.333122	0	0	224	1426	1650	0.157904	0	0.136442	0.0926092	0.0655156
18S	827	A	786	1073	1859	0.220986	0	0.181069	496	2696	3192	0.45012	0	0	215	1345	1560	0.126358	0	0.112246	0.0977719	0.0746264
18S	828	G	491	461	952	1.57394	0.139184	0.61174	450	707	1157	0.626521	0.0576878	0.385395	244	1136	1380	0.310186	0	0.23688	0.411339	0.154131
18S	829	C	604	3211	3815	0.414122	0	0	372	826	1198	0.488305	0.0512977	0.328279	123	1577	1700	0.0740218	0	0.068958	0.132412	0.141331
18S	830	A	522	1710	2232	0.0852466	0	0.0785828	233	1152	1385	0.126808	0	0.112609	86	1176	1262	0.463262	0	0.316767	0.16932	0.105182
18S	831	G	293	5054	5347	0.633308	0	0	125	811	936	0.473473	0	0.321564	55	1848	1903	0.125677	0	0	0.107188	0.151587
18S	832	G	325	953	1278	0.84507	0.00167676	0.458209	140	694	834	0.481317	0	0.325188	54	1314	1368	0.224592	0	0.183511	0.322303	0.112164
18S	833	C	391	1208	1599	0.414854	0	0.293343	181	776	957	0.114765	0	0.103046	128	3189	3317	0.583055	0	0	0.13213	0.12151
18S	834	C	504	1106	1610	0.393841	0	0.282684	287	509	796	0.187188	0	0.15784	288	1452	1740	0.1435	0	0	0.146841	0.115667
18S	835	C	1097	1661	2758	0.258234	0	0	585	672	1257	0.319573	0	0	650	1311	1961	0.315217	0	0	0	0
18S	836	G	465	831	1296	0.582155	0	0.36813	244	291	535	0.703794	0.172749	0.413527	255	584	839	0.592328	0	0.372267	0.384641	0.020495
18S	837	A	485	1234	1719	0.149638	0	0.130227	279	407	686	0.256413	0.0201832	0.20432	308	780	1088	0.102653	0	0.0931738	0.142574	0.0462075
18S	838	G	684	1021	1705	0.0577113	0	0.0545927	295	398	693	0.274047	0.00896659	0.215343	287	236	523	1.18912	0.134421	0.54367	0.271202	0.203534
18S	839	C	687	1238	1925	0.0466136	0	0	234	642	876	0.00230584	0	0	250	354	604	0.726501	0	0.421197	0.140399	0.198554
18S	840	C	1266	1130	2396	0.240365	0	0	170	801	971	0.108973	0	0	255	610	865	0.00465743	0	0.00464117	0.00154706	0.00218787
18S	841	G	442	271	713	1.8463	0.394662	0.648986	137	628	765	0.159051	0	0.13738	125	166	291	1.97835	0.323457	0.665008	0.483791	0.245037
18S	842	C	852	860	1712	0.15394	0	0.133472	133	835	968	0.113576	0	0	268	324	592	0.326625	0	0.246521	0.126664	0.100757
18S	843	C	1730	832	2562	0.240764	0	0	177	710	887	0.0124625	0	0	462	319	781	0.0322535	0	0	0	0
18S	844	U	1326	727	2053	0.0121551	0	0	139	1172	1311	0.365134	0	0	391	634	1025	0.313569	0	0	0	0
18S	845	G	1794	405	2199	0.0672121	0	0	194	706	900	0.009101	0	0	470	292	762	0.0254696	0	0	0	0
18S	846	G	1974	260	2234	0.0991051	0	0	248	566	814	0.0687935	0	0.0644395	566	672	1238	0.463384	0	0	0.0214798	0.0303771
18S	847	A	1430	348	1778	0.135875	0	0.119681	204	405	609	0.430619	0.0459185	0.301347	410	299	709	0.0310955	0	0	0.140343	0.123889
18S	848	U	2276	1123	3399	0.443729	0	0	304	687	991	0.163766	0	0	511	439	950	0.308027	0	0	0	0
18S	849	A	974	827	1801	0.100086	0	0.0910263	157	413	570	0.491068	0.0611089	0.329727	307	109	416	0.657474	0.117181	0.397247	0.272667	0.131364
18S	850	C	585	1020	1605	0.179618	0	0.152348	123	697	820	0.00420896	0	0.00419641	196	195	391	0.727806	0.0921751	0.421854	0.1928	0.172891
18S	851	C	953	1158	2111	0.160138	0	0	269	812	1081	0.259181	0	0	282	308	590	0.123576	0	0.11015	0.0367168	0.0519254
18S	852	G	510	538	1048	0.79588	0.111149	0.443405	125	354	479	0.93588	0.162779	0.48396	102	137	239	2.23014	0.287704	0.691308	0.539557	0.108573
18S	853	C	702	767	1469	0.287695	0	0.223536	370	398	768	0.322713	0	0.244218	185	210	395	1.19265	0.0871956	0.544558	0.337438	0.146699
18S	854	A	1114	1057	2171	0.142004	0	0	619	366	985	0.128476	0	0.113952	513	196	709	0.382144	0	0.276768	0.13024	0.113576
18S	855	G	390	249	639	2.2937	0.417981	0.69672	376	221	597	1.1801	0.232195	0.541721	355	203	558	1.12359	0.196798	0.529546	0.589329	0.0760995
18S	856	C	1099	334	1433	0.523539	0.0664443	0.343791	760	285	1045	0.32218	0.0116241	0.243849	568	352	920	0.436193	0.0439104	0.303944	0.297195	0.0410791
18S	857	U	1489	334	1823	0.280927	0.0129974	0.219409	1047	376	1423	0.0398876	0	0.0383836	995	440	1435	0.00443361	0	0	0.085931	0.0956754
18S	858	A	2289	422	2711	0.0411996	0	0	1493	298	1791	0.087128	0	0	1560	439	1999	0.200617	0	0	0	0
18S	859	G	3350	272	3622	0.216972	0	0	2370	251	2621	0.34611	0	0	2385	327	2712	0.381267	0	0	0	0
18S	860	G	2359	242	2601	0.271304	0	0.213471	1706	349	2055	0.0543504	0	0	1860	504	2364	0.19907	0	0	0.0711569	0.100631
18S	861	A	3389	514	3903	0.149123	0	0	2234	376	2610	0.253449	0	0	2407	465	2872	0.334316	0	0	0	0
18S	862	A	2315	1205	3520	0.0429076	0	0.0411535	1443	177	1620	0.338508	0	0.253016	1592	178	1770	0.200583	0	0.16715	0.153773	0.0870083
18S	863	U	2205	1126	3331	0.183667	0	0.155207	1764	215	1979	0.125685	0	0.111702	1365	135	1500	0.495351	0.0531974	0.331408	0.199439	0.0949916
18S	864	A	4545	2048	6593	0.438823	0	0	2992	214	3206	0.343329	0	0	2931	152	3083	0.331759	0	0	0	0
18S	865	A	2804	1843	4647	0.141048	0	0	2132	92	2224	0.00720599	0	0	1460	128	1588	0.384637	0.0269862	0.277916	0.0926385	0.131011
18S	866	U	3429	1833	5262	0.275838	0	0	2479	133	2612	0.222613	0	0	2360	181	2541	0.226143	0	0	0	0
18S	867	G	1638	762	2400	0.67185	0.0672928	0.40196	1269	83	1352	0.530607	0.0101301	0.346832	1364	119	1483	0.347058	0	0.25777	0.335521	0.0594062
18S	868	G	2466	1703	4169	0.141767	0	0	1749	349	2098	0.129273	0	0	1487	561	2048	0.11411	0	0	0	0
18S	869	A	3048	1219	4267	0.228843	0	0	2349	280	2629	0.378251	0	0	2112	525	2637	0.378961	0	0	0	0
18S	870	A	1667	1418	3085	0.0183805	0	0.0180545	1368	253	1621	0.0269557	0	0	1283	296	1579	0.0386006	0	0.0371886	0.0184144	0.0151843
18S	871	U	1840	1794	3634	0.277276	0	0	1462	334	1796	0.265214	0	0	1181	522	1703	0.153606	0	0	0	0
18S	872	A	763	1307	2070	0.170315	0	0.145589	341	253	594	1.1203	0.222029	0.528788	583	268	851	0.637376	0.0617694	0.389546	0.354641	0.158375
18S	873	G	890	592	1482	0.430404	0.0285942	0.301039	602	226	828	0.252661	0	0.201894	1015	206	1221	0.0433079	0	0	0.167644	0.125262
18S	874	G	630	739	1369	0.408151	0.00787109	0.289999	465	93	558	0.71459	0.0510564	0.417205	492	699	1191	0.121477	0	0	0.235735	0.174592
18S	875	A	376	283	659	1.61101	0.27904	0.617365	293	120	413	1.02515	0.0745177	0.506813	346	148	494	0.975533	0.117514	0.494313	0.539497	0.0552968
18S	876	C	315	749	1064	0.351069	0	0.260026	232	167	399	0.776944	0.0265737	0.437852	352	137	489	0.67966	0.0450293	0.405134	0.367671	0.0772792
18S	877	C	541	689	1230	0.0470981	0	0.0450146	332	207	539	0.202428	0	0.168609	379	585	964	0.285607	0	0	0.0712079	0.0712826
18S	878	G	231	303	534	1.36189	0.282427	0.577067	154	122	276	1.35905	0.293423	0.576983	139	81	220	2.22081	0.395738	0.69049	0.614846	0.0534878
18S	879	C	592	590	1182	0.0677186	0	0.0634739	288	238	526	0.360342	0	0.265261	241	191	432	0.738465	0	0.425345	0.25136	0.14806
18S	880	G	569	658	1227	0.159772	0	0.137858	303	386	689	0.159211	0	0.137516	314	159	473	0.680778	0	0.405547	0.226974	0.12627
18S	881	G	516	387	903	1.2078	0	0.547336	322	333	655	0.575965	0	0.365822	292	197	489	0.98619	0	0.497034	0.470064	0.0765172
18S	882	U	714	557	1271	1.08974	0	0.521667	388	458	846	0.6358	0	0.388959	413	220	633	0.984472	0	0.496482	0.469036	0.057549
18S	883	U	1003	535	1538	1.28189	0.0777465	0.561926	526	508	1034	0.787633	0	0.440839	562	204	766	1.21769	0.0474747	0.549403	0.517389	0.05437
18S	884	C	1264	626	1890	1.45842	0.181874	0.593362	804	349	1153	1.15752	0.0811549	0.53672	698	211	909	1.67484	0.0846549	0.626403	0.585495	0.0370328
18S	885	U	2315	837	3152	0.763654	0.10535	0.433073	1508	400	1908	0.522793	0	0.34343	1354	876	2230	0.324917	0	0.245318	0.340607	0.0766765
18S	886	A	2703	989	3692	0.846839	0.188602	0.458602	1431	534	1965	0.784418	0.120205	0.439719	1390	370	1760	1.19005	0.157419	0.54353	0.480617	0.0451495
18S	887	U	4808	4828	9636	0.275487	0	0	2460	1291	3751	0.00644397	0	0	2590	1071	3661	0.141671	0	0.124121	0.0413736	0.0585111
18S	888	U	6502	3880	10382	0.264669	0	0	2804	2845	5649	0.307369	0	0	3384	1177	4561	0.0203687	0	0.0199664	0.00665548	0.00941227
18S	889	U	8160	4069	12229	0.340903	0	0	2700	4091	6791	0.400357	0	0	4503	2114	6617	0.256741	0	0	0	0
18S	890	U	13134	2472	15606	0.482585	0	0	4783	4092	8875	0.549826	0	0	6848	4282	11130	0.570785	0	0	0	0
18S	891	G	7077	3311	10388	0.157413	0	0	2754	1886	4640	0.04251	0	0	3967	3300	7267	0.260555	0	0	0	0
18S	892	U	10458	4194	14652	0.454242	0	0	3566	2829	6395	0.368147	0	0	5655	4058	9713	0.484252	0	0	0	0
18S	893	U	2205	2921	5126	0.68063	0.116249	0.405032	856	2008	2864	0.4512	0	0.31099	1407	1850	3257	0.7031	0.0125268	0.41291	0.376311	0.0463005
18S	894	G	1600	3254	4854	0.600389	0.0311717	0.3752	748	2511	3259	0.127658	0	0.113237	907	3579	4486	0.113268	0	0.101764	0.196734	0.126282
18S	895	G	3019	3467	6486	0.0549955	0	0.0521362	489	2266	2755	0.165691	0	0.142184	1880	2311	4191	0.119479	0	0.10675	0.100357	0.0370388
18S	896	U	3657	2346	6003	0.00504293	0	0.00501846	507	2211	2718	0.0278656	0	0	2365	1725	4090	0.0217687	0	0.02131	0.00877614	0.00909648
18S	897	U	2892	1166	4058	0.310224	0	0.236816	347	814	1161	0.883505	0.14507	0.469289	1931	611	2542	0.428029	0	0.299817	0.335308	0.0981687
18S	898	U	2022	1042	3064	0.556643	0	0.357667	396	634	1030	0.779448	0.0565477	0.438267	1657	740	2397	0.317417	0	0.241015	0.34565	0.0809747
18S	899	U	1976	572	2548	0.583166	0.0791933	0.368445	295	459	754	0.953436	0.167849	0.488413	1282	369	1651	0.622511	0.0561382	0.383815	0.413558	0.0533012
18S	900	C	1313	758	2071	0.863884	0.130828	0.463606	285	375	660	1.02989	0.114931	0.50774	667	373	1040	1.46952	0.228263	0.595294	0.522213	0.0547269
18S	901	G	4414	613	5027	0.352144	0	0	730	216	946	0.198557	0	0.165809	3214	567	3781	0.4715	0	0	0.0552698	0.0781633
18S	902	G	2870	594	3464	0.0927048	0	0	538	226	764	0.439129	0	0.305412	1768	305	2073	0.0496786	0	0	0.101804	0.143973
18S	903	A	2777	1116	3893	0.259488	0	0	390	340	730	0.44218	0.0381213	0.306896	1385	369	1754	0.0244571	0	0.0238865	0.110261	0.139384
18S	904	A	1572	1004	2576	0.101069	0	0.0918243	566	267	833	0.257248	0	0.204807	1254	309	1563	0.0646348	0	0.0607473	0.119126	0.0618996
18S	905	C	814	1464	2278	0.223163	0	0.182513	478	654	1132	0.0434442	0	0	877	397	1274	0.229708	0	0.186918	0.123144	0.0870943
18S	906	U	830	1664	2494	0.0682031	0	0.0638724	606	978	1584	0.296691	0	0	799	715	1514	0.00349835	0	0	0.0212908	0.0301097
18S	907	G	617	758	1375	1.07112	0.195767	0.517352	390	395	785	0.66104	0.0811239	0.398273	431	580	1011	0.569708	0	0.363167	0.426264	0.0659841
18S	908	A	603	1737	2340	0.220177	0	0.18051	381	1648	2029	0.323426	0	0	323	872	1195	0.293432	0	0.22701	0.13584	0.0979112
18S	909	G	421	2897	3318	0.17138	0	0	412	1035	1447	0.0679788	0	0.063693	214	1094	1308	0.178576	0	0.151616	0.0717698	0.0621601
18S	910	G	254	1214	1468	1.07129	0.133677	0.517379	195	505	700	1.48293	0.201213	0.597593	119	578	697	1.41326	0.28457	0.585971	0.566981	0.0353935
18S	911	C	134	2638	2772	0.099407	0	0.0904484	61	1663	1724	0.0116329	0	0	70	914	984	0.757135	0.138571	0.431141	0.173863	0.185632
18S	912	C	183	1745	1928	0.702949	0.0298956	0.412909	107	1558	1665	0.0724957	0	0.0676332	75	2012	2087	0.164245	0	0	0.160181	0.180826
18S	913	A	186	4054	4240	0.239157	0	0	80	1785	1865	0.0343992	0	0	80	2208	2288	0.183913	0	0	0	0
18S	914	U	197	7074	7271	0.520888	0	0	119	4065	4184	0.612638	0	0	102	3461	3563	0.446985	0	0	0	0
18S	915	G	121	2374	2495	0.772707	0	0.43599	77	1622	1699	0.087366	0	0.08039	53	1670	1723	0.420553	0	0.29617	0.27085	0.146273
18S	916	A	127	3803	3930	0.236638	0	0.191395	70	1705	1775	0.0234735	0	0.0229477	61	2204	2265	0.163406	0	0.140508	0.118284	0.0705411
18S	917	U	99	3580	3679	0.491667	0	0.329669	57	1341	1398	0.32389	0	0.244782	43	1803	1846	0.705474	0.0616201	0.413784	0.329412	0.0689949
18S	918	U	149	2571	2720	1.18642	0.143007	0.542722	139	1473	1612	0.0952401	0	0.0870074	74	2471	2545	0.32598	0	0.245914	0.291881	0.188863
18S	919	A	116	4189	4305	0.389978	0	0.280611	53	1405	1458	0.167984	0	0.143908	44	2736	2780	0.279412	0	0.218452	0.214324	0.0558849
18S	920	A	226	10783	11009	0.524588	0	0	201	1894	2095	0.273081	0	0	89	4347	4436	0.22818	0	0	0	0
18S	921	G	137	7198	7335	0.251097	0	0	168	797	965	0.541442	0.109416	0.351493	85	4734	4819	0.312192	0	0	0.117164	0.165695
18S	922	A	84	11688	11772	0.590711	0	0	128	1438	1566	0.153939	0	0	90	4311	4401	0.244487	0	0	0	0
18S	923	G	90	8495	8585	0.444787	0	0	117	1137	1254	0.00412572	0	0	124	7315	7439	0.623499	0	0	0	0
18S	924	G	168	4336	4504	0.0449451	0	0.0430211	136	1247	1383	0.177738	0	0	207	3852	4059	0.275298	0	0	0.0143404	0.0202803
18S	925	G	161	1267	1428	2.17794	0.309847	0.685482	207	756	963	0.118073	0	0.105702	204	2937	3141	0.144773	0	0	0.263728	0.301331
18S	926	A	145	1280	1425	1.76125	0.189242	0.638007	118	680	798	0.281658	0	0.219975	140	674	814	2.14344	0.389697	0.682143	0.513375	0.208246
18S	927	C	132	2348	2480	0.182162	0	0.154145	91	1606	1697	0.525756	0	0	105	517	622	2.41684	0.326485	0.707664	0.28727	0.303852
18S	928	G	96	560	656	2.85256	0.134	0.740725	66	345	411	1.18654	0.220883	0.54326	106	530	636	1.67848	0.045669	0.627021	0.637002	0.0809231
18S	929	G	113	227	340	4.51212	0.271454	0.819017	73	166	239	2.66995	0.391039	0.728344	51	278	329	3.37286	0	0.771852	0.773071	0.0370273	1
18S	930	C	243	364	607	1.29828	0.0417925	0.565297	180	181	361	1.28935	0.134428	0.563875	158	156	314	2.34885	0	0.702056	0.610409	0.0648065
18S	931	C	311	765	1076	0.149293	0	0.130005	242	213	455	0.792641	0.0212093	0.442705	125	223	348	1.71522	0	0.632373	0.401694	0.207131
18S	932	G	736	305	1041	0.284975	0	0.221941	770	210	980	0.18907	0	0	349	104	453	1.01816	0.139692	0.50505	0.24233	0.206689
18S	933	G	820	197	1017	0.50716	0	0.33672	592	100	692	0.316819	0	0.240858	478	132	610	0.652337	0.1048	0.395188	0.324255	0.0636184
18S	934	G	1003	178	1181	0.399652	0	0.285709	656	105	761	0.248119	0	0.199004	705	97	802	0.374678	0.037025	0.272804	0.252506	0.0381968
18S	935	G	1780	333	2113	0.0866236	0	0	1339	91	1430	0.252613	0	0	1693	67	1760	0.327118	0	0	0	0
18S	936	G	1079	172	1251	0.766507	0	0.434107	676	72	748	0.677689	0	0.404264	1459	23	1482	0.0879523	0	0	0.279457	0.197981
18S	937	C	2219	296	2515	0.11229	0	0	1126	141	1267	0.0362075	0	0.0349689	2230	53	2283	0.375842	0	0	0.0116563	0.0164845
18S	938	A	2497	168	2665	0.129228	0	0	1262	78	1340	0.0355125	0	0.0343193	1918	24	1942	0.197141	0	0	0.0114398	0.0161783
18S	939	U	3822	158	3980	0.434358	0	0	1692	160	1852	0.251868	0	0	1536	68	1604	0.0511942	0	0.0487299	0.0162433	0.0229715
18S	940	U	3088	121	3209	0.253794	0	0	1557	133	1690	0.137072	0	0	1200	105	1305	0.361843	0	0.26585	0.0886168	0.125323
18S	941	C	5369	220	5589	0.63353	0	0	2830	217	3047	0.574253	0	0	2499	200	2699	0.403658	0	0	0	0
18S	942	G	954	109	1063	1.34062	0.153547	0.572993	992	61	1053	0.436538	0	0.304083	1275	54	1329	0.316291	0	0.240427	0.372501	0.144132
18S	943	U	1392	120	1512	0.538445	0	0.350143	1333	165	1498	0.0518197	0	0	2134	115	2249	0.261886	0	0	0.116714	0.165059
18S	944	A	1133	77	1210	0.823241	0.0250717	0.451731	948	92	1040	0.375259	0	0.273055	1216	53	1269	0.449921	0	0.310476	0.345087	0.0769403
18S	945	U	1407	109	1516	0.352868	0	0.260956	1162	114	1276	0.0941704	0	0.0861272	1624	60	1684	0.215015	0	0.177051	0.174712	0.0713929
18S	946	U	1712	113	1825	0.0265912	0	0	1083	124	1207	0.110559	0	0.099627	1361	104	1465	0.540458	0	0.350998	0.150208	0.14769
18S	947	G	705	74	779	1.27108	0	0.559997	614	66	680	1.00956	0.126098	0.502746	666	107	773	2.37537	0.388957	0.704005	0.588916	0.08467
18S	948	C	2216	154	2370	0.359501	0	0	1445	132	1577	0.240867	0	0	1641	144	1785	0.651549	0.0419842	0.394642	0.131547	0.186036
18S	949	G	1154	117	1271	0.393309	0	0.282443	601	50	651	1.06673	0.244361	0.516528	2145	130	2275	0.483558	0.0403123	0.326041	0.375004	0.101643
18S	950	C	1385	120	1505	0.277394	0	0.217269	1129	126	1255	0.0288836	0	0.0280945	3555	199	3754	0.0121704	0	0	0.0817879	0.0964839
18S	951	C	1791	205	1996	0.0729427	0	0.0680156	1677	270	1947	0.340486	0	0	5887	418	6305	0.338462	0	0	0.0226719	0.0320628
18S	952	G	462	121	583	3.5042	0.517818	0.778281	853	302	1155	0.278806	0	0.218168	3586	170	3756	0.396241	0	0.283845	0.426765	0.250001
18S	953	C	1232	410	1642	0.629749	0.0372356	0.386553	1010	377	1387	0.0638088	0	0.0600221	4194	374	4568	0.244812	0	0.1967	0.214425	0.133894
18S	954	U	2458	1788	4246	0.373158	0	0	1045	661	1706	0.0994663	0	0	7689	570	8259	0.270648	0	0	0	0
18S	955	A	1974	831	2805	0.0517621	0	0.0492313	669	875	1544	0.0551888	0	0.0523344	5281	872	6153	0.103035	0	0.0934243	0.0649967	0.0201412
18S	956	G	2933	1059	3992	0.256977	0	0	842	478	1320	0.339886	0.0218941	0.253811	6096	687	6783	0.046875	0	0.0447824	0.0995312	0.110614
18S	957	A	4152	879	5031	0.405291	0	0	1331	613	1944	0.0869523	0	0	9334	1052	10386	0.332757	0	0	0	0
18S	958	G	4573	904	5477	0.451454	0	0	2188	482	2670	0.349357	0	0	9905	794	10699	0.369207	0	0	0	0
18S	959	G	1554	513	2067	0.677235	0.0864453	0.403897	677	348	1025	0.905902	0.176555	0.475557	5240	325	5565	0.281962	0	0.219976	0.366477	0.107643
18S	960	U	2247	1132	3379	0.0371696	0	0	936	1090	2026	0.101052	0	0	8996	881	9877	0.367617	0	0	0	0
18S	961	G	1809	292	2101	0.733598	0	0.423281	868	1542	2410	0.250846	0	0	5984	804	6788	0.104039	0	0	0.141094	0.199537
18S	962	A	1588	722	2310	0.715871	0	0.417311	835	1358	2193	0.138702	0	0	4586	1265	5851	0.0157534	0	0	0.139104	0.196722
18S	963	A	2177	1056	3233	0.288913	0	0.224206	1119	973	2092	0.0308223	0	0	4776	1152	5928	0.110491	0	0	0.0747354	0.105692
18S	964	A	2138	1008	3146	0.387974	0	0.27959	1177	1011	2188	0.0429318	0	0	1791	981	2772	0.791297	0.124978	0.441834	0.240475	0.182486
18S	965	U	1543	1274	2817	0.597484	0	0.374099	642	538	1180	0.840982	0.10236	0.457022	671	750	1421	2.13629	0.363112	0.681305	0.504142	0.129767
18S	966	U	1294	706	2000	1.37796	0.123811	0.579593	294	520	814	1.76935	0.320678	0.639188	783	316	1099	2.75162	0.387134	0.733626	0.650802	0.0634175
18S	967	C	2861	7016	9877	0.58478	0	0	1174	1020	2194	0.0299215	0	0	2430	1202	3632	0.0990366	0	0	0	0
18S	968	U	3176	5606	8782	0.465973	0	0	1200	1516	2716	0.183168	0	0	1908	2251	4159	0.311811	0	0	0	0
18S	969	U	3427	4351	7778	0.339762	0	0	1275	2538	3813	0.405325	0	0	1587	2650	4237	0.397703	0	0	0	0
18S	970	G	4401	865	5266	0.0300572	0	0.0291855	1011	2244	3255	0.262695	0	0	639	2762	3401	0.309044	0	0	0.00972849	0.0137582
18S	971	G	2874	230	3104	0.870159	0	0.465366	814	656	1470	0.855903	0.026233	0.461348	699	1660	2359	0.0952919	0	0.087035	0.337916	0.177407
18S	972	A	596	328	924	5.54611	0.581805	0.847378	671	605	1276	1.24357	0.169075	0.554474	348	1264	1612	0.719529	0	0.418596	0.606816	0.178919
18S	973	C	2122	2740	4862	0.18035	0	0.152821	1196	798	1994	0.497761	0.0284311	0.332448	346	631	977	2.35471	0.265377	0.702126	0.395798	0.228683
18S	974	C	4662	4162	8824	0.436089	0	0	3231	1175	4406	0.354877	0	0	413	940	1353	1.67168	0.159871	0.625877	0.208626	0.295041
18S	975	G	5565	2377	7942	0.379512	0	0	3503	975	4478	0.324425	0	0	492	959	1451	2.03099	0.223774	0.670227	0.223409	0.315948
18S	976	G	2378	1232	3610	0.443681	0	0.307385	1918	538	2456	0.370791	0	0.270574	810	878	1688	2.01284	0.335666	0.668219	0.415393	0.179405
18S	977	C	3829	2879	6708	0.301189	0	0	2920	848	3768	0.126176	0	0	1469	4929	6398	0.184117	0	0	0	0
18S	978	G	2108	1170	3278	0.561242	0	0.359554	1747	613	2360	0.533418	0.0357246	0.347958	1911	2345	4256	0.545264	0	0.352915	0.353476	0.00475069
18S	979	C	3467	1626	5093	0.00781966	0	0	2856	804	3660	0.0227655	0	0	3549	5940	9489	0.274654	0	0	0	0
18S	980	A	2520	1382	3902	0.291357	0	0.225666	2641	929	3570	0.0156321	0	0.0153957	2465	6474	8939	0.129822	0	0	0.0803538	0.102943
18S	981	A	3385	2638	6023	0.265556	0	0	3132	2218	5350	0.388197	0	0	3487	11335	14822	0.48566	0	0	0	0
18S	982	G	2517	1315	3832	0.148369	0	0.129229	3304	1362	4666	0.310435	0	0	2107	8142	10249	0.176921	0	0	0.0430765	0.0609193
18S	983	A	2082	639	2721	0.684142	0.128127	0.406314	2375	965	3340	0.00962786	0	0.00953887	1623	5576	7199	0.241668	0	0.194654	0.203502	0.162104
18S	984	C	1984	2936	4920	0.134169	0	0	2009	1335	3344	0.011224	0	0	1668	12116	13784	0.421249	0	0	0	0
18S	985	G	1917	3574	5491	0.202687	0	0	1085	1388	2473	0.407357	0.0407793	0.289531	1374	7575	8949	0.0683439	0	0	0.0965104	0.136486
18S	986	G	1859	1844	3703	0.323155	0	0.244281	1761	597	2358	0.575597	0.0271675	0.365418	1304	6727	8031	0.0043963	0	0	0.203233	0.151979
18S	987	A	1356	1817	3173	0.622068	0.0797401	0.383578	998	721	1719	1.24455	0.214472	0.55462	936	4401	5337	0.443587	0.0511942	0.307321	0.415173	0.103402
18S	988	C	1809	1861	3670	0.424828	0.0329198	0.298218	973	1653	2626	0.470253	0.0278027	0.319928	1246	3178	4424	0.589999	0.0916028	0.371121	0.329756	0.0305632
18S	989	C	3472	2011	5483	0.041458	0	0	2949	882	3831	0.00254581	0	0.00254001	1844	3482	5326	0.189417	0	0.159277	0.0539389	0.0744923
18S	990	A	2712	2693	5405	0.0505508	0	0.0481269	3309	604	3913	0.0796287	0	0.0737731	2085	3306	5391	0.117681	0	0.105307	0.0757358	0.0233851
18S	991	G	4309	2264	6573	0.120226	0	0	4451	533	4984	0.0873532	0	0	3332	2176	5508	0.0183578	0	0	0	0
18S	992	A	7389	2945	10334	0.466465	0	0	7197	1103	8300	0.437763	0	0	5222	2083	7305	0.331484	0	0	0	0
18S	993	G	3065	2536	5601	0.0762347	0	0.0708464	3554	430	3984	0.345119	0	0.256619	2573	1153	3726	0.322362	0.0156102	0.243827	0.190431	0.0847202
18S	994	C	3129	2820	5949	0.0561083	0	0.0531359	3886	1543	5429	0.0154021	0	0	3345	1780	5125	0.108558	0	0	0.017712	0.0250485
18S	995	G	2401	2756	5157	0.269017	0	0.212021	2162	1868	4030	0.373814	0	0.272149	1582	1125	2707	0.714517	0.130346	0.416835	0.300335	0.0859576
18S	996	A	4824	2817	7641	0.191371	0	0	5363	2210	7573	0.331426	0	0	3389	1600	4989	0.169755	0	0	0	0
18S	997	A	4500	2002	6502	0.068078	0	0	5005	3049	8054	0.40296	0	0	2880	1645	4525	0.144044	0	0	0	0
18S	998	A	4238	2040	6278	0.0941551	0	0	5382	2915	8297	0.468513	0	0	2740	1864	4604	0.237761	0	0	0	0
18S	999	G	927	1135	2062	1.71371	0.238304	0.631614	1139	1802	2941	0.513287	0.0195873	0.339263	891	1586	2477	0.328791	0	0.247511	0.406129	0.163782
18S	1000	C	1030	8190	9220	0.499635	0	0	627	2283	2910	0.427112	0	0.299356	886	2519	3405	0.130887	0	0	0.0997854	0.141118
18S	1001	A	888	6248	7136	0.352364	0	0	365	1957	2322	0.677256	0.0340463	0.403892	725	1635	2360	0.220161	0	0.180499	0.194797	0.165198
18S	1002	U	1182	3213	4395	0.0459231	0	0.0439163	552	2249	2801	0.274332	0	0.215335	829	1998	2827	0.036669	0	0	0.0864172	0.0929052
18S	1003	U	587	1298	1885	1.41151	0.18995	0.58545	312	1471	1783	0.908109	0.0383953	0.476061	427	936	1363	1.0724	0.164393	0.517651	0.526387	0.0450832
18S	1004	U	685	732	1417	2.03974	0.269535	0.671181	395	1207	1602	0.943828	0.0629112	0.485707	679	720	1399	0.944444	0.119816	0.485893	0.547593	0.0873893
18S	1005	G	482	1170	1652	1.43878	0.121194	0.590106	338	1533	1871	0.500368	0.0757667	0.333616	547	535	1082	1.47894	0.272089	0.596824	0.506848	0.122525
18S	1006	C	1256	3948	5204	0.298691	0	0	1134	2029	3163	0.142752	0	0	1515	665	2180	0.208309	0	0.172463	0.0574876	0.0812997
18S	1007	C	2353	2195	4548	0.232088	0	0	1863	1680	3543	0.211277	0	0	2499	1197	3696	0.308076	0	0	0	0
18S	1008	A	2079	558	2637	0.350345	0	0.259522	1470	1220	2690	0.143441	0	0.125488	2037	843	2880	0.0484207	0	0	0.128336	0.105968
18S	1009	A	4336	537	4873	0.296669	0	0	3145	1724	4869	0.378647	0	0	4231	901	5132	0.478358	0	0	0	0
18S	1010	G	2578	744	3322	0.164858	0	0.141563	2107	1026	3133	0.107357	0	0.0969765	2324	532	2856	0.108509	0	0.0979185	0.112153	0.0207996
18S	1011	A	1997	551	2548	0.698117	0.104698	0.411207	1639	737	2376	0.612948	0.108216	0.380116	1952	480	2432	0.417564	0	0.29465	0.361991	0.0492802
18S	1012	A	3030	503	3533	0.262834	0	0.208177	2135	617	2752	0.455116	0.10257	0.312847	2148	508	2656	0.36619	0.0098301	0.268111	0.263045	0.0428814
18S	1013	U	4126	869	4995	0.125285	0	0	3141	933	4074	0.0349257	0	0	2804	857	3661	0.00308575	0	0	0	0
18S	1014	G	1740	1872	3612	0.280478	0	0.219089	1260	3231	4491	0.128742	0	0	1401	1052	2453	0.552373	0.0796816	0.355918	0.191669	0.146591
18S	1015	U	3224	2567	5791	0.177043	0	0	2400	2868	5268	0.244181	0	0	2299	3014	5313	0.318904	0	0	0	0
18S	1016	U	2082	3667	5749	0.119418	0	0	1376	3717	5093	0.184461	0	0	1398	3167	4565	0.178805	0	0	0	0
18S	1017	U	1407	5747	7154	0.290667	0	0	810	4713	5523	0.244286	0	0	1167	3723	4890	0.230142	0	0	0	0
18S	1018	U	790	3907	4697	0.175233	0	0.149132	426	3882	4308	0.0161445	0	0.0158916	630	3331	3961	0.0189607	0	0	0.0550078	0.0668712
18S	1019	C	1162	3481	4643	0.188487	0	0.158623	513	2361	2874	0.596526	0.117415	0.373721	776	2950	3726	0.0320514	0	0.0310641	0.187803	0.141403
18S	1020	A	1328	2843	4171	0.334316	0	0.250597	572	2014	2586	0.777176	0.160963	0.437405	1026	1813	2839	0.367774	0	0.268954	0.318985	0.0840698
18S	1021	U	1455	6635	8090	0.369298	0	0	753	4092	4845	0.127528	0	0	1317	3211	4528	0.204973	0	0	0	0
18S	1022	U	1239	6743	7982	0.376383	0	0	525	6427	6952	0.444882	0	0	1071	3732	4803	0.307165	0	0	0	0
18S	1023	A	1143	3383	4526	0.124839	0	0.111005	457	3379	3836	0.0416674	0	0.0400107	613	2509	3122	0.0746042	0	0.0694455	0.0734872	0.029124
18S	1024	A	1504	3011	4515	0.0381582	0	0.0367635	529	3206	3735	0.00245658	0	0	722	1965	2687	0.165836	0	0.142292	0.0596851	0.0603091
18S	1025	U	1015	1979	2994	0.491601	0	0.329653	339	3850	4189	0.198854	0	0	411	1628	2039	0.427876	0	0.299762	0.209805	0.148856
18S	1026	C	1050	3634	4684	0.141316	0	0	332	3527	3859	0.166649	0	0	367	3005	3372	0.220885	0	0	0	0
18S	1027	A	1113	2656	3769	0.027206	0	0.0264923	328	2128	2456	0.293303	0	0.226857	364	1645	2009	0.33351	0	0.250193	0.167847	0.100406
18S	1028	A	1864	2652	4516	0.25179	0	0	518	2797	3315	0.159855	0	0	590	1722	2312	0.0474852	0	0.0453513	0.0151171	0.0213788
18S	1029	G	1059	1482	2541	0.294519	0	0.227581	314	1532	1846	0.4273	0.0408447	0.29949	354	2851	3205	0.346482	0	0	0.17569	0.127653
18S	1030	A	1035	1044	2079	0.568814	0.0509752	0.362687	355	1285	1640	0.573559	0.0400635	0.364639	323	1081	1404	0.563021	0.0238039	0.360377	0.362568	0.00174196
18S	1031	A	18	24	42	77.669	0.968243	0.98758	8	143	151	16.2732	0.852014	0.942466	4	28	32	67.5875	0.96048	0.985856	0.971967	0.0208725	1
18S	1032	C	1301	1990	3291	0.0398238	0	0	336	1866	2202	0.028204	0	0.0274424	354	2713	3067	0.393391	0	0	0.00914748	0.0129365
18S	1033	G	989	1773	2762	0.262726	0	0.208122	293	1664	1957	0.202741	0	0.168637	329	2159	2488	0.189125	0	0	0.125586	0.0902542
18S	1034	A	1156	2353	3509	0.042026	0	0.040342	312	2155	2467	0.031483	0	0	365	1299	1664	0.438919	0	0.305161	0.115168	0.135351
18S	1035	A	2239	1952	4191	0.082077	0	0	733	2518	3251	0.253728	0	0	634	972	1606	0.634619	0	0.388385	0.129462	0.183086
18S	1036	A	2428	2015	4443	0.0277528	0	0	836	3121	3957	0.353619	0	0	616	1432	2048	0.399512	0	0.285565	0.0951883	0.134617
18S	1037	G	871	1785	2656	0.940033	0.159549	0.484639	310	1593	1903	0.556746	0	0.357755	318	1250	1568	1.16722	0.153579	0.538738	0.460377	0.0758513
18S	1038	U	1378	4126	5504	0.0367989	0	0	469	1251	1720	0.817057	0.121565	0.449803	445	1008	1453	1.57367	0.288614	0.611614	0.353806	0.258753
18S	1039	C	4323	3736	8059	0.36587	0	0	1629	2579	4208	0.332042	0	0	1234	3934	5168	0.343279	0	0	0	0
18S	1040	G	2152	3669	5821	0.0766632	0	0	1026	1909	2935	0.00630866	0	0	971	5821	6792	0.521907	0	0	0	0
18S	1041	G	4399	1755	6154	0.130342	0	0	2305	1851	4156	0.344145	0	0	2411	2577	4988	0.297755	0	0	0	0
18S	1042	A	6812	1440	8252	0.40631	0	0	3155	1169	4324	0.41648	0	0	3831	2329	6160	0.467152	0	0	0	0
18S	1043	G	6207	3311	9518	0.536937	0	0	2604	767	3371	0.296833	0	0	4202	2691	6893	0.568646	0	0	0	0
18S	1044	G	2972	1504	4476	0.0402179	0	0.0386713	1389	300	1689	0.42336	0	0.297561	1563	565	2128	0.522875	0	0.343453	0.226562	0.134173
18S	1045	U	956	669	1625	1.72699	0.31758	0.633438	713	194	907	1.54835	0.295693	0.607852	677	47	724	3.25649	0.497705	0.765313	0.668867	0.0689925
18S	1046	U	659	445	1104	2.46439	0.323834	0.711535	796	294	1090	0.808066	0.0187167	0.44715	513	68	581	3.4529	0.403895	0.775727	0.644804	0.142198
18S	1047	C	1363	2375	3738	0.155826	0	0	1617	584	2201	0.265385	0	0	874	858	1732	0.118978	0	0.106382	0.0354607	0.0501491
18S	1048	G	707	730	1437	1.07416	0	0.518051	785	247	1032	0.423266	0	0.297593	554	419	973	0.682421	0	0.405866	0.40717	0.0900065
18S	1049	A	651	634	1285	0.934465	0	0.483256	677	227	904	0.334721	0	0.250987	391	325	716	0.738261	0	0.425054	0.386432	0.0986774
18S	1050	A	987	990	1977	0.0455623	0	0	1048	352	1400	0.325458	0	0	479	358	837	0.00442853	0	0	0	0
18S	1051	G	824	617	1441	0.281368	0	0.219703	769	212	981	0.0493211	0	0	479	386	865	0.145355	0	0	0.0732344	0.103569
18S	1052	A	543	436	979	1.02463	0.0341514	0.506337	204	218	422	1.27489	0.176274	0.561001	184	167	351	1.19931	0.160417	0.546016	0.537785	0.0230632
18S	1053	C	572	3006	3578	0.511558	0	0	263	446	709	0.271815	0	0.213959	309	472	781	0.0399687	0	0	0.0713198	0.100861
18S	1054	G	342	1226	1568	0.240797	0	0.194166	197	361	558	0.562731	0.00835033	0.360507	296	352	648	0.11219	0	0.101013	0.218562	0.107334
18S	1055	A	155	1068	1223	0.960948	0	0.490247	118	266	384	1.6929	0.145195	0.62926	127	172	299	2.00422	0.167047	0.667876	0.595794	0.0762803
18S	1056	U	396	427	823	2.41305	0.270763	0.707259	192	212	404	1.88842	0.242666	0.65435	217	140	357	1.83845	0.198693	0.648334	0.669981	0.0264737
18S	1057	C	1553	1332	2885	0.0580311	0	0.0548662	771	605	1376	0.101202	0	0	409	538	947	0.239112	0	0.193135	0.0826669	0.0812605
18S	1058	A	1340	1709	3049	0.284608	0	0.221609	429	516	945	0.747698	0	0.428078	270	400	670	1.43668	0.0433141	0.589966	0.413218	0.150748
18S	1059	G	1566	554	2120	1.23904	0.148048	0.553497	782	385	1167	0.6752	0.0210554	0.403262	643	817	1460	0.321393	0	0.243349	0.400036	0.126638
18S	1060	A	1627	1071	2698	0.981561	0.169345	0.49544	704	758	1462	0.549875	0.0436463	0.354943	523	424	947	1.56084	0.249012	0.609755	0.486713	0.104209
18S	1061	U	4182	4263	8445	0.328701	0	0	1738	1696	3434	0.279783	0	0	1543	1796	3339	0.165506	0	0	0	0
18S	1062	A	2731	3242	5973	0.0966577	0	0.0881519	1160	1316	2476	0.149459	0	0.130072	1099	1025	2124	0.559838	0	0.359016	0.192413	0.119043
18S	1063	C	4124	3618	7742	0.105472	0	0	1725	1554	3279	0.0787669	0	0	2298	1453	3751	0.051377	0	0	0	0
18S	1064	C	7941	5629	13570	0.506346	0	0	3264	2469	5733	0.490734	0	0	4310	2450	6760	0.477724	0	0	0	0
18S	1065	G	5720	2688	8408	0.127342	0	0	2450	1285	3735	0.143148	0	0	3426	1047	4473	0.110287	0	0	0	0
18S	1066	U	6079	2523	8602	0.160443	0	0	2462	1434	3896	0.196541	0	0	3547	1651	5198	0.245502	0	0	0	0
18S	1067	C	9361	2650	12011	0.45753	0	0	3708	1542	5250	0.459206	0	0	6158	2031	8189	0.57226	0	0	0	0
18S	1068	G	2389	2008	4397	0.534597	0	0.348415	1067	812	1879	0.585012	0	0.369214	1825	740	2565	0.542154	0	0.351645	0.356424	0.00913907
18S	1069	U	3575	1976	5551	0.0959094	0	0.0875302	1388	1340	2728	0.0274337	0	0	2658	1391	4049	0.0991468	0	0	0.0291767	0.0412621
18S	1070	A	4418	2701	7119	0.267125	0	0	1594	1262	2856	0.176634	0	0	2368	904	3272	0.0569848	0	0.0539282	0.0179761	0.025422
18S	1071	G	1009	1074	2083	1.32582	0.251509	0.570161	446	604	1050	1.05681	0.202682	0.514049	626	1230	1856	0.721779	0.046398	0.419337	0.501182	0.0622423
18S	1072	U	609	1274	1883	1.29913	0.173334	0.565183	236	515	751	1.60844	0.259483	0.616943	497	768	1265	1.43208	0.18146	0.58902	0.590382	0.021153
18S	1073	U	564	855	1419	1.78925	0.220883	0.641643	214	590	804	1.17742	0.129941	0.541049	400	467	867	2.46998	0.331467	0.71205	0.631581	0.0701725
18S	1074	C	1963	696	2659	0.212519	0	0.175325	717	683	1400	0.0173527	0	0.0170687	1431	1031	2462	0.0318221	0	0.0308528	0.0744155	0.0715753
18S	1075	C	1744	1607	3351	0.104379	0	0	626	692	1318	0.0528431	0	0.050227	2304	961	3265	0.213554	0	0	0.0167423	0.0236772
18S	1076	G	1558	843	2401	0.218721	0	0.179529	617	520	1137	0.18017	0	0.152778	1849	441	2290	0.184107	0	0.155539	0.162615	0.0120126
18S	1077	A	1815	455	2270	0.21095	0	0.174265	721	384	1105	0.181093	0	0.153444	1809	265	2074	0.376884	0.00220086	0.273818	0.200509	0.0525295
18S	1078	C	2765	1081	3846	0.316648	0	0	1103	600	1703	0.235263	0	0	3385	239	3624	0.222918	0	0	0	0
18S	1079	C	2630	1696	4326	0.316265	0	0	1092	573	1665	0.0996399	0	0	4014	424	4438	0.324936	0	0	0	0
18S	1080	A	1429	792	2221	0.54728	0	0.353807	634	380	1014	0.665627	0.0848804	0.399862	2105	267	2372	0.454324	0.0518083	0.312486	0.355385	0.0356885
18S	1081	U	1564	798	2362	0.590821	0	0.371493	842	527	1369	0.33897	0	0.253295	3437	525	3962	0.15497	0	0	0.208263	0.154968
18S	1082	A	1231	1102	2333	0.895768	0.041926	0.472616	842	703	1545	0.331968	0	0.249352	2700	646	3346	0.0409919	0	0.0393891	0.253786	0.176892
18S	1083	A	1193	1734	2927	0.598979	0	0.374681	795	941	1736	0.258396	0	0.205431	3055	776	3831	0.118734	0	0	0.193371	0.1532
18S	1084	A	1013	1549	2562	0.965873	0.061498	0.491418	871	934	1805	0.287548	0	0.223426	1958	716	2674	0.332316	0	0.249497	0.321447	0.120658
18S	1085	C	2392	6324	8716	0.482326	0	0	1663	2215	3878	0.44398	0	0	2586	2496	5082	0.351453	0	0	0	0
18S	1086	G	1401	3565	4966	0.0134577	0	0.0132816	775	1424	2199	0.0948232	0	0.0866465	1591	2289	3880	0.157067	0	0	0.0333094	0.0381028
18S	1087	A	1137	6521	7658	0.372088	0	0	629	3222	3851	0.419886	0	0	1043	2134	3177	0.0165513	0	0.0162868	0.00542895	0.00767769
18S	1088	U	588	12333	12921	0.67776	0	0	473	3875	4348	0.507792	0	0	703	2997	3700	0.20526	0	0	0	0
18S	1089	G	210	3647	3857	0.311183	0	0.237377	246	1707	1953	0.192938	0	0.161803	176	746	922	2.34434	0.382519	0.701214	0.366798	0.238472
18S	1090	C	511	2844	3355	0.440256	0	0.305742	429	1538	1967	0.122651	0	0.109301	653	2668	3321	0.221446	0	0	0.138348	0.126497
18S	1091	C	503	2466	2969	0.530767	0	0.346809	342	1076	1418	0.496406	0.0453946	0.331888	1092	3125	4217	0.454091	0	0	0.226232	0.160086
18S	1092	G	401	2137	2538	0.624275	0	0.384434	323	1303	1626	0.147012	0	0.128238	817	934	1751	0.484456	0	0.326478	0.279717	0.109693
18S	1093	A	249	1964	2213	0.769919	0	0.435113	186	804	990	0.805875	0.106716	0.446501	450	778	1228	1.14845	0	0.534751	0.472122	0.0445286
18S	1094	C	409	2180	2589	0.367344	0	0.268731	334	979	1313	0.185126	0	0.156308	447	829	1276	1.08118	0	0.519699	0.314913	0.151905
18S	1095	C	425	2515	2940	0.0357664	0	0.0345426	307	1106	1413	0.0116533	0	0.0115271	589	1190	1779	0.568402	0	0.362538	0.136203	0.160319
18S	1096	G	796	1791	2587	0.146982	0	0.12819	662	777	1439	0.0434799	0	0	613	660	1273	1.40847	0.126592	0.584989	0.237726	0.251067
18S	1097	G	593	1079	1672	0.808328	0.111194	0.447151	423	626	1049	0.347757	0.0040277	0.258209	515	735	1250	1.71249	0.254429	0.631521	0.445627	0.152408
18S	1098	C	777	3626	4403	0.382478	0	0	520	767	1287	0.0790114	0	0.0732784	904	6251	7155	0.595975	0	0	0.0244261	0.0345438
18S	1099	G	568	3364	3932	0.308032	0	0	406	550	956	0.473842	0.0252845	0.321729	545	3524	4069	0.157349	0	0	0.107243	0.151665
18S	1100	A	727	2915	3642	0.241038	0	0	670	678	1348	0.037048	0	0.0357501	513	2747	3260	0.144209	0	0.126068	0.0539393	0.0530497
18S	1101	U	1044	3404	4448	0.400549	0	0	1079	1562	2641	0.530726	0	0	754	5252	6006	0.418118	0	0	0	0
18S	1102	G	562	302	864	2.38071	0.375118	0.704445	381	675	1056	0.305529	0	0.234197	378	2522	2900	0.323697	0	0.244604	0.394415	0.219265
18S	1103	C	691	1051	1742	0.559444	0	0.358878	249	1512	1761	0.288845	0	0	243	6253	6496	0.473487	0	0	0.119626	0.169177
18S	1104	G	1161	1414	2575	0.0237017	0	0	493	748	1241	0.004983	0	0.00496227	488	3416	3904	0.0929122	0	0	0.00165409	0.00233924
18S	1105	G	549	828	1377	0.753096	0	0.429759	324	644	968	0.272205	0	0.214137	222	1896	2118	0.538032	0	0.349926	0.331274	0.0890097
18S	1106	C	856	2195	3051	0.345129	0	0	550	784	1334	0.127233	0	0	357	2945	3302	0.152192	0	0	0	0
18S	1107	G	810	2813	3623	0.528268	0	0	393	598	991	0.147357	0	0.128544	379	1504	1883	0.413299	0	0.292546	0.140363	0.119723
18S	1108	G	434	744	1178	0.458882	0	0.314727	248	474	722	0.452497	0.045668	0.311828	180	1452	1632	0.385875	0	0.278557	0.301704	0.0164099
18S	1109	C	789	1101	1890	0.193137	0	0	539	431	970	0.0125644	0	0.0124211	414	2284	2698	0.308365	0	0	0.00414037	0.00585536
18S	1110	G	204	711	915	0.615114	0.0243489	0.381106	134	248	382	1.53983	0.31468	0.606897	126	477	603	1.77675	0.331405	0.640248	0.54275	0.115108
18S	1111	U	363	653	1016	0.254583	0	0.203082	333	803	1136	0.256152	0	0	190	820	1010	0.351094	0	0.260049	0.154377	0.111611
18S	1112	U	206	496	702	0.721258	0.00346989	0.419376	245	995	1240	0.345152	0	0	126	1001	1127	0.0695134	0	0.0650493	0.161475	0.184287
18S	1113	A	205	438	643	0.611836	0	0.379955	193	627	820	0.0179591	0	0	107	708	815	0.277505	0	0.217433	0.199129	0.155655
18S	1114	U	224	411	635	0.404525	0	0.288338	216	665	881	0.133459	0	0	102	704	806	0.15539	0	0.134636	0.140991	0.117799
18S	1115	U	166	317	483	0.79146	0.0619917	0.442306	149	565	714	0.040202	0	0.0387003	66	499	565	0.509894	0	0.338097	0.273035	0.171074
18S	1116	C	359	264	623	0.237393	0	0.192098	153	337	490	0.435619	0	0.303867	159	438	597	0.184913	0	0.156276	0.217414	0.0628566
18S	1117	C	474	246	720	0.0853753	0	0.0787603	239	392	631	0.0345992	0	0.0334933	288	373	661	0.00344075	0	0.00343412	0.0385626	0.03096
18S	1118	C	663	411	1074	0.299297	0	0	371	382	753	0.233436	0	0	495	320	815	0.276212	0	0	0	0
18S	1119	A	655	199	854	0.0317219	0	0	359	166	525	0.0659696	0	0.0619975	349	254	603	0.0600993	0	0	0.0206658	0.0292259
18S	1120	U	838	553	1391	0.42698	0	0	391	234	625	0.161697	0	0	358	292	650	0.19942	0	0	0	0
18S	1121	G	362	141	503	0.834678	0.0888487	0.455438	230	93	323	0.675549	0.0987623	0.403925	171	164	335	0.558697	0.12354	0.359124	0.406162	0.0393517
18S	1122	A	194	141	335	1.96068	0.388087	0.662906	77	66	143	2.87785	0.48467	0.743457	70	323	393	0.321602	0	0.243811	0.550058	0.219032
18S	1123	C	277	884	1161	0.167948	0	0	129	101	230	1.58466	0.281991	0.61413	117	122	239	1.26565	0.242827	0.559654	0.391261	0.277556
18S	1124	C	386	579	965	0.105901	0	0.0958493	327	147	474	0.348281	0	0.258719	196	134	330	0.794461	0.0138862	0.443476	0.266015	0.142012
18S	1125	C	674	681	1355	0.209644	0	0	500	321	821	0.205488	0	0	310	280	590	0.00334649	0	0.00334097	0.00111366	0.00157495
18S	1126	G	568	448	1016	0.178772	0	0.151786	422	247	669	0.193997	0	0.16268	271	112	383	0.857407	0.0730102	0.462263	0.25891	0.143861
18S	1127	C	427	503	930	0.408593	0.00469611	0.290293	375	383	758	0.192183	0	0.161381	220	263	483	0.665312	0.0782387	0.400008	0.283894	0.0975243
18S	1128	C	385	871	1256	0.0892955	0	0.0820354	300	348	648	0.581938	0.0322079	0.368223	140	747	887	0.0276527	0	0	0.150086	0.15784
18S	1129	G	647	929	1576	0.0627352	0	0	650	607	1257	0.133439	0	0	340	442	782	0.289967	0	0.225009	0.0750031	0.10607
18S	1130	G	415	1344	1759	0.102153	0	0	771	772	1543	0.236809	0	0	397	1284	1681	0.389668	0	0	0	0
18S	1131	G	379	1078	1457	0.211477	0	0.17466	394	675	1069	0.244164	0	0.196395	274	644	918	0.346355	0	0.257462	0.209506	0.0350518
18S	1132	C	743	1196	1939	0.0259622	0	0	791	1378	2169	0.413656	0	0	886	907	1793	0.311953	0	0	0	0
18S	1133	A	1294	1218	2512	0.186316	0	0	807	945	1752	0.202136	0	0	1304	381	1685	0.186424	0	0	0	0
18S	1134	G	961	353	1314	0.80725	0.183913	0.446861	723	482	1205	0.256836	0	0.204486	991	201	1192	0.25671	0	0.204408	0.285252	0.114275
18S	1135	C	1564	659	2223	0.0930106	0	0.0851308	941	605	1546	0.0270344	0	0.0263394	1175	598	1773	0.149775	0	0	0.0371567	0.0355863
18S	1136	U	1794	787	2581	0.0240296	0	0	946	570	1516	0.0577602	0	0.0546402	978	419	1397	0.162566	0	0.13992	0.0648532	0.0575766
18S	1137	U	2095	729	2824	0.0855064	0	0	1077	394	1471	0.0945048	0	0.0863985	1178	476	1654	0.0391138	0	0	0.0287995	0.0407286
18S	1138	C	2835	720	3555	0.276712	0	0	1105	333	1438	0.130816	0	0.115754	1118	472	1590	0.0133319	0	0.0131647	0.0429729	0.0517439
18S	1139	C	3113	738	3851	0.343657	0	0	1289	439	1728	0.117473	0	0	1593	475	2068	0.273546	0	0	0	0
18S	1140	G	2747	349	3096	0.194202	0	0	1308	261	1569	0.0583581	0	0	1222	87	1309	0.149067	0	0.129815	0.0432717	0.0611954
18S	1141	G	2459	260	2719	0.100903	0	0	2397	262	2659	0.511838	0	0	1839	141	1980	0.318083	0	0	0	0
18S	1142	G	2241	242	2483	0.0785606	0	0	1139	117	1256	0.0776894	0	0.0721421	1758	111	1869	0.338301	0	0	0.0240474	0.0340081
18S	1143	A	1890	246	2136	0.00974887	0	0	1194	194	1388	0.122702	0	0	1170	104	1274	0.0764619	0	0	0	0
18S	1144	A	1751	219	1970	0.0390383	0	0	1002	209	1211	0.0745966	0	0	968	85	1053	0.00111744	0	0	0	0
18S	1145	A	1390	163	1553	0.0699128	0	0.0653837	632	174	806	0.285667	0	0.222408	769	58	827	0.113178	0	0.101781	0.129858	0.0671087
18S	1146	C	436	305	741	0.973136	0.22575	0.49353	261	289	550	0.683081	0.0606298	0.40629	235	93	328	1.45816	0.285227	0.593925	0.497915	0.0766647
18S	1147	C	570	320	890	0.368699	0	0.2696	295	350	645	0.243636	0	0.19615	268	113	381	0.799418	0.0585922	0.444912	0.303554	0.104356
18S	1148	A	485	169	654	0.622477	0.0564158	0.38402	188	187	375	0.797843	0.146074	0.444435	194	145	339	0.638235	0	0.390288	0.406248	0.0271238
18S	1149	A	587	239	826	0.0828967	0	0.0766364	138	248	386	0.575711	0.0462142	0.365966	155	109	264	0.69652	0.00893123	0.411473	0.284692	0.148286
18S	1150	A	473	229	702	0.126948	0	0.11279	191	358	549	0.020202	0	0	155	148	303	0.274817	0	0.216132	0.109641	0.0882634
18S	1151	G	101	549	650	0.123536	0	0.110104	60	274	334	0.603914	0.111394	0.377227	48	107	155	1.55819	0.144506	0.610629	0.365987	0.204493
18S	1152	U	65	324	389	0.964131	0.177608	0.491511	87	305	392	0.387815	0.0405227	0.279956	38	207	245	0.702123	0.00676432	0.413486	0.394984	0.0873521
18S	1153	C	91	429	520	0.645596	0.00355915	0.392776	125	459	584	0.0759544	0	0	53	317	370	0.242138	0	0.195361	0.196045	0.160351
18S	1154	U	114	470	584	0.656524	0.0340806	0.396736	183	236	419	0.399656	0.0616567	0.286025	73	279	352	0.516179	0.0182564	0.341084	0.341282	0.0451976
18S	1155	U	161	546	707	0.539987	0.0413684	0.350966	228	323	551	0.201872	0	0.168218	68	205	273	1.2206	0.261095	0.550576	0.356587	0.156148
18S	1156	U	134	486	620	0.999481	0.233063	0.500273	277	422	699	0.119762	0	0.10709	114	428	542	0.261674	0.0077392	0.207705	0.271689	0.166771
18S	1157	G	249	891	1140	0.185442	0.0168223	0.156548	408	368	776	0.225254	0	0.184036	123	913	1036	0.281249	0	0	0.113528	0.081057
18S	1158	G	312	1390	1702	0.122718	0	0	510	453	963	0.1287	0	0.11413	176	993	1169	0.285185	0	0	0.0380433	0.0538013
18S	1159	G	215	2226	2441	0.298703	0	0	298	325	623	1.12349	0.20324	0.529476	81	869	950	0.113962	0	0.1024	0.210625	0.229304
18S	1160	U	57	2294	2351	0.0988662	0	0	180	671	851	0.846779	0.161938	0.458808	21	1130	1151	0.0740548	0	0.0690046	0.175938	0.201994
18S	1161	U	159	1890	2049	0.30368	0	0.233028	287	1379	1666	0.138819	0	0.121962	45	752	797	0.93797	0.083608	0.484309	0.279766	0.151575
18S	1162	C	197	1812	2009	0.584146	0	0.368861	307	2022	2329	0.0165093	0	0	80	1366	1446	0.218805	0	0.179626	0.182829	0.150604
18S	1163	C	138	2060	2198	0.616043	0.066272	0.381312	232	2668	2900	0.100414	0	0	49	1503	1552	0.280697	0	0.219285	0.200199	0.156254
18S	1164	G	261	2413	2674	0.471402	0.0773285	0.320457	352	1660	2012	0.584766	0.0276755	0.369108	98	1138	1236	0.849241	0.219226	0.459438	0.383001	0.057583
18S	1165	G	783	3476	4259	0.0756312	0	0	847	1785	2632	0.288695	0	0.224087	252	2848	3100	0.289007	0	0	0.0746957	0.105636
18S	1166	G	2138	3839	5977	0.345998	0	0	1877	2008	3885	0.0655573	0	0	574	2449	3023	0.210351	0	0	0	0
18S	1167	G	4397	3437	7834	0.527302	0	0	4399	1470	5869	0.390413	0	0	1976	1956	3932	0.405602	0	0	0	0
18S	1168	G	4867	2031	6898	0.462528	0	0	5526	750	6276	0.430949	0	0	2861	1019	3880	0.390887	0	0	0	0
18S	1169	G	3271	787	4058	0.0535436	0	0	4177	232	4409	0.16068	0	0	2338	458	2796	0.138164	0	0	0	0
18S	1170	A	4907	372	5279	0.357311	0	0	5725	395	6120	0.463296	0	0	3225	310	3535	0.382802	0	0	0	0
18S	1171	G	921	184	1105	2.16126	0.377852	0.683866	2081	138	2219	0.574885	0	0.365137	1057	97	1154	0.993458	0.209188	0.498576	0.51586	0.130693
18S	1172	U	2356	235	2591	0.121704	0	0.108536	4216	172	4388	0.324696	0	0	2086	183	2269	0.128727	0	0	0.0361787	0.0511644
18S	1173	A	895	113	1008	1.59079	0.200324	0.614253	1388	103	1491	0.952964	0.181162	0.488125	916	50	966	0.944318	0.123859	0.485939	0.529439	0.059979
18S	1174	U	784	88	872	1.47168	0.105071	0.595693	1255	137	1392	0.765749	0.0643925	0.433845	1028	64	1092	0.470957	0	0.32037	0.449969	0.112977
18S	1175	G	1011	141	1152	0.55013	0	0.355092	1077	186	1263	0.611208	0	0.379534	806	76	882	0.578042	0	0.366566	0.367064	0.00998478
18S	1176	G	624	130	754	1.22968	0.0381849	0.551834	680	134	814	1.19132	0.0604556	0.543958	649	36	685	0.822271	0	0.451595	0.515796	0.0455101
18S	1177	U	615	94	709	1.22962	0.231867	0.551843	657	97	754	0.958263	0.0707897	0.489675	770	32	802	0.334689	0	0.250996	0.430838	0.129675
18S	1178	U	1498	243	1741	0.0956755	0	0	1259	298	1557	0.185844	0	0	1913	121	2034	0.56979	0	0	0	0
18S	1179	G	1369	151	1520	0.0742348	0	0.0691471	800	212	1012	0.146583	0	0.127954	587	33	620	0.506978	0	0.33678	0.17796	0.11484
18S	1180	C	2002	157	2159	0.208981	0	0	786	313	1099	0.0628687	0	0.0592006	918	85	1003	0.116899	0	0	0.0197335	0.0279074
18S	1181	A	2069	152	2221	0.201145	0	0	807	273	1080	0.0850961	0	0.0784896	666	51	717	0.240823	0	0.194302	0.0909304	0.0798096
18S	1182	A	1582	311	1893	0.0196351	0	0	627	394	1021	0.170591	0	0.145853	510	80	590	0.521301	0	0.343049	0.162967	0.140571
18S	1183	A	2420	401	2821	0.354748	0	0	817	646	1463	0.160436	0	0	699	140	839	0.0469709	0	0.0449147	0.0149716	0.021173
18S	1184	G	1575	608	2183	0.117481	0	0	464	315	779	0.794017	0.186183	0.442908	379	131	510	0.798152	0.0930909	0.444357	0.295755	0.209131
18S	1185	C	810	1037	1847	0.0908069	0	0.0832888	248	1179	1427	0.0233115	0	0	260	421	681	0.271163	0.0195626	0.213565	0.0989514	0.0878883
18S	1186	U	915	1568	2483	0.203086	0	0	328	1477	1805	0.161579	0	0	274	1004	1278	0.313813	0	0	0	0
18S	1187	G	618	504	1122	0.95143	0.205506	0.487778	255	949	1204	0.509617	0.0119379	0.337766	229	593	822	0.276266	0	0.21667	0.347405	0.110889
18S	1188	A	364	889	1253	0.745384	0.138879	0.427255	205	1072	1277	0.535359	0.0499525	0.348864	185	793	978	0.129043	0	0.114398	0.296839	0.132916
18S	1189	A	393	1463	1856	0.155322	0	0.134503	187	1903	2090	0.0341038	0	0	159	852	1011	0.158432	0	0.136881	0.0904614	0.0639733
18S	1190	A	354	1191	1545	0.429186	0.0473092	0.300437	164	1879	2043	0.0994347	0	0.0904819	125	767	892	0.444818	0	0.30811	0.23301	0.100831
18S	1191	C	248	2883	3131	0.329466	0	0	146	2075	2221	0.118012	0	0.105598	127	1072	1199	0.170917	0	0.146072	0.0838899	0.0615775
18S	1192	U	246	2367	2613	0.163037	0	0	179	3061	3240	0.226305	0	0	109	1649	1758	0.165441	0	0	0	0
18S	1193	U	346	3019	3365	0.386235	0	0	198	4167	4365	0.433509	0	0	140	2560	2700	0.461249	0	0	0	0
18S	1194	A	251	1926	2177	0.0282726	0	0.0275075	125	2184	2309	0.209582	0	0.17333	137	1149	1286	0.322827	0	0.244186	0.148341	0.0902063
18S	1195	A	129	1716	1845	0.248724	0	0.199269	135	2047	2182	0.318583	0	0.241694	105	1016	1121	0.590018	0.0659612	0.371284	0.270749	0.0731686
18S	1196	A	238	2266	2504	0.109381	0	0	224	3676	3900	0.303284	0	0	233	1731	1964	0.117772	0	0	0	0
18S	1197	G	371	2226	2597	0.160705	0	0	832	2930	3762	0.280592	0	0	535	1845	2380	0.277269	0	0	0	0
18S	1198	G	401	1143	1544	0.403078	0.0578931	0.287414	631	1634	2265	0.229734	0	0.186883	513	1524	2037	0.144793	0	0	0.158099	0.119088
18S	1199	A	439	1002	1441	0.510734	0.063269	0.338225	561	1761	2322	0.133821	0	0.118072	574	1580	2154	0.218659	0	0	0.152099	0.140161
18S	1200	A	629	1336	1965	0.0379225	0	0.0365548	614	1541	2155	0.15385	0	0.13339	575	1107	1682	0.0023371	0	0	0.0566481	0.0562791
18S	1201	U	680	1581	2261	0.119363	0	0	848	1604	2452	0.0191104	0	0	649	935	1584	0.079979	0	0.0740993	0.0246998	0.0349308
18S	1202	U	901	1543	2444	0.195946	0	0	1003	1877	2880	0.205033	0	0	687	702	1389	0.273102	0.0293578	0.214638	0.071546	0.101181
18S	1203	G	776	741	1517	0.333231	0	0.250066	1190	832	2022	0.0868677	0	0.0799612	789	549	1338	0.310248	0.0364579	0.236921	0.188983	0.0772764
18S	1204	A	620	751	1371	0.587221	0.0156135	0.370138	1048	442	1490	0.410023	0.0821049	0.29093	693	354	1047	0.671501	0.171686	0.401965	0.354344	0.0466852
18S	1205	C	536	2650	3186	0.337381	0	0	1005	704	1709	0.17488	0	0.148923	915	495	1410	0.221915	0.0190092	0.181718	0.110214	0.0790745
18S	1206	G	894	1014	1908	0.186991	0	0.157603	1687	486	2173	0.1599	0	0	1360	715	2075	0.237417	0	0	0.0525345	0.074295
18S	1207	G	1077	719	1796	0.263006	0	0.20833	1716	550	2266	0.250728	0	0	1704	454	2158	0.285446	0	0	0.0694434	0.0982077
18S	1208	A	1202	594	1796	0.255685	0	0.203712	1637	265	1902	0.163829	0	0	1687	523	2210	0.321695	0	0	0.0679042	0.096031
18S	1209	A	721	922	1643	0.336442	0	0.251859	797	422	1219	0.225956	0	0.184434	1369	407	1776	0.172851	0	0	0.145431	0.106456
18S	1210	G	1098	3841	4939	0.639748	0	0	1222	302	1524	0.110055	0	0	1255	338	1593	0.1153	0	0	0	0
18S	1211	G	1249	2248	3497	0.470532	0	0	1317	256	1573	0.208753	0	0	1680	253	1933	0.343565	0	0	0	0
18S	1212	G	351	487	838	1.42381	0.100318	0.587716	407	58	465	1.73608	0.378406	0.635011	333	87	420	2.16524	0.451135	0.684582	0.63577	0.0395492
18S	1213	C	1024	396	1420	0.42994	0	0.300818	696	119	815	0.420874	0	0.296464	762	126	888	0.313548	0	0.238908	0.27873	0.0282144
18S	1214	A	1365	277	1642	0.350484	0	0.259641	570	157	727	0.569536	0.00599613	0.363187	871	173	1044	0.047698	0	0.0455681	0.222799	0.132258
18S	1215	C	352	206	558	4.1553	0.204929	0.806305	233	472	705	0.730076	0.0143513	0.422336	165	248	413	1.94707	0.167031	0.661222	0.629954	0.158306
18S	1216	C	798	217	1015	2.38987	0.140844	0.705208	686	504	1190	0.107557	0	0.0971853	434	305	739	0.824505	0	0.452241	0.418212	0.249388
18S	1217	A	642	120	762	4.62982	0.499615	0.822566	441	209	650	1.41504	0.226152	0.586301	236	184	420	2.87538	0.331138	0.742416	0.717094	0.0981028
18S	1218	C	2287	185	2472	0.854149	0.0309275	0.46077	787	238	1025	0.568508	0.000891056	0.362677	529	251	780	1.20686	0.138959	0.547184	0.456877	0.0753752
18S	1219	C	4393	94	4487	0.135673	0	0.119488	1362	268	1630	0.0423394	0	0.0406435	1092	207	1299	0.46206	0	0.3162	0.158777	0.115875
18S	1220	A	6067	221	6288	0.103767	0	0	1812	272	2084	0.129816	0	0	1829	185	2014	0.0488668	0	0.0466122	0.0155374	0.0219732
18S	1221	G	10821	203	11024	0.482721	0	0	2795	285	3080	0.400317	0	0	3274	200	3474	0.366091	0	0	0	0
18S	1222	G	10016	123	10139	0.382362	0	0	3054	220	3274	0.409225	0	0	4105	242	4347	0.452609	0	0	0	0
18S	1223	A	14208	260	14468	0.589873	0	0	3343	295	3638	0.475708	0	0	4399	178	4577	0.459053	0	0	0	0
18S	1224	G	3755	191	3946	0.828286	0.00564618	0.453102	875	155	1030	1.19448	0.197178	0.544552	1761	107	1868	0.567398	0	0.362124	0.453259	0.0744763
18S	1225	U	5596	387	5983	0.158159	0	0.13658	1016	489	1505	0.456839	0.0125054	0.313725	1857	234	2091	0.438873	0	0.305113	0.251806	0.0815529
18S	1226	G	6755	156	6911	0.0445988	0	0	1350	784	2134	0.0440645	0	0	2863	693	3556	0.192503	0	0	0	0
18S	1227	G	5522	360	5882	0.0851795	0	0.0785058	1375	667	2042	0.0110078	0	0	2266	749	3015	0.0219975	0	0	0.0261686	0.037008
18S	1228	A	3965	467	4432	0.405604	0	0.288609	1048	860	1908	0.0889762	0	0.0817456	2270	1108	3378	0.0797836	0	0	0.123451	0.121459
18S	1229	G	2957	375	3332	0.849498	0.0788886	0.459387	850	554	1404	0.516892	0	0.340917	1172	578	1750	0.977575	0.0947752	0.494473	0.431593	0.0656975
18S	1230	C	3733	637	4370	0.257073	0	0.204539	1584	653	2237	0.105129	0	0	2226	555	2781	0.213675	0	0.176108	0.126882	0.090467
18S	1231	C	5464	233	5697	0.0635642	0	0	1120	418	1538	0.414237	0	0.29304	2694	230	2924	0.193911	0	0.162463	0.151834	0.119869
18S	1232	U	4778	115	4893	0.0737865	0	0.0687292	794	134	928	1.43706	0.238802	0.589931	2158	76	2234	0.627124	0	0.385525	0.348062	0.214422
18S	1233	G	3648	1196	4844	0.0644995	0	0.0606031	1656	779	2435	0.104798	0	0	2102	881	2983	0.222569	0	0.1821	0.080901	0.0757148
18S	1234	C	7193	1838	9031	0.491503	0	0	1531	2939	4470	0.558664	0	0	4824	3005	7829	0.597283	0	0	0	0
18S	1235	G	7080	1330	8410	0.448723	0	0	1654	1303	2957	0.265551	0	0	4604	2118	6722	0.516945	0	0	0	0
18S	1236	G	2235	1110	3345	0.556286	0.0452521	0.357513	1007	1242	2249	0.0172247	0	0.0169404	2108	1221	3329	0.089019	0	0.0817649	0.152073	0.147659
18S	1237	C	1429	1515	2944	0.731021	0.100793	0.422389	500	1451	1951	0.160844	0	0.138619	1437	939	2376	0.511261	0	0.338395	0.299801	0.11902
18S	1238	U	1167	1026	2193	1.25391	0.213688	0.55644	393	600	993	1.36438	0.205548	0.577301	1181	378	1559	1.26669	0.148083	0.558986	0.564242	0.00929219
18S	1239	U	2208	2406	4614	0.0273215	0	0	692	2258	2950	0.285135	0	0	2096	1572	3668	0.133712	0	0	0	0
18S	1240	A	1630	2704	4334	0.0140971	0	0.0139043	413	1347	1760	0.214247	0	0.176527	1397	1485	2882	0.0762477	0	0.0708687	0.0871	0.0673751
18S	1241	A	1455	3669	5124	0.213648	0	0	508	1689	2197	0.146365	0	0	1169	1464	2633	0.0341559	0	0.0330399	0.0110133	0.0155752
18S	1242	U	1211	4186	5397	0.329597	0	0	410	2022	2432	0.304247	0	0	604	2306	2910	0.212798	0	0	0	0
18S	1243	U	712	3128	3840	0.062718	0	0.0590311	254	1376	1630	0.0901015	0	0.0827007	376	1692	2068	0.0944579	0	0.0863438	0.0760252	0.0121083
18S	1244	U	497	2391	2888	0.524011	0	0.343915	236	1316	1552	0.124118	0	0.110477	239	1826	2065	0.0593095	0	0.0560144	0.170135	0.124876
18S	1245	G	403	2519	2922	0.591569	0.0457055	0.371769	306	1103	1409	0.265051	0	0.209636	241	1910	2151	0.00646943	0	0	0.193802	0.152186
18S	1246	A	342	3422	3764	0.34242	0	0.255127	332	920	1252	0.475401	0	0.322393	168	1880	2048	0.0232851	0	0.0227661	0.200095	0.128363
18S	1247	C	259	4302	4561	0.151315	0	0.131453	210	983	1193	0.621031	0.0530875	0.383307	165	1629	1794	0.181424	0	0.153636	0.222799	0.113857
18S	1248	U	217	1228	1445	3.31733	0.524193	0.768498	217	480	697	2.07202	0.395903	0.674795	151	79	230	10.1995	0.754597	0.911063	0.784785	0.0971408	1
18S	1249	C	520	8772	9292	0.343777	0	0	373	2555	2928	0.310239	0	0	337	1786	2123	0.234097	0	0.189763	0.0632545	0.0894553
18S	1250	A	614	6139	6753	0.0555605	0	0.0526434	448	1338	1786	0.30531	0	0.233999	316	1749	2065	0.430833	0	0.301208	0.19595	0.104982
18S	1251	A	682	5565	6247	0.236357	0	0.191197	443	1570	2013	0.200061	0	0.166778	208	1795	2003	0.641462	0.065568	0.390906	0.249627	0.100395
18S	1252	C	4115	8077	12192	0.395948	0	0	1153	2843	3996	0.431474	0	0	1003	2583	3586	0.0519406	0	0	0	0
18S	1253	A	1811	4531	6342	0.290649	0	0.225224	772	1993	2765	0.113606	0	0	696	2473	3169	0.158349	0	0.13674	0.120654	0.092648
18S	1254	C	2737	9582	12319	0.396895	0	0	1242	2678	3920	0.418028	0	0	2075	5485	7560	0.565948	0	0	0	0
18S	1255	G	1305	12008	13313	0.453162	0	0	668	2506	3174	0.269617	0	0	644	5015	5659	0.358443	0	0	0	0
18S	1256	G	1238	9115	10353	0.309848	0	0	596	2418	3014	0.28471	0	0	569	4673	5242	0.298508	0	0	0	0
18S	1257	G	1588	4500	6088	0.209982	0	0.173565	758	888	1646	0.310969	0.00554768	0.237316	781	3787	4568	0.19588	0	0	0.13696	0.100282
18S	1258	A	1690	2130	3820	0.894007	0.142514	0.472084	738	703	1441	0.393643	0.0454422	0.282597	788	2943	3731	0.0264886	0	0	0.25156	0.193973
18S	1259	A	1431	1899	3330	0.938567	0.0651372	0.48423	596	507	1103	0.587087	0.0553662	0.370126	614	1774	2388	0.448509	0	0.309725	0.388027	0.0723573
18S	1260	A	1089	1617	2706	1.2111	0.0446265	0.547828	376	278	654	1.42529	0.199944	0.588049	344	894	1238	1.63843	0.262485	0.621176	0.585684	0.0299911
18S	1261	C	1626	2019	3645	0.434455	0	0.302929	649	349	998	0.315071	0	0.239767	904	968	1872	0.431358	0	0.301475	0.28139	0.0294381
18S	1262	C	2376	3423	5799	0.20163	0	0	1018	395	1413	0.218168	0	0	1258	1789	3047	0.277337	0	0	0	0
18S	1263	U	2086	6351	8437	0.518049	0	0	604	544	1148	0.137724	0	0	820	1767	2587	0.24186	0	0	0	0
18S	1264	C	2149	3332	5481	0.231821	0	0	819	403	1222	0.266131	0	0	963	1447	2410	0.296751	0	0	0	0
18S	1265	A	615	1033	1648	1.77439	0.171706	0.6397	318	184	502	0.850033	0.173314	0.459963	316	485	801	1.04564	0.1764	0.511466	0.537043	0.0755731
18S	1266	C	297	479	776	4.81646	0.46268	0.828257	291	214	505	0.729842	0.0834336	0.422395	367	264	631	1.32562	0.129308	0.570394	0.607016	0.167704
18S	1267	C	3048	504	3552	0.185924	0	0.156813	444	335	779	0.102593	0	0.093155	387	278	665	1.0472	0.0240106	0.511903	0.253957	0.184237
18S	1268	C	6953	1158	8111	0.551653	0	0	616	380	996	0.150295	0	0	410	1005	1415	0.181348	0	0	0	0
18S	1269	G	3394	2090	5484	0.333244	0	0	385	401	786	0.0841734	0	0.0777294	358	1208	1566	0.389974	0	0	0.0259098	0.036642
18S	1270	G	1550	1172	2722	0.284939	0	0.221816	168	356	524	0.679429	0.0763489	0.405019	179	677	856	0.0171918	0	0.0169206	0.214585	0.158523
18S	1271	C	2301	1056	3357	0.0443849	0	0	430	511	941	0.0864001	0	0	400	324	724	0.0661762	0	0.0621492	0.0207164	0.0292974
18S	1272	C	865	289	1154	1.97869	0.215966	0.664475	127	269	396	1.45015	0.318685	0.592471	56	103	159	4.08715	0.528251	0.804415	0.68712	0.0879946
18S	1273	C	2978	612	3590	0.0853739	0	0	625	630	1255	0.252822	0	0	239	352	591	0.340297	0	0.254217	0.084739	0.119839
18S	1274	G	2738	813	3551	0.0971784	0	0	907	471	1378	0.288921	0	0	509	303	812	0.00423671	0	0.00422401	0.001408	0.00199122
18S	1275	G	1554	458	2012	0.494845	0	0.331144	509	526	1035	0.0228335	0	0.0223449	120	360	480	0.776415	0.00490207	0.437581	0.26369	0.176102
18S	1276	A	755	490	1245	1.32291	0.183672	0.569702	392	544	936	0.204589	0	0.169992	66	217	283	2.16291	0.395029	0.684598	0.474764	0.220552
18S	1277	C	1154	1982	3136	0.142858	0	0	474	916	1390	0.147743	0	0	87	832	919	0.00550725	0	0.00548301	0.00182767	0.00258472
18S	1278	A	999	1831	2830	0.0224538	0	0	361	588	949	0.430819	0.00531462	0.301321	92	726	818	0.306431	0	0.234775	0.178699	0.129247
18S	1279	C	1156	3775	4931	0.460199	0	0	368	906	1274	0.198989	0	0.166073	90	1419	1509	0.216269	0	0	0.0553576	0.0782874
18S	1280	G	1007	2405	3412	0.191545	0	0	522	873	1395	0.172159	0	0.146963	156	1507	1663	0.209322	0	0	0.0489876	0.069279
18S	1281	G	621	1004	1625	0.811466	0.0858428	0.448113	620	705	1325	0.380166	0.036701	0.2756	233	943	1176	0.302115	0	0.23217	0.318628	0.093261
18S	1282	A	649	923	1572	0.830762	0.0301631	0.453937	712	751	1463	0.273566	0	0.214918	304	1068	1372	0.140374	0	0.123173	0.264009	0.139424
18S	1283	C	1092	1572	2664	0.0655618	0	0.0615496	1404	770	2174	0.104628	0	0	505	1351	1856	0.11661	0	0	0.0205165	0.0290148
18S	1284	A	1535	2094	3629	0.253419	0	0	2026	635	2661	0.254621	0	0	1186	894	2080	0.19386	0	0	0	0
18S	1285	G	1625	1965	3590	0.246251	0	0	2745	746	3491	0.436388	0	0	1919	652	2571	0.351369	0	0	0	0
18S	1286	G	771	1465	2236	0.280986	0	0.219428	1879	470	2349	0.064156	0	0	1267	864	2131	0.185903	0	0	0.0731427	0.103439
18S	1287	A	1190	2231	3421	0.15864	0	0	2710	705	3415	0.390346	0	0	1536	1006	2542	0.342212	0	0	0	0
18S	1288	U	135	592	727	3.62686	0.548569	0.784104	264	37	301	7.06067	0.704478	0.876301	175	96	271	6.10208	0.708569	0.859641	0.840015	0.0401162	1
18S	1289	U	942	2232	3174	0.0565284	0	0.0535199	1995	679	2674	0.193985	0	0	1347	547	1894	0.0709059	0	0	0.01784	0.0252295
18S	1290	G	708	2269	2977	0.22173	0	0.181538	1469	392	1861	0.178613	0	0.151614	1191	270	1461	0.212312	0	0.175229	0.16946	0.0128793
18S	1291	A	950	2075	3025	0.273067	0.0101602	0.214551	1440	286	1726	0.248485	0	0.199121	1258	230	1488	0.153265	0	0.132974	0.182215	0.0353843
18S	1292	C	2257	2741	4998	0.255516	0	0	2495	463	2958	0.367023	0	0	1699	241	1940	0.178951	0	0	0	0
18S	1293	A	2268	3394	5662	0.333838	0	0	1370	376	1746	0.0948165	0	0.0866502	1462	291	1753	0.118377	0	0	0.0288834	0.0408473
18S	1294	G	2007	1807	3814	0.0608563	0	0.0573794	1474	189	1663	0.0952057	0	0.0869772	1330	261	1591	0.0420156	0	0	0.0481189	0.036107
18S	1295	A	2825	2404	5229	0.231519	0	0	1682	346	2028	0.115651	0	0	1994	133	2127	0.286576	0	0	0	0
18S	1296	U	2303	3251	5554	0.307111	0	0	1158	502	1660	0.0210382	0	0.0206169	1151	190	1341	0.149793	0	0.130363	0.0503265	0.0572166
18S	1297	U	2597	2558	5155	0.279224	0	0	1225	909	2134	0.268738	0	0	1029	243	1272	0.260731	0	0.206939	0.0689795	0.0975518
18S	1298	G	1217	1392	2609	0.441588	0.0632869	0.306402	844	288	1132	0.416201	0.0294723	0.294069	980	314	1294	0.273917	0	0.21515	0.271873	0.0404245
18S	1299	A	797	1874	2671	0.278115	0	0.217661	627	284	911	0.66741	0.125655	0.400531	804	108	912	0.934149	0.191099	0.48325	0.367147	0.110966
18S	1300	U	1024	2382	3406	0.131918	0	0	885	1071	1956	0.295986	0	0	1719	138	1857	0.0778017	0	0	0	0
18S	1301	A	774	2367	3141	0.143468	0	0	803	357	1160	0.238587	0	0.192763	1448	142	1590	0.12181	0	0.108644	0.100469	0.0789071
18S	1302	G	356	1104	1460	0.712047	0.112684	0.41607	531	168	699	1.09927	0.25238	0.524	842	189	1031	0.802799	0.124716	0.445547	0.461872	0.0455496
18S	1303	C	661	1018	1679	0.268386	0	0.211696	964	273	1237	0.143933	0	0.125912	2583	297	2880	0.41393	0	0	0.112536	0.0869405
18S	1304	U	604	741	1345	0.399018	0.0272439	0.285364	815	505	1320	0.0719068	0	0.0671305	2223	212	2435	0.274097	0	0	0.117498	0.121822
18S	1305	C	774	971	1745	0.0025455	0	0.00254049	1033	545	1578	0.0560763	0	0	2490	435	2925	0.397182	0	0	0.00084683	0.0011976
18S	1306	U	583	911	1494	0.15421	0	0.133684	736	1052	1788	0.138519	0	0	1530	522	2052	0.0522325	0	0	0.0445614	0.0630194
18S	1307	U	411	778	1189	0.40634	0	0.289107	465	939	1404	0.170621	0	0.145841	762	704	1466	0.348777	0	0.258718	0.231222	0.061635
18S	1308	U	240	597	837	1.04128	0.255851	0.510409	294	1472	1766	0.0187826	0	0.0184466	468	887	1355	0.442339	0	0.306838	0.278565	0.201835
18S	1309	C	421	978	1399	0.274817	0.0087306	0.215695	539	1125	1664	0.194595	0	0.162978	623	658	1281	0.520125	0.0339862	0.342335	0.240336	0.0752668
18S	1310	U	466	885	1351	0.446039	0.0945938	0.308613	525	1303	1828	0.143952	0	0.125898	618	722	1340	0.361654	0	0.265744	0.233419	0.0780169
18S	1311	C	651	1588	2239	0.0452827	0	0	529	1962	2491	0.128959	0	0	532	1817	2349	0.301054	0	0	0	0
18S	1312	G	661	1863	2524	0.105091	0	0	498	1190	1688	0.383014	0.0177585	0.27706	459	2382	2841	0.481496	0	0	0.0923534	0.130607
18S	1313	A	602	1462	2064	0.21533	0	0.177249	454	1909	2363	0.00668359	0	0.006642	412	1204	1616	0.0348863	0	0	0.0612969	0.0820351
18S	1314	U	740	1993	2733	0.0660083	0	0	543	3457	4000	0.435197	0	0	406	930	1336	0.187925	0	0.158296	0.0527652	0.0746213
18S	1315	U	710	2517	3227	0.172632	0	0	465	2420	2885	0.162197	0	0	427	785	1212	0.417578	0	0.294743	0.0982476	0.138943
18S	1316	C	608	2805	3413	0.190777	0	0	397	1913	2310	0.0650175	0	0.0610731	418	545	963	0.932388	0.0935876	0.482765	0.181279	0.214636
18S	1317	C	1035	3930	4965	0.459928	0	0	680	2367	3047	0.218336	0	0	560	813	1373	0.523654	0	0.343847	0.114616	0.162091
18S	1318	G	776	1692	2468	0.233617	0	0.189438	519	1197	1716	0.49226	0.034532	0.330004	434	633	1067	1.22601	0.173102	0.550997	0.356813	0.148818
18S	1319	U	632	2484	3116	0.0469433	0	0	442	2525	2967	0.183337	0	0	286	1250	1536	0.634656	0.0985863	0.388405	0.129468	0.183096
18S	1320	G	1248	301	1549	0.946659	0.113135	0.486461	665	1155	1820	0.31811	0	0.241438	464	1543	2007	0.276903	0	0.21694	0.314946	0.121691
18S	1321	G	1813	935	2748	0.0391415	0	0.0376803	979	1038	2017	0.119722	0	0.106969	754	3212	3966	0.338493	0	0	0.0482164	0.0443008
18S	1322	G	1984	655	2639	0.0104335	0	0.0103296	876	579	1455	0.480899	0	0.324885	783	2486	3269	0.151403	0	0	0.111738	0.150777
18S	1323	U	2020	1036	3056	0.169716	0	0	1148	1427	2575	0.242723	0	0	794	5020	5814	0.541454	0	0	0	0
18S	1324	G	3538	426	3964	0.446143	0	0	1866	1680	3546	0.52304	0	0	2213	2909	5122	0.459574	0	0	0	0
18S	1325	G	2070	887	2957	0.230118	0	0	979	1359	2338	0.242031	0	0	1664	1811	3475	0.12065	0	0	0	0
18S	1326	U	50	8	58	42.2774	0.929295	0.977276	19	31	50	36.4767	0.917034	0.973826	58	289	347	8.82989	0.711013	0.898532	0.949878	0.0363344	1
18S	1327	G	2437	704	3141	0.281678	0	0	1130	1324	2454	0.347373	0	0	2819	1143	3962	0.246996	0	0	0	0
18S	1328	G	18	55	73	34.0435	0.917717	0.971839	8	71	79	21.7064	0.868025	0.956486	32	144	176	17.3918	0.836778	0.945919	0.958081	0.0106418	1
18S	1329	U	2092	757	2849	0.217384	0	0	868	604	1472	0.0874406	0	0.0804598	2560	914	3474	0.214763	0	0	0.0268199	0.0379291
18S	1330	G	979	332	1311	0.810925	0	0.447985	670	374	1044	0.49428	0	0.330993	1647	263	1910	0.390488	0	0.280934	0.353304	0.0699991
18S	1331	C	2458	594	3052	0.269633	0	0	1315	592	1907	0.275047	0	0	3493	809	4302	0.484484	0	0	0	0
18S	1332	A	2258	735	2993	0.228056	0	0	1254	520	1774	0.23933	0	0	2779	327	3106	0.297189	0	0	0	0
18S	1333	U	2345	1052	3397	0.252848	0	0	1287	908	2195	0.373553	0	0	2138	975	3113	0.316713	0	0	0	0
18S	1334	G	1760	719	2479	0.139982	0	0.122837	894	545	1439	0.0122608	0	0	1307	393	1700	0.19533	0	0.163491	0.0954426	0.069499
18S	1335	G	1236	414	1650	1.08196	0.159795	0.519835	616	281	897	0.754863	0.146743	0.430428	861	442	1303	0.549429	0.00280222	0.354777	0.435013	0.067463
18S	1336	C	1129	794	1923	0.988508	0.161819	0.49724	619	426	1045	0.538156	0.0699251	0.350088	501	810	1311	0.374068	0	0.272385	0.373238	0.0932447
18S	1337	C	3385	758	4143	0.00318533	0	0.00317598	1442	429	1871	0.14537	0	0	887	1298	2185	0.279445	0	0	0.00105866	0.00149717
18S	1338	G	2690	382	3072	0.631591	0.0852395	0.387178	758	250	1008	0.73993	0.163045	0.425506	350	161	511	2.03544	0.370031	0.67099	0.494558	0.125734
18S	1339	U	3839	556	4395	0.26304	0	0.208297	1057	433	1490	0.163298	0	0.140456	512	206	718	0.938356	0.14178	0.484446	0.277733	0.148769
18S	1340	U	4675	839	5514	0.0800745	0	0.0741504	1118	657	1775	0.0405906	0	0	597	226	823	0.565291	0.0904552	0.361421	0.145191	0.155866
18S	1341	C	6367	1942	8309	0.263579	0	0	1398	601	1999	0.135	0	0	858	365	1223	0.0382898	0	0.0369068	0.0123023	0.017398
18S	1342	U	6381	1568	7949	0.154488	0	0	1417	989	2406	0.264331	0	0	981	325	1306	0.104378	0	0.0945786	0.0315262	0.0445848
18S	1343	U	7394	1187	8581	0.193308	0	0	1541	899	2440	0.269971	0	0	919	430	1349	0.166848	0	0.143081	0.0476937	0.067449
18S	1344	A	10282	1587	11869	0.433692	0	0	1576	856	2432	0.255053	0	0	1195	404	1599	0.124785	0	0.111003	0.0370009	0.0523272
18S	1345	G	8234	1371	9605	0.259751	0	0	1017	620	1637	0.202171	0	0.168257	900	394	1294	0.631643	0.0327014	0.387304	0.185187	0.158569
18S	1346	U	5183	1120	6303	0.206007	0	0.17084	593	691	1284	0.647817	0.11469	0.393322	536	965	1501	0.544385	0.0473868	0.352645	0.305602	0.0967277
18S	1347	U	3453	1726	5179	0.574502	0.0544947	0.364923	735	844	1579	0.504515	0	0.335475	367	1588	1955	0.319905	0.0189219	0.242463	0.314287	0.0521907
18S	1348	G	4587	2684	7271	0.0586878	0	0.0554417	869	1139	2008	0.204524	0	0.169867	820	3325	4145	0.404502	0	0	0.0751028	0.0707277
18S	1349	G	1653	2197	3850	1.1052	0.17204	0.52505	564	592	1156	1.36996	0.224307	0.578263	406	2357	2763	0.0221097	0	0.0216391	0.374984	0.250795
18S	1350	U	2534	3974	6508	0.175342	0	0.149203	730	1876	2606	0.0541193	0	0.0513594	505	4804	5309	0.516365	0	0	0.0668542	0.0618895
18S	1351	G	6023	646	6669	0.125321	0	0.111379	1659	875	2534	0.174639	0	0.148725	1044	2446	3490	0.215873	0	0	0.0867014	0.0631745
18S	1352	G	8292	901	9193	0.172891	0	0	3173	514	3687	0.115251	0	0	1457	1123	2580	0.0795127	0	0.0736825	0.0245608	0.0347343
18S	1353	A	13107	2682	15789	0.526463	0	0	5809	1015	6824	0.512715	0	0	2189	1956	4145	0.397232	0	0	0	0
18S	1354	G	3341	1383	4724	1.0604	0.0681793	0.514711	1885	420	2305	0.913356	0.0357471	0.477466	493	832	1325	1.05055	0.168234	0.512515	0.501564	0.0170633
18S	1355	C	6442	1746	8188	0.176121	0	0.149763	4014	770	4784	0.0843469	0	0	1031	2092	3123	0.287747	0	0	0.049921	0.0705989
18S	1356	G	3878	929	4807	1.19775	0.145659	0.545042	2523	687	3210	0.517326	0	0.341016	397	584	981	1.32379	0.220012	0.569919	0.485326	0.102547
18S	1357	A	5975	1518	7493	0.457415	0	0.313882	2807	985	3792	0.341544	0	0.25464	449	460	909	1.29551	0.173563	0.564637	0.37772	0.134365
18S	1358	U	11430	2619	14049	0.217255	0	0	5177	1444	6621	0.226184	0	0	783	608	1391	0.434132	0	0.302866	0.100955	0.142772
18S	1359	U	12348	2899	15247	0.248734	0	0	4689	1833	6522	0.177071	0	0	681	768	1449	0.393693	0	0.282622	0.0942073	0.133229
18S	1360	U	18248	2191	20439	0.48959	0	0	6962	2548	9510	0.493423	0	0	1058	1303	2361	0.24403	0	0	0	0
18S	1361	G	7107	1212	8319	0.416213	0	0.293916	3116	726	3842	0.402281	0	0.28693	462	627	1089	0.77422	0	0.436598	0.339148	0.0689665
18S	1362	U	7965	1430	9395	0.221884	0	0.181608	3319	1056	4375	0.171539	0	0.146451	732	701	1433	0.282845	0	0.220603	0.182887	0.0302859
18S	1363	C	11568	2126	13694	0.201969	0	0	4953	564	5517	0.126445	0	0	1992	1086	3078	0.44513	0	0	0	0
18S	1364	U	13710	2555	16265	0.353292	0	0	6145	899	7044	0.380241	0	0	1918	1418	3336	0.490391	0	0	0	0
18S	1365	G	12640	1766	14406	0.274098	0	0	5149	853	6002	0.335638	0	0	2173	802	2975	0.427946	0	0	0	0
18S	1366	G	2477	727	3204	2.50055	0.405176	0.714394	1351	337	1688	1.35304	0.253532	0.575162	633	265	898	1.09607	0.17279	0.523194	0.60425	0.0807215
18S	1367	U	1736	1614	3350	2.14262	0.356451	0.681859	1027	279	1306	1.65807	0.291534	0.623967	383	294	677	1.79925	0.240447	0.6431	0.649642	0.0240829
18S	1368	U	3419	3707	7126	0.432674	0	0.302034	1951	797	2748	0.133568	0	0.117867	780	559	1339	0.474129	0	0.321796	0.247233	0.0918301
18S	1369	A	2882	4830	7712	0.296671	0	0.228817	1727	552	2279	0.284342	0	0.221467	914	591	1505	0.365169	0	0.26762	0.239301	0.020248
18S	1370	A	2099	9492	11591	0.200359	0	0	1496	546	2042	0.338331	0	0.252893	814	535	1349	0.599679	0	0.375048	0.209314	0.156183
18S	1371	U	1798	14252	16050	0.430827	0	0	1109	564	1673	0.592938	0	0.372369	795	636	1431	0.73608	0	0.42416	0.26551	0.188931
18S	1372	U	1390	9611	11001	0.102582	0	0	1066	626	1692	0.555437	0.0695756	0.35723	1030	539	1569	0.76874	0.100007	0.434782	0.264004	0.189345
18S	1373	C	2907	7154	10061	0.0412023	0	0.0395756	1429	1583	3012	0.10881	0	0	2530	576	3106	0.00503523	0	0	0.0131919	0.0186561
18S	1374	C	3568	6648	10216	0.104293	0	0.094452	1747	1322	3069	0.00019544	0	0	3076	1283	4359	0.155441	0	0	0.031484	0.0445251
18S	1375	G	2937	2260	5197	1.33266	0.232838	0.571353	1564	505	2069	0.670574	0.114808	0.40152	2803	243	3046	0.449108	0	0.309991	0.427621	0.108285
18S	1376	A	3581	3064	6645	0.872971	0.143329	0.466126	1767	1237	3004	0.244485	0	0.196507	3547	227	3774	0.296992	0	0.229032	0.297222	0.120169
18S	1377	U	8206	13107	21313	0.515781	0	0	3750	1574	5324	0.332972	0	0	7332	353	7685	0.397372	0	0	0	0
18S	1378	A	5664	7831	13495	0.126032	0	0	2537	1622	4159	0.0195326	0	0.0191629	4791	455	5246	0.0418504	0	0.0401766	0.0197798	0.0164078
18S	1379	A	5149	4825	9974	0.264345	0	0.209093	2247	1498	3745	0.294213	0	0.227377	4548	1522	6070	0.0781932	0	0	0.14549	0.103147
18S	1380	C	10941	6598	17539	0.288338	0	0	4163	2600	6763	0.259577	0	0	9049	1045	10094	0.490671	0	0	0	0
18S	1381	G	7695	2050	9745	0.397737	0	0.284579	2888	2397	5285	0.0487283	0	0.0464726	6201	927	7128	0.250869	0	0	0.11035	0.12465
18S	1382	A	8020	5765	13785	0.0330343	0	0	2556	3904	6460	0.122678	0	0	5650	1082	6732	0.238636	0	0	0	0
18S	1383	A	59	177	236	62.7334	0.950981	0.984375	17	306	323	19.4486	0.870926	0.951241	44	17	61	89.0556	0.964201	0.989073	0.974896	0.0168366	1
18S	1384	C	11065	14257	25322	0.532558	0	0	3522	6283	9805	0.424672	0	0	6271	2462	8733	0.53862	0	0	0	0
18S	1385	G	6572	9450	16022	0.229679	0	0	1284	8072	9356	0.406611	0	0	2219	1177	3396	0.21272	0	0.17545	0.0584834	0.082708
18S	1386	A	3594	17621	21215	0.458667	0	0	537	8672	9209	0.388865	0	0	717	1866	2583	0.412487	0	0.292109	0.0973697	0.137701
18S	1387	G	1959	9194	11153	0.0891389	0	0.0818502	703	5676	6379	0.124382	0	0	1482	1388	2870	0.0148845	0	0.0146712	0.0321738	0.0356335
18S	1388	A	335	6694	7029	0.719505	0	0.418472	230	4020	4250	0.27749	0	0.217255	263	1179	1442	0.770001	0	0.435199	0.356975	0.0990328
18S	1389	C	2363	7385	9748	0.123533	0	0.10996	438	4773	5211	0.0692611	0	0	777	1324	2101	0.0208003	0	0	0.0366535	0.0518359
18S	1390	U	3579	8960	12539	0.173564	0	0	405	4578	4983	0.0613742	0	0	659	978	1637	0.21704	0	0.178424	0.0594746	0.0841097
18S	1391	C	151	1768	1919	4.27988	0.51929	0.810682	26	136	162	27.5073	0.894878	0.965129	63	18	81	20.0634	0.875463	0.953076	0.909629	0.0701391	1
18S	1392	U	1146	8619	9765	0.15511	0	0	312	6041	6353	0.47655	0	0	508	404	912	0.605148	0	0.377262	0.125754	0.177843
18S	1393	G	643	13534	14177	0.531938	0	0	501	1898	2399	0.369667	0	0.269977	565	828	1393	0.0145784	0	0.014379	0.0947855	0.124018
18S	1394	G	327	5774	6101	0.148545	0	0.129352	266	1165	1431	1.17311	0.122336	0.540003	170	705	875	0.822171	0	0.451487	0.373614	0.176459
18S	1395	C	537	4149	4686	0.422345	0	0.29698	460	1438	1898	0.503364	0	0.334943	287	1387	1674	0.0307264	0	0.0298277	0.220584	0.135772
18S	1396	A	611	3409	4020	0.525071	0	0.344349	518	1588	2106	0.249312	0	0.199635	228	557	785	1.64264	0.227306	0.621889	0.388624	0.175204
18S	1397	U	936	4359	5295	0.0237957	0	0.0232469	604	3037	3641	0.355455	0	0	281	1897	2178	0.0409311	0	0.039339	0.020862	0.0161484
18S	1398	G	720	2524	3244	0.743489	0.0627702	0.426513	414	1263	1677	0.626321	0.00930505	0.385256	252	841	1093	1.65187	0.34342	0.623122	0.478297	0.103783
18S	1399	C	785	3992	4777	0.0806637	0	0.0746572	461	2188	2649	0.0494675	0	0	290	2639	2929	0.10964	0	0.098837	0.0578314	0.0420676
18S	1400	U	913	4584	5497	0.164668	0	0	623	2462	3085	0.149417	0	0	409	4202	4611	0.24509	0	0	0	0
18S	1401	A	739	2369	3108	0.563314	0.132977	0.360408	588	1160	1748	0.672975	0.120968	0.4024	455	3835	4290	0.0596287	0	0	0.254269	0.180611
18S	1402	A	601	2715	3316	0.526218	0.120988	0.344854	602	1524	2126	0.414575	0.0605778	0.293171	445	4149	4594	0.0328231	0	0	0.212675	0.151857
18S	1403	C	876	4769	5645	0.110289	0	0	889	2228	3117	0.0598175	0	0	743	4603	5346	0.129522	0	0	0	0
18S	1404	U	748	4591	5339	0.0380982	0	0.0367066	1016	2378	3394	0.153654	0	0	692	5386	6078	0.215273	0	0	0.0122355	0.0173037
18S	1405	A	734	5476	6210	0.0799335	0	0	1138	2979	4117	0.319775	0	0	945	6338	7283	0.351004	0	0	0	0
18S	1406	G	812	4477	5289	0.183779	0	0.155272	755	3674	4429	0.388457	0	0	1182	3525	4707	0.0857193	0	0.0789671	0.0780798	0.0633927
18S	1407	U	1008	4378	5386	0.163818	0	0.140782	962	2173	3135	0.148172	0	0	1063	5263	6326	0.255599	0	0	0.0469273	0.0663652
18S	1408	U	1539	6194	7733	0.215872	0	0	1450	1687	3137	0.203548	0	0	1260	4756	6016	0.262054	0	0	0	0
18S	1409	A	721	5645	6366	0.0319896	0	0	743	871	1614	0.519278	0.0500251	0.341932	426	2586	3012	0.452251	0	0.311485	0.217806	0.154513
18S	1410	C	856	10981	11837	0.560833	0	0	554	1565	2119	0.0077935	0	0	746	3017	3763	0.00858425	0	0.00851343	0.00283781	0.00401327
18S	1411	G	127	5085	5212	0.0633757	0	0.0596094	99	1383	1482	0.267019	0	0.210858	283	2034	2317	0.480127	0	0.324477	0.198315	0.108495
18S	1412	C	414	9653	10067	0.562673	0	0	279	1734	2013	0.262319	0	0	284	5107	5391	0.540274	0	0	0	0
18S	1413	G	184	2119	2303	1.03799	0.14701	0.509429	146	498	644	1.05058	0.226779	0.51272	175	1861	2036	0.1757	0	0.149505	0.390551	0.170451
18S	1414	A	65	2049	2114	0.923662	0.07958	0.480276	38	479	517	1.13166	0.196274	0.531363	53	1062	1115	0.747441	0.0536269	0.427954	0.479865	0.0422176
18S	1415	C	65	1564	1629	1.08318	0.0391055	0.520119	88	454	542	0.655822	0.0659266	0.396511	49	398	447	2.42882	0.337528	0.708816	0.541815	0.128418
18S	1416	C	116	837	953	2.02004	0.104264	0.669111	89	338	427	0.873131	0.0824456	0.466717	68	173	241	4.2225	0.391051	0.809161	0.64833	0.140572
18S	1417	C	429	645	1074	1.00922	0	0.502527	288	249	537	0.347356	0	0.258162	75	157	232	3.30548	0	0.768504	0.509731	0.208409
18S	1418	C	588	513	1101	0.663249	0	0.398985	245	208	453	0.635977	0	0.389268	103	141	244	2.49111	0	0.714393	0.500882	0.151027
18S	1419	C	424	535	959	0.418519	0	0.295256	322	236	558	0.33387	0	0.250638	106	211	317	0.782879	0	0.439885	0.328593	0.0807761
18S	1420	G	483	339	822	0.656298	0.079883	0.396535	364	155	519	0.701132	0.0656164	0.412623	128	154	282	0.993247	0	0.499191	0.436116	0.0450816
18S	1421	A	341	484	825	0.69131	0.14162	0.409035	296	275	571	0.889705	0.130415	0.471253	118	150	268	1.42313	0.17024	0.588213	0.4895	0.0742784
18S	1422	G	333	771	1104	0.349844	0.0544553	0.259348	262	196	458	1.92551	0.385439	0.65867	178	177	355	1.21152	0.208868	0.548518	0.488845	0.168395
18S	1423	C	1183	1217	2400	0.379754	0	0	873	611	1484	0.0327422	0	0	465	556	1021	0.157621	0	0	0	0
18S	1424	G	1215	356	1571	0.136189	0	0.119932	872	874	1746	0.0505374	0	0	502	575	1077	0.0266337	0	0	0.0399773	0.0565364
18S	1425	G	1065	508	1573	0.245948	0	0.197499	858	995	1853	0.00652643	0	0.00648759	355	205	560	1.22454	0.204165	0.55091	0.251632	0.225532
18S	1426	U	1475	458	1933	0.0833448	0	0.0769696	1391	949	2340	0.139138	0	0	612	1102	1714	0.272161	0	0	0.0256565	0.0362838
18S	1427	C	2066	91	2157	0.0320873	0	0.0311037	1924	1158	3082	0.31753	0	0	638	1379	2017	0.331368	0	0	0.0103679	0.0146624
18S	1428	G	2654	290	2944	0.226587	0	0	2405	1023	3428	0.350245	0	0	1167	878	2045	0.283871	0	0	0	0
18S	1429	G	1820	603	2423	0.0187477	0	0.0184102	1743	458	2201	0.136088	0	0.119835	1133	551	1684	0.0368348	0	0	0.0460816	0.0526901
18S	1430	C	2876	640	3516	0.320049	0	0	2336	658	2994	0.181925	0	0	1654	770	2424	0.332893	0	0	0	0
18S	1431	G	1376	1507	2883	0.111196	0	0	1717	592	2309	0.103535	0	0.0938583	912	346	1258	0.449563	0.0325674	0.310307	0.134722	0.129936
18S	1432	U	948	1704	2652	0.0215773	0	0	1289	1081	2370	0.0438915	0	0.042063	493	852	1345	0.373535	0.0434959	0.272099	0.104721	0.119593
18S	1433	C	1325	933	2258	0.148729	0	0.129522	1553	610	2163	0.101658	0	0.0923164	705	907	1612	0.10465	0	0.0947889	0.105542	0.0169863
18S	1434	C	1665	612	2277	0.0997659	0	0.0907518	2165	498	2663	0.194469	0	0	1059	632	1691	0.00676386	0	0.00672236	0.0324914	0.0412876
18S	1435	C	2385	338	2723	0.136752	0	0	2219	312	2531	0.223311	0	0	1843	241	2084	0.230951	0	0	0	0
18S	1436	C	2373	285	2658	0.180795	0	0	1984	241	2225	0.18815	0	0	2126	166	2292	0.360241	0	0	0	0
18S	1437	C	2630	462	3092	0.367823	0	0	2057	292	2349	0.331215	0	0	2111	164	2275	0.415002	0	0	0	0
18S	1438	A	1416	272	1688	0.163042	0	0.140257	853	211	1064	0.425769	0.0885205	0.298821	1050	98	1148	0.175815	0	0.149637	0.196238	0.072638
18S	1439	A	1205	223	1428	0.277801	0	0.217525	767	156	923	0.441089	0.0256273	0.306311	967	63	1030	0.205539	0	0.170633	0.231489	0.0562634
18S	1440	C	709	437	1146	0.544997	0.0263047	0.352949	449	190	639	0.880382	0.103778	0.468583	720	30	750	0.547034	0.00190159	0.353906	0.391812	0.0542861
18S	1441	U	1109	703	1812	0.143053	0	0	547	356	903	0.085939	0	0.0792187	1053	144	1197	0.181905	0	0	0.0264062	0.037344
18S	1442	U	35	24	59	27.5804	0.899481	0.965574	13	31	44	21.8985	0.821548	0.957258	24	5	29	33.5881	0.908241	0.972025	0.964952	0.00604464	1
18S	1443	C	716	987	1703	0.0450052	0	0	395	300	695	0.493726	0	0.330851	477	241	718	0.403523	0	0.287793	0.206215	0.146872
18S	1444	U	745	777	1522	0.161749	0	0.139308	281	250	531	1.31986	0	0.569401	301	115	416	1.81876	0.0252399	0.645783	0.451497	0.222943
18S	1445	U	480	514	994	1.00743	0.0696749	0.502101	283	265	548	1.72587	0.149181	0.633567	330	202	532	1.55808	0.0971378	0.609529	0.581732	0.0571566
18S	1446	A	854	1140	1994	0.0329045	0	0.0318717	411	500	911	0.93549	0.0813773	0.483609	662	250	912	0.661592	0	0.39843	0.304637	0.195984
18S	1447	G	602	138	740	2.3843	0.408485	0.704799	356	116	472	3.85725	0.566344	0.794468	412	146	558	2.36565	0.400633	0.703255	0.734174	0.042639
18S	1448	A	1973	757	2730	0.0960698	0	0	1507	992	2499	0.0290711	0	0	1316	340	1656	0.194575	0	0.162965	0.0543216	0.0768223
18S	1449	G	3344	1264	4608	0.418261	0	0	3280	596	3876	0.293489	0	0	3047	575	3622	0.426507	0	0	0	0
18S	1450	G	2778	1522	4300	0.301204	0	0	3435	1141	4576	0.317702	0	0	3530	509	4039	0.412192	0	0	0	0
18S	1451	G	2231	861	3092	0.12705	0	0.112761	2771	1223	3994	0.0769962	0	0	2698	654	3352	0.160112	0	0	0.0375868	0.0531558
18S	1452	A	1839	882	2721	0.412495	0	0.292109	2390	1574	3964	0.031268	0	0.0303274	2044	487	2531	0.271248	0	0.213438	0.178625	0.10967
18S	1453	C	2877	1537	4414	0.132078	0	0	3298	2807	6105	0.330407	0	0	3409	730	4139	0.227896	0	0	0	0
18S	1454	A	1514	1001	2515	0.706726	0.142871	0.414179	1995	1342	3337	0.415086	0.03414	0.293391	1553	589	2142	0.678161	0.0885548	0.404222	0.370598	0.0547443
18S	1455	A	3479	2145	5624	0.293418	0	0	1527	3120	4647	0.0151965	0	0	2266	852	3118	0.117616	0	0.105269	0.0350895	0.0496241
18S	1456	G	3369	1478	4847	0.189077	0	0	4028	1557	5585	0.21425	0	0	4057	599	4656	0.31657	0	0	0	0
18S	1457	U	2753	3190	5943	0.389524	0	0	4561	1901	6462	0.355117	0	0	3878	1248	5126	0.409258	0	0	0	0
18S	1458	G	3438	1479	4917	0.274771	0	0	3669	1287	4956	0.155677	0	0	2976	1483	4459	0.317917	0	0	0	0
18S	1459	G	809	2663	3472	0.0119237	0	0.0117866	1589	1682	3271	0.277791	0	0.217452	1037	1435	2472	0.296221	0	0.228598	0.152612	0.0996826
18S	1460	C	1365	2427	3792	0.183988	0	0	2870	2294	5164	0.31217	0	0	1413	1421	2834	0.0304684	0	0.0295776	0.0098592	0.013943
18S	1461	G	620	1808	2428	0.213174	0	0.175776	1192	711	1903	0.929155	0.186282	0.481769	846	401	1247	1.4377	0.271276	0.589972	0.415839	0.175404
18S	1462	U	542	1033	1575	0.684631	0.106442	0.406551	1594	815	2409	0.370166	0	0.270243	577	678	1255	1.45334	0.232167	0.592585	0.423127	0.132117
18S	1463	U	652	828	1480	0.593878	0.01592	0.372757	2322	893	3215	0.114307	0	0	1851	959	2810	0.00817028	0	0	0.124252	0.175719
18S	1464	C	888	511	1399	0.441722	0	0.306537	2276	555	2831	0.119531	0	0	2659	793	3452	0.238668	0	0	0.102179	0.144503
18S	1465	A	854	570	1424	0.237396	0	0.19196	2230	408	2638	0.160583	0	0	2371	645	3016	0.124995	0	0	0.0639867	0.0904908
18S	1466	G	402	213	615	1.98202	0.27987	0.665018	780	200	980	1.36711	0.210671	0.577792	1103	189	1292	1.30127	0.227527	0.565648	0.60282	0.0442599
18S	1467	C	357	422	779	1.32312	0.228347	0.569859	871	682	1553	0.310603	0	0.237109	1934	811	2745	0.0349802	0	0.0338098	0.280259	0.220958
18S	1468	C	742	1378	2120	0.177888	0	0	1058	767	1825	0.088968	0	0.0817405	2558	2527	5085	0.463621	0	0	0.0272468	0.0385328
18S	1469	A	302	1898	2200	0.138286	0	0	369	1047	1416	0.393978	0	0.282772	1199	1396	2595	0.175788	0	0.149555	0.144109	0.115505
18S	1470	C	298	1134	1432	0.509025	0.0293972	0.337477	479	685	1164	0.647773	0.0373779	0.393325	1182	1870	3052	0.0373913	0	0	0.243601	0.173754
18S	1471	C	213	1282	1495	0.600357	0.111588	0.375296	237	1129	1366	0.388393	0	0.27989	570	2385	2955	0.0385468	0	0	0.218395	0.159265
18S	1472	C	471	3238	3709	0.350159	0	0	476	3043	3519	0.506285	0	0	921	3178	4099	0.362409	0	0	0	0
18S	1473	G	1016	2126	3142	0.13099	0	0	440	1473	1913	0.0386393	0	0.0372205	1332	804	2136	0.299438	0	0.23052	0.0892468	0.101044
18S	1474	A	894	1889	2783	0.105316	0	0.0953124	405	1713	2118	0.0502386	0	0	1894	1378	3272	0.236915	0	0	0.0317708	0.0449307
18S	1475	G	906	2209	3115	0.0102197	0	0.0101195	275	1306	1581	0.319933	0	0.242502	644	1029	1673	0.427964	0.062379	0.299827	0.18415	0.125263
18S	1476	A	772	2375	3147	0.0325286	0	0.0315135	393	1183	1576	0.357648	0	0.263555	936	1036	1972	0.142513	0	0.124792	0.139953	0.0953354
18S	1477	U	859	3085	3944	0.176201	0	0	326	2059	2385	0.100857	0	0	706	1126	1832	0.186592	0	0.157322	0.0524408	0.0741625
18S	1478	U	1181	3176	4357	0.253539	0	0	463	3073	3536	0.393281	0	0	833	1145	1978	0.0433272	0	0.041548	0.0138493	0.0195859
18S	1479	G	1160	2224	3384	0.0147382	0	0	515	980	1495	0.759871	0	0.431941	654	783	1437	0.473157	0.0185769	0.321337	0.251093	0.183201
18S	1480	A	1607	3282	4889	0.378307	0	0	868	1281	2149	0.266698	0	0.210623	911	857	1768	0.195817	0	0.163829	0.124817	0.090303
18S	1481	G	1202	1305	2507	0.263371	0	0.208532	613	1146	1759	0.680366	0.00585999	0.405029	608	520	1128	0.935754	0.215989	0.483627	0.365729	0.115694
18S	1482	C	837	1969	2806	0.0688517	0	0.064438	413	1696	2109	0.512543	0	0.338968	509	1706	2215	0.0623095	0	0.0586796	0.154029	0.130793
18S	1483	A	1115	1162	2277	0.276832	0	0.216886	364	2386	2750	0.234743	0	0.190171	494	1975	2469	0.101435	0	0.0921274	0.166395	0.0536355
18S	1484	A	726	1659	2385	0.0905188	0	0.0830371	399	3369	3768	0.126644	0	0	415	1674	2089	0.351505	0	0.260176	0.114404	0.108507
18S	1485	U	900	2593	3493	0.361302	0	0	592	7015	7607	0.628654	0	0	514	3712	4226	0.350722	0	0	0	0
18S	1486	A	465	1152	1617	0.410424	0	0.291121	264	3229	3493	0.0482732	0	0	263	2201	2464	0.295961	0	0.228443	0.173188	0.125107
18S	1487	A	471	934	1405	0.478702	0.00677196	0.323887	269	3451	3720	0.140306	0	0	182	2157	2339	0.42604	0	0.298847	0.207578	0.147135
18S	1488	C	511	1882	2393	0.219043	0	0	259	4195	4454	0.314266	0	0	180	5782	5962	0.483377	0	0	0	0
18S	1489	A	830	1167	1997	0.111128	0	0	297	3913	4210	0.320491	0	0	221	7068	7289	0.609614	0	0	0	0
18S	1490	G	34	14	48	38.6109	0.936213	0.975257	12	30	42	70.8638	0.960671	0.986404	4	191	195	17.0915	0.799143	0.944992	0.968884	0.0174966	1
18S	1491	G	1265	322	1587	0.0579135	0	0.0547758	631	1055	1686	0.53469	0	0.348537	460	2503	2963	0.0528228	0	0.0501886	0.151167	0.139574
18S	1492	U	1433	594	2027	0.253496	0	0	769	1185	1954	0.0699972	0	0.0654494	560	3638	4198	0.350732	0	0	0.0218165	0.0308531
18S	1493	C	1378	516	1894	0.162152	0	0	871	586	1457	0.332518	0	0.24967	698	1687	2385	0.154675	0	0.134004	0.127891	0.102019
18S	1494	U	1376	342	1718	0.0665245	0	0	996	1715	2711	0.427753	0	0	881	2166	3047	0.20311	0	0	0	0
18S	1495	G	638	471	1109	0.48964	0	0.328896	582	253	835	0.800558	0	0.444912	467	337	804	1.82926	0.10205	0.646835	0.473548	0.131368
18S	1496	U	962	978	1940	0.206732	0	0	1004	407	1411	0.138598	0	0	674	944	1618	0.0994853	0	0.0905344	0.0301781	0.0426783
18S	1497	G	551	658	1209	0.399284	0.0238307	0.285517	602	457	1059	0.186373	0	0.15722	405	1609	2014	0.137943	0	0	0.147579	0.116761
18S	1498	A	452	850	1302	0.252076	0	0.20145	469	414	883	0.348416	0	0.258606	315	960	1275	0.319453	0	0.242254	0.234104	0.0240351
18S	1499	U	348	2362	2710	0.485889	0	0	427	832	1259	0.148333	0	0	300	1054	1354	0.155851	0	0.134923	0.0449742	0.0636031
18S	1500	G	143	1171	1314	0.126244	0	0.112169	200	372	572	0.918654	0.135814	0.479237	138	363	501	2.30682	0.359681	0.698015	0.429807	0.241711
18S	1501	C	240	1630	1870	0.296472	0	0	307	388	695	0.384211	0.0256659	0.277855	353	452	805	0.93933	0.130723	0.484668	0.254174	0.198572
18S	1502	C	360	1025	1385	0.0697451	0	0	549	288	837	0.100066	0	0.0910627	898	432	1330	0.173896	0	0.148231	0.0797644	0.06104
18S	1503	C	627	671	1298	0.0549654	0	0	552	408	960	0.101896	0	0	1399	440	1839	0.149046	0	0	0	0
18S	1504	U	342	343	685	0.822433	0.0961121	0.451644	536	427	963	0.148156	0	0	1121	647	1768	0.124647	0	0	0.150548	0.212907
18S	1505	U	450	378	828	0.47377	0	0.321732	712	543	1255	0.395745	0	0	1503	1464	2967	0.530091	0	0	0.107244	0.151666
18S	1506	A	344	571	915	0.18713	0	0.157777	499	495	994	0.256549	0	0	1293	1085	2378	0.405707	0	0	0.0525925	0.074377
18S	1507	G	107	390	497	1.3284	0.202224	0.571013	259	338	597	0.283556	0.0165126	0.221203	753	514	1267	0.192105	0	0.161254	0.317823	0.180697
18S	1508	A	86	418	504	1.24944	0.210908	0.555934	176	278	454	0.65917	0.149034	0.397816	814	337	1151	0.269531	0	0.212453	0.388734	0.140373
18S	1509	U	138	1512	1650	0.391971	0	0	195	445	640	0.0887155	0	0.0816034	1420	559	1979	0.355903	0	0	0.0272011	0.0384682
18S	1510	G	45	1182	1227	0.106497	0	0	45	327	372	0.89431	0.195979	0.472773	378	288	666	0.981959	0.179624	0.495824	0.322865	0.228494
18S	1511	U	32	1801	1833	0.425482	0	0	49	551	600	0.0635053	0	0.0598067	209	373	582	1.06711	0.147467	0.51666	0.192156	0.230755
18S	1512	C	49	585	634	0.915661	0.0522058	0.47838	101	563	664	0.117544	0	0	336	304	640	0.65117	0.0360896	0.394742	0.291041	0.20861
18S	1513	C	111	1709	1820	0.362121	0	0	115	560	675	0.131131	0	0	368	409	777	0.263853	0	0.208981	0.0696605	0.0985148
18S	1514	G	132	917	1049	0.194339	0	0.162846	126	467	593	0.0260195	0	0.0254013	588	229	817	0.154713	0	0.134126	0.107458	0.0591956
18S	1515	G	236	595	831	0.571875	0	0.364096	212	343	555	0.180396	0	0.15306	696	268	964	0.0278872	0	0	0.172385	0.149268
18S	1516	G	856	729	1585	0.265195	0	0	351	465	816	0.205576	0	0	915	288	1203	0.288151	0	0	0	0
18S	1517	G	324	484	808	0.576967	0	0.366159	153	180	333	1.30725	0.289057	0.56732	308	257	565	0.77819	0.0892306	0.438066	0.457181	0.0832289
18S	1518	C	570	530	1100	0.0951559	0	0.0869601	251	207	458	0.756984	0.174	0.431378	533	532	1065	0.0629143	0	0	0.172779	0.186271
18S	1519	U	869	1498	2367	0.533526	0	0	468	539	1007	0.18955	0	0	728	778	1506	0.288225	0	0	0	0
18S	1520	G	274	177	451	1.80558	0.260678	0.644075	106	637	743	0.201165	0	0.167662	336	257	593	1.0856	0.150383	0.520941	0.444226	0.201918
18S	1521	C	780	426	1206	0.0377244	0	0	290	850	1140	0.223196	0	0	764	507	1271	0.0291055	0	0.028304	0.00943466	0.0133426
18S	1522	A	340	381	721	0.660926	0	0.398258	110	766	876	0.0675409	0	0.0633354	489	206	695	1.19302	0.201162	0.544365	0.33532	0.201359
18S	1523	C	944	780	1724	0.404077	0	0	322	1045	1367	0.362362	0	0	1285	524	1809	0.100964	0	0	0	0
18S	1524	G	589	458	1047	0.038327	0	0.0369462	186	943	1129	0.201042	0	0	887	265	1152	0.771909	0.0787514	0.43585	0.157599	0.197331
18S	1525	C	932	604	1536	0.376679	0	0	316	1178	1494	0.449164	0	0	1735	875	2610	0.207519	0	0	0	0
18S	1526	G	527	232	759	0.192442	0	0.161563	133	745	878	0.0704462	0	0	1006	352	1358	0.838574	0.0986347	0.456283	0.205949	0.188902
18S	1527	C	528	292	820	0.0264988	0	0.0258455	244	496	740	0.0184435	0	0.0181336	1536	1436	2972	0.139362	0	0	0.0146597	0.0108335
18S	1528	G	590	35	625	0.231984	0	0.188546	257	218	475	0.464379	0.0316667	0.317572	1835	895	2730	0.0591765	0	0.0558896	0.187336	0.106835
18S	1529	C	685	53	738	0.0655992	0	0	361	79	440	0.438221	0	0.305178	2602	1481	4083	0.244186	0	0	0.101726	0.143862
18S	1530	U	729	82	811	0.287712	0	0	298	148	446	0.238305	0	0.192793	3501	1509	5010	0.378425	0	0	0.0642642	0.0908833
18S	1531	A	225	54	279	1.04492	0.159319	0.511877	106	85	191	1.71319	0.247425	0.632645	1465	931	2396	0.447624	0	0.309302	0.484608	0.133405
18S	1532	C	196	60	256	0.977043	0.151877	0.495169	131	121	252	0.785332	0.105467	0.440856	3319	1079	4398	0.281291	0	0	0.312008	0.221735
18S	1533	A	59	76	135	2.93701	0.396519	0.747396	127	57	184	1.44775	0.298718	0.59277	1827	859	2686	0.217624	0	0.178783	0.506316	0.24005
18S	1534	C	211	31	242	1.19104	0.123843	0.544618	311	108	419	0.00193122	0	0.00193209	3658	950	4608	0.388286	0	0	0.182183	0.256281
18S	1535	U	260	67	327	0.67019	0.0174396	0.401999	349	150	499	0.166756	0	0	3721	1335	5056	0.508617	0	0	0.134	0.189504
18S	1536	G	460	101	561	0.0821669	0	0.0760531	417	143	560	0.22246	0	0	1978	524	2502	0.0315177	0	0	0.025351	0.0358518
18S	1537	A	328	142	470	0.632248	0	0.387853	292	163	455	0.0996345	0	0.090788	772	447	1219	0.825984	0.0566212	0.452553	0.310398	0.157518
18S	1538	C	383	350	733	0.397563	0	0.284746	333	209	542	0.0908533	0	0.0834273	799	281	1080	0.960726	0.00360607	0.490216	0.28613	0.166074
18S	1539	U	400	797	1197	0.0540902	0	0.0513552	312	414	726	0.0488767	0	0	146	316	462	3.3976	0.312316	0.772983	0.274779	0.352906
18S	1540	G	254	610	864	0.786628	0	0.440572	191	247	438	0.938497	0.118888	0.484706	117	216	333	4.99927	0.430372	0.833729	0.586335	0.175859
18S	1541	G	311	440	751	1.52262	0.277421	0.603905	207	111	318	2.3148	0.39333	0.698984	98	103	201	9.33432	0.635235	0.903668	0.735519	0.125075
18S	1542	C	1186	648	1834	0.123451	0	0.109939	584	133	717	0.616527	0.0956512	0.381719	430	611	1041	0.935338	0.0955227	0.483534	0.325064	0.157693
18S	1543	U	1757	935	2692	0.129232	0	0	967	204	1171	0.13011	0	0.115217	1174	940	2114	0.0407565	0	0.0391783	0.0514652	0.0478329
18S	1544	C	2989	1279	4268	0.448684	0	0	1385	325	1710	0.173427	0	0	2437	754	3191	0.257644	0	0	0	0
18S	1545	A	2733	982	3715	0.305615	0	0	1539	418	1957	0.20597	0	0	2892	606	3498	0.21798	0	0	0	0
18S	1546	G	2198	173	2371	0.185263	0	0.156361	1542	258	1800	0.0470788	0	0	2317	413	2730	0.141857	0	0.124273	0.0935448	0.0674309
18S	1547	C	3461	565	4026	0.322048	0	0	2568	412	2980	0.403791	0	0	3841	1560	5401	0.411374	0	0	0	0
18S	1548	G	1664	1141	2805	0.0700641	0	0.0654984	1474	302	1776	0.190671	0	0.160213	1918	1274	3192	0.201876	0	0.168011	0.131241	0.0465958
18S	1549	U	2623	2122	4745	0.401002	0	0	2424	444	2868	0.245812	0	0	2639	2388	5027	0.210554	0	0	0	0
18S	1550	G	1307	13	1320	1.37458	0.272456	0.579058	1268	153	1421	0.684279	0.113505	0.406444	915	2143	3058	0.406578	0	0.289122	0.424874	0.119081
18S	1551	U	2067	56	2123	0.356576	0	0.262941	1977	92	2069	0.133333	0	0.117697	1954	3289	5243	0.221818	0	0	0.126879	0.107541
18S	1552	G	1701	46	1747	0.582914	0	0.368387	1785	182	1967	0.177112	0	0.150528	969	1827	2796	0.550943	0.0115327	0.355313	0.291409	0.0997611
18S	1553	C	2776	38	2814	0.0968502	0	0	2806	246	3052	0.303188	0	0	1844	3081	4925	0.166545	0	0	0	0
18S	1554	C	3486	154	3640	0.379301	0	0	3046	153	3199	0.385747	0	0	2687	3242	5929	0.352265	0	0	0	0
18S	1555	U	3781	143	3924	0.479071	0	0	3195	151	3346	0.457109	0	0	2721	3358	6079	0.400919	0	0	0	0
18S	1556	A	1529	192	1721	0.211543	0	0.17469	1611	147	1758	0.0205736	0	0.0201701	1224	1561	2785	0.344197	0	0.25613	0.15033	0.0978582
18S	1557	C	1952	87	2039	0.0513453	0	0	1611	124	1735	0.0588454	0	0	1754	1279	3033	0.129367	0	0.114582	0.0381939	0.0540144
18S	1558	C	938	191	1129	0.690423	0.0447936	0.408646	673	101	774	0.992573	0.203602	0.498459	1580	985	2565	0.214268	0	0.176515	0.361207	0.135646
18S	1559	C	843	133	976	0.9034	0.0930371	0.47488	426	199	625	1.21626	0.20518	0.549185	2046	1065	3111	0.0941981	0	0	0.341355	0.243273
18S	1560	U	946	239	1185	0.441165	0	0.306296	529	206	735	0.572841	0	0.364523	1985	1011	2996	0.182249	0	0	0.223606	0.15989
18S	1561	A	391	246	637	1.51395	0.180652	0.602595	326	220	546	0.791672	0	0.442313	645	583	1228	0.805931	0.0572149	0.44647	0.497126	0.0745972
18S	1562	C	636	1588	2224	0.367481	0	0	317	440	757	0.0567136	0	0.0537369	1475	613	2088	0.167523	0	0	0.0179123	0.0253318
18S	1563	G	307	550	857	0.885392	0.0562533	0.469897	126	384	510	0.573407	0	0.36489	88	331	419	3.12587	0.503707	0.758065	0.530951	0.166217
18S	1564	C	463	982	1445	0.0740587	0	0.0689966	165	399	564	0.372232	0.0360767	0.271611	457	792	1249	0.145449	0	0.127069	0.155892	0.0851908
18S	1565	C	491	1598	2089	0.282759	0	0	263	578	841	0.0614674	0	0	331	1166	1497	0.177147	0	0	0	0
18S	1566	G	747	818	1565	0.0483965	0	0.0461905	317	338	655	0.374204	0.0244484	0.272608	271	581	852	0.401641	0	0.286791	0.201863	0.110229
18S	1567	G	437	533	970	0.78303	0	0.439411	346	261	607	0.577887	0.111977	0.366623	130	393	523	1.11718	0.112398	0.528149	0.444728	0.0660495
18S	1568	C	978	2607	3585	0.566041	0	0	670	365	1035	0.0140605	0	0	187	954	1141	0.00172212	0	0	0	0
18S	1569	A	813	1222	2035	0.176332	0	0	686	775	1461	0.28857	0	0	232	638	870	0.489578	0	0.328922	0.109641	0.155055
18S	1570	G	516	718	1234	0.458794	0	0.314677	598	496	1094	0.0703399	0	0.0657735	270	425	695	1.18086	0.133109	0.541822	0.307424	0.194414
18S	1571	G	360	382	742	1.47184	0.182785	0.595768	731	530	1261	0.0301638	0	0	293	335	628	1.63026	0.268051	0.620184	0.405317	0.286776
18S	1572	C	1189	865	2054	0.128132	0	0	1188	598	1786	0.266032	0	0	536	1443	1979	0.100157	0	0	0	0
18S	1573	G	562	565	1127	0.822567	0	0.451543	515	482	997	0.564729	0.0137203	0.361143	257	763	1020	1.13825	0.192671	0.532572	0.448419	0.0700205
18S	1574	C	1319	1593	2912	0.297929	0	0	682	1183	1865	0.119382	0	0	520	2678	3198	0.315904	0	0	0	0
18S	1575	G	740	330	1070	1.26442	0.165227	0.558615	385	795	1180	0.654417	0.0771659	0.39576	368	3415	3783	0.362083	0	0	0.318125	0.234568
18S	1576	G	1193	655	1848	0.399543	0	0.285592	683	790	1473	0.454666	0.0391792	0.312703	766	2202	2968	0.0601961	0	0	0.199431	0.141453
18S	1577	G	696	641	1337	1.2641	0.28092	0.558508	553	739	1292	0.97092	0.207219	0.492816	735	1225	1960	0.669375	0.0501068	0.401096	0.48414	0.0645553
18S	1578	U	1450	2674	4124	0.253786	0	0	1058	2020	3078	0.150601	0	0	1121	3599	4720	0.330457	0	0	0	0
18S	1579	A	1230	2691	3921	0.125188	0	0	778	2113	2891	0.0116029	0	0.0114737	860	2746	3606	0.0534393	0	0	0.00382458	0.00540877
18S	1580	A	1102	2715	3817	0.0219428	0	0.0214772	813	2344	3157	0.03251	0	0.0314961	606	2023	2629	0.409514	0.0205462	0.290614	0.114529	0.124578
18S	1581	C	2310	2861	5171	0.222544	0	0	1460	2738	4198	0.198537	0	0	1224	3007	4231	0.171789	0	0	0	0
18S	1582	C	2064	2393	4457	0.0197248	0	0	1274	2676	3950	0.0980792	0	0	1365	2725	4090	0.166129	0	0	0	0
18S	1583	C	2879	2565	5444	0.21033	0	0	2220	3751	5971	0.438658	0	0	1889	3757	5646	0.457016	0	0	0	0
18S	1584	G	2244	2190	4434	0.00184893	0	0	1507	1957	3464	0.0406029	0	0.0390294	1437	1231	2668	0.213172	0	0.175769	0.0715994	0.0753625
18S	1585	U	2598	2396	4994	0.173224	0	0	1948	2262	4210	0.213903	0	0	1609	1435	3044	0.0656267	0	0	0	0
18S	1586	U	3553	3198	6751	0.462317	0	0	2467	2513	4980	0.403482	0	0	2143	1583	3726	0.339189	0	0	0	0
18S	1587	G	2517	2493	5010	0.307645	0	0	1917	1382	3299	0.135774	0	0	1419	919	2338	0.000137761	0	0	0	0
18S	1588	A	1720	1888	3608	0.128648	0	0	1241	1003	2244	0.145192	0	0.126833	946	562	1508	0.355578	0.00319199	0.262435	0.129756	0.107159
18S	1589	A	631	640	1271	1.32756	0.295435	0.570558	377	621	998	1.34055	0.272944	0.572995	317	323	640	1.77923	0.292037	0.640548	0.594701	0.0324344
18S	1590	C	490	1085	1575	0.543232	0.0330744	0.352154	432	715	1147	0.636421	0.0658347	0.389117	264	435	699	0.961873	0.113053	0.49064	0.410637	0.0585488
18S	1591	C	233	583	816	1.63487	0.211351	0.620763	197	555	752	1.1888	0.153947	0.543458	110	550	660	0.777677	0	0.437841	0.534021	0.0749753
18S	1592	C	132	524	656	1.70289	0.0964736	0.630381	128	661	789	0.690042	0	0.408605	101	671	772	0.22054	0	0.180883	0.406623	0.183512
18S	1593	C	153	598	751	0.797976	0	0.444147	195	625	820	0.267316	0	0.211134	76	622	698	0.0446988	0	0.042845	0.232709	0.16454
18S	1594	A	153	572	725	0.456688	0	0.313808	205	439	644	0.350646	0	0.259912	89	347	436	0.424816	0	0.298634	0.290785	0.0226923
18S	1595	U	267	625	892	0.0355605	0	0	350	473	823	0.106419	0	0	114	318	432	0.252091	0	0.201708	0.0672361	0.0950862
18S	1596	U	349	381	730	0.169904	0	0.145399	387	483	870	0.196862	0	0	122	352	474	0.0809123	0	0.0750016	0.0734669	0.0593689
18S	1597	C	424	1038	1462	0.456664	0	0	517	366	883	0.223504	0	0	207	503	710	0.31905	0	0	0	0
18S	1598	G	300	321	621	0.652805	0	0.395352	246	129	375	1.19063	0.148725	0.544171	137	195	332	0.70991	0	0.415904	0.451809	0.0658466
18S	1599	U	393	491	884	0.351136	0	0.2601	386	321	707	0.321563	0	0.243581	138	294	432	0.599102	0	0.375191	0.292957	0.0585378
18S	1600	G	268	56	324	3.45244	0.449661	0.77594	189	165	354	2.13962	0.276641	0.682103	82	175	257	2.15034	0.188076	0.683415	0.713819	0.0439295
18S	1601	A	381	237	618	1.80687	0.276516	0.644103	217	221	438	1.99985	0.314832	0.667156	96	208	304	2.20259	0.290429	0.688457	0.666572	0.0181124
18S	1602	U	410	551	961	1.28874	0.168459	0.563334	236	473	709	1.31474	0.186803	0.568332	87	366	453	1.59488	0.27334	0.615149	0.582272	0.0233369
18S	1603	G	1402	638	2040	0.304949	0	0.233774	668	518	1186	0.675868	0.0817738	0.403497	244	644	888	0.617123	0.066164	0.381883	0.339718	0.0754317
18S	1604	G	2231	885	3116	0.00858019	0	0	1539	778	2317	0.00323075	0	0	787	747	1534	0.080181	0	0.074274	0.024758	0.0350131
18S	1605	G	3096	605	3701	0.0687916	0	0	2665	611	3276	0.2063	0	0	1965	1084	3049	0.421814	0	0	0	0
18S	1606	G	2531	422	2953	0.311393	0	0.237514	2380	88	2468	0.193614	0	0.162263	1139	607	1746	0.219519	0	0.180089	0.193289	0.0321073
18S	1607	A	2749	2155	4904	0.203421	0	0	2262	933	3195	0.0487519	0	0	1187	1237	2424	0.0951157	0	0	0	0
18S	1608	U	3139	4258	7397	0.491855	0	0	2793	2599	5392	0.462997	0	0	1264	1602	2866	0.219533	0	0	0	0
18S	1609	C	2304	5261	7565	0.506219	0	0	1486	3784	5270	0.444847	0	0	1029	3070	4099	0.480783	0	0	0	0
18S	1610	G	2846	3829	6675	0.45344	0	0	2651	2873	5524	0.492384	0	0	1240	2249	3489	0.385766	0	0	0	0
18S	1611	G	714	2571	3285	0.118168	0	0.105709	703	3127	3830	0.287485	0	0	618	2183	2801	0.265608	0	0	0.0352363	0.0498316
18S	1612	G	372	2140	2512	0.324079	0	0.244832	426	1253	1679	0.562235	0.0394817	0.360029	701	1283	1984	0.0522418	0	0	0.20162	0.150124
18S	1613	G	248	1179	1427	1.12879	0.172277	0.530424	290	441	731	2.28289	0.371975	0.69568	364	596	960	0.848861	0.151791	0.459385	0.56183	0.0989902
18S	1614	A	294	908	1202	1.13016	0.0831399	0.530758	298	524	822	1.48932	0.156392	0.598576	412	422	834	0.837166	0.0806366	0.455981	0.528438	0.0582375
18S	1615	U	303	897	1200	0.652956	0	0.395222	323	656	979	0.657143	0	0.396796	496	379	875	0.440791	0	0.30618	0.366066	0.0423509
18S	1616	U	311	870	1181	0.240008	0	0.193685	299	927	1226	0.0215974	0	0.0211577	406	363	769	0.265339	0	0.209913	0.141586	0.0854127
18S	1617	G	279	315	594	0.863417	0.103622	0.46377	243	170	413	1.44635	0.057687	0.591812	189	175	364	1.12633	0.0962694	0.53039	0.528657	0.0522874
18S	1618	C	296	393	689	0.267826	0	0.21149	318	300	618	0.260779	0	0.207105	262	141	403	0.451183	0	0.311438	0.243344	0.0481828
18S	1619	A	302	298	600	0.186023	0	0.157067	244	172	416	0.711831	0.0310339	0.416413	218	85	303	0.547807	0.0546142	0.354678	0.309386	0.110616
18S	1620	A	330	166	496	0.254952	0	0.203483	427	180	607	0.073136	0	0.0682562	231	77	308	0.318914	0	0.242395	0.171378	0.0746286
18S	1621	U	414	167	581	0.0670867	0	0	533	279	812	0.262034	0	0	205	86	291	0.243037	0	0.196059	0.0653529	0.0924229
18S	1622	U	495	109	604	0.211221	0	0	635	404	1039	0.491603	0	0	297	89	386	0.136434	0	0	0	0
18S	1623	A	284	123	407	0.144798	0	0.126755	245	230	475	0.148366	0	0.129434	148	116	264	0.536939	0	0.350216	0.202135	0.104715
18S	1624	U	180	51	231	1.48515	0.0290836	0.598649	167	308	475	0.180882	0	0.153449	62	174	236	1.09733	0	0.524257	0.425452	0.194718
18S	1625	U	58	17	75	9.92354	0.449145	0.90955	49	180	229	2.32841	0.110935	0.700471	22	142	164	3.07185	0.276505	0.755536	0.788519	0.0884852	1
18S	1626	C	105	104	209	3.75021	0.210225	0.790275	86	128	214	3.01587	0.0482827	0.751858	37	180	217	2.92701	0.371453	0.746225	0.762786	0.0195732	1
18S	1627	C	219	247	466	1.54828	0.0781061	0.608089	153	378	531	0.772765	0	0.436372	192	95	287	2.58299	0.431377	0.721602	0.588688	0.11725
18S	1628	C	230	267	497	1.78079	0.213191	0.640853	191	231	422	1.51529	0.0275279	0.602998	505	238	743	0.550508	0.0845144	0.355358	0.53307	0.126608
18S	1629	C	325	576	901	0.808266	0.094524	0.447258	269	350	619	1.02719	0.0533637	0.507109	901	944	1845	0.334633	0	0	0.318122	0.22627
18S	1630	A	253	2124	2377	0.286324	0	0	193	794	987	0.41146	0	0.291723	746	865	1611	0.107423	0	0	0.0972409	0.137519
18S	1631	U	467	4123	4590	0.63299	0	0	375	3528	3903	0.677596	0	0	1600	1175	2775	0.449131	0	0	0	0
18S	1632	G	199	2379	2578	0.19	0	0	180	1357	1537	0.0834417	0	0.0770616	1318	1252	2570	0.347305	0	0	0.0256872	0.0363272
18S	1633	A	253	2413	2666	0.206291	0	0	231	1557	1788	0.0463822	0	0	1218	754	1972	0.0758687	0	0	0	0
18S	1634	A	164	1668	1832	0.203522	0	0.169182	157	1332	1489	0.198091	0	0.165432	971	521	1492	0.293674	0	0.227125	0.187246	0.0282403
18S	1635	C	171	3142	3313	0.394843	0	0	139	3210	3349	0.525373	0	0	898	1186	2084	0.104903	0	0	0	0
18S	1636	G	105	1743	1848	0.119392	0	0.106709	132	1518	1650	0.0535433	0	0.0508514	806	931	1737	0.0461194	0	0.0441105	0.0672237	0.0280558
18S	1637	A	174	2246	2420	0.264032	0	0	205	2097	2302	0.323149	0	0	1501	1370	2871	0.451822	0	0	0	0
18S	1638	G	84	1714	1798	0.134698	0	0	95	1179	1274	0.122675	0	0.109347	632	711	1343	0.189319	0	0.159282	0.0895431	0.0665174
18S	1639	G	119	291	410	2.75112	0.477455	0.733889	251	459	710	0.959697	0.144417	0.490069	1034	148	1182	0.256035	0	0.203981	0.47598	0.216563
18S	1640	A	150	485	635	1.13124	0.149311	0.531181	220	774	994	0.280547	0	0.219256	667	672	1339	0.0346849	0	0.0335464	0.261328	0.205325
18S	1641	A	256	793	1049	0.160317	0	0.13828	379	631	1010	0.236367	0	0.191332	681	533	1214	0.152391	0	0.132334	0.153982	0.0265215
18S	1642	U	193	481	674	0.609185	0	0.378916	217	376	593	0.933053	0.0895187	0.483104	342	437	779	0.778561	0.0769672	0.438064	0.433361	0.0426643
18S	1643	U	274	146	420	1.48767	0.191633	0.59859	242	295	537	1.13121	0.142793	0.531245	244	254	498	1.86814	0.322344	0.651797	0.593877	0.0493276
18S	1644	C	484	620	1104	0.201217	0	0	384	364	748	0.522326	0.0491655	0.343412	630	491	1121	0.204466	0	0.169882	0.171098	0.1402
18S	1645	C	520	652	1172	0.263474	0	0	593	470	1063	0.145562	0	0.12717	890	373	1263	0.163608	0	0.140699	0.0892899	0.0633786
18S	1646	C	608	514	1122	0.198199	0	0	864	569	1433	0.119247	0	0	1168	259	1427	0.0725568	0	0.0676926	0.0225642	0.0319106
18S	1647	A	795	456	1251	0.259017	0	0	1655	413	2068	0.362011	0	0	2000	314	2314	0.338263	0	0	0	0
18S	1648	G	346	247	593	0.627703	0.00130104	0.386037	727	173	900	0.690603	0.0109228	0.408763	1106	246	1352	0.313493	0	0.238805	0.344535	0.0753357
18S	1649	U	586	268	854	0.127771	0	0.113413	1145	379	1524	0.019796	0	0.0194242	1684	376	2060	0.0560947	0	0	0.0442791	0.0495241
18S	1650	A	568	171	739	0.347793	0	0.258305	1932	196	2128	0.254611	0	0	2025	144	2169	0.020169	0	0.0197792	0.0926948	0.117382
18S	1651	A	971	352	1323	0.310893	0	0	2316	162	2478	0.347205	0	0	2763	151	2914	0.150856	0	0	0	0
18S	1652	G	547	244	791	0.166554	0	0.142929	1105	96	1201	0.463625	0	0.316945	1251	182	1433	0.947838	0.115256	0.486785	0.315553	0.140382
18S	1653	U	1089	319	1408	0.43174	0	0	2228	206	2434	0.360529	0	0	1781	327	2108	0.34613	0	0.25722	0.0857402	0.121255
18S	1654	G	266	47	313	1.75584	0.214446	0.637871	1086	168	1254	0.261833	0	0.207633	2153	432	2585	0.0817307	0	0.0755825	0.307029	0.240072
18S	1655	C	886	362	1248	0.421101	0	0	1406	281	1687	0.135914	0	0	2266	2040	4306	0.395088	0	0	0	0
18S	1656	G	572	246	818	0.116538	0	0	1517	231	1748	0.232876	0	0	2091	2282	4373	0.424315	0	0	0	0
18S	1657	G	708	117	825	0.193624	0	0	1320	425	1745	0.325162	0	0	3268	2772	6040	0.644325	0	0	0	0
18S	1658	G	229	76	305	1.11946	0.194085	0.528998	630	254	884	0.230132	0	0.187251	378	1628	2006	0.171837	0	0.146702	0.28765	0.17146
18S	1659	U	258	130	388	0.550243	0	0.355529	392	224	616	0.60841	0.077227	0.378649	346	1555	1901	0.125055	0	0.111207	0.281795	0.120993
18S	1660	C	275	93	368	0.543089	0	0.352569	442	53	495	0.69272	0.0830846	0.409723	318	461	779	1.58181	0.228599	0.612979	0.458423	0.11175
18S	1661	A	218	166	384	0.607071	0	0.378361	297	74	371	1.06649	0.130585	0.516759	257	198	455	2.92432	0.359364	0.745595	0.546905	0.15143
18S	1662	U	274	190	464	0.39448	0	0.283324	404	215	619	0.0948566	0	0.0867662	402	226	628	1.35796	0	0.576293	0.315461	0.201136
18S	1663	A	227	126	353	0.969648	0.112594	0.493002	233	161	394	0.565232	0	0.361702	226	143	369	2.33099	0	0.700357	0.518354	0.139413
18S	1664	A	304	188	492	0.544692	0.0749788	0.353086	144	165	309	0.843656	0.0767671	0.458401	426	213	639	0.491476	0	0.329869	0.380452	0.0559277
18S	1665	G	510	138	648	0.3107	0.028089	0.237328	146	122	268	1.0948	0.158756	0.523556	417	298	715	0.278243	0	0.217914	0.326266	0.13973
18S	1666	C	656	340	996	0.0846428	0	0	263	250	513	0.103307	0	0.0937997	577	319	896	0.0591849	0	0.0559367	0.0499121	0.0385298
18S	1667	U	679	680	1359	0.287296	0	0	305	341	646	0.0128284	0	0.0126853	570	405	975	0.100387	0	0.0913139	0.0346664	0.0403892
18S	1668	U	873	841	1714	0.429167	0	0	436	800	1236	0.361951	0	0	674	765	1439	0.175031	0	0	0	0
18S	1669	G	412	475	887	0.256557	0	0.204357	182	254	436	1.47651	0	0.596757	275	371	646	1.26443	0.236992	0.55877	0.453295	0.176707
18S	1670	C	565	956	1521	0.293685	0	0	278	433	711	0.745147	0	0.427326	467	1330	1797	0.141966	0	0	0.142442	0.201443
18S	1671	G	480	837	1317	0.14721	0	0	207	241	448	2.26496	0.340057	0.694191	554	572	1126	0.638726	0.137054	0.389981	0.361391	0.284122
18S	1672	U	457	795	1252	0.140339	0	0	305	608	913	0.650085	0	0.394232	547	1721	2268	0.214573	0	0	0.131411	0.185843
18S	1673	U	451	793	1244	0.160375	0	0	341	1651	1992	0.256286	0	0	608	1665	2273	0.135332	0	0	0	0
18S	1674	G	488	127	615	0.680231	0.0723865	0.405235	304	3179	3483	0.573801	0	0	598	1864	2462	0.157026	0	0	0.135078	0.19103
18S	1675	A	545	308	853	0.0603175	0	0.0569491	372	2837	3209	0.514375	0	0	819	1945	2764	0.22993	0	0	0.018983	0.0268461
18S	1676	U	471	401	872	0.0263205	0	0	395	2020	2415	0.324995	0	0	729	2094	2823	0.226767	0	0	0	0
18S	1677	U	474	645	1119	0.342579	0	0	386	1636	2022	0.212133	0	0	770	2417	3187	0.338122	0	0	0	0
18S	1678	A	12	18	30	24.7337	0.898077	0.962347	3	39	42	39.2152	0.893884	0.975698	19	264	283	7.42101	0.717896	0.881618	0.939888	0.0415618	1
18S	1679	A	234	835	1069	0.413551	0	0	130	535	665	1.30928	0	0.567333	169	2944	3113	0.371523	0	0	0.189111	0.267443
18S	1680	G	43	422	465	0.383667	0	0.277714	70	2684	2754	0.569534	0	0	93	2261	2354	0.18812	0	0	0.0925712	0.130915
18S	1681	U	26	366	392	0.660758	0.0393895	0.398476	53	1287	1340	0.173676	0	0	21	2246	2267	0.227655	0	0	0.132825	0.187843
18S	1682	C	13	488	501	0.277379	0	0.217486	32	256	288	2.46747	0.0273717	0.712316	17	1470	1487	0.116532	0	0.104433	0.344745	0.263978
18S	1683	C	40	493	533	0.213899	0	0.176481	57	194	251	2.35384	0	0.702665	44	1435	1479	0.00611111	0	0.00607807	0.295075	0.296487
18S	1684	C	70	550	620	0.0241546	0	0.023622	90	178	268	1.70925	0	0.631761	100	663	763	0.828461	0.0666342	0.453417	0.3696	0.255248
18S	1685	U	161	543	704	0.0610402	0	0	138	222	360	0.950723	0	0.488063	189	950	1139	0.14925	0	0.129966	0.20601	0.206379
18S	1686	G	106	389	495	0.34935	0	0.25929	91	1475	1566	0.674658	0	0	193	627	820	0.41938	0.0132511	0.295721	0.185004	0.13166
18S	1687	C	184	645	829	0.213226	0	0	93	285	378	0.310701	0	0.237527	323	376	699	0.507016	0.0290761	0.336756	0.191428	0.141292
18S	1688	C	338	602	940	0.274342	0	0	106	106	212	1.20261	0	0.547159	687	264	951	0.0126634	0	0.012518	0.186559	0.255034
18S	1689	C	491	468	959	0.274317	0	0	196	128	324	0.442564	0	0.307446	805	266	1071	0.151783	0	0	0.102482	0.144931
18S	1690	U	440	339	779	0.0497009	0	0	216	195	411	0.180502	0	0.153217	778	284	1062	0.145584	0	0	0.0510725	0.0722274
18S	1691	U	214	243	457	0.671761	0.0990712	0.402354	128	137	265	0.927277	0	0.482073	476	216	692	0.38185	0.0196343	0.276621	0.387016	0.0845737
18S	1692	U	205	287	492	0.571264	0.066023	0.36404	118	122	240	1.2426	0.0369812	0.555116	516	127	643	0.525776	0.0754634	0.344947	0.421368	0.0948951
18S	1693	G	176	489	665	0.125926	0	0.111991	141	213	354	0.348513	0	0.258984	437	231	668	0.476599	0.0390312	0.323095	0.231357	0.0883689
18S	1694	U	294	757	1051	0.343431	0	0	272	467	739	0.389685	0	0	752	694	1446	0.374023	0	0	0	0
18S	1695	A	203	532	735	0.0285024	0	0	168	501	669	0.280597	0	0	343	476	819	0.173916	0	0.148304	0.0494348	0.0699113
18S	1696	C	253	760	1013	0.345935	0	0	235	609	844	0.455253	0	0	450	1013	1463	0.430601	0	0	0	0
18S	1697	A	136	274	410	0.672858	0	0.402806	130	318	448	0.0699579	0	0.0655202	136	704	840	0.00722685	0	0	0.156109	0.17648
18S	1698	C	353	608	961	0.317833	0	0	444	334	778	0.442833	0	0	241	1123	1364	0.474839	0	0	0	0
18S	1699	A	162	192	354	1.55934	0	0.609946	84	221	305	0.657262	0	0.397379	63	610	673	0.101632	0	0.0923803	0.366568	0.212416
18S	1700	C	265	302	567	0.739652	0	0.425603	148	194	342	0.472465	0	0.321503	42	588	630	0.0759289	0	0.0706746	0.272594	0.148969
18S	1701	C	557	198	755	0.40876	0	0.290428	213	181	394	0.214543	0	0.177014	49	504	553	0.0625953	0	0.0590081	0.175483	0.0944831
18S	1702	G	583	79	662	0.91887	0	0.479237	174	58	232	1.12151	0.0948748	0.529709	57	70	127	3.47318	0.478151	0.777804	0.595583	0.130487
18S	1703	C	29	2	31	47.6757	0.94134	0.980085	9	15	24	19.7564	0.873381	0.95366	1	23	24	19.3644	0.854891	0.952766	0.96217	0.0126728	1
18S	1704	C	1209	104	1313	0.339219	0	0.25344	329	71	400	0.325326	0	0.245931	87	134	221	1.20475	0	0.547554	0.348975	0.14045
18S	1705	C	3806	123	3929	0.538188	0	0	811	131	942	0.457276	0	0	211	248	459	0.0399517	0	0.0384973	0.0128324	0.0181478
18S	1706	G	1901	118	2019	0.16319	0	0.140355	621	67	688	0.12427	0	0	297	50	347	0.538953	0	0.350863	0.163739	0.14419
18S	1707	U	1736	179	1915	0.377175	0	0.27398	410	129	539	0.244177	0	0.196548	257	207	464	0.267455	0	0.211376	0.227301	0.033557
18S	1708	C	2398	700	3098	0.128507	0	0	417	215	632	0.120028	0	0.107317	187	181	368	0.875881	0.116791	0.467593	0.191636	0.199988
18S	1709	G	2888	155	3043	0.0747664	0	0	572	112	684	0.086618	0	0.0798206	488	67	555	0.35062	0	0.259945	0.113255	0.108724
18S	1710	C	4304	167	4471	0.390094	0	0	1018	121	1139	0.353645	0	0	824	287	1111	0.304307	0	0	0	0
18S	1711	U	4541	210	4751	0.446825	0	0	899	132	1031	0.26741	0	0	719	754	1473	0.45992	0	0	0	0
18S	1712	A	3227	142	3369	0.255064	0	0	745	174	919	0.208829	0	0	310	685	995	0.141321	0	0	0	0
18S	1713	C	2946	207	3153	0.267005	0	0	666	128	794	0.109294	0	0	399	810	1209	0.320275	0	0	0	0
18S	1714	U	1822	250	2072	0.0572761	0	0.054198	611	181	792	0.143898	0	0	312	1067	1379	0.441707	0	0	0.018066	0.0255492
18S	1715	A	757	155	912	1.23055	0.249488	0.55195	446	110	556	0.227947	0	0.185905	227	401	628	0.298993	0	0.230455	0.32277	0.163072
18S	1716	C	726	164	890	0.972777	0.118597	0.493381	489	132	621	0.0392104	0	0.0377894	348	431	779	0.0444017	0	0	0.177057	0.224206
18S	1717	C	612	204	816	0.80325	0	0.445748	387	103	490	0.256212	0	0.204287	264	526	790	0.151173	0	0	0.216679	0.182187
18S	1718	G	304	73	377	2.42731	0.291738	0.708773	251	46	297	1.09314	0.239189	0.523087	120	60	180	2.6857	0.445951	0.729775	0.653878	0.0928798
18S	1719	A	326	129	455	1.87378	0	0.652524	269	67	336	0.92186	0.150737	0.480412	175	53	228	1.92077	0.186675	0.658609	0.597182	0.0826059
18S	1720	U	343	304	647	1.35039	0	0.574917	283	147	430	0.671333	0.0341177	0.402234	188	59	247	1.90399	0.0945476	0.656558	0.544569	0.106022
18S	1721	U	622	482	1104	0.510578	0	0.338204	469	261	730	0.0228758	0	0.0223942	285	44	329	1.30808	0.102313	0.567485	0.309361	0.223465
18S	1722	G	685	180	865	1.40715	0.164878	0.584851	486	130	616	0.394507	0	0.28323	372	73	445	1.00005	0.0940258	0.500574	0.456218	0.127068
18S	1723	G	1195	169	1364	0.78083	0.093665	0.438645	569	112	681	0.411893	0.0360443	0.292034	522	131	653	0.558308	0.0452216	0.35863	0.363103	0.0599369
18S	1724	A	1529	337	1866	0.522805	0.0710032	0.343438	744	204	948	0.121168	0	0.108175	660	133	793	0.457837	0.0855744	0.314324	0.255312	0.104718
18S	1725	U	3031	1162	4193	0.223581	0	0	1017	380	1397	0.158353	0	0	1368	218	1586	0.19736	0	0	0	0
18S	1726	G	5085	1414	6499	0.462986	0	0	1665	302	1967	0.39244	0	0	1969	192	2161	0.372053	0	0	0	0
18S	1727	G	1993	1356	3349	0.281327	0	0.21961	897	326	1223	0.120325	0	0.10748	1346	337	1683	0.0839799	0	0	0.10903	0.0896621
18S	1728	U	2406	2688	5094	0.158676	0	0	1101	447	1548	0.114389	0	0	1653	623	2276	0.325248	0	0	0	0
18S	1729	U	2157	2443	4600	0.00342921	0	0	967	669	1636	0.125209	0	0	1687	451	2138	0.264449	0	0	0	0
18S	1730	U	2517	2666	5183	0.103408	0	0	1135	636	1771	0.17426	0	0	1451	427	1878	0.157874	0	0	0	0
18S	1731	A	2808	5603	8411	0.502047	0	0	1419	733	2152	0.351948	0	0	1873	339	2212	0.339097	0	0	0	0
18S	1732	G	997	4129	5126	0.163982	0	0	559	275	834	0.807452	0.168641	0.447031	1106	237	1343	0.0720569	0	0.0672604	0.17143	0.196804
18S	1733	U	990	3986	4976	0.232581	0	0	745	644	1389	0.00446843	0	0.00445174	1057	355	1412	0.0806715	0	0	0.00148391	0.00209857
18S	1734	G	1004	782	1786	1.18396	0.195841	0.542255	432	523	955	0.53252	0.073395	0.347717	450	285	735	0.790293	0.128479	0.441767	0.443913	0.0794341
18S	1735	A	1479	2132	3611	0.0832995	0	0	623	1076	1699	0.170647	0	0	372	321	693	0.808165	0.0739859	0.44731	0.149103	0.210864
18S	1736	G	904	2173	3077	0.00794166	0	0.00788163	474	1049	1523	0.0116215	0	0	323	393	716	0.782938	0.00239996	0.439472	0.149118	0.205337
18S	1737	G	434	655	1089	1.81689	0.259101	0.645209	343	418	761	1.22103	0.225208	0.550083	152	142	294	3.58026	0.48481	0.782251	0.659181	0.0952958
18S	1738	C	698	717	1415	0.826036	0.0528408	0.452541	775	401	1176	0.430076	0.024465	0.300915	398	316	714	0.802207	0.0644092	0.44547	0.399642	0.06987
18S	1739	C	601	327	928	1.62922	0.239278	0.619913	1172	314	1486	0.180004	0	0.152633	716	437	1153	0.108261	0	0.097762	0.290102	0.234284
18S	1740	C	1397	730	2127	0.0669121	0	0.0627433	1569	285	1854	0.0398203	0	0	1731	189	1920	0.359749	0	0	0.0209144	0.0295775
18S	1741	U	1662	365	2027	0.273345	0	0.21475	1913	326	2239	0.17687	0	0	1723	176	1899	0.319327	0	0	0.0715834	0.101234
18S	1742	C	2141	1214	3355	0.251808	0	0	2059	877	2936	0.390841	0	0	2646	281	2927	0.596748	0	0	0	0
18S	1743	G	2210	1232	3442	0.271843	0	0	2247	818	3065	0.432946	0	0	1669	232	1901	0.33935	0	0	0	0
18S	1744	G	1204	473	1677	0.694193	0	0.409893	1401	379	1780	0.0411504	0	0.0395453	698	247	945	0.509302	0	0.337679	0.262372	0.160297
18S	1745	A	1121	837	1958	0.454115	0	0.312406	1034	597	1631	0.0919186	0	0.0842281	700	199	899	0.653012	0	0.39531	0.263981	0.131534
18S	1746	U	801	3178	3979	0.338903	0	0	650	844	1494	0.132308	0	0.116917	604	376	980	0.565659	0	0.361527	0.159481	0.15063
18S	1747	C	576	5767	6343	0.641994	0	0	530	1471	2001	0.232773	0	0	297	720	1017	0.577701	0	0.366395	0.122132	0.17272
18S	1748	G	202	3027	3229	0.237492	0	0	161	1313	1474	0.0268475	0	0	98	436	534	2.05279	0.20419	0.672843	0.224281	0.317181
18S	1749	G	112	1149	1261	0.918357	0.0109464	0.478918	116	583	699	0.917286	0.16155	0.478786	57	293	350	3.56138	0.423454	0.781256	0.579654	0.142555
18S	1750	C	176	2044	2220	0.072725	0	0	207	545	752	0.582072	0.0736351	0.368226	99	2332	2431	0.431355	0	0	0.122742	0.173584
18S	1751	C	173	877	1050	0.943229	0.0510458	0.48563	153	456	609	0.881985	0.145971	0.469055	93	2505	2598	0.457706	0	0	0.318228	0.225123
18S	1752	C	216	545	761	1.59089	0.143263	0.614343	288	586	874	0.246032	0	0.197633	231	2484	2715	0.461352	0	0	0.270659	0.256065
18S	1753	C	748	415	1163	0.517535	0	0.34123	610	884	1494	0.333965	0	0	408	2838	3246	0.570267	0	0	0.113743	0.160857
18S	1754	G	491	350	841	0.831816	0.0593499	0.454388	311	359	670	0.537142	0.0477721	0.349781	448	236	684	1.3831	0.0629506	0.580734	0.461634	0.0944252
18S	1755	C	499	438	937	0.555923	0.0365668	0.35754	263	558	821	0.2093	0	0.173249	396	397	793	0.984691	0.0142341	0.496458	0.342416	0.132382
18S	1756	C	565	775	1340	0.0928826	0	0.0850467	570	669	1239	0.200806	0	0	462	543	1005	0.535001	0	0.348761	0.144602	0.148478
18S	1757	G	868	506	1374	0.111523	0	0.100399	695	460	1155	0.12177	0	0	578	245	823	0.861435	0	0.463082	0.187827	0.198904
18S	1758	G	1256	1174	2430	0.368024	0	0	1006	324	1330	0.244954	0	0	1698	151	1849	0.26436	0	0	0	0
18S	1759	G	933	1545	2478	0.32631	0	0	728	368	1096	0.0392586	0	0	965	215	1180	0.208044	0	0.172336	0.0574455	0.0812402
18S	1760	G	492	1167	1659	0.0936814	0	0.0857041	545	204	749	0.437096	0.0495413	0.304435	623	133	756	0.910788	0.123602	0.476986	0.289042	0.16011
18S	1761	U	486	877	1363	0.424568	0.011682	0.298186	463	412	875	0.299493	0	0.230672	755	124	879	0.850745	0.142815	0.459959	0.329606	0.0962068
18S	1762	C	666	857	1523	0.287824	0	0.223611	564	755	1319	0.142374	0	0	1257	185	1442	0.170324	0	0.145622	0.123078	0.0926701
18S	1763	G	552	1926	2478	0.226749	0	0	447	393	840	0.564183	0.0322852	0.360963	844	1822	2666	0.34629	0	0	0.120321	0.17016
18S	1764	G	578	1836	2414	0.186101	0	0	364	454	818	0.712386	0.102061	0.416316	823	1019	1842	0.0754868	0	0.0702239	0.16218	0.181974
18S	1765	C	974	1534	2508	0.251641	0	0	539	904	1443	0.0369421	0	0	1554	800	2354	0.167667	0	0	0	0
18S	1766	C	857	613	1470	0.307342	0	0.235211	480	734	1214	0.240814	0	0.194206	1391	557	1948	0.0680577	0	0.0637516	0.16439	0.0731044
18S	1767	C	1177	1002	2179	0.179939	0	0	800	1213	2013	0.259759	0	0	2533	756	3289	0.396258	0	0	0	0
18S	1768	A	486	769	1255	0.469073	0.024286	0.319472	255	1189	1444	0.108627	0	0.0980449	993	711	1704	0.271659	0	0.213724	0.210414	0.0904274
18S	1769	C	316	2006	2322	0.2839	0	0	395	2842	3237	0.568938	0	0	1728	1579	3307	0.41759	0	0	0	0
18S	1770	G	323	1743	2066	0.23508	0	0	261	1619	1880	0.1858	0	0	649	1523	2172	0.121399	0	0	0	0
18S	1771	G	132	945	1077	0.463513	0.0931015	0.316913	241	1145	1386	0.10854	0	0.097976	661	717	1378	0.353872	0	0.261518	0.225469	0.0929445
18S	1772	C	178	1150	1328	0.110208	0	0.0993354	164	1507	1671	0.14051	0	0	771	931	1702	0.00577412	0	0	0.0331118	0.0468271
18S	1773	C	277	811	1088	0.390164	0.0189281	0.280846	172	1009	1181	0.207473	0	0.171945	822	684	1506	0.0704416	0	0.065847	0.172879	0.0877755
18S	1774	C	370	681	1051	0.451901	0.0293236	0.311452	162	831	993	0.351174	0	0.260096	328	692	1020	0.460202	0.0358519	0.315375	0.295641	0.0251849
18S	1775	U	551	724	1275	0.312304	0	0.238124	162	875	1037	0.255192	0	0.203465	341	823	1164	0.232093	0	0.188505	0.210031	0.0207822
18S	1776	G	722	562	1284	0.337371	0	0.252411	182	520	702	0.738154	0.156645	0.425025	261	695	956	0.414931	0.0422568	0.293468	0.323635	0.0736268
18S	1777	G	483	633	1116	0.774018	0.116624	0.436528	219	473	692	0.83468	0.139005	0.455304	418	327	745	0.919943	0.173488	0.479486	0.457106	0.0175838
18S	1778	C	734	1132	1866	0.108802	0	0.0981731	372	869	1241	0.00273752	0	0	676	603	1279	0.0856684	0	0.0789653	0.0590461	0.0424819
18S	1779	G	1453	690	2143	0.0203514	0	0.0199546	629	487	1116	0.135492	0	0.119419	995	458	1453	0.0277243	0	0	0.0464577	0.0522303
18S	1780	G	1951	470	2421	0.00595009	0	0	680	408	1088	0.256474	0	0.204271	686	363	1049	0.540021	0.0307996	0.350875	0.185049	0.143888
18S	1781	A	3017	1144	4161	0.446556	0	0	892	820	1712	0.206863	0	0	1164	746	1910	0.158335	0	0	0	0
18S	1782	G	1642	471	2113	0.321371	0	0.243297	776	586	1362	0.145928	0	0.127426	1036	660	1696	0.0819354	0	0.0757717	0.148832	0.0700468
18S	1783	C	4316	772	5088	0.487754	0	0	1983	718	2701	0.425368	0	0	1546	1488	3034	0.398228	0	0	0	0
18S	1784	G	1681	510	2191	0.462024	0	0.316115	841	573	1414	0.30194	0	0.232041	525	595	1120	0.980355	0.1292	0.495263	0.347806	0.109772
18S	1785	C	1056	909	1965	0.74727	0.0527375	0.427803	537	685	1222	0.597029	0.0551176	0.374029	463	1336	1799	0.283531	0	0.220995	0.340942	0.0876108
18S	1786	U	2527	1291	3818	0.0893748	0	0	1187	988	2175	0.107205	0	0	1164	2315	3479	0.361868	0	0	0	0
18S	1787	G	881	277	1158	2.45539	0.453734	0.710775	894	356	1250	0.705524	0.123677	0.413864	426	1055	1481	0.714148	0.0723993	0.416784	0.513808	0.139282
18S	1788	A	4437	483	4920	0.185398	0	0	2754	457	3211	0.374862	0	0	1439	2308	3747	0.368279	0	0	0	0
18S	1789	G	3042	365	3407	0.396749	0	0.284112	2050	479	2529	0.127532	0	0	1373	1047	2420	0.076456	0	0.0710529	0.118388	0.120721
18S	1790	A	5316	256	5572	0.14776	0	0	2248	309	2557	0.134828	0	0	1498	1396	2894	0.138783	0	0	0	0
18S	1791	A	4687	284	4971	0.0574551	0	0.0543437	1651	454	2105	0.134383	0	0.118513	1112	2176	3288	0.253545	0	0	0.057619	0.0484383
18S	1792	G	5687	117	5804	0.00681788	0	0	1755	404	2159	0.188621	0	0.158751	1226	969	2195	0.176017	0	0.14973	0.102827	0.0728029
18S	1793	A	4650	108	4758	0.299909	0	0.230753	1620	224	1844	0.443686	0.0553886	0.307444	1196	614	1810	0.384932	0	0.278054	0.272083	0.0315924
18S	1794	C	8279	1608	9887	0.402234	0	0	2482	426	2908	0.105634	0	0	1850	1188	3038	0.238679	0	0	0	0
18S	1795	G	8223	1036	9259	0.354358	0	0	2703	322	3025	0.176867	0	0	2131	740	2871	0.261463	0	0	0	0
18S	1796	G	4374	728	5102	0.262665	0	0.208056	2097	210	2307	0.0915319	0	0.0838896	1122	513	1635	0.292359	0	0.226328	0.172758	0.0632807
18S	1797	U	5420	807	6227	0.00917362	0	0	3078	227	3305	0.293571	0	0	1153	344	1497	0.308856	0	0.236095	0.0786982	0.111296
18S	1798	C	9123	376	9499	0.43035	0	0	3962	246	4208	0.506172	0	0	2012	529	2541	0.367851	0	0	0	0
18S	1799	G	4848	464	5312	0.0226969	0	0.0221973	2249	207	2456	0.144829	0	0	1330	489	1819	0.157888	0	0	0.00739911	0.0104639
18S	1800	A	3756	555	4311	0.179071	0	0.151905	1576	140	1716	0.157432	0	0.136087	1028	245	1273	0.127228	0	0.112947	0.133646	0.0159978
18S	1801	A	3053	646	3699	0.22336	0	0.18262	749	140	889	1.06091	0.143571	0.515059	539	176	715	0.795469	0.103644	0.443387	0.380355	0.142849
18S	1802	C	3183	664	3847	0.0370322	0	0.0357188	1167	238	1405	0.126545	0	0.112401	682	220	902	0.216033	0	0.177816	0.108645	0.0580716
18S	1803	U	3804	715	4519	0.198469	0	0	1270	248	1518	0.0794309	0	0	839	204	1043	0.0485313	0	0	0	0
18S	1804	U	390	84	474	6.90861	0.687447	0.873788	87	51	138	8.9482	0.692635	0.90013	115	53	168	5.10066	0.610222	0.836895	0.870271	0.0259352	1
18S	1805	G	978	523	1501	1.19203	0.21138	0.543966	326	281	607	0.848995	0.0392121	0.459574	376	388	764	0.1339	0	0.118224	0.373922	0.184059
18S	1806	A	881	772	1653	1.05273	0.13789	0.512996	288	266	554	1.05808	0.0688882	0.51456	319	259	578	0.570063	0.000518355	0.363483	0.46368	0.0708527
18S	1807	C	493	2812	3305	0.0482994	0	0.0460873	137	577	714	0.746138	0	0.42765	211	383	594	0.822017	0	0.451574	0.308437	0.185766
18S	1808	U	542	3166	3708	0.0130074	0	0	197	1447	1644	0.225674	0	0	251	743	994	0.203674	0	0.169352	0.0564505	0.0798331
18S	1809	A	515	2996	3511	0.121608	0	0.108451	146	830	976	0.594348	0	0.373024	251	730	981	0.381636	0	0.276424	0.252633	0.109314
18S	1810	U	564	2577	3141	0.362957	0	0.266363	142	1359	1501	0.125374	0	0.111472	118	975	1093	0.430632	0	0.301201	0.226345	0.0824633
18S	1811	C	362	4110	4472	0.0152098	0	0.0149852	157	853	1010	1.02679	0.213063	0.506857	123	968	1091	0.628643	0.083753	0.386209	0.302684	0.209311
18S	1812	U	299	6910	7209	0.360435	0	0	185	2454	2639	0.191343	0	0	137	1929	2066	0.110477	0	0	0	0
18S	1813	A	352	6931	7283	0.279244	0	0	157	3149	3306	0.282552	0	0	175	3754	3929	0.529828	0	0	0	0
18S	1814	G	418	4874	5292	0.0790352	0	0.073259	223	1939	2162	0.238337	0	0.192537	182	2236	2418	0.117257	0	0	0.0885987	0.0793478
18S	1815	A	679	4595	5274	0.12954	0	0.114703	263	3499	3762	0.295851	0	0	251	1999	2250	0.00579496	0	0	0.0382343	0.0540715
18S	1816	G	1490	4691	6181	0.0354254	0	0	793	2318	3111	0.0961975	0	0	1030	2256	3286	0.345039	0	0	0	0
18S	1817	G	1011	3268	4279	0.470675	0.0116591	0.320091	474	3043	3517	0.213603	0	0	696	1301	1997	0.158609	0	0.136955	0.152349	0.131129
18S	1818	A	1365	4276	5641	0.0983694	0	0.0895739	426	2889	3315	0.162696	0	0	872	997	1869	0.258752	0	0.20565	0.0984079	0.0841883
18S	1819	A	2509	9083	11592	0.529898	0	0	1010	3153	4163	0.384777	0	0	1991	1064	3055	0.268866	0	0	0	0
18S	1820	G	1175	4267	5442	0.0981301	0	0.0893761	465	1448	1913	0.370161	0	0.270262	842	660	1502	0.563998	0.0982342	0.360766	0.240135	0.112824
18S	1821	U	1359	5255	6614	0.141223	0	0	538	2470	3008	0.215679	0	0	1078	917	1995	0.17343	0	0.147861	0.0492869	0.0697022
18S	1822	A	1264	2911	4175	0.417276	0.0101779	0.294471	422	1125	1547	0.540583	0.0819257	0.351042	1028	529	1557	0.635594	0.100992	0.388754	0.344756	0.0387467
18S	1823	A	1464	3053	4517	0.264608	0	0.209278	438	832	1270	0.757724	0.103235	0.431275	1291	496	1787	0.412634	0.0285125	0.292218	0.310924	0.0915902
18S	1824	A	2096	3125	5221	0.0695476	0	0.0650369	592	809	1401	0.484554	0	0.326554	1917	430	2347	0.135255	0	0.119185	0.170259	0.112707
18S	1825	A	2818	3313	6131	0.155603	0	0	944	870	1814	0.0567003	0	0.0536859	2744	481	3225	0.164927	0	0	0.0178953	0.0253078
18S	1826	G	2399	2076	4475	0.0643283	0	0.0604529	882	382	1264	0.46939	0.0212186	0.319617	2815	284	3099	0.11133	0	0	0.12669	0.138635
18S	1827	U	2642	1350	3992	0.17952	0	0.15223	1099	643	1742	0.0841206	0	0.0776345	2762	577	3339	0.107472	0	0	0.0766214	0.0621516
18S	1828	C	3060	3375	6435	0.354943	0	0	1586	1406	2992	0.41734	0	0	3940	726	4666	0.368183	0	0	0	0
18S	1829	G	762	3875	4637	0.0804442	0	0	561	623	1184	0.784913	0.0987963	0.439957	1560	530	2090	0.624624	0.066444	0.384586	0.274848	0.195657
18S	1830	U	1033	3903	4936	0.165798	0	0	862	1158	2020	0.0957007	0	0.0873815	2411	1934	4345	0.243734	0	0	0.0291272	0.041192
18S	1831	A	841	861	1702	1.51266	0.321848	0.602156	768	971	1739	0.377082	0.00432602	0.273941	1933	674	2607	0.3356	0	0.251345	0.375814	0.160313
18S	1832	A	1079	604	1683	1.41921	0.280159	0.586787	1229	662	1891	0.351404	0.0229494	0.26013	1885	443	2328	0.502443	0.032531	0.334513	0.39381	0.139793
18S	1833	C	2973	1982	4955	0.28286	0	0	2528	739	3267	0.221505	0	0	4555	473	5028	0.378611	0	0	0	0
18S	1834	A	2137	636	2773	0.324934	0	0.245312	1916	408	2324	0.164593	0	0.141383	2870	320	3190	0.00416449	0	0.00414851	0.130281	0.0987671
18S	1835	A	3691	585	4276	0.233536	0	0	3436	427	3863	0.351452	0	0	3327	409	3736	0.221972	0	0	0	0
18S	1836	G	4026	626	4652	0.325143	0	0	3679	276	3955	0.369259	0	0	3446	822	4268	0.364977	0	0	0	0
18S	1837	G	2032	1078	3110	0.0109325	0	0.0108177	2307	542	2849	0.122339	0	0	1617	365	1982	0.35922	0	0.264382	0.0917333	0.122161
18S	1838	U	2453	890	3343	0.0657164	0	0	2847	753	3600	0.367253	0	0	2306	515	2821	0.137566	0	0	0	0
18S	1839	U	1466	906	2372	0.414173	0.036499	0.29296	1498	906	2404	0.0636359	0	0	1392	581	1973	0.1996	0	0.166459	0.15314	0.119971
18S	1840	U	1452	686	2138	0.563997	0.0849038	0.36072	820	611	1431	0.4607	0.0457749	0.315548	617	725	1342	0.594258	0.105232	0.372923	0.34973	0.024679
18S	1841	C	1495	1256	2751	0.168544	0	0.144279	1182	430	1612	0.13188	0	0.116578	491	727	1218	0.592407	0.0451478	0.372212	0.211023	0.114537
18S	1842	C	1839	1532	3371	0.104419	0	0	754	289	1043	0.525064	0.0172682	0.344506	530	718	1248	0.401726	0	0.286758	0.210421	0.150646
18S	1843	G	637	1586	2223	0.328872	0	0.247566	176	341	517	1.63876	0.247151	0.621489	281	869	1150	0.39219	0.0109109	0.281883	0.383646	0.168763
18S	1844	U	770	2121	2891	0.0507876	0	0	250	639	889	0.246654	0	0.198031	363	1538	1901	0.222795	0	0	0.0660105	0.0933529
18S	1845	A	1231	3957	5188	0.559209	0	0	384	790	1174	0.285995	0	0	515	1202	1717	0.18592	0	0	0	0
18S	1846	G	900	3745	4645	0.534488	0	0	236	472	708	0.0511675	0	0.0487423	404	1030	1434	0.00331398	0	0.00330533	0.0173492	0.0222392
18S	1847	G	178	1376	1554	0.487431	0	0.327842	89	277	366	0.913624	0.123105	0.478112	136	673	809	1.02141	0.170705	0.505605	0.437186	0.0781288
18S	1848	U	173	1639	1812	0.138199	0	0.121478	68	570	638	0.0434011	0	0	96	1348	1444	0.223399	0	0.182708	0.101396	0.0759301
18S	1849	G	60	660	720	1.63316	0.182489	0.620556	24	448	472	0.228823	0	0.186534	19	1789	1808	0.014219	0	0	0.26903	0.25997
18S	1850	A	45	627	672	1.5174	0.090906	0.603121	22	285	307	0.939502	0.104081	0.485216	15	1512	1527	0.257621	0	0.204954	0.431097	0.166995
18S	1851	A	13	373	386	2.88961	0.204175	0.743398	7	196	203	1.96253	0.319416	0.663548	6	995	1001	0.97332	0.0439715	0.493489	0.633479	0.104217
18S	1852	C	4	687	691	0.668545	0	0.401023	8	479	487	0.11612	0	0.104231	0	2202	2202	0.149236	0	0	0.168418	0.169892
18S	1853	C	6	1082	1088	0.163871	0	0	7	592	599	0.101056	0	0	6	3493	3499	0.495337	0	0	0	0
18S	1854	U	0	1730	1730	0.444919	0	0	0	970	970	0.38747	0	0	0	4319	4319	0.569841	0	0	0	0
18S	1855	G	0	603	603	1.24551	0	0.555076	0	388	388	1.13211	0	0.531621	0	1147	1147	1.0418	0	0.510454	0.532384	0.0182249
18S	1856	C	0	768	768	1.00176	0	0.500766	0	703	703	0.317535	0	0.241267	0	2106	2106	0.0980857	0	0.0893629	0.277132	0.169858
18S	1857	G	0	726	726	1.28926	0	0.563515	0	849	849	0.235386	0	0.190718	0	638	638	2.92334	0.346575	0.745412	0.499882	0.23088
18S	1858	G	0	384	384	3.96646	0.364584	0.799067	0	464	464	1.74076	0.271394	0.635637	0	1327	1327	0.878138	0.00278755	0.467745	0.63415	0.135266
18S	1859	A	0	1232	1232	0.686086	0	0.407106	0	559	559	1.72129	0.323319	0.632943	0	1496	1496	0.694611	0	0.410056	0.483368	0.105772
18S	1860	A	0	3857	3857	0.486274	0	0	0	1934	1934	0.21091	0	0	0	4358	4358	0.509505	0	0	0	0
18S	1861	G	0	5994	5994	0.682337	0	0	0	3209	3209	0.503354	0	0	0	3865	3865	0.459752	0	0	0	0
18S	1862	G	0	2820	2820	0.131076	0	0	0	1979	1979	0.0115264	0	0.0114007	0	3353	3353	0.355178	0	0	0.00380024	0.00537435
18S	1863	A	0	879	879	2.01918	0.0295923	0.669036	0	1705	1705	0.219793	0	0.180275	0	1625	1625	0.362567	0	0.266211	0.371841	0.213057
18S	1864	U	0	2182	2182	0	0	0	0	2224	2224	0	0	0	0	1863	1863	0	0	0	0	0
18S	1865	C	0	3227	3227	0	0	0	0	3659	3659	0	0	0	0	2637	2637	0	0	0	0	0
18S	1866	A	0	2414	2414	0	0	0	0	1522	1522	0	0	0	0	1284	1284	0	0	0	0	0
18S	1867	U	0	3046	3046	0	0	0	0	3107	3107	0	0	0	0	1633	1633	0	0	0	0	0
18S	1868	U	0	3142	3142	0	0	0	0	3741	3741	0	0	0	0	1634	1634	0	0	0	0	0
18S	1869	A	0	224	224	0	0	0	0	114	114	0	0	0	0	127	127	0	0	0	0	0
28S	1	C	4731	0	4731	0	0	0	1572	0	1572	0	0	0	2279	0	2279	0	0	0	0	0
28S	2	G	1502	0	1502	0	0	0	866	0	866	0	0	0	1293	0	1293	0	0	0	0	0
28S	3	C	1922	0	1922	0	0	0	742	0	742	0	0	0	1626	0	1626	0	0	0	0	0
28S	4	G	1424	0	1424	0	0	0	371	0	371	0	0	0	882	0	882	0	0	0	0	0
28S	5	A	812	0	812	0	0	0	225	0	225	0	0	0	394	0	394	0	0	0	0	0
28S	6	C	271	0	271	0	0	0	209	0	209	0	0	0	342	0	342	0	0	0	0	0
28S	7	C	413	0	413	1.4952	0	0.599811	282	0	282	0.947742	0	0.487469	516	0	516	1.18251	0.0366828	0.542292	0.543191	0.0458674
28S	8	U	452	0	452	1.03507	0	0.50917	349	0	349	0.670349	0	0.40201	605	0	605	1.08781	0	0.521441	0.47754	0.0536421
28S	9	C	487	0	487	1.22218	0	0.550498	382	0	382	0.790891	0	0.442263	636	0	636	1.45043	0.115314	0.592287	0.52835	0.0632177
28S	10	A	691	0	691	0.778854	0	0.438196	586	0	586	0.343044	0	0.255747	1351	0	1351	0.320053	0	0.24259	0.312178	0.0892701
28S	11	G	444	0	444	2.24652	0.262808	0.692457	563	0	563	0.647833	0.0248595	0.393566	1541	0	1541	0.351347	0	0.260123	0.448715	0.180756
28S	12	A	221	0	221	7.78298	0.68211	0.886598	459	0	459	1.71935	0.232101	0.632771	1506	0	1506	0.801069	0.0629358	0.444938	0.654769	0.180977
28S	13	U	1297	0	1297	0.800745	0.123135	0.444865	1175	0	1175	0.22398	0	0.18312	2900	0	2900	0.105477	0	0.0954429	0.241143	0.148434
28S	14	C	3367	0	3367	0.146892	0	0	2157	0	2157	0.167017	0	0	4241	0	4241	0.059089	0	0	0	0
28S	15	A	4246	16	4262	0.200962	0	0	2122	11	2133	0.0530563	0	0.0504056	5119	3	5122	0.0779621	0	0	0.0168019	0.0237614
28S	16	G	3683	41	3724	0.118917	0	0.106304	1960	24	1984	0.334615	0	0.250815	4543	27	4570	0.227718	0	0.185514	0.180878	0.0590872
28S	17	A	2578	112	2690	0.880441	0.119288	0.468302	1395	176	1571	0.988875	0.159262	0.497362	3363	113	3476	0.912028	0.184329	0.477067	0.480911	0.012171
28S	18	C	3753	3100	6853	0.236352	0	0	1698	2664	4362	0.293221	0	0	5176	3124	8300	0.197925	0	0	0	0
28S	19	G	1024	4693	5717	0.0177723	0	0.017465	521	2504	3025	0.145818	0	0.127298	1360	6428	7788	0.0915693	0	0	0.0482542	0.0563451
28S	20	U	1159	8850	10009	0.447253	0	0	619	5927	6546	0.511269	0	0	1476	11117	12593	0.46544	0	0	0	0
28S	21	G	1068	5598	6666	0.107465	0	0	659	4871	5530	0.393097	0	0	1342	8447	9789	0.274806	0	0	0	0
28S	22	G	1444	6494	7938	0.263786	0	0	1230	2871	4101	0.106902	0	0	1413	8027	9440	0.246515	0	0	0	0
28S	23	C	1385	7781	9166	0.385556	0	0	1195	3741	4936	0.285097	0	0	1879	9416	11295	0.416393	0	0	0	0
28S	24	G	1437	5136	6573	0.112832	0	0	1103	1025	2128	0.798774	0.116424	0.444182	1586	3268	4854	0.438036	0.0502319	0.304651	0.249611	0.185466
28S	25	A	1140	2347	3487	0.680845	0.13316	0.40513	735	1110	1845	1.01047	0.148479	0.502739	1094	1375	2469	1.71911	0.332062	0.632327	0.513399	0.0930583
28S	26	C	1303	832	2135	1.66361	0.338046	0.624679	883	1252	2135	0.657824	0.0178269	0.396912	1633	2266	3899	0.539704	0	0.350583	0.457391	0.119793
28S	27	C	1771	1215	2986	0.703776	0.0777177	0.413149	1546	992	2538	0.257818	0	0.205037	2248	2458	4706	0.106149	0	0.0959813	0.238056	0.131572
28S	28	C	4316	1516	5832	0.22483	0	0	4166	1411	5577	0.530473	0	0	4800	1777	6577	0.322271	0	0	0	0
28S	29	G	2305	2240	4545	0.0357775	0	0	1886	718	2604	0.0931499	0	0.0852423	1616	1170	2786	0.597345	0.0138585	0.374045	0.153096	0.160064
28S	30	C	1764	2973	4737	0.147228	0	0	1781	1349	3130	0.166039	0	0	1118	1977	3095	0.265615	0	0.209924	0.0699747	0.0989591
28S	31	U	1295	3788	5083	0.250203	0	0	924	2374	3298	0.230467	0	0	1147	3573	4720	0.233729	0	0	0	0
28S	32	G	596	2731	3327	0.173124	0	0.147613	421	1339	1760	0.477229	0	0.323181	674	2387	3061	0.218797	0	0.179567	0.216787	0.0763547
28S	33	A	698	2269	2967	0.329504	0.024671	0.247902	537	994	1531	0.64134	0.042184	0.390897	994	2367	3361	0.0632395	0	0.0594948	0.232765	0.135717
28S	34	A	855	3014	3869	0.0489607	0	0	606	1224	1830	0.258232	0	0.205323	982	2062	3044	0.117803	0	0.105419	0.103581	0.0838328
28S	35	U	1272	2477	3749	0.0900356	0	0	965	1712	2677	0.293839	0	0	1326	2407	3733	0.171957	0	0	0	0
28S	36	U	1581	2200	3781	0.165154	0	0	944	1412	2356	0.253571	0	0	1172	2056	3228	0.0577269	0	0	0	0
28S	37	U	788	2623	3411	0.121932	0	0	477	1592	2069	0.213323	0	0	623	2869	3492	0.151697	0	0	0	0
28S	38	A	663	1463	2126	0.348765	0.0371238	0.258671	364	638	1002	0.558879	0.07277	0.358743	436	1615	2051	0.435635	0.0962298	0.303547	0.306987	0.0409265
28S	39	A	1059	2358	3417	0.249525	0	0	482	1074	1556	0.0928138	0	0	713	2221	2934	0.0460685	0	0	0	0
28S	40	G	456	964	1420	0.875354	0.215522	0.466943	134	551	685	1.17235	0.212814	0.540032	341	1615	1956	0.477732	0.0914432	0.323399	0.443458	0.0899854
28S	41	C	339	1727	2066	0.163484	0	0.140571	204	569	773	0.858527	0.109368	0.462261	469	2546	3015	0.0712533	0	0	0.200944	0.193485
28S	42	A	177	1351	1528	0.491636	0.0305333	0.32974	89	594	683	0.95679	0.107186	0.489325	232	1423	1655	0.776463	0.19224	0.437232	0.418765	0.066446
28S	43	U	459	2320	2779	0.298018	0	0	225	1254	1479	0.193296	0	0	533	2921	3454	0.217003	0	0	0	0
28S	44	A	268	1253	1521	0.265316	0	0.209793	130	862	992	0.226664	0	0.184933	260	1951	2211	0.274568	0	0.215497	0.203407	0.0132694
28S	45	U	318	1817	2135	0.148517	0	0	173	1146	1319	0.0776347	0	0	304	2806	3110	0.125301	0	0	0	0
28S	46	U	459	1691	2150	0.23449	0	0	264	1862	2126	0.463825	0	0	386	3098	3484	0.258597	0	0	0	0
28S	47	A	304	1452	1756	0.0363625	0	0	179	1508	1687	0.240515	0	0	221	3611	3832	0.333623	0	0	0	0
28S	48	G	164	1036	1200	0.491082	0	0.32953	57	652	709	1.04732	0.179038	0.51191	101	2959	3060	0.155392	0	0	0.28048	0.211845
28S	49	U	143	950	1093	0.66691	0.0607864	0.400307	60	1137	1197	0.21892	0	0.179725	88	2030	2118	0.25522	0	0.203403	0.261145	0.0988761
28S	50	C	160	717	877	1.18111	0.210056	0.5418	75	987	1062	0.518052	0.00372418	0.341472	49	2212	2261	0.136055	0	0.119807	0.33436	0.172351
28S	51	A	85	2169	2254	0.134767	0	0	49	1276	1325	0.30636	0	0.23465	27	1707	1734	0.517727	0.0905057	0.341249	0.191966	0.142546
28S	52	G	116	659	775	1.83836	0.333111	0.647978	58	1451	1509	0.155416	0	0.134588	15	1051	1066	1.4313	0.288928	0.588925	0.457164	0.229366
28S	53	C	145	2090	2235	0.0596601	0	0	96	2148	2244	0.268038	0	0	32	2729	2761	0.1789	0	0	0	0
28S	54	G	158	3130	3288	0.382224	0	0	212	1546	1758	0.048045	0	0	65	2761	2826	0.258845	0	0	0	0
28S	55	G	165	1922	2087	0.0519104	0	0.0493712	122	1598	1720	0.0295306	0	0	93	2107	2200	0.0834267	0	0	0.0164571	0.0232738
28S	56	A	241	3376	3617	0.44574	0	0	156	3470	3626	0.617351	0	0	124	3017	3141	0.431088	0	0	0	0
28S	57	G	243	3948	4191	0.553971	0	0	218	2670	2888	0.526576	0	0	122	2900	3022	0.457467	0	0	0	0
28S	58	G	158	1877	2035	0.054917	0	0	137	683	820	0.764813	0.0551583	0.433667	90	1142	1232	0.358637	0	0.264126	0.232598	0.178442
28S	59	A	232	1431	1663	0.0859976	0	0.0792315	217	587	804	0.577847	0	0.366513	135	982	1117	0.368426	0.0205306	0.269409	0.238385	0.119316
28S	60	G	173	937	1110	0.457496	0	0.314086	131	335	466	1.35551	0.127519	0.575987	126	634	760	0.751613	0.100901	0.42942	0.439831	0.107174
28S	61	A	169	514	683	1.03705	0.104295	0.50946	130	172	302	2.15501	0.178657	0.683759	135	405	540	1.13619	0.127928	0.532337	0.575185	0.0773388
28S	62	A	258	405	663	0.832396	0	0.45464	243	208	451	0.796214	0	0.44382	190	468	658	0.540145	0	0.351056	0.416506	0.0464899
28S	63	G	194	288	482	1.05312	0	0.513453	186	180	366	0.682652	0	0.406358	196	429	625	0.37043	0	0.270617	0.39681	0.0993671
28S	64	A	159	243	402	0.875765	0.0329802	0.467503	191	153	344	0.381159	0	0.276551	157	288	445	0.640608	0.0513977	0.391004	0.378353	0.0784673
28S	65	A	144	195	339	1.00794	0.0857866	0.502714	164	157	321	0.461387	0.00858531	0.316391	187	218	405	0.816831	0.116265	0.450201	0.423102	0.0784424
28S	66	A	146	132	278	1.68299	0.0803786	0.628121	223	88	311	0.618234	0.0683652	0.3828	300	152	452	0.836179	0.0469995	0.455939	0.488954	0.102837
28S	67	C	330	323	653	0.386765	0	0.279205	312	138	450	0.328874	0	0.247897	622	198	820	0.207403	0	0.17195	0.233017	0.0450333
28S	68	U	503	457	960	0.203099	0	0.168959	539	248	787	0.0714044	0	0	902	306	1208	0.0162393	0	0.0159928	0.0616506	0.0761589
28S	69	A	414	200	614	1.29552	0.0373679	0.564769	465	106	571	0.565676	0	0.361702	629	287	916	0.566776	0	0.361999	0.42949	0.0956568
28S	70	A	334	116	450	2.72887	0.3836	0.732258	292	94	386	1.78056	0.284908	0.640956	411	81	492	2.38616	0.324616	0.705103	0.692772	0.03828
28S	71	C	623	297	920	1.05891	0.179126	0.514577	546	98	644	0.866856	0.160239	0.464726	1103	118	1221	0.455174	0	0.312973	0.430759	0.0857377
28S	72	C	2190	485	2675	0.288798	0	0	1113	107	1220	0.0292474	0	0.028439	2443	137	2580	0.320802	0	0	0.00947965	0.0134063
28S	73	A	3874	227	4101	0.542288	0	0	1961	118	2079	0.400951	0	0	3440	178	3618	0.530512	0	0	0	0
28S	74	G	4331	133	4464	0.580781	0	0	2633	105	2738	0.561868	0	0	4127	213	4340	0.633208	0	0	0	0
28S	75	G	2387	93	2480	0.166268	0	0	1832	81	1913	0.330994	0	0	1829	90	1919	0.0723727	0	0	0	0
28S	76	A	2501	111	2612	0.238313	0	0	1895	74	1969	0.370361	0	0	1850	45	1895	0.115512	0	0	0	0
28S	77	U	2337	169	2506	0.236032	0	0	1581	88	1669	0.263846	0	0	1714	38	1752	0.0930025	0	0	0	0
28S	78	U	1191	141	1332	0.447462	0.0433485	0.309296	709	138	847	0.489243	0.0467829	0.328778	717	25	742	1.10691	0.164416	0.525707	0.387927	0.0977492
28S	79	C	542	167	709	1.46315	0.254073	0.594355	494	83	577	1.04231	0.19211	0.510791	312	47	359	2.85781	0.379089	0.741319	0.615488	0.0952917
28S	80	C	303	169	472	2.13542	0.300852	0.681523	193	74	267	3.07276	0.460615	0.755158	250	41	291	3.04833	0.334246	0.753622	0.730101	0.0343554
28S	81	C	505	253	758	0.554706	0	0.357094	413	86	499	0.857867	0.0850823	0.462246	443	79	522	0.803782	0.0552049	0.446082	0.421807	0.0462324
28S	82	U	711	126	837	0.2273	0	0.185384	466	137	603	0.395033	0	0.283508	653	59	712	0.19453	0	0.163042	0.210645	0.0523231
28S	83	C	679	315	994	0.0822111	0	0	498	250	748	0.0530782	0	0.0504669	700	150	850	0.0265178	0	0	0.0168223	0.0237903
28S	84	A	1048	292	1340	0.40498	0	0	746	302	1048	0.286569	0	0	971	112	1083	0.261531	0	0	0	0
28S	85	G	454	76	530	0.647876	0.0607345	0.393608	455	182	637	0.296203	0	0.228793	473	175	648	0.448023	0	0.309733	0.310711	0.0672891
28S	86	U	576	54	630	0.448213	0	0.309833	694	284	978	0.108455	0	0	661	467	1128	0.0506053	0	0	0.103278	0.146057
28S	87	A	518	125	643	0.461473	0.0165898	0.316095	631	237	868	0.0936453	0	0.085717	556	398	954	0.236486	0	0.191419	0.197744	0.0941577
28S	88	A	375	234	609	0.623133	0.0975301	0.384296	604	173	777	0.321394	0.0233589	0.24346	481	243	724	0.783724	0.0695734	0.439715	0.355824	0.0826115
28S	89	C	728	528	1256	0.246964	0	0	759	441	1200	0.168767	0	0	687	891	1578	0.221624	0	0	0	0
28S	90	G	449	762	1211	0.162468	0	0	699	510	1209	0.171038	0	0	590	644	1234	0.0587854	0	0.0555641	0.0185214	0.0261931
28S	91	G	232	752	984	0.0548111	0	0.052013	429	543	972	0.0397853	0	0.0383009	435	1367	1802	0.288975	0	0	0.0301046	0.0220109
28S	92	C	213	1334	1547	0.335982	0	0	560	1152	1712	0.464332	0	0	422	2708	3130	0.628947	0	0	0	0
28S	93	G	231	530	761	0.505949	0.0100299	0.33626	639	337	976	0.00260434	0	0.00260023	497	477	974	0.424957	0	0.298439	0.212433	0.149176
28S	94	A	170	1115	1285	0.0946691	0	0	518	786	1304	0.283287	0	0	423	802	1225	0.110205	0	0.0993383	0.0331128	0.0468285
28S	95	G	138	879	1017	0.273259	0	0.21478	145	390	535	0.939117	0.179806	0.484768	182	343	525	1.78128	0.315747	0.640892	0.446813	0.176018
28S	96	U	160	1609	1769	0.304218	0	0	186	427	613	0.618929	0.0546074	0.382693	268	684	952	0.459182	0	0.314911	0.232534	0.166739
28S	97	G	161	613	774	0.759168	0.0985867	0.431866	181	413	594	0.611709	0.0199557	0.379937	207	1196	1403	0.0523267	0	0	0.270601	0.192515
28S	98	A	221	984	1205	0.0813709	0	0.0753057	293	332	625	0.457792	0	0.314376	204	1044	1248	0.0477893	0	0.0456446	0.145109	0.120301
28S	99	A	232	710	942	0.395358	0	0.283553	311	581	892	0.0894364	0	0	211	889	1100	0.128742	0	0.114149	0.132568	0.11649
28S	100	C	334	1638	1972	0.321102	0	0	452	798	1250	0.334559	0	0	459	1137	1596	0.188798	0	0	0	0
28S	101	A	595	1672	2267	0.391627	0	0	473	1058	1531	0.458515	0	0	362	1279	1641	0.171654	0	0	0	0
28S	102	G	186	1136	1322	0.201041	0	0.167495	166	630	796	0.274404	0	0.215532	536	869	1405	0.0503556	0	0.047974	0.143667	0.0704496
28S	103	G	121	1050	1171	0.360163	0	0.26496	93	528	621	0.717971	0	0.418309	547	641	1188	0.27917	0	0.218387	0.300552	0.0854102
28S	104	G	89	432	521	2.24676	0.289594	0.69241	92	117	209	4.56704	0.529351	0.821074	466	608	1074	0.418098	0	0.295024	0.602836	0.223904
28S	105	A	73	829	902	0.839523	0	0.456656	97	282	379	2.19716	0.32851	0.687789	439	843	1282	0.156993	0	0.135782	0.426742	0.226346
28S	106	A	55	3165	3220	0.566198	0	0	69	1998	2067	0.463916	0	0	304	2364	2668	0.509371	0	0	0	0
28S	107	G	38	2277	2315	0.388798	0	0	38	1613	1651	0.257876	0	0	191	1810	2001	0.339144	0	0	0	0
28S	108	A	33	2566	2599	0.52438	0	0	29	2196	2225	0.479754	0	0	168	1602	1770	0.298977	0	0	0	0
28S	109	G	74	1006	1080	0.240878	0	0.194264	51	836	887	0.518619	0	0.34176	145	806	951	0.324043	0	0.244932	0.260319	0.0611903
28S	110	C	114	691	805	0.567645	0	0.362387	115	1041	1156	0.137107	0	0.120667	170	732	902	0.305845	0	0.234411	0.239155	0.0987388
28S	111	C	223	668	891	0.331004	0	0.248897	198	1013	1211	0.0950862	0	0.0868953	152	519	671	0.733829	0.0610504	0.423606	0.253133	0.137494
28S	112	C	241	501	742	0.505369	0	0.336011	238	1572	1810	0.300209	0	0	422	423	845	0.384489	0	0.277949	0.204654	0.14664
28S	113	A	257	247	504	0.883146	0.00259444	0.469467	284	1496	1780	0.32843	0	0	554	242	796	0.356197	0	0.262887	0.244118	0.192118
28S	114	G	117	120	237	2.56232	0.279335	0.720134	203	699	902	0.328854	0	0.247679	192	210	402	1.69054	0.226366	0.628908	0.53224	0.204633
28S	115	C	630	530	1160	0.47662	0	0	497	665	1162	0.114015	0	0	757	271	1028	0.0437426	0	0	0	0
28S	116	G	295	129	424	0.516732	0	0.341217	344	156	500	1.06365	0.121331	0.515921	425	212	637	0.632985	0	0.387997	0.415045	0.0738424
28S	117	C	424	306	730	0.222116	0	0	566	173	739	0.23527	0	0.190669	697	655	1352	0.285374	0	0	0.0635564	0.0898823
28S	118	C	586	173	759	0.326213	0	0	843	236	1079	0.2818	0	0	1014	1542	2556	0.68012	0	0	0	0
28S	119	G	464	141	605	0.211386	0	0	971	303	1274	0.514536	0	0	499	508	1007	0.0609017	0	0	0	0
28S	120	A	206	206	412	0.118805	0	0.10642	277	195	472	0.228964	0	0.186628	242	744	986	0.106754	0	0	0.0976825	0.0764405
28S	121	A	70	270	340	0.295471	0	0.228597	54	195	249	1.10973	0.169386	0.527006	120	622	742	0.136803	0	0.120483	0.292029	0.171916
28S	122	U	18	322	340	0.085826	0	0.0792562	12	223	235	0.885358	0.0378297	0.470654	12	593	605	0.243033	0	0.195776	0.248562	0.164089
28S	123	C	28	237	265	0.337594	0	0.2531	38	151	189	1.17029	0.056851	0.540543	24	528	552	0.211212	0	0.174641	0.322762	0.157291
28S	124	C	12	140	152	1.16318	0.206848	0.539347	14	132	146	1.48602	0.0402056	0.59939	13	348	361	0.575599	0	0.365962	0.501567	0.0989704
28S	125	C	5	123	128	1.36236	0.278412	0.578593	5	133	138	1.24357	0	0.556064	12	245	257	0.620069	0.0710991	0.38366	0.506106	0.0870692
28S	126	C	33	217	250	0.0627711	0	0.0592859	22	161	183	0.348188	0	0.259309	19	257	276	0.22844	0	0.186507	0.168367	0.0826604
28S	127	G	23	213	236	0.140694	0	0.123799	10	249	259	0.0892308	0	0	5	149	154	0.891613	0.13197	0.472964	0.198921	0.20026
28S	128	C	58	195	253	0.0628171	0	0.0593241	38	241	279	0.147778	0	0	30	67	97	1.62143	0.285431	0.620946	0.226757	0.279784
28S	129	C	119	260	379	0.337544	0	0	76	307	383	0.406105	0	0	55	73	128	0.759259	0.0836125	0.433489	0.144496	0.204349
[truncated: 5,212 more rows]
[truncated: 5 more columns]
